# Supplementary material for: Methods for Estimating the Detection and Quantification Limits of Key Substances in Beer Maturation with Electronic Noses
Source: Sensors (Basel). 2024 May 30;24(11):3520. doi: 10.3390/s24113520 (PMC11175341; doi:10.3390/s24113520)
Supplement: Supplementary file 1 [file sensors-24-03520-s001.zip › Data/Acetaldehyde/raw data/Day 1/ETH1.txt]

Time Date R01 R02 R03 R04 R05 R06 R07 R08 R09 R10 R11 R12 R13 R14 R15 R16 R17 R18 R19 R20 R21 R22 R23 R24 R25 R26 R27 R28 R29 R30 R31 R32 R33 R34 R35 R36 R37 R38 R39 R40 R41 R42 R43 R44 R45 R46 R47 R48 R49 R50 R51 R52 R53 R54 R55 R56 R57 R58 R59 R60 R61 R62 T01 H01 Phase
09:15:00 2024-01-23 741298 736084 219275 214902 360129 366228 403296 402459 247167 245061 307341 314168 347222 350961 4542590 4917246 7082817 6830548 1277909 1341120 332677 291814 315491 315188 376519 368087 351835 354885 236007 237165 761494 721956 1669924 1599873 486208 485529 701225 706038 898734 876261 924867 931599 978494 991634 956417 1053764 2364912 2515765 1411170 1175316 781698 765581 930998 931562 986269 991625 1013177 1025361 1158814 1162333 5355979 5523178 39.25 70.1 1
09:15:02 2024-01-23 743527 738690 218921 214971 360853 366789 404440 396808 248243 245061 306468 311659 347960 351352 4539697 4853160 7014445 6801064 1296560 1337096 332339 292294 315527 315846 378221 366489 351551 354634 236007 237235 752234 730783 1635462 1592889 488811 485873 701225 713307 898475 867041 924943 940115 981379 990456 955513 1063388 2364912 2489780 1409214 1191419 780025 757842 936731 937342 980567 982683 1010943 1031463 1171363 1163846 5398291 5527817 39.25 70.1 1
09:15:03 2024-01-23 751625 739674 218886 214966 359938 368592 402743 399307 248278 244824 306028 312335 350029 351352 4527980 4779310 6995115 6828078 1320792 1343027 330634 293598 315455 314678 378934 367867 351835 351857 237009 237200 761494 730783 1641530 1599873 486971 482790 704357 710275 890554 867041 933019 938080 972211 988324 957811 1069589 2370817 2471340 1418917 1184641 771734 758915 940916 934211 972702 982719 1021071 1034096 1162796 1158511 5297718 5527817 39.25 70.1 1
09:15:04 2024-01-23 751616 729967 219745 214706 358755 370326 403868 401606 246856 245201 306496 311719 349334 350822 4530318 4856634 7069084 6837456 1301122 1336000 332684 293598 315455 315153 378221 367095 351835 351533 236507 236467 765782 721441 1654494 1611407 487427 482072 703822 706075 888043 876261 932744 932266 973626 993295 963415 1068057 2374185 2497228 1452981 1173643 773380 765581 939637 928844 978215 998851 1022717 1028982 1150220 1158782 5269382 5511146 39.25 70.1 1
09:15:05 2024-01-23 741172 738133 219333 215001 359874 364698 403186 402474 247237 244482 305131 311407 347400 350858 4530318 4905562 7062471 6799942 1276999 1335963 332607 291779 315239 315188 375954 365992 351835 354885 236007 236833 767211 720927 1633727 1597603 486245 485873 702330 706075 898660 876261 925670 931599 979953 991706 958528 1057183 2363879 2508220 1474084 1179379 781698 765396 930375 931415 986159 996027 1016273 1028275 1157956 1163846 5349023 5515080 39.25 70.1 1
09:15:06 2024-01-23 740953 738131 219104 215035 360997 365282 402177 396952 251360 244920 304667 311694 347716 351352 4525517 4859199 7013792 6809320 1296597 1335963 333924 293364 315527 314678 378898 366749 350773 353848 236007 237200 762923 732355 1642011 1586117 486971 485873 701225 711789 898566 867041 925010 938080 979916 993284 954155 1062631 2367256 2483473 1417039 1189718 780582 759050 934308 938228 983321 982647 1010943 1029094 1172095 1164560 5363301 5520518 39.25 70.1 1
09:15:07 2024-01-23 745939 737723 218651 214886 358828 367190 403098 399907 251113 244482 306280 311531 349010 351460 4527087 4802343 6975830 6818699 1313302 1341120 331403 292945 317385 315613 378862 368087 351835 351857 236007 237970 760868 730806 1638661 1595337 486971 480639 701225 710275 892120 869507 929593 938080 977593 988262 958086 1072363 2374156 2476149 1409214 1188736 775547 758879 940879 935315 975397 990193 1016901 1035416 1162143 1162912 5314533 5524458 39.25 70.1 1
09:15:08 2024-01-23 747367 736386 219026 215104 358462 367226 400661 401606 247931 243696 306424 312407 349010 351069 4524312 4826916 7001955 6837456 1304013 1341120 332949 292704 314496 316140 376255 366526 351835 351857 236507 236102 779011 722330 1645848 1609120 489158 483183 706391 710275 893166 873185 934300 938908 972692 988179 963266 1069470 2375849 2499000 1478154 1181273 777221 764150 939674 931562 974943 993275 1025566 1029391 1157956 1153867 5295721 5520518 39.25 70.1 1
09:15:09 2024-01-23 746233 735839 218991 214374 360997 367520 400379 400473 247237 245236 304667 311694 349046 349236 4524312 4874278 7087735 6828078 1299264 1336000 331672 293151 315455 315153 377724 367131 351835 351857 236507 237235 764352 721956 1659182 1613586 488902 481744 705184 708570 892021 875529 932131 934137 972027 992448 964785 1068057 2376648 2499000 1482224 1175316 773931 765433 940879 926184 976363 993989 1022025 1030601 1151017 1156350 5258099 5511146 39.25 70.1 1
09:15:10 2024-01-23 739761 730003 218843 216236 360671 365211 400344 401322 247237 245065 305776 312598 347716 350292 4536459 4905562 7092907 6818699 1283188 1337045 333924 293151 314496 315849 377085 367045 349715 353884 237177 236222 774358 722848 1643453 1601875 486814 486217 706727 709074 891826 875711 927500 933585 975656 999641 964785 1061756 2364912 2506106 1416998 1174479 778424 765013 933682 930205 984173 991661 1019841 1023099 1155461 1163022 5338935 5524458 39.25 70.1 1
09:15:11 2024-01-23 742727 738981 219521 214374 359874 369276 404306 400473 247237 245271 305562 311191 347995 353521 4536459 4914888 7050434 6781614 1290774 1343027 333454 293151 317421 315793 378574 369096 351299 353703 236507 237900 758750 728693 1636745 1595155 487123 485186 700728 706038 901293 876959 924754 933585 982807 991742 961872 1058280 2364912 2486250 1478154 1180433 780025 761214 934345 933955 983439 993989 1011209 1028361 1161262 1169896 5336893 5507216 39.25 70.1 1
09:15:12 2024-01-23 742030 738986 218346 215173 359838 365246 402177 400473 251184 243491 306532 313143 347680 351460 4530931 4852047 6952172 6809320 1305923 1346262 333780 292830 318246 315264 378682 368573 354325 354848 236340 237864 767574 730259 1639327 1595337 489158 482462 701225 712295 897384 868695 928932 940672 979916 982692 955513 1069620 2374185 2486250 1367102 1192384 777802 761178 939940 938304 977749 988351 1016938 1037707 1164629 1163022 5314743 5524458 39.25 70.1 1
09:15:13 2024-01-23 744317 736645 218306 215139 359829 366932 402156 398645 251184 243731 306568 312407 348765 350292 4517817 4818683 7013132 6859198 1302725 1341046 332841 293044 315347 316956 376376 368301 351835 351857 236674 236833 753643 723367 1663342 1612553 489158 483473 706391 710164 894168 873779 933019 935388 972211 992593 964785 1068828 2374185 2501114 1482224 1182114 776693 765038 940916 931562 976363 993989 1026226 1032072 1155461 1153829 5305127 5524458 39.25 70.1 1
09:15:14 2024-01-23 744467 737464 219026 214736 361060 367485 400942 401322 247931 244824 304559 312633 348031 349236 4517817 4877744 7092681 6838907 1288632 1339470 333274 293009 314718 316105 377688 365992 350485 354221 237009 236467 766327 722471 1633858 1599873 485520 483856 706391 708691 894839 875019 929593 931599 975656 999576 962047 1062631 2363232 2499342 1396235 1171748 777802 765581 932991 930902 982706 991733 1019841 1023099 1155461 1162199 5327514 5524458 39.25 70.1 1
09:15:15 2024-01-23 739470 737714 219741 214706 360417 366932 404306 401039 247237 245271 306064 311442 348765 354594 4534762 4923998 7053925 6790563 1288931 1337317 333166 293420 319665 314169 378862 367095 351339 354239 236507 238425 760222 727688 1639649 1595337 486245 484157 700231 705039 900148 876261 923693 932930 981415 991706 956417 1053839 2368278 2508220 1345992 1178670 781139 765013 931696 931562 986969 993989 1010980 1026128 1160496 1167239 5352155 5507216 39.25 70.1 1
09:15:16 2024-01-23 740084 737764 217672 214886 361033 366345 402815 399343 251607 244412 306064 314832 347710 351208 4540350 4865556 6986389 6811204 1296322 1341120 332607 291779 318318 315744 378235 367045 351835 352148 236340 237567 761494 728693 1685016 1595337 489158 485529 701225 714322 903278 867041 924867 940819 980647 991192 955513 1065016 2364912 2491921 1439018 1193967 780697 761214 937005 939140 981961 982683 1013935 1031664 1171363 1163846 5382085 5524458 39.25 70.1 1
09:15:17 2024-01-23 762996 734350 218686 215070 359874 369184 405589 399935 248520 245026 308073 313462 349957 351280 4521602 4779310 6999334 6840225 1307704 1344093 333454 293776 314239 316583 378826 367045 351582 353848 237009 236102 776192 725573 1663216 1607977 489158 484157 707931 712295 888080 873779 935682 938080 972211 991192 964785 1069626 2372498 2488391 1424864 1184641 774483 763412 940879 934211 977749 992584 1026226 1033943 1161319 1153829 5292128 5527134 39.25 70.1 1
09:15:18 2024-01-23 749071 738165 219464 216240 360736 368484 403597 401002 248278 245887 305418 313286 349921 353366 4531044 4881050 7092945 6823208 1286864 1337280 333454 293590 314496 316140 378293 368087 350773 354384 235379 237235 762099 722471 1653691 1599873 484797 486107 706391 708189 894839 876261 930292 931599 975693 1000282 963415 1063425 2364912 2499342 1416998 1168608 777247 765581 935674 931562 981351 991733 1020216 1024594 1155498 1163022 5308757 5524736 39.25 70.1 1
09:15:19 2024-01-23 744463 737884 219640 214603 360853 367341 404447 400327 247167 245993 305598 311225 348801 353485 4530818 4895382 7031783 6801766 1294634 1341120 333924 292740 315564 314932 381618 368087 350809 353884 236340 237567 764352 732880 1630490 1583868 485557 485873 702720 711098 898970 871232 927905 937416 981415 991440 954834 1061530 2363232 2486250 1480189 1183798 780062 758290 934345 939448 985570 992584 1016177 1028622 1171363 1167866 5369831 5525391 39.25 70.1 1
09:15:21 2024-01-23 751356 738073 219534 214996 358755 368592 403453 399907 250973 245026 307830 311495 349537 353521 4533224 4802343 6989902 6827708 1319974 1336985 330938 293634 315491 314678 378934 367566 351352 351857 236674 237567 760064 730259 1644731 1595337 487699 482790 704393 712295 892267 870579 933019 940152 975007 991192 958049 1072788 2370813 2469588 1436601 1184366 773931 758989 943591 935352 972359 990483 1022604 1036390 1165282 1157913 5288258 5532350 39.25 70.1 1
09:15:22 2024-01-23 749790 734536 219057 215035 358539 368189 402743 400714 247237 245236 306352 312371 350029 351195 4523859 4844634 7041108 6818699 1300193 1340168 332445 293890 315527 315188 377121 367095 351871 351857 237344 237602 765782 719899 1645841 1611407 487735 482862 705391 706111 893534 876261 934349 931599 975007 991670 964785 1069620 2377290 2497228 1486294 1171974 773943 765887 942354 930660 979646 998924 1025401 1032034 1151958 1162074 5258099 5517654 39.25 70.1 1
09:15:23 2024-01-23 738709 737418 219710 214886 360702 368230 403274 399800 247458 244859 306568 311191 348031 354630 4533224 4907853 7054733 6783305 1277946 1340168 333924 291814 318392 315153 376591 366579 351835 354634 234679 237768 752234 723226 1656919 1595337 486282 484843 701225 708189 901461 876261 925010 931599 983504 997389 959245 1056093 2364912 2513871 1342154 1179379 783375 765581 933645 934174 986933 996805 1016273 1028174 1161319 1167175 5353054 5507216 39.25 70.1 1
09:15:24 2024-01-23 740420 736209 217702 215765 361033 366932 402779 399343 251325 243731 305274 312633 348031 351460 4520634 4849637 7000102 6801064 1296597 1341911 332677 292740 315600 315188 378826 367045 351835 352183 236007 237235 762923 730783 1618416 1590355 489158 486217 701225 713307 899187 869507 924868 940819 982807 993998 959245 1064379 2366497 2491151 1474084 1191417 781780 760670 937005 940878 983403 988315 1015416 1029428 1173712 1167138 5376530 5520518 39.25 70.1 1
09:15:25 2024-01-23 750289 736677 219026 215074 358826 368896 404342 400190 251008 244859 306568 311531 350029 353521 4523859 4792965 6980469 6837456 1320918 1336000 331403 294809 315527 315153 381078 368087 351835 351857 237009 237804 762923 730783 1629888 1598738 488902 483473 705891 712801 893534 869963 934300 942256 976851 993284 963023 1075775 2375028 2474390 1400002 1186330 775587 761251 944262 935315 976823 992584 1023271 1035454 1162944 1161377 5288083 5533837 39.25 70.1 1
09:15:26 2024-01-23 750860 734527 220282 215035 359910 368664 402213 401606 247237 245271 306568 312187 349537 351388 4534760 4839294 7064052 6830435 1296324 1333124 331977 293420 315564 316837 378862 367095 351339 351857 236674 237235 765094 724537 1621196 1604557 485520 482790 705891 706075 895075 879928 935495 931525 977777 996814 963303 1066090 2378413 2491921 1458966 1171140 775547 767758 940607 928769 977749 997271 1023234 1029428 1152106 1161377 5259988 5520518 39.25 70.1 1
09:15:27 2024-01-23 738147 735574 219053 215104 360956 365282 402779 399836 250762 244859 306532 311659 347995 351496 4524312 4907853 7059759 6799612 1277624 1341120 332374 291779 318167 318047 376591 368750 351835 352183 236007 237804 764352 721956 1641121 1599487 488204 485943 704182 708065 902353 878753 927614 934174 983357 1000246 961327 1060316 2368185 2513871 1359425 1177880 782136 767758 933019 934211 986969 991733 1014694 1029094 1160496 1167175 5342749 5511146 39.25 70.1 1
09:15:28 2024-01-23 740246 738054 218874 215070 361065 366932 402177 397025 251219 244447 305132 311694 348782 351388 4511373 4853273 6985156 6801290 1296597 1337317 332374 292294 315564 317616 378862 367045 351835 355584 237009 237723 761494 731830 1659595 1592889 490164 486217 703220 714322 902576 870743 927376 940819 982807 994694 958235 1066203 2363232 2494694 1413126 1190572 781139 758989 937549 940115 982659 991183 1015416 1031664 1171269 1165490 5385929 5520518 39.25 70.1 1
09:15:29 2024-01-23 750904 736523 219062 215070 359910 369776 403417 399922 251184 244482 306568 312407 349537 351424 4523859 4783586 6994481 6840225 1317110 1341661 331977 294153 315167 318101 380860 367903 351654 351677 237344 237461 767211 729737 1637717 1601978 488664 485186 707894 713307 889375 871288 936144 940819 975007 991192 963023 1075887 2373258 2473533 1409418 1183798 773931 761251 943591 935352 976363 992584 1026263 1036692 1162944 1158059 5282529 5529890 39.25 70.1 1
09:15:30 2024-01-23 751625 730071 220617 214886 359910 369220 402177 401322 247237 246126 306604 315750 349783 351141 4522035 4849927 7022234 6828078 1301122 1343289 332427 293868 315455 316035 378113 367870 353825 353811 237009 237627 765782 719899 1644768 1609120 488464 483217 706391 707113 891739 878753 934791 936242 974242 995963 964927 1068828 2380072 2496053 1458966 1173643 774483 765887 940916 930203 979871 999567 1025496 1031664 1152923 1161377 5244947 5507216 39.25 70.1 1
09:15:31 2024-01-23 737265 730044 219561 215108 359586 365317 401049 399836 247931 244859 306316 311191 347716 351496 4523859 4898594 7037259 6811209 1277699 1334943 335813 292188 317276 317883 376978 369133 351835 353241 236007 237637 765782 722330 1642473 1598738 487390 485529 703183 709074 901461 878129 924831 933585 984201 999576 961327 1059299 2369129 2513871 1343503 1179379 782693 765273 931696 934211 986969 997148 1016140 1029132 1161319 1167211 5336616 5508720 39.25 70.1 1
09:15:32 2024-01-23 739720 734210 218843 214920 361060 367226 405014 397061 251079 245271 305634 312415 348031 351424 4523859 4849927 7018199 6815168 1292620 1341490 333852 293186 315636 315884 378934 367566 351299 354885 236674 237745 764352 731850 1643691 1586117 487772 484573 702367 712801 900823 870579 926220 940819 982807 991670 953637 1065775 2361553 2482727 1448992 1184641 780582 759830 935674 940115 984173 991183 1016198 1029465 1171363 1165453 5355651 5516582 39.25 70.1 1
09:15:33 2024-01-23 746837 737810 219062 215108 358250 367485 403346 399907 247931 244995 306568 311531 349537 351496 4522277 4810158 6978212 6819047 1317147 1341120 331117 293797 315527 315118 380810 368087 351835 351677 236674 237935 757206 732895 1647954 1595337 488428 482753 703822 713130 894802 869889 933019 940819 977777 990456 959245 1075717 2374185 2471340 1482224 1187176 774483 760064 943591 937342 974943 991146 1022025 1035454 1165175 1163022 5286316 5524458 39.25 70.1 1
09:15:34 2024-01-23 749224 730327 219368 215070 359296 367485 402142 399800 247931 244824 306266 312193 348724 353514 4524745 4839143 7076145 6825952 1298181 1341231 331403 293598 315419 316840 378826 367131 351569 351857 236674 237200 765782 724537 1630501 1604557 486245 483473 705891 706075 893534 878480 935682 933585 976391 991742 966463 1069296 2377661 2497228 1430732 1171974 774483 768849 940879 930865 983844 1000273 1026189 1030893 1152923 1161176 5248694 5515080 39.25 70.2 1
09:15:35 2024-01-23 739369 734495 219521 215039 360671 365246 405014 403564 247754 245540 306388 313726 347817 351352 4527980 4898334 7057757 6791273 1277699 1341231 332642 293158 318355 316140 377652 367095 351835 355387 236073 237970 755052 722471 1633639 1595337 487699 485529 703220 708152 901786 878753 927652 934248 985598 1000282 961327 1059536 2369963 2502800 1335969 1181273 783375 765581 934345 935540 989776 997343 1016901 1030563 1162143 1170518 5352155 5505701 39.25 70.2 1
09:15:36 2024-01-23 739956 740176 219122 215866 360736 367047 403202 399198 249325 245096 305884 313367 347817 351316 4530318 4854773 6981411 6809320 1296597 1339872 333142 292661 318131 318551 378862 367045 353861 353701 236674 237935 761494 726611 1722610 1595337 490549 486217 702222 714322 901461 869507 927538 943494 983311 992593 956417 1069620 2372498 2495186 1441013 1194083 781698 762871 940879 939375 983358 988315 1016901 1035454 1171363 1164594 5388064 5532651 39.25 70.2 1
09:15:37 2024-01-23 753878 735914 219227 215035 360776 369596 405014 399162 248627 244995 306374 311407 349537 350292 4518005 4775867 6985156 6835327 1311485 1343027 333924 293349 315161 316840 378934 366715 351871 354634 237344 237200 769146 725573 1635309 1604557 489158 484843 708433 714322 889375 872468 936810 940819 975007 993295 964619 1072751 2374185 2489780 1428043 1184641 774483 765038 942922 936205 979561 993989 1029193 1035454 1162143 1158672 5292029 5527817 39.25 70.2 1
09:15:38 2024-01-23 747996 737559 218886 214739 360997 369474 400978 401039 247931 246506 305992 311624 349179 350256 4511185 4862969 7093555 6828078 1298336 1340168 332360 295379 315527 316105 378862 368237 351835 351857 237009 237200 757871 723503 1629722 1604557 488193 483473 705891 707113 893534 878753 936741 934248 976391 996649 964785 1071671 2374185 2497228 1458966 1171974 774483 765851 940879 931562 981264 999558 1028615 1033321 1155140 1162912 5257942 5515080 39.25 70.1 1
09:15:40 2024-01-23 738567 734491 219368 215035 360672 365246 402142 402634 247931 245236 308218 311659 347436 351424 4534284 4905562 7061205 6805157 1276999 1337317 333107 291619 318094 316583 377387 366579 351835 353171 236007 237602 765782 721441 1653433 1595337 487699 486217 704182 708152 901461 878753 926183 934248 985326 1000246 961327 1060290 2368278 2508220 1401389 1177831 782693 765581 935691 936056 991050 999632 1018454 1031997 1161996 1171294 5343359 5513705 39.25 70.1 1
09:15:41 2024-01-23 740424 736048 218401 215738 360381 368230 403062 400473 251571 243491 306604 312346 347960 351460 4511373 4839219 6952172 6809320 1311485 1336985 333454 293634 319104 315153 378934 368949 353861 353848 236340 238673 752917 730806 1645658 1595337 489158 483131 702720 712295 897027 872468 933019 940819 980647 990456 959208 1074175 2377564 2477429 1401389 1188811 778386 761031 944896 941548 979646 993879 1022679 1040558 1167971 1163512 5291864 5524458 39.25 70.1 1
09:15:42 2024-01-23 746924 736091 219031 215139 360412 368038 401577 401031 251149 244241 306640 312407 349765 351388 4530356 4827949 7023131 6820663 1301122 1341120 333454 293840 317385 317097 377387 366543 354361 354867 236842 237935 765782 720264 1670009 1611407 490549 483473 706391 710275 894802 876261 935682 937379 975656 991670 968391 1075673 2382637 2506106 1482224 1179195 777247 769396 943817 931415 977749 997379 1024729 1034873 1157846 1161377 5261567 5511146 39.25 70.1 1
09:15:43 2024-01-23 741839 734500 219066 215074 361033 366381 400942 399800 251149 245236 306568 313576 347960 350858 4530503 4882397 7102900 6828078 1290698 1334033 332949 294118 315298 316618 378862 366543 351303 354384 237177 237463 762099 722471 1657045 1599873 485520 483856 708433 708189 898660 879377 933019 936217 981915 1005326 968912 1068744 2369087 2503967 1401885 1170987 778912 765396 938338 932893 985421 1001651 1021705 1028361 1161106 1163739 5314780 5515080 39.25 70.1 1
09:15:44 2024-01-23 740220 736645 220242 214886 360997 367520 405518 400473 247237 246028 306064 311659 348765 353521 4523859 4896131 7063418 6781184 1294357 1341120 333924 293186 315239 315153 380824 367131 351835 354885 236674 237970 764352 729765 1646387 1590627 486971 485873 701225 710591 905038 878836 928976 938908 986997 1001282 959600 1066316 2371650 2497228 1480189 1179379 783808 764495 937005 937071 986269 998217 1013177 1030601 1164629 1172181 5342749 5505701 39.25 70.2 1
09:15:45 2024-01-23 741303 729971 218311 216073 360671 365282 403062 401039 251255 243661 306568 311659 347995 351460 4523859 4850992 6952172 6799942 1298362 1337059 333924 292294 318094 315188 378862 366028 354753 354885 236007 237970 758635 726611 1630218 1599699 491484 483217 703220 714322 899901 873222 932965 944799 981195 991155 956454 1069589 2376648 2488014 1367102 1193692 778912 762724 940879 939412 981005 990483 1019841 1039187 1169703 1165517 5329992 5515080 39.25 70.2 1
09:15:46 2024-01-23 753009 734495 218646 215104 359869 367520 400942 401039 251219 243731 306496 312121 348765 352200 4514494 4822109 7013792 6828078 1302154 1340168 333924 294717 315491 317132 377724 368087 353861 354384 237344 237320 774220 723367 1655364 1611290 491209 485947 709905 714285 894729 875640 936810 940819 976391 995963 966981 1072788 2377564 2506441 1454976 1182955 778357 765581 943591 934211 979834 991697 1031397 1035454 1161319 1158022 5305127 5518469 39.25 70.1 1
09:15:47 2024-01-23 741298 737815 219368 215104 361065 367190 401859 401606 247928 245030 305274 313323 347995 350292 4523859 4887017 7093058 6801101 1279525 1341231 333142 293186 315527 316921 378574 370146 351654 355889 237009 237094 766327 722848 1660496 1600838 488244 485976 706391 712295 898512 879891 932280 935315 981379 1003114 964711 1062631 2369963 2502763 1458966 1175316 781579 765887 935674 934211 986969 1000273 1022025 1029094 1162143 1165453 5342749 5516582 39.25 70.1 1
09:15:48 2024-01-23 742343 735619 219710 216536 361069 367485 404306 399343 247931 245993 306064 311659 348031 351424 4523859 4896131 7018199 6781614 1296118 1342054 333744 293626 315131 315047 382156 369133 351654 354848 237177 237794 762980 730806 1638364 1585845 486282 486833 701225 709697 902465 876261 928976 938080 984736 1000282 958528 1064605 2368278 2486250 1454976 1180433 780582 763412 937005 938043 986969 991661 1013935 1031336 1166317 1172861 5335125 5505701 39.25 70.2 1
09:15:49 2024-01-23 741556 736121 218686 216073 360671 369014 403417 401039 251219 243731 306640 311659 348031 351460 4538205 4832231 6952172 6821227 1317147 1336875 331762 293456 318210 315012 378754 368871 353825 351857 236674 238041 751488 731830 1633595 1595337 488811 483473 705221 712801 897384 872504 933594 942825 979953 991192 961364 1075887 2374185 2477043 1448992 1187176 777272 761214 944933 940782 977749 993286 1020253 1040708 1164629 1163735 5284267 5515080 39.25 70.1 1
09:15:50 2024-01-23 747655 730332 219521 215070 359584 368074 402779 400397 247931 244482 306640 312407 349046 351388 4524575 4840654 7034485 6800950 1300042 1340670 332949 293022 317421 316837 376555 370146 354216 353848 237177 237935 755052 718719 1656654 1611407 489158 483473 706391 710275 894802 878753 935682 935352 977802 991706 967741 1071187 2380949 2501114 1458966 1175316 775587 768057 944660 930902 977749 999567 1026226 1033358 1152120 1163022 5250595 5505701 39.25 70.1 1
09:15:51 2024-01-23 738147 734944 219026 215035 360666 365282 401859 399836 247931 245236 306064 311694 347436 350822 4528513 4905589 7074107 6809655 1273680 1337317 335741 292602 315527 316583 377387 369022 351835 355853 236507 237567 768641 720413 1633787 1595337 488464 485256 704393 709231 901823 880002 928895 935577 984201 1000282 963826 1063353 2368278 2513871 1469251 1177831 783808 765851 934345 934875 989540 999530 1016938 1031336 1162143 1170249 5344517 5511146 39.25 70.1 1
09:15:52 2024-01-23 740241 736125 219026 215039 361069 366932 402779 397025 251149 245236 306064 314832 348210 354307 4530931 4839143 6952172 6796091 1302098 1336912 333708 292294 318733 315223 378934 366543 354361 354885 236007 238005 758635 726611 1630218 1595337 491002 483473 703220 714322 898873 872504 934300 944836 983504 991892 959245 1071224 2374185 2486250 1397477 1194083 781139 763412 942922 940782 981961 993286 1022025 1040708 1169703 1166282 5303268 5516582 39.25 70.2 1
09:15:53 2024-01-23 742214 734536 219026 216073 359910 368333 403868 402708 248556 244272 306496 312050 348867 351244 4524971 4808424 7015727 6837456 1307742 1336000 333689 293634 315491 317132 378257 368087 351871 354384 237009 237034 772335 722330 1647106 1607977 490549 484843 709247 713814 894802 875640 936847 940819 974930 993998 967018 1075887 2374185 2501321 1480189 1182955 777829 765581 944660 934211 977749 991697 1029193 1038446 1161319 1158022 5272880 5515080 39.25 70.2 1
09:15:54 2024-01-23 744665 738078 219929 214932 362894 369076 403296 401606 247931 245096 305418 312965 348832 352297 4511335 4896289 7074794 6809320 1275232 1337280 334181 292259 317421 319169 377688 369873 351835 353206 236007 237970 767211 720413 1638244 1595337 488464 484879 704357 709231 902465 877801 927575 935577 984201 1000989 962047 1059941 2369221 2513871 1397477 1178670 782693 765814 934345 934875 989776 998825 1016938 1029354 1162143 1170496 5342749 5517537 39.25 70.2 1
09:15:55 2024-01-23 738073 737815 218546 215969 360812 368230 404727 400044 249325 243731 305634 312380 348782 353803 4511298 4835154 6938529 6790563 1300298 1340168 333658 291762 318878 315153 378934 366579 354361 354489 234679 238005 755776 726611 1637661 1595337 490276 483473 701225 713307 897528 871232 932744 943494 981415 990492 957848 1072751 2374185 2482727 1363264 1193117 778912 762330 940916 940115 980567 993989 1019841 1039966 1168045 1167038 5301447 5512040 39.25 70.2 1
09:15:56 2024-01-23 746952 735982 218886 215969 359296 367520 399747 401337 248137 244237 306532 312407 348765 349272 4508118 4798127 7003807 6801290 1297409 1337280 332715 293151 315275 316140 375990 365735 353861 353848 236674 237200 753643 717178 1665962 1610263 489158 483473 708433 710275 894913 876261 935682 938117 975656 991706 968428 1072438 2377544 2499000 1426820 1178670 776140 767213 943591 931562 977749 991733 1028577 1036929 1156054 1161267 5253590 5513565 39.25 70.2 1
09:15:57 2024-01-23 751834 734009 219368 215070 360268 365211 400942 401606 247931 244859 305346 314132 347436 351424 4511373 4896289 7057434 6790563 1272845 1329241 333410 292294 315564 316618 377423 366902 351835 353206 236507 237235 762923 719899 1644498 1595337 487772 484915 704393 709231 902741 878753 927575 934248 983504 1000282 963415 1061875 2364912 2510308 1487566 1175316 782136 765851 935691 935556 991087 999421 1021221 1031261 1162070 1169633 5337677 5497694 39.25 70.2 1
09:15:58 2024-01-23 738626 736382 218311 215173 360992 368752 403382 399343 246677 243731 305992 312380 347768 351460 4511335 4852047 6966505 6801177 1295674 1337317 332642 292598 317457 315664 378898 367045 351835 354042 236674 237804 761494 726611 1673941 1590627 490549 484573 702330 714322 902101 869926 928895 943146 985598 991742 956454 1069343 2361553 2486250 1450987 1191263 783375 759917 937005 940708 986159 992170 1016752 1034986 1173760 1167257 5367132 5511146 39.25 70.2 1
09:16:00 2024-01-23 744606 737508 219368 215108 358790 367520 403453 399343 247237 244482 306532 311531 349046 351496 4517136 4792965 6975830 6818699 1314274 1341120 331942 293634 318872 315153 378934 365735 353612 351857 236507 238737 762318 730806 1637328 1595337 489158 482790 703361 712295 894706 872504 933019 942256 979953 991192 962047 1075711 2379240 2471340 1446997 1189718 777315 762726 946240 940635 977749 993286 1021742 1040960 1168765 1163835 5293938 5516582 39.25 70.2 1
09:16:01 2024-01-23 747095 730332 219097 215139 358790 367556 402177 400397 247237 244259 306640 312407 349291 351352 4511335 4836162 7022457 6808977 1298059 1337317 333454 293634 315203 317097 376304 367826 353861 353848 236674 237602 764352 719233 1650196 1611407 490549 484500 708433 712295 896747 876261 935682 940915 977630 998153 968354 1072639 2378413 2503967 1484259 1182038 776693 765887 943591 933939 979646 991697 1029193 1035454 1159419 1161377 5267505 5505701 39.25 70.2 1
09:16:02 2024-01-23 741482 730296 219026 215070 362844 366932 400379 401039 247237 244859 305383 315232 348031 349236 4511335 4874278 7078410 6841021 1283188 1337317 333689 294189 315455 316397 378257 366028 349111 353848 235414 237069 764918 721956 1625172 1599487 485901 485292 708433 710591 899224 880642 935643 935577 979770 1005244 967534 1067146 2369963 2497778 1416998 1170308 780582 767213 937005 931562 984871 1000128 1022506 1029094 1158851 1163871 5304971 5504232 39.25 70.2 1
09:16:03 2024-01-23 740246 735619 219062 214369 361060 367485 405014 397061 250797 245236 305132 311694 347995 350858 4523859 4839294 6986587 6799942 1295674 1333124 332642 292740 317457 315919 378826 367045 351835 352183 236007 237745 761494 726611 1680556 1594935 491098 487330 704182 715338 902502 871362 931633 946180 985487 993925 958528 1068068 2369874 2493688 1413126 1192384 781579 764193 940212 940782 983476 990483 1019182 1036967 1172062 1165490 5370966 5511146 39.25 70.2 1
09:16:04 2024-01-23 750117 735872 219026 215108 359910 369740 402213 399061 247931 244482 306568 311191 349537 350292 4508060 4761456 6961604 6823208 1306695 1337317 332985 295379 315197 316653 378380 367566 351835 354384 235379 236954 767736 725757 1631507 1604427 490549 485529 709905 715338 893386 874466 939650 940819 974242 991634 966697 1075887 2370813 2488959 1383622 1184641 774483 765581 942922 937108 980567 991697 1029193 1038446 1166354 1158095 5282542 5520518 39.25 70.2 1
09:16:05 2024-01-23 747371 730359 219368 214186 361069 369184 400978 400473 250797 246028 305598 311225 349046 350292 4504866 4849927 7074794 6813836 1294559 1341120 331942 295374 315600 316140 378574 370446 351424 351641 237009 237129 767211 722471 1626741 1608998 488204 483363 706391 707687 894168 878847 938243 935577 975729 997389 967422 1075669 2377564 2495457 1432689 1171974 776140 768094 940916 930902 982442 1000273 1026263 1033906 1154643 1162074 5248694 5507216 39.25 70.2 1
09:16:06 2024-01-23 737265 734563 219556 215070 361033 365317 402177 399800 247237 245065 306064 310723 347751 351424 4518118 4889334 7041808 6790563 1272390 1337772 335705 293937 318137 316734 377545 369133 351762 355853 236406 237829 764352 722471 1650474 1595337 488464 485383 704683 708189 904022 877837 927575 936907 984772 1000989 962047 1061912 2370813 2512089 1357506 1179593 783375 765851 934345 934653 989813 997416 1016938 1030601 1162981 1170610 5348334 5505701 39.25 70.2 1
09:16:07 2024-01-23 738243 736125 218651 215104 361060 366932 402177 397025 251219 244859 305634 311728 347472 351424 4518118 4840654 6994481 6811488 1292620 1339470 333924 292643 315455 318660 380933 367753 351835 354885 236674 237970 764352 730783 1662104 1586117 489158 485292 704393 715338 902101 871232 927612 943494 986150 991742 958565 1069620 2361553 2487743 1448992 1189725 781579 760675 939545 940782 984173 991183 1016938 1033943 1173833 1167284 5361203 5511146 39.25 70.2 1
09:16:08 2024-01-23 744882 736423 219062 215104 358826 369220 403417 399343 247237 245065 306338 311968 349046 351460 4511673 4764828 6994333 6835465 1309528 1339470 333816 293690 314939 316618 378898 366752 351690 353703 235379 236467 767736 725055 1641967 1604261 489158 484843 708433 713814 894278 872504 936847 940819 976391 993295 964656 1075887 2370905 2482727 1369745 1182955 774483 764495 940916 935315 977477 991661 1028459 1037707 1162121 1158095 5278772 5508720 39.25 70.2 1
09:16:09 2024-01-23 747354 730895 219710 214404 360997 369582 401049 401039 247237 246028 305598 309860 347675 350046 4508060 4860638 7062433 6800988 1283188 1329241 332697 293832 315275 316618 378826 365992 350809 353884 237680 237094 762099 721441 1636329 1595337 487508 485292 708433 710275 897528 878753 934300 934248 980684 1000647 965648 1068857 2364912 2501114 1401885 1170308 780582 765851 938214 933548 985570 1000273 1023234 1029132 1161319 1165494 5322398 5497851 39.25 70.2 1
09:16:10 2024-01-23 748067 735610 219745 214408 361069 367520 404021 399343 247237 246028 305598 313377 347746 351244 4511373 4881915 7022457 6762239 1294634 1333271 333689 293634 317457 318101 380860 367131 351587 354384 236674 238005 763816 729765 1639562 1586117 487353 485873 701115 709268 904022 876261 926878 939485 989108 1001697 959282 1070143 2364912 2489780 1454976 1180433 780626 763953 937278 937379 986969 997379 1015454 1031664 1164702 1174775 5331885 5496322 39.25 70.2 1
09:16:11 2024-01-23 741482 730332 219087 216073 358755 365282 403062 400218 248137 243521 306352 313286 347817 353376 4509115 4830479 6961604 6809320 1313288 1342016 331942 293634 318094 315153 378934 368426 351835 351857 236674 237935 760868 728693 1624284 1595337 489158 483131 704357 713307 897667 871196 935682 943494 980611 992593 962047 1077423 2372591 2471340 1456971 1188022 776693 761178 946277 940782 977749 993989 1023197 1041451 1166317 1165185 5288164 5515080 39.25 70.2 1
09:16:12 2024-01-23 747367 730066 219806 215866 359040 370063 402636 402744 248278 244718 306460 312300 349094 351208 4514494 4841800 7012166 6813836 1298336 1337428 332949 293186 315564 316140 376555 365992 353861 354366 236507 237567 753643 717178 1655842 1609120 489853 483473 705891 710275 893239 876261 934040 938080 977074 991706 968465 1072825 2377564 2501188 1428776 1176013 776693 768057 944262 931562 979871 1000273 1026263 1035454 1154606 1163022 5248694 5508175 39.25 70.2 1
09:16:13 2024-01-23 739098 735991 219565 215001 360527 367708 404440 402474 247132 245061 306028 311373 346949 351460 4524575 4891639 7051147 6781184 1271335 1336332 332642 291557 318064 316105 377652 367131 351835 353171 234679 237768 762980 720413 1644179 1594205 488204 485873 704087 708189 902741 878753 927538 935577 983345 1001697 963415 1061875 2368947 2510308 1399433 1178670 783250 765273 934345 935540 990516 998825 1019114 1029117 1161226 1170596 5349031 5495590 39.25 70.2 1
09:16:14 2024-01-23 739332 737549 218723 215647 360853 365282 402743 399343 246643 244202 305346 315053 347924 351352 4503317 4839407 6958333 6791575 1296324 1337317 332642 292046 318094 315628 378826 366775 351835 352183 236507 237768 771018 725573 1670663 1594205 491246 486217 703220 713652 903867 869926 930292 944520 983345 991706 959282 1070218 2364912 2489780 1443007 1190572 782693 761214 939545 942181 985570 991183 1019114 1037948 1177926 1171294 5382853 5518385 39.25 70.2 1
09:16:15 2024-01-23 748960 735601 219026 215139 359869 369524 403842 399307 251113 244482 306532 311500 349675 351388 4485531 4755450 6975830 6820777 1316184 1337317 332715 294774 315455 315664 381078 365957 351835 354116 235743 237567 764352 728693 1625857 1595337 489158 485529 708433 714322 894918 872468 936847 943494 975656 993998 964785 1078888 2372591 2473533 1387319 1184641 774483 762871 945605 939502 979609 996695 1029118 1039854 1167935 1162875 5286316 5515080 39.25 70.2 1
09:16:16 2024-01-23 749790 736668 220207 215035 359869 369444 401859 400820 247237 245821 306316 312407 349537 350292 4511021 4849927 7040833 6801139 1294597 1336332 331977 294082 317154 316105 378898 368273 351835 351857 237009 237463 765782 720413 1649234 1607977 489158 483473 706391 709734 897458 879081 936810 937597 978494 999576 968465 1072438 2369511 2501114 1432689 1175173 777900 771588 944896 931452 983321 1002959 1028272 1037244 1155388 1162092 5246505 5505701 39.25 70.2 1
09:16:17 2024-01-23 737358 734802 219429 215070 360997 365795 401013 399484 247931 244859 306532 311659 347716 351424 4520939 4889427 7061205 6781577 1273332 1337280 333678 292294 318392 316840 377703 366837 351835 353985 236507 238005 764352 720779 1629238 1595337 488811 484573 704357 710275 903750 879204 928895 935352 984772 1002845 964785 1061912 2373258 2516816 1367102 1180353 783375 768303 936302 937930 992593 999494 1016938 1029391 1165337 1170998 5348334 5515080 39.25 70.2 1
09:16:19 2024-01-23 739973 738981 219031 215104 361069 367226 403098 397061 251255 244859 305598 312598 348765 351424 4517715 4845146 6991010 6790563 1292836 1335016 333142 293186 318392 316618 378898 367045 353449 353737 236507 237970 761494 726611 1705699 1595337 491596 485256 703361 714736 902741 871232 930292 944520 986813 999567 962569 1072641 2369087 2494694 1399433 1193752 783375 763412 940879 940782 983844 991037 1019841 1039225 1173801 1167866 5376530 5515080 39.25 70.2 1
09:16:20 2024-01-23 750860 729962 219026 215104 360961 369776 402213 399343 247931 244447 306568 311191 349537 350556 4501917 4751118 6966505 6820663 1306771 1337317 333924 295239 315419 317097 378934 367826 351835 354634 238017 236467 770555 724537 1638187 1602282 490549 485947 709438 714322 895075 875711 941001 944945 977740 996109 968912 1075700 2375573 2486250 1456971 1182955 773943 765581 943591 936891 979871 991661 1031856 1038446 1163768 1158059 5276910 5507216 39.25 70.2 1
09:16:21 2024-01-23 746800 735302 219403 214369 361028 369220 400978 401039 247493 246028 305526 310758 349291 350292 4498409 4840654 7059759 6802278 1288856 1337317 332715 293832 315527 316840 378862 367683 351303 351857 235379 237567 757871 723742 1625829 1598738 487856 486870 709794 711605 898623 881254 936980 936907 982650 1005208 968391 1071187 2368278 2505365 1407535 1169318 777802 767758 941013 934875 984173 1003105 1025458 1028659 1160496 1166314 5271242 5505701 39.25 70.2 1
09:16:22 2024-01-23 738147 736130 220242 214647 360961 367520 404626 401039 247237 245649 305202 311442 349046 354630 4514494 4896131 7031783 6776348 1287091 1334781 333924 293634 319402 315153 378934 367131 351835 354384 236674 238830 761693 726611 1651081 1594881 487588 486217 703220 709550 905949 880628 928895 937379 986937 1003114 965774 1066316 2367451 2507082 1342154 1179593 783808 765581 937005 935352 991925 997416 1016938 1029428 1164629 1172898 5352155 5505701 39.25 70.2 1
09:16:23 2024-01-23 737875 736162 218346 215104 361033 369004 402177 399343 251290 244106 306100 312633 347960 351424 4491964 4840654 6966505 6780881 1293794 1337317 333780 292598 318131 316140 378610 366789 351690 355853 237009 237829 762923 730259 1645823 1592665 491002 487943 704892 714194 904022 871232 932809 944688 984736 991742 962047 1072641 2364912 2493688 1415083 1192268 783808 761251 940916 942788 986269 991183 1019841 1037707 1177239 1169695 5372693 5515080 39.25 70.2 1
09:16:24 2024-01-23 748701 734527 219026 215108 360707 369480 403417 396736 250797 244859 306460 312407 349046 351388 4485531 4758035 6975830 6818699 1316207 1339433 331655 293832 317131 315523 381886 369133 351835 351785 237344 237829 771924 730783 1624610 1595337 489158 483473 708237 714322 896710 873123 936847 946069 983504 991706 963415 1077354 2372498 2471340 1415079 1184641 776693 762330 947136 940782 977749 993989 1023234 1041697 1168008 1165562 5276722 5507216 39.25 70.2 1
09:16:25 2024-01-23 746590 730296 219271 215173 359838 367520 402213 400433 247237 243765 306532 312187 348801 351388 4498446 4826916 7013132 6821251 1298664 1339470 333310 293626 317276 316956 376412 369910 354826 353848 236674 237602 780790 717178 1632203 1611407 490549 483473 707393 712113 897762 878129 936847 940152 978530 997425 971293 1075887 2377564 2501114 1458966 1177831 776693 766971 944933 931562 980567 999567 1026263 1035491 1155498 1163022 5248694 5497851 39.25 70.2 1
09:16:26 2024-01-23 738147 733908 219022 215104 361060 365317 400344 401322 247237 244517 306064 313104 347436 349272 4514494 4877744 7084226 6836123 1276491 1337566 335813 293044 315491 317132 378293 366579 351654 356591 237009 237165 764918 717178 1652190 1599699 489158 486733 706391 710275 900823 877801 933019 936715 984201 1000683 962841 1064327 2364912 2510308 1456971 1176013 782693 767551 935674 934211 989813 1002836 1023197 1030601 1161262 1167211 5333344 5505701 39.25 70.2 1
09:16:27 2024-01-23 740246 736423 219745 214702 361028 367226 405589 397061 247237 245306 305634 311694 348556 351388 4498446 4852933 7001833 6801177 1292788 1332143 332677 293384 317167 316362 378862 367566 351835 353206 236674 237988 762923 730259 1625868 1586117 489158 486012 704393 714194 902465 873123 930329 944017 984809 997425 959319 1069663 2364912 2489780 1450987 1188986 783808 763412 938879 943457 986969 993286 1019841 1035454 1177239 1170518 5355651 5501774 39.25 70.2 1
09:16:28 2024-01-23 747205 735876 219062 215139 358790 368628 404021 399343 247237 245030 306568 311312 349814 353267 4512093 4773267 6975830 6811488 1318070 1337280 331439 295790 317421 316035 382464 365992 351835 351857 235379 238005 758635 729737 1643780 1595337 489158 484500 707393 714136 897384 873779 938922 944520 983504 991368 962123 1075786 2374185 2477043 1452981 1188986 777247 763412 946277 940782 979871 991625 1023271 1040179 1169431 1167138 5276647 5511146 39.25 70.2 1
09:16:29 2024-01-23 746590 730327 219062 215108 359620 367556 402177 403278 247789 244613 306388 312407 348903 351280 4509115 4835847 7012159 6801101 1298143 1337317 332985 293009 317421 316618 378293 368237 354594 353598 237009 237970 767211 718362 1645670 1607977 488811 483473 707894 709268 897384 880166 938319 936751 978530 1000282 968800 1072825 2377810 2497228 1434645 1171974 776693 769219 942922 931562 983246 1003105 1028459 1035454 1155461 1165379 5233727 5497851 39.25 70.2 1
09:16:30 2024-01-23 737100 730359 219806 214936 360668 368230 403868 402459 247895 244753 307891 313726 347294 351050 4514494 4886457 7022234 6762202 1277946 1335384 333924 293371 319402 316140 377724 367166 351835 354634 236340 238041 755776 722471 1656278 1592889 488464 483592 702330 709771 905038 879827 928932 937416 987636 1000683 963415 1063500 2370539 2500991 1351749 1179593 783375 765851 937549 938043 991220 999567 1019565 1031664 1164666 1172033 5342749 5504232 39.25 70.2 1
09:16:31 2024-01-23 739360 737132 218886 216340 360853 366789 403238 400966 248627 243591 306532 311694 347995 351460 4520939 4821660 6942908 6795092 1300298 1337317 332409 292214 318878 316372 378934 366321 354361 352148 236007 238005 762318 726611 1640847 1595337 491596 484500 702330 713147 900823 872504 933019 945932 986203 993998 961327 1071187 2367447 2491649 1472049 1193233 782693 763412 940916 940782 985570 991883 1021296 1037986 1173797 1168863 5368375 5510502 39.25 70.2 1
09:16:32 2024-01-23 750968 735987 218886 215634 360527 368592 400978 399343 251043 244613 306315 313726 347995 348673 4502674 4765577 6985156 6823208 1306582 1337317 333689 294774 315491 317132 378934 367940 351871 352183 235943 236502 767736 724537 1645760 1602282 490549 485873 709942 714194 895075 875019 940296 943494 975729 991706 967055 1077354 2372498 2482727 1376902 1182955 776693 765581 943591 936678 980567 991733 1031983 1042451 1168728 1162679 5263718 5518385 39.25 70.2 1
09:16:33 2024-01-23 746553 730364 219710 214404 360745 369524 402142 401039 250797 246028 305490 313214 349550 350328 4485569 4860898 7069084 6808977 1292620 1335348 333220 293832 315600 316618 378898 367166 351835 351888 235414 237970 757871 722471 1630101 1595337 486282 485529 709438 709231 897384 881685 936144 933991 981415 1000683 968502 1072788 2370817 2497228 1394352 1168275 777802 765310 941683 936796 986122 1005837 1026114 1033509 1160385 1167976 5252485 5501774 39.25 70.2 1
09:16:34 2024-01-23 738842 734491 220242 215074 361028 367520 404981 401497 247237 245306 305310 311694 349046 354667 4520939 4896289 7040833 6780881 1284339 1337317 333454 293222 320081 315884 378862 367683 351835 352148 236007 238939 759418 724537 1635039 1586117 487735 486217 702330 709771 904059 877814 929630 938871 989145 1000683 962047 1066279 2372595 2501363 1343503 1182038 785620 768812 939674 939539 991183 999632 1016752 1034986 1164666 1172898 5341371 5492402 39.25 70.2 1
09:16:35 2024-01-23 738801 736253 219066 216258 360453 366417 403134 400473 251079 243526 306604 311659 347472 351496 4508060 4827547 6942241 6790247 1310308 1340168 332985 293022 318028 315223 378682 366579 353861 351857 236674 238041 760868 728171 1628895 1594205 489158 483473 704393 713814 898873 874398 935682 944165 984201 991670 963415 1077460 2379240 2483204 1415083 1189718 778912 762724 948298 943148 981924 991661 1023271 1040216 1173764 1169764 5291941 5516582 39.25 70.2 1
09:16:36 2024-01-23 755201 730291 219438 215777 359620 368628 401049 401067 250832 243800 306676 310970 349046 350858 4495166 4832494 7012464 6801290 1298336 1340168 332985 293669 317421 316618 377724 367719 353680 353848 235379 237970 755052 718362 1640872 1607977 489158 484157 707429 709771 894918 882347 936884 936751 981915 1001768 970292 1074708 2381042 2502188 1434645 1175173 777802 769182 943591 931562 983844 1003105 1029927 1035491 1155534 1167148 5231811 5494759 39.25 70.2 1
09:16:37 2024-01-23 736290 729971 219592 215104 360988 366345 404325 402175 247931 245236 306496 311407 347995 354016 4517715 4887017 7022159 6772086 1280681 1331162 333924 292046 319366 316140 377652 367647 351835 354384 236007 238005 754347 722471 1655036 1591758 488428 486107 703220 709231 907012 881180 931595 941585 990507 1005208 963988 1063276 2374156 2513567 1345992 1179511 783808 768849 938338 937970 991220 1000237 1021371 1031626 1164629 1176437 5330030 5496322 39.25 70.2 1
09:16:39 2024-01-23 738239 735573 218642 216409 360956 366381 403346 401039 251184 243661 306532 312380 347960 351424 4498577 4821660 6929204 6781184 1300298 1337317 332607 292803 319329 316105 378668 366801 354862 355387 236340 239043 768118 729214 1632401 1595337 492921 484660 705184 717216 902502 875711 935645 948875 986186 993925 963378 1072453 2374190 2489780 1343503 1196521 781139 765199 944151 942788 984757 993989 1023234 1041757 1173588 1170518 5316511 5496322 39.25 70.2 1
09:16:40 2024-01-23 744340 734949 218991 216073 360381 367520 400942 401606 251536 243731 306604 311191 349010 349236 4508343 4784247 7009929 6809655 1298336 1333087 333689 294082 317421 317062 377652 368201 354717 353848 237009 237970 765782 720264 1661172 1613699 490475 484806 708359 710090 898623 883765 941038 939375 979916 1001697 973062 1075083 2380949 2499000 1460961 1175041 776693 769763 944933 931562 982405 1003105 1029193 1037707 1157136 1163735 5239288 5496322 39.25 70.2 1
09:16:41 2024-01-23 736179 733908 219710 215070 360997 366088 400942 399765 247931 245236 306496 312598 347680 351158 4511673 4877373 7061205 6762202 1272242 1337280 334110 293171 318131 318021 378257 370146 353680 356861 237126 237627 765782 719233 1629772 1597425 488974 488711 707230 710275 904022 880363 934300 938834 984772 1003114 965574 1066423 2369689 2506348 1445002 1176992 782816 768057 935674 935556 991925 1002396 1022922 1032398 1164629 1170610 5333344 5496322 39.25 70.2 1
09:16:42 2024-01-23 738239 734237 219026 215035 363103 367520 402743 397025 248856 245236 306028 312598 347995 351388 4511673 4842735 7005093 6783305 1290946 1337772 333744 293618 318064 316850 381849 369133 351690 355350 237009 237759 764352 730503 1625544 1581381 487353 485256 705221 713937 903381 876261 931654 940819 986850 1000282 959208 1069620 2364912 2486250 1426820 1183798 782693 761214 939600 943457 989073 991661 1021296 1035454 1172892 1172268 5338935 5505424 39.25 70.2 1
09:16:43 2024-01-23 738325 734237 219026 214889 358714 366932 403417 400473 251113 244824 306122 312187 347995 351460 4502191 4799534 6947854 6816368 1313288 1339470 332301 293626 318696 315965 380969 369133 354325 351857 236674 239043 752917 729245 1666389 1595155 489158 483473 705391 714322 899864 875019 935405 944483 985598 993998 963141 1075887 2374185 2480560 1459076 1191419 778912 763412 945605 942788 983084 991625 1023234 1041697 1171363 1170322 5299506 5505701 39.25 70.2 1
09:16:44 2024-01-23 744909 733899 219026 216039 359838 369791 400344 399765 251113 243731 306604 311191 347995 351105 4485531 4808403 7027632 6815898 1298181 1337566 332482 293904 317349 317026 377652 367095 354611 354739 237680 237900 765782 717178 1643092 1608839 492057 484500 707894 711284 898096 879377 938243 940819 981342 999540 972674 1075887 2369511 2501114 1458966 1177831 778912 768094 946277 934211 981961 1001688 1029193 1038446 1158814 1163127 5246779 5496322 39.25 70.2 1
09:16:45 2024-01-23 739369 733908 219675 215104 361069 366932 400978 399800 247931 245065 306568 315053 347995 350328 4498521 4892639 7073699 6791848 1272205 1335348 333643 293776 317616 316885 378221 367095 351871 354268 237344 237522 765799 718719 1636978 1595337 489158 486733 706391 710275 902427 880483 934349 938043 984736 1000683 965611 1066535 2368278 2502763 1458966 1175316 783250 768094 936731 935556 991925 1003105 1024691 1032398 1164629 1169691 5333344 5496322 39.25 70.2 1
09:16:46 2024-01-23 740246 736900 219745 215035 361060 367520 404626 397025 247237 245614 306532 312380 347710 354961 4512093 4839858 6988762 6790563 1294002 1337244 333573 293186 318355 316583 378790 367867 351835 353701 236674 237970 762923 730259 1655831 1586117 491246 486354 705391 715242 904394 873742 932317 945895 987636 1001697 959245 1071148 2364912 2489780 1476119 1187176 783808 762871 939545 944799 989776 991661 1022025 1037707 1176368 1173572 5352155 5505701 39.25 70.2 1
09:16:47 2024-01-23 744648 729706 219062 215070 359575 368592 404626 400537 248520 244991 306388 312193 348903 351388 4499683 4783586 6975481 6809320 1315243 1338406 331942 293832 315527 316105 381078 365957 351835 353898 236108 237935 755052 728693 1628800 1595337 490201 485529 708433 715338 894802 873742 939316 945507 979916 991670 964207 1082001 2372503 2471340 1378075 1182955 776693 764495 948298 940782 977749 991697 1029193 1039966 1168008 1163022 5263744 5505701 39.25 70.2 1
09:16:48 2024-01-23 748692 733903 220224 214897 360093 368932 405014 402474 247096 245131 306424 312300 349394 351208 4505128 4820429 7042613 6801101 1292620 1337428 332445 294118 315275 316618 378898 368201 351835 351857 235379 237567 756462 722471 1626571 1603287 488204 484843 709167 709231 900712 880409 939590 935352 980647 1002405 968428 1075631 2373258 2495457 1462956 1171974 777348 769219 943591 934211 984871 1003105 1030661 1035216 1155461 1165458 5238782 5498695 39.25 70.2 1
09:16:49 2024-01-23 738408 737082 219819 214988 360853 366789 405053 402744 247825 247282 306460 311624 347995 354343 4506913 4893971 7022196 6771805 1282662 1329241 333924 293776 320307 316140 378862 367683 351835 354885 236007 239078 760868 724020 1641614 1589498 488464 486217 702294 710275 907274 879081 929593 940152 989108 1000647 963415 1068095 2368278 2506441 1356396 1179593 783808 765581 939545 938092 991220 1000273 1019841 1032398 1168008 1170843 5337525 5505665 39.25 70.2 1
09:16:50 2024-01-23 742353 737559 219569 216270 359680 366897 403985 400756 251184 244517 308266 311191 347960 353485 4495866 4804974 6947204 6791311 1316207 1337280 331439 294118 318131 315188 381078 365992 351835 351375 237009 238005 760064 729765 1623229 1594205 489158 484157 706391 713110 896525 875019 936574 944520 985598 993998 964099 1077354 2374282 2480560 1415083 1188022 778912 763412 946277 942218 981961 991733 1024691 1045809 1173764 1171257 5288258 5499520 39.25 70.2 1
09:16:51 2024-01-23 746533 733903 219062 216078 359838 368377 403223 400678 248278 244106 306676 310939 347675 351105 4498432 4796742 7003807 6799942 1298336 1329241 333689 294082 317131 316840 377688 367942 354862 354384 237177 237602 755052 717178 1658674 1609120 490726 484843 709670 710275 897384 880363 939590 940152 981342 1000282 971293 1075887 2380937 2501114 1432689 1175316 777802 770382 945605 935556 985421 1004604 1030586 1038058 1159493 1167939 5240961 5489215 39.25 70.2 1
09:16:52 2024-01-23 736768 735913 220000 215035 360997 365282 402779 403886 247754 245487 306424 311728 347960 353521 4497057 4889334 7022457 6771805 1274276 1333271 333643 292188 319140 316840 377688 367131 351835 353206 236007 238005 765782 720413 1628466 1592889 489158 486217 705391 710275 906357 880400 931691 939448 989108 1005326 964207 1066535 2371650 2514677 1343503 1182038 787309 771038 939006 940240 994006 1003032 1021221 1036466 1168765 1172825 5310712 5492402 39.25 70.2 1
09:16:53 2024-01-23 750768 734491 218546 215773 360668 366417 402743 400756 251607 243731 306568 312633 347995 351424 4495763 4818520 6922360 6781184 1302135 1333317 333924 293186 319402 316176 378934 366837 355113 351923 236340 238708 755776 726611 1640192 1591758 491246 484500 704393 714322 902101 875019 934077 947274 984772 991670 963415 1072550 2379240 2496053 1415083 1195637 783375 765581 944896 943346 987564 995830 1023197 1041697 1170528 1171809 5333966 5496322 39.25 70.2 1
09:16:54 2024-01-23 746073 729710 218838 215139 360952 368333 400978 400473 251255 244447 306640 311442 347995 349236 4498971 4766475 6984881 6813836 1302116 1333087 333924 294118 315491 318092 378862 365992 354361 354885 237009 237509 774220 721296 1641645 1604557 491945 485873 710445 715242 897384 876261 942344 944520 977630 998860 970292 1080352 2376719 2487614 1378718 1184572 777802 766940 945605 939412 982659 999595 1031945 1040919 1168045 1162037 5277028 5505701 39.25 70.2 1
09:16:55 2024-01-23 745350 733679 219710 214706 361069 369812 402177 400756 247931 245993 305598 311442 349046 349763 4508343 4827949 7042351 6804464 1289777 1329241 331350 294153 317385 317167 378668 367942 351835 353848 235743 237567 759280 722330 1632931 1595337 487353 484538 709942 709074 898512 885023 938243 938871 984091 1007824 968354 1074942 2372465 2501082 1379924 1167653 778912 768179 942354 936205 986969 1000710 1029118 1031626 1162143 1167211 5246537 5496322 39.25 70.2 1
09:16:56 2024-01-23 740084 733908 220088 215035 361033 367520 404947 401606 247237 245786 306532 311694 349046 354594 4502196 4877373 7023820 6771805 1285255 1337317 333924 295379 319402 315664 378934 368237 351352 352183 236507 239484 760222 725573 1640073 1592889 489600 487598 705184 712113 907882 883490 930143 941585 989625 1005956 964973 1068095 2370813 2512888 1322786 1179282 785485 765851 939637 940782 993209 1000980 1019841 1034679 1168008 1171779 5322640 5488486 39.25 70.2 1
09:16:58 2024-01-23 737265 730327 219026 216444 360961 366417 403382 401039 251184 243731 306640 311694 347960 351267 4495763 4816194 6929204 6771899 1298399 1337317 332107 293158 319366 316140 378934 367095 354862 352183 236674 238911 757206 728578 1641420 1594935 492645 485603 705221 716357 903787 874871 936942 947274 986239 991706 965085 1075083 2373911 2489780 1411170 1193967 783375 765581 942922 940782 986969 993989 1022959 1040183 1173797 1170592 5361560 5507216 39.25 70.2 1
09:16:59 2024-01-23 746468 734237 219022 215108 360988 369776 402177 399343 246426 244447 306604 311659 349537 349236 4502219 4747930 6966505 6816368 1302053 1335348 333689 293420 315527 317167 378934 368164 353716 355314 238017 237059 776192 723086 1633083 1604427 491945 486217 710409 714972 897384 876261 943732 944520 979637 991742 967055 1083631 2374185 2479210 1380534 1183798 776140 765581 945717 939448 980567 997379 1029488 1038663 1168045 1163022 5267505 5510870 39.25 70.2 1
09:17:00 2024-01-23 747367 734232 220242 214785 360952 369480 402177 401039 247237 246028 306050 310723 349537 350292 4491964 4832217 7059759 6801290 1286864 1333964 333202 294731 315311 317845 378790 369133 351726 354848 237849 237627 760690 722330 1626486 1595337 487735 486390 710335 712221 901293 882310 936810 936833 985524 1006453 971020 1071865 2364912 2501114 1354434 1168645 780582 765887 940879 935278 988838 1000710 1026263 1031664 1162143 1170518 5282457 5501774 39.25 70.2 1
09:17:01 2024-01-23 741030 736895 220088 215035 361069 368075 404662 400190 247237 245649 306532 311694 348031 351496 4505128 4877373 7013132 6783305 1288670 1338517 333528 293733 318733 315047 382119 368093 351726 355387 236674 238708 764352 727170 1626298 1590627 489251 484915 702330 710275 909113 880363 931558 940819 990583 1000719 963415 1069334 2367539 2499000 1456971 1180433 785769 765581 939545 940115 991220 1000980 1019841 1034679 1169703 1174411 5333344 5486981 39.25 70.2 1
09:17:02 2024-01-23 738847 734495 218346 216078 361069 366381 403417 400218 251290 243696 306568 312633 347960 351424 4501917 4811609 6942857 6791462 1306808 1339568 333852 294189 320081 316802 378934 367095 355364 355565 236507 238743 758099 726611 1623492 1595155 491246 484500 704393 713814 901461 876261 933414 947274 984809 991706 963415 1075887 2374185 2489780 1413126 1193967 783250 765581 943319 942788 986969 991625 1024729 1043961 1172222 1170518 5342749 5501774 39.25 70.2 1
09:17:03 2024-01-23 755148 736375 219062 215143 361028 369740 401013 399343 251219 244482 306604 311442 349537 349236 4499210 4764828 6982607 6820042 1300004 1333087 333924 293875 315275 320521 378862 368750 353861 353206 237849 236989 768244 721296 1638722 1604557 491945 483856 710445 715279 898307 876261 942344 943814 979953 997425 968539 1082076 2374185 2482727 1382349 1184641 776693 765581 948752 940782 980567 991769 1028026 1040956 1170533 1165453 5267505 5507216 39.25 70.2 1
09:17:04 2024-01-23 747367 733913 220431 215104 360417 369480 402779 399800 247237 245271 306640 309825 349287 353300 4505651 4830986 7062621 6804464 1288708 1334716 333220 294118 315600 316921 378610 366579 351339 355045 236108 237804 760690 722471 1651858 1595337 487008 486048 710445 710275 900823 882936 936536 937416 984201 1005743 971293 1075121 2369963 2499000 1403768 1168645 781139 767551 940916 935278 986969 1000783 1026263 1030893 1162121 1167284 5273092 5492402 39.25 70.2 1
09:17:05 2024-01-23 741025 730327 220092 215070 361033 368628 405233 401191 247061 246161 308292 314610 348867 353412 4509153 4884340 7022610 6762150 1285255 1337317 333689 293009 319562 315188 381078 368237 351835 352148 237009 239114 760222 725573 1670277 1590627 488464 486217 704124 710275 905075 880437 930292 940819 990546 1000719 964785 1068095 2369963 2506446 1334477 1177917 784925 765396 938214 938080 991923 1000273 1019841 1033906 1167217 1169155 5323938 5488486 39.25 70.2 1
09:17:06 2024-01-23 737879 730323 218781 216537 360708 369276 403274 401002 248627 244084 306496 314168 347537 351280 4485531 4815322 6937395 6771899 1304993 1337428 333689 293186 319402 316140 378934 366837 354862 352148 236340 238041 755776 726611 1622182 1593075 491246 484500 704357 713814 901144 876261 934077 945895 984772 991778 962047 1075121 2370905 2489780 1441013 1193967 783250 765581 943591 943185 986269 993989 1023234 1040956 1172952 1170518 5330030 5504232 39.25 70.2 1
09:17:07 2024-01-23 744960 734907 218886 216154 360524 368484 403296 402459 248627 244307 306604 311407 349046 349799 4502182 4780685 6994481 6799336 1297409 1335384 333924 295374 317906 317097 377688 367131 354862 354634 237009 237970 764352 717178 1643688 1609120 491246 484843 709438 713307 898836 879740 939590 940819 981415 1001697 973365 1077080 2380072 2502888 1460961 1178536 778912 770382 946736 935352 981314 1000712 1034041 1038663 1163768 1163022 5282249 5501716 39.25 70.2 1
09:17:08 2024-01-23 739369 735725 219605 215039 363552 367083 400942 399484 250797 244859 306315 314313 347960 350256 4485531 4859199 7074589 6799942 1275877 1333418 332677 293044 317385 317203 378862 367131 351871 354339 237177 237745 770555 719387 1623492 1595337 489158 486805 709438 712295 902741 880437 935442 941585 983381 1008660 968465 1069452 2369963 2510308 1413160 1175316 782693 770419 938214 935315 991220 1000674 1028459 1034911 1167861 1171294 5320312 5508952 39.25 70.2 1
09:17:09 2024-01-23 739427 734459 219736 215035 361069 368412 404590 399343 251113 245649 306136 312633 348867 351460 4495503 4818520 6961604 6781184 1292562 1329241 332712 293634 317804 316176 378682 367826 351871 354304 236674 238041 761494 728693 1641059 1586117 491596 486769 705391 716330 905986 875019 932287 947348 989071 1002845 962047 1072788 2364912 2489780 1454976 1188022 783808 762871 939545 945795 992501 998107 1022754 1038334 1178905 1173806 5339177 5497851 39.25 70.2 1
09:17:10 2024-01-23 759563 736010 219368 215104 360417 369776 403453 399198 250832 244894 306604 309605 349046 351460 4498971 4746071 6982884 6808977 1315243 1335384 331977 295017 317421 316618 381078 366028 353680 353884 235943 237970 755052 726611 1623669 1595337 490549 485529 708433 715279 897384 876261 941003 946603 984201 991742 964562 1080499 2374185 2473533 1460961 1189404 779503 765013 950325 944128 980968 996805 1026040 1045922 1170385 1167175 5274965 5507216 39.25 70.2 1
09:17:11 2024-01-23 755008 734025 219464 215738 359869 368333 402213 401067 250762 244824 306640 311938 349046 353529 4495866 4812837 7013132 6795092 1296446 1329388 332985 294981 317906 319087 378934 368828 353861 353884 235743 238005 755052 717851 1659834 1609120 491246 485947 708433 712295 898200 880684 939628 940547 981415 1001697 972674 1077460 2385201 2507530 1460961 1177831 778912 770235 947624 935540 983321 1003105 1031798 1039966 1159493 1167976 5239288 5496322 39.25 70.2 1
09:17:12 2024-01-23 736019 730107 219745 215139 361069 366381 401013 399800 248259 245065 306496 313357 347995 350858 4482338 4858104 7041108 6768968 1272242 1333418 333678 293009 317457 317167 378862 367131 353861 355370 237009 237602 762099 719624 1628182 1595337 489158 486805 707429 713307 904022 881690 934349 940152 986886 1008772 970292 1069582 2369087 2520719 1478154 1175316 786045 770345 937005 935315 993330 1005199 1024654 1032435 1167971 1173791 5320137 5492402 39.25 70.2 1
09:17:13 2024-01-23 737063 734949 219013 215615 361069 367485 402779 399307 251219 245030 305238 312633 347995 351388 4498971 4811572 6943712 6771843 1291879 1332143 332642 293151 319104 316618 381078 368087 354594 354268 236674 238005 761494 724537 1669967 1595337 491945 485976 705391 717346 904022 876060 936306 951581 990507 998933 965699 1075749 2375849 2497228 1439018 1194083 783808 765433 944933 944128 988934 993989 1025679 1041660 1178909 1171220 5361560 5505701 39.25 70.2 1
09:17:14 2024-01-23 751249 729971 219521 215773 360997 369812 403346 400473 251360 244859 306604 311659 350029 350822 4492803 4749614 6957180 6813836 1315243 1332143 332715 295017 317385 317097 381886 366801 351871 354634 236143 238005 762980 728693 1638582 1595337 491002 486144 710335 718400 898623 876151 940850 948875 981195 999641 968428 1082113 2374185 2478368 1379924 1184641 778912 764495 951002 940782 980567 997343 1029488 1041660 1171363 1164803 5265617 5496322 39.25 70.2 1
09:17:15 2024-01-23 748188 733908 220396 215104 360381 369184 402779 400960 247237 245236 306604 312407 349046 351352 4498971 4826548 7022457 6781624 1293636 1329351 332949 295379 317870 318054 378934 369348 353861 354634 235743 237804 767211 720264 1662056 1613699 491945 486217 709401 712221 899901 882508 942384 943494 984201 1001697 975258 1078998 2380072 2504664 1434645 1177831 778912 770382 947136 935315 984137 1001688 1034041 1041701 1162143 1163771 5267505 5496322 39.25 70.2 1
09:17:16 2024-01-23 741298 734004 219556 215104 363103 368038 401013 401606 247931 245030 306064 313646 347995 349272 4495763 4846481 7057434 6790563 1277063 1333418 333678 292937 317906 318092 378898 370413 353716 357620 237344 237794 760690 719233 1627666 1598561 490127 490025 708359 712295 905038 882310 934300 940915 987599 1006417 968193 1071110 2370817 2515655 1428043 1175316 785485 770382 938214 937379 993096 1000638 1023962 1034679 1167144 1162240 5329536 5492402 39.25 70.2 1
09:17:18 2024-01-23 738243 735311 219714 215070 363107 368333 404554 399907 250973 245993 306100 312598 349519 351424 4495768 4830986 6975830 6781184 1290946 1335866 335473 293832 318551 316921 381813 369133 351798 356788 237344 238531 767211 730783 1653933 1586117 490625 486769 708237 716330 905949 875640 935406 947452 992691 1003114 963415 1075887 2364912 2489780 1454976 1187152 783808 763412 940879 944446 991925 1000273 1020253 1038446 1176368 1162506 5333344 5492402 39.25 70.2 1
09:17:19 2024-01-23 743669 733908 219062 215104 358790 367520 404626 400770 247931 244859 306676 312187 349046 353557 4495777 4790419 6951660 6811488 1317061 1337566 331529 294874 317059 316956 382660 369133 354325 353848 235743 238005 764352 728693 1624302 1595337 490549 485529 710445 715242 901377 875640 941673 947274 985598 991706 965611 1080499 2373258 2473533 1456971 1188022 778912 763953 948752 943457 984173 991733 1026263 1044504 1172062 1170592 5286316 5496322 39.25 70.2 1
09:17:20 2024-01-23 746275 733899 219026 216112 359874 368664 400942 399836 251184 244666 306640 311191 349537 350858 4492647 4794708 7018199 6801290 1298181 1337570 333780 293939 318355 317097 377724 367683 354862 355277 237344 237970 755052 717178 1639954 1611407 491596 485186 709438 712295 898738 880363 940966 943494 983504 1003114 972009 1078888 2369548 2504669 1432689 1178670 778912 770382 947624 935315 984173 1000602 1030990 1038663 1162796 1167398 5239288 5496322 39.25 70.2 1
09:17:21 2024-01-23 751820 733908 219710 215143 360776 367520 400978 401606 247931 245065 306568 313576 347960 350822 4492558 4873894 7058963 6782034 1275877 1335866 333912 294082 317167 318396 378826 367683 351871 354836 237849 237688 766327 719233 1634850 1595337 490201 486805 708433 712295 903750 882434 937017 940819 986937 1007911 968502 1067757 2364912 2502800 1434645 1176013 783808 770382 938214 935315 993367 1000445 1026226 1032435 1168045 1172177 5319860 5492402 39.25 70.2 1
09:17:22 2024-01-23 738147 729967 219710 215108 361069 367520 404977 397061 251184 245271 306064 313104 347639 351208 4505651 4818595 6977608 6762239 1296324 1337280 333375 292803 319366 316618 378646 368087 354611 354268 236674 238200 760064 725573 1674303 1591758 491945 485292 705391 717346 904059 873779 935682 950227 989108 997352 964099 1075887 2374194 2491921 1474084 1193967 783808 765273 943591 943457 986969 991661 1023234 1041804 1177202 1170518 5348334 5497851 39.25 70.2 1
09:17:23 2024-01-23 747357 730458 219062 215134 360997 369848 402177 399053 248556 245026 308292 313875 349394 352297 4499683 4775127 6981411 6801139 1299915 1337772 333924 293840 315203 318092 378574 365992 354862 352183 237009 237235 762099 719233 1653147 1604557 491596 486217 710445 714194 894618 878753 942384 944836 980647 1001697 973365 1078888 2379255 2501193 1456971 1181273 780582 767551 947407 940510 983439 999567 1032570 1041734 1170533 1160421 5267505 5496322 39.25 70.2 1
09:17:24 2024-01-23 746726 733903 220185 216240 360781 369524 405014 401286 247931 246474 305920 313683 349358 352798 4492803 4837380 7056174 6790563 1274892 1335665 332642 294764 315564 317167 378898 367166 351582 354304 237344 237235 770555 719233 1661974 1595337 489158 486805 709942 713307 902741 884226 935479 940819 984809 1009372 968502 1069589 2369092 2501065 1436601 1175041 783508 769219 938879 935352 992630 1003105 1027727 1032398 1166317 1170596 5305127 5494759 39.25 70.2 1
09:17:25 2024-01-23 737265 736962 219192 215035 363035 367377 403897 399126 248627 245096 307816 313323 347995 354307 4496245 4817249 6919878 6762239 1298362 1337317 333924 292945 319402 316618 381078 367131 354862 353206 236340 238708 755776 726611 1633927 1592889 492645 484623 704892 715242 902741 876261 936810 950039 987672 991742 964099 1075887 2374185 2491921 1446997 1194083 783808 765309 943591 943457 986969 991661 1024834 1043218 1177202 1173011 5352863 5505665 39.25 70.2 1
09:17:26 2024-01-23 744277 733876 218886 216270 360781 368448 400344 401039 251219 244482 308952 313655 349010 350010 4495866 4772354 6985156 6799942 1294357 1335384 333689 293875 317579 317167 377437 366872 355113 352148 235379 237970 765782 717178 1639116 1609120 491945 485873 710445 714322 900823 879113 939545 944836 984201 1003114 974057 1078888 2369548 2504664 1460961 1181273 780025 771511 947407 939140 984173 1001688 1035552 1044316 1170391 1164487 5269339 5499520 39.25 70.2 1
09:17:27 2024-01-23 744746 733899 219710 215065 363112 369524 403868 401606 247931 245271 305598 312668 349675 349763 4505128 4849927 7046496 6799942 1283188 1331892 333454 294981 315600 318127 378934 367166 351352 353241 235943 237970 763508 720413 1629171 1595337 488464 486805 710445 712295 902741 884230 938922 939485 984076 1009372 970255 1075669 2368278 2501114 1383622 1170866 781579 769255 940916 939502 990894 1007262 1030624 1036503 1167105 1170336 5297727 5488486 39.25 70.2 1
09:17:28 2024-01-23 740953 735991 220053 215035 361065 368074 405840 400400 250762 246028 306568 313619 348765 355117 4486398 4833423 6985776 6781184 1290909 1331199 332642 293832 318878 319087 382732 367131 351835 353737 235215 237970 753643 729765 1638464 1581381 489158 488983 706428 713183 906630 878129 935682 945661 992691 1000647 962047 1069626 2368278 2486250 1478154 1184572 785058 765396 942354 944799 992593 1001578 1022754 1039816 1176364 1179660 5312911 5488486 39.25 70.2 1
09:17:29 2024-01-23 743250 733935 219605 215100 358826 367520 404662 400473 248294 245030 306712 312187 348801 353521 4495763 4781027 6938529 6762239 1312455 1337317 331977 295790 318878 316140 381616 367166 353861 353848 237009 238743 752917 728935 1623895 1592889 490549 484500 707393 715279 900823 876261 938922 947311 984809 991670 964785 1075786 2382637 2488512 1437023 1191417 781698 765001 947743 944762 984720 997343 1026263 1044779 1173797 1174365 5269117 5496322 39.25 70.2 1
09:17:30 2024-01-23 740517 733379 219062 216436 359874 368074 400942 399800 251184 243731 306243 310758 349046 350858 4486398 4774829 6999334 6796430 1293636 1335384 332985 294118 318131 317097 378862 368828 352958 353884 235379 237970 755052 717178 1645367 1604557 489158 485529 709438 711789 899373 883954 942344 940819 983504 1004387 974786 1078570 2384433 2502188 1438557 1174334 779503 772606 946277 935540 988230 1007299 1032533 1040708 1160496 1167001 5235548 5492402 39.25 70.2 1
09:17:31 2024-01-23 735229 733903 219745 215139 361069 365317 402213 400081 247237 245236 306640 312346 347960 351424 4505128 4873147 7042501 6762202 1270581 1333271 334145 292945 319140 317167 378862 368273 353861 354304 235122 238005 757871 718362 1634042 1595337 490201 486805 706391 712295 907012 885654 935528 942256 990400 1008809 970292 1069545 2375849 2513576 1443007 1178670 787309 772136 939674 940782 995483 1000674 1025604 1038484 1169703 1175423 5333852 5488486 39.25 70.2 1
09:17:32 2024-01-23 751300 729962 218686 216108 363107 367520 403417 399343 246677 244859 306604 313611 348031 351496 4508343 4826548 6966505 6790247 1290946 1329241 332677 293222 319402 317584 381078 365992 351871 354339 237009 238708 752234 728693 1632230 1586117 491945 490025 708237 719424 907882 876224 935645 949928 993200 1005956 964025 1072788 2364912 2492228 1486294 1188022 785485 764495 943697 947274 992627 1000980 1021742 1037948 1177202 1170843 5325732 5492402 39.25 70.2 1
09:17:33 2024-01-23 740772 730332 219714 216073 359575 367520 404662 401039 250797 244517 308447 309860 348031 353557 4495763 4799012 6947204 6795092 1313392 1333124 331977 295017 318878 316618 382192 369022 353861 353848 235379 238041 760064 729102 1641530 1594935 491246 485873 708396 717377 899715 878092 940817 950039 986900 991778 967148 1081934 2369695 2480560 1400925 1190567 780025 765038 948752 944128 986269 991769 1026263 1044816 1173833 1172593 5305127 5501774 39.25 70.2 1
09:17:34 2024-01-23 742467 733647 219026 215773 360992 368628 400942 399204 251219 244482 306676 311225 353350 350081 4489361 4780685 6994481 6809320 1297409 1331199 331884 294082 318392 317167 378257 370183 355830 354557 237344 237900 765782 717178 1659084 1611290 492722 486217 710409 713307 900184 881722 942069 946180 984201 1003114 972009 1081161 2383457 2504664 1436601 1177831 778912 771511 948752 938043 984173 1003105 1035589 1040216 1164629 1162949 5267505 5486943 39.25 70.2 1
09:17:35 2024-01-23 741556 733480 219745 215139 363112 368628 401013 399574 250832 245236 305634 313611 349046 350046 4489356 4846481 7052402 6790247 1275839 1327360 335468 294766 317398 318584 378790 367834 351835 354162 238017 237794 766327 720264 1650343 1595337 489676 486877 710173 714322 904022 882936 939590 940819 986997 1011514 971983 1071187 2369874 2506752 1396235 1175316 783808 770382 940916 938080 993367 1000710 1029193 1035179 1167180 1172181 5291939 5488486 39.25 70.2 1
09:17:37 2024-01-23 739369 730318 219920 215074 363112 367520 404662 399907 251008 245712 306568 312668 349046 351424 4490621 4821660 6966505 6783069 1291178 1339470 333924 293626 318994 317915 382119 368861 351835 356898 237344 238041 755052 729737 1614116 1583630 489158 486841 707931 716330 909210 876261 935015 947311 990583 1000719 962047 1072788 2364912 2488391 1432689 1184641 783808 764495 940916 944520 993367 1002396 1021296 1039966 1172135 1181441 5314780 5492402 39.25 70.2 1
09:17:38 2024-01-23 738325 730327 219780 215104 358459 367520 405233 401322 251008 245271 308483 310758 349046 354343 4486398 4792078 6951140 6800881 1315243 1337566 331798 295324 318696 316618 382732 366872 353861 354507 237680 238673 760064 728693 1626736 1594935 491135 485873 709438 715242 898836 876261 942307 949328 984772 997352 967018 1081801 2374185 2480560 1458966 1188811 781139 765581 950099 944799 986969 997112 1028459 1044779 1173797 1173930 5286038 5496322 39.25 70.2 1
09:17:39 2024-01-23 743938 733642 219026 216073 360376 368038 403831 400397 246643 244447 306532 311659 349046 350328 4492803 4788662 7006688 6801744 1296483 1333382 333924 294082 318551 318290 377652 367095 355364 352148 237009 238676 761923 719233 1627750 1609120 491945 485873 710445 714322 900786 880327 942344 946180 984201 1003114 974077 1080424 2369511 2506441 1462956 1178670 780025 771787 948298 935278 984757 1003105 1034520 1041451 1162143 1165453 5246779 5486943 39.25 70.2 1
09:17:40 2024-01-23 739437 733908 219710 215104 363112 367485 401859 401606 251113 244995 306028 313576 347960 352223 4506544 4868287 7011613 6753048 1273477 1335665 334110 292201 318739 317062 380541 368944 353861 354268 236507 239078 764352 719899 1644833 1592889 489158 485256 706391 712295 907919 884226 934349 940819 992691 1009372 968428 1069620 2371650 2517440 1399433 1180433 786606 770345 939006 940510 995483 1000638 1022432 1035454 1170533 1170807 5320137 5486943 39.25 70.2 1
09:17:41 2024-01-23 737265 734495 218803 216043 361069 367449 403382 401039 249500 244991 306352 314055 348587 351316 4490288 4810997 6952667 6757341 1300298 1341378 332607 293186 320307 317097 381078 367131 354717 353171 236674 238708 758635 726611 1621527 1594935 492996 485529 705891 715279 904394 876959 936810 950039 990473 998798 964785 1075598 2374282 2495457 1445002 1193967 783808 767213 944933 944128 989073 996100 1025458 1043255 1178322 1173838 5352155 5488486 39.25 70.2 1
09:17:42 2024-01-23 747367 733899 219372 216201 360736 369524 405605 400081 248627 245096 306424 311555 349886 352538 4492803 4757202 6966505 6809320 1299264 1329241 333924 293662 317421 318538 378826 366507 354862 355387 237344 237935 770555 719233 1660153 1604557 492645 487524 711960 715206 898164 880002 942344 946529 981342 1000282 972674 1082039 2379274 2489780 1378075 1183798 778912 765851 947624 940782 984173 1001688 1037065 1044742 1171363 1163735 5258099 5497884 39.25 70.2 1
09:17:43 2024-01-23 743597 735605 219947 215001 363845 369596 404440 401570 249169 245817 305884 313541 349046 349728 4496468 4838257 7050434 6783305 1282195 1333418 333924 295017 315564 318057 378934 367095 351835 353171 236108 237567 764918 721165 1629556 1595337 488428 486769 710445 713034 902465 884226 939553 940819 986997 1010086 974057 1074905 2374185 2504669 1385471 1168608 782256 769219 942354 938007 990516 1006408 1029193 1033906 1164592 1171425 5293938 5501083 39.25 70.2 1
09:17:44 2024-01-23 741552 733830 220220 216580 360853 368448 405161 401606 247237 245993 306279 314610 348867 354557 4489599 4867994 7003807 6762427 1285218 1335665 333924 293420 320307 316105 381078 368237 353861 353737 237009 239449 763164 725573 1635366 1592889 489158 485292 705391 712295 908004 884226 933019 940819 993395 1006453 968156 1068068 2371650 2513871 1385006 1179593 787167 769219 940212 940782 995917 1005235 1021705 1037948 1173764 1180588 5326096 5490087 39.25 70.2 1
09:17:45 2024-01-23 741482 733908 219710 216444 360381 369004 404483 401322 248278 243731 308447 311624 348724 354053 4489599 4799012 6922398 6781184 1312455 1332143 332679 294082 319366 316583 381886 367942 354611 353848 237009 239078 750059 728693 1665871 1592889 490651 485529 706391 714194 902741 876261 939583 948655 987599 991706 964207 1078120 2374417 2486250 1405301 1192268 783533 765581 947624 946256 988934 1001759 1029080 1046119 1176364 1173732 5295834 5492402 39.25 70.2 1
09:17:46 2024-01-23 744393 736088 219026 216409 360417 368592 400942 402057 248520 244482 306640 311407 348765 350292 4492803 4778223 6985156 6790563 1296483 1335348 333924 295379 318878 317167 377652 367095 355364 354885 237177 237970 755052 717178 1634093 1604557 491945 486217 711271 714322 900786 880363 942344 944836 983040 1003114 976138 1080499 2380949 2504664 1460961 1179379 782256 773236 950287 938203 986159 1003068 1035085 1044354 1161996 1166336 5233025 5486943 39.25 70.2 1
09:17:47 2024-01-23 735715 732869 219872 216166 360997 366381 401013 400397 247931 245236 306568 313323 347400 351105 4496002 4868472 7042740 6791575 1271582 1333768 333375 292704 319854 316885 378826 370963 353861 354268 236507 239078 755052 720413 1652339 1592889 490549 486697 706391 712295 908954 884313 935015 940819 993395 1007911 967704 1069620 2373258 2520399 1399433 1181195 788291 770199 941013 942218 997586 1005910 1023159 1038446 1170533 1178771 5323938 5486943 39.25 70.2 1
09:17:48 2024-01-23 737321 729962 218651 216073 363112 367485 403417 400473 247362 244447 306568 313104 347960 351424 4489599 4818228 6934684 6771805 1300298 1333418 332642 293009 320307 317097 378934 366801 353750 356591 236674 238673 758635 726611 1625172 1594021 492996 485873 705891 716801 904022 876261 936536 950039 990546 1001768 965972 1081150 2376719 2496860 1476119 1194824 786745 767758 944933 944799 989813 996695 1025604 1043923 1180583 1162506 5359807 5496322 39.25 70.2 1
09:17:49 2024-01-23 758216 730323 219706 215773 361028 369812 403985 400473 251149 245201 306171 311659 350029 351352 4489599 4737732 6947579 6799942 1305783 1337280 333924 293832 317638 318573 381078 367095 354361 353701 236639 237428 767736 724537 1624927 1598738 491945 485292 712466 717892 898836 879854 946908 951713 984054 1001551 973983 1088302 2385201 2491884 1373981 1184641 778912 768738 950325 940782 984871 1001688 1035749 1047343 1171363 1166277 5265617 5497851 39.25 70.2 1
09:17:50 2024-01-23 746270 733656 219745 214886 361065 369848 403098 401606 247237 246580 306532 311659 349537 350822 4492803 4822037 7062766 6791311 1282909 1337428 331644 295017 315239 318538 378610 367131 351835 353206 236108 237935 764918 720413 1632864 1595337 489158 490373 713442 713666 902204 884203 939664 940708 986960 1012120 973983 1075850 2374185 2511100 1389168 1171974 783808 770345 943591 940603 992630 1005698 1031397 1035454 1168008 1172401 5292133 5477565 39.25 70.2 1
09:17:51 2024-01-23 740522 729962 220431 215104 361069 368628 405233 400756 251113 245993 306568 312380 349046 353485 4483424 4849237 6975830 6771805 1290026 1337317 332607 295794 319104 317132 382732 367131 353680 354233 235379 239078 755052 730783 1632401 1585610 490301 486661 707857 716357 907882 881254 936942 948200 991914 1000719 964099 1075711 2368278 2488014 1458966 1187747 786045 765038 940916 946529 992519 1003105 1020253 1041451 1176368 1175963 5314743 5496322 39.25 70.2 1
09:17:52 2024-01-23 743864 733903 219745 215738 359584 368628 405233 400473 251149 245236 308919 312407 349537 354362 4492803 4768795 6947854 6790563 1312455 1335348 331942 294467 319854 317097 382156 367166 354502 354202 237871 238795 754347 728693 1624631 1595155 491945 485947 709401 717888 902741 876261 940966 950904 987636 997389 967741 1082113 2382360 2477043 1436601 1187152 779503 765581 950099 944483 989073 991697 1028917 1044779 1175732 1172861 5322322 5492402 39.25 70.2 1
09:17:53 2024-01-23 744565 733638 219062 216060 360988 368333 400942 401039 251219 244447 306676 311659 349537 349272 4489599 4766475 6985156 6842368 1297409 1333768 333924 293832 318812 320738 378538 369133 355615 355601 237344 237900 765782 719233 1643886 1609120 492996 484915 710445 714194 903144 880363 942344 945895 983311 1004613 973387 1082076 2380949 2500843 1460961 1184641 781139 768674 950136 943457 984173 1002396 1035552 1044278 1171363 1165453 5261857 5496360 39.25 70.2 1
09:17:54 2024-01-23 743753 733638 220431 215035 361065 369812 402177 401606 247237 246580 306410 311442 349783 351069 4492803 4822109 7031783 6794851 1287513 1336818 333310 294659 317985 318432 378718 369924 351762 355853 238017 237935 763508 720927 1633927 1599699 489047 486769 712466 712295 903381 886053 940966 940819 984772 1010086 973806 1077460 2374185 2501114 1355477 1168608 782693 770345 944933 938080 990947 1008651 1031397 1035491 1166354 1172825 5261863 5496322 39.25 70.2 1
09:17:55 2024-01-23 739716 730454 220431 215065 361069 369510 405840 399800 247931 246028 306135 312163 349251 355419 4486398 4860112 6986967 6786891 1291697 1335758 335523 293939 319220 317915 383274 366837 351835 354304 235379 238461 764352 730783 1624884 1581381 490301 486697 708433 716330 907919 878753 936977 947311 993395 1000756 963415 1072751 2368278 2490155 1432689 1182955 786045 765581 940916 945859 994777 1003105 1020253 1039966 1172099 1182168 5323938 5488486 39.25 70.2 1
09:17:57 2024-01-23 742241 733899 219745 216254 360127 367520 404306 400820 251184 244482 308883 311407 349046 354343 4489599 4793801 6940697 6801177 1315243 1337280 332445 295017 319104 316872 382587 369920 354611 353884 235743 238708 759528 729737 1636946 1593075 491246 485529 709438 716330 901461 876261 942344 950039 989808 997352 967018 1082076 2374185 2480560 1478154 1187273 781139 765581 949827 944483 991220 991733 1026226 1046306 1180588 1172861 5341506 5486943 39.25 70.2 1
09:17:58 2024-01-23 746478 733903 219394 215139 360997 369740 400978 400190 251255 244824 306640 311694 349046 349236 4491420 4770755 6996970 6809320 1296118 1336263 333924 294082 318878 317774 378862 370140 353714 353206 237177 238005 756462 717178 1632848 1607977 492996 484538 711960 714322 902465 880400 942344 944520 982807 1001697 974057 1082076 2380072 2499342 1434645 1183798 780025 768130 948752 943457 984173 1002396 1035589 1045031 1170528 1167138 5263744 5496322 39.25 70.2 1
09:17:59 2024-01-23 746800 732961 220431 215035 361065 369812 402496 401039 247237 246541 306352 314132 349814 350714 4493255 4823592 7042314 6800263 1283188 1334430 333166 295467 317385 318057 378934 367166 351835 353475 236108 238005 767211 721441 1625129 1595337 489158 486841 712466 713307 904022 885481 940296 940819 987672 1011514 974057 1078998 2374185 2506441 1387319 1169946 782693 770382 944262 938080 992630 1009363 1029488 1035454 1167144 1162506 5276855 5479120 39.25 70.2 1
09:18:00 2024-01-23 739973 733903 220396 215100 360708 369192 405588 401460 247754 246302 306460 312747 348903 354125 4492977 4858616 6981550 6778448 1287272 1337428 333142 294118 319038 317132 382156 366543 351835 354304 235344 238743 764352 730259 1624927 1583630 491246 486877 709438 717383 907659 876261 935405 950039 992691 1000756 964785 1072788 2368947 2488014 1432689 1183798 785485 765581 940916 945859 993367 1003105 1021742 1039966 1173833 1182168 5316340 5488486 39.25 70.2 1
09:18:01 2024-01-23 745528 735908 220220 216236 360273 368448 405696 401606 248627 246109 308266 313035 350029 354594 4489599 4775043 6942165 6790600 1319031 1331222 333220 295639 319366 317097 382156 367166 354361 354634 235743 238708 753643 728693 1642735 1594205 491246 486217 710445 717346 901461 878753 942344 950039 987672 1000282 968465 1082151 2380072 2480560 1488329 1187185 781139 765581 950136 945588 989813 991733 1026263 1044914 1179751 1162542 5335812 5501083 39.25 70.2 1
09:18:02 2024-01-23 745730 735470 219569 216120 360659 369004 403868 401039 246643 244517 306424 314132 348796 349236 4486398 4743405 6966505 6791348 1297409 1333964 333924 293868 318392 319799 378898 366028 354862 353206 235379 237235 772849 719233 1640810 1604261 492645 485292 712466 716330 898512 879186 945034 945895 983504 1000282 972674 1082113 2374282 2482727 1395058 1184641 778912 765851 950099 943457 981314 999567 1034041 1044854 1175381 1171257 5265570 5496162 39.25 70.2 1
09:18:03 2024-01-23 746590 733826 220436 215001 361065 369884 405317 402671 247237 246580 306532 311659 349783 350822 4492803 4818683 7022569 6771899 1290774 1331874 332985 293868 318428 318057 380809 369384 351871 354384 235743 238005 757871 721956 1619187 1602148 489158 486144 710445 712295 900184 884853 942344 943222 984201 1000756 974057 1077317 2369548 2499000 1415079 1171974 778912 772058 946277 934616 988934 1008799 1038047 1042751 1161209 1170409 5220050 5486943 39.25 70.2 1
09:18:04 2024-01-23 734898 733642 220185 215570 361033 366381 402815 400995 247911 245575 306604 311694 347995 351460 4492803 4861557 7023797 6750009 1268621 1331874 334415 293186 319140 316850 378898 368237 353861 355085 237009 238708 756462 718719 1627911 1594205 490549 486841 708433 712022 907659 884318 935682 942155 991100 1008660 971293 1069626 2372498 2509977 1452981 1177831 787309 773236 942393 941548 996876 1008085 1026077 1037557 1169555 1177170 5318730 5486667 39.25 70.2 1
09:18:05 2024-01-23 737889 729967 219062 215984 362894 367520 403417 399907 251290 245065 306050 313611 349046 351424 4486398 4803291 6938529 6766976 1290946 1333455 333678 295374 319402 317167 380809 365735 354361 355085 236842 239078 762923 726611 1657535 1589226 492645 486805 706391 718438 907919 876261 934778 950039 993395 1000719 965377 1078229 2364912 2496053 1431955 1191417 787167 765001 943554 948838 995147 999349 1026189 1041697 1181254 1178826 5342749 5494759 39.25 70.2 1
09:18:06 2024-01-23 748188 730291 219556 215777 361069 372607 404626 400473 251219 245236 306676 311191 349814 351424 4483199 4741902 6947854 6791348 1311485 1335384 332697 294695 317870 318057 382732 367131 354361 352183 236508 237970 760690 726611 1648867 1595337 491871 485328 710445 717383 898836 876261 943732 950039 984809 1000282 971676 1088253 2384340 2478368 1440513 1189718 780862 765544 951679 945470 984173 1000273 1033495 1049303 1173760 1172268 5269380 5492402 39.25 70.2 1
09:18:07 2024-01-23 746590 732351 220123 215738 360702 369740 404021 404459 250797 244859 308447 311191 349046 351424 4480004 4811835 7003807 6791575 1294597 1333455 333454 294567 318878 318092 378934 369384 354862 354634 235414 238005 767211 718362 1648038 1604557 489158 486217 710372 712295 901293 885486 946436 944945 986578 1008094 975444 1080502 2384433 2503967 1442470 1173643 780025 772606 947587 938080 986969 1009363 1035552 1043533 1162143 1170518 5229275 5488486 39.25 70.2 1
09:18:08 2024-01-23 735447 733480 220837 215139 361069 366968 404662 400714 250797 245271 306604 312163 349046 355168 4487571 4877744 7013244 6753048 1277662 1331985 333924 292456 320761 317132 378934 369190 353861 353206 236007 239317 758635 722471 1638769 1590627 489158 486048 707230 713159 911764 886285 935645 943457 994731 1009191 969602 1071875 2372498 2513871 1353668 1182038 787167 770382 940212 940782 998297 1000710 1023234 1038446 1170533 1179770 5314780 5479120 39.25 70.2 1
09:18:09 2024-01-23 737725 733903 219026 215773 361069 367520 403453 401039 251325 244276 306640 313357 348031 351496 4480004 4813823 6919878 6762150 1299372 1333455 332142 293186 320307 316618 381078 367683 353219 353759 236507 239114 749415 726611 1624474 1594935 494401 487215 706318 718400 905949 878753 941038 952667 991951 1000282 964927 1077846 2374185 2499000 1476119 1194824 787167 765851 945605 944483 990482 997148 1026263 1041697 1181144 1169250 5344240 5483661 39.25 70.2 1
09:18:10 2024-01-23 747655 733903 219745 215139 361069 369848 405014 400190 251219 245236 306532 311694 350029 350822 4486398 4733559 6952007 6796204 1302154 1337428 333924 294118 315275 319091 378934 366872 354611 355853 237849 237287 768244 721296 1634566 1604427 493347 487598 713479 718400 899150 877915 946383 947452 985449 1003114 974057 1081306 2382637 2495457 1434645 1183798 780025 770419 948752 943457 984173 1001688 1035589 1044816 1171363 1167175 5254346 5488486 39.25 70.2 1
09:18:11 2024-01-23 746837 733011 220467 215070 361033 369812 403417 399800 250762 246408 306604 311442 349783 350858 4486398 4812837 7013160 6776773 1293673 1337428 332985 295052 318587 318290 381182 369240 354325 355350 238017 238602 767211 721296 1648069 1607854 490301 486217 709942 712295 902465 885417 945034 943494 985598 1007788 974842 1078925 2374636 2504664 1438557 1173643 778912 772606 948752 938043 986969 1000710 1034777 1041818 1164629 1169691 5248694 5483030 39.25 70.2 1
09:18:12 2024-01-23 738073 733638 219710 215173 363620 368074 402213 400433 251043 245271 306352 313646 348031 350292 4489361 4840654 7027632 6760825 1273755 1337772 336763 293939 318733 318914 378790 368129 354840 355727 237344 238005 762099 717178 1626203 1595337 491945 489632 709942 713307 905075 886285 938217 943494 990583 1011514 970255 1071187 2370813 2506385 1440513 1175041 786045 772058 940916 939448 995421 1006444 1029927 1036967 1170533 1172898 5314894 5488486 39.25 70.2 1
09:18:13 2024-01-23 737875 729962 220088 215173 363112 368628 403453 399907 251149 245649 306568 313611 348765 353290 4486398 4801564 6956630 6782043 1293711 1337570 336525 294981 319708 319776 381005 368087 354611 354801 236674 237759 792404 726611 1662237 1590627 492996 490101 708742 718475 906719 876261 935442 951792 993395 1000719 962841 1077460 2364912 2491921 1430732 1188879 786045 764495 942922 947274 994777 1001688 1025988 1040179 1179746 1179660 5322398 5488486 39.25 70.2 1
09:18:14 2024-01-23 743826 733375 219556 215104 359910 369480 405269 401039 251043 245236 308483 312407 349537 354057 4486398 4752758 6969396 6808352 1307654 1337566 333924 294945 315564 317739 381937 369657 354862 355889 236108 237567 769146 725445 1641924 1599873 492645 485976 713479 719186 897509 878753 946383 950039 985449 1002405 971293 1087563 2374282 2480560 1383622 1184641 780802 765581 951679 944799 984757 1000273 1032495 1044742 1173860 1169654 5265617 5496045 39.25 70.2 1
09:18:16 2024-01-23 746270 732874 220467 215822 360381 369740 402743 400995 247237 245786 307853 311191 350029 351388 4497057 4815799 7040166 6790563 1292620 1337772 333924 295396 318769 318092 381078 369384 354325 354885 236073 238673 757871 721956 1629234 1604557 490549 486217 710445 712295 899790 885573 945034 943494 986997 1000719 974497 1078888 2383457 2501188 1412440 1173643 780582 773702 948752 937305 986697 1000710 1034777 1042438 1162143 1171907 5227941 5477565 39.25 70.2 1
09:18:17 2024-01-23 735945 733913 220053 215074 363112 367485 401859 400397 248278 245236 306352 315942 348664 353514 4487042 4877613 7028806 6772359 1271335 1329241 337173 292866 319402 318057 378826 368237 353861 355334 237009 238005 767211 719233 1628538 1594021 491672 486805 708396 713814 908306 885481 936810 943494 993395 1010086 971293 1072438 2372498 2511831 1478154 1178670 787167 771586 940879 940782 996189 1007975 1026226 1040708 1171363 1178936 5322360 5474217 39.25 70.2 1
09:18:18 2024-01-23 739369 733903 219062 216448 361069 370063 406165 401169 249289 244137 306388 313437 347853 351352 4490250 4807366 6932465 6773596 1302135 1337428 332572 294189 320761 317761 382156 367906 355867 353453 237009 239449 767574 726611 1618907 1594021 493347 486217 706391 715242 905038 877906 939516 952741 993395 1000282 965611 1078998 2377675 2497228 1446997 1196521 785937 767758 947350 944446 992630 997343 1026263 1044900 1179327 1174520 5353130 5486943 39.25 70.2 1
09:18:19 2024-01-23 763697 733757 219464 216166 360884 369704 402919 400966 248975 245061 306460 314832 349886 349974 4483424 4740302 6952059 6799942 1297979 1329337 333924 294118 317906 319056 378826 369772 354862 353171 236108 237970 770555 719233 1644985 1604557 493347 485256 712466 716293 899827 880363 946383 947274 984201 1002405 974057 1085239 2377564 2489780 1372198 1184641 778912 768094 950099 943457 984137 1001688 1035552 1047052 1172929 1170482 5261567 5505627 39.25 70.2 1
09:18:20 2024-01-23 745542 733729 220255 214966 360880 369632 403238 402744 247931 246788 306568 311694 347980 353263 4492803 4839858 7050434 6781184 1275877 1333768 332883 293832 317906 319020 378934 367942 351835 357620 236108 237935 776192 717178 1649078 1595337 490276 486841 711455 714322 904022 884226 940691 944836 989035 1012230 974057 1074942 2371650 2510308 1398119 1175316 783808 772058 943591 939412 994777 1008614 1031397 1035416 1168045 1177131 5307177 5480655 39.25 70.2 1
09:18:21 2024-01-23 738129 734944 219912 215104 363625 368592 403382 400182 248520 245852 306028 313069 348031 351424 4492803 4812335 6962720 6771805 1290026 1329241 333107 294082 319329 317132 381616 365992 351835 354801 237177 238506 763816 729737 1620712 1584755 491945 486841 707734 718401 907968 878129 937017 950039 993828 1000719 964785 1075083 2364912 2488014 1432689 1184641 786045 765581 940916 947200 994777 1005317 1025566 1044278 1178038 1181222 5316749 5485389 39.25 70.2 1
09:18:22 2024-01-23 742241 733899 219889 216016 360925 368297 405197 401039 251113 245236 308302 312407 348729 354057 4478214 4764828 6929204 6781184 1312346 1333087 332913 294118 320307 317097 382156 368527 354862 353848 237009 239078 765218 726611 1630275 1592889 491596 485873 708433 715242 904022 878753 941636 950039 990546 998834 965611 1080462 2377564 2488014 1403345 1193967 783375 765581 950287 947415 988934 1000091 1029814 1047691 1178038 1177133 5286316 5493994 39.25 70.2 1
09:18:23 2024-01-23 742064 733388 219750 216039 360952 369596 403417 401913 251184 244482 308447 311225 348729 351388 4480227 4799177 6985776 6790563 1296483 1333382 333689 294118 319104 318057 378826 368237 355364 353440 235708 238005 755052 717178 1640302 1607977 492996 486217 710445 714194 902741 882936 943688 945859 984201 1003114 974768 1084153 2380949 2508935 1436601 1186112 783375 770199 951679 940672 988971 1005640 1038395 1044742 1170533 1165453 5269104 5482115 39.25 70.2 1
09:18:24 2024-01-23 737801 731609 219745 215742 363882 367520 401859 399800 251149 245271 306568 314303 349010 349763 4489322 4840654 7065519 6785720 1274892 1331874 332642 293832 318835 318797 378934 367166 351871 354801 236108 237688 764918 719233 1634259 1595337 490549 486877 712466 714322 904022 884226 940966 944272 989108 1012230 974057 1075517 2379240 2511454 1379924 1175316 785620 773124 942354 940878 994740 1006408 1032133 1037911 1167861 1173838 5295824 5477565 39.25 70.2 1
09:18:25 2024-01-23 737879 733903 220053 214702 361069 368592 405518 400473 247931 246028 306532 314832 349046 351424 4489599 4825294 6952172 6766976 1292512 1334827 333375 294082 319366 317132 381362 366543 351835 354304 237177 238708 764352 729737 1633319 1583630 491945 486877 708433 718438 908004 878129 935405 951581 995449 1007985 967422 1078886 2369087 2494694 1478154 1191417 787167 765581 943591 948655 996876 1002396 1026263 1040141 1182235 1179660 5333971 5486943 39.25 70.2 1
09:18:26 2024-01-23 744886 734000 219710 215139 360441 369704 404626 400756 251149 245236 306676 312879 350029 354021 4477032 4746071 6947854 6762202 1313317 1336818 332409 296210 319104 316583 382732 367131 354611 354384 235743 238875 764352 728693 1615995 1594935 491945 486217 709942 717383 903750 879891 946436 949928 991211 998689 970292 1085181 2381804 2480560 1411170 1188958 782816 765581 950099 944483 991220 999632 1027727 1047052 1179746 1174556 5348334 5483661 39.25 70.2 1
09:18:27 2024-01-23 746059 733899 219368 215777 361028 369704 403117 400756 251395 245030 306640 312598 349537 351362 4483424 4759704 6975830 6781184 1294597 1333768 333924 295790 319366 318797 378826 367131 355364 353206 235379 238708 765782 717178 1634143 1608839 494049 486921 713442 715847 903787 882508 942195 949551 986923 1000647 975496 1082113 2382637 2508220 1436601 1181273 781139 772495 950099 940782 986969 1003105 1040027 1044742 1171363 1165453 5258099 5474175 39.25 70.2 1
09:18:28 2024-01-23 738068 732485 219710 215108 363882 369184 402142 399800 251149 245030 306532 314522 349537 349236 4486398 4840654 7041108 6771805 1277662 1333768 332642 293868 317870 319056 378668 367131 351835 354268 236073 237723 784900 721067 1638661 1597425 490549 486733 712429 716192 903949 883765 939553 943494 987636 1012836 973387 1075850 2372498 2509669 1398119 1173643 783808 771511 943591 940115 994777 1006444 1030990 1035454 1169431 1172825 5288164 5477565 39.25 70.2 1
09:18:29 2024-01-23 739978 733903 220396 215108 363112 368333 405876 400473 247237 245993 306604 312633 349010 351424 4480227 4825331 6952172 6762427 1290946 1331162 333643 294082 319402 318092 382550 369022 353944 357367 237344 238567 753643 730783 1628004 1585882 492645 486697 708396 718438 908004 880002 938355 952064 993395 1007875 965774 1078793 2369963 2490155 1458966 1186055 787167 765581 943591 947946 996839 1004524 1023197 1041697 1177202 1180367 5305127 5486943 39.25 70.2 1
09:18:30 2024-01-23 742241 733899 220207 215738 360381 369184 405554 401606 251219 245271 309392 311407 349537 354863 4480227 4762725 6947854 6781614 1315230 1339396 332661 296057 318812 317951 382967 370183 354826 354848 238185 238531 764352 729214 1642041 1595337 491945 485746 712429 718401 901425 878753 945034 952431 990510 1000282 971256 1085239 2381764 2477043 1432689 1188986 781139 765581 952161 945859 990516 998825 1030385 1047798 1178909 1175423 5331550 5477565 39.25 70.2 1
09:18:31 2024-01-23 745528 733651 219521 216409 361060 369184 400978 401039 247362 244824 308230 312380 349537 349236 4483424 4750445 6966505 6789593 1296371 1335665 333852 294011 318696 317951 378077 368129 355867 355387 235379 238005 765782 716900 1650276 1609120 492996 483856 710445 716045 902741 882310 943688 945895 982613 1003114 974805 1082076 2380949 2506441 1436601 1181273 782256 770382 950287 940782 986969 1003105 1038545 1044742 1169703 1165453 5258099 5474175 39.25 70.2 1
09:18:32 2024-01-23 738105 732865 219745 215984 363625 368592 402142 399520 250973 245236 306676 313646 347995 349763 4486398 4846481 7065361 6777465 1273755 1331791 335813 293832 317833 318797 378934 367131 351835 355228 235873 237200 769146 717178 1632547 1598287 490549 489668 711960 714322 904059 884226 940929 944836 989071 1012230 973387 1072453 2370817 2510308 1400002 1175316 783808 771511 940916 938043 995483 1006408 1029488 1035491 1168008 1174556 5291941 5479120 39.25 70.2 1
09:18:33 2024-01-23 739452 733903 220242 215108 363112 368860 405554 399907 247931 246028 306568 312633 348765 351424 4477032 4824781 6952096 6772879 1290909 1333879 333375 294118 319257 318057 381616 365992 351871 354801 237680 237759 764352 728693 1635423 1583868 491024 486877 708433 718438 908004 877506 936977 950039 993395 1006417 964785 1075887 2364912 2489780 1432689 1184641 787167 765581 940916 947274 995483 1003105 1023234 1040919 1175530 1181331 5305127 5479120 39.25 70.2 1
09:18:35 2024-01-23 741113 732860 219745 215139 359838 367520 404626 401039 251184 245236 308447 311938 348444 354339 4486840 4762048 6960004 6790563 1309528 1335311 333924 294659 315564 318511 381974 367095 354611 353241 236874 237970 763508 726611 1638088 1595337 492645 486733 712466 718438 898873 878753 944702 952064 988962 1003114 972674 1085058 2379255 2478529 1401885 1187176 780025 765851 954192 947237 986969 1002396 1031397 1051172 1178166 1176254 5267505 5486943 39.25 70.2 1
09:18:36 2024-01-23 745360 732447 219710 216444 361060 369184 402213 403886 249289 244819 308193 314132 349394 351280 4487042 4785020 7003758 6801667 1294597 1333964 333924 295998 319366 318092 378559 370709 353184 353171 235414 238743 755052 717178 1659721 1609120 492996 486217 710445 714322 902465 884853 945034 945895 986297 1000719 977685 1085239 2380072 2508220 1436601 1182955 781698 771511 950136 942788 986969 1003105 1038545 1047052 1170500 1167175 5258099 5488486 39.25 70.2 1
09:18:37 2024-01-23 743952 733734 220149 214927 362885 369560 403274 401606 248452 246439 306388 314610 349657 350678 4480004 4839785 7041108 6790563 1279488 1331874 332142 295790 318131 318797 378934 367683 351835 356339 236108 238005 766327 720264 1654182 1595337 489158 486877 712466 712642 904022 885481 942069 943494 989071 1009751 974114 1078998 2371650 2504664 1387319 1171974 783808 771511 943591 940782 993367 1009363 1029525 1037707 1168045 1162506 5288164 5485286 39.25 70.2 1
09:18:38 2024-01-23 739715 736552 220290 215035 363003 367930 403842 399204 248452 246059 306532 313104 349046 351352 4474737 4797827 6952172 6762427 1290946 1329278 333643 293634 319366 317132 381078 365992 354361 355370 237009 238708 753643 726611 1660391 1589498 492996 486877 708742 718475 907361 876261 935442 952741 994533 1006453 964207 1075887 2364912 2489780 1458966 1188022 786045 765581 942922 948618 994777 1003105 1024766 1041460 1179746 1179660 5332054 5491664 39.25 70.2 1
09:18:39 2024-01-23 742130 733862 220400 215965 359694 369148 405197 401039 251184 244991 308629 312371 349783 354307 4471675 4755450 6929204 6771805 1311368 1328300 332949 293662 319366 316618 382156 366902 353861 353884 235414 238743 755776 726611 1619134 1590627 491596 485873 709438 715279 904022 878129 942344 950039 989071 999576 967055 1081306 2374185 2486250 1407258 1190572 782693 765581 949425 945322 989813 997379 1029193 1050382 1180553 1176189 5326096 5490087 39.25 70.2 1
09:18:40 2024-01-23 743938 732961 219710 216258 360952 368628 403868 399800 251501 244276 306676 311659 349537 352510 4470652 4794292 6994481 6757416 1293636 1333418 333924 293832 319140 317167 378862 369384 354862 353475 235379 238005 767211 716154 1644457 1604557 491246 483856 710445 712295 901461 885486 945034 944836 985598 1000756 974805 1080499 2383569 2501114 1438557 1174979 780582 773702 950099 940878 988934 1008492 1035402 1045922 1167105 1170459 5238996 5483030 39.25 70.2 1
09:18:41 2024-01-23 737769 733903 220053 215742 363112 367485 402177 403278 248627 245271 306640 314303 348031 350292 4479950 4840654 7041108 6771805 1273755 1333418 334415 293420 319133 319091 378934 368237 353861 355869 235943 237759 762099 717178 1638328 1595337 491945 490779 710445 714322 906630 885481 940966 944272 990583 1009697 974057 1071612 2374194 2515655 1416998 1177694 787873 773638 943697 939264 996152 1008505 1032095 1038334 1171253 1176218 5330524 5479120 39.25 70.2 1
09:18:42 2024-01-23 737879 730323 220185 215965 363112 368628 403453 400473 251043 245821 306568 312633 349046 351388 4486398 4794409 6942241 6757604 1292562 1329278 334415 294118 319402 317167 378646 366579 354862 355370 235414 238708 762923 725573 1687730 1592889 493347 486841 707393 719495 908041 876261 936847 952741 993395 1006453 967055 1078998 2373258 2501801 1458966 1191417 788291 765581 946240 949583 997586 1003105 1028459 1041697 1183184 1175926 5327514 5488486 39.25 70.2 1
09:18:43 2024-01-23 743585 733899 219750 215139 359874 368628 405840 401606 251184 245236 308447 310935 349046 353557 4477032 4764828 6942241 6781184 1313354 1331199 332715 295639 318392 317167 382732 367683 354466 354384 235943 238708 764352 726611 1629903 1595337 491945 483856 710445 717383 901461 877865 945034 950039 989071 1001768 972369 1085144 2378413 2481892 1434645 1190290 782816 767213 950136 945859 991794 999595 1029193 1047897 1180588 1175459 5342749 5488486 39.25 70.2 1
09:18:44 2024-01-23 748721 733903 219561 215773 361069 369884 403098 400473 251290 245065 306640 311728 350029 349200 4470652 4724674 6952285 6796204 1297409 1337428 331644 295691 318167 319056 378898 366543 354862 353453 238017 237602 777974 719233 1644171 1604557 492996 486467 712994 717383 899790 883765 946908 950227 985524 1005244 977528 1085181 2383226 2506533 1484259 1183798 781741 772136 950325 940782 986969 1000638 1040742 1046577 1171363 1167175 5258099 5488486 39.25 70.2 1
09:18:45 2024-01-23 741298 729706 220242 215100 363882 369812 402177 399484 248259 245993 306532 313611 349537 349799 4480004 4818683 7022234 6773818 1281317 1331985 336745 295052 317421 318573 378934 367166 351835 353701 236143 238005 763508 721165 1625214 1595337 489251 491070 714456 715573 905949 885463 942195 943420 991211 1012193 978224 1078998 2374185 2507530 1385471 1168608 783808 770419 945043 941548 990519 1009363 1031028 1037707 1168045 1172861 5257848 5470255 39.25 70.2 1
09:18:46 2024-01-23 737609 733388 220088 214927 361069 368628 405197 399343 251149 246063 306532 312668 348801 351388 4486398 4818708 6942739 6738021 1290026 1333418 334145 294118 319402 318057 381078 366028 354343 355085 235379 239114 757871 729627 1646897 1590400 494049 489523 709401 719347 910214 879729 938355 952741 994099 1006489 965648 1078722 2368278 2489780 1432689 1188811 787167 765013 943591 948655 996189 1000638 1026226 1041808 1179746 1181915 5308757 5492402 39.25 70.2 1
09:18:47 2024-01-23 745217 733903 220088 215786 360453 368305 405269 401039 251290 245306 308483 309860 349537 354343 4477032 4755450 6952172 6790563 1311485 1331199 333454 295432 318392 318092 382732 370146 355327 355314 238760 238830 765782 728693 1644766 1597425 492996 488290 713479 718948 901461 877801 946436 954297 987599 1003114 972674 1087450 2383457 2480560 1385471 1184641 781139 765851 952838 946566 986969 1001688 1029525 1047973 1178909 1171779 5261601 5488486 39.25 70.2 1
09:18:48 2024-01-23 758006 732869 220088 216474 360992 369776 402779 401067 251219 244482 306640 311694 349537 351424 4489356 4787482 6994481 6780881 1294634 1328300 333780 294516 319111 320811 378754 369240 355867 355853 237680 238937 762923 717178 1639152 1609120 492645 484951 710445 715264 903787 885481 944702 944520 988887 1006453 977722 1085239 2383457 2498951 1438557 1181273 781579 772606 952838 940782 986969 1000674 1040027 1045025 1170533 1167175 5258099 5479120 39.25 70.2 1
09:18:49 2024-01-23 741825 733393 220242 215143 363107 369812 402213 399520 250832 245649 306302 313357 349783 350292 4476812 4822109 7050434 6792285 1284708 1334716 333888 295324 317985 318914 380933 370561 351762 354162 236473 238005 766327 720413 1623200 1594935 489158 486913 711446 711095 905038 885578 942344 943494 990546 1009661 975990 1078998 2374185 2504756 1367144 1171140 783808 772058 944933 940782 993096 1009363 1032533 1038484 1168045 1172630 5276855 5479120 39.25 70.2 1
09:18:50 2024-01-23 738142 732966 220431 215074 361069 368664 405876 401039 250762 246028 306604 312163 348951 354057 4480227 4845778 6975481 6777465 1290774 1335665 335560 293832 318405 318057 383003 367095 351871 356861 237849 238708 753643 729737 1628064 1581381 491002 489668 708935 717383 908041 880002 937536 950039 993150 1006489 962841 1075598 2368278 2488014 1434645 1183798 785769 765581 943591 947274 995483 1000674 1023234 1038965 1175534 1183116 5303306 5479120 39.25 70.2 1
09:18:51 2024-01-23 741931 730296 219780 216258 359874 367520 405269 400820 251184 244517 308447 311225 347995 354093 4480004 4787755 6925861 6782312 1313392 1335348 331977 295017 319111 316991 382156 367095 354862 354384 235743 239343 778795 726611 1627780 1593075 491945 486217 709942 717383 903381 877801 943688 950039 992691 1000282 968502 1084466 2380183 2482727 1476119 1188893 781139 765581 949864 946566 990482 997416 1026263 1047836 1181254 1176437 5328164 5483030 39.25 70.2 1
09:18:52 2024-01-23 746441 733899 219424 215777 361033 369812 401895 400190 246643 245236 306676 311728 349537 351723 4481148 4749614 6992200 6762202 1298664 1335665 333924 294082 318842 316850 378682 371268 355615 353206 235379 238673 755052 716154 1647301 1607977 492996 486907 710445 714322 903750 884313 945034 946529 986297 1000719 977648 1085202 2376286 2508220 1434645 1182955 782816 770345 950099 943457 986969 1003105 1040027 1047887 1171363 1167138 5254346 5486943 39.25 70.2 1
09:18:53 2024-01-23 744467 733903 220053 215031 363107 369812 402743 401606 248520 246506 308180 315053 349921 350678 4471386 4811497 7022793 6762164 1279235 1333964 333924 294981 318319 319020 381078 368201 351835 354539 236143 237935 764918 720413 1625501 1595337 489158 489632 713479 714322 905038 885578 942307 943494 990510 1013662 974077 1078998 2374185 2504742 1366009 1169946 783808 772058 945605 940782 993330 1010791 1032495 1038446 1167971 1172825 5284568 5477565 39.25 70.2 1
09:18:55 2024-01-23 739991 733995 220207 214927 360781 368896 405588 400966 248243 246232 306424 312494 348832 353340 4480160 4839858 6957180 6762427 1288931 1333768 332607 295374 318776 317062 383003 368201 351835 354233 235708 238506 755052 728693 1621690 1576897 489600 486805 707623 715242 907919 880363 938848 947274 993888 1007875 965574 1075850 2371650 2489780 1462956 1181273 786045 767573 943591 944128 995483 1000674 1023197 1041451 1173797 1183006 5291864 5466112 39.25 70.2 1
09:18:56 2024-01-23 745245 735876 220070 215969 359694 368484 405374 401250 248417 245725 308920 312407 349501 354021 4475384 4724674 6942203 6781184 1307520 1329241 333924 293868 315564 318797 381886 367677 354361 353737 236143 237935 764918 725573 1651891 1595337 491945 486354 712466 719458 901461 878753 945373 950039 984736 1003114 971293 1088377 2377564 2477043 1403768 1186330 780025 765581 952838 945994 986269 1001688 1029525 1049345 1173760 1173838 5271080 5495590 39.25 70.2 1
09:18:57 2024-01-23 745528 732746 219877 216270 360772 369560 403346 400995 247931 244447 306352 313286 348867 351352 4474046 4795239 6985156 6771805 1292620 1333879 333924 294082 318842 317097 378826 369384 355113 354885 235379 237970 756462 716666 1641298 1604557 491246 486217 710445 713307 902101 885481 945034 943494 984736 1000719 976188 1081801 2380949 2504664 1440513 1174259 780025 772606 950099 938007 986969 1000445 1037028 1046557 1166994 1171294 5215033 5458331 39.25 70.2 1
09:18:58 2024-01-23 735941 732865 220018 215108 360997 367190 406165 403315 247931 245751 306604 311694 347960 353267 4473769 4867078 6985156 6743669 1281594 1333768 333924 293598 320762 317097 378934 368792 353861 353737 236674 239449 760868 722471 1650660 1586117 490549 486733 706121 713307 910655 885486 937017 944483 996217 1011514 972674 1072713 2374190 2517440 1403345 1179593 788291 773236 940879 944234 1001109 1010193 1028615 1041376 1173823 1177627 5314780 5468186 39.25 70.2 1
09:18:59 2024-01-23 735711 735987 219381 216039 363112 367485 404590 400857 249675 244859 306604 313576 349010 351460 4474046 4784060 6907481 6753048 1299096 1329278 333608 293634 320761 318057 380788 368237 354281 354268 237009 239281 760064 726611 1628182 1590627 494049 486907 706391 718438 906630 878753 941636 954095 993395 1003114 968428 1078120 2372730 2497228 1450987 1194824 789003 769906 948936 949915 992593 999632 1028310 1047418 1186559 1171670 5337792 5477565 39.25 70.2 1
09:19:00 2024-01-23 745730 734000 219806 216201 360803 369776 402177 400473 251219 245030 306640 314567 348975 349200 4474046 4726024 6938529 6791348 1300193 1333927 333924 293433 317385 319020 378934 366543 354862 353701 236073 237401 777602 721296 1637477 1603119 492996 486012 712957 718438 900148 879955 946045 950039 986997 1003114 974057 1088377 2379240 2486741 1364193 1187176 780025 768849 953715 943605 986122 1002995 1037767 1047798 1173760 1171257 5248694 5483661 39.25 70.2 1
09:19:01 2024-01-23 744467 732856 220361 215035 361065 369776 405014 401606 250938 246753 306568 311694 349537 350292 4470855 4804974 7012203 6781901 1279450 1330929 333924 294981 317870 318761 378934 367095 351835 353985 236143 237970 763508 720413 1620217 1595337 489158 488983 712466 713307 905150 885481 942344 944836 989071 1013480 978112 1080081 2378413 2506106 1391017 1170987 783375 772150 946277 940782 992630 1010946 1034520 1039928 1167144 1172825 5261863 5477565 39.25 70.2 1
09:19:02 2024-01-23 738142 732865 220431 215100 363112 369148 405840 401322 247931 245614 306568 312598 349046 354307 4474046 4839858 6976557 6762427 1290496 1331874 332607 294082 318028 317132 383128 367095 351871 354268 237177 238005 765782 728693 1647424 1576897 490549 486877 709438 716330 908004 881180 938806 951581 996867 1009191 967534 1075738 2369087 2492922 1434645 1184641 787167 765581 943554 949693 996189 1000674 1023234 1042751 1178909 1179971 5288045 5474175 39.25 70.2 1
09:19:03 2024-01-23 746590 733899 219710 215742 360695 369776 405197 401039 251184 245236 306640 312588 349783 353521 4467667 4722054 6942241 6780907 1300193 1330059 333924 294082 317349 319056 381078 366837 354862 353737 236108 237567 766855 721296 1661455 1601770 493347 488636 715510 720450 902465 881254 947734 950227 985450 1003041 977528 1087287 2374185 2491921 1438557 1185418 780025 769763 950099 946143 985570 1002836 1037805 1047798 1173888 1170518 5246502 5486943 39.25 70.2 1
09:19:04 2024-01-23 746947 732438 220467 215070 360992 369740 405589 400397 247237 245821 306640 311156 349537 351069 4474046 4803565 7013151 6771805 1290774 1331874 332949 296206 318617 318573 381078 369384 351835 352148 236473 238041 759280 722848 1628591 1604261 490364 487068 712466 714322 903107 887962 947696 946180 984772 1008623 974805 1085106 2383457 2501114 1416998 1172659 781139 774529 948752 938007 989073 1007902 1038545 1044742 1163768 1172177 5211072 5468186 39.25 70.2 1
09:19:05 2024-01-23 734889 733006 220242 215143 363112 367485 402142 400397 250797 245236 306604 313611 347960 350328 4474046 4840654 7028250 6762427 1272205 1331026 336489 293840 318392 319020 378632 368201 354789 358417 237849 237723 767736 719513 1629830 1595155 491945 489487 710409 715169 907919 885481 940929 946294 992691 1014110 974057 1072788 2373258 2517440 1415079 1175316 787167 773199 940916 940782 996189 1008614 1030953 1038446 1172929 1176254 5291864 5466340 39.25 70.2 1
09:19:06 2024-01-23 737365 733903 219026 216073 363625 368592 403417 400190 246677 244894 306532 313104 347960 351424 4474046 4801549 6910553 6723560 1294715 1336332 332677 293832 320541 318290 381974 369133 356802 354979 237344 238567 760064 725445 1627522 1595337 494401 486354 706391 719495 908846 878753 939553 954773 995449 1006417 967348 1077317 2370905 2499000 1474084 1192842 787729 765581 946277 950002 996129 1001688 1028459 1043330 1181144 1174265 5330030 5477565 39.25 70.2 1
09:19:07 2024-01-23 746590 733908 219710 215139 360997 369848 404590 400473 251219 245236 306604 311191 350029 353218 4474046 4720802 6939083 6792791 1305645 1336818 333888 295260 317240 318914 381471 369133 354826 355853 238523 237532 766327 724537 1638481 1599699 493347 486539 713499 719495 900148 880517 946082 952468 984809 1000647 972674 1086602 2376656 2477043 1379924 1184641 780025 765581 954192 947237 986969 1002396 1030716 1044555 1179172 1175387 5258099 5473658 39.25 70.2 1
09:19:08 2024-01-23 742957 733123 220088 216108 360992 369148 402213 400678 247144 244482 308411 311694 349046 351352 4477032 4763786 7002113 6784162 1292620 1333782 333816 295288 319184 317915 378934 369384 354862 354885 238017 238567 764352 716900 1648197 1602148 491447 487598 711960 714048 901461 887369 944702 944165 984809 1007911 974768 1081268 2381764 2501114 1440513 1173643 781139 773702 948936 938043 991220 1009363 1035552 1043181 1162143 1172181 5216750 5466340 39.25 70.2 1
09:19:09 2024-01-23 734194 732865 220436 216846 361069 367485 404626 401067 247931 245614 306640 312163 348765 354343 4477032 4873539 7001573 6744582 1286864 1337428 332607 294153 320081 318551 383743 369348 354343 354268 235379 239114 755052 727688 1638774 1586117 490549 486805 706391 714322 911947 885218 935442 946566 995332 1012230 974057 1072751 2374194 2509941 1335969 1181273 788291 772058 942922 944128 1000480 1008614 1026263 1038737 1173860 1181081 5314533 5468186 39.25 70.2 1
09:19:10 2024-01-23 737100 734169 219026 216444 363112 369276 403417 401606 247362 244447 306640 313576 347960 351424 4484358 4800693 6892532 6762427 1302135 1338615 333924 294189 320988 317167 381078 368684 354317 353985 235485 239520 758635 726611 1645770 1592889 494049 484915 707931 718438 906630 877837 941673 954095 993395 1003114 968465 1078925 2377564 2495457 1452981 1195697 788291 768094 947407 950002 995483 1002396 1028459 1044835 1181980 1179660 5329536 5477602 39.25 70.2 1
09:19:11 2024-01-23 744356 733903 220088 215738 360417 369740 405840 401606 251184 245747 309834 311907 349814 353912 4474417 4721978 6932291 6800263 1305838 1329278 333816 295467 317385 319512 382156 367131 354862 354233 236709 237970 773374 723503 1636206 1599873 493347 486769 713499 719495 901461 880363 946120 950039 988258 1003114 973365 1087413 2377564 2482456 1392866 1184641 780025 765851 954871 947237 986969 1003105 1032533 1051924 1178909 1175387 5259988 5477565 39.25 70.2 1
09:19:12 2024-01-23 742993 732869 219780 216258 360704 369524 405301 404459 248627 244925 308992 314168 348867 351280 4480227 4780804 6985776 6762202 1294559 1333768 333924 294774 319366 318092 378862 371236 355615 353206 235379 238708 756462 716154 1647888 1607977 492645 484951 710445 714322 902465 885578 943286 945859 984809 1006417 977722 1085239 2369585 2508220 1438557 1181273 782693 772606 950136 942788 986969 1000710 1040027 1047897 1171363 1166314 5248694 5471894 39.25 70.2 1
09:19:13 2024-01-23 739892 733720 219995 215974 364139 369040 402034 402459 248278 245131 306424 313611 348389 349236 4474737 4825595 7022196 6762427 1272242 1331985 336495 294082 318392 319056 378898 367942 353861 355905 235743 238005 767736 717178 1626723 1595337 493072 490396 710445 714194 907012 885481 942344 945507 991988 1009697 974057 1074062 2370813 2502946 1462956 1175316 786045 772759 940916 940782 996189 1008726 1030990 1038446 1171363 1174556 5293938 5470179 39.25 70.2 1
09:19:15 2024-01-23 737116 734939 219569 215935 363552 368153 403985 396664 251255 244859 306532 315942 347853 351388 4464667 4798127 6930277 6753151 1291879 1333418 333643 293982 320307 318312 381078 366064 353714 355085 237009 239078 758099 724020 1631721 1590627 494049 486769 706391 719495 908954 878129 939553 954773 993852 1000719 968428 1078120 2364912 2493688 1480189 1193117 786745 765581 946004 950002 996189 1003105 1029193 1044105 1184028 1180514 5335873 5471222 39.25 70.2 1
09:19:16 2024-01-23 746590 733903 219675 216108 361065 369920 406165 401002 251571 245201 306640 311694 350029 351208 4461300 4712366 6938529 6785720 1305645 1329241 332374 295017 317385 317774 382156 369873 354361 354233 236544 237970 767736 724537 1645900 1599873 493347 486769 713535 719495 901823 879740 947466 952064 986900 1000683 972674 1088224 2376693 2478801 1381773 1184641 780062 765851 954192 947274 988934 1003892 1034233 1050881 1178762 1177170 5269339 5479120 39.25 70.2 1
09:19:17 2024-01-23 741344 731568 220088 216444 360961 368664 402177 401031 248556 244276 308447 311694 349046 351141 4461300 4757017 6966505 6742825 1294634 1331874 333924 294153 319140 318092 378862 368309 353219 354007 235414 238041 756462 716666 1664437 1607977 492996 485292 710445 714194 902465 884950 945034 947274 984772 1000756 977722 1086549 2369548 2508220 1438557 1182000 783375 774338 953036 940635 986933 1007815 1041437 1044630 1171261 1169654 5248694 5477565 39.25 70.2 1
09:19:18 2024-01-23 739725 731828 219951 216201 362132 369776 400978 399800 251008 245236 306316 313611 349046 349236 4467391 4812837 7031783 6757341 1278499 1331874 331644 295467 318646 319056 381078 368237 351835 354304 236143 237759 754346 719387 1640616 1595337 489158 486913 712957 712642 904394 885578 942344 942256 989808 1009733 976262 1075598 2373258 2509314 1391017 1172659 785154 773199 946277 940635 994713 1009182 1032495 1038484 1169703 1176295 5271242 5477565 39.25 70.2 1
09:19:19 2024-01-23 739978 733485 220242 215070 361069 369184 405876 401039 247931 246528 306568 312163 349046 354307 4467667 4849237 6966505 6748232 1290633 1332839 332642 294153 319402 317132 382550 368828 353861 354304 235943 238673 755052 726611 1617104 1576897 489158 486877 707931 715279 908004 882973 939590 948692 996777 1011672 968837 1078793 2371650 2491151 1436601 1182038 787167 769396 944933 945588 998313 1000747 1028615 1041451 1173930 1179477 5320137 5470369 39.25 70.2 1
09:19:20 2024-01-23 739369 732869 220088 216409 360767 367520 404662 401606 251219 243765 308919 314096 347995 353521 4470855 4780174 6914952 6776071 1313392 1333927 331977 295017 319402 317132 382192 367131 354862 353884 235379 239449 754347 726611 1628823 1592405 491945 483856 710445 717420 904022 878605 943732 953617 991879 1001624 971145 1087212 2378413 2478368 1458966 1189725 781139 766649 953715 947200 989776 1002396 1029525 1050684 1178909 1175423 5263744 5472605 39.25 70.2 1
09:19:21 2024-01-23 744120 731577 219745 215777 360961 369740 405589 401067 251149 244517 308447 311191 349046 351388 4467667 4794292 6985156 6766976 1294597 1327323 333454 294189 319104 317167 378934 369384 355364 353206 236108 238041 756462 716154 1648243 1604557 491945 487330 712429 714248 904394 887999 947734 948200 989101 1008809 979618 1082076 2383457 2504664 1415079 1174479 781139 773979 950136 940635 986969 1006444 1038047 1044816 1164666 1172177 5229883 5469755 39.25 70.2 1
09:19:22 2024-01-23 736735 734004 220057 215139 363625 368592 402213 400397 248485 245271 306135 314338 348031 350046 4477032 4824519 7022196 6742975 1274929 1331039 333643 294153 318167 319091 378934 368273 351871 355905 236108 238005 759905 721016 1637414 1598348 492608 490633 713479 717377 907882 885407 942158 946180 992691 1009733 974077 1075711 2372498 2513871 1398119 1178670 786045 772606 942354 940782 996189 1009363 1032533 1038446 1171363 1175423 5276685 5466340 39.25 70.2 1
09:19:23 2024-01-23 737265 733613 219710 215861 363112 368628 404021 400190 251255 245649 306568 313611 348765 351424 4467667 4804974 6914442 6748335 1290946 1333455 333678 294189 320307 318092 381078 366028 356605 357910 237849 239201 762923 724405 1661728 1595155 494753 486697 708359 719347 909973 878480 938243 954297 996217 1004533 970218 1078925 2377544 2499000 1450987 1193967 787729 765887 946736 950002 998313 1003105 1029193 1044105 1182127 1178546 5322398 5479120 39.25 70.2 1
09:19:24 2024-01-23 750878 733899 219745 215177 360992 369560 405876 401322 251255 245271 306676 309860 350029 351533 4470652 4733314 6942241 6781184 1306695 1327323 333924 295100 317616 318584 382550 370146 355615 356645 237278 237900 759280 725445 1624153 1599699 492996 486733 713499 719495 902502 879081 947792 952741 987636 1005135 972674 1087413 2374185 2477043 1398119 1184641 781579 767213 952838 947274 989776 1003105 1029525 1044592 1179746 1176254 5263744 5469755 39.25 70.2 1
09:19:25 2024-01-23 742204 731828 219403 216444 360992 368628 400978 402956 251219 243765 306676 311659 349046 349799 4470855 4743442 6966505 6764123 1295188 1337772 333816 293975 319257 318914 378718 370183 355867 355853 237344 238708 765246 716666 1634442 1608998 494401 485292 712429 715242 903750 885654 945034 947983 984503 1000719 977685 1085239 2369511 2504669 1436601 1183798 783250 771511 950136 943457 986969 1000674 1038545 1050150 1174085 1169691 5227532 5479120 39.25 70.2 1
09:19:26 2024-01-23 743021 731828 219894 214408 361069 369848 402213 399484 250797 246615 306604 311659 349537 350292 4455818 4784210 7037064 6782312 1281616 1333754 335813 294802 317913 320775 378862 370963 351835 354304 238354 237829 766327 717178 1630549 1595155 491447 491769 712466 715206 907659 885481 942344 944520 990473 1013662 976225 1080540 2374185 2502962 1385471 1170987 783808 772058 946277 940782 992630 1011505 1032495 1040708 1169703 1174484 5252485 5474288 39.25 70.2 1
09:19:27 2024-01-23 738253 733388 220396 215035 363112 369148 405804 400473 247931 245958 306532 312380 347960 351352 4467667 4793801 6955576 6759068 1290774 1333768 333643 294082 319854 318290 382696 366765 354611 358146 237344 239078 764352 729737 1656720 1586117 493347 490396 709942 719495 910655 880002 939279 954773 996217 1009372 967018 1078888 2371650 2495457 1460961 1187176 788291 765581 944933 950002 996189 1006444 1026226 1043961 1180588 1181038 5299378 5477565 39.25 70.2 1
09:19:28 2024-01-23 742241 734944 220053 215738 360925 369444 405518 401606 251184 245236 309029 312407 349537 354307 4478084 4742417 6941775 6790563 1308591 1338610 333924 295639 318087 319056 381886 370109 355579 353985 236839 237688 766327 725055 1646167 1599873 493347 486733 713462 719495 901461 879703 947466 951581 986997 1003114 974077 1088972 2380949 2486250 1389612 1184641 780025 769906 952838 946143 985570 1003105 1035589 1049294 1175589 1173007 5248694 5477565 39.25 70.2 1
09:19:29 2024-01-23 746417 732177 220431 215104 360956 369740 403382 400995 247237 245747 306352 313143 349251 354307 4471386 4792965 7023379 6776923 1286585 1331874 333581 295078 318267 318573 380788 369312 351835 352183 236108 237970 767736 720413 1632931 1595155 489158 486769 713479 712801 904022 887999 945034 943494 989772 1009697 977648 1080462 2374412 2504664 1383622 1168485 782256 771474 947624 943185 992630 1012221 1035514 1041451 1170533 1172861 5233727 5468186 39.25 70.2 1
09:19:30 2024-01-23 734898 732865 220396 215104 360745 368377 405551 403850 248278 245887 306460 312708 348622 354448 4477616 4839219 6986389 6743669 1285255 1334716 333924 294082 320307 317097 382156 369348 354466 354233 235743 239821 755808 725573 1630833 1589498 491246 486769 707393 713814 911947 887999 937017 945895 996072 1012230 973756 1074822 2374185 2517440 1405301 1180999 788291 772606 940916 943457 998259 1008614 1028459 1038742 1172099 1178680 5292015 5456867 39.25 70.2 1
09:19:31 2024-01-23 737879 732654 219806 217009 360889 367341 404447 401570 249325 244307 308230 314832 347924 353290 4465801 4763468 6938529 6772086 1312417 1334364 331906 294981 320307 317132 382732 367942 354611 354384 235908 239449 757206 726611 1624265 1592889 492645 487142 710445 717855 904022 879044 944361 952741 991951 1003114 970566 1085239 2381764 2486250 1474084 1190572 783250 767758 950099 947200 992630 999530 1029193 1047803 1178346 1176291 5333852 5482618 39.25 70.2 1
09:19:32 2024-01-23 743367 733050 219403 216270 360844 368448 403868 401606 247866 244447 306640 311659 348479 351510 4464667 4752947 6961986 6748321 1292620 1333768 333689 294118 318842 318021 378934 369384 355867 353206 235743 238708 756462 717178 1654077 1604557 491945 486907 710445 715338 902465 885578 946383 945859 987599 1006417 977722 1085239 2374599 2508220 1438557 1180353 782693 772606 952838 942119 986969 1000674 1040769 1047150 1174600 1171257 5250420 5471222 39.25 70.2 1
09:19:34 2024-01-23 738838 732755 220053 216127 364139 368628 402142 402350 248101 245201 306280 313611 347995 349200 4477032 4822109 7018199 6752485 1274854 1331610 332642 294981 317081 319020 378934 368237 351835 354801 236143 237970 769146 717178 1646086 1595337 491002 490396 712957 714699 907012 885573 943688 944520 990510 1009661 977722 1080424 2374278 2504669 1362378 1168608 783808 772058 947624 940782 995421 1013817 1036527 1041376 1170385 1178840 5244853 5473658 39.25 70.2 1
09:19:35 2024-01-23 737875 732860 220873 215935 361033 368860 405840 399800 247719 246126 306604 312598 349010 354594 4464667 4839858 6966505 6743669 1285255 1334827 333924 294118 320307 317062 382156 369348 353861 354268 235908 239246 765782 726611 1635427 1586117 491002 486805 707393 713814 912595 885578 937647 947237 993925 1012230 973365 1074746 2374282 2517440 1401389 1181273 791398 774338 944370 946256 1001154 1010230 1028310 1042863 1174657 1182896 5301340 5466605 39.25 70.2 1
09:19:36 2024-01-23 737265 733462 219066 217211 360708 367485 403417 400756 246609 243696 306676 312598 347680 351496 4467667 4775262 6891902 6753048 1304027 1333768 333689 293626 320125 317549 381616 368237 355615 355387 237009 239484 754347 726611 1624225 1592889 492996 484879 709438 717383 906630 880400 942344 952741 995510 1003114 968465 1082076 2379255 2497831 1411170 1198244 787167 769396 951404 950190 992593 1000834 1032133 1051924 1180583 1172534 5303293 5475813 39.25 70.2 1
09:19:37 2024-01-23 740783 730298 219521 216444 360956 369184 401859 400397 251536 244241 308180 311624 348031 350822 4464667 4750186 6966505 6742825 1292713 1331874 333689 294082 319329 318057 378257 370635 355867 353737 235743 238005 765782 716666 1644830 1607977 493347 485256 711960 715206 902465 884318 947027 948618 984736 1006417 981438 1088253 2384433 2509669 1386112 1184572 783375 770199 952838 944799 986969 1000674 1042513 1049392 1173760 1170249 5237360 5477565 39.25 70.2 1
09:19:38 2024-01-23 742984 731828 220431 215039 363112 369848 403062 401606 251008 246753 306532 311694 349232 350328 4464667 4780767 7013132 6742825 1281279 1331874 333442 294981 318131 318538 378934 368237 351835 353737 236839 237970 754346 719233 1637328 1594021 490276 486913 712453 714322 905038 887466 946436 944945 992621 1015098 978224 1080225 2375849 2507530 1387319 1170152 783808 771735 948261 940672 994043 1011663 1034041 1041376 1169703 1174556 5252485 5466529 39.25 70.2 1
09:19:39 2024-01-23 739369 732865 220242 215070 363112 369184 405804 398980 250797 245993 306532 312633 348765 351388 4467667 4814227 6957760 6762427 1288931 1329498 332642 293832 319854 318538 383003 367095 351835 354801 235743 239281 765246 729765 1644050 1580259 491246 489704 710372 719937 911764 883765 941038 949928 999050 1010654 969602 1078079 2369963 2489780 1436601 1184572 786244 767758 944660 947415 999059 1000710 1025458 1044779 1177243 1181038 5292015 5477565 39.25 70.2 1
09:19:40 2024-01-23 739461 733908 220079 215773 360671 368628 405233 401606 251360 245236 308375 312407 349046 354307 4474046 4756245 6932442 6752485 1314192 1333768 331942 295467 319329 317132 383003 370672 354862 355135 235943 239078 755052 726611 1624631 1598348 493347 487598 712466 719310 904963 882508 947734 955452 992691 1002405 972674 1088111 2369511 2480560 1436601 1188811 783375 765851 952838 947237 993330 1000980 1030661 1050080 1180583 1172534 5322131 5469755 39.25 70.2 1
09:19:41 2024-01-23 745528 733908 219062 216073 361060 369740 402106 401039 247191 244824 306820 312598 348765 348954 4467667 4736115 6947524 6752485 1292713 1333768 333924 294118 319366 318573 378826 367683 355830 356877 238354 239165 767211 717178 1656168 1608998 494753 488636 713986 717377 905038 884950 946106 949328 986850 1006417 977722 1088377 2384433 2508220 1438557 1183798 783808 772606 952161 944799 986969 1006408 1040769 1050146 1175498 1170518 5239288 5473658 39.25 70.2 1
09:19:42 2024-01-23 744937 732865 220431 215039 363112 369812 402779 399800 251184 246788 306568 311694 350029 350292 4464390 4784172 7037595 6742825 1279488 1331879 333924 295181 318288 318808 380824 371236 351798 356645 238354 237864 756462 720779 1634592 1595155 490201 489668 713229 714322 906862 888096 945034 944165 990546 1014951 976955 1078888 2374185 2508312 1391017 1171140 785485 772136 946277 940782 994777 1010791 1034041 1039966 1169703 1174556 5277028 5464286 39.25 70.2 1
09:19:43 2024-01-23 739996 732966 220431 215104 363112 369184 405554 401322 247931 246352 306568 312163 348765 354057 4464667 4830479 6962720 6750009 1289593 1333964 333924 293970 319220 316991 383237 368648 353825 356898 237680 238005 764352 726611 1635499 1580783 490364 486769 707393 714322 911947 885407 936144 948655 996777 1009661 971293 1074355 2371650 2502763 1351749 1179556 788291 770382 943591 944526 999022 1006408 1026226 1038663 1173920 1179477 5303585 5460390 39.25 70.2 1
09:19:44 2024-01-23 735131 734000 219026 216444 360803 367485 404021 401606 247362 244241 306640 315676 347960 351460 4461483 4773965 6905009 6763447 1302116 1335754 333852 293832 321142 317915 382156 367906 354281 353701 237177 239572 790617 726611 1626863 1591270 493698 487598 708433 717383 907274 880400 942344 954095 994099 1003114 968465 1081031 2377564 2497228 1476119 1197374 787167 768094 948752 950002 995483 1002396 1029193 1044784 1180924 1179660 5337792 5470255 39.25 70.2 1
09:19:45 2024-01-23 743753 732869 219710 215139 361065 369812 405030 400473 251255 245065 306604 311694 349537 349728 4461483 4715876 6959455 6772879 1292620 1335665 333924 294118 319402 319020 378610 368237 355867 353985 235379 238708 756462 717963 1645771 1607977 494049 487524 712972 715279 903750 884318 946383 950039 984772 1005707 977685 1086788 2376323 2508220 1413160 1184641 783808 772334 952161 945470 986969 1000674 1041053 1049397 1173797 1170518 5244947 5473658 39.25 70.2 1
09:19:46 2024-01-23 743030 733642 220238 215070 363112 369848 402779 401606 248259 246372 306604 311694 349537 350328 4474737 4794334 7045195 6769382 1281355 1333964 333924 295432 317457 318797 378934 370709 351618 354020 236508 237970 763508 721165 1629887 1595337 489158 486913 713499 712877 905038 888096 943688 944836 990546 1009733 976955 1078925 2372498 2501193 1405652 1169318 783808 772606 947067 940782 993367 1012221 1034777 1041451 1170533 1176254 5252485 5474288 39.25 70.2 1
09:19:47 2024-01-23 752910 733908 220427 215571 363625 368888 405840 400190 247931 246298 308218 315497 348724 354671 4464998 4793840 6914442 6758126 1292788 1337428 336727 293868 320307 318092 381616 366543 354020 355905 237009 238743 762923 724537 1691894 1593075 494049 486913 708433 719495 910655 879104 939583 953687 993925 1007911 970292 1078925 2364912 2493688 1458966 1190572 788291 765581 946277 950002 998313 1003105 1029193 1044073 1182090 1182168 5308757 5468186 39.25 70.2 1
09:19:48 2024-01-23 744120 732860 219745 215738 359581 372438 404945 400254 248520 245131 306496 312407 349430 351352 4468190 4727313 6932291 6787928 1307629 1331985 333454 295467 317385 318573 382192 366837 354611 353206 237183 238005 760690 725573 1622214 1595337 492645 486769 712490 719495 902741 879081 946082 952741 988408 1000683 973365 1087413 2379255 2477043 1418917 1187176 782256 765581 954192 948618 991220 1001688 1029525 1046040 1180583 1172607 5259988 5466340 39.25 70.2 1
09:19:49 2024-01-23 744598 731307 220185 216542 360817 369040 402671 403886 248243 244718 308266 313947 349537 351352 4467667 4778223 6975830 6762427 1292620 1331971 333924 294082 318878 317203 378862 368828 355364 353171 235379 238005 766675 716154 1641993 1604557 491945 484915 710445 714322 903381 885712 944702 946566 987672 1006453 977722 1086013 2383457 2508312 1438557 1181273 781741 772606 951889 943457 989073 1000710 1040027 1050080 1172099 1169691 5230946 5472826 39.25 70.2 1
09:19:50 2024-01-23 735946 732833 220290 216124 364066 367341 404440 400678 247931 245236 306604 314303 347395 350822 4464667 4833779 7023797 6753048 1269724 1331874 334145 292803 320307 318255 378862 370963 354611 355619 236674 238743 757871 717178 1639297 1592889 491945 489668 709438 714322 911115 885481 938217 944520 992691 1009801 973387 1075887 2374185 2517717 1415079 1175316 786606 773702 943591 940782 999022 1010077 1032533 1041451 1174546 1178886 5282582 5461790 39.25 70.2 1
09:19:51 2024-01-23 736067 733867 219026 215725 363625 367520 403382 399935 246643 245201 306532 313611 348782 351424 4467667 4777327 6892682 6743420 1290961 1328263 333921 293669 320307 318092 381078 366579 353750 357620 237009 239281 760064 724537 1647042 1592889 494478 486805 708433 719495 910010 878753 941399 953687 993925 1006453 971293 1082076 2370813 2499000 1452981 1192268 788291 765778 946277 950002 996839 1005089 1031562 1047381 1185624 1180386 5322287 5479120 39.25 70.2 1
09:19:52 2024-01-23 745176 733384 220185 216073 360988 369812 405876 400756 248520 245747 306640 310723 353366 351424 4458025 4709756 6927342 6781184 1302053 1331874 331644 295467 316864 318832 381886 367131 354611 353737 236674 237768 758515 724020 1632678 1595337 493347 486769 714276 719495 901461 880400 948177 952741 986900 1000683 974057 1089538 2380072 2478801 1387319 1184641 780582 769388 955757 947452 987564 1003068 1037693 1050717 1178038 1172906 5241203 5474175 39.25 70.2 1
09:19:54 2024-01-23 744602 730793 220431 214732 360745 369848 402779 401606 247237 246563 306266 311477 349046 350292 4461300 4794292 7013132 6771805 1285665 1331874 333454 295467 318355 318797 378610 368828 351871 353206 236108 238005 763508 721441 1626203 1595337 489158 486877 712994 713814 905986 888008 945034 943494 990546 1009769 976955 1080462 2372595 2507530 1383622 1169946 783375 771911 948973 943346 995421 1012111 1037306 1041451 1171363 1171924 5243106 5461828 39.25 70.2 1
09:19:55 2024-01-23 738842 734004 220238 215070 362844 368592 405840 400473 247237 246028 306604 315010 347995 351424 4461483 4797827 6938529 6743420 1287197 1333964 333924 295379 319402 317167 380555 367683 351835 354268 235743 238041 755052 728171 1633263 1576284 490549 486913 708433 716875 909365 883193 939590 950039 996777 1009372 969527 1078831 2373258 2492922 1438557 1183726 787167 769396 944896 945822 996189 1006444 1027108 1043099 1173875 1181952 5307291 5456867 39.25 70.2 1
09:19:56 2024-01-23 738248 733388 219745 216039 359869 367556 404945 401039 251219 244517 308447 310723 347995 351496 4464482 4755450 6905633 6772199 1311485 1336332 332715 294981 319366 317097 382462 367131 354611 354634 235743 239114 758635 728171 1642305 1590627 491945 485727 710445 717383 905150 879745 944136 955378 995449 1003901 970456 1085901 2381804 2485422 1478154 1188870 783808 765618 952161 950190 992630 1001688 1032533 1051321 1179546 1172498 5299506 5469755 39.25 70.2 1
09:19:57 2024-01-23 742353 732384 219062 216258 361028 368664 400978 401039 247191 244482 306640 311694 348765 348954 4458301 4731927 6957180 6782353 1294634 1333455 333924 294153 319402 319539 378668 367719 353750 354020 235778 238041 756462 719125 1654978 1604557 494049 486769 714456 718176 906440 886285 947734 949965 986997 1007381 979618 1086638 2379255 2499000 1440513 1187113 781139 770345 950136 944483 988934 1003105 1035589 1049331 1176368 1171997 5229883 5470255 39.25 70.2 1
09:19:58 2024-01-23 745203 731828 220431 214858 361069 369812 403382 399800 247237 246408 306676 309894 349537 350292 4461483 4784536 7018199 6772199 1286864 1333494 333454 295503 317131 318832 381078 369088 351871 353206 236108 237970 751566 721441 1622359 1603985 490401 488636 713479 714322 904022 889262 947734 946180 989071 1010800 977685 1082113 2385201 2499000 1396471 1171974 782816 774251 949425 940115 990947 1009363 1038545 1044816 1164666 1169191 5203635 5460390 39.25 70.2 1
09:19:59 2024-01-23 735189 731828 219780 215104 361069 368752 402177 401067 250797 245271 306640 313576 347716 350328 4461300 4833779 6981550 6734290 1267718 1328102 334181 293222 319111 319091 378898 368273 354862 357910 237344 238830 757871 717178 1639085 1592889 491945 486697 709905 714322 913193 887999 938991 944520 994620 1009733 974057 1072561 2371565 2513871 1415079 1175316 788291 772606 942922 940782 997604 1009363 1031761 1039966 1172140 1172607 5286316 5451024 39.25 70.2 1
09:20:00 2024-01-23 748564 733384 219066 215104 363620 367520 404021 399343 251255 245030 306568 313576 348031 351424 4458301 4789353 6901227 6735704 1289126 1333418 333643 293222 320088 319905 380860 369059 355867 355228 237177 238972 749415 724405 1630951 1592665 494401 486733 707931 719223 909565 878753 939553 953687 993137 1007308 968539 1078925 2364912 2497228 1426820 1190683 787729 765581 947587 950002 996189 1002396 1029193 1043998 1175885 1179660 5306948 5458553 39.25 70.2 1
09:20:01 2024-01-23 742700 732599 219561 215857 361065 369812 403453 400190 251184 244859 306086 311694 349046 349763 4448936 4696090 6924271 6771805 1309452 1333964 332733 294659 317276 317951 382696 369133 355364 355350 236734 237864 757871 725573 1642220 1595065 494049 486625 712466 719495 901461 879266 948889 952741 989108 1000647 973092 1087413 2374185 2473533 1387996 1187190 781139 765851 952838 947274 991653 1001688 1029562 1047973 1179843 1178556 5267505 5466453 39.25 70.2 1
09:20:02 2024-01-23 738361 729979 219403 216108 360997 369510 402213 401067 251008 244447 306315 311191 349251 351388 4455288 4762193 6970498 6772879 1292620 1331763 333022 294838 319184 318396 378826 369384 354862 352148 235743 237723 792576 716154 1661388 1599873 491447 487598 713479 713814 902741 887378 946233 944520 989145 1009372 980539 1085239 2383569 2506441 1413160 1177831 782418 774251 952161 940782 986969 1005053 1038881 1047052 1169703 1168941 5235548 5451024 39.25 70.2 1
09:20:03 2024-01-23 737228 731824 219745 215126 363112 368074 402779 402634 251043 244894 306640 314084 347995 349799 4458301 4821887 6987080 6725717 1272205 1333014 333608 293982 323964 318312 378574 368684 354361 354765 236674 239317 762387 720264 1628344 1586117 491246 486805 707931 714322 910655 885712 936847 944520 993925 1012230 972009 1075121 2372498 2508199 1458966 1175316 787873 773702 942649 943457 999769 1009363 1031028 1041697 1170564 1178826 5292166 5460390 39.25 70.2 1
09:20:04 2024-01-23 733862 733480 219066 215173 363620 368074 404626 400190 251290 245271 306568 313392 348031 351424 4455818 4793840 6913043 6743420 1292620 1333014 336489 293009 320761 318092 381616 370183 356622 355406 237009 239114 760064 724020 1623574 1590627 494401 486805 707931 719495 909173 878753 941003 955790 993925 1006489 971293 1080536 2370813 2499000 1484259 1192268 788291 765310 947407 950002 996189 1000747 1029193 1044779 1175849 1181117 5292128 5466340 39.25 70.2 1
09:20:05 2024-01-23 742700 733638 219750 215139 361065 369848 405554 400473 251219 245236 306424 313214 349585 351208 4449218 4708657 6939629 6762127 1296483 1331874 332383 294595 317870 319056 378826 366507 355364 355816 237344 237935 771478 720264 1633342 1604557 494478 486733 714509 718438 902427 883060 949929 950039 984772 1000683 976188 1091364 2374282 2488014 1375765 1184641 781139 769869 952838 946143 986969 1000674 1038545 1049392 1175498 1172177 5239288 5468186 39.25 70.2 1
09:20:06 2024-01-23 746725 731315 221081 215070 360925 369524 405589 403579 246991 245852 306243 313286 349394 350678 4461953 4777364 7014445 6763447 1288708 1330929 333454 294981 318289 318538 381078 369384 351835 355135 235743 237970 757871 721296 1616939 1599873 491002 485256 712147 713307 903862 887999 944665 944836 986864 1009372 976188 1082039 2380045 2499000 1432689 1171974 781139 774800 948752 939375 989776 1009327 1038545 1044849 1164629 1173838 5209103 5458807 39.25 70.2 1
09:20:07 2024-01-23 737228 733015 220185 215866 360889 366789 403842 403886 248208 246070 306424 314168 347746 351388 4464667 4846481 6986967 6734290 1275220 1331966 333924 293186 318958 317132 378934 369348 353861 354233 236674 239449 755776 721441 1642334 1590627 491246 486769 708396 714322 911947 887999 936810 945859 993888 1009697 974057 1075887 2374412 2509941 1474084 1178670 788291 773702 940916 944526 1000480 1009363 1030661 1041697 1173897 1179660 5299622 5470369 39.25 70.2 1
09:20:08 2024-01-23 735169 733903 218926 216792 362631 367341 405017 401570 246609 243696 306604 312633 347995 351208 4461483 4783586 6882577 6748450 1301172 1333768 333924 293875 320988 320068 381886 367166 354246 353701 237009 239449 765603 726611 1636662 1592889 494401 485976 709438 718401 907919 880363 944361 955452 995510 1003114 968502 1084153 2377564 2495457 1441013 1197374 787167 768094 949425 949965 996189 1003105 1029193 1047052 1187236 1183031 5322246 5465801 39.25 70.2 1
09:20:09 2024-01-23 746590 733569 219569 216224 361065 369812 405014 400820 249254 244789 306424 312598 350029 349938 4464667 4710840 6942076 6762225 1294597 1331874 333924 294118 319366 319988 378862 367131 353750 353737 235908 238165 767211 719233 1642898 1604557 494401 486697 714546 718401 904394 884313 948140 951581 987599 1008623 980539 1088377 2383457 2506533 1411240 1182955 783808 774800 952838 944799 989813 1007975 1042849 1051924 1176364 1170372 5242749 5477565 39.25 70.2 1
09:20:10 2024-01-23 742084 731828 220396 216841 364139 369776 402743 401606 251501 246506 306279 312633 349783 350256 4461483 4794292 7023243 6753048 1273477 1328190 332642 294082 317385 319056 378610 368201 351835 354268 236108 237935 767736 717178 1623529 1595337 491246 489668 713499 714157 906630 885481 942344 944520 990510 1009733 977648 1080462 2371650 2504742 1420836 1169318 783808 773236 948936 944632 995421 1012111 1036565 1041301 1171216 1177377 5241203 5442736 39.25 70.2 1
09:20:11 2024-01-23 737190 732860 220088 214996 362590 368896 405518 399907 247931 245993 306532 314788 347995 351388 4455288 4799148 6939083 6734290 1285255 1330059 333924 293626 319366 318057 383003 367131 351871 354268 237344 238005 755052 726611 1615960 1576284 490549 489668 709438 716838 909292 880616 938848 950039 996777 1009372 966981 1077423 2364912 2490285 1460961 1185418 786745 768849 944896 948163 998297 1008085 1027146 1041669 1178909 1181002 5293874 5455201 39.25 70.2 1
09:20:13 2024-01-23 743335 732874 220053 215738 360381 368664 405515 400473 250938 244824 306775 312407 349291 351496 4455288 4717935 6912411 6771805 1309536 1328190 333689 295432 318355 318057 382156 366837 354361 353171 236839 237768 756462 726611 1631509 1594021 492645 488216 711446 719495 902741 879081 946082 954773 989772 1000647 974057 1090522 2386040 2478368 1416998 1188022 782256 768576 955513 949255 991925 1001688 1032533 1050689 1180583 1176291 5255992 5458807 39.25 70.2 1
09:20:14 2024-01-23 742353 732608 219706 216073 360961 369184 402779 400995 248228 244447 306676 311191 348729 350292 4458301 4768964 6957180 6745358 1290774 1330076 333924 294118 319366 318057 378862 368792 355615 353701 235743 238506 762923 716900 1640993 1604557 492645 485256 710445 714429 903381 885481 946082 948838 989693 1010918 979621 1085090 2386038 2513239 1415079 1178670 782256 774251 951642 941548 989776 1009327 1038545 1047052 1167935 1173011 5201666 5458520 39.25 70.2 1
09:20:15 2024-01-23 733975 731828 219745 215876 361069 366897 403346 400995 247237 245201 306676 312128 347400 351352 4464667 4833779 6990756 6734290 1265840 1327830 334649 292839 319402 318573 378862 368201 353861 355370 237009 238005 756462 716666 1632231 1592616 491596 489668 709942 715736 911764 888814 941711 947526 994731 1014343 978224 1075749 2371650 2517440 1436601 1176013 787873 772606 942252 940782 1000480 1011663 1029488 1040708 1171363 1179660 5272880 5449428 39.25 70.2 1
09:20:16 2024-01-23 733789 732860 219031 215773 363103 370326 403985 400190 246643 244824 306532 313104 347924 351388 4458301 4775033 6897303 6734290 1292788 1333768 333375 293022 320307 317132 381078 365992 355867 355050 235450 238708 755776 723503 1636832 1593800 494753 488983 709247 719384 909173 878753 942384 957493 996180 1000683 970603 1080462 2373258 2499000 1452981 1190683 787873 767647 946277 950002 996189 1003105 1029193 1044779 1179217 1180495 5322550 5468186 39.25 70.2 1
09:20:17 2024-01-23 746450 733219 219556 215104 361028 369848 404626 400190 247931 244824 306568 311394 349537 351352 4455288 4688375 6925339 6777036 1298336 1331874 333924 294118 317421 319512 378898 367095 355113 353206 238017 237653 775591 720031 1652168 1604427 494753 488636 715510 718763 902148 884853 947466 950039 987672 1005846 974768 1088186 2374185 2489780 1370414 1183798 780025 769219 953919 946143 986969 1003105 1038545 1052758 1177202 1172268 5229883 5458520 39.25 70.2 1
09:20:18 2024-01-23 744905 731828 220431 214851 361069 369776 403098 401606 247237 246753 306496 310723 349046 350256 4448936 4770532 7013132 6753151 1283150 1328097 333454 294118 317906 318772 378610 370977 351618 355601 238017 237864 762099 720264 1625501 1595155 489010 486805 712957 713814 905075 890513 946383 944836 990510 1009697 977265 1080462 2372498 2501188 1359881 1167653 783250 770382 946277 940782 993022 1012221 1034003 1041451 1169703 1175986 5233727 5458633 39.25 70.2 1
09:20:19 2024-01-23 737265 733098 220053 215035 363112 369178 405233 400473 247237 245958 306171 312415 348689 351424 4455288 4802343 6944030 6743669 1286751 1333964 335451 293832 318405 317951 383237 370183 353825 356898 237680 238901 755052 728693 1623565 1576897 491061 491420 709247 717309 909328 882273 942346 952741 998226 1010800 968428 1078793 2368278 2489780 1411240 1181273 786891 765851 944262 946529 998313 1007262 1026226 1041697 1173833 1186474 5288083 5442850 39.25 70.2 1
09:20:20 2024-01-23 744129 731828 219368 215742 360666 368592 404626 399538 251149 245236 308483 312407 347995 353521 4455288 4746071 6912674 6773596 1311447 1333707 331834 295288 319898 316956 382967 370183 354862 354885 235708 239281 749415 729102 1662752 1591758 491945 486217 711886 720450 904650 880460 944665 952741 993395 1003114 972674 1088377 2375849 2480560 1480189 1188842 783808 765851 952838 948618 994777 1000980 1030661 1047662 1184678 1174229 5323938 5458807 39.25 70.2 1
09:20:21 2024-01-23 741825 731833 219368 216258 360997 369184 400978 399800 247157 244732 306604 311659 348520 348919 4448936 4726024 6951945 6758614 1296324 1332825 333744 294082 319366 318057 378257 368237 356586 353701 236073 238708 753643 716154 1641754 1604557 493347 485256 710445 714194 903750 885481 946082 948655 986203 1009372 980539 1087601 2383457 2501028 1438557 1181273 783250 772606 952838 944799 989776 1000674 1038798 1049331 1176359 1170518 5229883 5468186 39.25 70.2 1
09:20:22 2024-01-23 743135 731814 219710 214702 363112 369812 402779 401606 251255 246408 306532 312882 349537 350010 4462631 4817662 7011969 6743669 1268472 1330315 336727 293846 318392 319056 378898 368237 353861 357910 238017 238005 767736 717178 1623164 1593800 491945 491126 711960 714194 908004 885712 942344 945895 992691 1009733 977648 1077317 2372498 2508220 1385471 1175316 786045 773153 945605 940782 996189 1009363 1035514 1039966 1171363 1176254 5267331 5458747 39.25 70.2 1
09:20:23 2024-01-23 749676 733379 219710 215104 363107 368628 405589 399343 251184 245614 306568 315497 347710 353803 4461953 4775867 6872771 6740529 1292799 1331985 333142 293392 320762 316921 381078 367131 354281 354801 236674 238904 762923 724020 1621854 1589498 494401 486733 708433 719495 908004 878753 942344 955659 993395 1003114 968465 1082076 2377582 2489780 1411170 1194083 786045 769869 948079 950002 996189 1001688 1029193 1044779 1185555 1179660 5318136 5458520 39.25 70.2 1
09:20:24 2024-01-23 745176 732742 219521 215143 361069 369884 406165 400218 248137 244991 308877 313035 349430 350714 4461953 4700430 6923874 6762427 1298223 1331874 333924 293840 317385 319091 380557 365992 354862 353737 236073 237200 765465 720031 1649132 1599873 493347 486769 714546 719495 902741 882973 948852 950039 987636 1000454 973387 1088186 2374185 2480560 1376902 1183798 780025 766051 954192 945859 986969 1003105 1034041 1050996 1177802 1176218 5248694 5468186 39.25 70.2 1
09:20:25 2024-01-23 742984 733011 220149 218032 360636 369336 402671 403886 248627 244718 306496 313726 348551 351208 4458301 4786131 6975481 6753048 1289852 1332820 332985 295017 318392 318092 381078 369420 354594 354885 235743 238005 756462 718362 1654542 1604557 491945 485292 712466 714322 902741 887096 945373 946566 989808 1007911 981933 1086825 2383457 2504742 1411240 1180433 782693 774192 952161 943457 991220 1000747 1038798 1049331 1171363 1170518 5227941 5470255 39.25 70.2 1
09:20:26 2024-01-23 740429 731814 219947 215634 363845 370289 403868 402744 248417 245201 306064 313576 347995 349200 4461483 4814227 6995741 6734054 1269213 1329989 334145 294082 318653 319574 378898 367942 354361 355370 235708 237602 767736 717178 1641930 1591758 491945 491126 710445 714194 908004 885481 940926 945895 993395 1015518 976225 1078998 2372498 2506441 1362378 1171974 786045 772606 944933 940782 996189 1010791 1034777 1039966 1171363 1177059 5274278 5457887 39.25 70.2 1
09:20:27 2024-01-23 736216 733596 219227 216309 363620 368074 403417 399343 251607 245026 306352 313506 347995 351352 4456257 4773258 6883051 6740898 1307785 1332820 332949 293420 320307 317097 381616 367095 355364 354885 237009 239484 762318 726333 1619562 1590627 491945 484915 708935 719223 906630 880400 943688 952741 994805 1002405 968502 1084466 2374185 2491921 1401389 1193967 784925 766971 950287 948618 994777 1000273 1033040 1050604 1183755 1179677 5291713 5458094 39.25 70.2 1
09:20:28 2024-01-23 741298 731315 219018 216587 360745 369444 400942 401606 251219 244447 306243 313726 348520 348954 4448936 4729385 6952172 6748335 1290834 1331874 332985 293035 318878 318057 378257 368237 355598 352183 235379 237970 765782 715131 1632865 1604557 492996 484573 710445 714322 902465 885306 945373 947274 986203 1006453 980539 1086788 2369511 2501114 1438557 1181273 782693 772136 953715 942218 991794 1008799 1041474 1044630 1171253 1170372 5229883 5451296 39.25 70.2 1
09:20:29 2024-01-23 736260 729788 220053 215065 363112 367520 403868 399800 247931 244482 306100 313576 347680 349236 4458301 4815260 7013244 6743669 1270120 1328190 332374 293634 317421 318797 378898 368237 351835 354304 237177 237235 767736 716666 1628564 1592889 490549 489668 711960 714194 906630 885481 942309 945895 990546 1009697 977685 1078925 2370813 2499416 1389168 1169946 786745 773236 947624 940672 994713 1012111 1035824 1041376 1170533 1169118 5255030 5442850 39.25 70.2 1
09:20:30 2024-01-23 733826 734087 219605 215104 363107 368628 403062 399343 251149 245236 305956 312668 347995 351105 4455288 4776654 6912674 6726385 1289126 1331026 332677 292740 320307 317132 381078 366837 353998 354304 236674 239114 760064 724259 1620572 1590627 494753 486733 707931 719223 908041 878753 942344 955076 996867 1000756 970603 1081306 2379240 2501801 1482224 1193967 789417 768849 949097 951544 996167 1001688 1030661 1048583 1187343 1179660 5318701 5460113 39.25 70.2 1
09:20:31 2024-01-23 746413 731929 219066 215984 361033 369812 401895 399907 251219 244482 305956 311659 349010 348673 4448936 4704149 6914442 6762427 1292751 1331210 333454 293420 318392 319091 378898 366028 352958 353206 237177 237602 756462 717178 1628417 1604557 494049 486012 714546 717383 901461 883327 948177 950039 986813 1005810 979581 1091452 2378413 2487614 1372198 1185418 781139 768664 952838 944483 986697 1004604 1034003 1047973 1177331 1176225 5229883 5460390 39.25 70.2 1
09:20:33 2024-01-23 745088 731402 220057 215773 360417 369416 403382 401031 250938 244517 306388 309860 349046 350858 4448936 4766475 6981550 6753048 1288011 1328102 332715 293626 319140 318127 378934 369088 353861 354634 235743 237970 760690 718362 1624701 1602148 491098 485256 711960 713814 903750 887888 949037 946069 989804 1009227 977574 1085181 2384340 2504664 1415079 1171974 783250 774727 950099 940078 989813 1008651 1038047 1046306 1167144 1173007 5211072 5458520 39.25 70.2 1
09:20:34 2024-01-23 734049 731310 219745 215139 361069 366932 402177 400995 250762 245236 306604 312633 347472 351388 4461483 4837380 6985156 6724912 1268621 1328328 332642 292294 320761 318794 378898 368237 353861 354801 236340 239114 752234 717178 1652022 1589498 491871 488983 709247 714248 913099 889262 939695 946180 1000470 1013626 973946 1074746 2370905 2520399 1399433 1177880 788291 772606 944767 944799 999769 1009363 1029193 1044021 1173797 1178582 5288164 5442887 39.25 70.2 1
09:20:35 2024-01-23 735982 731654 219403 216444 360992 367226 403417 401039 251184 243696 308688 311659 347960 351424 4448936 4756383 6882577 6738860 1302172 1331874 332949 293009 320307 317097 381078 367131 355364 354885 236842 239484 751488 727532 1622576 1593800 493347 486907 709401 718400 907621 882508 942232 952741 994099 1003114 969980 1085239 2377564 2489780 1467216 1197143 785485 767008 948752 948618 994777 1001688 1029193 1047052 1181797 1179391 5320137 5458633 39.25 70.2 1
09:20:36 2024-01-23 745002 731828 219026 215173 361033 369618 400978 399907 251219 244482 306604 311694 347675 348709 4448936 4707493 6919878 6762427 1290774 1330929 332661 294118 319104 319056 378257 369096 355830 355853 237849 238461 752234 717178 1668688 1606710 494252 488636 714493 717346 904022 884226 946195 951581 987636 1007875 980539 1087601 2376323 2506441 1438557 1181273 783808 772606 952161 943457 990516 1000747 1038798 1049397 1173760 1169695 5226149 5460390 39.25 70.2 1
09:20:37 2024-01-23 743123 731824 219745 215070 363112 369848 402177 401606 251008 245856 306064 313107 349046 349236 4455123 4773965 7003807 6753151 1273755 1328102 333708 294731 317616 319252 378646 369920 351762 354197 238017 237829 764389 718719 1625214 1594021 490201 489704 711446 716357 904894 885573 943688 943814 994033 1009769 977685 1080499 2370905 2501114 1381773 1168485 782693 771511 948480 940115 991923 1011505 1038545 1044872 1163804 1175423 5203635 5458807 39.25 70.2 1
09:20:38 2024-01-23 746920 731824 220088 215108 361065 367556 405269 399800 247237 245271 306568 311694 347995 353557 4451948 4831382 6975830 6726231 1283459 1332029 333852 293555 319220 316991 382696 370561 351798 356645 235708 238005 755052 726611 1641476 1583353 490549 486805 706391 714322 911764 886285 936847 948692 996777 1009697 971293 1074355 2370813 2500991 1351749 1178670 788291 771511 942922 943457 999059 1006444 1026263 1040179 1173934 1181684 5292128 5442887 39.25 70.2 1
09:20:39 2024-01-23 737715 732599 219710 216444 360956 367226 404626 401039 251008 243731 308483 311407 348782 351460 4448936 4755450 6900075 6763447 1307742 1333694 332540 293939 320161 316991 381616 367131 354862 354489 237344 239165 752917 726611 1619586 1590627 493423 487598 709438 717420 906440 880363 944758 952741 993395 1003114 971293 1086825 2377564 2488014 1407258 1192268 783808 765887 950136 947274 994777 1002396 1029193 1047836 1186432 1178826 5318587 5458520 39.25 70.2 1
09:20:40 2024-01-23 745253 731310 219062 215134 361033 368628 400942 400204 251219 243765 306568 311191 347995 348148 4451948 4723942 6942241 6758614 1292582 1328097 333454 294118 317767 318326 377545 367095 355364 353206 235379 238041 755052 717178 1648105 1604557 493698 485328 714546 715279 903107 883064 945034 950039 984040 1000756 977685 1086825 2375849 2499342 1436601 1182955 782693 770419 950136 943778 985570 1003105 1035589 1047836 1175534 1172268 5226149 5464286 39.25 70.2 1
09:20:41 2024-01-23 742503 729760 220431 215070 359910 369480 402213 400397 247237 245769 306640 315750 348031 350292 4452521 4774207 6996970 6762539 1288653 1328079 331942 293653 318392 318092 378574 368684 353861 352148 235414 237768 759280 717851 1652373 1603419 491945 484573 711960 713814 902741 887999 946120 944520 989845 1009372 980539 1086825 2380072 2506441 1438557 1177917 781579 773702 952161 940510 989110 1000747 1038798 1047798 1170404 1169691 5229883 5442887 39.25 70.2 1
09:20:42 2024-01-23 736141 731306 219556 215070 363357 367556 401013 398645 247237 245026 306279 315532 347151 351547 4456701 4846184 6966505 6715533 1268621 1329151 335813 292046 319402 318092 378862 367978 353861 355085 236340 238041 765782 717178 1663009 1589002 491246 486841 708433 714322 910655 885578 936847 944520 994805 1009697 973387 1075121 2367539 2517551 1486294 1175316 787167 773153 940916 940782 999059 1009363 1031761 1038663 1172099 1176291 5276910 5441816 39.25 70.2 1
09:20:43 2024-01-23 731677 731402 218874 215143 363443 369276 405729 399653 248627 244718 306208 313253 347573 351244 4455288 4768238 6891902 6738613 1291917 1331874 332642 292803 320307 317167 378934 366837 353785 354836 235215 239258 760064 724537 1635329 1590627 494401 486769 707931 719495 908041 878753 942344 957899 993925 1006453 970603 1082113 2372498 2495457 1484259 1192519 788291 765618 947407 950002 996189 1000674 1028794 1044779 1175849 1179660 5299378 5466453 39.25 70.2 1
09:20:44 2024-01-23 746693 733486 219771 215634 360853 369668 404411 400008 249205 245061 306388 313286 348975 351033 4446624 4696364 6932442 6752485 1294597 1331874 333924 294118 318131 319056 378862 365992 354862 353737 237344 237567 772849 719233 1667234 1603287 494049 486697 714509 719495 902427 883051 948815 950039 984809 1000683 974805 1089932 2374278 2486250 1373981 1184641 780025 769763 952801 946143 986269 1003105 1037805 1049392 1173797 1173007 5223511 5471222 39.25 70.2 1
09:20:45 2024-01-23 741407 731792 220255 216805 362967 369596 403868 401606 247931 245614 306028 311694 347710 349692 4455288 4794292 7010498 6734290 1270120 1331874 333410 293420 318355 319056 378826 367131 354485 355334 237344 237970 767736 717178 1642587 1595155 491945 491089 711960 714194 908564 889262 942344 945859 993395 1015545 976646 1078998 2370776 2508220 1383622 1173369 786045 772606 945605 940782 996839 1009363 1035514 1041413 1174600 1178831 5269339 5452357 39.25 70.2 1
09:20:46 2024-01-23 736740 733789 219675 215035 363112 368297 405605 398980 247931 245201 306208 312598 347680 352399 4455123 4771634 6892869 6724912 1290924 1333768 332607 293151 320307 317097 380809 366543 355364 354268 237009 238708 758635 724020 1628895 1590627 494753 488216 707894 719495 908004 878753 942344 957862 993888 1006417 971293 1080499 2374185 2499000 1486294 1192384 788291 765582 948298 950002 996839 1003892 1034049 1047381 1186559 1179551 5316637 5462541 39.25 70.3 1
09:20:47 2024-01-23 742622 733917 219771 215738 360961 369740 402177 399907 248817 244889 306568 311659 347960 348638 4448936 4692295 6911067 6762427 1294634 1331874 332949 294082 317870 319056 378523 365992 354862 353701 237177 237602 779011 718440 1653211 1602148 494049 486354 713499 719495 902741 882936 946082 950039 984736 1000683 974805 1087375 2374194 2489780 1375988 1182955 780025 771587 953136 946031 989036 1007372 1040731 1050010 1176327 1171294 5218522 5466605 39.25 70.3 1
09:20:48 2024-01-23 741482 732048 219710 216846 363845 369740 402142 401606 247931 245786 305598 311694 348729 349200 4452111 4785020 7000469 6734556 1269213 1331874 333375 293022 318392 319020 378862 367942 354594 355334 237344 237935 766327 717178 1639063 1594021 491945 490742 710445 714194 908004 887726 940926 945859 993395 1009733 978075 1078998 2371650 2511100 1360562 1174334 785620 772495 946240 942218 997434 1010609 1036565 1039928 1170533 1176295 5265617 5455201 39.25 70.2 1
09:20:49 2024-01-23 737063 733384 219710 215039 363107 368592 404590 399307 247931 245614 306064 312633 347995 350292 4455288 4772212 6934684 6734290 1287272 1331874 332642 294717 319366 317132 381078 368610 353861 355334 237344 238041 753643 726611 1645016 1586117 493347 490821 709438 719495 910655 880002 939590 955452 993888 1010086 970255 1083266 2372981 2494694 1436601 1189718 790135 767758 946240 950002 998313 1000710 1028337 1044896 1180814 1183006 5291941 5474971 39.25 70.2 1
09:20:50 2024-01-23 744602 733384 220053 215065 360925 369812 404590 400473 251113 244824 306568 312407 349046 351388 4445909 4699177 6943041 6754845 1294597 1333768 333924 293214 315564 318290 378934 368610 354361 353737 235873 237200 768244 720264 1635398 1599873 494049 486733 714546 719223 901182 881786 948177 953617 988057 1007271 978921 1087451 2378413 2496860 1436601 1184641 781139 770345 951679 946931 991220 1000710 1041512 1049397 1176364 1169691 5220477 5460113 39.25 70.2 1
09:20:52 2024-01-23 743602 731824 219675 214785 363112 369812 402177 401606 247931 246028 305977 311694 349010 349200 4452111 4763438 7003807 6743669 1273755 1326141 333924 294118 317385 318538 378934 367131 351835 353701 236143 237567 764918 718719 1625172 1595065 490549 489668 713499 716320 907472 888814 944922 946180 990400 1016536 979343 1082009 2369963 2501188 1363512 1172659 784925 772606 946277 940782 996564 1012221 1034041 1040708 1170533 1176254 5252499 5458807 39.25 70.2 1
09:20:53 2024-01-23 735552 731828 220057 215070 363107 368630 404590 399343 247757 245236 305598 311694 346913 350822 4445909 4784359 6919878 6724912 1285255 1328097 332642 293186 319329 317132 378934 367826 351835 354268 237009 237970 753643 726611 1638167 1585610 493821 491420 709401 719310 911627 880628 939664 955452 996180 1009336 967018 1078998 2369087 2488014 1434645 1184641 789569 765851 944262 949328 996189 1000710 1026263 1043222 1180583 1179331 5282542 5449428 39.25 70.2 1
09:20:54 2024-01-23 742158 731828 219521 215065 359874 369776 404590 398980 247237 244482 306532 311968 349046 351388 4440175 4688375 6910553 6753048 1292620 1331874 333689 293420 318131 319252 378826 365992 354862 353171 237849 237688 755052 718996 1668088 1604427 494401 488636 714493 718400 903787 882936 947429 950039 987694 1007381 976918 1088377 2374185 2491649 1371456 1183798 780025 769800 952838 945470 986969 1003105 1038545 1050382 1176331 1172177 5220477 5458482 39.25 70.3 1
09:20:55 2024-01-23 742130 730793 220088 214667 361033 369740 402177 401322 247237 245993 305956 310723 347995 349236 4445765 4766475 6994481 6743424 1278858 1327082 332374 294082 317421 318808 378646 370150 351654 354197 237680 237794 766327 717178 1633263 1595155 491596 490360 713462 714699 907659 888181 945034 944483 991988 1009697 979618 1080462 2372591 2499000 1385471 1168485 783250 771511 947624 940782 993330 1012221 1035514 1038663 1169703 1175118 5233727 5451024 39.25 70.2 1
09:20:56 2024-01-23 738151 733485 220207 215070 363112 368592 405197 400190 247237 245821 306028 312128 348747 351316 4445909 4795496 6929204 6734290 1286590 1333964 335437 293618 319220 316991 382967 369133 351762 357004 237344 237829 764352 726611 1629279 1576897 490973 491420 709905 715206 909328 882936 942780 950039 996814 1010800 967018 1078998 2364912 2488014 1436601 1181273 786045 766971 943591 945822 996189 1008614 1026226 1040141 1173934 1181952 5292133 5441659 39.25 70.2 1
09:20:57 2024-01-23 740084 732378 219403 215738 359838 367485 403417 401039 247237 244276 306640 310723 347436 351424 4445488 4746071 6891902 6765689 1309528 1331800 331798 294731 317022 316991 382083 369133 354361 354384 236108 238005 753643 727009 1621165 1594021 492645 486012 713949 719347 901786 879191 946120 954095 991988 1000647 974057 1088377 2376648 2475287 1460961 1188022 781139 765581 952838 947237 992630 1000980 1029525 1050829 1180583 1172498 5275036 5449428 39.25 70.3 1
09:20:58 2024-01-23 742353 731824 218991 216073 360417 368628 400344 399800 251149 244320 306568 311191 347960 349272 4445909 4734533 6951983 6744582 1292582 1333014 332769 294189 318878 317132 378826 368792 355867 355387 235379 237970 755052 715131 1644760 1604557 491945 485292 711960 713814 903750 887369 946082 944520 989071 1009372 980539 1086788 2381764 2508312 1411240 1178670 782256 773702 950136 943457 988371 1000710 1038798 1047798 1171363 1169691 5220477 5449428 39.25 70.3 1
09:20:59 2024-01-23 736216 729843 219710 215078 363659 367485 400942 401606 247237 244447 305598 313323 346913 348184 4446359 4832958 6979356 6715533 1277037 1328097 333924 292866 321216 317062 378898 368237 353861 355853 236340 238708 762318 720413 1650644 1586117 490549 486805 706391 713307 910655 885486 936107 944520 993888 1012230 974057 1074079 2368278 2515655 1411170 1177694 788291 773702 940916 943457 999059 1010522 1030661 1040267 1173860 1179660 5276633 5440050 39.25 70.3 1
09:21:00 2024-01-23 733560 732869 218686 216108 360997 367485 402779 400473 251219 243491 306568 312633 347151 353263 4448940 4742417 6892687 6751113 1305645 1331874 332985 295017 315564 318432 381886 366543 354361 352183 236143 237768 757871 724537 1619304 1595337 493347 486769 714546 719495 901786 879827 947466 954095 990510 1000719 974057 1088186 2373258 2477043 1394352 1187176 781139 767213 954871 947274 991220 1003105 1031761 1054258 1180583 1172498 5248694 5454914 39.25 70.3 1
09:21:01 2024-01-23 743335 731306 219819 216073 359874 368592 402177 403886 248137 246373 309097 313286 347817 350714 4456139 4773258 6992086 6753048 1284670 1330171 332679 294153 317870 319999 378934 370963 351835 352148 235743 237970 756462 720413 1628897 1595337 490549 485292 712466 713307 905038 887999 946082 946180 988371 1011514 976955 1082113 2380949 2497228 1418917 1171974 781139 773702 948752 938746 989813 1009363 1038545 1044816 1164629 1173838 5185456 5442850 39.25 70.3 1
09:21:02 2024-01-23 731123 731568 220185 214897 360754 370326 404945 402744 247167 245131 306315 314168 348604 351352 4452111 4829132 6952285 6724912 1285255 1328097 332383 293875 318392 316140 382192 368237 351835 355816 236674 237970 753643 726092 1622876 1581381 490276 486805 706391 714322 911947 884853 936536 948655 993925 1009661 972674 1075121 2371650 2513871 1361344 1177880 788291 772058 940916 943457 999059 1009363 1029193 1040248 1172099 1182168 5286316 5447394 39.25 70.3 1
09:21:03 2024-01-23 738041 731572 219569 216637 360817 367377 403274 400966 248208 243591 306604 311659 347436 351388 4455012 4758035 6873251 6734290 1304027 1328097 332679 293232 319788 316583 381078 366837 354862 354885 236674 238708 750059 726611 1624884 1590627 492645 486217 709942 716838 906630 880363 944361 952741 994805 1003114 968502 1082151 2373258 2488014 1372859 1194083 783808 765851 948752 947200 994777 1000273 1029193 1044816 1186543 1179660 5328164 5457887 39.25 70.3 1
09:21:04 2024-01-23 746614 731265 219227 216120 360817 369704 400942 399907 251184 244977 306315 312228 347644 350265 4437056 4750556 6947854 6734290 1290774 1328097 332985 294189 318617 317132 377688 367131 354862 352148 237177 237970 753643 715131 1628443 1604557 493347 485292 710445 714194 903592 885481 945373 948655 984809 1008660 977722 1086788 2377564 2506441 1436601 1181273 783250 772058 950136 944799 989776 1000710 1040027 1050420 1176253 1171257 5222042 5461790 39.25 70.3 1
09:21:05 2024-01-23 737476 729724 219062 215095 362817 369192 400978 400473 247237 244482 305347 313104 347817 348184 4448936 4784210 7009447 6743228 1270120 1326385 333142 293634 317421 318290 378826 366837 351835 354836 235743 237235 759905 716154 1624474 1592889 491945 489704 712466 714194 907659 885578 942344 945895 991988 1009733 976955 1078650 2368278 2501114 1366009 1169984 783808 772058 946277 942218 996129 1013099 1035402 1041376 1169592 1177170 5244574 5439036 39.25 70.3 1
09:21:06 2024-01-23 737265 733734 219675 214851 361065 368038 405014 399162 247237 245614 306064 311728 347436 350328 4442596 4769958 6925063 6729487 1287235 1328360 332642 292598 319366 317167 381078 367826 351871 355085 236674 238129 752234 726611 1656720 1583630 492996 489704 709438 719495 910655 879377 938217 954297 993888 1008660 968465 1080499 2364912 2491921 1432689 1191417 789003 768775 947587 949891 998276 1005947 1030586 1047418 1183940 1175926 5303425 5460390 39.25 70.3 1
09:21:07 2024-01-23 742727 732463 219416 215104 359584 369220 404590 400190 250762 244977 306207 312187 348031 351460 4436406 4688299 6897635 6757604 1298336 1331026 333924 294082 315600 319091 378934 365735 354862 353737 236108 236868 764075 721296 1634982 1599873 493347 486769 713535 719495 901461 880400 948889 952064 987636 1006417 973424 1089774 2379240 2483204 1376902 1184604 781139 768849 955513 949239 988971 1003105 1035589 1050829 1177243 1177170 5220477 5460390 39.25 70.3 1
09:21:08 2024-01-23 743372 729760 220431 215104 360695 369220 402177 400397 247237 244859 306640 312228 347995 350292 4448936 4766475 6980183 6743669 1290774 1329367 332445 293456 319140 318573 378934 369088 353861 352148 235743 237970 756462 717340 1633932 1604261 491945 485328 710445 714322 903750 887466 946120 947274 989108 1010955 982414 1088187 2381042 2506106 1440513 1181195 783375 774140 952838 942788 989813 1007299 1042999 1047897 1171363 1167211 5227941 5445715 39.25 70.3 1
09:21:09 2024-01-23 736216 730793 219745 215139 363103 368074 404404 399800 250797 244859 306316 313611 347436 348990 4451948 4803565 6977037 6724912 1264692 1326283 333608 292294 318878 318538 378862 366837 353861 355334 237009 237567 761218 716154 1623492 1590627 491596 491420 710445 713147 907734 887893 943058 950227 996217 1015098 976832 1075738 2375028 2517769 1434645 1175316 788291 773430 943742 940782 999059 1009363 1031945 1041413 1172099 1178826 5269117 5435037 39.25 70.3 1
09:21:10 2024-01-23 732755 731828 218346 215169 361069 367520 402177 399907 251255 243731 306064 312668 346391 350822 4448936 4767473 6858363 6724912 1294477 1328097 333924 292740 319038 317132 378682 367131 353750 354268 236674 238041 758635 724537 1629279 1590627 494049 487561 709247 720450 908842 880002 942907 955452 996180 1006398 968318 1080462 2367539 2495457 1482224 1193117 787729 765851 946277 950592 994777 1000273 1029193 1047836 1186432 1174411 5310739 5451024 39.25 70.3 1
09:21:12 2024-01-23 743071 729847 219026 216073 360453 368628 400625 400473 251219 244276 306604 312159 347960 349805 4439571 4734454 6938529 6738860 1292751 1331874 333924 293420 319140 318057 377688 367166 354753 353206 235379 238005 755052 715904 1632696 1610944 494753 487598 712466 716357 905075 886210 947734 950904 989071 1008660 980539 1088291 2383569 2506441 1438557 1179379 782693 773702 952161 942788 989813 1000710 1038918 1049331 1171363 1167284 5220477 5441816 39.25 70.3 1
09:21:13 2024-01-23 737026 730793 219556 215139 363107 367520 404060 399204 250973 244859 306064 313611 347192 348148 4436406 4797940 6952172 6705958 1266816 1331026 333643 293186 319402 318092 378257 367131 353716 356861 237009 238258 764352 717178 1636029 1590400 491945 490685 709905 714322 907738 887999 939590 947311 996180 1009733 976262 1075887 2375028 2506385 1442470 1175316 787167 773702 942922 940782 999059 1010791 1035552 1038663 1172190 1177992 5284568 5441659 39.25 70.3 1
09:21:14 2024-01-23 730089 733388 218690 215100 361069 366932 402779 399343 249063 244447 306100 312633 346913 350328 4439571 4757202 6873251 6715533 1290026 1328097 332642 292937 319825 316885 378682 369022 355364 354197 237009 238602 750824 724777 1639210 1590400 494753 486805 706391 721541 911627 880002 940929 955753 995368 1008809 971293 1081268 2364912 2497228 1454976 1192268 788291 764732 946392 950002 996189 1003105 1029193 1044816 1183001 1175963 5299378 5454914 39.25 70.3 1
09:21:15 2024-01-23 746590 731837 219062 215911 360997 369848 402213 399343 250832 244482 306171 311694 349046 348954 4439571 4689687 6909501 6759489 1296248 1333964 333744 294189 317312 318949 378754 369133 355598 355889 237344 237768 766507 717178 1629653 1603419 494753 486805 714546 719495 901461 884749 949602 950039 986203 1000756 977759 1088224 2374185 2482727 1373981 1183798 778912 769395 952838 944483 986697 1003105 1034852 1046821 1176368 1176291 5222419 5458807 39.25 70.3 1
09:21:16 2024-01-23 750878 729719 220467 215104 360412 369222 402213 399800 247064 245065 306316 312407 347995 349236 4436406 4757202 6989902 6758614 1281068 1328280 333274 293975 317724 317951 378898 367095 351835 354885 235778 237522 759280 719233 1632267 1590627 489600 490373 713499 713307 904059 886979 943732 943494 991988 1009783 977685 1081268 2368278 2501114 1379924 1165990 783808 770419 947407 940115 990482 1012221 1038545 1043218 1162944 1176437 5186834 5427239 39.25 70.3 1
09:21:17 2024-01-23 735169 732604 220088 215070 361065 368628 404626 401424 247237 245236 306568 311694 347716 351496 4448936 4812747 6972204 6735150 1283188 1331879 333924 293035 319366 317097 382857 369920 351835 353985 235379 237970 753115 728171 1629556 1576897 490549 490432 708433 716838 910010 881809 941003 950039 999751 1010800 968465 1078998 2364912 2488014 1436601 1181273 785485 766971 944660 944520 996189 1006480 1026263 1043316 1173833 1181988 5292821 5436170 39.25 70.3 1
09:21:18 2024-01-23 737879 731310 219403 215777 359874 367520 403417 400473 250762 243731 306676 309825 347436 351424 4446359 4716672 6903183 6762539 1302053 1330134 333852 294981 315527 318127 381078 367867 355327 355889 236178 237235 763508 722471 1642696 1595337 493347 486769 713499 719495 902632 880363 947503 953418 989108 1000756 973784 1089811 2376693 2473533 1373684 1184641 781139 765851 954192 947946 990516 1003105 1032533 1050996 1179746 1176059 5243106 5442887 39.25 70.3 1
09:21:19 2024-01-23 742241 729760 219780 215773 360453 369184 402815 400433 250762 244482 306424 313178 348532 352761 4449339 4764828 6975830 6743669 1288931 1328097 333658 294874 318428 318057 378934 368828 353861 354739 235414 238005 755052 717340 1653480 1604557 492722 485328 710445 713147 903862 885481 947229 947311 990546 1008660 980539 1085058 2383457 2504664 1438557 1179593 782693 773702 952161 943457 990516 1007939 1040429 1049331 1170404 1169768 5226149 5445542 39.25 70.3 1
09:21:20 2024-01-23 735474 729879 219745 215134 363882 368377 403868 401497 248137 245131 307891 313541 347573 350762 4448940 4815260 6952172 6706691 1266816 1328190 333643 292740 319818 318092 378862 368237 353861 354836 236340 238041 753643 717178 1632150 1590627 491945 486877 709167 712642 910655 887999 939590 945932 994805 1009733 974114 1072453 2372498 2506385 1411240 1174479 787167 773236 940916 940782 999022 1010077 1031687 1038663 1171333 1178789 5276910 5439149 39.25 70.3 1
09:21:21 2024-01-23 735131 732650 218781 216201 363003 367377 403238 399198 248627 244802 306136 315053 346735 350786 4445909 4769958 6875046 6724912 1290946 1328097 332607 292945 319854 317097 378934 366285 355615 354268 236674 238673 757206 723503 1628564 1590627 494753 486697 708396 719495 909292 880002 942344 956431 993852 1006417 971293 1082076 2369963 2495457 1478154 1193117 787729 765851 947407 951755 996189 1005235 1030661 1044816 1184678 1181455 5303425 5458368 39.25 70.3 1
09:21:22 2024-01-23 754131 731714 219227 215930 360817 369668 403238 399162 248278 244447 306532 311438 347675 350184 4439571 4681602 6907481 6753048 1292620 1331971 333924 294082 319140 319056 378826 368087 354717 353206 237009 237970 769498 716666 1648087 1604557 494049 485976 713535 716838 904022 885023 947466 950039 984772 1006453 977722 1087601 2377564 2495457 1438557 1184641 781579 770382 950136 946143 986969 1000710 1040027 1050829 1177089 1173791 5215430 5448418 39.25 70.3 1
09:21:23 2024-01-23 738842 729583 220066 215104 363107 369444 404170 400820 247722 244824 305598 313576 347680 348428 4448936 4790886 6952172 6715533 1264939 1328097 333142 292704 319402 318797 378862 367683 353861 355334 236674 238005 756462 717178 1621595 1592889 491945 491070 709438 714322 911120 887999 939553 946566 994805 1015482 974805 1077423 2374185 2513871 1416998 1175316 787167 773702 943591 940782 999769 1013099 1038047 1041263 1174694 1180514 5278799 5440050 39.25 70.3 1
09:21:24 2024-01-23 733530 733908 219026 216197 363112 368038 403382 399343 248992 244991 306496 313323 346949 350822 4445909 4758926 6878612 6715533 1290946 1328097 332607 293186 320307 317167 381078 366837 353998 354304 236674 239078 762980 726611 1631935 1590627 494753 486733 707894 721478 908004 877801 942344 956468 996072 1000719 971293 1082076 2372498 2497228 1428776 1194083 788291 769906 949160 951544 996876 1001578 1030586 1049968 1187310 1180519 5291902 5442930 39.25 70.3 1
09:21:25 2024-01-23 743527 731012 219022 216162 360708 368484 400344 400473 251184 244447 306604 311694 347995 349805 4442739 4741278 6942739 6738860 1288931 1328194 332949 294082 318878 318057 378862 368792 355561 354885 235379 237970 755052 716154 1638644 1604557 491596 485292 712466 713814 902741 888236 946120 944520 989808 1009372 982414 1088377 2383457 2507149 1440513 1179100 783375 774764 952801 940672 990975 1008799 1042999 1048546 1171363 1171220 5209898 5449428 39.25 70.3 1
09:21:26 2024-01-23 733080 729765 219714 215104 361028 366897 402177 400995 247237 245030 306568 312128 346913 351122 4445909 4830479 6961680 6706154 1280643 1328323 333924 293797 320307 318029 378934 368828 353861 353701 236674 239484 752168 722471 1628517 1586117 491246 486575 708433 714322 912595 885712 938180 946566 993925 1009742 974077 1075711 2375573 2519142 1450987 1178670 789569 773592 942354 943605 1001191 1010791 1030716 1044278 1173760 1175963 5273150 5441659 39.25 70.3 1
09:21:27 2024-01-23 732705 731310 218651 216069 361033 366381 403382 401039 251255 243661 306604 312633 346634 350822 4442739 4760606 6853373 6726385 1304918 1331874 331906 293634 319854 316583 381078 366801 354611 354634 237009 239078 752917 726333 1622551 1590627 491945 486217 709438 718713 906630 880363 945034 954625 994581 1004613 971145 1086676 2378413 2488959 1407258 1193971 784925 765887 951679 948126 992593 1003105 1032495 1050996 1182235 1179770 5239288 5442571 39.25 70.3 1
09:21:28 2024-01-23 741603 729756 219710 215950 359874 369184 402177 400995 247931 243731 306352 310723 347960 350010 4442596 4766475 6947854 6738860 1288931 1327825 332949 294118 318878 317167 377724 368273 354862 352148 235379 237970 755052 714621 1660575 1604285 491945 485292 711960 714211 905038 887239 947621 948200 991211 1009227 980354 1084955 2376286 2499000 1442470 1175316 783375 774800 950136 940782 990947 1008799 1040027 1047897 1168008 1169517 5201666 5449428 39.25 70.3 1
09:21:29 2024-01-23 731641 729760 219741 215104 361028 369004 401895 400116 247237 244859 306568 313069 346878 350046 4445909 4815260 6952172 6715533 1268621 1328190 333636 292294 319854 318092 378826 368237 353861 355085 236007 238041 753643 717178 1634358 1592665 493114 490373 709247 714322 912484 887999 941011 947526 999050 1009733 974114 1075887 2373258 2515655 1407258 1179593 790545 773628 942922 944799 1001903 1010791 1029927 1043218 1173797 1178546 5276685 5434999 39.25 70.3 1
09:21:30 2024-01-23 734099 731828 219031 216444 360997 366932 403417 400218 251255 243696 306568 312163 346913 351388 4440137 4734947 6910031 6753048 1307654 1328097 331942 295467 318392 317584 381616 366543 353861 354384 235743 237759 761494 728055 1629365 1594021 493347 488290 712972 718800 905075 881254 946082 954095 994805 1002931 974451 1088186 2374185 2478095 1448992 1188022 781139 765814 954871 948655 992590 1001688 1032533 1051033 1180583 1176072 5280681 5442925 39.25 70.3 1
09:21:32 2024-01-23 741150 729847 219062 216069 360417 368628 400978 399800 250973 243696 306640 310758 347960 349272 4442596 4741186 6947854 6729487 1286590 1330929 333454 294118 318842 316885 378005 371014 355830 355853 237344 237864 769850 716154 1630563 1607854 494753 488290 710445 714736 905038 886126 947734 949328 987672 1008623 981015 1086602 2380072 2504664 1438557 1181273 783808 772058 952161 944799 991220 1000747 1038798 1050829 1173897 1169691 5211072 5443038 39.25 70.3 1
09:21:33 2024-01-23 738239 730798 219403 215070 363103 369184 401049 401322 250762 244859 305598 313104 347716 348148 4439571 4794292 7005093 6724912 1270120 1329114 335741 293832 318101 318949 378754 368129 351835 356035 237344 237627 767736 717178 1649688 1592889 491945 490142 712972 714699 906683 885481 943688 948875 993395 1009769 974842 1075786 2370817 2512089 1415079 1174259 786045 773153 943591 940782 998313 1010791 1034041 1040708 1171363 1176291 5267505 5441659 39.25 70.3 1
09:21:34 2024-01-23 734637 731828 219031 215104 363112 367520 402177 396988 251149 244447 306064 312633 346913 350292 4448660 4775747 6897303 6735872 1296485 1331800 333816 292598 318892 316991 380969 369920 356370 353666 236340 238743 760064 725445 1621558 1590627 494401 485256 708433 718291 907919 879117 942344 955076 993888 1000719 971293 1082113 2373258 2491921 1480189 1193967 787167 768094 947407 950002 996189 1003105 1029193 1044816 1179254 1181331 5307296 5451024 39.25 70.3 1
09:21:35 2024-01-23 743753 731828 219710 215104 361033 369848 402177 399907 251008 244732 306532 311442 349046 349236 4439571 4689687 6923874 6758614 1295397 1330171 333545 293598 317870 319056 378862 365992 355327 355889 235379 237200 771478 719233 1626356 1604427 494049 486769 714546 718438 903867 884226 948889 952064 987636 1006489 977685 1088224 2374431 2488014 1377548 1182955 781139 769837 952838 946966 986969 1000674 1035589 1051033 1179746 1176254 5226149 5458520 39.25 70.3 1
09:21:36 2024-01-23 744430 731310 220467 215139 360803 369812 402779 399800 247237 245614 306604 312887 349046 350292 4437056 4783586 7015727 6752860 1277405 1328419 333924 293690 318878 319056 378934 367978 351835 354304 238017 237602 755736 717178 1631211 1593075 490549 491070 714546 715316 907659 887466 945034 946603 993395 1015554 977759 1084190 2372595 2501114 1381773 1168645 783250 772058 948752 940782 993367 1009688 1040027 1044082 1166354 1176291 5196212 5437921 39.25 70.3 1
09:21:37 2024-01-23 736056 731837 220053 215070 361060 368074 404909 401322 247237 245271 306568 311694 347675 353267 4455579 4810997 6938529 6726953 1287091 1331874 331644 293634 319402 317951 382732 367095 351835 354268 235379 238853 764352 726611 1658795 1576897 491246 490432 710445 717420 910655 881648 941673 954095 998970 1012230 968465 1075786 2370813 2488014 1436601 1181273 786045 765618 944933 948618 996189 1007902 1029193 1041734 1177331 1185371 5280621 5443038 39.25 70.3 1
09:21:38 2024-01-23 740347 733913 219556 215100 359910 368369 404021 400254 248046 245026 308193 312116 347817 351316 4437056 4681527 6905009 6753048 1297214 1328194 333924 293840 315600 319091 378668 366028 354862 353737 235743 237034 768244 721182 1634547 1599873 494049 486769 714546 720450 902741 882973 948889 952064 987672 1000792 974805 1089811 2374185 2482727 1389612 1183798 780025 769255 952838 946529 986969 1003105 1035589 1047639 1177202 1173581 5226149 5454914 39.25 70.3 1
09:21:39 2024-01-23 745491 730789 220220 216544 360418 369488 402070 402744 247167 245131 306063 312300 348832 352547 4445909 4774207 6989336 6734054 1270120 1328097 333924 293420 317421 318609 378934 367683 353594 354836 235743 237235 776192 716666 1618907 1595337 491246 491162 712994 714736 906719 887726 943732 947311 993395 1009882 979581 1082076 2371076 2501114 1389168 1168608 783808 772058 946277 940782 995384 1012221 1035589 1038663 1170533 1176295 5239366 5455239 39.25 70.3 1
09:21:40 2024-01-23 737265 732833 219947 215001 360952 367966 404447 396880 248243 245474 305562 312380 347436 350309 4448936 4744970 6892719 6715533 1283574 1328190 332642 293569 319402 318127 378934 366028 351871 354836 237009 238005 762923 726611 1644377 1586117 494049 490894 708433 719495 911301 878084 939590 953724 996777 1009372 968502 1078925 2364639 2490155 1434645 1187152 787873 765851 945605 950002 998313 1000747 1028917 1044816 1181254 1181915 5303425 5457887 39.25 70.3 1
09:21:41 2024-01-23 744463 732906 219227 215630 360889 369776 403453 399907 251149 244482 308218 309825 349046 350328 4439812 4699229 6910553 6740529 1294634 1328097 333924 294118 318392 319574 378898 366028 354862 353985 235414 237804 755052 717178 1642159 1604557 494401 486769 714546 718713 903107 884226 948889 952064 986850 1006453 977722 1088377 2374185 2491921 1440513 1182955 781579 770382 951679 944446 986969 1000783 1041021 1050642 1179714 1173888 5227760 5457609 39.25 70.3 1
09:21:42 2024-01-23 742541 731837 219745 214736 363112 369560 402743 401322 247237 245821 306302 314168 347853 348990 4439571 4767176 6994481 6724689 1273755 1325201 331644 294118 317421 318092 378934 368986 351835 354304 236108 237602 754346 717178 1625214 1592889 490549 490779 713499 714773 906366 885578 945034 945895 993395 1009805 977487 1082113 2370905 2501114 1358066 1168608 783808 772606 947407 942218 995421 1013507 1039989 1045922 1167105 1178569 5207351 5442963 39.25 70.3 1
09:21:43 2024-01-23 736740 731833 220396 215104 361060 368628 404945 399800 247237 245271 306568 311694 347412 351496 4442596 4811722 6929204 6720115 1281557 1327243 333478 293186 319402 317132 382192 368828 351871 354020 235215 238005 764352 726611 1618982 1581381 490973 486877 706391 713147 911947 885578 937943 949365 998263 1009697 972674 1077460 2370910 2510308 1359425 1179379 791110 773236 944896 946143 1000442 1009218 1029080 1044391 1175461 1181988 5286317 5436170 39.25 70.3 1
09:21:44 2024-01-23 735212 731435 219605 216444 360707 367226 404021 400473 250797 243731 306712 311225 346913 351424 4439294 4746071 6868358 6729487 1302135 1328097 331942 293009 319782 317097 381078 367131 353861 353884 236674 238743 752917 726611 1659141 1590627 492645 483892 710173 718475 905075 880400 943323 952976 994805 1000683 971293 1085277 2381626 2486741 1409214 1191417 783375 768291 951679 948838 992593 1003105 1031028 1052753 1181394 1178932 5239288 5445542 39.25 70.3 1
09:21:45 2024-01-23 742760 729760 219062 215139 359874 368369 401895 400433 247237 244600 306640 310758 347716 349763 4433244 4748023 6952172 6734290 1288931 1328190 331977 293035 318428 317167 378934 368828 353861 354634 235379 237235 762923 716154 1647357 1602282 491945 484951 710445 714322 902465 885578 946120 947274 991174 1011672 981714 1088302 2378413 2507530 1458966 1182038 783375 773702 952161 943185 989073 1007262 1042999 1049392 1173760 1171220 5210012 5440050 39.25 70.3 1
09:21:46 2024-01-23 733080 729765 219675 215074 362781 366897 400906 401606 247237 244824 306460 312633 345835 349200 4445909 4818683 6972654 6715457 1266498 1324564 333643 293151 318094 318538 378523 367131 354361 355334 237177 237567 755736 716154 1646414 1590627 491945 491126 710445 715338 909099 888814 943732 948801 996143 1017256 977528 1077765 2374156 2515655 1415079 1176013 787167 773555 943591 940782 998313 1011952 1035085 1041451 1172892 1179770 5267331 5427202 39.25 70.3 1
09:21:47 2024-01-23 732714 731568 218838 215070 361060 367520 402743 399307 251219 244482 306424 313541 347400 350822 4436531 4762316 6883264 6724912 1290946 1331874 332607 293151 320491 317132 378934 366543 355615 355050 236674 238869 760064 723503 1625129 1590627 495459 488983 709247 722508 910214 880628 942195 958391 996143 1005919 970292 1082039 2377564 2497831 1476119 1193967 787167 769906 951679 948618 995483 1003105 1030661 1049331 1188227 1178826 5305127 5445542 39.25 70.3 1
09:21:48 2024-01-23 744207 729843 218996 215139 360961 368333 400906 400190 251149 244189 306532 311191 346913 349769 4436531 4729385 6929204 6734518 1292620 1328102 332913 293009 318842 318057 377387 367095 355364 352148 237177 237935 756462 715390 1624610 1606548 494401 487943 713986 717377 903949 884332 947734 950039 986203 1007911 979581 1088302 2374417 2501114 1438557 1182955 782693 770382 952161 945869 986969 1000674 1040769 1050829 1177165 1170724 5211072 5442887 39.25 70.3 1
09:21:49 2024-01-23 739369 729724 219368 214702 363870 369776 400942 400473 247237 245236 305347 314132 347960 348673 4433856 4784210 6952172 6705878 1264902 1328176 333375 292259 319366 320072 378257 370973 354466 357873 237009 237864 767211 717178 1635119 1590400 491945 489450 710409 714322 911947 887999 939553 948126 996217 1012230 975444 1076378 2371650 2517440 1474084 1177694 788291 773702 940916 943457 1000480 1010522 1031397 1041943 1172929 1182278 5261287 5419419 39.25 70.3 1
09:21:50 2024-01-23 733518 731828 218686 216078 360961 366932 402177 400473 251149 243286 306568 311694 346878 350292 4429929 4751254 6869267 6715533 1296597 1328084 333636 293384 320475 316885 380824 369920 355867 355853 236674 238901 755776 725445 1621917 1590627 494401 485256 708125 719424 907621 880002 942344 955452 996180 1000683 971293 1078793 2374282 2489780 1422907 1193967 787167 769285 947624 946493 994777 1001688 1030661 1047897 1186396 1179660 5303293 5440050 39.25 70.3 1
09:21:52 2024-01-23 745253 729760 218686 215139 360925 368592 400625 399343 251113 244189 306568 311407 347680 349769 4427152 4720112 6929204 6735872 1290517 1329114 332805 293832 318958 317951 378077 370709 355830 355601 237344 237900 756462 715131 1645873 1604261 493347 487252 712466 714322 905038 887999 946082 948655 989108 1010800 981933 1088377 2380072 2508220 1438557 1180433 783250 773702 952838 944526 989813 1006408 1041016 1050080 1173801 1170518 5211072 5427202 39.35 70.3 1
09:21:53 2024-01-23 736216 729765 219710 215104 363623 368333 400942 401322 247237 244482 305598 313069 346913 348184 4439571 4801549 6952172 6716285 1268307 1330171 333852 292768 319184 318021 378790 368201 353861 355072 236674 238708 764352 717178 1627529 1589498 492645 486841 709438 714322 911947 888096 938848 947237 996217 1009733 974077 1077146 2369963 2517551 1434645 1176013 788291 773702 943591 943457 1000480 1011952 1032495 1041660 1173760 1179660 5292821 5430671 39.35 70.3 1
09:21:54 2024-01-23 733080 733214 218655 215738 361065 367190 403346 400473 251607 244447 305274 312598 346878 350822 4436531 4756059 6875046 6736580 1309528 1330933 331942 294082 319074 316921 381974 366543 354611 354634 235708 238673 757206 726611 1629022 1590627 492645 485292 712193 719495 905038 880455 946082 953651 994805 1000647 974057 1088377 2379367 2480560 1432689 1188022 783808 767610 953515 949291 994777 1001688 1030990 1049464 1183940 1174192 5288233 5440050 39.25 70.3 1
09:21:55 2024-01-23 742093 731310 219062 216073 360961 368628 400978 399800 251184 244565 306568 311191 347960 349272 4452729 4755450 6964975 6734290 1287973 1332392 332409 295385 318392 318057 378934 369204 353861 354885 235908 237935 756462 718362 1622748 1602148 491945 485976 711410 714322 904022 889262 947466 946566 989772 1011514 981933 1087601 2369548 2504742 1413160 1177831 782256 774800 952838 943185 989776 1007902 1038761 1047798 1171363 1171558 5185784 5440050 39.25 70.3 1
09:21:56 2024-01-23 732039 729756 219714 215070 360663 366345 402743 399800 247237 245540 306315 314096 346629 351280 4446160 4830986 6957180 6715648 1274276 1328061 333852 292598 320307 316840 378826 367131 353861 353206 236340 238708 752917 720413 1628643 1586117 491246 486841 707393 714322 911947 885748 936810 948655 996741 1009778 974057 1075611 2372498 2515655 1409214 1179379 788291 772606 943591 943457 1000480 1010522 1029193 1041660 1172929 1175963 5276633 5430671 39.25 70.3 1
09:21:57 2024-01-23 733826 732599 219026 216258 360740 369276 406165 401140 248452 243591 306460 314168 346771 351244 4433656 4717935 6882301 6735187 1305838 1328097 330938 294082 319811 316618 381616 366543 353861 353848 237177 238425 750824 726611 1640759 1590627 492645 485256 710445 718948 904022 880327 945410 954297 990546 1000719 974057 1089812 2374185 2475287 1420836 1184641 780025 767065 954192 948618 992630 1002396 1032533 1050958 1180680 1176291 5239288 5437921 39.25 70.3 1
09:21:58 2024-01-23 743729 731969 219499 216305 360273 368484 403868 402744 247651 244631 306460 313286 347924 350256 4442739 4757214 6957180 6734290 1290496 1328102 332679 292803 318392 317167 377365 368237 355364 354885 237344 237935 761494 715131 1664452 1603287 492645 485292 712466 714322 907792 887369 946082 947311 989772 1010800 981236 1088377 2369548 2506441 1440513 1179556 782693 773702 952838 944526 989813 1006444 1040276 1049331 1171363 1169691 5206527 5444569 39.25 70.3 1
09:21:59 2024-01-23 733080 729583 219916 215639 360524 368752 403868 401606 247237 244482 306496 312128 346629 352223 4442739 4828972 6952172 6701095 1277699 1327220 333924 293634 320761 319164 378934 368273 353861 353737 236674 239114 756518 721441 1627522 1582505 491246 488983 706391 714322 913242 885481 938217 948692 998263 1009661 974057 1075611 2372498 2502800 1365183 1181273 789417 772606 943591 944799 1000480 1009327 1029193 1041938 1177926 1185818 5287979 5433733 39.25 70.3 1
09:22:00 2024-01-23 737265 733050 219679 216374 360920 366932 405301 401140 248137 243661 306604 311407 346913 351424 4442739 4751254 6872976 6734290 1304013 1328097 330938 293875 319402 316840 381078 366837 354862 354634 237009 238904 754347 726092 1622539 1589498 491945 484915 709942 717892 905378 880363 946383 955659 993395 1003114 971972 1087413 2379367 2477043 1432689 1184641 781741 767514 952838 948618 993367 1003892 1033896 1050642 1180509 1174119 5280668 5445542 39.25 70.3 1
09:22:01 2024-01-23 741030 729724 219311 216201 360381 368592 402156 401606 247931 243591 306604 310758 347192 348709 4439571 4731172 6942241 6734290 1288653 1328171 332949 293634 318878 317132 377969 369088 355364 354885 235344 238005 755052 715131 1642941 1602148 491945 485292 712466 714322 904022 887999 946082 945859 989808 1011514 981933 1087601 2369548 2504742 1440513 1177831 782136 774067 954395 941943 991183 1007757 1038432 1046082 1168765 1173765 5185456 5435009 39.25 70.3 1
09:22:02 2024-01-23 732039 729765 220053 215070 360488 366789 403382 399800 247237 244859 306208 311407 346913 351424 4436531 4824519 6957180 6705878 1268621 1328419 333924 291983 320307 318057 378559 367166 353861 354268 236007 238541 758635 717178 1631754 1585610 491246 486805 707894 713814 911947 887369 938180 946603 993852 1012230 973351 1075121 2368278 2518607 1430732 1179379 789569 772495 942885 943605 1000442 1010645 1032095 1040882 1170404 1175095 5275036 5421137 39.25 70.3 1
09:22:03 2024-01-23 733080 731444 218311 215139 361060 367226 405014 399907 251184 243661 306280 312598 346391 350292 4433367 4747057 6864038 6710743 1292799 1330081 333924 292294 320081 317097 380809 367095 355364 353701 236340 238708 758635 724020 1631271 1586117 494049 486034 707393 718948 908564 879081 942344 956468 996217 1000683 968502 1084331 2379240 2494694 1474084 1193971 788291 769669 948973 948582 994740 1001688 1030661 1047381 1186543 1179660 5311030 5436170 39.25 70.3 1
09:22:04 2024-01-23 744993 732956 219062 215100 360961 369704 400661 399343 248223 243696 306532 311191 346913 349769 4430205 4716759 6929204 6734290 1290774 1328097 333454 293009 318878 318573 376555 365700 354862 353171 237177 237935 753643 715876 1630272 1603419 494049 486390 713535 718438 904022 884226 946045 951581 991879 1010955 980428 1088302 2378413 2507530 1413160 1181195 783250 773702 951642 942218 991220 1006408 1040276 1047897 1171261 1172177 5201666 5436170 39.25 70.3 1
09:22:05 2024-01-23 733672 729760 219745 214966 361069 366381 400942 401606 247237 244482 306100 313069 346356 348954 4433244 4796742 6952172 6696776 1268621 1328097 333689 292019 320534 317097 378293 367131 353594 353206 236007 238708 757206 718362 1636764 1586117 491246 486769 707393 714211 913713 887578 940291 948200 999050 1014380 974338 1074131 2374185 2510308 1365183 1178670 790545 772606 943591 944799 1002828 1010230 1028459 1040919 1172929 1183031 5276910 5427239 39.35 70.3 1
09:22:06 2024-01-23 733862 731563 219026 216263 360417 366932 403382 400473 247237 243321 306604 311442 346913 351352 4436531 4743458 6864038 6724912 1304013 1331971 331977 293186 320307 316618 378934 366028 355364 354634 237076 238708 750059 725573 1629279 1592665 493347 487598 710335 717236 907882 882508 946345 955452 995400 1003114 971293 1085239 2379240 2485848 1403345 1190595 785620 768849 950136 947237 995483 1000980 1031397 1049397 1188116 1175095 5305127 5440050 39.25 70.3 1
09:22:07 2024-01-23 742566 730798 219018 216073 360961 368333 400344 400473 251184 243696 306532 310723 346913 349805 4436531 4743752 6947854 6724912 1288011 1324487 331977 293009 318131 317831 378293 368237 354862 354885 237849 237723 765094 715390 1639787 1603287 492645 487598 712972 714322 903949 887999 946082 945895 990583 1010239 981933 1086788 2369585 2505365 1438557 1178670 782693 773702 952565 942788 989073 1000747 1038761 1050829 1171363 1169695 5211072 5427239 39.35 70.3 1
09:22:08 2024-01-23 734423 729719 219460 215130 363112 366932 400978 401322 247237 244447 306100 313576 346634 348954 4433244 4804974 6957180 6707606 1264323 1326251 333454 292740 320307 318326 378646 371014 353680 356356 236340 239140 755068 722471 1650385 1590400 491945 486625 707894 713307 911764 886285 939590 946529 993888 1012230 975295 1074829 2368278 2515765 1484259 1175316 788291 772606 940916 942119 1000480 1010791 1029525 1040179 1172062 1179660 5273143 5440050 39.25 70.3 1
09:22:09 2024-01-23 731677 731397 218346 216073 361065 366417 402177 399907 251184 243491 306064 311694 346372 350858 4436531 4747057 6854600 6715533 1296597 1332066 333442 293009 320315 316991 378826 368871 355867 355707 236674 238901 755776 725573 1619890 1589498 494126 487215 709247 718874 908004 880400 944758 956701 996217 1000683 971293 1085239 2374185 2489780 1456971 1193967 787167 768130 948752 950002 996189 1002836 1030661 1047798 1181797 1181331 5305127 5443038 39.35 70.3 1
09:22:10 2024-01-23 742393 729760 218686 215104 360997 369776 400978 399343 250973 244276 306316 311191 347400 349805 4436406 4704149 6932475 6740529 1292620 1332066 333310 293733 318478 317915 377545 369920 355867 353171 237177 238005 764352 715904 1637647 1604557 494049 485328 712957 716357 904394 885578 947466 950039 987672 1009372 980539 1088377 2382637 2504664 1438557 1181273 783250 773153 952838 944799 989813 1000783 1041091 1044282 1172929 1170518 5207351 5440050 39.25 70.3 1
09:22:12 2024-01-23 737274 729756 219833 215108 363112 368628 400625 401039 247237 244732 305132 313104 346913 348184 4433783 4811910 6971037 6698343 1278897 1330171 333816 293491 318842 318551 381886 370436 351654 356356 236674 237970 764352 726092 1610437 1582227 490201 486841 706391 713147 913242 884226 936847 949365 998263 1009697 972674 1075636 2369963 2508220 1320903 1177917 788291 770382 944933 943110 1000480 1009363 1030661 1042480 1172135 1175963 5278772 5432294 39.25 70.3 1
09:22:13 2024-01-23 732750 729765 218874 216104 360952 366381 403062 400473 247931 242982 306532 311659 346913 350822 4439571 4746436 6884425 6735150 1307742 1328097 331403 293832 319074 316140 381078 365992 353861 353435 237344 239078 754347 726092 1628754 1590627 491945 483856 710445 717420 904059 879740 943051 953418 993395 1003114 971293 1085058 2374185 2480560 1413126 1187273 783808 765851 950136 947274 993367 1002127 1030661 1049331 1183001 1177992 5297556 5441659 39.25 70.3 1
09:22:14 2024-01-23 742084 729833 218690 215104 360453 368038 400344 400190 251113 243731 306100 310758 346664 349796 4439913 4752058 6952172 6726876 1284708 1326159 331942 293875 318131 317809 378682 368273 351871 354384 235379 237235 756462 719387 1614401 1595337 490549 485292 712994 713307 903381 888008 946120 945895 989845 1009372 980539 1086013 2379240 2501114 1460961 1175316 781579 773702 950136 940782 989813 1006444 1040769 1047798 1168045 1171439 5201666 5432294 39.25 70.3 1
09:22:15 2024-01-23 734196 729756 219490 215108 361069 366381 400379 401497 247754 247013 307961 313471 345729 349164 4446597 4839294 6947015 6706154 1277063 1328097 333924 293009 318878 316618 381616 368527 351835 353241 236842 238005 764352 725573 1626094 1576897 490549 486913 708433 716330 910655 882936 940966 950039 999714 1012230 968502 1075786 2364912 2486250 1436601 1179593 785485 768094 943591 946931 996189 1006444 1026263 1043998 1178909 1181875 5261863 5436170 39.35 70.3 1
09:22:16 2024-01-23 741298 731315 219995 214966 359324 368968 404483 400400 247202 244718 306460 311862 347817 351244 4430205 4682889 6891902 6748232 1296483 1328097 333924 293634 315564 318573 378934 368087 353861 355584 235743 237034 764075 720264 1650880 1595337 493347 486769 713535 719495 901461 881685 950003 952741 987672 1000719 974114 1091439 2372498 2478801 1378718 1182955 780025 767551 954192 947274 989073 1000408 1032570 1051033 1178074 1176254 5216750 5451296 39.35 70.3 1
09:22:17 2024-01-23 745253 729692 220361 215969 360273 369632 402636 402744 246888 244683 306568 312187 347716 349236 4439294 4747930 6966505 6729487 1285218 1327119 332445 294118 318064 317167 378934 368273 351871 353884 235379 237970 756462 718362 1639036 1602148 491945 484573 711177 713307 902741 887999 946120 945895 989071 1009372 981236 1085563 2381764 2501193 1438557 1176992 781780 774338 950136 940782 989110 1000747 1038798 1047798 1171363 1168863 5206527 5443038 39.35 70.3 1
09:22:18 2024-01-23 734128 729578 219758 215001 360853 366345 401013 399240 247237 244767 306315 311694 345835 349763 4437056 4824519 6961546 6696593 1268621 1327160 333924 291983 320307 317132 378293 367719 353861 353206 234679 238005 757206 718362 1627598 1586117 491246 486805 707429 713307 910655 885481 936847 944556 993888 1009823 973387 1074829 2364912 2513871 1428776 1175316 788291 772606 940916 943185 999059 1009363 1029488 1044316 1177126 1180592 5263718 5433493 39.25 70.3 1
09:22:19 2024-01-23 745248 731571 218346 215139 360704 369276 402779 400190 251149 242947 306100 311694 346528 350822 4427047 4751254 6854600 6715256 1296597 1328190 333454 292981 319402 318939 378934 366579 354862 354885 236007 238041 752917 724537 1624631 1586117 493347 484915 707429 716838 906683 880437 942344 953724 994805 1000683 971293 1084190 2374185 2488014 1413126 1194824 786045 767551 948752 950190 996839 1003620 1030624 1049256 1186466 1179677 5291586 5427277 39.25 70.3 1
09:22:20 2024-01-23 741482 731706 218651 215108 360702 367556 401369 399935 247754 243731 306532 309860 346913 349805 4423892 4725208 6933315 6715324 1285255 1326178 332985 292803 317208 317167 376627 366872 354862 352183 237009 238200 756462 714621 1649472 1603419 493347 485256 710445 714230 904022 884853 944702 948838 989108 1007948 980539 1086825 2377564 2501114 1411240 1179379 783375 774653 951679 939539 989776 1006335 1036916 1044714 1168765 1173007 5170650 5432294 39.25 70.3 1
09:22:21 2024-01-23 731682 729852 219640 215070 361033 366417 402779 401606 246892 244732 305634 311225 346913 351460 4430205 4818683 6947854 6691999 1266816 1326265 332607 292294 320307 317132 378559 367166 351871 353737 236007 238041 758635 717178 1643761 1586117 491246 486805 707931 713814 911947 887369 938217 947274 993925 1014801 974114 1075887 2371565 2520399 1482224 1175316 788291 772532 942354 944762 1000442 1011505 1031397 1041734 1173920 1183031 5267505 5439149 39.25 70.3 1
09:22:22 2024-01-23 731854 729765 218346 216039 362844 366345 402142 400473 251149 243286 306532 314796 346320 350786 4421164 4727313 6854600 6715256 1304013 1331874 331637 293392 319366 318551 381078 367059 354361 353848 236674 238708 751488 726611 1624225 1590627 491945 486907 709438 718401 905038 880437 946383 954095 994805 1005062 973062 1090351 2376719 2485422 1407258 1193007 785620 768849 952801 947200 994777 1002469 1031562 1049294 1185518 1174192 5295721 5436228 39.25 70.3 1
09:22:23 2024-01-23 741187 731568 218991 215738 360880 368592 402580 399907 247931 243696 306496 313066 347400 349769 4436531 4728566 6929204 6715533 1285218 1328180 332913 293598 318355 317097 377652 367095 354862 354885 236842 237935 753643 714111 1625301 1604427 493698 485997 710445 715206 904022 886285 948975 951581 992547 1009191 981785 1088265 2385201 2503967 1438557 1175316 782256 773979 954395 940745 989813 1008614 1038047 1047381 1166280 1173838 5180847 5430671 39.25 70.3 1
09:22:24 2024-01-23 731770 729724 219556 215001 360961 366897 403382 401606 247237 244824 305562 311156 346356 351424 4436531 4808140 6952172 6706154 1280330 1326392 333418 293151 318355 316105 378646 367647 351835 353206 236674 237970 753643 725573 1618459 1580259 490549 486769 708237 715227 914122 885495 939695 950904 1001181 1015061 973062 1081312 2368278 2495088 1438557 1181195 788291 769182 945605 947815 998313 1006408 1027727 1043181 1179001 1183623 5267505 5443038 39.25 70.3 1
09:22:25 2024-01-23 739897 731833 219675 215070 359572 368038 403417 400473 247237 244412 306640 311683 347680 351388 4421164 4661475 6872953 6734014 1290871 1326242 332949 293151 315600 319020 378257 368348 354862 353171 237177 237200 772849 717178 1636653 1604057 494753 488983 714493 718254 903307 883765 950444 951953 984736 1000683 977648 1090351 2379255 2488014 1392469 1183689 782256 769219 950099 946143 986969 1004966 1038545 1049294 1175461 1172177 5201389 5436170 39.35 70.3 1
09:22:26 2024-01-23 741312 731654 219521 214335 361028 369444 403150 400190 247237 245614 304667 311156 347400 348673 4423995 4747930 6975555 6724912 1272845 1324225 333454 292937 315527 318057 378826 366028 351835 356356 238017 237499 763508 717178 1626203 1592665 490898 489487 714493 716357 906630 885481 945034 946031 995449 1015513 977611 1078888 2373258 2504664 1383622 1171974 783808 773702 945605 940782 996189 1010791 1035514 1040670 1171363 1171634 5248694 5426798 39.25 70.3 1
09:22:27 2024-01-23 734632 731828 219026 214886 361033 367485 402142 396988 247931 244942 305562 312598 347400 350256 4430205 4752157 6883629 6706342 1287272 1328171 333924 292294 319074 316885 378574 367867 354826 356898 236674 237864 761494 723367 1689995 1590400 494401 489595 708396 719495 911764 879703 940222 955040 996741 1011672 971293 1080462 2363232 2489780 1432689 1188842 787729 765581 946277 949730 996189 1003105 1030661 1044779 1182818 1175926 5282542 5436170 39.25 70.3 1
09:22:28 2024-01-23 750878 730875 219026 215104 360632 369812 403062 397061 247931 244447 306064 310758 347960 349236 4427152 4669128 6892757 6734290 1292406 1332029 332661 292866 318210 318914 377545 368610 355327 355350 237344 237829 753643 716154 1632285 1604427 494753 488636 714493 716801 904022 884226 947734 952064 986166 1000756 977722 1088101 2374185 2499000 1438557 1181963 781579 770345 952838 946143 986969 1000445 1038877 1050829 1176331 1170596 5191983 5430671 39.25 70.3 1
09:22:29 2024-01-23 738110 731046 219026 214702 363107 369444 402580 400473 247237 245236 305562 311694 347680 350799 4430205 4784247 6958057 6712089 1266498 1326392 335813 291975 319891 317915 377509 367095 353861 354801 236007 238165 764352 716666 1650131 1586117 491596 486805 709401 714322 911947 887999 939590 946969 993888 1012230 974057 1075887 2371650 2510308 1413126 1176992 788291 773787 940916 943457 1000480 1009363 1030661 1041660 1173860 1175890 5263744 5421292 39.25 70.3 1
09:22:30 2024-01-23 735183 731306 218803 216413 360961 366381 402177 400473 250938 244927 306532 311659 346356 350822 4421164 4722021 6905009 6735150 1307340 1329225 331637 293626 317385 317097 381078 368750 354753 353848 236073 237567 762923 725055 1624760 1592889 492645 486012 712466 718948 904022 879703 946082 954773 992691 1000611 973365 1087375 2371650 2471340 1434645 1184641 781139 765581 952838 945957 989073 1003105 1032533 1050271 1178074 1176437 5211072 5423327 39.35 70.3 1
09:22:32 2024-01-23 742353 728661 219062 215104 359833 368592 400978 399800 247064 243696 306496 312407 346913 349164 4427440 4742417 6979356 6715734 1268270 1324508 333478 293206 315527 318057 378257 365992 351835 356605 237849 237200 755736 716154 1622636 1590627 490973 489668 712466 714194 906630 885481 944758 944520 992691 1009702 977648 1082076 2368278 2499000 1378075 1168485 783250 771511 946277 940782 994777 1009747 1035552 1038626 1170533 1175387 5224348 5419419 39.25 70.3 1
09:22:33 2024-01-23 737875 731824 219521 214404 361069 368038 403062 399076 247237 245236 305562 314096 346629 351686 4433656 4751005 6864813 6702610 1300298 1328097 332949 292188 319074 316956 380809 366543 355364 354885 236507 238708 759418 725573 1627902 1590627 492996 486217 709247 716838 906630 880363 944361 954095 993619 1003114 971293 1085239 2372725 2488014 1405301 1193117 783808 765851 948752 947200 994777 1001688 1029193 1047523 1181760 1175095 5295721 5435263 39.25 70.3 1
09:22:34 2024-01-23 743071 731315 219358 215074 360417 369148 402616 399053 248137 244578 306315 313726 346771 350191 4424223 4738657 6937891 6720115 1288043 1328097 331906 293349 317385 317132 378934 370973 351835 354885 235379 237935 757871 720413 1619236 1595337 490549 485256 712466 713814 903107 887999 946082 944520 989071 1010800 981933 1086788 2380949 2499000 1440513 1175316 781698 774251 950136 940782 989073 1006444 1040769 1047798 1169666 1172177 5181854 5430671 39.35 70.3 1
09:22:35 2024-01-23 731000 730358 219499 214936 360672 368230 402070 402459 247096 244342 306352 313286 346153 352798 4439571 4812747 6938529 6706342 1277699 1328097 333636 292945 319038 318326 378934 368237 351835 353206 236674 239078 749268 721956 1640242 1584755 491061 486805 707393 714322 911947 885481 939590 947274 993888 1009769 974057 1073986 2369963 2513871 1415083 1177831 788014 772606 942922 943457 1000480 1008689 1030661 1041697 1173797 1175963 5258099 5432336 39.35 70.3 1
09:22:36 2024-01-23 736020 731164 218546 216270 360781 367305 404727 399754 248243 243521 306028 311659 345835 350010 4436531 4738524 6854600 6710743 1298446 1328190 332949 292740 320081 316583 378898 365992 355364 354885 236674 239078 752381 724537 1630275 1586117 493347 484538 708433 716330 907919 880620 942344 954095 993888 1000647 971293 1082113 2374185 2489780 1474084 1193967 783375 765887 948480 948582 994777 1001688 1029193 1047897 1186396 1175132 5305132 5439036 39.35 70.3 1
09:22:37 2024-01-23 744627 729537 219323 215001 360997 369408 400344 396988 247931 244237 306279 311156 346842 349769 4427322 4725208 6938529 6725126 1287513 1328061 332715 292803 317870 319620 376555 369836 355364 354885 237009 237768 753643 714111 1637647 1604557 493347 485256 710445 714699 905038 885481 946082 949365 987636 1008623 980502 1088377 2379255 2501078 1438557 1181273 783250 772606 952161 944128 989776 1000710 1043632 1051924 1175437 1169508 5196664 5424060 39.25 70.3 1
09:22:38 2024-01-23 733080 731046 219062 215070 360740 368752 400906 401322 247237 244276 306280 315053 346367 348673 4420840 4794521 6952172 6696776 1270430 1324349 333658 291814 320307 317062 378257 367647 353861 355816 236007 238708 752917 719387 1637327 1584992 490973 486769 707393 713814 911947 885481 938611 946566 993925 1012230 974057 1075887 2368278 2502763 1478154 1175316 788291 772606 940975 944908 1001146 1011663 1030586 1044391 1174694 1179514 5267514 5417426 39.25 70.3 1
09:22:39 2024-01-23 734862 730239 218311 215738 360997 366932 404727 399986 250973 242913 306064 311659 345835 350292 4430205 4741902 6854600 6706154 1296597 1328097 332445 292294 320307 316618 378934 366028 355364 354885 236007 238506 765218 724020 1619235 1586117 493347 484915 709438 716801 907733 880437 942344 954773 994805 1000647 971293 1082113 2373258 2491921 1403345 1196532 787873 769943 948973 948838 994713 1000091 1034346 1052828 1180583 1179660 5242539 5430671 39.35 70.3 1
09:22:40 2024-01-23 739720 730407 218821 215104 360403 367520 401588 401039 247237 243979 306532 312407 347436 348184 4420840 4715962 6929204 6724912 1288931 1328171 333454 293151 318392 318057 377085 366837 355364 352183 236674 237970 753643 715131 1629867 1603419 493347 485292 712466 714699 904022 884853 945410 950039 986203 1010800 980539 1088377 2382637 2509314 1436601 1182038 783375 771328 951679 943111 989776 1000710 1040285 1047798 1175437 1170482 5185456 5411688 39.35 70.3 1
09:22:41 2024-01-23 732034 729172 219062 214890 360767 366088 402441 401039 247237 243731 305598 314310 345557 348709 4427152 4798047 6952285 6691999 1276128 1327473 332985 291637 320081 316583 378826 367131 351835 353171 236007 238708 760868 719387 1652022 1583353 490549 486769 706391 713307 910655 885578 935442 945859 996033 1014546 973872 1075479 2369087 2513239 1415083 1178670 788291 772606 940916 943457 1000480 1011663 1031397 1041897 1171363 1180477 5257822 5407866 39.35 70.3 1
09:22:42 2024-01-23 732769 729852 218311 215139 360997 366345 403186 399907 247931 242913 305598 311659 345871 349272 4411791 4722168 6872508 6715533 1305876 1326141 329938 293634 319097 316105 381078 368087 353861 351857 236674 238223 749415 725573 1616331 1586117 491945 484573 710445 717383 903750 881217 946908 953075 991916 1005956 974020 1089584 2378413 2471340 1415079 1184641 781139 769350 954395 947200 989776 1003105 1035085 1050884 1178909 1176254 5216750 5422928 39.35 70.3 1
09:22:43 2024-01-23 741825 727691 219026 215070 359323 368628 401013 401606 246892 243696 306532 312407 346913 349200 4420840 4739485 6952172 6724912 1282909 1326141 330938 293009 317906 317132 378538 368237 351835 353848 237009 237235 765782 717178 1623749 1595337 490549 487561 712429 713159 903307 886743 947716 946180 990507 1011405 979618 1082076 2374185 2501801 1415079 1171974 780582 773702 950287 940603 991220 1010077 1038545 1044742 1164629 1173098 5169756 5422928 39.35 70.3 1
09:22:44 2024-01-23 731677 729729 219714 214667 360997 367520 403417 400473 246511 244859 305562 311438 346356 351388 4430205 4802343 6919878 6706154 1281594 1328097 333689 292201 318878 316618 381616 365992 351262 353453 236674 237970 753643 727009 1619586 1578903 490549 486733 708898 718400 910467 884497 940780 952064 999714 1012230 968502 1078811 2364912 2484488 1436601 1182038 785485 765887 944933 945859 996189 1007902 1026263 1041697 1173916 1181915 5259988 5422856 39.25 70.3 1
09:22:45 2024-01-23 739519 729765 219018 215139 358790 366932 405605 399907 247237 243765 306604 312407 346634 351388 4420840 4715406 6891902 6734290 1302053 1327119 331942 294118 317421 317132 381078 365992 354789 354776 238017 238200 753643 724405 1631282 1592889 492996 488983 713479 719495 901786 879195 946082 956191 989804 1000683 973387 1089811 2377544 2473533 1387319 1181273 780025 767551 954192 947237 989776 1003105 1033457 1047639 1179746 1177992 5220477 5440050 39.35 70.3 1
09:22:46 2024-01-23 740783 728858 219062 215070 359869 368074 401013 399800 247237 243765 306568 311968 346913 349236 4427047 4738657 6947854 6724912 1285180 1328180 331691 293626 318587 316921 378344 368165 354575 354848 237344 237794 753643 715904 1644846 1598738 490898 484915 711455 714621 903787 887369 946082 944520 989730 1010800 980539 1084778 2379255 2501188 1436601 1175316 781579 773702 950136 940782 989813 1006408 1038802 1047798 1171091 1169691 5199685 5430671 39.35 70.3 1
09:22:47 2024-01-23 733080 729555 219066 215035 361060 367485 402441 401039 247237 244447 305598 312633 345835 350054 4430205 4811722 6942739 6678638 1282905 1329114 333816 293044 318958 316000 380969 370183 351510 355601 237009 238673 753643 724537 1620662 1585610 491246 486769 706391 713814 911764 888814 936810 947274 996814 1009697 974451 1075887 2370813 2502946 1365183 1178395 788291 771474 942922 943457 1001109 1009363 1029193 1041021 1173797 1179477 5267745 5422928 39.35 70.3 1
09:22:48 2024-01-23 735982 729724 219026 216073 360417 366417 402142 399907 247237 242947 306568 311191 345871 351122 4430679 4711916 6895577 6744367 1303774 1328280 331493 293690 317204 316991 381078 368087 353861 354384 237849 237688 755052 724537 1634221 1590627 491945 488872 712466 718948 902581 879081 946082 953687 991988 1000647 974057 1088377 2374185 2471340 1398119 1184641 780582 765581 952838 947237 991923 1000273 1032533 1046114 1179746 1176291 5237360 5411726 39.35 70.3 1
09:22:49 2024-01-23 739720 729464 218686 215139 359869 368333 400344 401606 250677 243321 306568 312407 346913 348990 4423892 4728714 6947128 6722089 1277291 1324508 331942 293222 315600 317167 378610 367647 351835 354885 235379 237235 759280 719984 1630275 1589498 489158 486805 711446 714322 904022 887999 945034 944836 992691 1009805 977685 1082076 2368278 2497228 1418917 1165990 782693 770382 946277 940782 993367 1012221 1035589 1038663 1169431 1170843 5205591 5430671 39.35 70.3 1
09:22:50 2024-01-23 735715 729765 219556 214702 361033 367520 404021 397097 246892 245236 305347 311442 346391 350292 4436899 4755450 6869451 6706154 1287272 1333964 333852 292188 319366 316840 378934 364930 355757 353985 236340 238005 760064 722471 1631271 1590627 494049 486733 707393 719495 908041 879740 942344 956468 995332 1006453 970255 1082076 2368278 2491921 1454976 1191993 787729 765310 947407 950002 998259 1000710 1029525 1047052 1179217 1180440 5288351 5436170 39.35 70.3 1
09:22:52 2024-01-23 743901 731315 219062 215104 360997 369812 402779 399343 247237 244784 306315 313214 347746 352487 4421172 4711419 6924271 6715533 1288931 1328190 332949 293242 318392 317132 376591 367131 354862 352183 237009 237970 753643 713092 1636995 1604557 493347 487561 710445 714194 904022 885481 946082 950039 987636 1009372 980539 1088377 2374185 2501188 1438557 1180433 782693 772058 950136 943457 989813 1000747 1041873 1050080 1172929 1169691 5197953 5423402 39.35 70.3 1
09:22:53 2024-01-23 737026 731701 219403 215070 361065 368896 403223 400291 246991 244377 305454 312529 346807 350191 4433873 4796742 6952318 6687853 1277422 1324363 333454 293186 319366 315884 378682 367095 351871 352183 236507 238708 760064 722471 1640271 1581381 490201 486805 706391 713814 911947 885578 936830 947274 996814 1015250 972009 1075887 2369221 2513871 1367102 1178670 788291 772606 940916 943185 1000480 1009363 1029193 1041697 1173824 1183006 5258099 5421292 39.35 70.3 1
09:22:54 2024-01-23 735208 731969 218851 216240 360273 366238 403238 400400 247860 243182 306388 313903 345693 350292 4423995 4736692 6862372 6706154 1300298 1330929 331942 292188 319402 316176 378934 365992 354717 354384 236507 238708 754347 724537 1616926 1589002 492996 483892 708433 717383 906630 880480 945034 953418 994805 1003114 971293 1085239 2374185 2486250 1403345 1193967 783808 765887 949425 946566 994777 1001688 1030661 1047836 1181797 1179660 5295824 5435384 39.35 70.3 1
09:22:55 2024-01-23 742357 729615 218921 215035 360228 368484 403026 396880 247931 243526 305634 309860 346670 349254 4423892 4720574 6914952 6715533 1288931 1328061 331977 292981 318392 317132 377724 366837 354611 354634 236674 237804 753643 714111 1643224 1602282 491945 486107 710445 713147 903750 885578 946120 950039 990546 1009372 981933 1087601 2369548 2501114 1438557 1178670 781579 773430 952838 940782 991220 1006480 1043353 1047897 1173764 1171294 5197690 5433493 39.35 70.3 1
09:22:56 2024-01-23 735131 728710 219416 215074 361069 366968 399782 400756 246991 244342 304667 313104 345593 347135 4430205 4770643 6944030 6687397 1262890 1325325 332677 292294 318428 318573 378632 366579 353612 354836 236674 237602 752234 715904 1647068 1590627 491945 489704 709438 713122 908041 885481 940966 944520 993395 1015287 976262 1078229 2364912 2504756 1392469 1173643 784925 774702 943591 940782 996189 1011663 1038047 1041226 1174421 1178840 5250420 5435263 39.35 70.3 1
09:22:57 2024-01-23 733688 731833 218781 214936 360889 366932 402177 397025 247237 244613 305346 311728 345871 349236 4423892 4747930 6869267 6701371 1285403 1328097 333924 292259 319402 317132 378934 371049 355579 354268 236007 238005 748006 721441 1662002 1586117 494753 486841 707429 719495 910010 878482 942344 955790 996814 1008660 970255 1081306 2364912 2491921 1452981 1190316 787729 767322 948936 951544 994590 1002323 1031397 1047752 1187310 1179441 5284305 5429716 39.35 70.3 1
09:22:58 2024-01-23 743409 729756 218380 215104 360120 369192 400398 399343 247237 243696 306100 310758 346670 349016 4420840 4704149 6910553 6707412 1285218 1324261 331977 293186 318392 317097 378934 368237 353861 354384 235379 237935 755052 714621 1662660 1602282 492645 488290 710445 714322 904022 885486 946120 950039 990583 1009372 981933 1088377 2369695 2501801 1438557 1179379 783375 773628 954155 944799 991183 1008085 1044490 1050829 1172099 1169691 5211072 5423365 39.35 70.3 1
09:22:59 2024-01-23 735164 731050 219097 215074 361069 367520 400661 400473 250537 243765 304667 312668 345835 350054 4439571 4811722 6952172 6683650 1279525 1324261 333220 293186 320081 316176 378934 367719 351835 353206 236674 238743 758750 724259 1624954 1582505 490549 486841 706391 712914 911947 885481 938217 948692 996814 1009733 972009 1075711 2375849 2515431 1405301 1178670 789981 772495 943742 945470 1001191 1009363 1030661 1044316 1173893 1181081 5254285 5427503 39.35 70.3 1
09:23:00 2024-01-23 747829 729765 218874 216622 359874 366381 402815 400190 247237 242947 305956 311191 346391 350858 4420840 4723198 6857470 6706154 1300298 1328097 331672 293364 319402 316653 378934 366579 354594 353884 236674 238743 759418 725573 1631998 1586117 491945 483856 708433 717383 906630 880162 940612 955341 995326 1005846 972600 1086713 2376719 2487614 1407258 1193118 783808 765851 950136 947415 996189 1001688 1031397 1052406 1183866 1175926 5273150 5430671 39.35 70.3 1
09:23:01 2024-01-23 740246 729683 218651 215108 360376 370326 402156 401039 247931 243661 306496 312407 346878 347623 4423995 4710840 6912411 6715533 1288893 1326219 331906 292910 318094 317062 377387 367131 354862 354885 235485 237935 764352 713092 1634673 1602148 491945 486907 710445 714174 905038 888814 947602 948875 991916 1009940 981714 1085181 2383502 2499000 1413160 1173643 783989 774800 950099 940782 989073 1008799 1040769 1047798 1167971 1173007 5163136 5407754 39.35 70.3 1
09:23:02 2024-01-23 731000 728625 219517 215001 360381 365246 402142 401606 247237 244241 305526 310723 345835 350786 4423995 4822164 6948422 6698030 1279525 1326104 333689 292294 320307 318733 378934 367683 351835 355387 237009 239078 755808 722471 1618926 1585610 491447 488983 708742 714322 912278 887332 940367 948875 1001893 1015025 974057 1076655 2371565 2508220 1349830 1178670 788291 770199 944660 944799 999769 1007866 1029193 1043945 1173760 1181879 5258099 5443717 39.35 70.3 1
09:23:03 2024-01-23 736179 729843 219368 215708 358755 366381 403382 400190 247237 243286 306568 312407 345800 351069 4420840 4729939 6854600 6717153 1307704 1327082 330902 293634 318094 317097 381078 367830 353861 353848 237344 238258 760064 727532 1625586 1591532 492996 487598 712429 719274 903750 881254 947429 955452 993395 1005326 974497 1089932 2374190 2476149 1404764 1186330 781698 767213 952838 947237 993330 1001688 1032133 1047936 1180583 1179500 5256198 5411651 39.35 70.3 1
09:23:04 2024-01-23 740246 729172 218311 215091 360666 367520 402156 401039 247931 243661 306460 309825 347697 348148 4427152 4713408 6932442 6715734 1285218 1327082 333189 293598 318617 316921 377437 370709 355291 355022 237344 237829 753643 714621 1652024 1604261 493775 487598 711960 714322 903750 885578 950129 947237 990510 1009336 982414 1091364 2381060 2504664 1436601 1178670 782693 773702 952161 943457 989776 1006444 1041512 1048644 1171363 1167175 5192260 5421292 39.25 70.3 1
09:23:05 2024-01-23 735169 729715 219018 215074 361065 367485 400906 400473 247237 244241 306663 312633 345835 349769 4420564 4794596 6938529 6696776 1262890 1330059 333744 291975 320271 318396 377545 369133 353825 356898 236674 237582 755052 716666 1623469 1586117 491596 491070 709247 714322 910655 887999 939553 947702 993888 1009738 974077 1074193 2371650 2508272 1448992 1175316 788291 773236 940916 943457 1000480 1010791 1031397 1041660 1172062 1175059 5258099 5411914 39.35 70.3 1
09:23:06 2024-01-23 732714 729952 217667 215139 361033 366381 402177 400473 251149 243909 305598 311694 345557 350292 4430205 4737732 6845275 6716936 1305783 1332066 331762 293044 319184 316442 378754 369133 354575 353848 236674 238005 755776 725445 1620812 1586117 491945 486217 708935 718400 906357 880327 945034 954095 994805 1004533 971293 1085239 2374185 2489780 1407258 1192379 783808 765814 949425 948582 994777 1002396 1030661 1047798 1188116 1179660 5291864 5430671 39.35 70.3 1
09:23:07 2024-01-23 742315 728757 218655 215070 360088 368556 401588 399343 247931 243661 306532 312407 346356 348779 4417811 4704149 6933307 6717268 1286864 1330171 331726 293456 317833 317097 378826 368201 354216 355009 237009 237733 765782 714621 1651426 1604261 492996 485256 710445 714322 904022 885486 945373 948655 987636 1008623 981236 1088101 2377582 2501114 1438557 1179379 783250 772606 952161 943457 989776 1000445 1040369 1050080 1173760 1167271 5191983 5422928 39.35 70.3 1
09:23:08 2024-01-23 736990 729208 219026 215074 363112 369148 402156 400190 247237 244276 306579 312564 346913 350302 4423718 4798918 6950612 6687987 1275877 1327082 332985 292188 319795 318326 378826 367095 351835 354885 236674 239165 752917 720413 1639388 1586117 491077 486769 709167 714322 911947 887999 938217 945895 996217 1015098 974077 1075887 2368105 2513871 1448992 1174479 788291 773236 942922 940782 999059 1010791 1032495 1038663 1172929 1179660 5265617 5403898 39.35 70.3 1
09:23:09 2024-01-23 733672 730793 218772 215070 361033 366932 402142 397025 251184 243944 305598 312128 345587 351686 4430693 4726105 6903651 6724912 1307340 1327045 330938 293832 317870 318871 380824 368750 353861 351857 236674 237768 750824 725573 1627651 1586117 491945 485256 710445 718401 905038 879044 946082 952939 993395 1003114 974057 1088377 2374449 2477043 1438557 1186330 782693 767213 952838 947274 994777 1001688 1032133 1050829 1183197 1176291 5269382 5427503 39.35 70.3 1
09:23:10 2024-01-23 738243 729719 218838 215738 360417 368333 401588 400857 248137 245194 306279 313143 346735 350228 4427322 4742417 6961604 6715533 1273755 1324639 332720 295374 317385 318057 378862 366028 351835 355816 235743 237567 760690 717178 1626909 1590627 490276 489286 713499 714322 905038 888630 944428 945507 993395 1009850 977685 1084368 2364912 2499000 1383622 1165990 783250 771511 947624 940782 994777 1013099 1035552 1041451 1171363 1169155 5214970 5421292 39.35 70.3 1
09:23:12 2024-01-23 737265 729760 219710 216240 360745 370063 406165 396556 247132 245096 306904 314168 345658 352260 4424084 4734947 6855461 6706379 1285365 1328061 333924 292188 318878 316590 378934 368087 354862 353737 236007 237970 748006 721956 1620243 1586117 494049 486769 707393 719495 909328 878753 941636 955040 996777 1006453 971293 1081268 2364912 2489508 1452981 1190572 787167 765581 948752 950002 996189 1000710 1028459 1047052 1180680 1183006 5265617 5428448 39.35 70.3 1
09:23:13 2024-01-23 744533 733011 218921 215001 359721 369632 403238 399162 247860 244307 306352 311968 347157 350010 4418004 4654941 6872990 6715533 1285218 1324367 332679 292945 318392 318092 377085 367235 354361 353171 237009 237235 753643 715131 1632897 1602148 494049 485976 713535 715279 904022 884226 947466 950039 984772 1006417 980266 1088377 2374185 2491921 1386112 1181273 781139 770382 950099 945470 986969 1000710 1040027 1050858 1175498 1172737 5200471 5439036 39.35 70.3 1
09:23:14 2024-01-23 737145 728475 219539 214996 362967 368738 402156 400473 247237 244241 304631 315053 348610 350799 4420840 4811722 6947204 6687397 1274967 1326237 333454 292294 320307 316397 378862 367166 351835 353171 236507 239078 756518 720927 1654995 1581381 490549 486805 707393 714322 913242 885481 937498 949328 997483 1009697 974057 1075887 2371650 2502763 1365183 1178670 790545 772606 942922 944799 1001191 1010791 1029193 1044278 1176253 1185781 5263718 5414628 39.35 70.3 1
09:23:15 2024-01-23 735246 729729 218838 216073 360925 366381 405589 400683 247237 243252 305776 311659 345871 353263 4414622 4701732 6872990 6726385 1296324 1326141 333454 292937 315527 318057 378934 368087 353861 353171 235908 237200 764918 722050 1636139 1592889 493347 486733 711446 719223 901461 880368 948177 954095 989772 1000683 972009 1091401 2372503 2473496 1376226 1184641 780062 767213 954395 945859 991087 1002922 1036527 1053797 1176322 1177170 5211570 5411726 39.35 70.3 1
09:23:16 2024-01-23 742353 728858 220282 216584 360381 369740 400942 401039 246716 245271 305238 311968 347436 349200 4420840 4745401 6971037 6715533 1273755 1327119 333689 294082 317385 318057 378862 366837 351569 353206 235743 237768 754346 717178 1648417 1592889 490549 490396 713462 713183 906328 887823 946383 944556 992691 1014765 980539 1083656 2368278 2499000 1381773 1165990 783375 772691 950287 943420 996876 1014371 1038432 1044391 1171261 1179677 5196212 5429036 39.35 70.3 1
09:23:17 2024-01-23 736481 729824 219745 214966 360997 368038 404306 399907 247237 245030 305598 311191 345871 350822 4417689 4781027 6901728 6706154 1281594 1326141 333924 292188 318878 317097 381616 368087 351835 353985 236741 237935 753643 726611 1620472 1574661 491596 489668 709942 719495 910655 882273 942344 953418 998226 1012230 968428 1077317 2362351 2490285 1436601 1182038 787873 768849 945568 950190 998985 1008085 1029193 1044816 1179509 1183109 5263744 5432336 39.35 70.3 1
09:23:18 2024-01-23 742993 731046 219026 215070 360408 369776 403062 399343 250712 244276 306532 311968 347960 350010 4420840 4663129 6863209 6717153 1287091 1325201 332985 292598 318878 318761 377121 368348 354862 352183 237009 237970 753643 715876 1623669 1602148 494049 486012 713499 717383 904022 884853 946082 950039 986937 1006453 983115 1088152 2378413 2499000 1440513 1182038 783375 770199 953174 943457 989813 1000747 1044377 1049181 1174694 1169764 5199685 5421292 39.35 70.3 1
09:23:19 2024-01-23 735433 728661 219053 216541 363112 368038 402441 401039 247237 243765 304667 313104 346391 349521 4423892 4790886 6933307 6687397 1268621 1328061 333924 292019 320761 317097 378826 368237 354234 353206 236007 238708 754347 719899 1639510 1586117 491596 486805 707393 714322 912595 887999 941001 950904 1001856 1017256 972912 1077310 2369087 2513239 1349830 1178395 788291 770345 943591 945994 998259 1009363 1029193 1043218 1176216 1180166 5263744 5421292 39.35 70.3 1
09:23:20 2024-01-23 736179 729765 219710 215738 359838 366381 403098 399343 247237 243321 306604 311612 345835 353529 4420840 4699177 6882577 6738860 1302053 1327119 333454 293420 315491 318057 381078 368087 353861 352218 235743 237200 762099 721296 1648795 1592889 492996 488983 712994 721478 903750 881217 950444 956812 990363 1008809 976832 1093832 2377564 2473533 1376226 1187113 781139 767213 954871 948655 992593 1000674 1035552 1047602 1180680 1178826 5229883 5419475 39.35 70.3 1
09:23:21 2024-01-23 741400 731563 219337 215139 359869 368369 401013 399800 246955 243661 306171 311968 346913 349236 4420840 4738657 6938529 6715533 1285255 1324225 331439 292803 318355 317132 377724 367131 354361 354384 237009 237567 753643 713834 1638877 1604261 493309 487561 711960 716357 903949 887332 949088 948875 991916 1009372 981933 1085239 2379887 2501114 1390585 1174479 782256 774251 950964 939448 991220 1010791 1039285 1047897 1166317 1172861 5166066 5421292 39.35 70.3 1
09:23:22 2024-01-23 731766 728215 219710 214886 360997 366381 403382 399800 246892 244447 305634 310723 345871 351388 4427047 4803565 6932329 6696776 1279525 1327132 332985 292188 318878 316140 381078 366801 351654 355565 237344 237759 762923 726092 1615476 1581101 491246 488983 707319 714322 913099 885748 936847 950039 996069 1016103 975146 1075887 2368278 2513871 1334086 1177644 789417 772058 943591 944128 1000395 1008651 1029193 1041697 1172929 1183129 5258099 5407791 39.35 70.3 1
09:23:23 2024-01-23 733006 729760 219026 215738 360417 366381 402779 399907 247237 242947 306460 311191 345835 351122 4414836 4688375 6882577 6724912 1302053 1324261 331672 295410 315564 317809 380860 369022 354789 354848 238017 237461 757871 723367 1623658 1592665 493347 488983 712994 719495 902741 882471 948852 955753 991951 1000756 973835 1088224 2374185 2471340 1418917 1184641 780582 765581 954192 948655 992630 1003105 1034041 1049278 1179746 1178826 5229883 5411773 39.35 70.3 1
09:23:24 2024-01-23 739720 730741 219062 215139 359869 367520 400344 399204 246991 243321 305740 312407 346634 349200 4417999 4724779 6961546 6715533 1284708 1326527 331655 293832 318022 317915 378488 367834 351762 354598 237344 237794 756462 719513 1637577 1595337 490549 487943 712466 713085 903381 887999 949765 944520 990546 1009372 981933 1088377 2379255 2501114 1440513 1175316 781139 773702 950136 940782 989813 1006480 1040276 1047798 1170533 1170518 5195971 5411688 39.35 70.3 1
09:23:25 2024-01-23 732480 729756 219062 215035 361069 366381 400942 401322 247237 244276 305849 313104 345835 348148 4420840 4798127 6933307 6707285 1277405 1328280 333310 293009 320198 316477 378754 370183 353644 353206 236340 238743 749268 722848 1641889 1586117 491246 486805 708396 713814 911947 888096 938885 947274 993925 1009697 973835 1077423 2364912 2513981 1430732 1175041 788291 773153 940916 942788 1001146 1010791 1031761 1041697 1172099 1175963 5252719 5421292 39.35 70.3 1
09:23:26 2024-01-23 730778 729838 218315 215139 361069 366932 402177 399343 251184 243661 306064 312633 345835 350556 4418004 4724779 6890650 6725717 1308591 1330171 331260 293035 318915 316875 381078 365992 354502 353848 237344 238005 758635 725573 1619776 1589498 491945 487179 710445 718984 905038 880538 946120 955753 993150 1000683 973365 1088377 2374282 2478801 1476119 1187176 783808 765814 952838 947274 994777 1001688 1029525 1044592 1185555 1174229 5295721 5427390 39.35 70.3 1
09:23:27 2024-01-23 740135 731050 218686 215139 360952 367556 401588 399907 248259 243491 306280 310723 346949 349805 4424309 4744970 6950076 6725126 1283188 1322628 330652 293832 318355 317132 378668 368237 351871 354776 237344 237970 760690 717178 1644591 1598738 491246 484573 710445 714194 903381 887369 946120 945895 989808 1009372 981933 1088377 2377564 2501114 1415079 1177831 782693 773702 951679 940782 989813 1006480 1040769 1047798 1168045 1172177 5169756 5417426 39.35 70.3 1
09:23:28 2024-01-23 730731 727596 218874 215035 360997 365282 402213 401606 246892 244071 306316 313655 345622 353300 4427322 4775867 6938082 6697812 1283423 1326141 333924 293158 318101 316885 378934 367045 351618 354304 236674 237970 752234 726092 1635985 1576897 492645 489704 708433 719495 910655 880400 939628 952976 995368 1010800 967055 1077354 2362351 2482727 1430732 1182681 786045 765581 944933 950002 998259 1006444 1026263 1044779 1179172 1181948 5243106 5426798 39.35 70.3 1
09:23:29 2024-01-23 740246 729719 219026 215095 359327 369220 405589 399053 247026 244578 308180 310126 347294 352840 4414791 4664478 6886144 6717030 1286789 1324225 331942 292330 318653 318057 377121 365992 354862 352148 236674 237602 753643 714621 1629155 1602148 493347 487524 712453 715279 905206 884226 946082 952741 986900 1006489 980539 1088377 2374185 2497228 1438557 1181273 781579 769800 950136 944483 986969 1003105 1040027 1050080 1177239 1173838 5192260 5423327 39.35 70.3 1
09:23:30 2024-01-23 742353 728944 220141 216388 360708 369488 403868 400400 246907 245166 305454 312335 346979 350762 4414540 4749614 6966505 6707412 1264323 1323250 332642 292259 319366 318057 377688 366579 353861 355334 236674 237970 755052 716154 1659674 1586117 491945 489668 709942 714211 910655 887637 942344 947274 994805 1016989 976262 1078998 2364912 2508530 1413160 1174479 786045 772606 943591 940782 999059 1010791 1034814 1038700 1171829 1179770 5248694 5437921 39.35 70.3 1
09:23:31 2024-01-23 734159 731755 218921 216846 363003 367930 404440 396808 248627 244342 305634 313104 346391 349236 4430205 4744556 6848415 6701371 1290998 1328190 333924 292054 320081 316618 378934 366579 355830 353737 236007 238743 757206 722471 1626439 1589498 494753 486012 708433 719495 908041 882973 945034 956505 996777 1006453 972369 1085239 2372498 2491921 1413126 1192870 787167 768130 948752 950002 998259 1000674 1030661 1047150 1186432 1180477 5293938 5436795 39.35 70.3 1
09:23:33 2024-01-23 744467 731164 219381 215001 360853 369848 402177 399343 247237 244276 308218 313691 347960 348690 4417903 4685790 6919878 6715533 1288931 1326178 331977 292937 318428 317167 377423 367166 355113 352148 236674 237768 755052 714111 1630880 1603419 493347 488290 710445 714194 905155 887999 947466 949767 989845 1010086 981933 1087413 2380072 2504664 1438557 1180433 782693 773702 952838 943110 989813 1006444 1041122 1052143 1178001 1173801 5197690 5427089 39.35 70.3 1
09:23:34 2024-01-23 740075 729208 219062 214404 361069 369524 400978 400473 247237 245236 305096 314132 346664 347171 4420840 4757314 6985156 6715533 1270120 1322628 333454 292661 317421 318326 378862 366837 351835 353241 235379 237235 751566 716154 1619890 1590627 490201 489704 712994 714194 907091 887369 945034 947311 992621 1015518 979843 1082151 2369963 2498728 1376226 1167653 782693 770419 950099 942218 995421 1012075 1041512 1046904 1167105 1177248 5175458 5404010 39.35 70.3 1
09:23:35 2024-01-23 735169 730189 219745 215001 360997 366968 405877 401460 246892 244482 306302 311225 345871 351424 4414540 4792965 6927342 6696776 1279525 1326274 333220 293158 318915 316618 381616 367131 351835 353206 236674 237637 752234 724537 1610457 1574661 490549 486913 707931 716330 909062 884226 941673 950039 999751 1009733 971020 1077354 2364912 2489780 1386112 1180315 787873 771587 946277 946143 998749 1008799 1026077 1045922 1177298 1185138 5263529 5419757 39.35 70.3 1
09:23:36 2024-01-23 737715 730930 219464 215070 358786 367292 403417 399343 247237 243731 306171 311531 345587 350328 4414622 4699177 6854042 6724689 1302053 1323305 330152 293875 317457 317132 381078 364965 353861 352148 235743 237602 755052 724020 1628810 1590627 493309 486769 711410 718984 902465 879827 947621 952976 992691 1000756 974057 1088224 2379240 2477429 1438557 1187176 783097 767758 954155 949514 991183 1003105 1032533 1047565 1181394 1179480 5213027 5422928 39.35 70.3 1
09:23:37 2024-01-23 740948 727596 219026 215139 359874 368628 401013 401460 247237 243356 306568 312407 346913 349236 4411475 4729385 6929204 6715571 1285255 1326288 331977 293186 318915 317132 377724 367202 354862 352183 237009 237804 763816 714111 1645433 1602148 493347 487598 711778 715338 904022 887999 947466 950039 992310 1011672 983816 1090635 2383502 2503967 1440513 1182038 784590 773702 952838 944799 991925 1008689 1041757 1050174 1172920 1170390 5175942 5421292 39.35 70.3 1
09:23:38 2024-01-23 733085 727555 219389 215070 363112 367449 400942 401322 247237 244824 306280 313323 345835 348673 4427152 4787482 6938529 6688552 1267945 1328024 332949 293364 320761 316583 378898 370973 353825 353206 236007 239078 756518 721441 1630884 1581381 490549 486805 706391 714322 913062 888814 940963 951581 999494 1016536 972981 1078848 2369087 2504678 1323963 1176992 788291 772136 946240 946143 1001629 1009327 1029814 1043222 1173920 1185065 5267505 5427503 39.35 70.3 1
09:23:39 2024-01-23 736074 729943 219026 216039 359820 367220 403382 400473 247237 243286 306243 310723 346072 350786 4411678 4684874 6863135 6724912 1300080 1328153 331942 294082 315527 317132 381078 365957 353861 355387 235908 237200 760690 723503 1619967 1592889 491797 489677 714456 720450 903601 881254 950511 955452 992621 1008809 976063 1089736 2374185 2475666 1396235 1184641 782816 765581 954192 950190 989776 1004524 1034041 1050996 1178914 1176291 5220477 5430671 39.35 70.3 1
09:23:40 2024-01-23 741477 727655 219333 215104 359296 368297 401013 401351 247237 243731 306568 311968 346878 348919 4418142 4734265 6966505 6715533 1279235 1325450 331942 293598 317385 318794 378898 367095 351835 354885 237344 237235 760690 718996 1624522 1593800 490475 486625 714493 714322 907087 890526 947734 946180 995510 1009769 977685 1085106 2371650 2497228 1381773 1168275 781139 770345 949153 939375 992630 1012221 1040027 1047892 1162907 1174520 5169756 5421292 39.35 70.3 1
09:23:41 2024-01-23 734534 729811 219710 214667 360925 367520 403417 400473 246856 245030 305598 311156 346356 351388 4420840 4783586 6910553 6697925 1281594 1324225 333924 292250 318355 317062 380809 367045 351618 357114 237177 237723 752234 726488 1611330 1578853 492996 489487 710409 719274 910252 880327 941636 955659 998933 1011514 970294 1080462 2363879 2486250 1382346 1184641 787167 765581 944933 950002 998749 1006408 1029193 1044872 1180583 1183355 5267505 5430671 39.35 70.3 1
09:23:42 2024-01-23 741825 731787 218651 215035 359869 369546 403382 397025 247237 243731 305238 311531 347116 350256 4414622 4651436 6873712 6724912 1292620 1326141 332086 293420 315275 318808 378610 368610 354575 355601 237344 236693 768244 719233 1634187 1595337 494364 486733 713499 719495 904394 882899 950369 954095 990510 1008735 974768 1091401 2374412 2477043 1371456 1182955 780862 767514 955550 948618 990516 1004604 1034777 1052530 1179001 1172498 5218522 5430671 39.35 70.3 1
09:23:43 2024-01-23 741931 728657 219556 215070 359766 368333 402142 402634 247237 244071 306568 312407 346913 350010 4418004 4742858 6962720 6717153 1282575 1328419 333310 294189 317240 318617 378682 370183 351690 356645 237680 237165 762980 717178 1625544 1590135 491246 489632 713986 714194 907919 889484 945034 945895 994805 1009954 980502 1084429 2369963 2499000 1383622 1165990 782256 772058 949827 940782 993367 1012221 1040027 1048546 1164592 1175423 5169756 5427526 39.35 70.3 1
09:23:44 2024-01-23 733940 729176 219710 214851 361028 367520 404590 400473 247237 244824 306064 311659 346634 351352 4423995 4774207 6889191 6706852 1283348 1328280 333852 292768 318922 316991 381042 366679 351835 354268 236674 237723 762923 726611 1620320 1576897 492996 490597 710445 719495 909062 879827 941636 955452 996741 1012230 968193 1078888 2364912 2486250 1384229 1181273 787167 767213 944933 950002 999022 1007902 1028459 1044872 1179746 1185102 5258099 5430671 39.35 70.3 1
09:23:45 2024-01-23 740246 731315 219018 215039 358790 368592 403985 400190 247237 244447 306604 311968 347061 351069 4417689 4680124 6894259 6735150 1300042 1327987 333365 293420 315564 318092 380824 369133 354361 353171 236108 237200 763727 722330 1633834 1594205 494401 486769 713535 719495 902741 881648 950369 954773 990510 1006417 974805 1091401 2374417 2471340 1379924 1183798 781420 765851 955550 949291 992630 1005317 1034041 1053317 1180675 1178789 5220477 5430671 39.35 70.3 1
09:23:46 2024-01-23 741482 727587 219521 215104 359838 368074 402177 401387 247237 243696 306604 312407 346913 348919 4424238 4739015 6982079 6724912 1271898 1327473 333689 294046 315527 318511 378826 367095 351762 353701 235743 237200 759280 716666 1644991 1590627 490201 489704 712957 713147 907919 887999 946383 944520 994815 1009733 977722 1084466 2369963 2496956 1398119 1165990 781139 770382 950099 940078 993330 1012221 1040769 1046557 1164592 1174556 5169756 5423628 39.35 70.3 1
09:23:47 2024-01-23 733981 729729 220053 215035 360988 367485 403417 400473 246892 245030 306279 313875 346629 354055 4421062 4747610 6874165 6696776 1285403 1326247 333924 292152 318878 317132 378862 367826 354361 355334 236674 237970 761494 721296 1683432 1586117 494049 486877 707931 719495 909025 879377 940966 955753 996777 1010800 971020 1082113 2363232 2489780 1406683 1184641 787729 765581 945605 950002 996189 1000674 1029193 1044742 1180583 1182735 5263744 5422928 39.35 70.3 1
09:23:48 2024-01-23 742727 729829 218838 215065 359874 369294 405877 399017 247026 244342 306388 311389 347288 352798 4417966 4673750 6873027 6707412 1288931 1324508 331942 292294 318131 317097 376555 366837 355113 352183 237009 237768 762923 713092 1642782 1602148 493347 485256 712466 715206 904022 885481 947792 950039 987672 1009372 981933 1087413 2374185 2501193 1438557 1181273 784925 771511 952838 944799 989813 1006408 1040313 1050211 1175461 1170724 5185456 5427503 39.35 70.3 1
09:23:49 2024-01-23 734196 730930 219464 214932 362853 367377 403296 401286 247132 244307 305454 313437 346178 349769 4427152 4794292 6952285 6688439 1275877 1324312 333454 293186 320307 316140 378934 367942 351835 353985 236674 239114 749268 722194 1653528 1586117 491246 486841 707894 714048 911726 888096 939553 947274 996069 1009697 974805 1075887 2368278 2517440 1480189 1175316 789417 773702 945043 943457 1000480 1012221 1032495 1043998 1173797 1181331 5258099 5432056 39.35 70.3 1
09:23:50 2024-01-23 733075 729665 218546 216367 360853 367047 405014 399762 248278 243626 305238 312598 346356 352761 4418004 4699151 6863172 6724912 1304849 1328190 331672 294118 317385 317167 381078 365992 354753 354885 236073 237602 753643 724537 1628432 1592889 492996 486769 711410 719495 904022 882936 948889 953724 993395 1000756 975842 1091364 2374185 2471340 1436601 1184366 781139 767213 954192 948618 993918 1003105 1032533 1046821 1179509 1181246 5228639 5433493 39.35 70.3 1
09:23:51 2024-01-23 743602 728858 219574 215001 359838 368038 401859 399800 247026 244307 306532 312407 345871 349745 4414841 4721396 6972204 6715533 1271898 1323568 332949 292456 315564 318057 378559 365992 351835 353737 237177 236833 763508 717178 1626909 1590627 490549 491420 713499 713147 907012 888096 946383 946566 992691 1009733 980539 1085239 2368278 2497228 1400002 1165990 781579 770382 948752 940078 992630 1012221 1041324 1047381 1165300 1176336 5165285 5411651 39.35 70.3 1
09:23:53 2024-01-23 733862 731659 219710 214220 360704 367449 404590 400473 246955 244824 307341 313619 346356 351352 4414836 4734947 6874165 6687397 1281594 1324225 333924 292259 319104 317097 378344 367045 351835 354304 236340 237935 761494 723146 1638173 1583868 493347 489668 708433 719495 910655 878753 940254 953687 995332 1011961 968465 1081268 2361553 2488014 1434645 1184641 787167 765581 947067 951269 998259 1005947 1030624 1044630 1186466 1181185 5304190 5418974 39.35 70.3 1
09:23:54 2024-01-23 747210 729833 218991 215035 360961 369776 404727 397061 247237 243731 306064 311186 347716 348673 4408395 4667112 6873251 6715533 1288931 1324639 331942 293364 317906 318573 376555 368087 354862 352183 236674 237200 753643 715131 1625531 1599487 494049 486012 714546 717383 902741 884226 948889 952064 987636 1000756 977685 1088224 2374185 2486250 1382349 1185418 782816 772136 954155 947489 986896 1006659 1041474 1052255 1177202 1173098 5193663 5417255 39.35 70.3 1
09:23:55 2024-01-23 738147 729546 219062 214369 361055 369184 402580 400473 247237 245030 304703 311694 347157 347135 4423995 4763088 6986389 6715533 1269175 1322628 333924 293186 317385 318538 378862 366579 351835 354268 235379 237235 754346 716154 1632267 1590627 491246 491420 713535 715279 907919 885481 945034 949365 993395 1016989 980539 1083481 2373258 2502188 1405652 1168485 783375 771603 948973 943346 996189 1009652 1038047 1041697 1173764 1176218 5205591 5421292 39.35 70.3 1
09:23:56 2024-01-23 733926 728821 219745 214856 361069 367556 403417 399907 247064 245201 305598 311407 346913 351352 4417689 4764828 6901227 6696776 1283423 1324505 333924 292330 318878 317132 381669 367826 351835 354233 236674 237970 752234 725445 1619084 1575779 491945 490779 710445 719495 910655 882273 942344 952976 1000396 1013211 970292 1081274 2365716 2491151 1454976 1182038 788291 767196 945605 950002 998259 1009363 1028459 1043998 1179474 1185229 5258099 5422928 39.35 70.3 1
09:23:57 2024-01-23 739973 729724 219026 215070 358755 367556 403417 400190 247237 244447 306604 311531 347436 351388 4414540 4680420 6873251 6724912 1300155 1324508 331942 294189 315527 317834 381078 368610 354753 354885 235743 236502 760690 722330 1622558 1592889 492996 486733 711446 719495 904394 883765 951803 956738 991841 1008809 975804 1093013 2378413 2471340 1416998 1184366 781139 767758 954192 950002 993918 1003892 1035552 1052567 1180588 1179756 5211954 5435263 39.35 70.3 1
09:23:58 2024-01-23 741400 729719 219750 215104 359575 368628 402177 399800 247237 243731 306604 311685 346913 352200 4414622 4736115 6957180 6720115 1283188 1323250 331439 293384 317870 318315 378934 368828 351835 354384 235379 237235 756462 719233 1632456 1595337 491834 488341 713442 714211 908440 889262 950444 948601 992621 1012157 977685 1085239 2379279 2499000 1416998 1171974 781139 774800 951679 940115 993367 1012221 1040313 1047897 1164629 1172898 5158697 5413563 39.35 70.3 1
09:23:59 2024-01-23 731732 730930 219745 214851 360997 367520 404342 400756 246892 244482 305347 311191 345871 351424 4411791 4757214 6882577 6688439 1283263 1324508 331644 291814 319366 317132 378235 367566 353861 354268 236340 237200 761494 724405 1668360 1585610 494753 489523 709401 719347 912855 881254 940780 955717 996814 1012230 970292 1081849 2361553 2486250 1462956 1184641 788291 765581 945605 949730 999022 1000747 1029193 1046404 1182127 1179404 5252485 5422928 39.35 70.3 1
09:24:00 2024-01-23 742241 729756 219062 215070 360417 369480 403382 399343 247237 243731 306316 309571 347716 350292 4411475 4660439 6873251 6724912 1290774 1324639 333689 292188 317421 318573 378862 367903 355327 355853 237344 236728 768244 717178 1669705 1601525 494753 488983 715510 719458 902741 883727 950992 954095 989035 1006453 974805 1091339 2372498 2480560 1389612 1184641 780025 768094 954192 947237 989073 1003105 1035552 1050884 1178992 1176291 5211072 5435263 39.35 70.3 1
09:24:01 2024-01-23 738325 728661 220088 215070 359869 368664 403117 399800 246892 244447 306604 312187 347436 351649 4414622 4739485 6972066 6707530 1271936 1324508 333437 293832 317167 318549 378718 369657 351762 355889 237849 237426 763508 717178 1622543 1590627 490549 491420 713535 716357 907621 888727 945034 947311 994741 1015518 980539 1085239 2372591 2499000 1385471 1165990 782693 772606 950099 940782 993367 1009652 1041053 1044914 1164629 1176291 5179155 5439827 39.35 70.3 1
09:24:02 2024-01-23 730995 729496 219710 214881 361033 367520 404021 401039 246695 244482 306316 311225 346913 351460 4423892 4792965 6929204 6698030 1283825 1328280 333888 292937 319220 316991 382119 370183 351798 356645 236674 237768 764352 726333 1642317 1576897 490549 486841 707931 718475 911801 884226 942344 952064 999751 1009697 971293 1078120 2369963 2489780 1438557 1177917 787729 769219 945043 945859 1001191 1009363 1029193 1041734 1173920 1181952 5254346 5413287 39.35 70.3 1
09:24:03 2024-01-23 735057 729213 219057 215945 359838 365317 402213 400190 247237 243286 306315 310723 345871 350292 4417689 4715406 6888839 6734948 1302839 1330171 331762 293697 315455 317097 381078 365735 354594 352148 238354 237461 757871 724020 1629918 1592889 494049 486805 712994 719495 902741 880130 947621 953687 992691 1000792 973872 1088998 2370813 2471340 1440513 1184641 781139 765851 954192 949328 994777 1003105 1033305 1047639 1180583 1181331 5222419 5432294 39.35 70.3 1
09:24:04 2024-01-23 740246 727591 219026 215104 359865 369276 400379 399765 247237 243321 306568 312407 346391 348709 4417773 4744970 6940697 6725717 1285143 1324225 331942 293186 318392 317845 378754 368756 354611 354384 235485 237723 764352 713092 1656085 1601010 492996 484951 710445 714194 904022 885481 947584 950039 989071 1009372 981933 1086639 2377564 2501188 1434645 1179556 783808 772606 952838 944799 991220 1006480 1041841 1049464 1173797 1170518 5197953 5426798 39.35 70.3 1
09:24:05 2024-01-23 735246 729583 219062 215070 363107 368664 400661 399544 247237 244447 304703 312886 346391 349511 4424266 4811722 6952285 6682627 1277063 1324434 333653 292046 319329 318551 380860 370446 351835 353241 234723 238005 753643 722471 1614087 1576897 490549 486841 706391 713814 912595 885578 938217 950039 999751 1009733 971972 1075887 2368278 2512089 1343503 1176992 788291 772606 943319 944799 1001191 1009363 1030661 1043495 1173797 1178582 5258099 5411914 39.35 70.3 1
09:24:06 2024-01-23 733052 729281 218346 215777 360417 366088 402779 400473 248137 243487 306315 313875 345587 350184 4421286 4715406 6877677 6715533 1305783 1324639 331153 294118 318392 317132 381078 366028 351835 353884 235379 237567 750824 724537 1621858 1588370 492645 485328 712466 719495 903750 879859 948177 953724 993395 1000719 973117 1088224 2374282 2473533 1426086 1186330 782693 765851 954192 949328 994777 1001688 1032533 1054254 1179546 1175657 5248694 5411932 39.35 70.3 1
09:24:07 2024-01-23 738419 729724 218690 215139 360373 368896 403223 401460 247895 243591 306496 312407 347554 350762 4420840 4738657 6932329 6715533 1285180 1324261 331355 293222 318428 317132 378898 368828 353861 354384 235379 237235 755052 715131 1672553 1599873 493072 485292 711960 713147 904022 887373 948615 950039 990583 1009372 982631 1089848 2369695 2501193 1438557 1178670 783250 773702 952838 944799 991220 1009363 1043353 1047936 1173797 1170518 5194243 5418974 39.35 70.3 1
09:24:08 2024-01-23 736953 730930 219464 215005 363039 368189 403582 401570 247860 244683 305454 313437 345835 349805 4404894 4799177 6938529 6682627 1261990 1322628 332607 291370 319111 317167 378826 367166 353861 355085 236007 237970 756462 715131 1622584 1586117 491002 489632 710173 713147 911947 887999 940966 948655 993888 1017816 976225 1078229 2367256 2502946 1416998 1173643 787167 770052 943591 940782 1000480 1010791 1034041 1041422 1173833 1174229 5246505 5416312 39.35 70.3 1
09:24:09 2024-01-23 734123 729647 218511 215001 360925 367047 402636 397025 250832 244736 304703 314132 345729 349236 4411475 4738657 6835950 6687228 1286355 1324353 333924 292542 319402 317097 378934 364965 354862 353985 236507 238005 757206 720413 1617364 1586117 494401 486805 708433 719495 910655 877837 942344 956468 996814 1010800 971293 1082113 2363232 2491921 1454976 1189744 788291 765581 947407 951755 999022 1000747 1029193 1045809 1185554 1180929 5263718 5429610 39.35 70.4 1
09:24:10 2024-01-23 756122 731306 219026 215104 360124 369812 406165 399343 247237 244241 306064 311531 347995 350184 4411475 4659809 6873251 6724912 1288931 1323571 332481 292598 317421 319091 378862 364930 353861 353475 236674 236467 768244 717178 1640816 1595337 494049 485976 714546 718984 901461 882973 950315 952741 987672 1006489 976262 1091126 2371650 2478801 1380534 1182038 780025 768130 954192 946566 991087 1005089 1038047 1055544 1176326 1177170 5200075 5411726 39.35 70.3 1
09:24:11 2024-01-23 742353 729501 220185 214971 360412 369220 403186 400190 246230 245061 306100 312187 346949 348954 4411475 4735290 6956905 6706154 1279235 1322312 331708 293634 317870 318092 378934 367131 351835 354885 235414 237745 750176 717178 1617579 1589498 490201 486769 713499 713307 905150 889568 946082 946031 993395 1015518 979843 1085239 2370905 2497228 1379924 1165990 783375 774338 951002 943383 995421 1015089 1039952 1045885 1168765 1178840 5192260 5421292 39.35 70.3 1
09:24:13 2024-01-23 735715 729792 219679 216850 360853 367449 403985 400473 246476 245166 305598 311659 346599 351388 4423995 4783586 6915994 6696776 1281281 1326118 333924 292598 319329 317132 380751 368610 351835 353701 237009 237970 753643 726611 1616288 1574370 491246 489668 710445 717892 910655 882936 941636 952741 1001132 1009760 971256 1078998 2365716 2492503 1438557 1182758 787167 769943 946240 951269 1000405 1008799 1029193 1046231 1180588 1185633 5248694 5426779 39.35 70.3 1
09:24:14 2024-01-23 753981 729724 218991 215035 359510 368628 403985 399907 247237 244412 306532 311531 346913 350786 4408395 4656493 6883051 6707412 1289852 1327082 332913 292704 319104 318538 377688 365957 355113 353440 237009 237935 764352 714621 1633793 1603287 494401 486697 713462 715242 905155 885481 946082 952741 987636 1009336 982414 1090986 2378413 2503967 1440513 1182758 783375 772136 954834 946143 988371 1006140 1044377 1054254 1176258 1172254 5199407 5421292 39.35 70.4 1
09:24:15 2024-01-23 739720 729176 219026 214702 361069 369184 400942 400473 247237 244995 306505 311659 346878 350302 4420564 4766475 6948981 6696950 1264655 1325450 333924 292259 317804 318057 377652 366837 351835 354801 236674 237200 781862 715131 1624225 1590627 492484 491126 713205 714699 908004 887369 946436 950904 994584 1019420 978224 1078886 2367992 2513239 1415079 1173643 786045 773702 943591 943383 999022 1012221 1034003 1042918 1172892 1175806 5246779 5396160 39.35 70.3 1
09:24:16 2024-01-23 731743 729756 219099 215035 361033 366897 401823 396952 247931 243731 304559 312380 345557 349200 4414799 4733559 6855461 6687397 1288818 1326251 333689 292223 319402 317097 378862 369022 355364 353701 236007 237970 757206 722471 1615960 1586117 494753 485976 708237 721478 909933 881180 944959 959539 999050 1008809 972489 1085181 2371650 2489780 1482224 1193118 788291 765814 948752 950002 998985 1005235 1031397 1047892 1182928 1181331 5276910 5443717 39.35 70.3 1
09:24:17 2024-01-23 742957 729760 218677 215035 360988 369740 402743 396988 247237 243696 306064 312407 346878 350799 4411791 4685630 6882577 6688439 1283188 1323568 331390 292259 317870 317062 377387 366837 354611 354347 236674 237567 764352 713092 1636662 1603119 494126 488290 712466 715847 903638 885527 950444 950227 991916 1010800 981933 1085106 2378413 2499000 1415079 1174479 782979 774338 950136 940782 989776 1008726 1041512 1048546 1169666 1172177 5171428 5412026 39.35 70.3 1
09:24:18 2024-01-23 731826 727560 219710 215001 360961 365246 400942 401387 246892 244276 305562 312407 345315 350256 4421210 4794292 6942354 6696776 1279525 1326132 333924 293158 319104 316802 381078 367095 351835 353985 237344 237688 763816 725445 1613306 1581101 491596 486697 708237 715847 913169 885481 939553 950039 1001878 1017256 975444 1078229 2371650 2502800 1351749 1178670 789544 772606 944660 945470 1001903 1009363 1029927 1044830 1173797 1181952 5258099 5410252 39.35 70.3 1
09:24:19 2024-01-23 733826 729724 219026 216039 359865 366345 403382 400473 247237 243321 306532 312407 345835 350822 4414622 4727313 6854600 6715533 1302839 1326104 330866 292937 320081 316850 381398 368764 354753 354598 237009 238531 748629 725445 1626578 1590400 493347 487252 709942 718438 907621 883765 945336 955452 996217 1000647 973946 1087563 2374185 2486250 1407258 1190679 783808 767514 952161 948618 996189 1002396 1031397 1049331 1189070 1178826 5286316 5407791 39.35 70.3 1
09:24:20 2024-01-23 741215 729533 218651 215070 360947 368038 401588 397061 247931 243696 305776 310723 346615 348779 4411678 4734359 6929204 6706154 1288438 1328419 332396 293384 318210 317915 378113 368093 355327 355095 237344 237794 753643 714621 1633954 1599873 493072 488636 713479 714322 904090 888630 952205 950039 992691 1010800 983330 1089774 2377564 2501114 1413160 1175316 782693 774251 952838 943457 991220 1009363 1041911 1050080 1172026 1170596 5192260 5421292 39.35 70.3 1
09:24:21 2024-01-23 733919 727555 218991 215035 363112 367485 402156 401191 247237 244241 305562 313104 345557 349805 4417773 4785020 6929204 6697925 1273755 1326392 333310 292152 320915 316921 378646 370709 351835 353206 236007 238911 758874 720779 1627908 1583630 491246 486769 707230 714174 913174 886739 939553 949365 999444 1009697 975444 1075887 2368278 2508220 1409214 1175316 788291 772606 943591 944799 1001903 1010791 1030661 1044742 1172892 1183116 5252053 5392315 39.35 70.3 1
09:24:22 2024-01-23 733080 729724 218346 215738 360376 366088 402142 399907 247237 242709 305956 311659 345280 349763 4411853 4708556 6895577 6725717 1305645 1329225 330723 293555 318392 317097 380809 368986 354216 353848 237177 237733 760064 725573 1628856 1592665 492996 485292 712466 719458 903750 880363 948852 953687 994805 1000683 974057 1089774 2374190 2471340 1460961 1184641 782256 765851 954192 950002 994035 1002396 1032533 1050958 1180583 1175132 5237360 5421292 39.35 70.3 1
09:24:23 2024-01-23 738161 729528 218686 215104 359833 367520 401588 401606 247931 243321 306568 312407 346615 348184 4424457 4742532 6959455 6725126 1279488 1326104 331390 293859 317870 318021 378826 366543 351835 354885 237344 237235 760690 717178 1639630 1589498 490973 486841 713499 714322 906328 885323 946045 945895 991988 1009733 979806 1085106 2374278 2499000 1401885 1168485 782256 773153 950099 940782 992627 1009688 1040769 1047897 1164592 1176254 5164044 5421292 39.35 70.3 1
09:24:24 2024-01-23 734941 727678 220053 215039 361069 368628 404590 401104 247064 245236 305598 313143 347151 351244 4424223 4740832 6903183 6678638 1285255 1326104 333924 292294 319366 318688 378898 367826 354611 354268 236507 237970 761494 721296 1682837 1586117 494401 486877 708433 721029 911301 879377 942307 956468 999714 1010800 971293 1083515 2363232 2489780 1452981 1188879 788291 765581 947136 950002 999022 1007866 1029193 1049294 1180583 1182749 5241203 5421292 39.35 70.3 1
09:24:25 2024-01-23 741825 729760 218996 215035 359575 369184 405589 399053 247026 244784 307705 311389 347537 350678 4414791 4655855 6874715 6696776 1286590 1328061 332679 292294 318355 317097 376555 365992 354862 354885 236674 237567 753643 713092 1647746 1603287 493347 486012 712466 715242 905150 885481 947466 952064 989071 1009336 981660 1087375 2377564 2499000 1386112 1180433 783808 772606 952838 945470 991220 1006408 1041160 1053503 1175778 1171998 5182855 5417426 39.35 70.3 1
09:24:26 2024-01-23 737526 728634 219464 214897 362858 369294 402726 400363 247167 244683 306394 314610 348509 349658 4414540 4819375 6932329 6687397 1274020 1325450 332949 291983 320081 316583 378826 367647 351835 355135 236340 239281 747200 719899 1635607 1581381 491246 486805 707393 714322 913242 885481 938168 949365 999678 1009832 974768 1075887 2364912 2513871 1372859 1177831 790545 772606 943591 945470 1001903 1009363 1030661 1043218 1172929 1178461 5258099 5417255 39.35 70.3 1
09:24:27 2024-01-23 731039 729031 218546 215969 360527 366789 404440 400044 247860 243352 306244 311156 345593 349763 4417773 4720574 6835950 6696776 1296597 1326270 331942 292046 319402 316850 378898 366543 354862 354347 236007 238005 751488 724537 1615621 1586117 493347 484915 708433 716330 907919 880400 944361 953651 998437 1000683 971293 1085239 2374185 2487743 1415083 1193145 786045 768094 950099 950002 996189 1003105 1030661 1049397 1185518 1179660 5282529 5420184 39.35 70.3 1
09:24:28 2024-01-23 743938 728858 218698 215005 360201 369408 402726 396988 247237 243696 306279 312086 345800 349273 4405477 4697470 6905633 6688439 1283188 1324508 330938 293186 317421 317062 378523 368237 353861 353848 236674 237567 755052 715131 1647723 1599873 492645 485292 711960 714322 904506 887999 947466 948692 991951 1009372 982358 1088377 2377564 2502888 1387996 1177831 782693 773702 952838 943457 991220 1007902 1041362 1052678 1174600 1170212 5182158 5414628 39.35 70.3 1
09:24:29 2024-01-23 732291 727551 219062 215070 361033 368756 403296 401606 247237 244241 305634 311694 345174 348673 4411475 4785020 6919878 6668639 1270581 1325450 332679 291814 320534 316840 378523 367683 351835 353171 236007 239078 752917 719387 1634845 1583630 491246 486805 708433 714322 913824 887369 938168 949365 998263 1009769 974768 1075887 2370813 2513871 1472049 1175316 790545 773153 942922 944651 1002575 1013099 1032133 1045922 1176364 1184807 5261261 5408054 39.35 70.3 1
09:24:30 2024-01-23 737265 731701 219381 216039 358786 365317 402213 399653 247026 243321 306604 312407 345871 350328 4414622 4708556 6873251 6707412 1298261 1326141 331977 293009 315491 317132 381078 366028 353861 352183 236108 237567 756462 723226 1622991 1590627 493347 486769 713535 719223 902741 880400 950278 953724 992691 1007911 974077 1090587 2372498 2471340 1418917 1185418 782816 768775 957274 948838 989739 1005947 1035402 1053797 1179714 1169082 5197953 5426798 39.35 70.4 1
09:24:31 2024-01-23 738430 727041 220326 216733 359874 369184 400978 401039 246476 244859 306064 311968 346949 348709 4405250 4738657 6952172 6691999 1264323 1325450 332607 292188 318131 318057 377387 365992 353449 355050 236674 237235 757871 714111 1621957 1589498 491945 490742 710445 714322 909365 889262 942344 947274 994805 1017794 978112 1078888 2366497 2509314 1378075 1174057 786045 773628 946240 942677 998147 1011396 1035514 1038663 1171363 1178854 5229883 5422928 39.35 70.3 1
09:24:33 2024-01-23 731891 729765 219062 214702 361069 367520 400978 396916 247237 243731 304667 311694 345835 349991 4399061 4718016 6835950 6688552 1300298 1326141 329938 292704 319366 316105 378934 365992 353861 353848 236340 238005 748629 724020 1610079 1586117 491945 486833 709438 717346 907790 880405 945034 955076 994805 1005810 973756 1088253 2378413 2485422 1407258 1191417 785620 768849 950099 947237 995483 1001688 1033607 1047798 1186432 1179660 5261563 5396160 39.35 70.3 1
09:24:34 2024-01-23 742353 730662 218651 215070 360702 368628 399747 397025 247237 243696 306316 309825 345871 348742 4421970 4716759 6912561 6696776 1284904 1324225 331403 292740 315239 317097 377969 367978 354361 354384 236674 237235 753643 713092 1648407 1595337 491945 484915 712466 714322 903381 887999 948999 950227 992621 1012193 980354 1086676 2383502 2502188 1415079 1171974 781139 774800 953715 941273 992630 1012221 1040027 1049219 1167144 1162582 5156674 5435941 39.35 70.3 1
09:24:35 2024-01-23 733149 729204 219745 214736 360997 368333 403417 401039 246547 244859 305598 311438 346391 351388 4414622 4783586 6910553 6696593 1279525 1326141 333689 292201 318392 316653 381616 366579 351226 353737 236674 237768 753643 725055 1611564 1575162 490549 489668 709247 718400 911764 883025 942158 952741 999531 1015061 971108 1082046 2364912 2484488 1438557 1179379 786045 768130 945605 946069 1000480 1008651 1028459 1044742 1178299 1185407 5244947 5417255 39.35 70.3 1
09:24:36 2024-01-23 738147 729756 219026 215039 358790 367556 406015 399343 247237 243731 306568 311531 346913 351352 4405188 4658075 6864038 6720115 1298261 1326256 332715 293634 315491 317167 381078 368087 353861 353206 235743 237034 752956 721296 1657353 1594935 494401 488872 714493 719384 903307 883136 950769 958174 991914 1006489 974114 1091301 2379255 2473496 1403768 1184641 782816 765618 955550 950002 992630 1000710 1037065 1050661 1180583 1179660 5211072 5421292 39.35 70.3 1
09:24:37 2024-01-23 741294 729496 219062 215100 359874 368369 401859 399800 246766 243491 306532 312187 346391 349200 4414622 4734359 6938529 6697925 1283188 1324225 331942 293634 318131 317167 378898 368237 351871 354776 237344 237522 764352 716900 1631760 1601978 492645 488290 712466 716083 904022 887999 948177 949365 993284 1011514 981140 1087375 2378413 2504742 1440513 1177831 782693 773702 951679 940782 989813 1009363 1041512 1048074 1169703 1172177 5155712 5396197 39.35 70.3 1
09:24:38 2024-01-23 731059 727873 219521 216541 360961 365282 401013 401606 247064 244482 306064 311191 345835 350292 4414540 4796742 6923874 6678018 1275877 1326159 333454 292294 320051 318551 378646 370183 353557 355853 237009 238567 757279 722330 1638511 1585882 491596 486805 707894 714322 914401 888988 938848 948655 997520 1017256 977685 1077460 2368278 2513871 1417039 1175316 788291 773702 943591 944128 1002561 1011505 1030990 1043339 1173833 1180247 5250595 5404198 39.35 70.3 1
09:24:39 2024-01-23 732039 729729 218149 215143 360952 368230 401013 400190 250797 242947 306280 311659 345557 349236 4408330 4728407 6835950 6687228 1296408 1329151 333166 292028 319971 316513 378754 369133 355364 355601 236741 237864 752917 723503 1654600 1586117 494753 486012 708396 718438 908564 881685 944809 956505 993925 1006453 972674 1085239 2374185 2489780 1417039 1193233 788291 768130 949462 950002 996189 1003105 1030661 1047798 1188227 1181331 5278772 5422928 39.35 70.3 1
09:24:40 2024-01-23 744656 729847 218686 215039 360961 369184 400661 396664 247237 243696 305634 310723 346878 349521 4408519 4718016 6932935 6725717 1283150 1326392 330759 293491 317724 320088 378682 367942 353861 354384 236674 237602 764352 715131 1647193 1599873 492645 486012 712429 714322 904394 887466 948177 949365 992691 1010800 983330 1087413 2369511 2501114 1438557 1178670 782693 773702 953919 943457 991220 1006480 1041869 1046821 1172099 1170518 5188554 5404010 39.35 70.3 1
09:24:41 2024-01-23 734196 727591 219062 214890 361069 367556 400344 400756 247237 243765 305383 312668 345871 349805 4414622 4786131 6940697 6678866 1277405 1326355 333418 292945 319402 316105 378934 368764 351654 353666 236674 238743 760222 721956 1635501 1583630 491246 486805 707393 714322 911764 887999 939590 949365 998263 1009832 974805 1075887 2368278 2513871 1413126 1175316 788291 773702 943591 944799 999650 1011505 1030990 1044779 1173833 1179098 5254346 5439827 39.35 70.3 1
09:24:42 2024-01-23 732559 729770 218380 215104 361033 366674 402213 400473 250797 242982 306532 311694 346651 349236 4417980 4722727 6884425 6724912 1305800 1324225 330902 293832 317095 316805 381078 365992 353716 354489 235379 238041 756462 724537 1616331 1586117 493347 485292 710445 719495 904022 880400 949690 956468 995510 1000683 973387 1088224 2374185 2475287 1434645 1187176 783533 765851 952838 949328 994777 1002469 1030990 1049464 1175849 1179660 5265617 5422928 39.35 70.3 1
09:24:43 2024-01-23 736344 728147 218346 215100 359874 368074 401588 400770 247237 243491 306315 312703 345622 349548 4417903 4743209 6957180 6715533 1281355 1322628 330938 292902 317876 317167 378898 367166 351835 354634 237009 237602 756462 717178 1627264 1595337 491596 485328 714493 714322 903750 884072 948852 947311 991988 1010800 982631 1085058 2379240 2501114 1440513 1175316 782693 774800 952838 940782 991220 1009363 1041869 1044282 1170368 1170523 5172232 5411914 39.35 70.3 1
09:24:44 2024-01-23 728669 727723 219511 215070 361033 368230 403868 402102 246610 244613 305920 313286 345174 352297 4411602 4783586 6905009 6691999 1281578 1322628 333924 292259 318392 317097 378934 367606 351835 354268 236674 238005 752234 726611 1616144 1576897 491945 489668 709942 719495 911115 879365 940966 953724 996814 1012230 968502 1078925 2363232 2482727 1436601 1181273 787167 765581 944933 949328 996189 1006480 1028459 1044816 1178909 1184533 5243106 5422928 39.35 70.3 1
09:24:45 2024-01-23 739734 732221 219499 214932 358535 368520 403274 399162 247202 244137 306388 310917 346995 350678 4414622 4672263 6843592 6724912 1293636 1322312 333423 293186 315491 317167 378934 367045 353861 355277 235379 236502 755736 719233 1643365 1592889 494126 486769 713535 719495 902576 880400 951395 953687 990546 1006489 973424 1093811 2372498 2471340 1379924 1182955 780025 765310 954871 948655 989813 1000747 1034041 1054067 1179746 1177992 5211072 5428448 39.35 70.3 1
09:24:46 2024-01-23 743140 728341 218921 215035 358647 367377 403868 402474 247096 243696 306604 311968 346670 348184 4411475 4715178 6952172 6705958 1278537 1321689 331439 293669 317421 317132 378862 367131 351835 354384 235379 237235 759280 717178 1625544 1588370 489158 486841 715559 713814 908440 888901 947792 944520 991988 1009697 979843 1086825 2373258 2495457 1396235 1168485 781139 773702 948752 940115 991220 1010791 1040027 1049055 1164666 1173920 5163158 5416312 39.35 70.3 1
09:24:47 2024-01-23 730926 727956 219574 214932 360952 366417 402815 401039 246547 244613 307965 312407 345871 351388 4420840 4796742 6929204 6678018 1274318 1322628 332985 292330 318392 318501 381078 370436 351835 352218 236674 238005 761494 723503 1616627 1576897 490549 486877 706391 714322 913279 885481 938922 950039 999751 1009850 974114 1077460 2368278 2510308 1397477 1177843 788291 772606 943591 944483 1001104 1011663 1036527 1044278 1176253 1183116 5244853 5392315 39.35 70.4 1
09:24:48 2024-01-23 732559 731050 218158 214932 360920 366789 402142 399343 251184 243526 307854 314832 346130 349236 4411475 4728407 6845275 6696776 1290026 1324225 333658 292330 320081 317132 378934 366028 355364 356356 236007 238005 757206 721956 1632194 1586117 494478 485292 707931 719495 908954 879845 944758 958579 998263 1006453 971293 1085239 2368278 2491921 1424864 1192268 786606 765887 950325 951544 996839 1004524 1032133 1052293 1187310 1179551 5282542 5418974 39.35 70.3 1
09:24:49 2024-01-23 741505 728137 218620 215070 360925 369276 401974 399922 247931 243696 306532 312407 346356 348779 4408737 4722054 6952172 6702832 1270082 1322628 333454 293151 315564 318538 378487 368871 351835 353171 237344 237165 762980 716154 1615947 1589498 490549 489668 713949 714194 908564 887999 946383 947237 994533 1015518 980539 1085239 2368278 2495457 1379924 1169946 783375 773787 948973 943383 996876 1015052 1038047 1045885 1171363 1179770 5222816 5402535 39.35 70.3 1
09:24:50 2024-01-23 733080 732742 219227 214702 361028 367485 401823 396952 247237 244824 306742 311694 345835 349164 4408395 4729385 6841231 6678018 1285365 1326104 333924 291762 319366 317026 378862 367826 354611 354233 236340 237733 762318 720413 1650049 1586117 494401 486769 708396 719495 908342 880002 942344 958542 998189 1009336 973784 1082076 2369874 2496053 1426086 1191417 788291 767758 948973 951544 998022 1003105 1031397 1049294 1187936 1182735 5269079 5407754 39.35 70.3 1
09:24:51 2024-01-23 743135 729719 218651 215104 360961 370579 401588 397025 247931 243696 306280 311156 345871 348705 4414622 4694889 6892644 6706342 1285180 1324508 331672 293151 318392 317097 377688 367095 354862 354885 237009 237935 753643 714111 1633457 1602148 493347 485292 712466 714322 904022 887369 947584 950002 994033 1013108 985221 1090673 2378413 2503967 1440513 1180353 785058 773702 952838 944128 991794 1006444 1041757 1050829 1172892 1171257 5182855 5411914 39.35 70.3 1
09:24:52 2024-01-23 735246 727660 219026 215035 363112 367485 402441 400473 247237 243696 304667 312633 345557 349769 4411678 4803565 6942354 6688439 1279525 1325450 333184 292294 318392 316140 381078 367095 351835 353171 236674 237900 753643 724259 1609558 1576897 490549 486805 707393 715065 912817 887548 942346 953617 1002565 1016536 973254 1083594 2369874 2496860 1438557 1178670 788291 772136 947067 946143 999022 1009363 1028615 1044742 1177317 1185371 5254346 5411637 39.35 70.3 1
09:24:54 2024-01-23 737720 729692 219026 214682 358755 367190 403382 399343 247237 244241 305956 311277 345835 351069 4411678 4648083 6857847 6715533 1292751 1326260 332949 293598 315527 318538 378898 367826 355273 353206 235379 236467 761295 719748 1664983 1595337 494049 488983 715473 721478 903787 884078 950806 955415 992621 1008809 978632 1092920 2374185 2479193 1383622 1182681 780582 765851 956439 947237 988934 1003105 1038545 1052493 1179746 1177131 5185456 5423628 39.35 70.3 1
09:24:55 2024-01-23 741482 728620 219710 214186 360961 369148 400978 400473 246511 245271 305562 311175 346878 350343 4408395 4739964 6912411 6669311 1268621 1324225 332877 291557 320307 317097 377688 367647 351835 353171 234679 238005 754347 719748 1626466 1585610 491945 489677 708396 715847 914401 889262 941038 952741 998189 1009697 974805 1078886 2371650 2513871 1446997 1177694 788291 774529 943591 944128 1001903 1012221 1033780 1044742 1173797 1182168 5248694 5392277 39.35 70.3 1
09:24:56 2024-01-23 732039 731701 218346 216043 360956 366381 403062 400190 247931 242913 306064 311659 345835 350256 4408519 4708543 6864173 6706154 1304570 1324225 330866 294046 317059 316583 380788 368348 354502 354452 237849 237723 761494 725445 1626412 1589269 493347 487943 712466 719274 904022 880363 949150 956701 995363 1000418 975444 1088224 2377564 2477043 1434645 1184641 782816 765581 954871 949291 994777 1001688 1030990 1050211 1183668 1179660 5250530 5411914 39.35 70.3 1
09:24:57 2024-01-23 737879 727132 218651 215139 360381 367520 401588 401039 247931 243286 306568 310723 346599 350302 4405363 4715292 6952172 6706342 1272845 1325450 331942 293797 317131 318326 378501 368610 350835 355601 237344 237426 769498 716666 1616274 1592106 490549 489668 713462 713147 908527 888814 944665 944520 993395 1017182 979806 1085239 2368278 2495457 1378075 1168485 782256 771474 949425 940782 993330 1012221 1040027 1047052 1164629 1174556 5170726 5407768 39.35 70.3 1
09:24:58 2024-01-23 733931 729176 219368 214702 360992 367485 405893 400473 246511 244824 305598 311191 345835 351352 4408519 4740302 6887957 6697812 1286864 1329367 333816 292152 319184 316991 378718 366899 354826 356898 236674 238412 755776 721441 1656908 1585882 494753 486841 708396 721541 911301 881254 942344 958100 998189 1011514 972674 1082113 2364912 2489780 1458966 1188022 788291 766940 946277 950002 999022 1000674 1031562 1047052 1182928 1182168 5271242 5421292 39.35 70.3 1
09:24:59 2024-01-23 742306 729838 219022 215070 360925 369776 402177 397025 247237 243696 305598 312407 347400 348919 4408395 4655205 6895577 6716285 1288540 1325376 331762 293009 318210 317915 378422 366543 354862 354885 237009 237723 762923 713092 1634334 1602148 494049 488290 712466 715242 905038 885578 947466 952064 987636 1011514 981933 1087413 2374282 2504664 1413160 1181273 783808 772058 952838 944176 989073 1000710 1040769 1050211 1180583 1173930 5182855 5426798 39.35 70.3 1
09:25:00 2024-01-23 741482 728620 219710 214042 360997 369704 400978 400473 247237 245958 305347 311369 346913 348148 4405250 4751959 6931319 6688609 1272205 1324601 332913 292259 320307 317062 378574 370183 351835 355387 234679 238875 765603 719233 1642584 1580783 491945 486841 708396 714322 913242 887999 938848 949365 998226 1009733 974805 1077423 2368278 2513871 1474084 1177831 788291 773702 943591 943457 1001903 1012221 1030990 1043316 1173760 1182168 5248694 5396522 39.35 70.3 1
09:25:01 2024-01-23 733080 729478 218302 215143 360956 366088 403795 400473 251113 242913 306892 311624 344796 349236 4414836 4719353 6874770 6715533 1304849 1324639 330759 294046 319061 316618 381078 368087 353825 353848 237177 237723 752234 724537 1619086 1586117 492996 484915 710445 718948 904022 880363 946120 954978 992691 1007911 974805 1091412 2374282 2471340 1396235 1184641 781139 765359 955550 950002 992630 1000638 1034041 1052530 1180583 1174192 5216750 5417426 39.35 70.3 2
09:25:02 2024-01-23 742353 728616 219026 215104 359549 368333 400942 401606 247237 245446 308180 311943 346593 351686 4417903 4737447 6957180 6720530 1282233 1322628 330902 293433 317421 317132 378862 367131 351835 353848 237177 237200 746007 717178 1618813 1595337 491246 485256 712466 713307 904022 887999 948177 947237 990546 1012230 982631 1087601 2377564 2501193 1415079 1175316 781139 774251 952838 943185 989776 1008614 1041794 1049331 1171363 1172177 5167029 5402535 39.35 70.3 2
09:25:03 2024-01-23 728927 727632 219062 214851 360048 368230 404440 401497 246955 244202 305920 313286 344655 351510 4414791 4774207 6892644 6693130 1281594 1325450 333658 291779 318392 317062 378898 367045 351835 356861 236674 237567 752234 725573 1607356 1574370 491672 489668 708433 718438 910655 879703 941361 954095 996741 1012230 968428 1080462 2361553 2482727 1438557 1181273 786045 765581 943591 948618 996189 1008614 1026226 1043218 1176483 1183660 5241203 5412026 39.35 70.3 2
09:25:04 2024-01-23 737981 730411 218781 216693 358468 367377 403238 399494 247132 244272 306388 310445 345658 350786 4399061 4634854 6867280 6715533 1288931 1323369 331942 292294 315491 318573 378257 367045 353861 355387 237009 236432 761295 717178 1633662 1595337 494049 486697 714456 719495 901461 882973 951670 952741 989538 1006417 974842 1091401 2371650 2473533 1380534 1181273 780025 768094 954192 946529 989073 1003105 1035552 1049602 1177331 1174520 5194970 5428448 39.35 70.3 2
09:25:05 2024-01-23 741444 728853 219784 214301 359658 368484 403868 400327 246300 245201 305813 312187 346599 350578 4411678 4758035 6958333 6688439 1260289 1323369 333924 291335 320081 317132 377652 369022 351835 353985 235840 237970 750824 716666 1622898 1586117 491596 486805 708433 714322 913062 887999 940966 948655 996036 1015482 976225 1078229 2369963 2502800 1409321 1175316 789417 774800 944933 944799 1002524 1012221 1034777 1044779 1176455 1185281 5257796 5410758 39.35 70.3 2
09:25:06 2024-01-23 734641 732760 218851 216275 363625 368592 404626 401606 247397 244991 308338 314522 347376 351388 4411678 4715292 6843592 6724912 1313354 1332143 332626 296616 320446 321030 384869 372479 357277 357479 237241 240566 764352 731328 1628789 1598738 496874 489668 717081 723897 915876 891497 956962 965625 1003004 1009697 982631 1095888 2400481 2508312 1436601 1201691 794555 774967 965795 963317 1010457 1014869 1047480 1062789 1203413 1195557 5314780 5457213 39.35 70.3 2
09:25:07 2024-01-23 755163 743076 220502 217117 366327 376355 411044 410213 248947 246823 312831 319167 350398 351533 4437788 4755448 7003807 6781184 1315230 1356476 333643 296991 327178 327127 391836 380683 364983 363676 238751 241448 792576 727688 1669847 1629926 499795 493984 719665 723594 919849 901079 963051 964941 999444 1019903 986942 1096153 2417109 2542614 1422755 1193967 792808 781245 970055 962925 1001791 1018308 1050890 1059796 1189000 1182932 5231009 5460775 39.35 70.3 2
09:25:08 2024-01-23 767036 749381 218991 214050 367713 374159 414673 411783 248119 246823 311587 321319 351449 354057 4452111 4794292 7051147 6781184 1303774 1361000 333924 292117 324505 328336 390970 380776 360848 364734 235908 237768 774783 726092 1665273 1618366 494753 493984 712466 714194 913713 891497 945034 947311 986900 1010800 967741 1069620 2396135 2526660 1391017 1174334 785620 772495 951679 946143 995458 1012111 1030549 1036466 1161319 1163771 5246505 5427239 39.35 70.3 2
09:25:09 2024-01-23 755916 754108 214910 211882 363620 369184 413543 408985 246511 243731 315323 317489 349765 351388 4455288 4775033 6953375 6753048 1316207 1360578 326626 288757 321943 323965 387912 375040 356489 360280 233254 234217 770070 732895 1653431 1595337 489158 486390 699239 706111 900012 870743 923418 935577 972211 984186 935301 1046628 2373258 2498634 1407258 1184572 776693 755178 935637 938203 977749 985625 1002565 1019780 1155344 1146335 5286316 5423628 39.35 70.3 2
09:25:10 2024-01-23 763225 750112 211763 208496 356065 366149 405876 405033 242679 241086 306676 311694 343797 346346 4442739 4722667 6942354 6724912 1315230 1358608 320990 283431 319402 318538 381078 369492 354862 354885 228866 231665 753115 713092 1638143 1618366 484048 477011 688055 691835 878268 859517 912095 913159 948954 967074 926302 1025613 2350436 2474390 1384373 1149795 757989 747141 920860 913122 955466 975757 990372 995086 1115252 1122007 5149319 5383777 39.35 70.3 2
09:25:11 2024-01-23 752161 749251 208956 208197 352051 358018 402177 396952 238884 238819 302234 310334 339557 344457 4430205 4747930 6845275 6678018 1305923 1352286 316614 279546 314203 314977 375654 364239 347612 350477 225666 227773 754347 717178 1685016 1593075 479938 475701 674946 685721 867774 839658 890713 906244 934327 941297 902167 1009722 2328467 2435780 1328720 1156665 748183 734941 908541 903902 939536 946628 970162 984465 1105255 1103363 5141560 5365020 39.35 70.2 2
09:25:12 2024-01-23 759155 743560 206296 202506 346085 355263 396898 393918 237758 236342 300260 304470 339083 339495 4408483 4780174 6882577 6626354 1289951 1345526 314123 276399 311604 310228 373102 362627 344553 344368 224714 225561 742368 717178 1609625 1581381 472057 471733 668131 674646 861511 837270 876992 889377 926396 936793 888022 988822 2304917 2421556 1258889 1156665 745444 727668 893290 894240 931650 936187 956779 973064 1097604 1094247 5141020 5351821 39.35 70.2 2
09:25:13 2024-01-23 756591 743067 205489 202148 343458 354493 395046 393918 236823 233791 301371 303096 338061 338972 4427479 4750260 6929204 6669311 1283825 1343027 313610 274639 310286 311679 369920 359562 342821 344403 223468 223546 752917 707240 1626383 1592665 471909 468598 666708 670279 856459 833706 874575 880021 917204 928574 882945 979571 2306558 2423521 1328720 1140790 742987 725607 889377 887981 929011 937965 949141 963668 1093719 1089205 5214970 5357371 39.35 70.2 2
09:25:15 2024-01-23 758733 746312 205196 201343 343528 355478 396268 391936 236623 232135 297302 302149 338524 339611 4433367 4707493 6863926 6678866 1303975 1343759 310224 274411 310286 309254 369848 359827 342857 341519 223596 225480 743778 711809 1603322 1598561 468778 465168 667182 667960 844266 830162 875781 872486 902764 926760 882904 973053 2296738 2436758 1293029 1133971 738232 725607 884424 880423 926271 938629 946073 955211 1079022 1088242 5213027 5365057 39.35 70.2 2
09:25:16 2024-01-23 753830 748890 205191 201805 344982 351929 396862 392490 235529 232135 299419 303494 337552 340273 4458301 4702316 6854600 6715533 1315930 1351806 310695 273765 308393 309980 371269 359802 342605 342663 222855 223443 751488 707746 1629867 1608998 470644 465131 664346 666494 842636 827810 872704 871141 901457 921039 879012 971480 2296738 2427564 1326553 1130298 735085 724543 885056 880699 921776 933963 945364 954316 1077634 1084898 5220477 5376101 39.35 70.2 2
09:25:17 2024-01-23 756587 751706 205191 201840 344982 353689 396898 390364 235166 236532 297518 303068 337232 339998 4467667 4714962 6873712 6724912 1317950 1352615 309976 273552 306334 309980 369704 359403 342677 342699 223219 223374 750059 707746 1627529 1609120 470051 464583 663404 667011 839483 822950 867741 868908 896778 915879 876303 965926 2296465 2425241 1320903 1128689 733064 722421 883051 878111 917177 928601 944351 948745 1072228 1080629 5224348 5385467 39.35 70.2 2
09:25:18 2024-01-23 760893 753688 204908 200576 343042 354743 396862 391936 234606 236057 297987 302643 338025 340612 4483424 4738657 6891902 6726385 1316109 1352354 308244 272823 309156 308213 367485 359913 342435 341111 222820 223443 740959 711061 1638990 1609120 468110 462510 662464 664175 838021 825033 866506 864530 894908 913744 871127 960920 2290733 2425844 1294878 1131555 733588 720307 878868 875000 917146 928862 933674 943217 1071433 1076051 5243106 5398682 39.35 70.2 2
09:25:19 2024-01-23 768321 755939 204899 201027 343458 355511 395674 391382 234012 232827 297554 303068 338061 339094 4486398 4757202 6910553 6726914 1315243 1356812 307242 272336 306117 307211 367449 359913 341508 340463 222414 222788 751488 713853 1629219 1604557 465450 459872 662620 661788 834699 820942 862054 860279 889737 909193 868968 955710 2290733 2434461 1319125 1134778 734562 719253 873857 871177 915844 924898 926096 942237 1072951 1069958 5257773 5380764 39.35 70.2 2
09:25:20 2024-01-23 771545 757072 204268 200567 345470 351857 392065 392213 234081 232174 296847 306377 335994 340129 4502182 4817670 6961604 6739762 1318070 1356363 306992 271505 306514 306423 367592 357126 340501 338579 222195 224056 752917 713092 1642749 1606710 464128 461397 659617 658369 832661 819197 858416 857231 884532 907963 862032 948778 2287479 2431009 1321184 1133971 732018 719481 870859 869871 912562 919515 924159 938073 1066785 1066935 5282542 5408054 39.35 70.2 2
09:25:21 2024-01-23 773745 760366 203937 200367 344982 351533 392065 389746 233326 231523 296645 302643 335019 340092 4504866 4839407 6977629 6744582 1315230 1356476 305529 270782 306226 308153 367628 357054 339450 338686 222187 224178 745187 713092 1628296 1604557 463469 462546 658684 658369 832265 814420 853395 854767 884532 903266 857863 944590 2289105 2416021 1336834 1138014 729413 713279 871478 871177 907972 910610 924858 936740 1063607 1060816 5220477 5422928 39.35 70.2 2
09:25:22 2024-01-23 772527 760334 204294 200397 343042 351857 393275 390948 231860 231661 296437 301760 335994 339611 4532680 4867078 7040166 6762150 1302053 1356288 308619 270369 304613 305961 367334 357878 338352 340775 220158 223741 760868 711568 1634047 1604557 464128 462510 653270 658687 837447 811508 846000 850393 881672 900289 848680 944959 2281460 2403389 1303053 1150100 729933 711264 872619 870524 903718 910656 923684 935299 1057719 1049760 5185456 5422928 39.35 70.2 2
09:25:23 2024-01-23 765241 761407 204303 199731 344982 349103 392100 390912 231860 231848 295740 301862 334702 342218 4537224 4924186 7009447 6756317 1312380 1361545 305494 274564 307174 306744 369292 357624 335649 339675 220158 223114 745771 721296 1638869 1599873 465450 462635 651421 661788 831676 802356 842886 857840 883069 887002 844930 948066 2289105 2376475 1332558 1140827 721609 710077 873857 867023 894136 909370 926321 932637 1042063 1050930 5208559 5426798 39.35 70.2 2
09:25:24 2024-01-23 767984 763921 203799 198941 344969 350158 392100 388011 232368 230484 294552 303103 334807 339982 4533907 4867192 6902706 6742863 1331016 1363482 306020 273648 305293 305129 366453 355712 336627 336106 221191 223114 755068 721441 1648502 1608847 463798 457682 654197 658369 821080 802502 849090 851635 871402 883506 853347 942270 2286704 2399983 1321044 1125205 721609 709074 865890 859462 895680 909370 915538 923586 1048525 1051677 5261587 5427390 39.35 70.2 2
09:25:25 2024-01-23 774477 765924 202981 198932 341405 351533 395260 387686 231619 229874 293797 299792 334878 337091 4549769 4827949 6938254 6787928 1326553 1361000 305590 269968 302770 308859 365389 353526 335578 336342 219438 222971 745771 712075 1628852 1622997 463469 457417 650462 654027 821080 802356 841653 843113 868828 883578 843660 932944 2270092 2414307 1317271 1131555 724754 710261 857937 857803 897352 901632 907617 921386 1048553 1045670 5295721 5432017 39.35 70.2 2
09:25:26 2024-01-23 779442 765742 202655 199518 342199 349487 391568 390757 231011 228380 294623 299756 333801 338395 4550413 4888395 7018199 6791575 1317147 1363005 304196 269968 303666 304165 363712 355748 336377 334591 219438 221519 759418 713092 1632034 1612632 459865 457718 650462 653063 821080 802317 837973 839400 868213 881926 838196 926767 2270573 2384975 1319228 1141649 722124 702075 857937 862046 893502 897704 905033 923586 1042455 1037312 5213027 5447394 39.35 70.2 2
09:25:27 2024-01-23 783144 769007 202774 197793 341789 349205 392085 387506 230234 229126 297609 299862 334374 336176 4563388 4931114 7083617 6772086 1297409 1362513 306451 268274 304281 304628 364526 353489 335732 336542 217327 222765 743469 717178 1665959 1611407 458778 457417 644076 647283 823415 801364 830440 838210 870712 874240 830203 925595 2269362 2388361 1295753 1144077 718019 702039 863335 859631 883042 894678 908946 918121 1035973 1030106 5191246 5452357 39.35 70.2 2
09:25:28 2024-01-23 780108 768254 202137 197793 340721 349594 394141 387557 228892 229196 297535 299355 335868 337511 4563464 4905589 6972066 6753113 1317147 1361940 304160 267486 302733 302212 363131 350261 333807 334556 217292 221674 747818 719233 1635749 1611407 461498 454401 642216 649190 816326 793282 832407 839400 859650 872402 833238 927441 2275421 2395623 1319228 1125480 712984 706208 857937 848583 881846 898973 901372 904562 1032336 1039152 5282587 5439036 39.35 70.3 2
09:25:29 2024-01-23 774567 770267 201463 197866 338771 345854 392472 386704 229027 227567 295259 296180 332335 337511 4575878 4837380 6957760 6797903 1337756 1361000 302067 267450 300708 302283 364526 350014 333807 333794 217327 220449 752168 714111 1641501 1623084 460154 453445 645448 645440 811247 797289 832810 830180 855488 871336 832010 913939 2262915 2406801 1327566 1131481 718019 701041 853553 852201 883042 892450 898265 911298 1038914 1033069 5276888 5452357 39.35 70.3 2
09:25:30 2024-01-23 781663 771401 201006 197626 338775 346933 391255 387939 232761 227072 297609 297705 333713 335684 4577212 4910238 7018792 6790563 1320918 1362931 300186 266185 300702 300908 360907 351393 333337 332495 217327 219728 756518 714621 1633237 1613777 456201 455480 644076 645735 814018 793282 820816 827791 857221 871786 818584 910897 2251768 2369737 1325313 1144077 714790 698560 852340 850996 878943 884232 898040 907144 1026756 1021599 5227532 5445542 39.35 70.3 2
09:25:31 2024-01-23 774289 770611 200687 196598 340828 345903 387957 386740 229450 226827 292693 296215 330380 337475 4592691 4970469 7022234 6762427 1296322 1361545 301396 264080 300988 299576 360256 350014 331825 333324 217878 220260 751284 720413 1642525 1604557 454855 450787 636686 643376 811823 786382 819946 830180 854881 860794 816193 914294 2258456 2353977 1327053 1133128 706685 694467 854730 848360 872014 885848 897512 904637 1014551 1023775 5216750 5445715 39.35 70.3 2
09:25:32 2024-01-23 776921 771663 200936 196044 338775 345576 387596 383374 229450 225984 291284 297113 329850 333469 4586590 4928943 6972066 6771805 1315211 1361545 300447 263710 300745 299051 360835 348710 331502 332549 218185 219539 759553 722471 1639200 1611407 454855 450661 636686 645277 802603 782950 820789 827520 843899 856537 822770 908918 2252555 2369663 1279470 1121982 710452 698834 845444 841713 874357 887103 886196 898017 1020760 1024249 5284229 5442812 39.35 70.4 2
09:25:33 2024-01-23 783892 771838 200101 195985 337513 347865 385491 382060 228969 225357 290837 296206 329850 332118 4591923 4889334 7005093 6799942 1320830 1361000 299978 263895 299787 299505 357264 346825 331287 329809 216652 218668 749268 713092 1670841 1626544 454855 448004 636686 638325 802496 784062 815109 820378 844968 861455 813836 900926 2244370 2365683 1325313 1137578 709205 690803 843044 846551 874573 875444 884596 899576 1019461 1012202 5235420 5455201 39.35 70.4 2
09:25:34 2024-01-23 786129 771584 199992 198654 338528 345659 385220 384391 227906 224937 290454 296180 330241 333433 4605071 4979741 7060929 6791575 1297409 1359612 299536 262065 296982 300904 357550 348710 328755 330540 216652 219044 754315 720413 1652873 1609120 452278 448040 632153 638325 804922 779591 811789 823295 846294 851753 806989 905931 2251447 2346335 1315315 1131910 701877 691294 847617 839252 862060 874483 888913 893790 1005183 1010663 5205591 5442883 39.35 70.4 2
09:25:35 2024-01-23 774754 771843 199505 195190 336702 342915 385491 382292 227553 224555 288338 296206 331170 332387 4598782 4940400 6990756 6781184 1315268 1361272 299978 261699 297500 296794 358629 346632 328525 329809 216195 218328 750595 721956 1635607 1613777 453675 447009 631259 638167 795661 776588 816342 820960 835914 851713 813887 902621 2247857 2367414 1313359 1118780 703882 691821 838270 833252 865881 874771 879486 888181 1010317 1015107 5295721 5454914 39.35 70.4 2
09:25:36 2024-01-23 785569 774292 198396 199072 334715 345379 382847 383103 227553 223482 288743 294688 330170 331381 4608147 4892903 7005093 6801101 1322733 1362513 297870 261447 296721 297766 355370 346632 328755 327485 216652 216602 749268 716154 1656911 1622997 449354 445420 634882 634226 798028 779554 810518 811519 843388 855377 802433 893297 2235993 2355334 1289884 1138014 704888 685890 837349 839639 862779 865505 877057 890378 1010341 1003123 5229883 5458520 39.35 70.4 2
09:25:37 2024-01-23 783616 775003 198401 198404 336466 341735 384302 382025 225798 223516 288577 292402 328145 333433 4611435 4998286 7022234 6771805 1294678 1362513 296789 264653 297711 295862 354836 347687 328482 327786 215435 216301 754337 722471 1636064 1604261 446635 447958 627466 636515 801317 773278 806978 815785 834584 844444 802433 895540 2244658 2360701 1305045 1122245 698883 691674 839497 827755 855460 871283 882073 879780 998194 1003123 5276722 5440050 39.35 70.4 2
09:25:38 2024-01-23 776962 775309 197128 198583 334141 341735 385491 381752 225955 222827 288541 292487 329173 331310 4614727 4905509 6966505 6799942 1335959 1362931 295051 260830 295199 295879 356476 345544 325756 326762 215435 214962 748006 714854 1632696 1622997 450997 447118 633741 636006 792569 778703 806921 807093 830258 850544 802433 885832 2231923 2351481 1317333 1125480 699879 683843 830277 832392 861479 866364 870209 884986 1005405 1000182 5248694 5451024 39.35 70.4 2
09:25:39 2024-01-23 788154 774132 197780 195493 334019 342843 382847 381214 225449 223482 286338 293542 329943 331418 4624105 4979741 7059759 6799942 1311485 1359612 295423 260830 293537 299468 354268 345544 324830 330172 214572 214996 752866 713092 1672065 1618191 450092 448019 627466 632598 797941 772537 802132 811629 832078 837775 795616 889792 2235489 2335626 1305691 1125480 695496 686491 835008 827791 851722 864215 874452 880755 993363 998235 5259988 5449428 39.35 70.4 2
09:25:40 2024-01-23 779442 777124 197772 194946 334680 340667 382883 379069 225414 222998 287661 293755 327650 331346 4624105 4938295 6938529 6781184 1324298 1362968 295745 260980 295614 295749 356861 344497 327591 326690 216043 214893 744919 722330 1629553 1620602 449085 445856 630145 634042 790717 772463 805902 802520 825563 845747 797858 880085 2225826 2360701 1288658 1122558 697889 682601 827301 827755 855189 862699 865190 879500 999609 994593 5267505 5458807 39.35 70.5 2
09:25:41 2024-01-23 786129 774132 197128 195083 333748 342253 383791 379069 224025 227073 285026 292932 328180 329975 4624105 4983198 7069084 6801290 1307629 1360578 294429 261347 292616 296273 352183 342523 324794 329202 213129 216323 751395 714621 1632352 1617146 447489 445178 625208 629368 792747 767799 795459 806468 827686 829388 788653 886317 2231923 2333042 1317271 1124679 692032 682601 830005 824428 848069 861446 867732 873732 986905 991128 5259988 5454637 39.35 70.4 2
09:25:42 2024-01-23 779619 777161 196547 194049 335918 338615 382007 378961 223990 221749 285726 292833 326170 330076 4630179 4943897 6942241 6790563 1331926 1363919 294643 259809 293573 293914 355889 342163 324361 324636 213978 215408 758149 717178 1635712 1622815 447808 441593 627466 630870 784200 769841 801672 797908 819488 838437 793360 875049 2222664 2333042 1305364 1122282 695219 677744 821057 825375 851722 856037 860243 876959 994772 989080 5239288 5464286 39.35 70.4 2
09:25:43 2024-01-23 788715 775040 196478 194401 332706 341459 382274 378961 223529 223261 284121 291865 327156 328432 4633484 4996114 7062508 6802278 1311447 1359612 293256 259959 293639 294113 354239 342307 323736 327346 212235 214457 749923 716154 1654011 1618297 445583 441737 621677 626483 790316 765622 792850 802520 823155 829763 786370 879151 2224337 2326432 1301853 1122558 689571 679703 825545 820341 843798 855178 863923 870148 984169 987412 5254062 5466340 39.35 70.4 2
09:25:45 2024-01-23 779628 777829 199925 193783 334028 340648 383085 377220 223110 222479 285864 290236 326170 329345 4626878 4939499 6947854 6799942 1330032 1364166 291841 258904 294964 292432 354885 341236 323772 324672 213430 214804 780433 717448 1639210 1621819 446217 440077 625652 627296 781388 765622 793167 795172 818331 829532 786929 868626 2214978 2329734 1327566 1127083 693513 675185 821057 822895 847467 847550 857795 871560 987567 981272 5228980 5458482 39.35 70.4 2
09:25:46 2024-01-23 784246 776992 199858 193783 332972 336542 383356 377787 222577 222479 285886 290236 327374 330443 4630179 5035376 7041108 6764123 1308591 1363882 292285 258431 292791 291987 353884 342235 322456 324744 212383 213496 748452 724537 1620345 1608839 445019 441737 619337 629079 784200 762023 792493 800247 811677 825233 787537 873765 2222664 2335626 1315338 1108589 690554 678741 817534 813753 846266 855178 850890 861911 984777 986983 5314533 5464286 39.35 70.5 2
09:25:47 2024-01-23 788529 779742 199858 193752 331973 338341 378907 377787 222611 220559 284187 290587 325153 328140 4642863 4947647 7013132 6821251 1320880 1364354 290652 258249 293297 293097 350616 340170 322898 322849 212710 216360 746369 715904 1658099 1620667 441803 439234 621677 622302 780834 763453 783873 792176 817553 827567 779559 869523 2216553 2312960 1321461 1125480 685125 673381 823977 820923 834703 846213 860857 867016 974975 977847 5201666 5438923 39.35 70.5 2
09:25:48 2024-01-23 777230 778378 199678 192533 331968 336578 381196 374066 222577 220594 281878 290236 325037 329436 4639551 4986828 6989902 6800881 1317147 1361471 293035 256592 292650 290762 351290 337681 323652 322884 211133 214804 757346 722471 1630380 1613777 443072 437724 617808 625038 773845 756402 788525 789896 806922 828737 784140 860828 2207281 2333042 1323496 1116181 688591 673469 815303 814979 841277 846177 849081 861911 981347 978539 5263754 5464286 39.35 70.5 2
09:25:49 2024-01-23 787813 778639 196170 192837 330571 337559 378871 375453 221209 221559 286952 287465 324664 324528 4636243 4998286 7072000 6800913 1315057 1359501 288961 256949 291194 290418 349738 342172 319466 324323 210684 213600 751395 712075 1635280 1618366 441803 437665 618246 620714 779729 757920 783813 791053 811677 818476 774459 869560 2213405 2309682 1309447 1119364 683173 672904 816377 811703 834039 844950 852136 860182 970766 974360 5248837 5442887 39.35 70.5 2
09:25:50 2024-01-23 783979 779733 196433 191931 331471 337767 378943 377180 221209 219802 283219 287534 323166 328933 4645698 4964316 6963863 6801177 1328354 1361037 288926 255407 291799 289831 351537 340265 320649 320410 211380 212754 742925 717178 1630496 1620667 441803 437893 618026 622719 774394 757886 786213 784080 808945 820518 777124 860828 2204145 2320527 1319426 1122245 686634 669099 811837 816171 839451 838537 846630 862524 977560 964602 5243032 5474288 39.35 70.5 2
09:25:51 2024-01-23 791108 779738 196300 191926 330607 336813 378907 376353 220834 220180 286879 287569 322715 330443 4654995 5040422 7053925 6795092 1296597 1357882 290489 255196 291642 289880 348613 338191 319430 321701 210684 213600 745510 723503 1656780 1604557 439161 437893 612975 619972 776864 749888 783255 788704 804872 817321 776659 862630 2214705 2331387 1327566 1106095 681229 672904 814145 809404 833449 846934 849081 853325 972179 977847 5306948 5460390 39.35 70.5 2
09:25:52 2024-01-23 782149 780957 196020 191926 328671 337287 376600 372091 221174 219154 286842 287569 323201 324203 4663927 4952553 7006965 6827708 1336073 1362513 289031 255407 288523 290277 350243 339062 320424 320671 210026 213002 756567 709774 1661678 1632217 440585 435389 614750 616325 770561 754259 778662 783524 808062 819832 765860 855826 2202580 2314602 1323675 1125480 682686 669573 814724 811703 829054 838428 849081 857698 966472 969398 5225988 5451024 39.35 70.5 2
09:25:53 2024-01-23 781663 779186 195471 191257 328938 337051 378266 373729 220307 219837 282811 288067 324965 327871 4662797 5000030 7003807 6799942 1312455 1360351 288961 257116 288595 288089 349175 337552 317973 320896 208716 212967 758861 719233 1670379 1613777 441803 437005 610307 618076 769434 747131 783813 785844 801318 811541 770391 853284 2198198 2338941 1315356 1108458 684636 671474 804899 804765 834667 843317 838561 848306 974975 964602 5333344 5466340 39.35 70.5 2
09:25:54 2024-01-23 794890 779823 195162 191593 327910 337289 376600 377451 221882 219214 283890 285658 322836 324383 4662797 5008687 7041461 6818699 1318977 1361978 287090 253807 288523 288527 345476 338326 318936 319813 209844 212371 742568 715131 1632959 1623084 437242 432831 613843 614507 769434 752124 773385 778433 804872 811541 767318 852072 2198008 2296162 1307216 1119364 677362 664634 813568 809404 823055 836648 847269 853288 958784 961066 5220477 5468186 39.35 70.5 2
09:25:55 2024-01-23 779664 779742 195471 190673 328609 336321 376879 373020 219749 218978 281850 286959 324051 324419 4669467 5017494 7013151 6799612 1310548 1359612 288023 253348 288004 287181 349738 337552 316057 319665 208682 212371 750595 718719 1645064 1613777 439893 432831 608942 616325 765760 745065 779289 781859 797857 810254 768066 849016 2191770 2335626 1329905 1108458 681229 669573 802473 804194 829054 835962 839158 849020 971454 965257 5322517 5460390 39.35 70.5 2
09:25:56 2024-01-23 793088 781841 193960 191350 328705 336740 375292 374258 220797 219013 282049 286933 322091 324977 4654787 5018864 7072672 6828078 1317147 1358411 287234 253560 287199 287391 346518 338582 317378 317960 208682 211375 752866 712075 1648700 1618191 436310 435502 612108 612696 770561 749321 772285 779201 800150 808243 762340 853321 2198008 2294533 1317333 1114594 675746 663659 807209 802483 823091 836057 839756 847135 956587 955588 5243106 5458293 39.35 70.5 2
09:25:57 2024-01-23 786129 783322 194540 190512 327799 333685 376421 374258 220797 217549 282720 284898 322459 326897 4663927 4985055 6957180 6790247 1323630 1359612 291013 252185 288486 290885 346813 337003 316022 316009 209370 211375 756567 719513 1647340 1619516 437553 432759 611243 616325 764675 746998 774690 773762 796930 810254 765157 845324 2187181 2302113 1309251 1115387 679292 661811 802048 804648 827879 829415 831806 849020 965781 959199 5239928 5473985 39.35 70.5 2
09:25:58 2024-01-23 792893 781956 194097 190380 327768 333108 376385 375053 220643 217724 281362 283934 325543 327141 4658033 5062255 7050434 6790563 1305876 1359612 290844 254671 288541 290404 345476 337277 315816 317035 208321 211375 752088 723367 1621229 1604557 437242 433075 607301 616325 765760 740453 774487 779021 788793 802455 765700 847770 2188736 2317238 1299380 1105308 677362 665647 800035 796706 827292 836648 830430 841492 963048 955588 5339531 5481858 39.35 70.5 2
09:25:59 2024-01-23 795079 782772 193449 190226 328473 333722 374239 372091 222982 217083 281832 285633 323140 323855 4675064 5002593 7018199 6813836 1319031 1361545 287234 252150 286486 291001 343370 333546 318646 315021 208356 210862 752088 714621 1642212 1627612 434763 428978 607158 608856 762473 745342 764890 771571 798060 808243 756481 844305 2188736 2294533 1317445 1116181 673821 660405 804899 801346 816368 828142 837331 844053 954067 955767 5215315 5467313 39.35 70.5 2
09:26:00 2024-01-23 781663 782798 194026 189416 325897 333288 373714 370020 221134 217107 279563 284864 322006 324419 4679732 5007559 7003807 6796317 1313392 1358647 290808 251378 285846 290404 344439 332896 315816 316486 207169 211340 752800 721296 1634264 1613777 436931 428835 603224 610402 759167 738580 772285 773762 784319 804798 760110 839690 2182524 2324784 1319521 1106095 677362 663154 796912 794907 822798 829415 829347 839434 963327 960183 5339177 5471222 39.35 70.5 2
09:26:01 2024-01-23 794643 779814 192640 189420 325014 333541 373154 370020 219224 217724 279402 288245 322650 322190 4673705 5026104 7045415 6801139 1317147 1358647 285081 251413 284937 287297 343370 335505 314352 315753 209404 209693 754337 711061 1635918 1613777 433223 431238 607301 608856 764638 744010 763228 773490 792811 799166 755387 844085 2188736 2283700 1286216 1110038 669516 660550 800343 794344 818742 829168 832020 839271 948701 952461 5257604 5466340 39.35 70.5 2
09:26:02 2024-01-23 786476 780993 193610 188916 325862 331740 373416 370020 219565 215565 278973 288447 320392 324383 4661433 5003483 6966505 6799612 1313339 1355757 286920 254904 284937 286195 345343 333438 315816 315580 207382 209693 753581 719233 1628225 1618366 433838 427631 607301 610856 756985 739587 768328 765641 788333 800090 755920 835727 2177915 2289657 1325752 1113351 674783 657999 797881 798919 814062 825596 833394 839583 950085 949659 5256198 5461960 39.35 70.5 2
09:26:03 2024-01-23 788523 781291 192774 188825 324658 331543 374310 369839 219307 216711 278348 288447 321328 322454 4686412 5083705 7059759 6801290 1307742 1355757 286190 255012 285904 284729 343405 333221 314892 315091 206093 210021 746116 721016 1627809 1604557 433838 429621 602127 610892 758593 736916 765507 772665 782595 800296 755808 836001 2179463 2315824 1305181 1100713 675746 661590 794844 795519 818575 820329 825212 838277 953660 952425 5288347 5483030 39.35 70.5 2
09:26:04 2024-01-23 792001 779819 192305 188830 324942 333288 373711 369984 218918 216676 277459 284548 321067 320205 4685748 5024918 7073371 6830548 1313317 1356476 283777 255191 283312 285597 342915 332896 311783 315056 207638 209039 749102 711061 1643996 1617217 432609 428987 603833 606175 760854 737500 762444 770208 788892 791101 748632 839690 2182524 2302113 1299076 1109381 669707 662280 799622 787962 814678 826244 828163 836312 948738 951929 5320530 5468186 39.35 70.5 2
09:26:05 2024-01-23 784209 783914 192360 188970 324521 333794 373975 368763 218883 215001 278669 284543 321257 321275 4680378 4970867 6989902 6828078 1326440 1359104 285045 251991 281685 286123 344819 331081 315550 315358 207638 208823 746797 712075 1661418 1631085 432266 428171 602127 603054 754360 737181 760272 764555 788892 799166 747628 834739 2180970 2280251 1319521 1114795 666367 654941 799053 791955 810529 820293 827331 832740 944639 945640 5282542 5466150 39.35 70.5 2
09:26:06 2024-01-23 786476 783529 192301 188203 325010 329702 372003 369911 217889 215001 279133 283204 320285 323136 4674763 5000615 6972066 6809320 1329301 1359612 283273 251637 284094 283710 344588 331350 314670 315580 207638 207703 749268 711809 1630176 1623084 433531 428171 603833 604770 752189 737985 762986 764555 784293 798039 744886 830505 2176305 2290700 1288138 1118780 671903 656804 795616 793153 809481 819625 827995 833521 940644 943197 5220477 5474175 39.35 70.5 2
09:26:07 2024-01-23 781589 780920 192305 187574 324649 329738 372893 367691 219224 214897 276962 284672 318835 321406 4681447 5022463 6995741 6809320 1311519 1355757 285138 250894 282698 284144 342879 331981 315335 313921 207638 208503 762762 721296 1632334 1613777 431312 423854 597923 606495 747797 731082 760009 762353 779724 799081 753622 829281 2173254 2290700 1295006 1106218 670186 652976 790892 793263 811215 818467 821101 833484 946685 939311 5256198 5486943 39.35 70.5 2
09:26:08 2024-01-23 795727 781992 192301 187020 325014 328671 372657 369947 217491 214966 276149 283353 318576 324894 4688332 5068133 7090013 6809320 1290946 1356476 285009 249732 282663 284343 341290 331350 312946 314914 207346 208318 754315 721296 1636331 1603287 428694 428777 598956 607131 755832 728466 755978 765419 779354 789834 754845 833923 2179473 2299973 1295390 1096846 669707 656495 787525 784804 813558 821946 818696 829113 948240 943087 5352155 5477565 39.35 70.5 2
09:26:09 2024-01-23 795718 784057 191358 187873 324028 329738 372920 370020 218016 214712 277388 282306 319058 319912 4689756 5033442 7031783 6828078 1318753 1355757 282125 250894 281676 284144 340452 330849 311676 312968 207638 207668 749102 713092 1645510 1618366 428255 426963 601475 601740 753555 737078 750916 760694 782900 789980 744358 833886 2177904 2273377 1280103 1106882 663996 654477 793147 785715 805902 820437 823448 823054 940791 945640 5322232 5466340 39.35 70.5 2
09:26:10 2024-01-23 789837 784347 191057 187414 323532 331740 369893 366587 218168 214266 276768 282412 318835 321275 4698858 4983085 7013132 6837456 1326440 1358411 282015 250294 282669 283746 342325 328817 313714 312968 207054 207668 755831 712075 1662877 1629926 428731 423746 599534 601193 750474 734460 755083 758987 783887 793445 745430 827706 2173254 2268502 1319521 1110038 660753 651904 790552 784043 802608 820204 820993 823388 937535 941972 5314533 5468186 39.35 70.5 2
09:26:11 2024-01-23 784246 782097 190495 187020 322122 327715 372920 366551 217153 214266 276768 280591 318870 320397 4699135 4990138 6985156 6830435 1335959 1356588 280667 250506 281372 281849 342602 328817 311778 312682 206472 207489 754315 709774 1642473 1629926 431078 423493 598181 600766 747136 732895 755007 757905 781864 793409 741118 825735 2170191 2277722 1296677 1114795 663996 650243 791113 787478 801396 811459 821105 825471 930044 935192 5239288 5473658 39.35 70.5 2
09:26:12 2024-01-23 783892 782097 191363 186663 323992 328440 369929 365451 217829 215556 275269 283195 317392 320433 4696276 5035561 6966505 6809320 1319002 1356476 283273 249346 285964 281949 340811 328817 312032 311038 207054 206412 755831 719233 1641261 1620602 430702 423529 599769 604882 745902 732895 757994 755201 776591 788793 740969 821040 2157849 2276551 1300830 1116181 666367 651238 788645 784069 801433 811121 819936 827897 932752 928511 5237360 5474175 39.35 70.6 2
09:26:13 2024-01-23 783617 782101 190756 186401 323010 329545 369893 366945 216816 213637 274427 282376 317135 321768 4701765 5049721 7023797 6818699 1312455 1356476 281945 249346 282938 281752 342361 330374 312048 313409 205893 207489 754492 720031 1633437 1618191 430702 423637 592118 602196 746187 725465 759188 760070 772297 788974 744505 819834 2170191 2305382 1313253 1100713 664547 648864 783065 787514 804808 809377 812937 825434 938865 930195 5271269 5474288 39.35 70.6 2
09:26:14 2024-01-23 789837 783239 190456 186651 322484 328409 372657 365416 215509 214266 274427 281447 317075 321275 4701879 5102462 7042277 6809320 1307742 1352615 281269 248925 282938 280236 341807 333569 309170 313444 205748 207137 759684 717963 1675539 1617146 430088 423601 593622 601341 745056 724401 754314 756758 771939 784500 744323 821040 2167074 2302113 1313253 1100713 663996 650325 781919 784069 805462 809377 811202 827271 938200 930195 5265617 5474175 39.35 70.5 2
09:26:15 2024-01-23 788446 782060 190156 186401 322031 327644 370002 364903 215475 214266 276911 281482 317357 320821 4688295 5102186 7065519 6809320 1305811 1355757 281192 248541 282539 279775 340499 329907 309170 312463 204994 207281 759684 717178 1669364 1615722 429476 422897 593108 599562 744421 724277 754761 756421 772196 788516 740348 815883 2160918 2289073 1319614 1099160 661635 645479 780811 784043 804319 808826 810624 820647 935508 927496 5275036 5477565 39.35 70.5 2
09:26:16 2024-01-23 790688 782097 190161 186401 320843 327723 369966 365487 215475 217995 274391 280626 316365 322224 4701765 5109556 7062508 6799942 1290946 1352578 280868 246629 282539 280550 339094 331202 311166 310789 205607 206240 754315 722050 1618111 1604261 426129 423565 593952 601068 747321 722462 749228 755561 768304 780743 738512 819834 2163929 2292818 1309137 1094428 663523 650777 779706 779536 802571 808234 806450 823388 935508 932830 5263843 5486943 39.35 70.6 2
09:26:17 2024-01-23 796849 783239 190460 189237 322747 326692 366497 365451 215440 217429 274391 281876 315156 319649 4714528 5082585 7112246 6840338 1307667 1351806 279345 248157 279329 280845 339611 329184 311606 311368 204457 206309 753530 715131 1661106 1617146 426431 422181 589488 596355 742202 724652 746511 756758 770663 781011 739954 822834 2166926 2285320 1336576 1090610 656989 647452 779117 774824 802608 810209 804051 814935 938200 932830 5335362 5479120 39.35 70.6 2
09:26:18 2024-01-23 794348 784119 189213 186276 319561 328468 367601 364065 214773 213637 273552 278889 316400 318378 4708514 5053661 7084226 6832580 1313354 1355485 279842 247873 279329 280026 338306 330301 309798 310424 205065 205564 749102 710790 1641431 1618366 425826 423746 594270 597170 747652 727235 746511 753743 771975 775234 732723 819862 2163993 2283700 1307061 1099146 656712 649286 783029 777027 802002 809033 804088 813771 930081 932170 5361560 5475813 39.35 70.6 2
09:26:19 2024-01-23 796854 784192 189261 189741 320085 328651 368745 365522 215106 214198 274391 278854 315922 319352 4711166 5016831 7031783 6830435 1317061 1357956 279665 247491 279473 280096 335965 329834 308094 308081 205714 205564 757346 712830 1652636 1617217 424017 423241 592573 596135 743058 726163 742343 750391 770556 777887 730465 822834 2160918 2265286 1304205 1100713 656989 649359 784177 774824 799575 810521 802304 811427 930008 930195 5361283 5483661 39.35 70.6 2
09:26:20 2024-01-23 797420 784420 189226 185813 320010 328651 367637 365451 214773 214198 274391 278624 316400 319352 4717616 5016831 7041108 6844807 1317051 1358411 278392 247250 279401 279865 337694 329294 310286 308081 205534 207027 744623 713092 1669276 1618297 422822 419861 593011 596171 743250 724474 741881 747113 769196 775378 729451 819834 2160918 2265014 1302907 1099929 656989 649323 781919 774824 796866 808805 802340 814036 929006 927496 5335125 5486943 39.35 70.5 2
09:26:21 2024-01-23 791145 784384 189226 189405 321167 328186 364814 363229 215072 213597 272752 278819 314936 318865 4717893 5003227 6994481 6859198 1330406 1356137 278492 247215 277652 278396 337523 326757 308200 310662 204597 205062 751284 709266 1650581 1627612 424619 419660 585775 593780 738101 720312 745030 746671 770556 779909 729432 811459 2157576 2250062 1309137 1102096 653252 643892 780445 772044 791103 808805 805877 810526 923611 930158 5318650 5479120 39.35 70.6 2
09:26:22 2024-01-23 788201 784384 189196 189171 320010 326692 365106 362141 215106 213148 273710 278430 314936 318153 4711166 5001534 7012273 6840187 1318070 1356588 279842 246073 279168 279726 334556 326902 308200 307220 204597 206445 757914 713092 1648713 1620394 422217 420776 592862 589753 738717 722193 737847 746252 767724 775378 728821 815034 2154708 2254012 1305181 1099122 655117 646464 779706 770368 793388 807058 802454 810526 929006 924844 5352155 5486943 39.35 70.6 2
09:26:23 2024-01-23 795723 784197 188628 189193 318560 327723 365433 364065 214498 213148 272682 277779 314496 318342 4708501 5018964 7046496 6848339 1315243 1357102 279842 246073 278615 278501 336265 327437 308538 309834 204958 204357 754315 711809 1627421 1613586 421400 420254 585847 592205 738717 721404 736829 745084 763862 773025 727787 813840 2157849 2255636 1296677 1099146 653252 645479 779154 771497 794835 802518 798960 808111 929006 924772 5363639 5486943 39.35 70.6 2
09:26:24 2024-01-23 797420 784420 188471 189038 318079 327260 365469 364065 214074 213148 272752 277164 314496 317892 4720255 5022532 7043587 6848377 1315243 1357102 277195 245593 278651 278501 334088 327146 309119 306292 204418 203756 752800 712584 1644962 1613777 420877 419660 589488 590914 738101 719258 736953 744028 763557 770844 727751 811496 2151646 2249420 1298754 1097583 653252 643586 778266 768117 792226 802410 799529 806316 927681 919461 5357733 5483661 39.35 70.6 2
09:26:25 2024-01-23 797987 784512 188001 188998 318079 326799 365362 363264 213926 213148 277756 277221 314678 317371 4720531 5020265 7025106 6840225 1317127 1355720 277388 245799 277832 279811 334018 324532 307233 308924 204239 204215 755447 713092 1641577 1620667 421910 418476 589749 590665 737137 719294 736999 742902 763825 770844 726168 810810 2154748 2248466 1309251 1097583 652787 645247 778566 765874 791665 802410 800135 806690 924992 919497 5347191 5486943 39.35 70.6 2
09:26:26 2024-01-23 797987 784420 188036 189166 317154 326799 365433 364065 213413 213148 275164 276709 315731 317408 4717784 5077992 7053242 6837831 1313354 1352615 281353 245589 277760 277621 333866 326902 306802 305829 203811 203756 754315 711061 1630833 1613505 419651 419660 589749 590424 738101 719026 736661 740435 761599 770410 724552 813793 2151646 2256079 1323854 1097583 652323 644806 774957 768661 793388 802410 793120 805743 927690 923035 5322512 5479735 39.35 70.6 2
09:26:28 2024-01-23 793466 786419 188336 188998 317119 327723 364302 364111 213413 213148 273140 278008 313480 315442 4736920 5099357 7102978 6837456 1309612 1352615 278271 245593 276096 281365 334088 324532 306550 307936 202602 203756 748253 709413 1629983 1613777 421845 420850 586379 589689 738101 716468 735610 746671 761599 766400 726756 808756 2151646 2269623 1295898 1088284 649545 641615 770538 765604 793203 800287 793157 806963 922268 918442 5272866 5486943 39.35 70.6 2
09:26:29 2024-01-23 793466 782980 187715 185592 317079 326799 363175 363597 213378 212814 272370 278430 313515 315225 4736641 5101422 7119393 6837456 1309528 1353248 277489 245078 276060 281195 336229 324496 305903 307005 201965 203756 745222 710554 1635983 1612632 420914 419660 585254 588762 738101 714910 736137 746141 757012 766364 726719 808144 2151646 2267744 1294600 1088284 649545 640671 771686 765604 793351 799157 795450 806963 920860 917721 5276910 5485291 39.35 70.6 2
09:26:30 2024-01-23 795723 783239 188597 185333 319589 324888 363175 363854 212753 212446 273563 278187 314547 317602 4735688 5110748 7103091 6829474 1290774 1350616 278086 244084 275989 276813 333866 324136 306586 308488 202672 203722 756607 719899 1623170 1604557 419346 418476 583047 590416 735973 709115 734792 740673 757017 766364 728821 806996 2150117 2268502 1311214 1088251 653252 642709 770538 770442 791103 792801 792484 809025 919812 911963 5275277 5486943 39.35 70.6 2
09:26:31 2024-01-23 790395 784384 187535 185583 316609 323866 366240 363084 212719 212865 273462 277060 315062 315298 4731384 5122099 7078410 6818699 1290479 1352802 278082 244290 275673 276779 333866 323906 306334 305829 202602 207248 756607 718362 1634494 1604557 418358 418180 582251 590416 735973 710303 735090 742376 757017 765249 728821 806348 2145502 2268502 1307061 1088251 653252 641615 769447 769823 790543 792097 793129 806926 919812 911963 5272880 5480664 39.35 70.6 2
09:26:32 2024-01-23 790953 784388 187711 185588 317088 323830 365433 363673 213285 212680 272886 276956 315062 315406 4738149 5122800 7084226 6801139 1292620 1353761 278271 243130 276944 277598 333866 324244 305903 305829 202283 207213 765218 721016 1633974 1601010 419688 419068 583895 592660 733890 711232 737287 741521 748301 766436 724552 800070 2142373 2277722 1300531 1092923 651395 634521 766262 770368 786254 793396 797788 806353 911812 911963 5233620 5492402 39.35 70.6 2
09:26:33 2024-01-23 783979 784420 188010 185328 316866 324528 366706 360138 213869 212163 272225 277964 314841 315406 4735495 5068091 7051853 6825952 1307742 1353761 281155 243574 276060 277848 336265 322196 306802 306825 202001 205891 769335 719233 1636054 1613777 421546 414804 581731 590112 728881 709115 737186 737967 752534 771934 726204 799464 2139330 2252611 1292523 1100713 652787 636425 772725 768117 781910 793432 795450 801785 911726 915743 5337677 5483661 39.35 70.6 2
09:26:34 2024-01-23 786181 786679 186867 185458 318389 326545 365051 360717 213310 211605 273031 276186 313153 313825 4735578 5022463 7013132 6849711 1333207 1351806 277489 244325 274338 277458 333902 321934 306766 305602 202001 204569 756607 707746 1652660 1622997 421910 414768 584000 585270 727847 711269 733069 735890 759235 766508 719226 802389 2145539 2237665 1313291 1096022 647701 641039 772178 762894 784168 793468 792000 801214 919160 910556 5369226 5497851 39.35 70.6 2
09:26:35 2024-01-23 797987 786679 188717 185082 318192 324528 365124 363561 212435 211605 273087 276755 314841 317322 4732508 5046644 7032283 6844807 1313392 1352615 276675 243165 275215 277458 331883 323439 305473 305926 202283 203996 761223 712075 1645951 1613505 417766 414840 585135 587077 731778 714134 728590 735987 754735 763531 718071 801967 2145422 2248466 1290447 1094428 647610 639728 767915 763435 785968 793504 787918 798863 918509 911963 5284267 5491601 39.35 70.6 2
09:26:36 2024-01-23 796617 787821 188717 185082 318417 324708 364608 360826 212583 211422 270477 277026 314177 314303 4739262 5111176 7103054 6846835 1311485 1351843 275793 243130 274373 276680 333866 322459 303226 306825 201261 204713 756607 707746 1650635 1613777 418062 417296 583034 583699 733370 710191 730773 738562 756981 757098 719601 801247 2145539 2265286 1297975 1081292 646687 636425 762450 762317 783813 791196 788553 802170 915874 906715 5267505 5494759 39.35 70.6 2
09:26:37 2024-01-23 798616 784182 188717 184933 316982 323517 365124 362454 212254 211570 270549 277339 313075 317892 4739603 5118828 7103091 6801177 1287272 1352286 278075 246150 274373 277263 332891 322196 303473 305926 201331 204139 754492 719233 1641564 1602282 417172 414840 579719 587182 731224 706286 728627 737981 751537 761780 722430 801247 2139330 2271269 1298754 1087510 650469 637848 764652 765419 784265 788965 789712 802356 911911 910638 5239288 5486898 39.35 70.6 2
09:26:38 2024-01-23 786980 784315 186794 184760 317788 322669 365124 358584 212435 211605 270621 275488 316611 315442 4739262 5126685 7057584 6801139 1307742 1353761 276675 242587 274758 275797 333902 321446 303509 306825 201086 204713 760530 716154 1627147 1611489 419651 414840 579719 587127 727847 706286 736137 738293 752221 761953 720280 793101 2132697 2250062 1313253 1096022 649545 634698 768053 765604 776832 790079 794259 797728 906683 911318 5331885 5498733 39.35 70.6 2
09:26:39 2024-01-23 787214 786570 187663 185352 315735 323687 365124 358584 212062 210754 270730 274890 311633 315260 4732508 5043202 6984528 6828078 1316907 1356476 275793 242552 275251 275797 333631 321446 304829 305710 201331 202963 758861 712830 1635804 1618366 418394 413493 584013 586173 724722 711232 734293 733771 752221 763563 712747 793101 2136020 2239253 1311133 1099146 643469 632902 767915 757865 776796 793396 793129 796484 910618 911318 5374274 5501083 39.35 70.6 2
09:26:40 2024-01-23 797987 786570 188191 184591 317784 322705 364093 361042 212062 210131 272679 276720 313592 314189 4741860 5035376 7022457 6856214 1321777 1350578 275757 242721 272594 276608 333324 322694 305473 304994 200980 203961 765218 707746 1654248 1627612 418360 412188 580387 582849 724722 709799 726416 729564 753597 763934 715348 797686 2142373 2234494 1305181 1093704 645765 635454 767370 760050 781910 790428 783827 795332 913785 909030 5324392 5499520 39.35 70.6 2
09:26:41 2024-01-23 795406 785639 187654 184694 315780 323759 363066 359847 211374 211464 270333 276367 313016 312504 4742374 5098256 7079163 6837456 1311485 1352540 274879 241977 273464 275497 332315 322387 302199 305926 200945 202963 751284 708395 1637437 1613777 417469 414768 581243 582199 728881 710303 727860 734939 753287 756212 712711 795311 2142373 2259282 1310337 1082062 643927 635599 760287 756721 782660 790079 786130 798826 912984 904931 5278799 5490087 39.35 70.6 2
09:26:42 2024-01-23 797036 786407 188182 184377 316001 320825 364608 360609 213175 210943 270585 274516 312416 315442 4746029 5118828 7103091 6818699 1298261 1353248 275528 241977 274646 276185 331812 321446 303830 304994 200630 204569 766526 715642 1650223 1609120 416580 413166 577868 581856 726779 703644 726307 737457 750432 757386 719601 797082 2136137 2266893 1317493 1085150 648585 633799 760256 764491 781910 784418 785779 799809 904142 907588 5240961 5490087 39.35 70.6 2
09:26:43 2024-01-23 785298 784379 190675 183863 316001 320860 363582 358152 212356 210354 270168 275419 312416 315068 4736650 5119143 7046828 6818699 1305773 1354543 274914 246042 273464 274463 333866 320437 301879 305926 200385 203818 763655 716154 1629220 1612553 419254 413457 578079 583507 724172 702116 732369 736759 747828 761780 719090 788376 2129411 2246872 1313253 1096802 647427 632902 765465 762857 774362 788214 791998 792770 902851 908456 5352673 5499520 39.35 70.6 2
09:26:44 2024-01-23 787813 786679 187400 184874 314487 323279 363836 357577 211374 210242 270204 276648 314033 311520 4742644 5046190 6994481 6837456 1320884 1354543 274651 245971 273918 274427 332585 320141 303191 304530 200630 202609 749102 711809 1635194 1621819 417766 410995 580423 582199 720485 710303 729945 729446 749490 761780 710381 790172 2132827 2228458 1294600 1096022 642096 634249 765171 755711 778183 791012 783542 792742 913169 907972 5335890 5498706 39.35 70.6 2
09:26:45 2024-01-23 797987 784425 189999 184197 314599 322252 360952 358692 214422 210901 269923 275206 312416 312468 4746029 5082272 7062733 6830435 1311485 1355621 273237 245971 272594 274043 329845 321410 301246 304530 200036 202751 763029 707746 1630381 1613505 415399 413493 581366 582849 727810 708019 725791 730515 750432 755912 711895 795364 2136256 2256079 1286293 1082062 641183 632902 758003 755054 781547 788773 783729 798743 907858 899794 5280668 5496322 39.35 70.6 2
09:26:46 2024-01-23 796849 786139 187887 183215 316001 319819 360988 359847 212735 209879 269752 275980 311469 315442 4755407 5135398 7125857 6840225 1302015 1352286 274039 246114 276649 274690 329845 319208 301951 304494 199340 203390 771715 712830 1648829 1611407 415399 411030 576000 580784 724172 701547 723618 733771 747865 756908 714335 792982 2137656 2250695 1296677 1082730 645765 632645 760131 761776 780587 782033 783729 795257 899720 902358 5244853 5486943 39.35 70.6 2
09:26:47 2024-01-23 788099 785844 187562 183211 316001 322261 360988 357647 210722 210026 268922 274360 311433 312504 4748627 5158735 7062471 6809320 1304013 1349580 274003 242661 272594 272754 331883 318949 301246 304530 199687 202928 751415 714621 1661845 1611407 417766 409770 574779 582849 719661 701083 726453 729410 743433 757386 714841 783762 2124577 2239253 1309012 1097583 646687 631754 765171 762352 771474 786542 788286 790479 897345 906376 5345453 5494759 39.35 70.6 2
09:26:48 2024-01-23 790630 786675 187132 183246 315515 322669 360650 356003 211194 209078 269373 275206 311469 312478 4746029 5044006 7013132 6850257 1330350 1351652 273202 243580 273822 273206 331812 320752 302659 303106 199862 202893 762093 706735 1638360 1622997 415399 410544 578079 579139 719661 702153 722553 726696 749526 757350 710381 792499 2133101 2237394 1311133 1091150 641888 634478 761798 755737 779327 784310 780020 788233 908879 901316 5303293 5504173 39.35 70.6 2
09:26:49 2024-01-23 793466 783688 186613 183587 314260 320860 360952 357649 214351 210754 268958 275014 313031 311520 4755407 5098256 7062508 6840225 1311482 1352540 273202 245899 276490 273241 329809 319952 300332 302821 199687 202291 749769 707746 1625124 1612553 415127 412259 578898 580784 724722 705249 724194 728456 746772 751505 709877 790697 2139330 2253938 1284216 1081957 640514 632755 756481 751886 778220 784320 778645 796392 905290 892456 5274862 5497851 39.35 70.6 2
09:26:50 2024-01-23 796849 786533 187132 183250 316001 318593 360988 358728 214351 209551 269235 275206 311433 314926 4761388 5133449 7103091 6837456 1300117 1352286 273237 245553 273435 274043 329809 321023 301281 303070 198750 202963 759812 713092 1642102 1611407 414222 409770 573930 579549 722052 700585 719370 731513 744941 754311 711164 791935 2129097 2260031 1290447 1085054 645305 631823 756481 760153 778220 779719 783096 793031 897491 892492 5248694 5492402 39.35 70.6 2
09:26:51 2024-01-23 785858 786414 187128 182666 315520 320339 360880 354401 211913 209078 268096 275593 310525 312539 4757993 5149356 7050434 6820663 1305876 1351769 273202 242320 276808 272337 331578 320298 302097 303142 198750 202928 764574 715390 1642610 1612632 416580 411708 573894 581196 718604 699096 726824 727314 743053 754050 710625 783738 2129411 2239839 1277986 1096064 643927 629065 762453 758535 769501 783729 783803 783804 893580 903275 5346567 5495590 39.35 70.6 2
09:26:52 2024-01-23 787595 787530 186351 183002 313129 319854 360988 356275 214351 208863 268509 273598 311469 311555 4755407 5064948 6985156 6837456 1311434 1353248 273237 241640 272439 271957 329809 320979 302525 300811 200001 201621 755069 715131 1618588 1617217 415104 410544 579448 582849 718604 704179 725791 722481 739251 752918 704147 783514 2131177 2231891 1302651 1096064 637321 629065 761330 750888 769328 783206 782688 786070 901167 901319 5370966 5505701 39.35 70.6 2
09:26:53 2024-01-23 795481 787794 186613 182955 314078 319594 358674 357649 214387 208391 268733 274401 310677 311555 4764824 5049721 7037483 6865593 1329324 1352286 272906 242320 272279 272337 329809 319311 301175 301268 199340 201691 760530 706735 1640412 1622997 415214 409386 575592 576981 717077 701083 719370 722481 743506 756835 709182 788108 2135952 2228722 1306892 1090583 640056 630670 759710 751996 774441 782068 774644 787091 902696 897614 5309136 5501774 39.35 70.6 2
09:26:54 2024-01-23 795047 786679 186473 183260 313093 321394 359757 356003 214052 209767 267272 274436 311469 310575 4761388 5112787 7078410 6846835 1313354 1352540 272333 241640 273049 272754 325848 320752 300788 300319 199201 201304 756607 710282 1624574 1613777 410535 410544 576815 579549 719939 701884 718023 722444 742833 752111 707165 790311 2132913 2252009 1254307 1081957 637776 628222 753269 749266 774948 781888 778652 790329 902704 893731 5286316 5511146 39.35 70.6 2
09:26:55 2024-01-23 797987 786139 187164 182088 316001 318335 359793 357649 213982 208897 267907 274436 309550 313527 4761388 5144684 7125037 6846835 1311485 1352286 271502 242320 272664 272372 328512 320298 298515 303106 198543 201656 762093 707378 1633032 1613777 413049 409770 574779 577427 720485 701083 720474 728540 742576 749984 707609 788258 2135952 2250409 1284216 1078872 640272 629183 752202 753136 773948 778502 776688 789540 897491 894696 5273150 5496322 39.35 70.6 2
09:26:56 2024-01-23 790688 785567 186604 182377 313570 318593 360952 357541 213947 209551 267272 274401 310237 311555 4764786 5157854 7092945 6837456 1288931 1352286 273237 240855 272337 272980 327291 320298 299457 301232 198577 201656 748337 717178 1620351 1599873 411444 410544 572110 580372 719661 696795 719923 727772 735635 749453 710307 787097 2128830 2264061 1315372 1085155 640056 625061 753697 755711 770492 775441 782688 788418 890857 894696 5289999 5505701 39.35 70.6 2
09:26:57 2024-01-23 788099 784452 187001 182088 314782 318335 360300 355468 214246 207707 268131 273598 309550 315223 4764786 5109497 7046828 6837456 1306808 1350616 272975 241054 272857 271507 329809 318121 300788 301232 198404 202149 761399 717178 1624406 1609120 414222 407868 571335 578845 714452 697291 724194 723381 737002 755912 709190 780138 2120320 2231622 1296291 1096022 640272 625358 760169 754204 766033 779900 780389 783309 893129 892528 5342749 5497851 39.35 70.6 2
09:26:58 2024-01-23 788715 787236 185535 182666 311350 320079 359215 353303 213982 208212 268060 273563 310525 311225 4760564 5064948 7003807 6855937 1320696 1351577 271502 240890 273435 270421 327786 319357 299422 301464 198094 199731 746116 710282 1641447 1618366 413928 409386 577046 578519 715978 703076 722442 723641 740769 752570 701050 778993 2126577 2216107 1286293 1091363 636413 627030 756517 747164 765507 781454 774478 783430 899915 892420 5373065 5505701 39.35 70.6 2
09:26:59 2024-01-23 797754 786679 185530 182631 312139 318816 358710 356574 210801 208391 268245 272503 310525 310575 4761388 5074520 7059759 6851324 1313288 1352286 271467 240855 272279 271922 325778 318803 301243 300944 198750 200848 762093 710790 1619278 1613777 411704 407941 575407 578107 717548 700585 714271 721075 739648 749984 703081 783762 2123828 2242061 1300531 1081797 634602 626392 751138 746450 774487 779900 772376 785475 898836 891135 5293874 5515080 39.35 70.6 2
09:27:00 2024-01-23 797987 787548 186347 181474 313089 318335 357559 354934 213912 208391 266452 274821 308649 310611 4767358 5148345 7097061 6854287 1311485 1350616 270451 240890 270675 271093 327291 320072 297576 301726 197509 200988 770922 707886 1638082 1618191 412880 411635 574998 575538 719624 700089 718460 724419 741293 746638 702048 783738 2130071 2247787 1313253 1075032 637776 626413 750303 749833 769980 773080 773376 786070 893580 889841 5275036 5496322 39.35 70.6 2
09:27:01 2024-01-23 790962 786144 186117 181741 312211 317924 360916 354175 210801 208897 266826 273563 309550 310611 4769916 5178141 7107179 6828078 1287272 1350616 273237 240108 272396 271507 325813 319393 298271 300354 197543 201023 767748 719233 1622746 1604261 410825 409928 571875 577726 718604 693830 716306 723641 735730 743955 708332 783738 2126375 2259282 1306709 1083605 637776 623833 749422 753287 767117 773116 779243 783804 887043 891135 5297556 5505701 39.35 70.6 2
09:27:02 2024-01-23 787675 786384 186351 181309 314083 319425 358710 354401 213912 206451 267272 273336 308614 311555 4774165 5110748 7041108 6846835 1306808 1351769 271671 240481 270711 270644 327821 315554 301258 299444 198011 201480 794145 717963 1642337 1613699 412866 405682 570489 576835 712424 694817 720586 720257 729985 748481 706217 778767 2119072 2228458 1292050 1096027 639363 623293 755981 750932 765728 775441 776957 778555 889705 892456 5342749 5505738 39.35 70.6 2
09:27:03 2024-01-23 788446 787794 185460 182226 310255 318852 358386 352315 213763 207707 266826 273145 310055 310273 4767358 5074326 7018199 6846439 1322651 1355233 269851 240144 272857 269820 327521 317231 300974 299408 199748 200744 769335 708395 1631809 1627596 412245 405718 572147 574418 712424 698707 716492 719541 739867 748409 700940 779842 2123061 2207830 1298754 1085192 635922 625493 753697 747164 766033 775477 769416 779146 894618 890788 5291902 5497851 39.35 70.6 2
09:27:04 2024-01-23 794914 786679 185460 181512 311158 317889 356521 353869 210801 208113 265378 272728 308649 311225 4774812 5135398 7093058 6856214 1313354 1352286 269851 240108 270567 269820 324797 319131 300320 300125 200172 199801 756607 707746 1630008 1613699 410825 409892 573774 575235 718568 698601 714419 719239 740250 742760 700854 780879 2126375 2246872 1294170 1075883 633699 625505 747297 746634 765728 773344 769971 783730 892281 883407 5295721 5505701 39.35 70.6 2
09:27:05 2024-01-23 793429 785971 185330 180939 311661 318408 359251 354401 209864 207742 265599 271897 308579 311520 4767358 5155918 7123443 6830738 1288931 1348657 272142 239162 270567 270421 326617 318092 300284 301193 198625 200289 767748 720031 1633597 1599699 409948 408662 571299 577390 715554 690935 716492 723090 733885 742943 701515 776856 2120543 2252882 1271642 1082062 635506 620140 747297 747482 764036 773016 776957 783743 884501 888585 5322602 5501774 39.35 70.6 2
09:27:06 2024-01-23 790878 786684 185460 180905 312179 318183 358674 355665 210801 206485 267237 271897 308363 311520 4770760 5119256 7028138 6840338 1308717 1351843 271278 239365 270639 269611 328541 317122 301170 299206 199748 199592 750453 715904 1619774 1615996 411704 405646 572202 576165 710830 697118 718348 716449 734926 745635 698147 774189 2117801 2216689 1294170 1089834 631000 621970 752202 743992 761361 775441 772276 776860 893617 892162 5380371 5511146 39.35 70.6 2
09:27:07 2024-01-23 799464 787794 185205 180978 311670 318858 357332 355503 210360 206451 266826 271447 308649 312330 4773318 5055569 7041108 6874971 1320918 1352853 270451 239597 269221 270470 328541 315302 300532 298361 198625 199592 770922 711809 1639759 1620602 409074 406004 571741 573195 711369 697787 710150 715435 736034 745227 698954 781472 2122319 2231622 1324034 1082062 631898 624619 748651 744519 767154 775369 770008 781477 893276 883443 5286316 5511146 39.35 70.6 2
09:27:08 2024-01-23 797987 785567 186082 180619 312188 319083 355949 354117 210507 207418 266007 273598 308319 310322 4779268 5155918 7125037 6865593 1311485 1352578 270829 240232 270315 270246 327882 318724 297789 302168 198625 200184 770922 707746 1661268 1612553 409267 408808 569718 573528 716569 692964 713368 720366 737985 742906 701161 779178 2123555 2240842 1311133 1074355 635960 625233 747297 747164 767360 770400 768877 781165 886160 883443 5265617 5501774 39.35 70.6 2
09:27:09 2024-01-23 788154 786419 184848 180905 311701 318633 358674 354020 210213 207742 266154 271897 308579 312144 4776723 5180052 7097061 6837073 1288594 1348397 272122 239081 269590 269751 326690 317969 299262 298778 198625 200044 767748 719233 1622793 1595337 408493 405898 570452 575685 715554 690882 713912 721587 729669 739431 701161 774542 2114556 2250062 1306511 1081185 632456 618281 746238 744790 761361 770835 774644 781440 883037 883479 5333344 5495462 39.35 70.6 2
09:27:10 2024-01-23 788706 787528 185170 180731 312144 317510 357631 352245 210556 206485 266452 271447 307646 311301 4769916 5120468 7041108 6840225 1308591 1356476 271292 239188 269780 269305 327614 314822 300636 300416 198625 199905 766161 717963 1629159 1612632 410825 405502 571741 574428 709288 694054 716890 713302 731901 744701 696026 772760 2110654 2222402 1298046 1088284 630103 618281 749422 742865 758474 775369 774429 774547 890967 888585 5380371 5507216 39.35 70.6 2
09:27:11 2024-01-23 797403 787794 184742 180905 310944 319083 354348 352280 210654 206451 265599 271068 308147 311629 4776723 5069223 7042613 6869594 1330330 1352727 269711 239594 268497 269493 327614 314786 300320 300343 198625 199696 769335 711061 1652900 1622911 408493 403900 571469 571570 710330 695310 708065 713339 736034 743651 696556 779215 2120812 2234494 1294170 1082062 631000 623293 747297 742631 765728 773116 767748 778670 889449 884614 5286316 5515080 39.35 70.6 2
09:27:12 2024-01-23 797420 786118 185530 180584 311193 316669 354348 352315 210066 207061 265599 273563 308819 310140 4786089 5155918 7115711 6877800 1311447 1350504 269454 239762 269555 269270 327614 315302 297608 299444 198066 200044 786155 710048 1652753 1611407 409365 405790 566864 571792 710830 690882 708065 718224 730237 739467 700167 776893 2123828 2234494 1311133 1077451 634602 623734 746767 747274 765728 766391 768840 779146 883839 884614 5261857 5507216 39.35 70.6 2
09:27:13 2024-01-23 787595 786419 185165 180744 310286 318408 355949 352028 210066 206485 264750 272312 307646 312144 4780132 5189318 7103091 6847975 1290909 1353936 269676 237745 270459 268825 324852 315554 297523 298258 198485 199140 764574 716154 1661378 1609120 410245 405790 566390 572257 709434 689960 715473 719031 729706 742943 701161 769350 2109148 2214205 1292050 1087510 635177 620104 747523 747164 756508 766499 771141 774417 882508 886901 5357733 5507216 39.35 70.6 2
09:27:14 2024-01-23 788710 788910 184117 180939 312491 317734 357308 352028 210213 207141 265599 269386 308147 311225 4777441 5102556 7012159 6857394 1318965 1354210 269266 237745 270423 267925 326726 315224 297789 297147 198625 199487 767748 707746 1626486 1622997 410825 403792 568911 570356 706183 693000 710224 713339 730165 745227 693761 773311 2114556 2206913 1294600 1085054 631000 623293 749422 740728 760822 771670 765153 774417 889485 884614 5318330 5507216 39.35 70.6 2
09:27:15 2024-01-23 795481 786679 184320 180870 308380 318633 354348 354020 209676 207095 263974 271068 307681 309360 4780132 5137373 7092945 6855261 1310510 1350255 270638 238817 268833 268181 324852 315591 295794 300416 198625 199071 766359 707378 1631108 1613699 408493 405826 568106 570356 711405 691863 707563 717502 733885 736482 696026 775554 2120812 2231743 1309012 1071210 632347 621970 740044 742938 762406 765240 763182 776860 880945 874249 5276910 5503290 39.35 70.6 2
09:27:16 2024-01-23 789837 786679 184289 180333 309998 317734 356521 351762 209231 206485 263974 270844 306717 311225 4780132 5176372 7118461 6830283 1288931 1355621 268960 237448 270049 267739 324852 315266 296771 297077 198066 199106 762987 716666 1653559 1604557 409015 405469 566864 573195 707889 687950 713368 717502 729669 739431 699138 767610 2108518 2215849 1283569 1085192 633699 618281 747297 747002 755836 766427 768840 773278 880538 883213 5361560 5507216 39.35 70.6 2
09:27:17 2024-01-23 788715 787785 183958 180659 309316 315658 356556 352028 209592 206451 265378 268567 307681 311225 4780132 5108566 7015727 6848339 1317987 1353761 268807 237851 269734 269999 324492 314451 297117 296663 198359 199071 767748 709924 1642281 1621933 409657 403261 568471 570356 705886 691948 710114 713537 733457 743651 690939 773311 2113669 2206913 1313253 1085150 629312 622851 749150 738526 760210 771925 762324 773278 890696 884614 5322131 5515080 39.35 70.6 2
09:27:18 2024-01-23 795481 787798 184086 180844 310863 318633 354312 354020 209557 207384 263904 270208 307181 309288 4783544 5151677 7115356 6872222 1311485 1351577 268142 238553 268393 269963 324852 315410 296080 297304 198066 198967 769335 707746 1652622 1613777 407913 405718 567266 569951 710441 689903 707256 717502 732847 733923 694968 773948 2117291 2232874 1282140 1071973 631898 620104 740933 738234 762481 764091 764064 774547 884290 879521 5282823 5505701 39.35 70.6 2
09:27:19 2024-01-23 789837 786679 184086 180265 309705 315947 356485 352028 209376 207384 266904 270208 307019 311188 4784285 5194401 7115356 6835327 1289107 1351806 270829 237403 269662 267669 324623 315446 295794 299568 198309 199071 765962 715390 1641967 1604557 408041 405147 564791 571976 706386 687680 711738 716486 726524 739323 697086 766755 2107607 2212710 1287809 1085155 632797 616392 746238 744519 754328 765204 765461 770929 879182 884614 5361560 5505701 39.35 70.6 2
09:27:20 2024-01-23 788154 789758 183503 180295 308310 315911 356449 352028 209557 206382 264750 268497 306752 310236 4797192 5112836 7011969 6840225 1315248 1352316 270829 237781 268904 271606 324852 313245 297753 297811 198066 197862 766557 707378 1641226 1620667 409365 402057 567266 568705 703818 691863 708065 710136 731773 739431 691450 769906 2109780 2200838 1286293 1084377 628852 620104 747297 738041 756917 766463 761818 770969 889815 882704 5318512 5515080 39.35 70.6 2
09:27:21 2024-01-23 796340 786679 183666 180584 307808 317734 354312 353752 209523 207061 263499 269985 307396 308742 4797192 5133601 7100886 6856214 1313288 1352286 267700 237851 267869 271833 324708 315482 296080 297595 197927 197862 766161 707746 1643316 1611407 407334 405147 567343 568668 710441 689903 707193 714892 731951 734586 690939 771663 2115178 2234494 1302651 1069686 630103 620067 740176 741547 759098 763925 761704 773924 883037 879484 5282582 5511146 39.35 70.6 2
09:27:22 2024-01-23 790962 786679 183666 179730 309241 315874 356199 351992 208869 206451 263868 269950 306472 310663 4798091 5185351 7103091 6840225 1290026 1350616 268773 236349 269032 269133 323902 314930 295901 297811 197438 198448 762987 715904 1627180 1604557 408493 404846 562330 571165 705350 683921 710150 716449 721224 738858 695005 766215 2104641 2215959 1287809 1085150 631000 617185 746841 738234 752193 763554 764844 769836 877011 884724 5352155 5505701 39.35 70.6 2
09:27:23 2024-01-23 788145 788915 183503 180333 308310 315838 355414 351992 209196 206382 266715 269850 307365 309689 4792089 5103403 7013792 6852114 1309650 1353761 268995 236940 268455 271642 324852 313496 296246 297050 198066 197621 749769 711809 1656565 1613777 408203 401774 568508 571165 703320 691372 708872 710321 726551 739359 689418 764780 2109148 2203963 1287809 1085192 626614 617808 746238 736375 755399 766355 762286 769289 887080 883989 5373922 5505701 39.35 70.6 2
09:27:24 2024-01-23 801179 788910 183338 180584 307843 315947 354277 352028 208219 207176 266301 269143 306935 308924 4785244 5141133 7079163 6865593 1311368 1350485 270067 237816 267219 271797 322920 314892 296915 297356 198066 197828 753530 707746 1625228 1611407 406179 404541 567266 568741 709937 690392 707193 711250 729081 730454 690960 769869 2114556 2231622 1294170 1069381 627061 618244 738078 737953 758659 763925 760698 773961 883037 876738 5314894 5505701 39.35 70.6 2
09:27:25 2024-01-23 793392 787528 183848 179726 308341 315838 355949 351740 208301 206244 266112 269929 306114 310090 4792089 5163255 7097879 6830738 1286864 1353761 269370 236349 267219 271833 322956 314230 295342 297811 197509 197828 762987 718996 1615076 1599873 407334 403332 563161 571976 707388 685410 709107 714349 724204 734475 692968 765125 2104603 2222402 1235992 1082062 630103 614566 742509 740058 751509 763386 766696 771006 875384 879521 5353909 5505701 39.35 70.6 2
09:27:26 2024-01-23 789563 788352 183119 179696 308345 315745 358029 351487 208626 206175 265015 268172 306114 310822 4801522 5131411 7022234 6830207 1308717 1351806 268773 236384 267183 268520 324395 314817 296735 296103 197787 197484 756819 715131 1649815 1613777 407045 401774 567266 570356 702253 688925 709209 707305 721224 737523 688930 764440 2108280 2206057 1281449 1086737 624387 616311 742252 735853 752579 766427 762977 766995 883215 879484 5389777 5524458 39.35 70.6 2
09:27:27 2024-01-23 801479 788352 183503 179696 310473 315622 354857 353802 209056 205637 263868 269212 306114 309799 4782657 5070026 7051147 6879440 1328374 1350616 267327 237309 265546 271380 324623 311596 297369 296937 197509 197793 764574 710048 1632158 1620667 405028 402171 565263 565312 702289 687950 701004 707807 727501 739510 689944 771038 2111552 2222402 1283569 1078779 625276 616392 740354 735853 759098 766355 760772 771043 883830 877358 5295721 5520518 39.35 70.6 2
09:27:28 2024-01-23 797802 786679 184009 179211 309931 315586 354821 351920 208585 205957 263798 270069 306937 310090 4795454 5168114 7125037 6869792 1310548 1350653 268740 237116 266363 268520 323902 313973 293751 295544 197370 197793 766161 707746 1634750 1611489 405891 402694 562294 565348 707388 685931 704910 712834 727501 730454 691941 769322 2114282 2228458 1302651 1072737 629656 617335 740176 737967 758121 757486 759581 769910 877938 875498 5269382 5515080 39.35 70.6 2
09:27:29 2024-01-23 787813 788080 183417 179525 310473 315694 356512 349693 208696 206278 265059 269400 305830 309579 4792922 5202007 7103054 6837456 1285403 1350366 268142 235949 267219 271344 322657 313942 296188 297356 196955 197828 761399 717178 1643083 1603147 407334 402092 559131 570356 702289 683615 705988 711250 722668 730165 690903 762912 2104753 2209431 1283569 1081292 629656 614566 738439 738526 749956 761771 763520 767577 872891 874068 5361560 5501639 39.35 70.6 2
09:27:30 2024-01-23 788604 789616 182771 180162 309378 315730 356512 350750 208418 205923 265960 268359 306682 308307 4793758 5115983 7003807 6849711 1323593 1351615 268929 237081 267219 267767 324395 312289 295414 296937 196955 197518 762987 706363 1624973 1622997 406179 401428 563993 564440 701221 687426 705147 707305 727464 736653 689944 765359 2108280 2203963 1302651 1081292 625276 618244 743035 735950 756508 764127 760423 767032 881786 874429 5310864 5521502 39.35 70.6 2
09:27:31 2024-01-23 799645 788641 182980 179027 308204 315730 353857 351618 208080 205637 264797 270173 304834 309324 4807517 5165190 7110646 6860696 1312417 1350366 268552 236880 266510 268520 322395 313496 293715 296937 197232 197656 762987 706735 1629458 1611407 405603 402694 564994 565275 706386 686417 702536 709134 727505 726836 689944 765396 2111552 2222144 1296291 1068166 627061 612924 736074 737672 755972 757450 758097 769243 877408 874339 5284455 5523178 39.35 70.6 2
09:27:32 2024-01-23 792653 787684 182945 179434 307733 315464 357522 350714 208045 206313 268028 269163 306901 308534 4802301 5198207 7126669 6846835 1290774 1346537 268329 236349 265324 268898 322657 311631 294649 296728 196955 197484 761399 717178 1632010 1595337 404951 400576 561332 568705 705387 681675 701004 709817 720553 726836 691941 765125 2103788 2234991 1285052 1075883 625276 612311 736074 737944 752193 757486 765153 770417 871370 874334 5331885 5529340 39.35 70.6 2
09:27:33 2024-01-23 790962 788612 183235 179100 308164 315521 356008 350858 208184 208379 267984 268497 306937 309835 4795454 5144684 7059759 6846835 1304013 1350366 271864 235949 265546 267731 324852 310615 295872 296233 196402 197828 787482 716666 1624954 1609120 406179 400578 560934 568265 699198 681881 704609 707305 720517 735064 691941 764849 2095515 2206913 1300212 1089834 627061 612829 743035 737948 751509 761872 764227 764510 872804 874501 5360345 5519921 39.35 70.6 2
09:27:34 2024-01-23 792153 788011 182945 179555 309597 315694 351938 349836 208253 206910 264688 268324 304340 306536 4789504 5102462 7041108 6874971 1330885 1348657 267539 236715 265546 266945 323615 311087 294792 296103 196955 197175 762987 705222 1642742 1622997 406179 400861 559131 562775 700949 683364 700967 705231 721260 734332 687647 764477 2105284 2205349 1308875 1081017 624809 612924 740181 735332 754724 761872 754565 765327 880501 875284 5320312 5527817 39.35 70.6 2
09:27:35 2024-01-23 800035 787647 182914 179391 308724 315874 352010 351425 207894 207176 263423 269094 304800 306176 4802301 5153970 7097061 6865593 1311519 1348694 267798 236384 265546 267356 320446 312544 295213 295859 197093 196560 762093 707240 1641244 1611489 403596 400893 563993 564477 705387 685410 700470 707807 724717 725850 683889 764477 2108280 2226001 1289930 1067095 623498 615874 733867 733697 753114 757450 755827 771006 880067 872500 5291826 5518385 39.35 70.6 2
09:27:37 2024-01-23 795165 788837 182852 179061 307124 312933 353803 351632 207894 205706 264460 268124 304800 308924 4798876 5177492 7143688 6865593 1301085 1347661 268552 236576 264697 267767 322431 311560 293545 296520 196126 197828 774156 715131 1633598 1604557 403310 401319 558951 563643 702253 679745 698339 709314 720553 729281 691450 766668 2102293 2234494 1281449 1072737 627956 612829 735099 737944 753650 757486 762324 770492 872662 873774 5273150 5518385 39.35 70.6 2
09:27:38 2024-01-23 786476 788352 182918 178565 307839 313599 354571 349519 208544 204464 267352 269129 306672 309652 4802310 5196250 7077724 6837456 1297409 1349408 268552 235585 266327 266091 322693 311306 294528 297329 196126 197141 794145 713092 1622115 1606836 405907 401428 559743 565275 698702 680227 706909 708309 719971 734695 689981 756213 2096011 2210045 1277208 1082062 626614 614566 739651 737517 747288 761269 762324 766710 872046 876665 5360707 5515080 39.35 70.6 2
09:27:39 2024-01-23 787590 788352 181858 179417 306879 315214 354502 348747 207894 204464 264419 266800 304800 305997 4792922 5104052 7003807 6844807 1324573 1352727 267316 235585 265546 266126 322920 310362 294314 295859 196402 196594 759812 706735 1644375 1622997 405315 400295 561332 562756 697219 683096 698908 702134 724717 730201 685863 764161 2103788 2200838 1269679 1078985 623498 616311 738082 732136 752928 763744 753418 764444 878818 872850 5322512 5524458 39.35 70.6 2
09:27:40 2024-01-23 797992 788352 182805 178924 305917 315322 351974 349836 207605 205032 263677 268124 304340 305530 4795454 5155977 7097061 6865593 1309612 1350366 267762 235585 264697 266535 319961 311631 292935 295200 196402 196525 758968 705350 1620108 1609120 403882 400259 559095 561981 702289 682918 698413 707305 723692 725009 683369 763998 2105284 2222513 1294170 1066648 623055 615005 732431 734441 753114 758007 753566 769468 875704 870068 5305412 5511146 39.35 70.6 2
09:27:41 2024-01-23 792893 797599 182322 178535 306410 312968 353250 350629 206821 205101 263900 267716 303916 306572 4795454 5169023 7158972 6855804 1292620 1350366 268552 235585 263921 266981 321003 311087 294314 296103 196264 197004 759812 714621 1630690 1602148 402345 401145 558681 563607 701224 678782 696326 706304 720248 726101 690470 764477 2100487 2235177 1302378 1072737 626168 611145 734576 737598 752393 757197 758354 769468 869571 871301 5272880 5517537 39.35 70.6 2
09:27:42 2024-01-23 788604 788352 182760 178249 307619 313657 355003 349872 206959 208126 267577 266938 304534 309324 4798876 5144684 7059759 6846835 1304013 1351843 268972 235585 265103 266091 323411 309674 294278 295329 195780 197175 787482 716154 1619835 1609120 404771 399166 558160 564477 696232 678782 703035 704160 717360 730454 688930 756176 2092498 2205349 1272967 1085192 627061 612311 741192 736824 748844 757305 759383 760452 870189 875389 5352155 5515080 39.35 70.6 2
09:27:43 2024-01-23 788154 788910 181609 179143 306807 314698 354002 347697 207605 204429 264086 266938 304834 305494 4798876 5113918 7018199 6855804 1315248 1351572 267798 234893 265546 265718 322395 311929 294950 295200 196402 196560 784517 706735 1625544 1621846 405028 399730 560934 562756 696725 682495 699937 702098 722668 730057 680850 760047 2098651 2191462 1284216 1081957 623023 614383 739651 731835 749191 757341 752768 761535 877755 872954 5322436 5516582 39.35 70.6 2
09:27:44 2024-01-23 796854 786123 182227 179027 306987 314621 352010 349519 206959 205740 263305 266938 303916 305530 4793758 5163022 7093555 6875400 1311485 1348620 267727 235186 263886 267696 319890 312039 294934 293333 196366 196184 766161 707746 1624745 1611407 400213 400861 562129 564356 700006 682643 695874 701033 720480 727823 681905 764440 2102293 2222835 1304543 1076984 621556 610842 733011 730796 751324 757197 754028 768296 875275 867609 5288174 5515080 39.35 70.6 2
09:27:45 2024-01-23 798893 787647 182690 178497 307343 313585 352010 350858 207281 204429 264050 266869 305214 309725 4808248 5181827 7154725 6865593 1306733 1348620 266495 235550 263886 266612 320635 310544 291810 296067 195435 196560 800705 709774 1627168 1609120 402024 400295 557729 562756 699198 677748 697398 708309 720480 726029 686871 763893 2104276 2226266 1294170 1072551 626614 613550 734576 733551 751324 755830 755827 765055 868145 865343 5273150 5517652 39.35 70.6 2
09:27:46 2024-01-23 787521 787794 182431 177969 306406 312897 351614 347733 207860 208418 263677 268276 302966 308343 4802310 5178065 7077874 6846835 1304013 1350366 267762 234858 263886 264428 321644 309639 292900 294842 195435 197243 799012 714621 1627534 1604557 405028 396849 556547 564356 694646 676716 700894 702098 712174 729543 686834 755762 2098373 2207377 1272967 1085150 624851 611007 738041 733514 745061 757305 755566 759446 865583 876257 5359807 5515080 39.35 70.6 2
09:27:47 2024-01-23 787595 788910 181536 179065 306555 313850 354002 347697 206925 208489 263863 266429 305251 305961 4798876 5119143 7009447 6856214 1309495 1352727 267727 234823 265103 265240 320671 309674 293346 294579 196366 195301 748253 707746 1641876 1618366 404757 399166 561332 562756 695174 681845 700695 700007 720480 729029 681205 756893 2104276 2191738 1296291 1081185 621245 614930 738041 728650 746993 757341 751426 761024 878707 872918 5382491 5524182 39.35 70.6 2
09:27:48 2024-01-23 801735 788910 181824 178373 306987 312897 351974 350894 206856 208308 264392 266395 304789 306428 4783944 5107267 7069084 6884350 1317147 1350578 267503 234823 262824 266910 319925 314590 294242 293781 196091 195335 759812 707746 1613573 1612280 399576 396885 560934 562756 698702 682371 694812 700604 718374 727391 681942 763630 2104976 2216521 1302378 1072551 619774 611219 732490 728724 751472 757341 753678 764831 875083 866382 5299622 5520518 39.35 70.6 2
09:27:49 2024-01-23 800035 788086 182470 177375 306878 312641 351371 349800 206856 208454 263677 267682 302686 308343 4804820 5189204 7140282 6869034 1307654 1346537 266122 235350 263411 265869 319925 311597 291973 295615 195126 196525 789147 711300 1647502 1606836 401419 399166 556547 561162 697219 675760 695874 706267 721666 727591 688567 760485 2101982 2222632 1285689 1071786 625276 612755 731755 733798 750442 752452 752235 763929 864935 866382 5275140 5513565 39.35 70.6 2
09:27:50 2024-01-23 787595 787794 181858 178249 306982 312897 351974 346075 206856 208268 261716 266869 303635 306464 4794292 5217213 7103091 6840338 1297409 1350366 267092 234427 265879 264393 320446 310109 292009 293702 195126 196218 790813 713092 1667084 1604557 403882 396885 558448 562756 693137 674804 701732 705096 718998 731664 687588 755874 2098651 2205680 1298046 1084377 624387 608724 735950 733482 744351 756379 755827 757756 865876 872192 5355979 5511146 39.35 70.6 2
09:27:51 2024-01-23 787590 788910 180706 178531 306555 312822 352010 347138 206890 208237 263305 265252 303881 305961 4802404 5119143 6994481 6837456 1309650 1347661 267218 234065 263921 264463 319890 314295 292454 292440 196366 194962 756607 707746 1624757 1613777 402951 396849 560934 562756 692611 682495 699735 700718 719545 730670 678567 755650 2098651 2191818 1279328 1080249 617709 610052 734907 727734 744606 755103 749751 759080 874862 870388 5391916 5515080 39.35 70.6 2
09:27:52 2024-01-23 802080 788910 181540 178045 306987 311948 351902 349836 206712 207909 263677 265990 302966 306392 4802301 5096216 7046496 6865593 1324702 1351303 266495 234789 267036 265240 319961 310277 295093 293333 195608 195878 784517 709037 1652943 1620667 400213 396777 559347 560367 696897 679041 695997 698472 719619 727537 680603 759822 2111451 2213183 1300212 1074266 619474 612311 732819 728724 749426 757341 750734 763974 872605 866382 5291864 5524458 39.35 70.6 2
09:27:53 2024-01-23 797754 786675 181858 177408 306982 312641 350804 348466 206712 205977 261752 267647 302931 306356 4805820 5179905 7106386 6874971 1311207 1352286 266087 234461 263446 264463 319462 310326 290467 293333 195435 195301 782878 705726 1621088 1609120 400816 400295 559596 560904 701802 680488 695689 704595 719619 721152 682588 760084 2105284 2219252 1279328 1066302 620664 610988 728858 728724 747288 752452 751400 764525 870063 863900 5307026 5532350 39.35 70.6 2
09:27:54 2024-01-23 793105 787794 181283 177688 306982 310748 354502 347661 206360 208308 261788 266429 302931 306500 4797841 5174463 7132968 6856214 1290774 1346537 267727 234100 267370 265772 318441 309949 291352 294554 195161 195844 758225 716900 1625787 1595337 396696 396632 556862 565488 699418 674858 694170 702596 713307 721318 686611 760084 2095776 2222144 1287218 1072310 621727 607979 728858 732622 746869 754302 756905 763277 862202 865158 5288164 5521608 39.35 70.6 2
09:27:55 2024-01-23 788796 787988 181858 178768 306987 310966 352010 348447 206247 204859 263677 266059 304357 306536 4794217 5149719 7062471 6856214 1302079 1350802 267316 234065 263371 264463 320932 309547 292213 293781 194509 196218 795624 716154 1630881 1604557 403220 395858 556588 562609 691964 675818 697212 701027 714120 729633 685636 755224 2089708 2201197 1289384 1085150 622133 605963 735950 732566 744606 752945 755827 753855 864649 865487 5352155 5515080 39.35 70.6 2
09:27:56 2024-01-23 788446 788347 180745 177935 305621 313886 351866 346059 206890 208055 261788 265990 305536 303601 4795557 5111841 7013132 6860696 1319943 1351577 266234 233902 263851 263619 319441 310277 292178 292440 194817 195335 781239 706735 1629553 1622911 403796 396488 558087 559353 691964 679634 695652 697941 719619 730253 678196 755799 2096011 2185594 1289930 1075883 619474 611876 735099 726659 745134 754041 745888 753892 873224 866382 5333814 5515080 39.35 70.6 2
09:27:57 2024-01-23 794802 787794 180680 177794 305617 312897 350804 347661 206070 204429 261680 265587 302931 304564 4802301 5155863 7093659 6866008 1309612 1350094 265643 234100 267334 264428 317035 314368 291952 291988 195435 195132 762987 706363 1626050 1613586 401500 399940 559706 560617 699198 680120 694627 703095 716239 720788 678750 755538 2098278 2216070 1295881 1063411 619474 609008 727824 727691 746192 752706 747379 762879 866268 861391 5325936 5524458 39.35 70.6 2
09:27:58 2024-01-23 793429 787794 181283 177413 306766 310024 352010 347661 205572 205977 261752 265990 302931 306428 4806672 5183735 7164077 6866008 1297901 1346537 266087 234135 263959 264463 319462 311156 290714 292192 194373 195878 797318 715904 1671031 1604427 400073 396668 553707 560183 697109 673423 693518 701101 714537 721332 683583 760009 2086442 2225300 1298046 1069216 621727 607979 727824 729651 747288 752439 750025 760601 861555 862608 5267505 5515080 39.35 70.6 2
09:27:59 2024-01-23 787595 786666 181605 177379 306987 311002 351902 347893 206712 204285 261752 266614 304143 306536 4797785 5166700 7079163 6846835 1304013 1347661 266122 233902 262824 263180 319961 310900 290643 293781 194261 197760 800705 717963 1621568 1607854 401500 394817 555281 562719 691964 675338 695837 699115 711437 726674 682537 753576 2086739 2199631 1291549 1085155 621727 607117 733899 728425 743025 752909 754752 755846 864037 865415 5354867 5524458 39.35 70.6 2
09:28:00 2024-01-23 793466 788910 181283 177375 306771 313373 350539 346337 206890 204859 261752 265218 307391 306547 4810753 5104291 7047636 6865593 1328354 1358238 264388 234252 263008 263584 319961 310277 291725 292602 194670 197218 794145 705726 1663569 1622972 401500 395373 556401 557662 692001 676716 691747 696606 718488 723838 678713 755030 2096011 2200711 1270847 1075883 617709 610520 731201 726659 747288 754041 746502 756144 866305 865158 5323938 5529890 39.35 70.6 2
09:28:01 2024-01-23 797987 787794 181283 177375 306982 312019 349783 347661 206213 207909 261680 266869 303378 304528 4811680 5185514 7097061 6865593 1307742 1350802 265236 233739 266993 264023 318524 311892 292882 292376 194877 196375 792479 707746 1635427 1611290 400928 398985 556401 559104 697219 676790 694508 702522 712210 719159 678750 754351 2098464 2216107 1283569 1063411 618131 610251 726793 727691 742732 748364 746502 760785 864972 861391 5303495 5515080 39.35 70.6 2
09:28:02 2024-01-23 790962 786414 180711 177722 306330 310495 351974 346580 205572 208126 261680 265621 307248 305279 4814185 5193008 7145373 6856214 1290774 1344715 266087 233704 263959 264957 320367 310022 291078 292050 194367 195199 792479 716666 1632730 1601703 399789 396632 553707 561162 695210 672196 693481 699115 711364 719424 682721 754965 2091547 2223723 1291549 1069686 621283 604139 726793 729405 742695 748436 753142 758368 857189 856474 5292128 5520518 39.35 70.6 2
09:28:03 2024-01-23 786467 788644 181283 176817 306771 310495 351371 347138 206247 204285 261275 266025 304143 306428 4816676 5167062 7069084 6854287 1304013 1346537 266122 234675 264597 263741 319193 308565 292115 291988 193789 195199 750290 716933 1634141 1607854 400358 393708 553302 561162 689609 673349 693751 695018 709356 725219 680640 753040 2074510 2194743 1280721 1084377 619032 604757 732847 727691 740851 754835 749988 753580 864037 866382 5344517 5515080 39.35 70.6 2
09:28:04 2024-01-23 791149 787798 180745 178773 305191 312897 349747 345277 206247 204716 261680 265218 307716 304626 4811680 5121220 7002192 6865169 1320733 1350366 264212 234675 265939 263153 318593 309657 291388 291854 194367 196928 794145 705726 1648457 1620667 400816 394369 556862 559071 689857 675760 691784 696076 716275 727641 677753 751027 2094522 2186974 1286293 1075032 617709 609154 731969 726388 741608 752380 745439 755729 868796 863632 5314533 5525947 39.35 70.6 2
09:28:05 2024-01-23 796854 787794 180676 177413 303901 312347 349783 346615 205926 208091 261275 265990 307499 304064 4817620 5172541 7078410 6874971 1309613 1348397 265950 233891 264597 264322 318299 308929 290538 290524 194640 196375 764574 706363 1660310 1609120 399221 396849 557510 558672 696195 676826 691747 697867 715513 717102 674773 754686 2096011 2211613 1279328 1063259 615951 603911 724699 724529 743025 748364 746502 760384 866232 856366 5291864 5529890 39.35 70.6 2
09:28:06 2024-01-23 795158 787533 180745 178643 306555 309772 351974 347661 205429 207728 261680 265218 303503 306392 4814185 5183735 7146706 6860696 1293332 1352340 265874 233275 263700 264287 316894 309584 291092 291162 193789 196928 779601 717178 1628164 1595337 399221 396632 554047 561958 695210 671258 691637 699115 708783 717138 681270 752815 2080483 2215849 1291020 1071210 618591 603897 724699 727691 740851 747765 753995 758331 857225 862608 5323715 5520518 39.35 70.6 2
09:28:07 2024-01-23 787035 788352 180749 180421 306987 310024 350558 345538 206247 204324 261680 266025 303503 306212 4816152 5188841 7093058 6849881 1307654 1352727 265537 233275 264332 262707 319559 308202 291706 292299 193688 195267 780819 715131 1640576 1608998 398976 393743 550045 560367 688628 672468 691821 696076 709284 725526 681205 749154 2083775 2193186 1289384 1082062 619486 605399 732314 728207 738685 753702 751463 752472 860299 866382 5352155 5515080 39.35 70.6 2
09:28:08 2024-01-23 788800 788910 180106 177408 302946 311983 350804 344536 206247 204716 261680 265184 307499 302714 4804557 5121220 7013132 6877800 1326553 1351252 263474 233635 264706 262938 317853 309147 290502 290630 193930 194490 792479 705448 1631782 1620667 399576 394369 554867 558797 689967 675796 691747 693018 715043 725254 673271 751398 2090062 2182424 1300531 1074085 615951 603947 729870 722444 742229 752706 744379 753007 868796 863864 5337677 5521608 39.35 70.6 2
09:28:09 2024-01-23 796854 786675 180711 176328 304686 311002 348693 345538 205572 204572 260469 265806 303503 305312 4811717 5174463 7097061 6886107 1311410 1350292 264318 234531 263886 263259 317625 310277 290334 290427 194509 196077 761399 706230 1626561 1609120 399221 396849 556008 556232 694719 674291 689714 698619 713526 717469 673746 752504 2090972 2211341 1275088 1061142 615951 603875 723673 724053 742499 746151 744491 757793 864649 856366 5318330 5525947 39.35 70.6 2
09:28:10 2024-01-23 793392 788091 180676 180466 305227 309798 351618 346615 205253 207763 260872 270007 303182 305494 4811455 5198584 7143759 6871723 1288708 1348769 266465 232881 263070 263988 316009 308892 289761 290665 193612 196375 781239 717178 1624478 1594205 398333 396632 553266 561560 693173 672945 691784 699115 703232 717102 677716 746624 2090062 2217678 1282168 1071210 616829 601908 724699 725630 738156 746151 750210 755571 858439 856474 5342749 5525947 39.35 70.6 2
09:28:11 2024-01-23 788673 787794 180741 180395 306771 309772 350311 345574 205606 203109 261275 265184 303290 306464 4810753 5162743 7074936 6862297 1302053 1353173 265094 233240 263586 262376 318958 306541 290176 291233 193506 194928 795624 715642 1651170 1604261 399221 393155 550045 559573 687564 670564 690730 692982 703196 721444 678750 749485 2074547 2193186 1287218 1082062 618591 603687 730930 726145 738685 748472 750696 752620 859046 865158 5344517 5524458 39.35 70.6 2
09:28:12 2024-01-23 790547 788356 180551 180430 303195 311983 349219 343466 205572 204572 261275 269818 304357 302678 4812704 5136015 7050887 6876637 1322770 1354173 264247 236740 266920 261940 317035 308130 292145 290419 193553 194624 781239 705726 1631914 1622972 399012 393190 553266 555374 687564 673778 689677 691966 713526 721404 672247 750257 2083441 2183973 1296291 1075622 615951 603875 728858 721896 740851 752102 742320 752472 866268 861355 5340969 5520518 39.35 70.6 2
09:28:13 2024-01-23 798856 788352 180106 177095 303973 310024 348693 345296 205079 207728 260872 265970 307248 305529 4822107 5161628 7103016 6870032 1308591 1350578 263983 233020 263215 262376 319010 310936 288373 291728 193588 197849 790813 709413 1627749 1607977 398654 395553 552922 555374 691108 672468 689576 699115 713526 716094 676758 753040 2094522 2203750 1283569 1065095 618591 603911 725727 725630 740035 743423 744379 755767 859691 855763 5261563 5520518 39.35 70.6 2
09:28:14 2024-01-23 788441 786679 180676 180107 305191 311702 349747 346605 205606 204716 260469 265218 303503 306547 4816676 5233307 7118348 6849957 1300193 1349408 264459 236609 263959 260965 318974 309038 288168 291551 193588 194658 774070 713853 1634004 1604557 399048 394996 551747 557881 688051 669614 693788 697136 707283 721332 678750 746474 2074510 2197719 1291549 1078218 618591 604542 728858 726659 735451 746712 745925 750224 854660 862060 5361560 5515117 39.35 70.6 2
09:28:15 2024-01-23 788099 788910 179985 176850 303978 309555 349747 343502 205287 204285 261275 264855 307212 304977 4797673 5135114 7015727 6865593 1307785 1344789 265643 234409 263959 261975 316044 306505 288965 288869 194367 195550 763655 707746 1638077 1613777 396732 395099 554903 555374 687564 674768 691747 693018 711474 721490 673024 746956 2091307 2179060 1279328 1074853 614200 606257 728858 718188 738127 750579 742190 746592 865655 861391 5389777 5524458 39.35 70.6 2
09:28:16 2024-01-23 800035 788910 180110 176715 304218 310024 349219 346651 204757 204285 260652 265598 303240 305640 4822177 5131411 7103893 6898184 1315268 1350690 264212 236776 261662 263399 316079 306613 292145 290159 193588 197778 761399 707240 1631696 1609120 396677 394405 554903 556269 690096 672863 687319 692492 710396 714981 673501 753613 2086479 2206913 1293715 1063411 614369 605986 722102 718188 741937 747238 743432 755193 865876 856661 5305127 5529890 39.35 70.6 2
09:28:17 2024-01-23 797987 787528 180680 179772 306119 308116 348693 346337 204934 204285 260469 269593 303077 306500 4834198 5207802 7156408 6874971 1307520 1350366 262808 236645 261734 262341 318524 306505 287770 291374 193247 194658 797318 707746 1632616 1604285 398088 393779 550575 554125 689515 670293 688105 697136 711437 717335 676758 753339 2086516 2206913 1283569 1065853 617709 604102 724699 724566 742463 746210 744491 754654 857116 857266 5275036 5520518 39.35 70.6 2
09:28:18 2024-01-23 788154 788644 180352 180355 304869 309051 348657 344955 205395 204285 259812 265184 302792 305243 4826368 5235458 7117317 6830245 1295397 1347624 264168 236538 267108 261547 318299 308384 287971 290630 193212 197814 785816 713092 1622762 1604557 400073 394020 551356 556196 687040 669614 691784 696076 703196 719742 677237 745374 2083385 2193186 1291549 1075883 617709 606405 728341 726145 733858 745029 746502 746924 855456 856474 5363639 5515080 39.35 70.6 2
09:28:19 2024-01-23 789842 788910 179503 178262 303302 309051 350522 344240 205218 204142 260800 264503 303715 304277 4816942 5131705 7013132 6869875 1313302 1352286 263983 233907 263736 261140 316486 306541 288610 289748 193824 195276 764914 704719 1619477 1620667 398937 391980 550045 555110 686069 671991 688595 691881 711437 720244 673501 745529 2083552 2188753 1304772 1072737 613591 607117 727824 720257 736200 748364 737838 746703 864649 859645 5323938 5524458 39.35 70.6 2
09:28:20 2024-01-23 797420 787794 179533 180324 302911 310060 347572 344465 204934 205005 259343 266166 303289 305270 4816039 5171771 7097061 6875400 1308605 1346537 263474 236547 261662 261175 315616 308856 287897 288983 193553 195139 756638 704719 1619244 1604557 396959 395229 553314 553661 692001 671515 688595 695749 710323 712426 673501 746919 2092795 2205422 1293715 1058491 613591 605399 721647 720257 739642 744515 739973 752100 860863 856055 5307085 5526467 39.35 70.6 2
09:28:21 2024-01-23 788720 787794 180071 180028 303302 308151 349711 343431 205155 204681 259744 266575 303133 304171 4820387 5231978 7103091 6846835 1281594 1350802 265236 235897 263215 261940 315874 308384 287971 290405 192637 197708 787482 713341 1649244 1602148 396430 394020 550575 556232 688051 668630 693406 696076 703160 717138 674773 744277 2081903 2193186 1287218 1075032 615951 607269 726241 723504 733858 745745 745439 750187 855456 856438 5370966 5515080 39.35 70.6 2
09:28:22 2024-01-23 788800 788085 179542 180342 304191 308116 349496 346837 205366 204037 260837 265457 303431 302571 4820387 5125994 7032309 6865593 1318965 1350366 263579 236502 263586 261175 316521 306505 288847 289713 193247 197708 802399 704719 1653777 1621819 398088 391634 550045 549734 686032 672468 686639 690900 711401 719195 673501 749983 2086739 2188525 1315363 1072737 613326 606687 725727 719203 736200 748364 739700 751551 859654 857266 5318512 5524458 39.35 70.6 2
09:28:23 2024-01-23 797754 788915 179942 180289 303302 312181 349603 347401 204979 204073 259888 266308 301591 305817 4829923 5204098 7154725 6879574 1302053 1348880 262773 236811 261626 261940 315091 306541 288006 290630 192298 194658 790543 710554 1634458 1604557 396959 392843 550186 552880 689026 667648 686077 696076 708246 716457 674736 750257 2086739 2208483 1302378 1064927 617269 604970 722065 724566 739767 743987 745439 754654 855456 856055 5267505 5520518 39.35 70.6 2
09:28:24 2024-01-23 788719 787794 180067 178146 304369 311518 348933 344934 206110 204001 259888 267092 302439 305100 4821059 5205628 7078410 6837456 1290946 1344752 263579 235932 263959 261105 315874 308347 288996 289713 192637 197743 787898 711809 1617025 1604557 399221 393155 550575 555337 686032 667175 689714 694527 703124 717106 674700 743182 2073039 2194743 1287218 1075883 615951 604681 726241 724016 732782 743423 745439 746887 854244 858831 5369226 5511146 39.35 70.6 2
09:28:25 2024-01-23 789501 788645 179865 178517 302769 311298 349322 345931 205150 204179 259923 265457 303360 304441 4821059 5129274 7013132 6865593 1311434 1350366 263360 233606 263215 260923 315567 306541 287971 289343 193247 195003 789147 705222 1630834 1620667 398088 391359 552138 553536 684021 671039 687616 689921 709320 718147 672546 744472 2086739 2182153 1300531 1072737 613591 605399 726241 719504 738156 747238 737764 746703 862165 857266 5323938 5533837 39.35 70.6 2
09:28:26 2024-01-23 796617 788641 179930 178146 304682 309883 347465 346910 204797 204036 259451 267092 302352 304773 4816676 5205908 7121956 6874971 1308676 1350366 262555 236300 261626 261175 315874 308384 288865 292041 192637 195276 784150 707746 1632776 1604557 396848 391980 548982 553536 688051 667648 685590 695055 708246 712426 672759 748586 2083441 2203750 1277208 1064927 615951 604757 722102 723467 738649 743044 741746 749469 856670 854774 5276910 5523178 39.35 70.6 2
09:28:27 2024-01-23 788375 788563 180184 177586 303160 310419 347501 345442 205435 204001 259451 267204 302121 304528 4823550 5233765 7103091 6846439 1294634 1346703 263176 236098 263773 260308 315874 306577 290196 289748 192637 195276 786857 713341 1630404 1604261 398937 391944 549018 554553 684021 665725 689714 692003 706382 717102 674259 742088 2077466 2188525 1287218 1078218 616231 603822 726278 722407 732782 745745 745686 746321 853034 856402 5369226 5523178 39.35 70.6 2
09:28:28 2024-01-23 790220 791149 179435 176749 302203 310419 349040 346175 205081 203822 259852 265970 303503 301688 4811492 5126271 7022457 6879312 1325651 1349408 261135 236336 261698 260343 315567 306239 287971 288834 192942 195276 789147 703713 1652009 1618366 397805 390775 551747 553536 683501 669614 685590 689432 708282 717066 672546 744472 2086739 2185425 1289384 1072551 612714 605399 724699 719504 738156 746544 735637 746703 857152 856055 5323938 5531071 39.35 70.6 2
09:28:29 2024-01-23 800261 790036 179843 177763 303151 311518 346906 346420 204763 203964 259158 269593 300815 305423 4836364 5202280 7115711 6877800 1309612 1350366 261970 236300 261405 261140 315874 306541 288458 289528 192468 195276 792237 709037 1642066 1604557 396396 391980 548982 553536 687077 665688 682601 693018 703232 712426 673271 746956 2078969 2210045 1298046 1063411 615951 603897 719638 722407 738068 743044 741751 751328 854244 852327 5276810 5538759 39.35 70.6 2
09:28:30 2024-01-23 787849 786496 179843 177514 303160 310419 346906 342546 204934 203678 259194 266344 302157 304313 4832916 5233765 7097841 6856214 1287272 1348880 262773 232702 263215 260741 315616 306505 288996 288869 192602 195276 799223 711809 1628538 1604557 398088 391359 548594 554517 683537 664712 690067 689941 705382 716598 672759 740997 2077466 2185640 1310937 1077451 615074 603393 724699 721386 731746 745218 744909 746441 852998 856402 5368375 5529340 39.35 70.6 2
09:28:31 2024-01-23 790065 788874 179435 177772 303068 311518 347345 343015 204934 203678 259229 265351 302332 302720 4821059 5122612 7037296 6874971 1324536 1348769 261170 234236 261626 259945 315056 306001 287534 288597 192637 195425 802399 704719 1651551 1618366 396959 392312 551747 552751 683018 669614 684542 687968 708282 718483 669619 742365 2085256 2188254 1313150 1071210 611840 604542 722613 718484 738156 745065 735637 744468 857152 854810 5324345 5529340 39.35 70.6 2
09:28:32 2024-01-23 797987 786268 179697 177647 302619 309015 345520 343466 204264 203109 258943 269558 301751 301723 4815279 5193008 7106386 6869661 1307742 1346537 261970 236300 261185 260343 315394 306541 288576 290805 192602 195139 800705 705726 1624599 1604557 396530 392016 549407 553144 688051 667648 684056 692982 703232 712318 673501 745824 2089820 2200717 1277208 1063146 614200 603897 721684 719784 738068 739386 737801 746026 855456 855387 5278799 5527817 39.35 70.6 2
09:28:33 2024-01-23 788641 787488 179809 177089 302770 308081 347643 343015 204729 204037 258395 266082 301698 302714 4811492 5220825 7103091 6828078 1286355 1348880 262773 232702 263215 260308 315394 306541 288536 288834 192468 195276 787065 712075 1648839 1604261 398088 392312 547431 552917 682499 663737 689576 691881 703849 717976 672247 740997 2077466 2188525 1285052 1077451 613591 603822 724699 721349 731709 743987 744379 743984 853502 858905 5362557 5518385 39.35 70.6 2
09:28:34 2024-01-23 790065 790589 179616 180037 301392 308186 347084 344774 205116 203038 259594 264820 302616 302720 4814185 5130599 7022271 6874971 1324702 1346537 261205 235968 261590 259549 315091 305448 287133 288834 192333 195003 789147 704719 1637244 1618366 396959 392312 550575 552751 682017 668667 684019 687968 707211 717976 669582 746553 2083775 2185425 1285052 1069381 610966 604114 722650 717466 737632 744018 736990 748427 857775 856600 5310880 5518385 39.35 70.6 2
09:28:35 2024-01-23 797987 788649 179503 179907 302372 311960 348367 345931 204264 203678 259194 265598 300957 305852 4825552 5172437 7134362 6879440 1307742 1346537 261970 235932 261554 260343 315838 306469 288255 288720 192637 195276 790543 709037 1647433 1604557 395834 390810 547431 552751 686105 664206 682527 691966 703160 712390 670789 745824 2074510 2205349 1293715 1061898 614637 602976 719638 720293 738068 743044 742452 752282 853502 852965 5269339 5524458 39.35 70.6 2
09:28:36 2024-01-23 787935 786679 179503 179424 303017 310163 346527 342690 204934 203109 258395 265457 301451 304100 4811492 5233765 7087735 6851324 1286355 1348880 262773 232702 261734 260308 314950 306505 288576 288395 192298 195003 800282 712075 1660502 1604557 397805 390465 547431 552880 682781 663232 689576 690900 703886 717469 673501 739908 2075990 2185640 1282887 1077451 614200 602964 724699 720293 732964 744895 743552 746269 850403 859014 5353020 5520518 39.35 70.6 2
09:28:37 2024-01-23 788375 788352 179366 177772 301392 309772 347345 343015 204757 202827 259451 264635 301733 302793 4823550 5111654 7042314 6870068 1326553 1348769 260771 233907 261590 259514 315091 305571 287099 287958 192468 195015 787482 705222 1640880 1618366 395834 392035 550575 551968 682017 667684 681486 686958 703232 716457 669072 742365 2082295 2191359 1285052 1069686 610095 601945 721684 718409 737490 747218 737176 748539 857886 852145 5314780 5520518 39.35 70.6 2
09:28:38 2024-01-23 797420 788381 179366 179640 302301 308151 346041 343191 204552 203537 257997 265970 301414 301759 4817620 5191112 7097061 6865169 1307742 1344789 261970 233029 260818 260161 314029 306541 288572 288689 192637 194185 785816 705726 1628269 1604557 395650 392016 550186 552751 688051 667684 682564 689978 703196 708175 669619 745942 2086739 2200630 1300212 1060227 612455 602388 719527 719356 737361 738649 738227 750710 855345 854175 5291751 5515206 39.35 70.6 2
09:28:39 2024-01-23 789747 788352 179503 179429 302345 307865 348861 344919 204934 203038 259012 265462 301451 304064 4814185 5205628 7079163 6846835 1300193 1347698 262843 233029 261590 259153 315874 305499 288386 288869 191861 195276 775821 714621 1629853 1604261 396959 391205 547431 552917 681813 661792 686602 687968 701788 717976 673501 741034 2077466 2185523 1278555 1078985 613591 598404 725800 720927 733001 744478 742042 744058 850329 857121 5366219 5521507 39.35 70.6 2
09:28:40 2024-01-23 793217 788910 179327 179459 302305 310419 344930 344955 204264 202719 259767 264785 301698 302643 4811455 5112787 7041108 6879440 1325651 1346703 262590 235932 259540 260127 315874 304317 288775 291750 192030 195003 753464 707746 1624539 1611134 393561 391758 550575 553144 684094 669140 679520 686435 704384 712318 665693 745824 2074658 2197719 1285052 1066302 610095 602182 718544 714709 738031 745708 739280 751783 859715 851758 5291864 5524458 39.35 70.6 2
09:28:41 2024-01-23 798000 788644 179379 177479 302689 308151 345485 343431 203947 203073 258395 266157 301240 302466 4823550 5202280 7125037 6863767 1307742 1346537 261170 235932 260379 259549 315838 306433 287553 288781 191995 194730 766696 709037 1652373 1604557 394714 390191 547044 551968 684094 663232 679556 691881 705382 711315 673024 744730 2083886 2200740 1293715 1062199 615349 601726 719090 721550 737229 740833 740864 750240 851079 847388 5263529 5516582 39.35 70.6 2
09:28:42 2024-01-23 788377 788641 179400 176779 302381 309105 346527 342100 204332 202896 258395 264855 301029 302750 4808023 5215007 7092945 6846835 1298336 1348880 262808 233029 261626 258723 315838 305535 287764 288430 192030 194730 787482 714621 1632782 1604557 396959 391205 547044 553536 680847 663732 686602 687968 700302 716457 672546 737861 2074515 2185651 1278555 1078872 613591 599197 723738 719504 731960 739314 741441 743623 848036 855350 5364922 5508720 39.35 70.6 2
09:28:43 2024-01-23 790887 789997 178373 176779 300899 308151 345224 342979 204230 202790 258395 264344 301416 303653 4821059 5118918 7056174 6880310 1326515 1344715 260338 233106 260343 259118 315838 304533 288775 288883 191995 195015 787482 705726 1645256 1618366 395273 391205 549759 551186 682781 665688 681233 683902 706382 712354 667070 745905 2085492 2194664 1282887 1069244 609660 601689 719601 716366 736921 744932 737176 746404 857152 847424 5310880 5525471 39.35 70.6 2
09:28:44 2024-01-23 800265 788644 179469 176770 302305 309980 344412 344955 203737 203038 258359 264820 299518 303566 4826992 5207802 7125037 6875400 1307742 1342768 261170 232702 259941 259514 315616 305965 287522 288689 191960 194150 780819 707746 1628274 1604557 394420 392312 547007 551577 682982 664203 679483 691881 706382 710207 672546 745607 2091896 2205680 1272967 1066302 614162 601105 719601 719467 735867 737091 737176 744367 850439 851575 5275140 5532350 39.35 70.6 2
09:28:45 2024-01-23 788710 788085 178933 176563 301815 309324 345450 342665 204230 203003 257961 265709 300958 304120 4832452 5231849 7104524 6840225 1294634 1348880 262555 232702 260746 257970 314590 305248 287711 288360 191355 194730 775821 714621 1638932 1604261 396396 391205 545813 553536 680810 663261 685553 687895 700193 716457 671262 740120 2076100 2185594 1304298 1078872 613153 599622 723738 719430 729081 742934 739973 742019 850968 855982 5369226 5524458 39.35 70.6 2
09:28:46 2024-01-23 789501 788910 178518 179962 301357 309980 346527 342979 204264 203003 258359 264344 301662 302762 4821059 5141246 7022457 6865593 1322801 1350366 260884 232702 260746 259084 315838 304481 288861 287085 191390 194694 800705 703713 1630436 1618366 395834 390929 548594 550406 680810 665145 681486 683866 705882 716962 669493 743978 2080000 2176266 1298411 1066189 610095 601997 722673 715325 733858 743642 733998 745580 856670 847424 5326096 5524458 39.35 70.6 2
09:28:47 2024-01-23 795723 788275 178058 179675 299598 309542 344412 343015 203596 203038 257348 264344 301416 302976 4811455 5176025 7092907 6866008 1309612 1349408 261170 232538 259941 259480 313701 306001 287927 288797 191995 194150 787482 705222 1633495 1607977 394714 391323 548594 551186 684057 665652 679965 689921 705126 709211 669456 742023 2086352 2201104 1291549 1059358 611365 600064 715531 716449 732906 738630 736127 748572 852998 848150 5301447 5515080 39.35 70.6 2
09:28:48 2024-01-23 792373 786684 178373 176774 302712 308669 347608 342690 203596 203038 257564 264750 299413 304346 4830437 5220825 7117317 6856214 1283188 1344518 263579 232702 259723 259911 313957 305033 287724 288797 191390 194150 800705 716154 1616723 1594021 395273 392312 547007 554716 682781 663261 685553 690642 700075 713380 669399 739178 2074086 2193464 1280721 1069493 612020 595442 719127 718484 727860 738024 737879 744811 846766 847424 5351027 5524458 39.35 70.6 2
09:28:50 2024-01-23 789501 788910 178343 179675 300688 306933 347309 343015 203913 202684 258178 263132 301698 300807 4821059 5160340 6994481 6856214 1311397 1348450 261935 231657 261149 258689 315394 304568 288572 288797 191995 193678 785816 705222 1624406 1618366 395834 390653 547431 549943 679846 665145 684078 686551 705126 712210 667592 739723 2080000 2179431 1289930 1069686 609225 599548 719638 715348 733001 739386 732918 742098 856670 852965 5322131 5515080 39.35 70.6 2
09:28:51 2024-01-23 793466 788086 178343 179636 299563 309542 344412 343015 203596 202684 256772 264820 300429 300807 4821059 5194676 7097061 6874971 1309612 1350366 261170 232702 259906 259299 313004 305499 288368 289014 191995 193878 789147 705222 1617050 1607977 393789 391359 548982 550369 685025 667987 682093 689664 704737 708319 668066 741996 2089325 2204113 1291549 1057338 610095 600900 716501 716366 732310 734983 734520 744477 851607 848150 5303293 5515080 39.35 70.6 2
09:28:52 2024-01-23 792589 787794 178373 176774 301286 308669 347049 343015 203455 203678 257564 264560 299413 304346 4823550 5220825 7093659 6846835 1281594 1346500 262773 231454 259941 259118 312647 305248 287711 288797 191390 194150 797318 711809 1642913 1601770 395834 392312 545776 552751 681629 663077 688071 689774 699023 711135 669399 736962 2070675 2185523 1278555 1071973 612828 599086 721172 718484 726747 737514 736681 741343 847463 847460 5369226 5515080 39.35 70.6 2
09:28:53 2024-01-23 788375 788910 178514 176774 302211 306933 346248 343015 203596 202365 257961 262730 301662 300807 4821059 5164036 6994481 6856214 1311485 1346537 261717 232013 260710 258004 314950 304268 287724 287949 191995 193572 785816 703713 1662303 1618366 395834 390102 547431 550543 680296 667513 682691 685576 703703 712174 666170 741327 2080000 2170137 1281449 1066189 608170 599548 719638 712221 729569 739422 731655 740932 855456 847352 5348610 5515080 39.35 70.6 2
09:28:54 2024-01-23 800261 788644 178058 176770 299523 308669 344412 343015 203455 203678 257528 263536 301169 302762 4811455 5181827 7082780 6865593 1307742 1344937 261100 232013 259140 259299 312055 304533 287927 287949 191425 193437 781239 703713 1630250 1604557 394119 393387 548799 550039 686634 667039 682205 687785 702139 707211 666133 742423 2083385 2197719 1287218 1053713 608320 598262 713451 713266 732443 738218 732881 745791 851754 846916 5316511 5515080 39.35 70.6 2
09:28:55 2024-01-23 795034 787794 178411 176770 301566 306861 345485 342726 202791 203003 256807 263132 299871 306102 4830437 5202280 7164077 6865593 1297252 1342768 260918 232049 258306 259118 313957 306042 287768 288797 190753 194730 787482 714621 1643451 1595155 393294 391576 546035 552922 684723 660337 680711 687528 700185 708783 669399 740923 2074515 2210712 1297659 1064019 610095 596231 713471 718410 729569 735019 737801 746441 843866 847551 5280493 5524458 39.35 70.6 2
09:28:56 2024-01-23 788715 788910 179224 176285 302062 306933 346264 343015 202999 201695 258395 263168 299800 304626 4832452 5176221 7077874 6856214 1304013 1351482 261170 231728 259504 258004 315838 302647 287724 288883 190585 194742 797318 715642 1609892 1608839 394141 390711 549759 553536 680810 665619 685129 682624 699193 712912 664281 737148 2072611 2188217 1291020 1072737 604715 594252 719601 711177 726747 739458 737764 742093 851754 847424 5378645 5529890 39.35 70.6 2
09:28:57 2024-01-23 795158 788910 178373 176531 300930 306933 345424 344955 202965 202401 258395 262328 300921 301688 4804557 5122800 7074864 6874971 1315268 1346500 261677 232049 258306 259514 313480 302683 288368 288061 191390 193878 781239 706363 1657295 1609987 393294 392312 550149 551039 685209 667513 679148 686551 701716 707392 664281 742056 2085937 2194743 1282887 1057338 605762 599197 713471 710100 731709 738036 732918 746441 853034 845050 5299506 5524458 39.35 70.6 2
09:28:58 2024-01-23 797983 788085 178873 176311 301144 306861 344930 344955 202965 202861 257564 263715 299518 306755 4830437 5198584 7151821 6865593 1289852 1346500 261170 232049 258342 259334 313957 305460 287558 288355 191355 194014 801764 717963 1625878 1594384 391880 391758 545667 553536 684686 661273 681233 685877 697214 707392 667579 740157 2077466 2210123 1279955 1065239 608357 594545 713471 715362 728848 736654 737764 746506 845063 848150 5318136 5515080 39.35 70.6 2
09:28:59 2024-01-23 787251 788352 179250 176285 301392 306933 345485 342979 202999 201695 257961 263755 299800 304552 4825552 5179905 7082930 6850033 1303045 1347954 261570 231652 259140 257935 315394 302187 288572 288594 191146 193938 780819 715390 1614253 1608998 394288 391169 549297 554716 680736 667039 682491 682177 694183 709671 663552 737111 2074086 2174759 1297659 1075389 605762 596231 718617 710284 726747 739386 736127 740965 853034 847388 5399182 5524458 39.35 70.6 2
09:29:00 2024-01-23 797420 790322 178339 176774 300478 308669 345913 344955 202650 202684 257961 262294 300958 302469 4830437 5133723 7074864 6884350 1313392 1350366 260736 232013 257908 259514 313957 302683 288368 287846 191617 193767 792479 706363 1654088 1608998 390978 391999 549686 549760 684200 664639 678331 683866 700193 703124 664281 740932 2080779 2197976 1280721 1057338 605762 597923 712438 710284 729533 736400 731803 746404 853034 843226 5305127 5524458 39.35 70.6 2
09:29:01 2024-01-23 799068 787794 178937 175788 302062 306897 345913 342654 202791 202684 257348 263168 299064 306102 4811492 5202280 7164077 6856214 1298181 1342805 260771 232013 257908 257970 313737 306005 287306 288617 191013 194553 787482 715904 1612756 1595155 392733 391132 545647 551858 682781 659979 679296 686551 697031 707392 667579 737736 2075159 2210523 1293233 1065005 608357 594545 713451 716449 728848 736654 737241 745872 843232 845483 5291864 5515080 39.35 70.6 2
09:29:02 2024-01-23 788720 788910 178407 176280 301392 306933 345224 342979 202965 201730 258178 262730 299800 304589 4832452 5178255 7042277 6856214 1302116 1348913 261205 231494 259140 262568 313706 304594 288703 288414 191117 193855 787482 713853 1621595 1611290 393657 390508 548982 552751 678883 663700 684115 682661 694183 709136 662399 736062 2077040 2172946 1299872 1072737 604470 595809 718108 710284 726232 739350 735080 739839 853034 847352 5397483 5533837 39.35 70.6 2
09:29:03 2024-01-23 797987 788910 177811 176527 299602 306933 343449 344955 202931 202542 257961 262328 300625 300807 4832916 5124457 7056174 6884350 1320918 1348450 260736 232049 257659 261599 314184 304594 287882 287590 191251 194044 790813 707746 1620748 1608998 392733 390102 547431 550369 682297 667039 676663 682661 699205 707392 663339 742584 2074473 2194743 1308724 1060387 604901 595974 712426 710284 731709 735019 732360 745574 853034 845086 5301340 5524458 39.35 70.6 2
09:29:04 2024-01-23 799118 787530 178407 175433 301850 306897 345668 344955 202650 203003 256807 264120 299871 305451 4832916 5202280 7137253 6854620 1285255 1349408 262371 230972 258890 261047 311805 303961 286486 288576 190949 193873 797318 714877 1644052 1601525 394714 391205 541104 551968 681266 660337 682491 685913 694147 707108 668066 732853 2068194 2185523 1306511 1069686 610208 596231 717599 715398 724690 730120 736127 739839 845063 847316 5366219 5520518 39.35 70.6 2
09:29:05 2024-01-23 788375 788910 181387 179393 298620 306933 345208 341906 203314 202365 257847 263132 300747 301656 4823550 5141246 7013132 6865593 1317127 1348657 260926 231367 259655 259804 313814 305460 287593 287877 191083 193432 784150 703834 1622661 1618093 394714 387907 545813 549759 677362 663931 680264 682661 701256 713416 663339 735536 2076083 2168563 1281449 1068926 606626 597739 718617 709134 728848 738237 728581 737704 854244 848150 5348610 5524458 39.35 70.6 2
09:29:06 2024-01-23 800261 789763 181186 176774 299069 306933 345668 342979 202965 202048 256341 263940 299800 302083 4830437 5185351 7087735 6865593 1306605 1351615 260926 231692 258199 260313 311403 303961 287046 287639 191251 192786 790813 704844 1620653 1604557 392026 391758 547589 548703 682781 663732 678813 685767 700302 703341 663339 736695 2077466 2194743 1289384 1055589 605613 597923 710418 710136 728848 734577 730727 744281 848036 843262 5305127 5515080 39.35 70.6 2
09:29:07 2024-01-23 795454 787794 178092 176531 301430 306933 345485 343015 202791 203003 256556 263132 299836 303915 4811492 5220825 7116518 6840263 1283188 1348732 262344 230396 258997 260313 311439 303499 286651 288098 190914 193702 782484 711809 1638971 1599873 394457 391169 544487 551149 678883 659979 684153 685913 694147 707108 665113 732853 2068194 2176341 1304298 1069686 609338 595809 717054 715362 724177 730120 736127 737667 843866 847316 5361560 5515080 39.35 70.6 2
09:29:08 2024-01-23 788375 788910 177777 176523 299563 306861 345743 342460 202965 202189 256807 261528 299871 302548 4817620 5136312 6994481 6858854 1320918 1353210 260597 231672 259798 259948 313301 302540 286880 287882 190949 193608 797318 703713 1623717 1621756 393294 387799 545427 546271 676927 663261 677329 680727 701256 709172 663810 736654 2075990 2179331 1276390 1066648 605651 594897 717054 710100 729555 738594 728581 740112 848073 847551 5314533 5525947 39.35 70.6 2
09:29:09 2024-01-23 797983 787794 178058 176280 299532 309092 345424 343015 202931 202224 256772 263132 297672 304562 4823550 5211553 7134362 6887273 1307520 1348769 261707 231835 258199 259912 312825 304483 285223 288355 190718 193607 780194 707746 1629079 1604557 391123 387907 543715 547080 680810 659979 677329 686688 699205 707392 665657 737736 2077475 2196162 1268727 1060077 609225 597923 713471 714855 729569 730445 732918 742163 845063 843262 5275036 5516582 39.35 70.6 2
09:29:10 2024-01-23 788720 786666 177816 175784 299567 306897 345668 340909 203455 201414 256772 263399 298892 301759 4826992 5201916 7078410 6859236 1302015 1346591 261031 231438 258163 258747 314292 302292 285116 288391 190153 193607 776323 715904 1636871 1604261 393525 387763 543678 550222 674905 658542 680264 682661 696227 709208 665150 735015 2066724 2176303 1293233 1075920 608357 594545 717599 713302 726747 735055 736652 737116 843866 849952 5366219 5516582 39.35 70.6 2
09:29:11 2024-01-23 790511 788910 177985 176276 301135 308669 344694 341942 202965 201063 256807 261562 298892 300772 4811455 5114813 7055929 6895070 1324653 1344603 260597 231835 256577 260313 313957 305723 287117 287382 190620 193326 767748 707746 1616191 1608847 389948 387547 546475 547153 678883 663261 673381 680727 694183 703413 660415 739346 2077466 2188525 1276390 1063259 606962 595809 712438 709277 729606 736644 731840 742061 850549 838482 5288007 5525947 39.35 70.6 2
09:29:12 2024-01-23 798897 787794 178092 176285 301430 306933 342997 343015 204312 201765 256772 262730 298928 304626 4839365 5202058 7179928 6879235 1289631 1350802 260814 231474 257368 262532 312055 301763 286074 287746 190579 193607 782484 716154 1618745 1590627 391616 390102 543817 551577 680847 658506 678331 682381 695242 703341 663632 736624 2068194 2203963 1297247 1063411 605182 592337 710418 712221 726232 730445 735600 742093 840775 843262 5333971 5520518 39.35 70.6 2
09:29:13 2024-01-23 790887 788910 178339 175503 300930 306861 344447 342749 202791 201730 257961 261528 299591 302182 4826992 5163250 7032309 6857809 1306808 1348769 261031 230896 258818 258854 311479 302222 286866 286164 191054 192622 745260 706735 1636907 1615996 393561 387835 546621 547080 674941 664203 678484 681693 698218 708139 660415 735015 2071783 2163961 1268727 1068926 604752 597500 717599 708272 726747 735055 728027 735541 852998 848597 5388064 5524458 39.35 70.6 2
09:29:14 2024-01-23 801886 788910 181413 176161 301004 306933 345424 342460 202965 202365 255947 262765 299836 301364 4825552 5184242 7123443 6876674 1308591 1348880 259510 231429 257511 262128 312784 305275 284787 287746 190187 193302 766491 707746 1631036 1604557 391123 387907 542944 546693 678883 659475 676330 685877 698218 703413 663668 737792 2075990 2192914 1293715 1060114 608357 597923 712462 713266 728060 730445 730764 740965 844229 843262 5271269 5516582 39.35 70.6 2
09:29:15 2024-01-23 788375 786679 177811 176161 299567 306897 345913 340323 203280 200887 256592 263168 298611 302720 4829470 5191669 7062396 6857772 1304849 1346500 260878 231292 258125 262057 314662 303621 286512 287949 190153 193878 788849 715904 1616810 1604557 392174 387490 545885 551186 674978 661383 680748 679763 694751 707108 662399 732853 2068194 2179331 1288807 1072737 603182 591882 713471 710284 723664 737198 735604 737667 845570 848150 5372693 5525947 39.35 70.6 2
09:29:16 2024-01-23 793466 788620 181458 176342 299078 306500 342997 341978 202965 201063 256843 261562 299800 303054 4830475 5118880 7067979 6895502 1324702 1346537 260157 231850 256470 259948 313444 300847 286602 287050 190620 192681 799012 707746 1610055 1608914 389948 387799 545813 548315 678883 662321 673308 679763 694147 703377 660451 737700 2074515 2191631 1276390 1060387 603295 595387 710418 708272 728848 734323 730764 741529 849310 838374 5305127 5527424 39.35 70.6 2
09:29:17 2024-01-23 799991 787794 178339 175512 301181 306861 344937 343015 201744 202224 255982 262328 299800 301723 4825439 5218855 7171749 6874971 1298261 1346537 260157 231530 257008 262425 311983 303694 286275 288195 190014 193738 782484 715131 1614066 1595337 387682 387907 542944 550406 680296 656572 675850 680864 695242 702809 664060 734978 2071137 2205413 1315347 1063146 606626 592938 710418 712761 726232 733766 735080 742158 838920 838446 5289999 5525947 39.35 70.6 2
[truncated: 186,620 more chars]
