# Supplementary material for: Methods for Estimating the Detection and Quantification Limits of Key Substances in Beer Maturation with Electronic Noses
Source: Sensors (Basel). 2024 May 30;24(11):3520. doi: 10.3390/s24113520 (PMC11175341; doi:10.3390/s24113520)
Supplement: Supplementary file 1 [file sensors-24-03520-s001.zip › Data/Acetaldehyde/raw data/Day 1/ETH2.txt]

Time Date R01 R02 R03 R04 R05 R06 R07 R08 R09 R10 R11 R12 R13 R14 R15 R16 R17 R18 R19 R20 R21 R22 R23 R24 R25 R26 R27 R28 R29 R30 R31 R32 R33 R34 R35 R36 R37 R38 R39 R40 R41 R42 R43 R44 R45 R46 R47 R48 R49 R50 R51 R52 R53 R54 R55 R56 R57 R58 R59 R60 R61 R62 T01 H01 Phase
09:36:00 2024-01-23 731581 724227 214910 213224 349863 357192 391641 386160 241935 241086 297734 302783 337777 344275 4471675 4719353 6893804 6735704 1283188 1313382 323877 287782 306550 310117 364151 355173 342579 342843 230365 233007 748629 707468 1620125 1586117 480961 474357 692006 696673 876363 857821 918058 919041 957461 973678 950099 1054100 2333775 2455145 1370940 1161022 760155 752083 923045 911828 959310 973669 1006858 1015319 1134484 1139021 5192260 5441659 39.45 70.5 1
09:36:01 2024-01-23 725349 722686 214880 212900 351983 357156 387993 387939 242367 241514 297338 306065 338904 342339 4471386 4839106 6942241 6715533 1268307 1315313 327637 287909 308829 306388 367004 356829 340430 342843 230294 233007 747200 719233 1595505 1565844 479938 476268 691024 701055 882448 852719 908993 924345 967184 973642 940805 1049430 2321179 2443681 1335969 1175316 765157 743638 918460 919471 964127 964656 996755 1013763 1152106 1145523 5305127 5436228 39.45 70.5 1
09:36:02 2024-01-23 736216 723710 218878 213224 351119 360184 391045 385294 242540 240703 297446 304776 338940 342514 4471386 4770866 6934409 6736771 1271936 1313382 324911 288554 308125 307352 365061 357878 341785 342843 231372 232536 748006 709774 1608796 1576897 478542 476304 694945 695392 878892 857821 914368 915682 962325 984882 948605 1048060 2327823 2455145 1428776 1153376 762982 755096 917155 913122 962979 979214 1001708 1007477 1134484 1141477 5243106 5440050 39.45 70.5 1
09:36:03 2024-01-23 730515 724552 216593 212273 351839 357874 392435 384788 241762 242199 297374 305205 339083 342339 4471675 4819084 6857847 6706154 1273755 1315249 324854 286517 309301 306887 365353 356271 342821 342843 230294 231993 744919 717178 1618052 1572135 479938 473322 691024 698463 878350 852897 914368 922379 961643 973011 943554 1057183 2327823 2425241 1405301 1169318 759071 743675 925099 916980 955877 971593 1001671 1016766 1142082 1139521 5219768 5456867 39.45 70.5 1
09:36:04 2024-01-23 736211 723641 215474 211741 351519 360316 390906 386560 241159 242105 297092 303494 340575 343001 4464667 4839789 6967685 6706154 1253098 1309658 325906 286992 308357 308283 363167 355784 341544 342843 230103 232027 743469 714111 1611135 1567337 477827 476712 688055 695283 884327 857821 907439 917016 966577 982102 943554 1044812 2323228 2440216 1318913 1162675 764510 747141 915853 916330 965786 975757 994318 1010390 1143704 1151146 5295824 5442925 39.45 70.5 1
09:36:05 2024-01-23 732559 724470 216518 212713 349783 358557 392472 385617 242180 240801 297374 303068 339834 342447 4462202 4712366 6883051 6734290 1281355 1313382 323912 288409 306370 308354 366225 355136 342302 342843 230329 232679 748629 707886 1609450 1586117 481569 475701 693178 696907 876363 857821 915435 921071 958852 973449 950062 1054137 2333775 2458630 1372859 1163503 761240 752047 922439 912850 959310 975757 1009750 1016099 1137562 1138779 5196550 5434886 39.45 70.5 1
09:36:06 2024-01-23 723585 722691 214910 212881 351983 359036 390775 387903 241228 241086 297987 305585 338762 344529 4467667 4839294 6919878 6706154 1268307 1315276 324627 287909 309083 306458 368146 357335 340788 344540 230329 233335 747200 717178 1609470 1567677 481303 477579 691024 701055 883101 852220 910331 925002 967184 973642 943554 1051028 2327823 2445952 1334086 1176013 764510 744767 918296 922253 964776 973507 998101 1015893 1149473 1144566 5318834 5443038 39.45 70.5 1
09:36:07 2024-01-23 734899 724039 218925 213224 351983 358593 387993 385908 242943 241051 297626 302570 340108 340309 4467667 4770569 6942241 6724912 1272845 1314315 323390 288554 306622 307817 365389 357878 342579 342843 231047 233007 749415 711061 1616668 1576897 477114 476304 695911 695777 877938 861484 916325 914350 962809 984882 950025 1050862 2326169 2455145 1446997 1153902 764510 752467 918143 913012 964776 981911 1006868 1011720 1137710 1143056 5242539 5449428 39.45 70.5 1
09:36:08 2024-01-23 728927 722686 216855 212269 352046 358593 390859 385545 241159 241935 297554 302992 339083 342375 4474046 4794292 6873731 6697925 1281594 1313382 324819 287909 310286 307137 365389 354594 342821 342843 230365 231831 760868 718719 1627238 1574097 479938 474357 692006 701055 876363 854106 915585 924314 961607 975766 945967 1059597 2329089 2429750 1360562 1168485 761358 748438 923703 918325 959236 974958 1009049 1018290 1142082 1139258 5211072 5451296 39.45 70.5 1
09:36:09 2024-01-23 733672 723710 214876 212552 352055 360183 390812 387630 241900 242275 297099 303027 340108 340273 4467667 4826916 6977037 6706154 1253098 1309658 325941 286992 309301 308283 363167 356540 342821 344783 230081 232027 743469 713092 1622056 1566565 478542 474665 689031 695777 884954 860261 908968 917090 966577 983490 945680 1047414 2327429 2441383 1372859 1164942 764510 749265 917118 916943 967156 973597 998851 1013240 1143704 1148943 5271242 5439036 39.45 70.5 1
09:36:10 2024-01-23 732039 724470 214910 212890 349827 358593 392472 386740 241228 241086 297302 303068 339869 342483 4464667 4708258 6882577 6731353 1275839 1313382 323877 287909 306586 308319 363712 355173 342821 342843 231012 233007 748629 707746 1641672 1586117 479938 474357 692006 694567 876363 860261 918095 918288 961954 980998 949878 1055374 2338441 2457605 1403345 1156665 760155 753003 922476 912941 959310 973705 1006821 1013837 1134373 1139790 5179155 5427239 39.45 70.5 1
09:36:11 2024-01-23 722499 721664 214910 212885 352051 356369 390812 388011 241193 241086 297626 303027 338571 345296 4464482 4839858 6912449 6706154 1270120 1315031 324627 288350 308393 307387 367628 355712 339915 344819 230329 233171 747200 717178 1660119 1571431 481987 477011 691024 703751 885756 854614 911545 927635 968557 978530 943370 1053552 2332794 2445952 1335969 1178536 766701 749265 919826 918316 962979 971858 1000423 1018290 1149620 1144712 5314615 5445542 39.45 70.5 1
09:36:12 2024-01-23 732811 722686 218751 213219 351735 359098 387921 386776 242644 241051 297626 302570 340108 342134 4458025 4777364 6952172 6724949 1273755 1313382 322904 288558 307835 307387 365389 357878 342061 342843 231407 232679 754347 710282 1604225 1576284 478826 479763 697931 697759 880104 861484 915321 918362 962823 987672 949988 1050862 2326364 2460374 1417039 1153376 763525 753077 919382 913122 964381 980670 1003171 1010115 1136284 1143093 5242539 5432294 39.45 70.5 1
09:36:13 2024-01-23 726825 722686 216562 211926 352051 358557 392472 385581 241193 241514 297554 304668 340108 342411 4458301 4791829 6854600 6712529 1279817 1315249 324365 287670 310286 307352 366195 356211 342857 342843 231083 233956 748629 720031 1642446 1576610 481303 475701 693973 700373 878855 855868 916924 926317 961643 973606 948661 1060241 2331135 2430868 1400002 1165990 760155 748549 922476 916889 962075 975757 1009769 1019742 1142082 1138144 5211072 5449428 39.45 70.5 1
09:36:14 2024-01-23 731059 722686 214876 211918 352055 360438 390260 386740 241228 242105 296645 303027 340108 340309 4470855 4831382 6962720 6710743 1251309 1313382 325941 286992 309301 308283 363712 357078 342050 344602 230682 234322 748452 715131 1611021 1566959 478826 478065 689972 695777 884327 857821 907439 920324 966540 983490 942848 1048486 2324243 2440216 1370940 1164331 764510 750775 915853 914242 967156 973597 996517 1012592 1143704 1150606 5252485 5432294 39.45 70.5 1
09:36:15 2024-01-23 732034 723705 214880 212736 350885 358593 392195 386740 241900 241086 297302 302643 340108 342447 4464667 4703053 6882577 6716898 1275877 1313382 324839 288026 308103 309042 366558 355566 342785 342807 231265 233663 748629 709774 1626409 1584755 479938 475364 693178 698351 876363 859517 918265 918198 961271 982102 950025 1051028 2335434 2453406 1403345 1156665 760155 754218 922476 910499 959310 979250 1007575 1013837 1133407 1139790 5173449 5432294 39.45 70.5 1
09:36:16 2024-01-23 722535 722686 214945 212556 352019 358305 392472 387939 241193 241765 297266 304668 339118 344493 4461483 4798014 6901227 6707754 1273755 1317176 325765 287526 309630 307711 366088 354489 342713 345514 230152 231993 750718 717178 1611859 1571802 481987 475364 691024 699032 880538 857139 915672 925002 965129 974387 943554 1058453 2331135 2427564 1347911 1169946 760155 749709 925099 919729 959310 974110 1003884 1018632 1142979 1143093 5229605 5441659 39.45 70.5 1
09:36:17 2024-01-23 735057 722686 215917 213224 350885 359676 391088 388047 241193 241086 297338 301206 340108 341857 4452111 4794292 6989623 6722203 1250415 1309547 327918 286813 309812 307927 364663 357335 342338 342843 231047 232027 741096 717178 1603027 1567677 479205 478028 691132 694372 885583 860261 909067 919729 970798 984882 944896 1047831 2323048 2441948 1372859 1165160 765157 751843 917155 919656 968530 973669 997539 1013563 1145482 1152235 5276810 5441659 39.45 70.5 1
09:36:18 2024-01-23 731766 724218 216557 213224 350921 359423 392472 386468 241228 241086 297374 303494 340108 342519 4451948 4707493 6903183 6744582 1280734 1317083 323877 288517 308829 308354 364258 356029 342821 342843 230850 231670 755776 707746 1625649 1586117 479938 475364 693214 694863 876399 861418 919609 918198 960247 981408 953205 1052413 2335434 2455145 1406524 1155842 760155 754218 922476 911828 961802 981399 1007613 1014559 1133679 1143093 5182855 5427648 39.45 70.5 1
09:36:19 2024-01-23 723596 723710 214945 212885 352055 359529 391917 388011 241193 241595 299673 303027 339083 345540 4465278 4834241 6912561 6715533 1269213 1315249 328136 288062 308901 308283 367628 355460 341304 345722 230753 231670 745771 715131 1656720 1572135 482673 476304 691024 703048 883101 852897 914240 926221 965821 973642 943554 1053349 2332520 2443681 1332558 1177831 764510 747054 921131 919729 963442 973002 1001434 1021235 1146330 1145523 5265617 5443038 39.45 70.5 1
09:36:21 2024-01-23 733149 722175 218852 213664 351735 358557 390260 387975 242475 240339 297410 302149 339822 342194 4468029 4783586 6976708 6712879 1259701 1312449 325906 288008 306514 309113 367078 356540 341821 343370 230365 233007 750059 709037 1610073 1574661 479938 477383 692006 697722 883074 859517 912935 917053 967184 983490 946552 1044124 2324516 2469588 1341619 1156665 767913 753003 916483 913122 968530 979286 1001137 1011148 1140463 1142323 5267505 5430671 39.45 70.5 1
09:36:22 2024-01-23 723596 723710 218622 213234 352055 358018 391364 385366 243182 240801 297338 304791 338940 342375 4461809 4764828 6878965 6724912 1292620 1315313 324682 288757 308393 307137 367628 355460 342568 342843 231047 232026 754520 711300 1615038 1581911 481987 476375 696236 701055 875120 857087 920993 922379 957461 973642 950062 1057300 2333775 2445952 1374778 1165990 760155 749280 922476 915645 959310 973597 1011209 1019742 1142892 1136500 5203635 5436228 39.45 70.5 1
09:36:23 2024-01-23 728927 722686 214910 212309 353857 359931 390543 387213 242168 241657 297446 303838 339965 340920 4464667 4833779 6962720 6710743 1249970 1309658 325906 287113 309848 308354 364293 356866 342579 344576 230688 234386 750595 715131 1624903 1567677 479598 475598 690045 694863 885583 859554 910360 919595 969388 984882 945568 1049364 2323502 2441948 1318913 1162675 764510 750257 917155 916330 967156 973669 996829 1010883 1142979 1152235 5277023 5430141 39.45 70.5 1
09:36:24 2024-01-23 732732 723527 214876 213082 349720 358450 393584 386596 242336 241939 299733 301241 339834 342519 4465278 4711608 6873027 6734328 1283423 1313382 324663 288761 306514 309037 366488 355748 342821 342843 230365 231314 750059 707746 1623751 1586117 482673 476375 695215 697968 877705 857821 917613 922379 961643 979113 952801 1057183 2337095 2455307 1374778 1164331 762439 753613 925099 912941 959310 973705 1010489 1016803 1135480 1139827 5197027 5427126 39.45 70.5 1
09:36:25 2024-01-23 723808 722348 214876 213073 351875 357300 391845 388011 241935 241765 297662 304704 338833 345956 4461300 4839407 6925339 6706154 1270120 1315249 325646 288314 309301 308283 368700 355748 341268 345088 230850 231993 747200 716154 1666718 1572135 483285 476268 691024 702549 884327 852860 914368 926184 966504 973642 944896 1052562 2331135 2443681 1330320 1175316 767065 750405 921131 919656 964813 972279 1002565 1021235 1150109 1148517 5282578 5433493 39.45 70.5 1
09:36:26 2024-01-23 732028 722503 214876 213668 351947 359387 387993 387686 242540 240810 297626 304312 340108 342375 4464667 4777550 6947854 6724912 1275877 1315249 323355 288852 309083 307847 366453 358385 342821 342843 231407 233171 746596 709774 1617300 1576897 478505 477755 696236 696414 880593 862096 918058 917016 964729 982656 950062 1050862 2326169 2458630 1428776 1155019 764510 751361 919607 913122 965749 984081 1006793 1012544 1139327 1142983 5240961 5442760 39.45 70.5 1
09:36:27 2024-01-23 726784 724218 216819 212764 353902 358557 392472 385509 241228 242266 297122 303061 339083 342411 4467667 4770383 6849117 6706154 1283537 1315031 323912 287670 310286 307102 366453 355712 344615 342807 231407 231636 745771 719233 1607386 1576284 481303 476375 693214 701055 876363 855794 919609 926317 961607 973642 945845 1056847 2332794 2425241 1424864 1170308 761353 744472 928323 922216 960958 974269 1007426 1019630 1146882 1143634 5214795 5452784 39.45 70.5 1
09:36:28 2024-01-23 735387 722700 216029 212521 351974 360654 391379 386740 241124 242446 297662 301241 340587 341064 4467667 4809417 6975830 6712339 1253994 1313382 326855 287028 309812 309219 364222 356829 342821 345270 229936 234386 742019 714111 1627694 1565111 479258 474893 689519 694863 885583 861484 910360 920942 970762 984882 944896 1047841 2326169 2440216 1370940 1166607 765204 751703 918460 920942 970320 979907 999603 1015449 1143704 1152235 5278799 5440050 39.45 70.5 1
09:36:29 2024-01-23 731677 723673 214876 213219 350356 359387 392472 386704 242272 241590 299383 303494 340108 342483 4462202 4705663 6887957 6734290 1280113 1309658 323912 288169 306550 309289 365353 355443 342821 342843 231012 233171 738140 706735 1630287 1586117 481303 474256 693481 696907 878976 860261 918302 921071 961607 980679 954155 1057183 2343449 2462853 1403345 1162451 762873 753500 925679 912975 961318 979214 1007613 1016803 1138136 1142823 5192260 5427239 39.45 70.5 1
09:36:30 2024-01-23 723808 722421 215578 213065 352019 357479 390224 387975 242272 241086 297662 303977 339845 342555 4458301 4843038 6952172 6696776 1266498 1311518 327636 288314 310286 306423 367592 357878 342338 344819 230652 233335 747200 720264 1626385 1558457 480195 477383 692006 701055 884327 856605 914089 925002 968373 984091 943704 1053929 2328467 2448332 1318913 1175173 770002 744849 919826 922342 965786 972857 1000423 1016803 1152923 1147247 5305127 5445542 39.45 70.5 1
09:36:31 2024-01-23 736298 723710 214910 213219 352019 360799 390224 385581 242644 241086 297662 302570 339834 340273 4464667 4757314 6919878 6716898 1272845 1313382 322939 288757 308829 308068 365424 357878 342579 342843 231407 233007 750824 710785 1601981 1575489 479258 479423 696236 699032 880538 861985 918792 922291 965703 989071 951939 1050750 2329089 2462121 1428776 1155842 764612 753613 919826 915069 967843 982056 1004636 1012479 1137126 1144712 5248694 5440050 39.45 70.5 1
09:36:32 2024-01-23 724690 722691 214910 212527 352055 358522 392195 384932 242272 242105 297590 303730 339154 342375 4461483 4784359 6845275 6706154 1277946 1315031 324854 287670 310286 307817 367040 356540 344651 342843 230850 231670 748629 717178 1608418 1574041 480961 475518 695417 702247 880030 855756 920911 927635 962860 979916 948899 1060290 2332794 2431009 1476119 1170987 760155 747141 926414 918665 959310 975067 1009769 1019742 1143704 1139790 5207351 5436228 39.45 70.5 1
09:36:33 2024-01-23 733080 722175 215531 211918 352046 360799 391073 387903 241228 245542 297266 302536 340108 340824 4461483 4812837 6981411 6724912 1255289 1312449 325941 287909 308865 308354 364805 356829 342821 343334 229936 234185 749415 709774 1606177 1576284 480776 479083 691969 697759 885546 862709 913474 921480 969315 984882 946552 1045842 2331135 2471340 1326553 1162675 770002 755288 915853 917021 971321 981399 1001137 1012322 1142082 1148943 5276910 5436170 39.45 70.5 1
09:36:34 2024-01-23 724429 722686 218775 213823 352019 357982 391917 387630 243221 240135 297698 303695 339118 342519 4464704 4736692 6882577 6724912 1292620 1313382 322904 289018 308829 307852 367592 355784 342821 344638 231158 232572 758863 712830 1634513 1583630 482673 478065 697113 700944 877958 857821 922342 925002 961954 977667 952764 1053913 2333775 2460134 1376697 1165990 762328 750946 925099 918160 962075 973669 1012653 1019742 1142892 1136500 5211072 5435037 39.45 70.5 1
09:36:35 2024-01-23 728853 722686 214945 213215 354547 359676 390224 387975 242475 241086 297554 304436 339869 340344 4461300 4836162 6952172 6696776 1255678 1313382 325646 287028 310946 308072 367635 358165 342713 344493 230905 233992 748629 719233 1607351 1562503 480615 476268 690045 696944 885583 860261 914368 922379 970038 983490 945006 1047376 2321850 2443681 1370940 1165990 767065 745787 917155 922342 968530 976271 1001137 1016079 1152106 1148906 5278772 5441659 39.45 70.5 1
09:36:36 2024-01-23 736810 723710 214915 213219 351983 360799 392472 385581 242272 241595 297662 301241 340587 341304 4458301 4716759 6891902 6734290 1275232 1315313 326676 288283 309192 310776 364151 357768 342785 342735 230905 233299 751488 712075 1602616 1581381 479598 476228 695454 695777 878268 862065 921494 919729 961271 981408 950025 1054137 2337095 2455109 1407258 1155019 761240 754753 923703 913122 962979 982787 1009769 1016803 1133679 1142284 5168076 5432017 39.45 70.5 1
09:36:37 2024-01-23 722780 722426 214979 212701 352051 356405 392195 388047 241228 241765 297590 303027 339083 345016 4458301 4797753 6886144 6717382 1270120 1317120 325835 287765 309593 308178 366052 354453 342158 345306 230132 232062 741483 716666 1625224 1574370 482673 475701 691024 702974 883074 857821 916978 928191 967184 975766 944896 1058729 2332794 2432734 1335969 1173643 764068 747141 926414 922342 959310 975757 1003922 1020118 1146293 1146335 5229883 5437921 39.45 70.5 1
09:36:38 2024-01-23 746929 722691 214945 213215 350917 359676 391649 390278 241900 241086 297302 301241 340108 343451 4458301 4785020 6999334 6727029 1253098 1315313 326749 286848 310250 308319 364293 357371 342579 345270 230905 234616 746981 715642 1624763 1564729 479938 475933 690045 696414 885583 860261 911731 922291 971486 984882 943554 1049364 2319737 2440216 1370940 1165160 764510 747279 917155 921688 968530 973669 998287 1015007 1148806 1151420 5259988 5432294 39.45 70.5 1
09:36:39 2024-01-23 733826 723710 214876 213224 350638 360472 392472 386160 242475 241626 297662 303068 340108 342375 4452729 4729939 6903183 6716285 1274318 1312449 323651 288350 309083 309680 364258 357351 342821 342843 231047 233299 751488 711061 1607318 1576897 479258 476037 695252 694863 878350 862065 920300 917053 961643 983490 952087 1054137 2335434 2451631 1409214 1155019 761240 754218 922476 913122 963016 983481 1010489 1015281 1134484 1143632 5177455 5436170 39.45 70.5 1
09:36:40 2024-01-23 722535 723449 216064 213074 352051 358305 392472 387939 241228 241765 297266 302816 340323 344493 4471675 4799811 6908582 6706154 1268621 1313308 328600 288422 309192 308068 367004 354489 341856 343370 230329 232027 747200 715131 1666718 1572135 483322 477383 692006 703048 884954 855354 918549 928923 967945 973715 945568 1054174 2333775 2445952 1347911 1177831 767799 747619 921131 921035 965065 973002 1001671 1020118 1148806 1144745 5284455 5443038 39.45 70.5 1
09:36:41 2024-01-23 732103 722686 214910 213823 352019 359134 390260 388011 242679 240801 299165 305205 339822 342303 4474417 4784442 6957180 6726385 1267038 1309658 325537 288757 308393 308354 365389 357371 341304 343370 231570 233171 752917 709495 1613014 1574661 480961 477792 695252 699789 882448 860808 916978 921725 965813 982728 950062 1049336 2327823 2466087 1420951 1156665 765157 753150 916987 915069 968530 981399 1004636 1011870 1140463 1142323 5248694 5426798 39.45 70.5 1
09:36:43 2024-01-23 723591 724227 214945 212900 351803 359099 392012 385330 242436 242069 297446 304296 339726 342303 4461953 4770755 6858577 6751611 1292620 1315249 322904 288757 309301 307387 367592 355784 342532 342843 231047 232679 770964 711809 1630055 1583353 482673 474893 697223 701055 876363 857698 923036 925002 959531 973678 952124 1054515 2331135 2449423 1407258 1168485 761240 749847 922476 916856 962075 973633 1010225 1021235 1143704 1138180 5211072 5436228 39.45 70.5 1
09:36:44 2024-01-23 731059 721919 216819 212642 355541 360364 390376 387177 242371 242203 297410 305742 340443 340309 4461483 4831382 6940697 6687397 1249970 1313382 324890 287945 310036 307387 365389 357878 342579 344819 230723 233956 748629 719233 1611394 1562889 479598 475969 690045 696414 884447 859650 911406 922253 970762 984882 943554 1049565 2321850 2440216 1372859 1162675 765157 746919 917155 921035 968530 973633 998287 1015319 1147992 1152235 5242761 5447394 39.45 70.5 1
09:36:45 2024-01-23 734196 723637 215558 213073 350705 359496 392435 385438 242133 241215 297662 303068 340108 343977 4449624 4723198 6891902 6715533 1271582 1312449 323129 288350 308139 308103 363712 357042 342821 342843 231443 233171 751488 712075 1609719 1581381 479938 475701 694723 694900 877099 862065 920993 919041 961643 983490 952528 1054174 2335434 2452901 1436275 1155019 761475 753539 922476 913122 963169 982092 1009769 1016803 1133679 1143362 5170384 5429714 39.45 70.5 1
09:36:46 2024-01-23 725344 722070 215960 213038 352019 359411 392472 387939 241193 242096 297419 303061 338797 342519 4455818 4789353 6913049 6696593 1268621 1315249 325941 287909 309812 308068 366195 355173 342821 343334 230365 231670 745771 714621 1652275 1572135 482673 476304 691024 703048 884327 854143 914127 930278 967981 973678 944896 1050731 2330861 2443681 1349830 1178670 766701 746956 922476 921688 965028 973002 1005041 1022506 1152677 1148774 5278799 5442925 39.45 70.5 1
09:36:47 2024-01-23 731000 720380 218765 213823 351443 359496 390224 387975 242796 240917 297698 304740 340479 342411 4458301 4784471 6947854 6717153 1267945 1309658 324401 288757 306622 309254 365389 356577 340788 345550 231047 231349 748006 707746 1617862 1572135 480961 477792 693178 697685 884327 862065 914368 921071 966540 982390 949351 1047085 2327823 2469588 1413126 1158314 767870 754752 917155 918043 972591 984779 1006149 1013277 1143667 1149588 5265570 5432294 39.45 70.5 1
09:36:48 2024-01-23 725874 724589 219238 213034 352055 358018 391917 385438 243221 241765 297345 303977 339154 342447 4451948 4769958 6854158 6715533 1287160 1314315 323390 288350 310286 307817 367298 355784 342532 342843 231804 231314 750059 716666 1614084 1576284 481303 474929 695744 701055 876399 856605 922379 926221 960283 973715 948641 1060845 2327823 2431009 1432689 1168275 762328 749228 928986 920287 959273 975720 1010376 1022581 1146919 1139827 5210794 5442850 39.45 70.5 1
09:36:49 2024-01-23 733862 722426 218054 212304 352051 360799 387704 387357 241228 245405 297991 302149 340108 340344 4451948 4832871 6953099 6706192 1249858 1309658 325906 287064 310017 308354 364293 357371 342821 344819 229971 232096 749923 714621 1643503 1565111 479598 476304 690753 695921 885619 860771 912935 922379 971486 982656 944896 1050113 2323048 2446008 1374778 1166607 766701 749265 918460 922253 971284 980601 998250 1016528 1148806 1152854 5265478 5437921 39.45 70.5 1
09:36:50 2024-01-23 731891 723710 216598 213070 351452 359965 392472 386468 242306 241595 299419 306593 340108 342411 4448936 4698973 6853410 6724912 1277063 1309658 323912 288350 309812 308389 363712 355493 342857 342843 231083 231314 750059 707746 1643017 1580259 479938 475701 694723 694863 876399 862065 920993 919729 963080 983490 954082 1056846 2332413 2454114 1438270 1153902 761634 751900 923703 915719 966885 984873 1009750 1014537 1134484 1146335 5192260 5439149 39.45 70.5 1
09:36:51 2024-01-23 724387 722686 214936 213034 352019 359593 393027 387903 241124 241765 297590 302992 339834 342447 4455288 4775127 6872915 6696776 1268584 1313382 325835 288278 309338 307817 366159 354635 342821 345550 230501 232027 765094 716154 1623880 1567677 483360 476375 691515 701055 883074 855391 916978 930240 968373 978347 944785 1053689 2334835 2434100 1330320 1171823 761165 747141 926414 920634 962038 975757 1007263 1022693 1148586 1146335 5218522 5443038 39.45 70.5 1
09:36:52 2024-01-23 733903 722636 215544 213188 351407 360147 391364 388011 242111 241051 299383 301241 340108 341821 4455288 4780729 6982079 6706154 1253994 1309584 328600 287873 309338 308354 365090 357371 342821 345794 229936 232062 746369 713853 1628168 1567677 479938 476268 691024 697685 888955 862672 914894 922291 972692 988801 947512 1050712 2327429 2443681 1374778 1164331 768900 749774 918460 920726 968530 981223 998250 1013042 1146257 1153867 5267505 5435263 39.45 70.5 1
09:36:53 2024-01-23 730538 722686 214876 213219 350620 358557 392472 386740 242034 241765 299878 303905 339118 342483 4448936 4715785 6878612 6715256 1278612 1309658 324365 288314 306586 309254 365061 355712 342821 344515 231047 233335 750059 706735 1621858 1586117 482561 476940 695911 699749 880104 862709 923448 923605 964804 981920 955513 1055266 2337095 2460374 1376697 1160514 763531 754612 925020 913122 963442 983481 1010489 1019016 1136902 1143093 5182855 5430671 39.45 70.5 1
09:36:54 2024-01-23 723801 720635 214949 213184 351983 356405 391364 387781 241193 241595 297626 303907 339047 344980 4455288 4831436 6927493 6696776 1266498 1309621 324890 288554 309812 307352 368700 357335 341785 345550 230850 231670 746664 719513 1600814 1571802 483360 479763 692567 702974 885509 855868 914182 927460 970762 980679 946055 1057295 2327823 2443681 1341619 1177831 768436 749265 922167 920793 967156 973002 1002565 1022693 1152923 1147247 5295721 5419456 39.45 70.5 1
09:36:55 2024-01-23 731965 722686 214692 213523 351654 359098 387921 386124 243017 240882 297626 302570 340108 340824 4445909 4773258 6925339 6702832 1267038 1309621 323912 288757 306550 308354 365353 356500 340501 346174 230601 233627 742368 707746 1605526 1576284 481225 479763 693936 696870 884954 861991 914368 922100 966504 986974 950025 1047831 2327823 2469588 1415083 1156665 767341 753539 917155 915719 972702 982092 1004599 1010846 1143704 1148943 5258099 5421292 39.45 70.5 1
09:36:56 2024-01-23 723585 723193 218894 212885 352055 358522 391364 384932 242644 241595 297554 304401 339083 342181 4445909 4753239 6863926 6717191 1288708 1313382 323390 288761 306297 308107 367011 355566 342713 344747 231067 233135 763508 710790 1633311 1585882 482673 476492 697223 701055 878707 857821 922305 926317 960210 981232 954155 1059565 2335434 2455145 1374778 1165990 762982 751776 925099 917021 962038 973633 1012643 1021198 1142892 1138144 5201666 5430671 39.45 70.5 1
09:36:57 2024-01-23 728872 720644 214880 213219 354047 359676 387993 387285 241193 241086 296645 303977 339083 340309 4452298 4818683 6919878 6678952 1263625 1312433 327904 288613 310104 306996 367449 357694 342122 345234 230905 233299 747200 719233 1616635 1558457 479717 477755 693973 701055 885583 857698 915672 926976 970038 984882 943554 1051516 2318550 2443658 1337853 1176992 768463 746956 921785 922253 967156 973002 1002565 1021964 1152923 1147247 5299506 5436170 39.45 70.5 1
09:36:58 2024-01-23 732448 722919 218878 213823 352015 359604 387957 386740 242644 241051 297698 304240 340108 341857 4445909 4773258 6942354 6726953 1264210 1309709 327029 288613 306086 309077 365211 356504 340716 345550 231047 231314 746596 708904 1614329 1574370 481569 477792 695454 696907 884327 862028 919865 921035 966504 982692 949988 1047929 2326169 2469588 1415083 1156665 769014 753539 917155 915719 971321 982787 1004599 1010846 1143704 1145554 5258099 5421292 39.45 70.5 1
09:36:59 2024-01-23 723659 722686 219001 213224 354047 358522 391917 385545 242644 241051 297554 304401 339083 342411 4452111 4761430 6874715 6726914 1290517 1313442 324911 288757 308829 308283 367556 355712 342568 345234 231012 232679 754346 711300 1616876 1586117 482673 474893 697223 703863 876363 857821 922999 925659 960173 973715 954155 1053801 2332794 2452901 1372859 1165990 762441 750182 925099 918325 962758 973669 1010943 1021198 1143704 1138144 5201666 5430671 39.45 70.5 1
09:37:00 2024-01-23 728623 720649 214910 212881 354047 359640 390224 387903 241193 241765 297309 303061 339869 340273 4446438 4853160 6932141 6678555 1266460 1315249 324890 288026 309666 307316 367592 357878 341497 345306 230798 234286 748629 718719 1593890 1564729 481987 477792 692006 703048 885615 855868 915548 927534 969352 982102 945568 1053825 2326169 2447686 1339736 1177831 767799 747141 921131 922342 967156 974378 1002565 1020507 1152923 1147247 5301062 5435287 39.45 70.5 1
09:37:01 2024-01-23 734646 722421 218961 213224 352015 359640 387524 386160 242644 240846 297662 302992 338797 342964 4462202 4775043 6912022 6706154 1274318 1309584 323807 288757 308742 308319 365246 358385 342302 342843 231570 232679 758635 707746 1603704 1572135 479258 477719 697223 696944 880501 861484 919486 919693 965813 988324 954155 1047560 2323048 2458630 1428776 1155019 764624 753539 919767 915719 968530 983481 1007575 1010572 1140427 1144745 5233025 5427503 39.45 70.5 1
09:37:02 2024-01-23 722535 722175 214876 212578 352046 358018 391917 384391 242401 241514 297302 306065 339965 342303 4452521 4763834 6835950 6706154 1280681 1314340 324819 287909 310286 307352 367004 356500 342821 342843 231407 231993 750059 717178 1642446 1572135 481303 476037 693178 701055 878892 856605 920300 926184 963043 973715 949043 1063353 2332794 2425241 1414349 1169318 761203 747141 927073 922342 959038 975757 1007613 1022693 1145445 1144745 5201666 5432294 39.45 70.5 1
09:37:03 2024-01-23 734632 720572 215879 213039 351411 362070 391699 387722 241021 242069 299238 303494 340443 341917 4455288 4785020 6966505 6706154 1254890 1309621 325906 288314 306586 309254 364805 356540 342338 343370 230536 233171 750059 707746 1604250 1572135 480961 477755 693481 696907 885074 863324 915397 921725 967945 986974 950025 1047831 2324881 2469588 1405301 1159140 768900 754218 917155 916370 973393 983481 1004362 1012359 1143704 1146400 5258099 5417255 39.45 70.5 1
09:37:04 2024-01-23 725833 723261 216828 213073 353934 358126 392435 386016 243500 240908 297446 304721 339047 342447 4455288 4755450 6854600 6706154 1287272 1313382 322904 288554 310286 307352 367040 356540 342821 342843 231768 233007 746596 717448 1633785 1574661 481987 475598 696236 702748 876363 855391 922342 927534 962325 978992 950025 1061837 2332794 2434461 1409321 1165990 760155 749404 927732 919656 959310 975757 1010489 1021964 1146293 1143093 5204483 5444569 39.45 70.5 1
09:37:06 2024-01-23 731953 721518 214846 211746 354475 360618 390906 387903 241193 242275 297518 303720 339822 343488 4448936 4812008 6929204 6678866 1252036 1311462 325835 287064 311166 308283 364258 357878 342338 342843 230365 232027 747200 717178 1601995 1564309 479938 476304 690535 696414 887507 860771 913067 922379 972211 982620 946240 1049186 2323502 2440216 1374778 1163280 765157 749243 918460 920345 968530 978983 998287 1015281 1146330 1156133 5263439 5433493 39.45 70.5 1
09:37:07 2024-01-23 732807 722577 214841 213188 349827 359387 392472 386740 242436 241488 297302 303494 340587 342447 4455288 4692295 6863247 6715533 1277699 1309658 324365 288648 306586 309723 365353 355173 342821 342843 230850 231314 748629 706735 1610138 1586117 482673 476375 695911 697968 878892 859517 920993 922379 964174 982102 953600 1059485 2335434 2455145 1337853 1162675 763418 758293 925099 915069 962075 981259 1012643 1022041 1139327 1142947 5177040 5411651 39.45 70.5 1
09:37:08 2024-01-23 722780 720644 214910 212606 351762 356405 391917 387975 241193 241086 297279 303061 338809 344493 4448936 4811722 6887733 6696776 1268307 1313382 324854 287909 309301 308068 367628 355959 341785 343334 231012 231993 742016 717178 1623082 1562889 481987 477792 692006 703048 885836 855998 914368 927571 969352 982102 944235 1054291 2321850 2443681 1398699 1171974 768436 747141 921039 926204 970008 975757 1003243 1016691 1156165 1152854 5293874 5437921 39.45 70.5 1
09:37:09 2024-01-23 736994 722686 214841 213215 352055 360280 390079 385581 242440 241086 297410 303027 340108 339795 4445909 4731927 6911573 6696776 1272845 1309658 323651 288554 309301 308283 363202 357371 342821 342843 231291 232679 746420 711061 1594888 1576897 479938 476375 695252 695884 878892 864548 922342 919729 963043 984882 952801 1053839 2337095 2452901 1415083 1157201 763782 755067 925062 913012 964776 984067 1011856 1019121 1134484 1144712 5166645 5407791 39.45 70.5 1
09:37:10 2024-01-23 723632 723469 216823 212587 352055 359134 390859 387975 241774 241765 297626 303027 339154 342483 4448936 4771634 6874165 6687397 1268621 1309658 325906 287909 310067 308068 366225 354671 342821 345794 230294 232096 744341 715904 1602680 1572135 482770 476712 692006 702549 883074 857213 916272 930938 966577 973413 946240 1065245 2335743 2440180 1374778 1172659 763418 749265 929052 924618 962001 975757 1006858 1023062 1147992 1148517 5211072 5427239 39.45 70.5 1
09:37:11 2024-01-23 734571 720644 215879 213215 351717 360472 391364 388047 241124 241765 297698 304226 340347 341376 4445909 4776654 6966505 6696499 1258486 1309621 325906 288350 308357 308072 364805 357371 341856 343370 230688 233007 746596 707746 1606843 1572135 481303 477828 693141 697968 884954 862065 916325 921725 966540 988961 951604 1051205 2328467 2469122 1328436 1160476 769533 754463 914340 916943 973393 984081 1003184 1015244 1143704 1148979 5267505 5413563 39.45 70.5 1
09:37:12 2024-01-23 724355 721664 218771 213668 352055 358018 392195 387673 242713 240304 297626 303977 339083 342483 4448936 4736692 6863926 6715533 1291697 1309658 324682 288757 309556 307387 367334 356288 342821 342843 231768 232516 753115 712830 1602806 1576897 482330 474893 696730 703048 876363 856605 924867 929579 964804 979916 949915 1062476 2331786 2441383 1376226 1165990 760155 747692 928047 919471 959310 973669 1011931 1024265 1144634 1141477 5201666 5411726 39.45 70.5 1
09:37:13 2024-01-23 733080 720640 219032 211891 352046 360763 391364 387357 241228 242275 296847 302605 340108 340273 4445909 4803565 6919878 6678979 1257504 1309658 324854 287432 310945 307352 364805 357878 342579 342843 230885 231670 748629 717178 1599706 1558185 479598 477383 691932 700747 885756 860150 916250 922305 972692 984772 944748 1052288 2318550 2440216 1372859 1169110 767341 746390 918460 922342 972665 973597 1002565 1016803 1152923 1152235 5261863 5426798 39.45 70.5 1
09:37:14 2024-01-23 734267 722686 218919 212890 351168 360763 392195 385581 241193 241086 297266 303281 340347 340344 4442739 4698491 6891902 6706154 1271936 1309658 323877 288203 309301 308319 363167 356829 342821 342843 231047 233171 751488 709037 1625540 1585610 480739 476646 695949 697759 878855 864552 922672 922673 962860 983490 954155 1056430 2341778 2452901 1405301 1156665 762103 756361 925099 913122 963442 983481 1011931 1018290 1134484 1143093 5167176 5411688 39.45 70.5 1
09:37:15 2024-01-23 722770 721684 214910 212556 352055 357479 392472 387975 241193 241595 297987 302816 339118 344457 4445909 4786131 6892389 6687397 1266467 1312449 325871 287909 309812 308068 366753 355173 342338 343334 230636 233956 742368 717448 1625940 1569568 482673 479763 691969 704011 885546 856605 914368 928923 969388 984091 945808 1054286 2323502 2451816 1339736 1172808 768436 747141 921131 924692 967156 974378 1001137 1016840 1155461 1148906 5286316 5422928 39.45 70.5 1
09:37:16 2024-01-23 734196 722691 218852 213065 351789 360763 391364 385274 242272 241086 297626 305205 340072 339795 4448936 4734454 6910553 6696499 1270120 1309658 323947 288554 309083 309935 366558 357621 342677 342663 231265 233335 751488 711809 1595437 1581101 479791 476712 695178 695884 878892 864552 923334 919656 963043 983490 951604 1056846 2327823 2449423 1413126 1151081 765001 754218 922854 913122 965786 982611 1010489 1015281 1133837 1144712 5173449 5422928 39.45 70.5 1
09:37:17 2024-01-23 728138 720644 214949 211935 352055 358593 392472 387055 241159 241765 296847 303027 339154 341857 4448936 4773258 6854600 6688671 1274238 1314377 328136 287585 310946 307747 366345 355639 344760 344540 230708 233992 737612 717178 1617368 1571019 481303 475701 693936 700907 880762 857213 918302 927561 966540 973642 947223 1056921 2327823 2427564 1335969 1168645 765001 747141 926800 922342 961392 975757 1004636 1025361 1146330 1145591 5213027 5407791 39.45 70.5 1
09:37:18 2024-01-23 732559 720099 218959 213065 350921 359134 391364 388047 241124 240304 297698 301206 339118 341376 4448936 4766475 6957180 6712089 1258910 1307847 324784 287828 306442 308213 364663 356646 340645 346247 229900 231314 745771 707746 1607530 1571156 479938 477011 692006 695921 885698 862065 912747 919729 968666 984882 949988 1046572 2323502 2464339 1318913 1156665 767799 753683 915853 914313 973393 982787 1001745 1013837 1143704 1148943 5248694 5404427 39.45 70.5 1
09:37:19 2024-01-23 721495 721664 215459 212916 352055 357479 391917 385617 242475 240882 297590 303942 338571 342181 4431358 4708543 6871798 6722322 1277405 1311573 326749 288134 306334 309254 365317 355748 342821 342843 230636 233299 748629 706735 1615620 1584992 483322 477284 695252 698995 879516 860261 918302 925002 963080 982102 955513 1057241 2337095 2455145 1374778 1162675 762982 753947 925099 915069 962075 979250 1012643 1019742 1138775 1139827 5192260 5396197 39.45 70.5 1
09:37:20 2024-01-23 725084 720608 214906 212740 354047 357479 390260 387975 241193 241086 297099 304436 338845 341376 4442596 4842323 6940697 6687987 1267945 1309621 325344 287913 309301 308319 367894 355602 341821 345306 230329 231314 745771 713853 1693923 1567677 482673 477383 692006 703048 885619 854785 914781 928923 969388 979223 945568 1054174 2327823 2443681 1330320 1175316 767341 748750 922476 921688 965786 974378 1001671 1020155 1151289 1147247 5271269 5411688 39.45 70.5 1
09:37:21 2024-01-23 728927 721915 218662 213215 351983 358593 387921 387357 242679 240713 297266 302115 339845 341893 4453252 4767400 6950076 6706154 1262479 1307850 327151 288757 306586 308389 364805 356866 341257 346773 230294 233007 750059 707746 1630502 1572135 480882 477792 693481 696944 885583 862101 915435 921071 966613 982656 950025 1047831 2326169 2467837 1405301 1156665 769533 754218 917155 915719 972702 983481 1004636 1010883 1143704 1147283 5248694 5413563 39.45 70.5 1
09:37:22 2024-01-23 722535 720644 218653 213074 352051 358018 391364 385310 242679 241086 297266 306496 338833 342230 4446635 4735537 6863949 6717306 1278612 1309658 324401 288757 306334 309581 365389 355460 342821 342843 231047 233171 742368 707886 1609541 1586117 483360 476712 696236 699749 880542 858909 920993 925002 964445 983222 953674 1060316 2337095 2458630 1403345 1164331 763418 753539 926414 915719 962075 979286 1010980 1019742 1139619 1139863 5182855 5417426 39.45 70.5 1
09:37:23 2024-01-23 725358 718537 214910 212921 354047 358018 389970 387722 242029 240801 297122 304756 338940 342025 4446160 4822109 6928352 6669543 1263905 1310529 324890 288169 309812 309278 367628 356829 341856 345306 230688 231670 747200 717178 1605438 1562889 482673 477792 692006 703048 885583 856605 914368 928923 972211 983490 944542 1053899 2321850 2443681 1341619 1172659 768436 747141 919826 924309 968530 973331 1001671 1019780 1155461 1148979 5287887 5421292 39.45 70.5 1
09:37:24 2024-01-23 734123 722426 216514 212962 351722 360510 390043 385980 242133 240908 297266 305205 339858 341506 4445633 4735926 6906648 6688671 1271936 1309584 324622 288757 309011 308283 366124 357878 342821 342843 231732 233007 745187 709774 1606396 1572135 478505 477719 697223 696377 880501 863899 918228 919004 967184 988288 954834 1054100 2323611 2452901 1428776 1150614 764068 751441 921785 915719 967156 984873 1007613 1013489 1138738 1145523 5216028 5432336 39.45 70.5 1
09:37:25 2024-01-23 724763 723738 216828 212406 351907 358414 391772 384788 242099 241997 297266 303027 339083 342339 4448936 4756383 6836757 6679098 1282550 1309621 323842 287837 310945 307817 366453 355383 342821 342843 231407 233335 747200 717178 1613441 1574097 481987 477050 695215 703048 878892 856605 923656 929225 965129 979223 949753 1061837 2331135 2427564 1463146 1169318 761240 748733 927732 922305 961765 975757 1007613 1021964 1144598 1145523 5199072 5439036 39.45 70.5 1
09:37:26 2024-01-23 734376 720467 216828 211741 351875 362623 391051 387903 241193 242446 296847 305169 339548 340273 4448936 4803565 6920925 6669387 1258399 1309658 324592 287608 310945 308033 364258 357878 342821 344783 230565 233335 748629 717178 1616942 1562889 479938 476709 690535 696907 887595 862096 912020 922379 972211 982620 946240 1050862 2321850 2440216 1370940 1164331 766794 749265 918460 921346 971321 979250 1000861 1016766 1150146 1157776 5259880 5414628 39.45 70.5 1
09:37:28 2024-01-23 730370 723339 214876 213215 349827 358593 392881 386997 242111 241015 299383 303068 339083 342230 4436531 4689687 6863926 6715533 1278612 1309658 324854 288757 306550 309723 366740 355712 342821 342843 231047 231636 750059 706363 1606054 1586117 481574 476375 696236 698959 880464 860735 922190 925002 965813 984613 955513 1056884 2337095 2458630 1376697 1163503 763525 754612 926414 915446 963738 983347 1013188 1022003 1140948 1142102 5185570 5412143 39.45 70.5 1
09:37:29 2024-01-23 722724 720572 216828 213034 351789 356369 391364 387939 241193 240801 297590 305097 338061 344457 4448936 4811459 6902518 6687120 1264692 1309658 324592 288278 309301 309460 368700 357082 341785 345306 230329 231993 747200 717178 1652024 1566224 482673 477719 692006 703048 885583 856568 914368 928850 970762 982065 944469 1054100 2321850 2443681 1318913 1173298 768436 749339 922284 926204 968456 977792 1003997 1018792 1156165 1152854 5286316 5432336 39.45 70.5 1
09:37:30 2024-01-23 735941 720608 214880 213219 351695 360835 391051 385859 242440 241086 297590 302570 340072 339246 4436531 4728566 6901728 6688439 1270120 1309658 324911 288554 309047 308319 365389 358639 342821 342843 231372 233007 749523 709266 1599328 1572135 479258 477719 697223 696907 880538 863899 918265 919693 968557 988324 954155 1054137 2326169 2455307 1432689 1153902 764510 751863 923428 916049 967561 984763 1009750 1015348 1140427 1142251 5205591 5407866 39.45 70.5 1
09:37:31 2024-01-23 727940 722686 214910 212552 352010 358522 393306 386704 241159 242446 297266 303027 339083 342062 4448936 4770755 6846109 6688552 1276053 1309658 325344 287028 309849 307817 366453 356793 344796 342843 230850 231993 742912 717178 1621823 1570746 481303 475701 693178 701055 880141 856605 918302 927534 965813 973678 949988 1059828 2335743 2429787 1478154 1168485 762328 746735 927695 921597 962038 975757 1010489 1022693 1146808 1145523 5192260 5430671 39.45 70.5 1
09:37:32 2024-01-23 733672 720572 214945 212547 351699 360472 391364 387594 240755 242105 297266 303494 340108 340523 4430651 4799811 6920925 6650182 1257119 1309658 324819 287873 310945 306887 366453 357878 341785 344783 230850 231807 748629 718719 1607563 1558457 479938 477755 693973 701055 885583 857821 916325 928886 972581 986886 947030 1052865 2327429 2448332 1370940 1174334 769533 746647 921131 924965 968530 977657 1003184 1019742 1155424 1148943 5295721 5426798 39.45 70.5 1
09:37:33 2024-01-23 734894 720644 219032 213219 351983 360726 390260 385617 242644 241501 297626 302781 340072 339759 4448936 4731927 6893107 6706154 1273755 1312449 323912 288319 309338 308319 364769 357878 342821 342843 231407 233007 754347 711061 1611047 1576897 479938 476712 696236 696377 879571 866399 924867 922291 964982 986813 954722 1055416 2338441 2451161 1413126 1155019 762328 755603 927829 914242 965786 984873 1014823 1016803 1133800 1144712 5173449 5421292 39.45 70.5 1
09:37:34 2024-01-23 726273 721906 215539 212885 352051 359640 390859 387939 241900 242105 297266 304704 339118 342339 4445909 4776654 6869267 6688552 1273332 1313382 328332 287873 310945 308068 366488 356829 342857 342843 230294 232027 746369 717178 1641279 1572135 481081 476565 694923 702748 883867 857784 922011 930278 968483 979916 951642 1063425 2332794 2431009 1415083 1170987 763418 749265 927732 922232 959310 973597 1009769 1022334 1147919 1145523 5194970 5426798 39.45 70.5 1
09:37:35 2024-01-23 732103 720649 215544 211918 352055 360763 390812 387867 241193 242446 297590 302536 340108 340309 4445909 4797940 6930277 6669567 1257504 1309621 324854 287873 311166 307352 365353 357878 342821 344783 231047 231993 748629 717178 1613530 1562079 480195 479083 690988 699749 888101 862709 914144 924928 973553 982656 946240 1050991 2325155 2440216 1374778 1164331 767888 747582 918460 922342 971321 980634 1001137 1016803 1151017 1154684 5250595 5426798 39.45 70.5 1
09:37:36 2024-01-23 730858 722175 214880 213224 350356 359640 390823 385581 241900 241086 297302 303281 340108 341821 4436531 4692295 6854600 6706154 1274929 1313382 324854 288422 308393 309723 364769 355424 342605 344638 230798 233299 750059 706363 1613982 1585300 482673 477050 695949 699251 880730 863863 922342 922379 964729 984882 956872 1059485 2337095 2458630 1407258 1159966 762328 755288 926414 915069 963442 982092 1011931 1021198 1136284 1143093 5155750 5406023 39.45 70.5 1
09:37:37 2024-01-23 721753 720608 214945 212881 352055 358018 392290 387975 241228 241765 297288 304276 339118 345016 4442739 4786131 6883241 6687397 1266498 1309621 325906 287909 309739 308107 367047 354881 341497 346247 230187 234250 749268 715131 1602925 1571802 484048 476232 692006 703048 884954 857698 918171 930166 969352 973678 948261 1058692 2331351 2440216 1345992 1175316 764510 746919 924442 922342 964344 975067 1004599 1022825 1151289 1145591 5229883 5427503 39.45 70.6 1
09:37:38 2024-01-23 731059 720099 216562 213664 351983 359098 388029 388011 242272 240357 297698 302115 339083 341821 4442739 4743331 6952172 6696776 1259814 1310529 328368 288504 308066 309581 365246 357185 341160 346737 230510 233828 748629 707746 1613340 1572135 481303 477755 694923 697895 888138 864548 915548 923605 971449 982728 952528 1049425 2327823 2471340 1396743 1159966 770669 755149 917155 916294 973981 984177 1004562 1016042 1142942 1152235 5250595 5417426 39.45 70.6 1
09:37:39 2024-01-23 722494 721664 218898 213818 352055 359375 391917 387357 243017 240304 297554 303730 338762 342483 4433367 4734066 6854600 6716898 1290441 1313442 324911 288721 308212 308178 367413 355566 342713 345270 230860 232679 757126 709774 1650354 1584755 483704 475598 698212 702328 878892 860261 923693 926976 963043 982102 955513 1062589 2335161 2455145 1378616 1165990 764002 752047 926414 918967 964127 979250 1013661 1021607 1143704 1139827 5192260 5426798 39.45 70.6 1
09:37:40 2024-01-23 727940 720376 214949 213224 354538 359640 390260 387903 242076 241086 297554 304895 339118 340824 4445909 4818683 6933307 6678555 1262095 1311573 326459 288134 309302 307316 368435 357878 342821 345685 230743 233335 748629 718479 1628998 1557634 481987 477792 693973 703048 885619 857821 915435 927534 972211 984882 946240 1057295 2327823 2452901 1339736 1174479 769533 748202 921785 924692 968530 975757 1001671 1021235 1157993 1148943 5286316 5421292 39.45 70.5 1
09:37:41 2024-01-23 734196 720608 218997 213219 351947 360183 387993 385509 242679 241086 297662 303228 339118 339281 4433367 4765627 6942354 6697141 1263905 1307690 324854 288554 308357 309007 367078 357082 340752 344625 231047 232679 752234 707746 1603900 1572135 481303 477828 695744 698995 884327 863324 916235 922379 966540 989757 952801 1052791 2326169 2464339 1411170 1157201 767341 754753 918296 916370 972702 984873 1007613 1010846 1143704 1147247 5239288 5413563 39.45 70.6 1
09:37:42 2024-01-23 724455 722161 218796 213070 354047 358557 392195 385281 242644 241595 297345 303977 339118 342375 4437056 4739015 6880386 6715533 1286864 1313367 324911 288757 308865 308068 367556 356248 342749 344819 231407 232679 760590 709774 1616784 1576897 482673 474893 697223 702549 878892 859650 923693 926317 963043 979259 954834 1059034 2331135 2445952 1380535 1165990 762328 750909 926141 918316 964127 979250 1013177 1025010 1143704 1139790 5182855 5421292 39.45 70.6 1
09:37:43 2024-01-23 728336 720062 214876 212556 354038 360219 390224 387321 241228 241595 297072 304382 339822 342477 4443484 4839238 6922548 6668639 1260714 1309349 326604 288613 309812 307387 368405 357878 341544 345306 230688 231831 752917 717178 1617993 1562889 482027 477792 692006 703048 885583 856605 915672 928923 972211 983490 946552 1055789 2318550 2440216 1345386 1171974 768436 747141 919767 924965 971321 975757 1002565 1018290 1153753 1152235 5276910 5421292 39.45 70.6 1
09:37:44 2024-01-23 734196 720608 218965 213070 351983 360510 391146 385294 242436 240801 297482 304990 340479 340415 4437056 4741190 6912674 6696776 1271936 1312449 323877 288562 309338 308319 365389 358639 342821 342843 231768 231314 754347 709774 1610138 1572135 479258 477616 697223 696414 880501 865812 921030 921725 967184 988324 955513 1057183 2327823 2452901 1450987 1152556 762982 753412 922476 917673 967843 982647 1009750 1014522 1140463 1145627 5183134 5411914 39.45 70.6 1
09:37:45 2024-01-23 725829 722710 216823 212269 351767 358955 393584 387141 241055 242033 297266 304525 338904 342194 4439571 4765382 6855035 6678018 1268346 1309658 325906 287990 310286 308354 367598 355136 342821 345306 230329 232062 744341 716154 1606054 1567677 483704 477050 692006 702549 884442 857821 918265 930902 968666 977110 944469 1058729 2332794 2440180 1334086 1170271 764612 747054 927073 923568 963442 973633 1007575 1024594 1149657 1147247 5211072 5432336 39.45 70.6 1
09:37:46 2024-01-23 732969 718356 214841 213447 351263 359460 391495 387831 241762 240535 299346 301241 339869 342098 4436531 4757202 6938529 6696776 1264323 1307727 323947 288757 308357 308354 365353 357335 340788 345685 230850 233007 746596 707746 1615314 1572135 482056 477864 693214 698463 884954 863287 916651 922379 966577 988360 952801 1051205 2326169 2466087 1409214 1156665 767391 754612 918460 917021 972702 985478 1007613 1013079 1143704 1147211 5248289 5414628 39.45 70.6 1
09:37:47 2024-01-23 724791 721518 216666 212888 351911 358234 391364 386371 242272 241086 297302 304296 339047 342375 4433783 4729939 6849721 6696776 1287091 1313382 324911 288566 310031 307606 367040 356577 342821 342843 231804 232679 739550 715131 1620862 1574370 482673 477653 697223 703275 878268 856605 923693 928228 961271 973715 950062 1063425 2331135 2431009 1411240 1165990 760155 749339 928323 919656 959310 973669 1010188 1022468 1148475 1143634 5188258 5433493 39.45 70.6 1
09:37:48 2024-01-23 730008 720613 214910 212273 354047 359931 389970 386704 241193 242105 296609 302816 338833 342551 4439571 4811835 6917496 6659261 1259814 1313457 324627 288554 310250 306494 367040 357624 342097 344819 230365 233335 748629 717178 1599668 1557163 482673 479763 692006 703548 885707 856605 915435 929582 971486 982102 944506 1053862 2321850 2445952 1341619 1172622 768900 747141 921131 924309 970283 975305 1003093 1019630 1157846 1148797 5287979 5421292 39.45 70.6 1
09:37:50 2024-01-23 733080 719642 216523 213039 351902 360219 390224 384967 242168 241051 297590 302570 339118 339246 4439571 4726024 6892406 6687397 1270120 1311518 323912 288757 310017 308319 363676 357371 342857 342843 231443 231636 751488 711061 1607447 1576897 479938 476712 695966 696414 878892 864585 923693 922379 964445 984882 954834 1053801 2337095 2455145 1409214 1155019 763964 757192 927000 915534 966149 984873 1013376 1019593 1137710 1145413 5154638 5421292 39.45 70.6 1
09:37:51 2024-01-23 723600 720099 214945 212592 351839 358593 390859 387975 241159 241287 297590 303027 339047 344457 4430689 4761456 6835950 6673255 1267945 1309658 325871 287909 310286 309460 366488 356808 344796 342843 231245 232062 746369 717178 1617709 1571019 481987 476037 693973 701055 882098 857821 920338 928923 966577 973751 949753 1062668 2337095 2432599 1444254 1169946 763418 746809 929714 922232 963132 978521 1009619 1022297 1146330 1145591 5200471 5418974 39.45 70.6 1
09:37:52 2024-01-23 733080 719554 214932 211922 352019 360474 391364 387321 241159 242446 297662 301275 340108 340309 4439571 4784210 6907481 6668639 1245418 1309658 325607 287468 310726 308319 364293 357878 342821 345306 230763 232027 738140 716154 1617661 1562889 479938 476340 691024 696907 888397 862028 914368 922379 973626 982728 947223 1052176 2329410 2457605 1317206 1162451 771145 753613 921076 920942 973393 982092 1002289 1017590 1146956 1154684 5254285 5411914 39.45 70.6 1
09:37:53 2024-01-23 724658 720380 214876 213673 350876 356405 391917 386740 241680 239595 297698 302570 338025 342519 4436531 4688488 6854600 6715533 1277699 1309658 324627 288554 306550 308354 366488 355748 342821 342879 231047 231670 748629 706363 1607729 1583630 483360 477050 696730 699749 880501 860261 920993 924837 966177 985216 958123 1062476 2339444 2459876 1376697 1164942 764648 754218 926414 915719 964739 979250 1012419 1021235 1143432 1139681 5192260 5413563 39.45 70.6 1
09:37:54 2024-01-23 725874 718501 214910 213224 352055 358018 387993 386776 241193 241086 296430 303977 338571 341340 4442739 4826916 6919878 6659261 1259296 1309658 324890 288648 310945 307137 366524 357878 340501 345306 231047 231475 747200 719233 1597286 1556525 479938 477792 693481 701055 886425 860145 915171 927635 970652 984845 946203 1056606 2322460 2443681 1359425 1169946 768900 747030 919767 924965 968566 973331 1003997 1019016 1154606 1150606 5268840 5403935 39.45 70.6 1
09:37:55 2024-01-23 734646 720385 214910 212916 351983 360799 391364 385003 241935 241086 297991 302570 340108 339246 4432968 4713408 6891902 6696776 1270120 1309658 323912 288314 309215 308354 363167 357371 342857 342843 231047 231314 748629 709037 1612575 1581381 481569 476976 697657 699251 880730 865167 922193 922232 964982 984845 956381 1060316 2335743 2460556 1403345 1156665 762982 755382 929672 915069 964381 984873 1011931 1020959 1137126 1144712 5164044 5413563 39.45 70.6 1
09:37:56 2024-01-23 719486 720644 217782 212925 352055 358629 390859 388011 241124 241765 297590 302570 339118 342519 4430205 4765708 6883163 6677862 1267038 1313382 327384 288314 310286 308389 366453 355456 342857 343334 230688 232062 752168 715904 1617366 1574041 484737 478404 692006 705049 885903 857748 919598 931599 969388 979295 946952 1059912 2332794 2441948 1388918 1178670 768436 749847 922476 922342 968258 975757 1006858 1023136 1152923 1151150 5258099 5419062 39.45 70.6 1
09:37:57 2024-01-23 728922 720103 218698 213809 351416 359122 387993 387939 242644 240339 297302 302570 339786 341857 4433244 4757202 6924271 6696776 1270120 1309658 324658 288757 309083 308354 366488 358639 342677 342663 231554 233627 745187 710790 1619070 1574370 479073 479763 697113 698753 880538 865812 919373 920979 966540 988324 955513 1053014 2330126 2452901 1430732 1150100 764510 752430 922476 916980 967843 982611 1010489 1015281 1140463 1145627 5186834 5415200 39.45 70.6 1
09:37:58 2024-01-23 724694 720608 214945 212587 352015 358593 390859 386468 240789 241765 297590 302816 339118 342375 4430205 4767473 6845275 6669465 1270544 1313382 325871 287621 310031 308072 366238 355529 344760 344783 230869 234487 746369 717178 1622166 1571802 481645 475701 693481 702748 883867 857821 918265 927487 966540 979916 948641 1060447 2333775 2431009 1337853 1170308 764068 747214 927073 922342 963442 973633 1007613 1026128 1151017 1148094 5211072 5415200 39.45 70.6 1
09:37:59 2024-01-23 730854 717957 214910 213070 351452 359387 391364 388083 241193 240713 297626 301241 339154 341340 4427047 4759704 6947854 6688552 1256166 1311551 325730 288418 308248 309617 364698 357225 341677 346737 229794 233828 745771 707746 1612225 1567677 480776 478110 692006 696944 888138 863936 915472 922379 972248 982728 950025 1050586 2326169 2467837 1328436 1160514 769533 754218 917155 916980 972147 984604 1001708 1015319 1143704 1151420 5240926 5398691 39.45 70.6 1
09:38:00 2024-01-23 722780 720385 218622 213224 352051 357443 391364 386160 242475 240339 297056 303519 338061 342483 4423892 4717935 6844571 6722203 1285868 1311573 324911 288685 308597 308178 367413 355748 342821 344819 230365 232026 751566 710434 1613729 1581381 483704 475969 699423 703011 878892 860261 923693 926184 963043 982102 953637 1059573 2335743 2452901 1403345 1165990 763418 751441 925099 916906 964813 979214 1013861 1022023 1143704 1139754 5177557 5411914 39.45 70.6 1
09:38:01 2024-01-23 723808 720026 214910 213030 354042 358234 390188 387903 241193 241051 296847 304895 338536 341304 4436531 4828972 6933307 6669122 1262095 1313442 327673 288721 309958 307782 368146 355383 341497 346174 230814 233663 748629 717178 1609002 1567064 482673 477792 692006 704549 888138 857213 916978 931528 972174 984186 948333 1056393 2325155 2443681 1398699 1173643 769533 747141 921131 924965 971011 975757 1003997 1021198 1155461 1153867 5269042 5411651 39.45 70.6 1
09:38:02 2024-01-23 734894 720608 214876 213034 351947 360474 390188 384967 242237 240810 298208 302992 340037 339210 4436531 4741902 6903183 6697420 1270120 1309658 323355 288847 309011 308072 365353 358639 342821 342843 232043 233299 745187 710790 1604225 1574370 479561 477490 697223 696907 882535 865812 920955 921035 966504 991192 955513 1057183 2327549 2452901 1415083 1150063 763418 752047 922439 916852 968530 982611 1012376 1015244 1142045 1145554 5201666 5396824 39.45 70.6 1
09:38:03 2024-01-23 726236 722421 215544 211926 351979 358593 393306 386396 241739 241765 297590 303027 339118 344995 4443256 4762243 6828868 6688552 1288353 1313442 324911 288350 308901 307782 367011 356610 342821 342843 231768 233007 742368 715131 1603296 1575489 482673 476268 697223 703048 878892 857821 925010 930241 964409 983393 952801 1063425 2331135 2432599 1411170 1165990 761784 752010 926414 920867 962979 979250 1013898 1022334 1144598 1139827 5173449 5411914 39.45 70.6 1
09:38:04 2024-01-23 725870 719517 214902 213219 354038 359062 390224 387285 241193 240801 297302 306928 338797 343244 4446160 4830986 6934684 6669274 1262517 1309621 328332 288170 309812 308283 368700 356829 341821 345088 230329 231636 745771 714877 1627979 1567677 484011 477755 692006 704048 885583 856605 915548 931599 972174 982796 947223 1050656 2324479 2449423 1361344 1173643 769257 747214 921785 924965 968530 975757 1001671 1021964 1157099 1148906 5284455 5417426 39.45 70.6 1
09:38:05 2024-01-23 735246 720572 214846 213219 352019 360438 387668 385294 242436 240908 297482 304990 338904 341542 4437056 4747930 6920925 6688439 1264285 1308655 324890 288757 306586 310337 364805 357335 341268 343370 230850 232679 749415 707468 1604434 1572135 481987 477828 696730 699753 884327 863287 918265 924345 968630 991892 954155 1052363 2326169 2464339 1422907 1156665 767341 755224 919607 917021 972702 984873 1009769 1013800 1143704 1148058 5239288 5411637 39.45 70.6 1
09:38:06 2024-01-23 723284 721684 216828 212648 353793 358414 391219 384824 242133 241997 297374 303768 338904 342230 4436531 4756398 6835950 6687397 1285255 1309658 324911 288757 310286 307352 367004 356252 342605 342843 231804 233335 732108 715642 1635690 1575162 482330 476268 697223 703548 878892 858309 925010 930241 965129 980679 952801 1065738 2331135 2431009 1432689 1165990 762328 747619 929052 921688 962075 973669 1010943 1022334 1147919 1144712 5195971 5433619 39.45 70.6 1
09:38:07 2024-01-23 733672 718319 216097 211781 351830 360546 390660 387105 240986 242410 297266 301241 340108 340273 4446041 4794292 6948981 6678018 1247741 1307727 325941 287513 309702 309688 364222 357335 342821 345794 230132 234386 735765 713092 1639819 1565111 479938 477011 692006 696944 888226 863936 914743 923605 975007 988324 948605 1051028 2327823 2460374 1344659 1162675 768900 754075 919826 919656 974085 983481 1002565 1015281 1146257 1155502 5267303 5414628 39.45 70.6 1
09:38:08 2024-01-23 727714 720426 216828 214384 351236 357946 392472 387321 241935 240094 299799 303027 338500 342447 4430651 4681096 6864813 6715533 1278897 1309621 324401 288445 308720 309404 364769 355114 342821 342843 231047 231636 750059 705726 1622246 1583630 482673 477050 695252 697968 881486 864585 923693 925002 965813 982620 956861 1060290 2337095 2458630 1465181 1159140 763418 756361 927732 915719 965478 984873 1010980 1023505 1140874 1148244 5140831 5414628 39.45 70.6 1
09:38:09 2024-01-23 721679 718968 214915 212890 352019 358293 392290 387831 241159 241595 299673 302781 338726 345114 4430205 4783586 6868135 6682627 1265595 1309621 325835 288761 310250 308319 367592 355424 342302 343334 231047 231636 752917 716666 1611625 1566565 483360 477828 693973 704549 888138 857821 915435 931599 973626 984186 947223 1057295 2325155 2449423 1341619 1173643 770554 748733 922439 926280 970283 975574 1005318 1022618 1159493 1152088 5288258 5426798 39.45 70.6 1
09:38:10 2024-01-23 734123 719638 216828 213514 351943 360726 390224 385581 242401 240872 297662 302781 339834 339759 4436531 4729385 6891902 6678952 1270120 1309658 322904 288757 309301 308319 365389 358385 342821 342843 231768 233335 746596 710790 1604388 1574370 479938 477792 698212 699749 884327 865812 920955 922379 966577 991892 955703 1052302 2327823 2458630 1432689 1153376 765157 755687 923703 918214 971284 987663 1010376 1016175 1143321 1151220 5222419 5421292 39.45 70.6 1
09:38:11 2024-01-23 724355 720644 214910 212547 353938 358557 392472 385238 241193 241765 297266 303061 339083 342098 4433367 4758926 6826624 6678018 1273295 1315249 325871 287751 309995 308283 366746 356793 345419 342843 230850 232027 753618 717178 1614234 1571431 482330 476712 693973 702549 883175 858309 920993 930241 966540 979259 950025 1060016 2335434 2432599 1415083 1172659 764510 750331 930375 924084 963405 979907 1012578 1023062 1149657 1145554 5203402 5417255 39.45 70.6 1
09:38:13 2024-01-23 734123 720772 215879 212850 351947 360726 391073 387939 240755 241765 297662 301241 340108 340309 4436531 4775747 6958057 6687397 1253463 1309621 327349 287873 308066 309723 365353 357878 342821 344332 230294 234185 747200 707746 1613013 1567677 481303 477755 693973 698959 888142 865812 916978 923605 973626 988324 952801 1050637 2335743 2476149 1344073 1161622 771178 760497 919767 920287 974943 984873 1005351 1019083 1148586 1153867 5257796 5411914 39.45 70.6 1
09:38:14 2024-01-23 724113 720644 218622 213518 353797 357982 391917 387321 242679 240467 297626 304366 338298 342447 4433783 4688262 6864373 6715533 1277979 1312449 324401 288554 308393 310193 364805 355456 342821 344783 231407 231797 739550 705726 1613923 1583630 482673 476712 695215 698959 880084 863972 923693 925659 967649 986093 960655 1059828 2341111 2463373 1438270 1162451 764510 755687 927732 917021 965838 982611 1010943 1020081 1140427 1148517 5167029 5421292 39.45 70.6 1
09:38:15 2024-01-23 721749 719590 214936 213219 352055 359784 392472 387975 241159 241595 297626 302816 338571 345260 4430205 4792965 6868060 6682627 1266498 1309658 325871 288314 310250 308354 368146 355748 342579 343405 231058 231670 748629 717178 1619316 1565111 483360 477828 693973 704048 888138 858309 918099 932930 974897 984809 950287 1058580 2334835 2449423 1341619 1175316 768900 752811 923703 923456 968530 973597 1007992 1025361 1157136 1151420 5286316 5421292 39.45 70.6 1
09:38:16 2024-01-23 728779 720344 218929 213224 351979 359640 387993 385581 242965 240677 297662 302570 340108 341376 4436531 4752157 6910553 6688439 1264323 1309621 324925 288757 306442 309723 365389 357624 342097 343370 231407 233171 741837 709413 1610066 1572135 482330 482154 698428 701022 886425 864401 921569 924965 972692 993619 955401 1052488 2327823 2466840 1448992 1156665 767870 755288 918460 919632 972147 982575 1010489 1015281 1143555 1148906 5229883 5408054 39.45 70.6 1
09:38:17 2024-01-23 724662 720644 214876 213074 352055 358557 391917 384391 242272 241765 297056 303977 339869 342339 4427152 4751254 6817299 6683963 1287235 1313404 324911 288757 310286 309460 367298 356829 342821 342843 231839 233007 754347 715131 1629211 1576284 484048 479423 698175 705049 880730 860224 927577 932266 965813 982102 954155 1065963 2334454 2435031 1372529 1168237 763418 749810 927732 922342 962758 973705 1013898 1023062 1149620 1144712 5182577 5411688 39.45 70.6 1
09:38:18 2024-01-23 731000 720385 214945 211918 352055 360763 389898 387903 241228 242446 299677 303027 339118 340034 4430205 4791143 6915718 6663883 1249080 1309658 324890 287985 311631 308283 365389 357878 342821 345685 230798 233956 738140 717178 1605695 1558065 480546 479763 694960 700337 887563 862096 918058 926317 976156 987489 946240 1054100 2321953 2443681 1374778 1165990 768984 747619 919826 926280 973393 979250 1004599 1021687 1153789 1153867 5263529 5392315 39.45 70.6 1
09:38:19 2024-01-23 745244 720608 214876 213215 351979 360799 392472 385581 241900 241086 299677 301241 340108 340309 4430205 4692295 6854600 6696776 1271936 1309658 324592 288757 309775 309945 366818 356281 344651 345270 230941 233663 750059 707240 1620197 1583353 482673 477050 696236 698463 880501 867634 924867 924345 966498 982620 959325 1056847 2337095 2458630 1440264 1156665 764624 755687 927732 915719 966199 982611 1010980 1022693 1137126 1145591 5154638 5412026 39.45 70.6 1
09:38:20 2024-01-23 722511 720608 214945 213070 352055 360056 392472 388047 241193 241086 297626 303027 339118 344493 4430205 4776766 6864038 6687397 1266498 1314377 328368 288468 309995 308248 367449 355278 342713 346737 231113 233992 747557 715390 1642645 1567677 484048 477011 693936 705049 887470 857821 917613 934211 973626 982102 947260 1056771 2332520 2449423 1318913 1177831 768900 750946 922476 922342 968530 973597 1006546 1024631 1155424 1148943 5276910 5413563 39.45 70.6 1
09:38:21 2024-01-23 728816 722426 219032 213823 352010 359098 387993 386776 242891 241086 297698 304240 339118 341340 4433367 4747930 6910553 6678781 1265680 1310641 325274 288685 308683 309113 368632 356646 341605 344368 231570 231314 749415 707746 1610066 1574370 482330 477900 697223 701246 886214 864585 918024 925002 970798 993998 955513 1053349 2327823 2467837 1446997 1156665 767341 755288 919826 916709 972702 984873 1010489 1013800 1143704 1148094 5222419 5411914 39.45 70.6 1
09:38:22 2024-01-23 724273 720644 214910 212881 354047 358593 391917 384967 241228 241765 296847 304426 339118 342098 4430205 4759001 6838632 6688258 1290555 1314377 324839 288649 309848 309424 367592 356829 342821 342843 232241 232971 739057 711809 1612922 1576897 484048 476340 698212 704048 878892 857821 926330 929619 964445 981408 954834 1066535 2332794 2440216 1379924 1166607 762328 750946 928359 922342 964127 982092 1013177 1023099 1147992 1143093 5182855 5413563 39.45 70.6 1
09:38:23 2024-01-23 731391 719554 214876 211922 352055 360799 390812 387673 241900 242446 296847 302816 340108 339759 4433244 4795496 6912561 6669122 1258486 1309584 324890 288350 310945 307352 367377 358385 342543 344819 231047 231314 748093 719233 1591252 1558457 480961 477828 693178 703048 888138 857821 918287 928923 975007 982692 944469 1052413 2321850 2443681 1403345 1167653 768984 747141 920860 923740 972702 973705 1004636 1020081 1153789 1152235 5259988 5404010 39.45 70.6 1
09:38:24 2024-01-23 732195 720644 214876 213215 351947 360799 392195 385581 242272 241086 297266 301241 340108 339998 4437018 4730715 6893804 6688529 1270120 1309597 323877 288757 309301 308354 366488 358385 342821 342843 231570 233007 743778 709266 1631663 1574097 479938 477792 698212 696944 883074 865812 920993 922379 966540 991192 956417 1057183 2327823 2455145 1420951 1150063 764612 753683 922476 915645 968530 982683 1010489 1015281 1142082 1148943 5186834 5411914 39.45 70.6 1
09:38:25 2024-01-23 726904 720644 214945 211926 352019 361080 390859 386740 241159 241765 297266 305205 338797 344259 4430407 4758035 6835950 6668639 1267643 1309658 325941 287679 310141 308319 366195 355712 342821 343334 230501 232027 744341 713092 1625537 1567677 484048 477011 692006 704549 885619 856605 916924 931599 972248 981372 947260 1053801 2330861 2445952 1351749 1175316 768900 749191 922476 923568 968530 975757 1005867 1023136 1155461 1148943 5276910 5413563 39.45 70.6 1
09:38:26 2024-01-23 728775 719558 214876 213523 352055 359677 387704 386488 242774 240766 297554 304990 339452 340237 4433656 4745401 6912491 6683650 1258448 1309621 325906 288852 308357 309723 364805 357371 342338 344886 230850 233335 739057 708395 1610084 1567677 481987 477900 695252 699749 885583 864585 918302 922379 970798 991192 954155 1047639 2327823 2471340 1413126 1156665 768436 755687 918460 918310 972147 984873 1007613 1013837 1144364 1148943 5235548 5408054 39.45 70.6 1
09:38:27 2024-01-23 721988 722701 216823 212975 353820 358450 391291 384248 242168 240944 297446 304509 338393 342267 4420840 4747057 6817299 6678018 1279768 1313382 323912 287468 310945 307852 366488 356866 344651 342843 231083 231670 747200 716154 1598922 1570312 481987 477050 695252 703048 879882 858309 923693 930938 967870 982102 950099 1063462 2332794 2427564 1376697 1170308 762328 747619 929020 923530 963442 973669 1009049 1026091 1149657 1147283 5188554 5424037 39.45 70.6 1
09:38:28 2024-01-23 731468 718356 215999 211816 351839 360618 389753 387141 241021 241657 297590 301241 340108 340824 4436531 4768964 6938807 6683764 1246305 1309658 325941 286790 310640 309254 364258 357371 342821 344819 230885 232096 746981 713092 1616376 1566565 481037 477383 691734 696980 887116 864585 914368 922379 975007 989757 950062 1048005 2326364 2469588 1338316 1161848 770633 754218 918460 919693 974980 984177 1001671 1016565 1145482 1153867 5255992 5406893 39.45 70.6 1
09:38:29 2024-01-23 723798 719376 216218 213751 351803 357982 391917 387321 242644 239793 297194 303730 338536 342447 4421143 4677082 6845275 6688477 1271582 1309658 323947 288350 309812 308354 363712 356537 342857 342843 231047 231670 743778 707240 1638488 1581381 482673 477050 696236 697968 880030 864585 923693 924345 965813 984882 956146 1058745 2337095 2456887 1436275 1156665 762982 755288 926414 914242 965515 983481 1010980 1020973 1140874 1148392 5150528 5406893 39.45 70.6 1
09:38:30 2024-01-23 721716 719485 214945 213074 352046 358041 392363 387686 241159 241086 297626 304240 338251 344384 4421240 4747934 6845275 6668639 1266779 1309658 325941 288554 310286 308354 366488 355712 342821 343405 231180 232027 745771 713092 1673854 1567677 484048 477792 692006 704549 888138 857821 916745 931599 974316 982102 948605 1058729 2327823 2449423 1370940 1175316 771734 747655 922476 926280 972397 978411 1006793 1025618 1159493 1151274 5288258 5403935 39.45 70.6 1
09:38:31 2024-01-23 733635 721172 214807 213514 352019 360219 390260 385617 242471 240908 299677 302781 339118 341542 4430205 4743701 6901227 6688439 1266460 1309658 323390 288852 309301 308389 366195 356017 342821 344819 231804 231705 749415 707746 1604225 1572135 480620 480639 698212 703324 884447 864585 921030 925002 969352 993295 953674 1054174 2327823 2462593 1411240 1155019 766701 754426 923703 919434 972665 987663 1011893 1017665 1143358 1151220 5220477 5410290 39.45 70.6 1
09:38:32 2024-01-23 724090 720644 214910 211609 353974 358593 392472 384967 241935 242105 297590 303519 339118 342411 4423892 4748023 6826624 6673255 1270544 1313382 325906 287909 311166 308354 367076 356866 345735 344819 231047 232096 749087 717178 1618052 1571431 482330 476712 693214 702549 883074 858309 922379 930938 969388 980715 950099 1064869 2333775 2432599 1409214 1172659 764624 748438 930375 924740 964090 979907 1012615 1026091 1151289 1147247 5197953 5413376 39.45 70.6 1
09:38:33 2024-01-23 733080 719549 215917 213224 351690 359676 391110 388047 241159 241765 299419 301241 339869 340860 4430205 4752947 6947039 6673255 1251309 1309658 325941 287028 310017 309289 365097 357878 342821 345550 230365 234616 739119 711061 1607266 1561779 481303 477755 691734 698005 886970 864585 914368 925002 976391 988396 950025 1053755 2330262 2463373 1321044 1162451 771107 753539 922388 922253 974943 982787 1001708 1017312 1148512 1154644 5255992 5404198 39.45 70.6 1
09:38:35 2024-01-23 726830 720608 214945 213818 351452 357515 392195 387939 241228 239722 299455 303027 338880 342555 4417980 4661573 6854600 6696776 1275232 1309658 323912 288350 310067 309758 364002 356537 342857 342843 231443 231670 739550 705726 1629700 1576897 480961 474893 696236 696980 879878 865812 925670 922379 966963 988998 956450 1056772 2337779 2457605 1469251 1155550 764628 755687 926414 915719 966562 982683 1012419 1021235 1137089 1146188 5150958 5412026 39.45 70.6 1
09:38:36 2024-01-23 721749 718537 215578 212583 352055 358582 390859 387975 241193 241086 297662 302816 338845 344493 4423892 4765708 6864038 6673255 1265595 1309658 325871 288350 310286 308354 367592 355784 342579 343405 231343 232027 747200 715131 1645931 1566565 484048 477828 693214 705049 887080 858309 919485 932930 974206 984845 950964 1060316 2336499 2449423 1341619 1175316 770002 753539 927716 924965 968530 973597 1008030 1025361 1155461 1151420 5275036 5411914 39.45 70.6 1
09:38:37 2024-01-23 728742 720307 218997 213219 351974 359098 390224 386740 243134 240846 297626 304776 339154 340344 4427152 4745401 6901227 6688439 1264323 1308655 324890 288757 309338 309723 365389 357878 341785 343370 231570 233335 746596 708395 1617839 1572135 481303 482154 699921 701559 886387 865167 923546 926280 972692 993656 957479 1054062 2327823 2464606 1434645 1156665 767799 755288 921785 920287 974085 982611 1011931 1016004 1143432 1148943 5226149 5402535 39.45 70.5 1
09:38:38 2024-01-23 724662 720608 214910 212885 354047 358557 392195 385545 242237 241765 296847 303977 339118 342375 4423995 4749614 6822540 6669311 1283423 1309715 324365 288757 311606 307817 367004 357335 344796 342843 231804 231993 747200 716154 1599605 1574041 483285 478065 697435 704549 881356 859576 923507 932930 968557 983490 952124 1065963 2337095 2431009 1409214 1169946 764510 747619 930338 924965 964813 980402 1011931 1026091 1150473 1148058 5182577 5396197 39.45 70.5 1
09:38:39 2024-01-23 732039 719294 215913 213215 351452 360219 391641 388011 241124 241765 297662 301206 339118 341340 4430205 4750186 6938254 6687397 1254890 1307727 325906 288554 310017 309758 365353 357624 342579 347473 230081 233956 750059 707746 1608461 1571802 482330 479763 694687 699749 889363 866426 917632 925002 976851 991877 954155 1046072 2331351 2471340 1330320 1159966 770633 755687 918460 919619 976363 984873 1006067 1019016 1146293 1153867 5244947 5408054 39.45 70.5 1
09:38:40 2024-01-23 722724 720608 218581 213224 352055 357982 392195 386160 243017 240882 297590 303977 338809 342411 4430205 4727313 6835950 6687397 1286244 1309658 322904 288757 310690 308072 367341 356537 342641 342771 232384 233663 747301 715904 1618015 1576284 483704 476975 697223 704549 880230 860261 926991 931599 967184 984091 954044 1066535 2335434 2432599 1366009 1165990 762982 753077 927732 920867 962979 982092 1016938 1026091 1148769 1143093 5180847 5411914 39.45 70.5 1
09:38:41 2024-01-23 725595 720103 214876 213215 354547 360183 387993 387630 241193 241086 297554 304648 339083 340309 4436531 4811835 6901227 6654511 1261054 1310529 328113 288509 311570 308178 368002 358275 342713 345758 230905 233992 748629 717178 1590832 1558457 481839 481811 695454 704048 888138 860261 918099 932930 975007 982692 947223 1057183 2325155 2441948 1376697 1168485 770633 750405 921131 926939 974085 980670 1006104 1022806 1155461 1153867 5267505 5413563 39.45 70.5 1
09:38:42 2024-01-23 733149 720608 214876 213233 352051 360799 392195 385222 242475 241086 297662 303387 340587 340309 4430755 4713408 6891902 6742690 1273405 1311573 324911 288721 309156 310959 366310 358529 342677 344819 231804 231670 746596 707468 1608796 1572135 481303 480603 697223 702973 885583 864585 923036 925002 970798 993998 955026 1051441 2327823 2462556 1411240 1155019 767341 755149 922237 918853 972702 986964 1011931 1016042 1143704 1148943 5214795 5398682 39.45 70.5 1
09:38:43 2024-01-23 724211 720644 214906 212755 354047 359098 392472 385581 241228 242105 297662 303977 339083 342098 4417773 4737732 6815709 6683208 1288708 1313271 324875 288613 311166 308283 367628 357371 342605 342663 232185 233335 752917 716154 1602915 1574041 484392 477755 698707 705049 880464 858309 926330 931599 967184 983490 954155 1066166 2335434 2431009 1409321 1167653 762328 749154 930338 922216 963442 973705 1013177 1024631 1149620 1146335 5185570 5402774 39.45 70.5 1
09:38:44 2024-01-23 730731 720608 214910 211887 352055 360763 389898 387630 241193 242446 297626 303027 340108 339759 4423995 4788756 6903018 6650257 1258486 1309621 324890 288852 311410 308072 367485 358385 342821 345794 231047 231831 748629 717178 1597444 1555852 480882 477864 696459 703048 887595 860261 919373 928886 975007 982656 944469 1054137 2321953 2441948 1318913 1165990 768900 748713 921131 926280 972147 979250 1003171 1021687 1153789 1155502 5246505 5411914 39.45 70.5 1
09:38:45 2024-01-23 733080 720380 216562 213224 352015 360763 393027 386740 241900 240730 297662 301206 340108 341821 4427440 4703053 6884867 6678018 1268509 1313404 324890 288757 310067 309254 363712 357331 344651 344819 231407 231993 751488 707240 1616753 1583630 482673 474893 696236 698995 881282 865812 925670 926317 965821 982656 958973 1060327 2340421 2458630 1469251 1159966 765157 756361 927732 916852 966199 982611 1013177 1021607 1140427 1146978 5147282 5402535 39.45 70.5 1
09:38:46 2024-01-23 721241 719558 214945 213215 352015 358293 392472 388011 241193 241765 297374 305205 338512 345005 4421001 4746846 6859921 6668639 1264939 1309658 325871 287621 310068 308319 366488 355712 342821 344368 231180 231797 747200 711809 1667897 1567677 484737 477828 692006 705049 888138 857821 915435 931599 975007 984882 949315 1058729 2327823 2449423 1370940 1174479 771734 748713 924442 926939 971284 973633 1006104 1023099 1160496 1152235 5276910 5408054 39.45 70.5 1
09:38:47 2024-01-23 734376 720608 218878 213518 352055 360184 389934 385330 242436 240801 297266 302923 338976 342662 4430807 4745401 6901227 6678952 1265680 1307727 324890 288757 308393 309723 366195 357371 341821 344886 231407 233007 746596 707746 1600685 1572135 482330 481319 697223 702963 885619 865812 920955 924384 970762 992593 955513 1053349 2326169 2467837 1417039 1156665 768436 756361 921131 916980 974252 982647 1010489 1015319 1144364 1151420 5220477 5402535 39.45 70.5 1
09:38:48 2024-01-23 723808 721412 216823 212936 354648 360039 392435 384860 242168 242069 297266 305921 338940 342230 4417999 4725749 6845275 6696776 1290774 1313382 322904 288757 310286 308354 368736 357371 342532 344819 232527 233007 744617 711809 1609848 1576284 484048 477347 699239 705049 879878 860261 926220 931599 965813 984882 955026 1066259 2335434 2444218 1367824 1168275 762982 752047 929052 922342 964381 982092 1016177 1025361 1149657 1145523 5175181 5420682 39.45 70.5 1
09:38:49 2024-01-23 731039 720458 214846 212375 354261 360618 390652 387758 242302 242751 297056 303061 340108 339759 4427152 4785020 6900952 6650371 1257119 1309658 325643 288350 311117 307352 368146 358385 342821 343334 231605 232027 750059 717178 1604801 1558457 480961 477792 691734 700061 884209 863936 915435 926184 975656 990456 948641 1054137 2326364 2443681 1378616 1161022 768900 751398 921131 922342 972147 984873 1001671 1019467 1149657 1157204 5263529 5410758 39.45 70.5 1
09:38:50 2024-01-23 726678 719647 214841 213676 351236 358557 392472 387630 241900 240503 299654 302992 339083 342483 4417980 4668467 6863926 6688552 1271506 1309658 323912 288757 309812 309289 365389 358165 344796 342843 231804 231831 745187 709774 1628600 1572135 479938 477755 699239 698500 883074 867041 923693 922919 968666 992593 957540 1060241 2327823 2455145 1399006 1151736 765157 754218 925099 919004 970359 982719 1010943 1019046 1144198 1152817 5173449 5406893 39.45 70.5 1
09:38:51 2024-01-23 725353 721910 214945 212556 352051 359352 393511 385581 241159 242105 297662 303977 339083 342303 4417689 4747930 6827405 6650220 1277037 1309658 324890 287909 314526 308319 367004 357371 345284 342843 231483 232027 752168 717178 1613541 1567677 482673 474665 695252 703048 883074 860261 923693 931599 969352 982102 952801 1065775 2336822 2432734 1374778 1170308 763418 749280 929020 923908 966836 981259 1013814 1028212 1151142 1151220 5192861 5396309 39.45 70.5 1
09:38:52 2024-01-23 732559 718238 216075 212744 351974 360763 391364 387594 240986 242302 297662 301241 340108 340344 4430205 4757202 6912449 6645392 1246379 1309621 324890 287468 309179 308319 365353 357878 342821 344819 231047 232027 748629 717963 1603146 1556248 480961 477828 692006 701746 885624 862028 917650 926221 976391 988056 946552 1054100 2326169 2443681 1372859 1164331 768900 753142 923703 926132 975471 984104 1003997 1022581 1154487 1160427 5233727 5416312 39.45 70.5 1
09:38:53 2024-01-23 732043 720608 214910 213219 351803 360219 390859 386776 242306 241086 299419 301206 340108 342375 4414540 4675106 6863926 6687397 1271027 1311499 324890 288757 310286 310193 364805 356866 344796 344819 231605 231993 751488 706735 1634345 1576897 481987 475933 697223 699032 882448 867041 922172 925002 966577 988360 956417 1060053 2340421 2458804 1413126 1157690 764510 757973 929052 918325 968940 989492 1016273 1022334 1139619 1147247 5144955 5404198 39.45 70.5 1
09:38:54 2024-01-23 723460 720644 214945 212592 352055 358593 390930 387975 241193 241765 297662 303061 339154 342483 4420840 4749614 6845275 6650257 1268621 1309658 326890 288350 310286 308354 367040 355748 342857 343370 230365 232027 747818 714111 1642987 1567677 484737 477383 693936 705049 888138 857821 918302 934248 974736 982102 948605 1061431 2338441 2454114 1341619 1178670 771734 751294 926377 926206 971284 973669 1007613 1026166 1159493 1152235 5250064 5380764 39.45 70.5 1
09:38:55 2024-01-23 728779 720099 218883 213215 352015 359387 387993 386776 242644 241086 300101 303061 339154 340309 4420840 4738657 6901227 6682627 1268307 1307764 323390 288757 309812 308389 366488 359802 342821 342843 231839 233335 745187 709037 1602392 1572135 479938 477828 699239 698995 884327 867041 923693 922379 972618 995400 960655 1056734 2331786 2457605 1404764 1153902 766819 753086 924442 919656 971048 989763 1013376 1016840 1143704 1152854 5183134 5404198 39.45 70.5 1
09:38:57 2024-01-23 724429 720103 214945 212881 352055 359919 391444 387357 241193 242446 297626 303061 339118 342134 4420840 4747057 6836757 6663883 1270430 1309658 325941 287909 310286 308354 367076 355209 342821 343334 230821 232027 745771 713092 1602732 1567677 484392 477011 693481 703507 888138 860145 922190 935593 972101 981956 950964 1059941 2338165 2443681 1324670 1175316 767799 752467 927732 926280 968530 973705 1010138 1027629 1152120 1152235 5216750 5409704 39.45 70.5 1
09:38:58 2024-01-23 728927 719290 218887 213818 351452 359676 390260 390278 242891 240677 297478 302816 339118 341857 4423995 4738657 6919343 6682627 1269213 1309658 323164 288757 309374 308354 366453 356053 342821 342843 231804 233007 748006 709413 1602925 1572135 479938 477611 699921 699488 886425 866967 922230 922305 971311 993656 958235 1053951 2327823 2457605 1432689 1152556 764510 754612 924442 920942 971284 982719 1010225 1016840 1143704 1148979 5188804 5408054 39.45 70.5 1
09:38:59 2024-01-23 726825 720644 214953 211957 352055 359640 391479 386740 241159 242105 297662 303720 339118 341857 4420840 4749614 6817299 6650220 1274276 1309715 325643 287909 314118 308354 366488 356866 344796 342843 231443 232062 746369 717178 1621480 1571802 483704 477050 695949 704549 884216 860261 922850 931452 969315 982102 952801 1066535 2337095 2431009 1372859 1169946 766153 750405 930937 924965 964381 981399 1010489 1027629 1152923 1148979 5191246 5413563 39.45 70.5 1
09:39:00 2024-01-23 732480 718506 216249 213074 352019 360763 392195 388011 241124 241765 297771 301275 340347 340824 4420840 4764084 6927380 6663883 1248117 1309658 326890 287064 310726 309289 365097 357878 342821 346737 230834 234652 740025 713853 1607025 1562503 481303 477611 693555 698848 891933 865812 916978 926184 977074 991046 948605 1054137 2327823 2460374 1344659 1162675 770002 753613 920897 921688 974980 984873 1001745 1020507 1149657 1156386 5244947 5398682 39.45 70.5 1
09:39:01 2024-01-23 723596 720099 214910 213823 351726 358018 390859 387321 242272 240339 299491 303027 338571 342519 4414540 4675106 6835950 6696950 1275802 1308618 324854 288757 308320 309945 367305 356211 342641 345514 231427 234322 750059 706363 1614539 1585335 485083 476939 699202 702549 883074 864552 926025 928155 967184 986276 962300 1063047 2337095 2458630 1409214 1165160 766248 755288 929052 918280 967156 983481 1016901 1023827 1143704 1145523 5156081 5400860 39.45 70.5 1
09:39:02 2024-01-23 722784 716366 214876 213219 352055 359546 390224 387975 241193 241086 297626 304895 338773 342411 4423995 4807556 6901728 6650182 1264323 1311499 328600 288216 310031 310739 368002 355566 342677 346737 230672 234652 749268 713853 1603704 1567677 484737 479386 694923 706053 888355 857821 918265 935593 975007 983490 948568 1057241 2334454 2449423 1359425 1175316 769533 752268 923666 926280 971284 973597 1006717 1024594 1158778 1152235 5267514 5408054 39.45 70.5 1
09:39:03 2024-01-23 730013 719564 218811 213673 352019 359604 390188 386740 242644 240846 297662 302992 339083 340309 4427152 4737732 6901227 6678601 1265680 1307810 326749 288685 308938 309546 365760 357441 341605 344332 231732 233335 750824 707746 1604551 1571802 481303 477864 698212 701055 886112 865198 922305 925002 970038 994694 956872 1057146 2327823 2462308 1430732 1155019 767341 755288 922439 918140 972702 984873 1011931 1016766 1143704 1148906 5211072 5398682 39.45 70.5 1
09:39:04 2024-01-23 723808 720062 214910 211891 354042 359098 392472 385545 241193 242105 297266 303695 339083 342375 4423995 4737732 6820117 6669160 1287786 1313442 324248 288577 311276 308248 367592 357082 342821 342843 232241 233299 745187 713853 1605384 1572135 484334 479763 698707 704549 880767 859650 927517 931599 967184 984186 955513 1068057 2331135 2432734 1415079 1165990 763964 749810 930998 922342 964813 981363 1013935 1026091 1151252 1146335 5180847 5411914 39.45 70.5 1
09:39:05 2024-01-23 727828 719517 214949 212552 354798 360726 391364 387939 241900 242275 297554 303977 340108 340273 4430205 4790993 6912561 6649955 1260639 1307690 325344 288314 310250 308037 368968 358820 342785 345794 231012 231993 748629 718954 1598597 1558457 482673 477864 694687 704776 889400 857821 916887 931599 975007 982692 947260 1058692 2323502 2443681 1403345 1168485 770633 749339 922351 927598 974085 979250 1006067 1020081 1157920 1155502 5261863 5411637 39.45 70.5 1
09:39:06 2024-01-23 733075 718469 214910 213194 352055 360835 392472 385545 241900 241051 297626 302115 340108 339998 4411488 4742417 6903295 6687397 1268232 1311585 324911 288721 309994 309254 366453 356017 342388 342627 231768 231993 750824 707746 1602925 1571431 479938 477792 698212 698959 884327 867634 923656 922379 969352 993295 957811 1056921 2327823 2455145 1428776 1152556 765157 754686 926414 917376 968530 982683 1013376 1016766 1143704 1148870 5179155 5396522 39.45 70.5 1
09:39:07 2024-01-23 724658 719554 215879 212556 352046 359640 394347 387903 241159 242105 297338 304846 338797 344504 4421172 4735616 6807698 6669349 1285255 1309621 323355 288766 311447 308283 367592 357878 344796 342843 232527 231831 748629 715131 1611839 1572135 483360 477383 699239 705049 881393 859650 926330 931599 966498 984186 954155 1066217 2333017 2431009 1430732 1165990 762873 749117 930998 924309 964813 979250 1013139 1025853 1151289 1145554 5175942 5411914 39.45 70.5 1
09:39:08 2024-01-23 728927 719513 214910 212521 352051 360799 391976 387650 242233 242643 297482 303626 339965 340920 4424223 4803565 6902443 6649882 1264323 1312449 325380 288554 310286 308283 368700 357878 342302 343370 231570 231993 738140 717178 1607157 1558185 481987 477864 695178 704048 888226 857016 919373 930241 975007 982692 948605 1052302 2323502 2441948 1405301 1165990 768900 747619 921131 926280 974980 980634 1006067 1022693 1155461 1154681 5248694 5402535 39.45 70.5 1
09:39:09 2024-01-23 731513 719009 216814 212936 351695 363139 393584 386016 241762 241282 299310 304134 339929 343281 4414622 4686454 6873251 6678866 1270120 1309621 323355 292956 310286 309471 365389 358893 342821 342843 231804 233171 754347 709774 1606054 1572135 479938 477562 699202 698463 884442 867041 923693 922379 969315 992593 956381 1060241 2327823 2452901 1454976 1150614 764510 754218 925099 919471 970594 988315 1013661 1019742 1143704 1148906 5177455 5405110 39.45 70.5 1
09:39:10 2024-01-23 724754 721929 215775 212415 351947 358955 393584 385366 241055 242168 297554 303907 338571 341821 4427152 4744487 6822540 6650257 1277946 1312449 323877 287738 311606 308319 367556 357624 345284 342843 231605 232027 738140 718040 1599605 1567677 482673 474893 696730 703826 883161 859650 926330 931599 967945 984186 952801 1066316 2335434 2432734 1407258 1170271 763964 749243 930998 924965 962979 979214 1013376 1028361 1152651 1148906 5185265 5424060 39.45 70.5 1
09:39:11 2024-01-23 732522 719642 216106 212524 351830 360582 391917 387903 241159 242446 297662 304704 340479 341268 4423995 4768964 6920925 6659261 1249970 1308782 324890 287909 311313 308283 365424 358893 342821 343299 231407 232743 744039 714621 1603075 1564309 481987 477792 692006 698995 890967 866399 916978 926317 975656 991192 952087 1049237 2327823 2462121 1324882 1163503 771734 754612 921131 920904 976363 984873 1004599 1019742 1150146 1158672 5250420 5402796 39.45 70.5 1
09:39:12 2024-01-23 728821 720421 214910 213215 350885 359387 392867 387758 242237 241765 300338 301241 339083 344203 4417773 4663129 6855035 6696776 1272205 1309658 324890 288757 309215 310664 365389 356540 342857 344819 231407 232027 750059 705222 1644128 1583630 483704 475598 698743 701055 883074 866426 926330 927635 966540 982692 959245 1062410 2340750 2458630 1409214 1159966 765157 756765 929714 918325 967524 987517 1017689 1026693 1142571 1149588 5148335 5402535 39.45 70.5 1
09:39:13 2024-01-23 719702 718501 217637 213082 352055 357443 392472 388047 241159 241657 297662 303730 339083 344980 4414622 4774207 6869267 6668639 1265718 1309621 325906 287873 310286 308319 366453 355420 342821 344368 230688 232027 742912 712584 1650310 1567677 485083 477792 693973 706053 888955 857821 918302 935577 975007 984186 949753 1060241 2334454 2445952 1398699 1177831 769533 753613 927661 927487 973775 979907 1009028 1025942 1159493 1155122 5275036 5404010 39.45 70.5 1
09:39:14 2024-01-23 729497 718501 214876 213215 351762 360244 390224 386776 242679 241051 297302 303061 338797 340344 4417773 4741902 6891902 6678866 1264285 1307727 324854 288757 308829 310193 366453 357878 341821 344368 231576 231831 743227 706735 1604574 1567677 482673 480603 697223 701055 885583 867041 919410 926317 972174 993998 953637 1054137 2326169 2464606 1420951 1159684 771107 756361 921732 919632 974048 987626 1012540 1016766 1144561 1151420 5218522 5394832 39.45 70.5 1
09:39:15 2024-01-23 724490 722710 219623 212583 354047 358557 391917 384967 242272 241765 297056 303942 339083 342375 4417773 4728407 6807973 6659979 1285255 1309658 323390 288355 311166 308319 367628 356793 342857 342843 232527 231993 752917 715876 1628449 1572135 483360 477719 698707 705039 880538 860261 924831 931599 967184 984882 955513 1069334 2335743 2437327 1415079 1165990 763964 752467 931642 922195 964813 981363 1015416 1026128 1151995 1146335 5173449 5402577 39.45 70.5 1
09:39:16 2024-01-23 728890 718242 214945 211600 354052 360726 391088 387903 241900 242275 296847 303061 340108 340273 4417773 4777401 6887733 6650371 1258915 1311585 324890 288757 310286 307817 368181 357878 341978 345794 231047 232027 748629 717178 1593768 1557163 484048 477864 693178 705049 888373 857821 918265 934248 976851 987526 951642 1058721 2337779 2451816 1341619 1179195 771734 752965 926414 926280 972011 981026 1007575 1026128 1157956 1152817 5274759 5408054 39.45 70.5 1
09:39:17 2024-01-23 728816 718460 214876 213823 352046 359640 390224 387321 242644 241086 299383 302781 339118 341340 4423995 4738657 6900952 6678018 1266423 1305837 323877 288757 310896 309254 367004 356053 342821 344819 231839 233335 739057 707746 1606739 1572135 481303 481178 699960 701055 885583 867634 924867 926132 970615 996109 960283 1056809 2331786 2462121 1428776 1153376 767341 755687 925062 918967 972702 988315 1010943 1019083 1142979 1152235 5211072 5402535 39.45 70.5 1
09:39:18 2024-01-23 724429 720649 214945 213061 354047 359640 390895 385581 241228 245486 297266 304401 339631 342411 4420840 4742858 6807973 6650578 1280681 1309658 324854 288147 311606 308354 367040 357624 345284 342843 231804 232027 748629 716154 1595797 1567677 483360 478404 698925 704975 885756 861484 926293 934211 971311 984809 955401 1069620 2337095 2431009 1409214 1170308 764612 749243 931659 927389 965786 979250 1010906 1026128 1152923 1148906 5182855 5396160 39.45 70.5 1
09:39:20 2024-01-23 732559 720385 216214 213030 351943 360763 391917 390278 241124 241765 300101 301241 339845 340309 4417773 4743442 6929204 6678018 1254890 1307727 327369 288350 309338 310228 365389 357878 342821 344368 231047 231993 774431 706735 1605222 1572552 483988 480458 695949 700907 889996 866931 922011 926280 975007 991192 953637 1052927 2331135 2471340 1374778 1159684 773665 756361 919826 919656 977056 982647 1010489 1019016 1148806 1153867 5229883 5394832 39.45 70.5 1
09:39:21 2024-01-23 720945 720644 218929 213224 354047 358557 391917 386160 243017 241086 297626 306029 339047 342375 4417773 4717935 6826624 6678866 1290774 1309658 324911 288757 310286 308107 368736 356829 342821 345685 232241 233299 757871 711529 1604113 1579977 485083 479763 700691 706784 881356 862096 927538 931599 967552 984882 956417 1066535 2335434 2449423 1376226 1165990 764068 753683 928986 922342 967156 983481 1016938 1026128 1149657 1146335 5171428 5402535 39.45 70.5 1
09:39:22 2024-01-23 725148 718460 214876 212531 354547 359640 391364 387975 242272 241595 297590 304930 339083 340824 4420840 4802588 6886144 6645139 1259814 1309658 325871 288757 310726 308107 369004 358455 342316 346247 231463 233992 738140 718719 1597360 1563849 485428 480567 694723 705039 889669 860758 920728 935577 976391 982620 952616 1058757 2327823 2452901 1380535 1177831 771183 750946 926414 926147 972702 973669 1007613 1026128 1162143 1154684 5267227 5398921 39.45 70.5 1
09:39:23 2024-01-23 730889 719554 214876 213224 352046 359676 389861 386776 243052 241086 297698 304883 339154 340309 4421240 4731630 6942241 6687397 1258486 1310650 328382 288577 309739 310557 366345 357768 342713 347510 230708 234487 747200 707746 1600117 1571019 482673 477864 697113 701018 891745 867041 918099 926939 977084 992593 955513 1049162 2326364 2473533 1339736 1161848 771734 757304 921131 922342 977749 982719 1009049 1019083 1149657 1153829 5235028 5389310 39.45 70.5 1
09:39:24 2024-01-23 722209 720644 216810 213818 354047 358557 392472 387630 243052 240641 297698 304401 338809 342483 4411475 4698369 6845275 6702832 1279197 1311573 324819 288685 308248 310051 367449 355238 342785 345794 231407 232062 750059 706735 1616853 1585609 484737 476340 699239 703048 885126 863936 926330 927487 965821 982692 961774 1063085 2337095 2462121 1440264 1165160 766814 755687 929020 919004 968258 984873 1019841 1026091 1145445 1145591 5173449 5398682 39.45 70.5 1
09:39:25 2024-01-23 722506 719554 214945 213219 352055 360056 391088 388083 241900 241765 297626 304436 338061 342483 4417811 4792965 6895577 6683208 1264323 1311573 325800 288491 311092 309254 367298 355712 342821 344403 232475 232062 747200 713092 1683538 1567677 485428 481051 693973 704005 889857 857821 918302 935577 974205 982620 950062 1058430 2331135 2451161 1359425 1175316 771734 750790 925099 926204 972702 973669 1007338 1026128 1161319 1154684 5276910 5388548 39.45 70.5 1
09:39:26 2024-01-23 732485 720380 218805 213215 352055 360472 390260 386740 242926 241086 299419 303061 339869 340309 4414622 4728753 6912374 6687987 1258372 1305874 325643 288852 308756 310228 369128 357188 342302 344921 231047 231636 741837 707378 1601657 1572135 482673 481695 697223 701055 887507 867041 920955 926317 973626 991670 953674 1050693 2327823 2471340 1413126 1159140 770116 755687 921131 919421 976363 982719 1011931 1016840 1148806 1152235 5226149 5394832 39.45 70.5 1
09:39:27 2024-01-23 722724 720644 214923 213219 352046 358557 392472 385545 242644 241765 297626 304686 339118 342447 4427440 4722727 6866490 6697925 1279488 1314377 325765 288852 306478 309976 367628 356829 342677 345942 231804 232027 750059 706735 1611224 1583630 484808 476340 699239 703048 883189 863324 927376 930240 967184 982656 959245 1066535 2337095 2458630 1409214 1165990 766153 755824 929020 919693 967156 986251 1019841 1025361 1146293 1145523 5155712 5391075 39.55 70.5 1
09:39:28 2024-01-23 722447 718501 214910 213219 354047 357479 391364 387686 242272 241595 297194 305573 338797 342194 4427322 4782699 6873251 6674432 1264902 1309658 325941 288156 310470 309945 367592 355784 342821 344403 231047 232062 745771 713092 1638173 1567677 485083 480603 693178 705075 886751 857821 918302 935577 976851 982620 950062 1058782 2327823 2452901 1355587 1175316 771107 749847 926339 926184 972702 979214 1007575 1024631 1162143 1153829 5267505 5411749 39.45 70.5 1
09:39:29 2024-01-23 733080 720380 214906 213682 352051 360763 391073 387341 243182 240801 298947 303380 338976 340201 4421062 4738657 6914442 6682627 1267907 1309658 324890 288856 309848 309976 367040 357878 342014 344368 232492 231831 752234 707746 1601657 1574661 481987 481731 700231 701055 885619 867041 923693 926184 972248 991670 957811 1053801 2331135 2464339 1438557 1156390 769023 755687 922476 919656 974252 982719 1012456 1019016 1144634 1152235 5211072 5398282 39.45 70.5 1
09:39:30 2024-01-23 723808 722710 216828 212967 354898 360184 393314 385438 242540 242446 297518 304756 338940 344355 4414540 4728829 6817299 6668497 1283423 1309658 323912 288350 314526 308319 367592 357624 345284 342843 232328 234386 742368 716666 1628034 1572135 483704 476340 698743 705049 883074 860261 926183 934926 968666 982620 955513 1069452 2337095 2432734 1450987 1168645 764068 752047 931696 926280 965786 982092 1013898 1026166 1152923 1148979 5188554 5411222 39.45 70.5 1
09:39:31 2024-01-23 734339 719638 216179 213077 351875 360654 392435 387867 241055 242446 299383 302149 340108 340824 4421176 4778223 6912674 6649882 1257504 1309658 325380 287909 309648 308424 365389 358385 342821 343370 231804 233136 727189 713092 1616081 1566565 482330 477792 693178 700558 891996 867041 917613 926184 975693 994694 954834 1052413 2330462 2468117 1340235 1162675 771734 755288 921131 923568 977749 982683 1006858 1021235 1150473 1158059 5246505 5397474 39.45 70.5 1
09:39:32 2024-01-23 723808 719371 214841 214415 351839 358522 392472 387939 242679 240339 300047 307001 339083 342519 4405363 4644921 6835950 6669311 1270120 1307727 327405 288757 310286 310264 364258 356829 344796 344819 231804 232027 751488 705726 1640022 1576897 482604 476304 698743 700061 883074 867041 926105 925002 967981 988360 959245 1062668 2337095 2455145 1413126 1156665 766519 756735 929020 916980 968530 988315 1016901 1024735 1143384 1151183 5141095 5405195 39.45 70.5 1
09:39:33 2024-01-23 722780 719522 215879 213215 352051 359712 394700 387867 241159 242105 297734 303519 339869 344203 4411716 4738657 6822540 6650257 1274276 1309658 325906 288350 314673 308389 367334 357624 345528 345306 231443 232096 749268 717963 1636088 1567677 483360 475598 696730 702790 885583 859517 925670 934248 972211 984613 954155 1066392 2337095 2434461 1339736 1171140 765157 750331 931659 925492 968902 984081 1013263 1031997 1156202 1153794 5193663 5404198 39.45 70.5 1
09:39:34 2024-01-23 733080 718537 216748 213042 352019 360763 391364 387975 241658 242302 299878 302570 340587 341340 4417689 4750445 6922548 6640645 1246342 1305988 325344 287909 309683 309254 366231 356017 342821 343334 231443 233136 749923 713092 1632762 1566959 482330 477864 693214 700558 892267 867041 918265 926221 977802 993998 955513 1053899 2333775 2471340 1336396 1165990 773380 756213 923703 925544 977713 989062 1007426 1022618 1151142 1160427 5244669 5387149 39.45 70.5 1
09:39:35 2024-01-23 722499 720385 214910 213814 351880 358557 392253 387975 242644 240713 299129 303977 339869 344529 4414540 4677082 6845275 6701371 1279525 1309658 324925 288757 308524 310228 367628 355784 342857 343334 231804 231314 745431 709774 1608757 1580259 485083 477755 700954 704041 882563 863972 927575 931599 965821 982656 959319 1066535 2335743 2462853 1411170 1169110 766701 755251 931700 924272 970320 984800 1021221 1031059 1151289 1144782 5162192 5394935 39.45 70.5 1
09:39:36 2024-01-23 722649 718542 216823 213215 354798 359676 391088 388047 241935 241765 299455 305853 339118 342134 4427190 4806001 6902556 6654511 1261054 1309658 325380 288757 309612 308354 368736 359256 342821 343370 231839 232062 739550 717178 1615457 1557352 481303 480639 694760 703548 887990 863936 921686 930938 975656 991192 949080 1061431 2330750 2443681 1438270 1165990 771183 752541 922439 928918 977477 984873 1006895 1024004 1159493 1160286 5244853 5404198 39.45 70.5 1
09:39:37 2024-01-23 732555 720649 214910 213514 352019 360641 391479 386468 242475 241086 297518 301275 340575 341821 4411678 4694889 6873960 6678018 1270120 1309584 324365 288517 310726 310193 365025 357878 345284 344783 231256 231993 742368 709037 1613135 1581381 482673 476268 697223 700024 884327 867041 926146 926184 971200 991841 962986 1065554 2344173 2465124 1413126 1158856 766701 756698 930375 916943 970283 988279 1016588 1024556 1142082 1151926 5145233 5393156 39.45 70.5 1
09:39:38 2024-01-23 721241 719798 215879 213039 352015 358522 391718 390242 242146 242275 297302 303907 339083 344493 4417773 4749614 6855461 6669425 1267681 1309658 326855 288314 309885 309688 368140 356829 344796 344368 231012 232027 744341 714877 1611048 1567677 485428 477719 693973 704827 890028 860113 923296 936759 975588 984540 951939 1063235 2335110 2452901 1339736 1177831 770002 754612 927732 926939 972702 973669 1009750 1029094 1157099 1154684 5254285 5402535 39.45 70.5 1
09:39:39 2024-01-23 731004 719517 214841 213814 352019 359640 390224 387975 242644 241086 299383 303061 340108 342098 4417773 4739485 6902556 6669274 1259387 1305951 325607 288852 309192 310228 366488 357878 342579 345163 231407 233335 752234 707240 1618510 1572135 482561 481744 699921 703249 890028 868853 923448 927635 974823 996777 958197 1051915 2332794 2479193 1411170 1160514 771221 757304 923008 920961 977056 988011 1010943 1019742 1148769 1154684 5227664 5393156 39.45 70.5 1
09:39:40 2024-01-23 722780 722426 214876 213224 354543 359604 392180 385545 242644 241765 297626 304861 339083 342411 4414622 4722054 6835950 6687397 1288011 1309658 323390 288757 311594 308319 369220 357624 342821 344783 232855 233335 749415 715904 1608842 1576284 485083 477611 701189 706555 883238 862709 930303 935577 968557 984882 955703 1072581 2336353 2440216 1376226 1169110 764612 752047 931659 924965 965749 983481 1019114 1031059 1152923 1146400 5166428 5411914 39.45 70.5 1
09:39:41 2024-01-23 727940 718506 214945 213215 355044 360763 391641 387975 242440 242446 297590 304648 340587 340788 4420840 4785020 6902818 6649882 1260714 1309621 325607 288757 311166 308354 369552 357584 342605 346737 231554 234652 748629 717178 1613977 1564838 485428 481477 696939 707561 892378 860261 919598 934926 979861 988251 953882 1058392 2330126 2449423 1434280 1173643 771734 750219 925099 928813 976055 980634 1009049 1024594 1162143 1157168 5267505 5402535 39.45 70.5 1
09:39:43 2024-01-23 734899 720572 214871 213210 352055 360510 391917 386704 242609 241425 297626 303484 340072 339246 4414622 4710840 6892981 6678018 1272845 1311518 323877 288355 309995 309909 367114 357621 345735 344783 232134 233663 742368 711809 1596704 1579977 481987 476232 698707 700024 883867 869507 927652 926317 968630 992581 959208 1059978 2340147 2458630 1413126 1156665 764510 758511 929714 916980 970594 988315 1016626 1023099 1140427 1148906 5147282 5393156 39.45 70.5 1
09:39:44 2024-01-23 721988 722192 216029 213048 353793 359640 391754 388011 241942 242105 297302 303942 339834 342447 4405444 4739485 6820852 6659261 1282872 1313404 326640 288504 310475 308213 370252 357731 345735 342735 232349 233992 752917 717178 1598501 1572135 484048 479763 699698 705049 882448 861484 928976 934248 966540 982656 955513 1070213 2337095 2434461 1424864 1169318 764068 749810 931659 926007 964813 979250 1013898 1026128 1152923 1148906 5173449 5402535 39.45 70.5 1
09:39:45 2024-01-23 728927 718497 214945 211891 353752 360763 391364 387975 241900 242446 297626 303027 340108 340309 4420840 4775747 6902818 6664690 1259814 1311573 325239 288649 312048 308178 367413 358783 342821 346419 231407 232027 747200 718479 1601737 1556958 482399 480603 695707 705049 889852 862028 920681 931599 977777 989757 949315 1059874 2324516 2443681 1407258 1168485 771221 750182 922439 926147 976363 983311 1009769 1023062 1158814 1156350 5248694 5402535 39.45 70.5 1
09:39:46 2024-01-23 733738 720608 214945 213514 352055 360835 391444 386416 242440 241765 297626 302115 340587 341064 4411475 4677713 6886144 6669160 1273405 1311573 324911 288725 309885 309909 367298 357054 342821 345685 231661 233335 750824 707468 1602274 1574041 482673 482035 699239 702776 885702 866426 923656 926976 972211 991634 958528 1058692 2327823 2464339 1413160 1155842 768919 756361 925020 919656 974252 988279 1013139 1019742 1144634 1153867 5201666 5392879 39.45 70.5 1
09:39:47 2024-01-23 723803 720608 214932 212679 354047 359676 391718 386432 242272 242446 297302 303977 339083 342339 4420840 4739646 6818774 6659690 1287160 1313382 324911 288852 311606 309007 368556 357298 344579 342843 232563 233335 743778 715131 1608074 1574041 484048 477755 699239 705049 881892 860758 927500 934248 966540 984882 955026 1069620 2333775 2434461 1415079 1169318 763442 751477 931659 924965 965749 982092 1016901 1026128 1152923 1147211 5163174 5388795 39.45 70.5 1
09:39:48 2024-01-23 728890 718501 214915 212516 354038 360799 391110 387903 242272 242446 297987 303942 340108 340034 4421143 4799591 6908305 6650371 1262517 1311573 325835 288721 310640 308354 369256 357768 342821 343370 231047 232027 748629 717178 1594294 1558457 482258 480603 696953 705049 889669 860872 919609 931599 977084 989720 950025 1060241 2326364 2443681 1405301 1168608 771183 749810 922476 927497 976363 982056 1007613 1022862 1158851 1155502 5254346 5398771 39.55 70.6 1
09:39:49 2024-01-23 733149 719554 216557 213219 352055 360835 392472 386740 242679 241228 298961 305205 340611 342440 4417903 4712366 6873251 6683764 1266423 1307690 324803 288541 310286 309723 366488 359510 342857 344819 232527 231670 746596 707746 1611515 1572135 479938 480603 699239 701055 885836 867041 923693 925002 972174 993998 958973 1058745 2327823 2455145 1360742 1152556 766794 755824 925099 919656 973120 989747 1013139 1019742 1144634 1153867 5186834 5389310 39.45 70.5 1
09:39:50 2024-01-23 723947 718501 215728 213184 354047 360208 394663 387033 242198 242446 299673 304296 338690 342267 4424223 4735148 6808701 6659920 1285255 1312449 323390 288757 311606 308354 367556 356829 344796 342843 232340 231993 746420 716154 1598501 1572135 483704 477383 698743 704005 883074 860261 926183 931599 966540 984882 955513 1066241 2334180 2435661 1358746 1165990 763418 752047 930998 923166 965749 983481 1018838 1028361 1151289 1145554 5169756 5402544 39.45 70.5 1
09:39:51 2024-01-23 725870 721357 216828 212931 354903 360328 391219 387758 242263 241416 297410 304721 339655 342551 4417773 4777429 6887771 6631088 1260437 1309621 324854 287909 310286 308068 368377 357878 342821 343370 231443 232027 750059 717178 1610385 1555852 481303 480603 695215 704048 888373 862028 919609 931599 976391 991192 947260 1057183 2325155 2443681 1405301 1165990 769533 749810 922439 927884 975671 983481 1006858 1021607 1157956 1156350 5241203 5413376 39.45 70.5 1
09:39:52 2024-01-23 733111 720462 214871 213077 351609 360618 393584 387141 242505 241765 297266 304205 340587 341821 4411791 4692295 6869267 6650220 1270120 1307690 323877 288766 310286 309219 365389 358893 344796 345282 231804 231831 745187 709774 1601717 1574370 481303 476304 698707 698995 883322 867041 926183 926317 969388 991192 959208 1065738 2337095 2455145 1415083 1155842 765157 758511 927732 916980 969905 991183 1016901 1023099 1140463 1148943 5159026 5397474 39.45 70.5 1
09:39:53 2024-01-23 723312 719638 216110 212853 353902 360183 391754 387420 241193 242275 297266 306065 339083 342447 4411791 4728407 6807973 6650182 1273295 1309658 325380 287909 309360 309931 367298 357371 345284 344783 231605 232096 741483 717178 1623537 1567677 482673 474893 696730 704549 884327 859517 925670 933585 971200 983490 954834 1068057 2335434 2432462 1403345 1171974 765157 750378 931696 926111 965786 980670 1013376 1032978 1156786 1156133 5188258 5414349 39.45 70.5 1
09:39:54 2024-01-23 732485 719253 216249 212967 351979 360438 392399 387939 241124 242105 298825 302115 340336 341232 4417773 4757202 6905874 6640607 1246342 1309658 325380 287873 309648 308354 365353 358385 344529 343299 231047 232777 737669 712584 1604210 1561779 481303 477792 692006 701055 891635 866769 915585 927534 975693 992593 951567 1057183 2327823 2443681 1407258 1164056 769533 753077 922476 926280 977887 984690 1006793 1022656 1156202 1160409 5225988 5398282 39.45 70.5 1
09:39:55 2024-01-23 728927 721684 214841 213523 351407 359676 391456 387321 242505 241765 299878 301241 339118 345599 4405363 4661662 6854600 6668639 1269213 1309621 324854 288757 310286 309723 364258 357624 344796 344783 231804 234020 740959 708028 1640118 1583630 483360 476304 698212 701055 883074 867041 924831 928225 969352 988360 961327 1063425 2342086 2460374 1413126 1156665 764510 760670 932327 920904 969630 989763 1016752 1025580 1141898 1150404 5143171 5400860 39.45 70.5 1
09:39:56 2024-01-23 721758 717957 215879 212273 351767 358522 392472 388047 241193 242002 297626 303695 339118 345016 4405363 4725440 6798648 6649882 1277405 1309658 324890 287873 311606 308354 367298 357584 345772 342843 231605 232027 744341 716666 1606354 1567677 483360 475598 696730 704549 884576 860261 926330 934248 971486 984882 955239 1066241 2335434 2432599 1404764 1169946 764360 751398 933028 925585 967250 982687 1017000 1028361 1152923 1148943 5170574 5398785 39.45 70.5 1
09:39:57 2024-01-23 730879 718465 214915 211953 352055 360474 391364 387939 241193 242446 297626 303061 340108 340273 4414622 4766475 6892869 6640401 1254785 1309621 325380 288586 309683 309289 365389 358639 342857 343334 231554 233102 749923 713092 1622147 1558457 481645 477598 693973 701055 892267 866426 917613 930241 980647 993998 952801 1061497 2335466 2454114 1409214 1164942 771107 753390 925062 922100 977056 982647 1006583 1020118 1154524 1161377 5237018 5393156 39.45 70.6 1
09:39:58 2024-01-23 726273 720344 214945 213823 351690 358593 391479 387939 242423 241086 300799 302781 339083 344457 4411475 4634854 6835950 6687397 1274967 1309621 325380 288554 308865 310953 366746 356829 342857 345550 231839 232027 750059 705856 1626280 1583630 484737 477011 697223 701746 885583 867041 926183 928923 971928 992310 964397 1066423 2341111 2466877 1405301 1163280 766701 758525 931659 919632 970283 982647 1016901 1026128 1143788 1149515 5141560 5393156 39.45 70.5 1
09:39:59 2024-01-23 721179 718501 214945 213224 354047 358018 392472 390278 241900 241765 297698 303720 338061 345016 4411475 4771635 6873712 6663883 1265595 1309715 325380 288757 310286 309289 368700 357624 342821 344403 231605 232062 748629 717178 1618506 1557634 482673 480639 696236 704041 891896 862635 922190 935593 977777 990473 949878 1059852 2329089 2443681 1403345 1172808 771183 750864 922476 928850 975671 982092 1009750 1023136 1160496 1154681 5259809 5402638 39.55 70.5 1
09:40:00 2024-01-23 731641 720385 214910 213514 352055 360871 392253 386740 242475 241086 300525 303096 340108 339759 4411475 4678978 6854325 6668639 1270120 1308692 324890 288554 308953 310193 364258 357878 344796 344819 231804 231993 740959 706735 1621153 1576897 481155 479423 700346 701746 883904 869507 928976 927635 971311 991010 960283 1059941 2339080 2460556 1415083 1155842 764628 758511 929676 919004 970594 988315 1016938 1023590 1142082 1148979 5135827 5394832 39.45 70.5 1
09:40:01 2024-01-23 722118 719590 216819 212890 354047 359640 392065 387975 241228 242105 297662 303484 339154 342411 4408330 4733559 6831885 6659261 1268621 1309658 326855 288350 311166 309289 367592 356537 344796 343370 231047 232096 742016 715390 1602338 1571431 486120 479083 695454 706555 889613 861484 923507 935315 975007 983490 951852 1066637 2334454 2445952 1388918 1179511 769533 753150 927732 926280 973120 979250 1010489 1029094 1154606 1153015 5231679 5402535 39.45 70.5 1
09:40:02 2024-01-23 727828 717948 214876 213818 351983 360533 390812 388011 242644 240677 299419 302816 338762 341340 4405363 4729385 6922548 6673255 1258486 1305837 325415 288766 309812 310228 365389 357878 342050 346737 231600 233956 743778 706735 1600397 1571802 483360 480422 696939 700871 889669 867041 920300 926184 977777 993998 955740 1053014 2331511 2471340 1417039 1156665 771734 756361 920921 919693 977749 988315 1012376 1021235 1149657 1155576 5226149 5385467 39.55 70.5 1
09:40:03 2024-01-23 721753 722421 218843 213224 354038 358593 392472 385617 243265 241086 297662 307001 339118 342411 4405363 4681527 6844218 6687397 1275600 1309621 325643 288766 306081 310451 369952 356537 344760 345758 231697 234322 750059 707746 1614171 1585882 485428 477011 699735 703048 884987 864438 926991 931599 968666 990436 964099 1065366 2337095 2462556 1411170 1164331 767913 756361 930998 922342 968530 984873 1019841 1026128 1147638 1145591 5162009 5385467 39.45 70.5 1
09:40:04 2024-01-23 721241 718501 215879 213215 351798 358018 391917 390278 241900 241595 297698 304436 338298 342447 4405188 4783586 6858252 6650257 1265718 1309597 327136 288360 311019 309617 367449 356683 342749 347646 230905 234652 742912 713092 1601030 1567677 485630 479763 694960 705039 884209 858909 925041 936715 975699 984882 952801 1063085 2335434 2449423 1318913 1178670 771107 752467 927732 926280 972702 978411 1010489 1029094 1157956 1154684 5237360 5394832 39.45 70.5 1
09:40:06 2024-01-23 729741 718537 214906 213814 352055 360219 390812 387650 242679 240882 299310 303730 339869 342375 4411475 4724779 6914952 6669047 1254853 1307847 326749 288206 309630 310309 365246 357441 342749 345128 231407 231670 740959 706363 1604225 1567677 482673 481959 696236 702471 884209 867041 919609 925528 975462 993998 955026 1054137 2327823 2473533 1415083 1158314 771183 755629 922351 919693 977056 988315 1011931 1019016 1149620 1153867 5216750 5383501 39.45 70.5 1
09:40:07 2024-01-23 722266 720380 214876 213347 354543 359676 392472 385581 242713 241086 297302 304895 339083 342411 4405188 4720574 6846112 6683208 1285830 1311573 324875 288842 309812 309254 368736 356829 344651 346211 231661 233007 755736 707746 1611219 1580783 485428 477792 701225 704005 880689 864552 928932 931599 966540 982692 959319 1066535 2335434 2453406 1411170 1165990 764510 754218 929020 922342 968530 984873 1019841 1029132 1151289 1145591 5140945 5388795 39.55 70.5 1
09:40:08 2024-01-23 723808 717994 214945 213070 354789 359640 390485 388011 241935 241595 299677 304965 338571 340344 4408330 4804862 6902906 6650257 1264285 1307690 325871 288554 310347 312282 369848 357624 342821 344403 231443 233956 748629 717178 1618432 1558457 483704 481355 695966 704041 888080 860771 920993 934248 975656 990492 950099 1059260 2326169 2445952 1376697 1171974 771772 750257 924442 928886 974980 981399 1007613 1023902 1162143 1156386 5258099 5412026 39.55 70.5 1
09:40:09 2024-01-23 735027 720099 214876 213224 352055 360907 392195 386740 242306 241251 299419 303765 340108 339281 4421113 4729939 6893804 6678018 1267535 1311573 323877 288852 309958 308971 367334 359567 342713 342819 231875 231831 755776 709037 1607136 1567677 481303 477864 700231 700061 885756 869507 926183 925002 972211 991706 959319 1061530 2331135 2458630 1430732 1152556 766814 755687 927732 922342 972702 992584 1016938 1020118 1142134 1153597 5168076 5394832 39.45 70.5 1
09:40:10 2024-01-23 724658 720385 216064 213224 352051 360219 392065 387975 241193 245369 299129 306065 340622 342194 4417903 4731426 6807973 6659261 1277946 1311518 326604 288445 309648 309254 367628 357624 345772 342843 231839 232027 748629 716666 1607690 1571019 484048 476340 697223 705049 884327 861418 927517 934248 972174 982656 953674 1069334 2337095 2434461 1411170 1171140 766814 751361 933682 926184 967843 982092 1013972 1029391 1152923 1152235 5181796 5408166 39.55 70.5 1
09:40:11 2024-01-23 732039 719290 216214 212592 352046 360546 391735 387722 240986 242850 299274 304776 340001 340956 4414791 4771439 6893804 6640503 1260251 1309658 324925 288757 310617 308319 368477 356017 342821 343370 231605 232027 748629 717178 1595793 1554747 481987 480603 694232 702827 884209 864585 922379 931599 975656 992325 950025 1058729 2324516 2445952 1409214 1165990 768900 751477 922476 926147 976363 984873 1004673 1022371 1155264 1161377 5214970 5389310 39.45 70.5 1
09:40:12 2024-01-23 732043 721204 216823 212971 351659 360618 394141 387722 242505 241657 300120 304312 339929 342230 4408395 4681678 6863926 6678979 1268232 1309715 323877 288757 310286 309905 366159 358893 344796 344783 231732 231993 755776 707746 1604551 1571019 480961 477792 700231 699987 885583 869507 926330 925002 973589 995405 959208 1062356 2332794 2458630 1436601 1151081 766794 755687 927732 922305 973393 992316 1015379 1021198 1144598 1152235 5175458 5398282 39.45 70.5 1
09:40:13 2024-01-23 727151 719371 215779 212415 351911 360039 394421 387758 241055 242374 299673 303942 339083 342098 4411716 4732550 6808701 6664654 1277909 1309658 325344 287909 312048 308354 367556 357335 345772 342843 231768 232062 748093 716154 1599264 1567677 484048 476268 697223 705049 884327 861484 927652 934248 972137 986974 955513 1069620 2337095 2432734 1407258 1170271 765157 750872 931424 927774 965749 982092 1013139 1032958 1152923 1151383 5185456 5406893 39.45 70.5 1
09:40:14 2024-01-23 731965 719371 216748 212335 351871 360690 392195 388011 241159 242446 297302 304418 340408 340237 4405676 4775474 6892389 6626316 1257044 1306492 327065 288757 311166 308283 368110 358639 342821 343370 231570 232027 748629 717178 1597959 1556684 481987 480603 694195 705049 889002 863899 920955 931599 977777 992593 950025 1053839 2323502 2443681 1407258 1165160 769533 751398 922476 926147 977749 984873 1006104 1023062 1158558 1162037 5235420 5405195 39.55 70.5 1
09:40:15 2024-01-23 733672 720426 214910 213219 351947 360799 393474 387758 242609 241729 297266 304348 340587 341928 4411791 4685630 6869267 6678866 1270120 1309584 323912 288982 311166 309940 365389 356804 345284 344819 232165 232027 754347 710282 1605831 1572135 481303 479763 700728 701055 885583 870743 926991 926976 972137 993998 959245 1066769 2332794 2455145 1428776 1152556 766794 756089 927732 922342 972702 993275 1018425 1024238 1146919 1153757 5169393 5393156 39.45 70.5 1
09:40:16 2024-01-23 724319 718465 216855 212791 354047 359857 391444 386124 241900 242446 297626 304189 339083 342098 4411678 4715292 6817299 6669311 1289814 1305837 323355 293214 310286 308354 368700 357624 342857 345550 231768 233007 750176 710790 1621522 1576897 485428 477755 701225 704503 884327 862028 929593 933585 966540 984882 959208 1065366 2335434 2449423 1388702 1165990 765157 754612 931663 924740 970283 984836 1019728 1028945 1153497 1147886 5167024 5394417 39.45 70.5 1
09:40:17 2024-01-23 725349 717885 214910 213224 354798 360184 391808 387939 241193 241086 297194 304930 338463 340309 4408395 4794292 6897303 6649882 1264692 1309621 325835 288852 311166 309254 369256 357624 342821 343370 231047 232027 748629 717178 1602311 1558457 482673 481282 696236 705049 890666 861484 919373 934248 975620 990419 950025 1056847 2325155 2443681 1409214 1172622 773323 749960 925062 930240 977556 981874 1007426 1025580 1161319 1154681 5265478 5402535 39.55 70.5 1
09:40:18 2024-01-23 733080 722437 214876 213219 352051 360835 392472 385581 242440 241051 297698 303061 340587 339998 4411475 4683023 6854600 6650257 1266460 1306763 324365 288757 310286 309254 365353 358893 344796 344783 231804 232027 742368 710434 1606096 1571019 480961 477755 700231 699749 884954 869507 927652 925002 970725 995135 959245 1061837 2335743 2460556 1456971 1153079 766794 755762 927695 923568 974048 991110 1015416 1022693 1145553 1154684 5166066 5402535 39.45 70.5 1
09:40:19 2024-01-23 724662 718501 214949 212885 352055 359640 391444 386704 241193 242275 297662 303942 339047 341821 4408395 4715292 6817299 6668639 1285255 1309715 323877 288982 311606 308319 367592 357624 344796 342843 232890 233335 743778 714621 1631879 1572135 484048 477792 699202 706053 883083 861484 927538 934248 966540 987526 958086 1071893 2336775 2435595 1438557 1169688 764727 752281 931659 924965 964813 985206 1016752 1029094 1152923 1148870 5170726 5400898 39.55 70.5 1
09:40:20 2024-01-23 728650 718465 214945 212521 354047 360799 391917 387939 242440 242446 297194 303730 340587 340273 4417773 4767139 6872990 6640503 1258915 1308655 324890 288852 309995 308283 368736 357878 342821 343334 231804 232062 739021 717178 1602680 1555852 482330 480603 695911 704048 890033 863899 924867 932930 979751 991046 951642 1061718 2329089 2448332 1401389 1170308 771107 749810 926063 930665 976326 982092 1009049 1027762 1161319 1154681 5248694 5393156 39.55 70.5 1
09:40:21 2024-01-23 733080 720062 214910 213215 352046 360835 392472 386432 242272 241595 297410 303061 340587 339723 4399016 4703876 6873251 6668811 1266423 1306918 323877 288856 310286 309976 366488 356517 342821 344819 232328 233335 748006 707746 1606157 1574097 481303 482035 701919 703249 888955 870110 925558 927635 974169 998226 961825 1063235 2331135 2460374 1436601 1153902 767799 756361 926414 920998 976860 991183 1013898 1021198 1145445 1153867 5194243 5402535 39.45 70.5 1
09:40:22 2024-01-23 724689 720062 215544 212881 354047 359676 391444 386704 241193 242446 297410 303977 339083 342109 4408519 4729019 6807973 6668639 1284339 1309621 323877 288852 309395 308354 367592 357878 344796 342843 232890 231993 748629 716154 1657101 1576284 485428 479542 700691 707058 883904 862709 930968 936907 971311 986974 955026 1068828 2341111 2434461 1411240 1168485 763776 754874 931696 925622 967156 983481 1017651 1029094 1152923 1148870 5170574 5398785 39.55 70.5 1
09:40:23 2024-01-23 728618 718460 214945 212890 354547 360835 391364 387939 241900 242275 297554 303730 340108 340237 4411475 4772354 6892869 6631124 1258915 1306918 324890 288558 311166 308283 368441 358639 342821 343370 231122 233956 769498 717963 1602184 1557634 482673 480458 695949 704511 890475 865167 920918 931599 977777 992473 950176 1060203 2323502 2444854 1405301 1168485 771183 749774 922476 927449 977056 983481 1007613 1023099 1160496 1154681 5252583 5398785 39.45 70.5 1
09:40:24 2024-01-23 733080 719781 214915 213224 352051 360835 392472 386432 242609 241086 299383 302570 340108 339998 4399061 4715292 6882577 6650220 1264323 1305837 324730 288757 309338 309723 366202 357331 342050 347228 231518 233335 749415 705726 1614329 1571802 484048 481477 697931 701055 889400 867041 923334 928850 975007 993998 955703 1056809 2327823 2469588 1415083 1156665 771734 756361 921785 920998 977749 988315 1012653 1019742 1149620 1153867 5218522 5383777 39.45 70.6 1
09:40:25 2024-01-23 721241 719554 219005 213215 354042 358522 391917 384932 242609 241086 297590 304436 338809 342098 4402211 4684874 6826624 6678018 1288708 1305837 324766 288613 309958 308790 368297 356646 342821 346247 231661 233792 752956 711809 1612342 1576897 484737 477755 700231 711207 883904 862028 928932 931599 968520 982656 959245 1066397 2334454 2452901 1411170 1165990 765157 754218 929020 922342 968530 984873 1019841 1029094 1152106 1145554 5164044 5383777 39.55 70.5 1
09:40:26 2024-01-23 725353 716366 214910 213215 355048 359640 390812 388011 242440 241765 297626 304930 339047 340309 4408395 4784172 6863135 6655210 1265718 1311551 326714 288712 310763 309113 368520 356069 342713 347510 230905 232062 744341 713092 1609417 1566959 485140 477792 693214 705039 886714 860724 920993 935352 976391 984882 952801 1062393 2333775 2452901 1339736 1177694 771734 752430 927073 926147 974085 981095 1010489 1029094 1162143 1155502 5258099 5389310 39.55 70.5 1
09:40:28 2024-01-23 729737 718465 214876 213823 352055 359676 390260 387321 242644 241051 297698 303027 339047 340344 4405250 4715458 6923874 6683764 1252608 1307810 327472 288175 310104 310051 365246 357878 342857 344403 230688 232027 761774 707746 1605201 1567677 482673 480567 696939 701055 892267 868890 919646 926184 977765 993998 956381 1053163 2331135 2471340 1337853 1159335 772830 757435 921513 920793 977749 988279 1010489 1023099 1151289 1153829 5220477 5383777 39.45 70.5 1
09:40:29 2024-01-23 721241 719517 218780 213814 354042 358522 392472 387903 243186 240882 299677 304861 338571 342447 4399061 4658657 6837531 6678714 1273755 1311299 326604 288757 309338 310917 366195 356537 344760 345794 231407 231993 750059 704719 1614942 1585882 484663 477011 697223 701055 884327 867041 926878 930278 970762 988324 964099 1064643 2340421 2462121 1411170 1161848 766248 757973 930998 918967 970594 982683 1016938 1026128 1143704 1151420 5135827 5393156 39.45 70.5 1
09:40:30 2024-01-23 719707 717414 215578 213215 352051 357479 392472 388047 241228 241765 297662 304633 338061 345249 4386191 4725288 6814594 6659261 1281594 1309658 324627 288608 312821 308319 368664 357878 345772 342843 232384 234451 748629 716154 1600299 1571019 483704 477383 699239 704041 883189 860735 927538 934926 969352 982620 955513 1070904 2337095 2432734 1424864 1169318 764510 752467 933682 926280 967156 982092 1016177 1028361 1152923 1148943 5163174 5394921 39.55 70.5 1
09:40:31 2024-01-23 731059 719554 216557 212552 354047 360835 391364 387903 241193 242230 297590 303061 340097 343244 4421001 4789353 6904112 6640503 1260714 1307847 325800 288757 310726 308283 369112 357295 342821 343370 231605 232027 739550 717178 1593542 1556248 482673 481355 696730 703968 889669 862028 920993 931599 975656 991192 949790 1060241 2326169 2443681 1402612 1168608 771734 750182 923786 928850 977477 983481 1010489 1023099 1160496 1158022 5243106 5393156 39.45 70.5 1
09:40:32 2024-01-23 732091 720099 214910 213655 352055 363266 392472 386740 242401 241345 299129 305169 339679 342551 4408484 4742913 6882577 6669311 1262517 1305988 327673 292983 309812 310193 366453 357878 342821 344403 231554 231314 741837 706735 1611371 1571019 482673 482485 699239 703048 888138 867041 925010 927571 974316 991706 958528 1060241 2330861 2464339 1411240 1156665 768900 756361 925099 920844 976363 988315 1015142 1019742 1147955 1153867 5207351 5384937 39.55 70.5 1
09:40:33 2024-01-23 722780 721174 214906 212598 354898 360184 392881 385873 242787 242410 297266 304791 338940 342267 4411678 4708543 6841231 6682627 1288931 1309621 322939 288757 311166 308354 368962 357878 344796 345550 232727 233171 743227 710790 1610985 1576897 485083 477828 701225 705575 883074 862065 930292 934248 968630 982692 959245 1069620 2337095 2445952 1385471 1165990 765157 754612 931696 926007 968530 984873 1019841 1029094 1152923 1147247 5164044 5395492 39.45 70.5 1
09:40:34 2024-01-23 725639 719638 216828 213415 355784 360654 391845 387831 242505 241657 297446 306928 339083 340309 4405363 4801115 6889229 6650257 1263791 1306763 325906 288757 310945 309976 368700 356829 342821 347696 231083 232096 744341 713092 1599605 1567677 485287 477864 695215 706075 891745 860261 923418 936928 977777 984882 952801 1063085 2335434 2452901 1372859 1178670 771734 753539 927732 926147 974085 982724 1010489 1029094 1161319 1153015 5236779 5400028 39.55 70.5 1
09:40:35 2024-01-23 730708 719633 214841 214078 351839 360582 391219 389807 242644 241086 299455 303027 339118 344259 4402109 4728407 6910553 6663883 1252969 1305990 325906 288852 310067 310633 365424 357878 342821 345441 231083 231993 745771 705726 1630696 1567677 483360 482035 696236 701055 891118 867041 920993 926184 976851 993998 956417 1050693 2327823 2473533 1413126 1156665 772280 757973 923008 920998 977749 988351 1010943 1020507 1151289 1156133 5222042 5382203 39.55 70.5 1
09:40:36 2024-01-23 722743 720166 216509 212984 354538 358557 391917 385545 243147 241309 297266 304401 339083 342375 4405188 4711916 6849117 6682627 1286864 1309658 322939 292800 309338 309254 368441 356829 342677 343059 232527 233007 756462 711809 1605000 1575779 484737 477792 700231 704005 882448 863287 928932 934248 966540 982656 957811 1070979 2335434 2440216 1355115 1168210 764510 753683 931659 924965 967156 984873 1022103 1031501 1155140 1149588 5165285 5391171 39.45 70.5 1
09:40:37 2024-01-23 722266 716370 214979 213215 354889 359676 391671 387975 242272 241765 297698 305713 338298 341376 4408395 4774207 6863651 6649882 1266498 1305837 325941 288445 310896 309254 368736 356540 342821 344368 231083 234286 748629 716154 1604540 1558457 484048 481355 695252 705039 892378 859480 920993 935593 975656 988324 952801 1059185 2327823 2447686 1374778 1173643 771734 750790 925099 931565 976823 983384 1009656 1027084 1162070 1158782 5265617 5389310 39.55 70.5 1
09:40:38 2024-01-23 734825 719642 214876 213518 352055 360871 392290 386452 242475 241501 297626 303061 340108 339210 4402109 4721678 6853373 6650220 1264323 1305990 323947 292819 310286 310264 367040 357878 342821 343370 231839 231670 750824 707746 1603453 1571019 481987 482072 700728 703048 889857 867041 925670 926184 975007 991706 959282 1058392 2327823 2460374 1388702 1157201 771221 758310 927000 920851 976166 991037 1016273 1019593 1149403 1153867 5194243 5394832 39.55 70.5 1
09:40:39 2024-01-23 722535 720348 215775 212885 354038 359640 391444 386740 241228 242275 297662 304223 338855 342375 4402109 4713846 6789323 6645139 1285255 1309621 324694 288766 314377 308354 368736 357371 344796 342843 232563 231993 742368 715131 1628454 1572135 483973 477828 699735 704041 883074 860126 927465 934248 969315 982692 956417 1069296 2334077 2436709 1369640 1169318 766701 754108 932364 925585 969630 984800 1019841 1029132 1152923 1148517 5140982 5390555 39.55 70.5 1
09:40:40 2024-01-23 725353 717151 214945 213224 352297 360219 391364 387975 242388 241595 297991 304930 339154 340309 4405188 4778223 6882577 6631124 1259221 1305837 325607 288852 311827 308319 367592 358385 342821 343370 231443 232062 750059 718362 1595755 1557352 481987 480639 693214 705049 889852 864585 922379 931599 978494 992593 951642 1056622 2330126 2448890 1409214 1169318 771660 751398 923703 927497 977749 984177 1009750 1025361 1161047 1156350 5235548 5383777 39.45 70.5 1
09:40:41 2024-01-23 732860 720099 219041 213215 352055 360835 390859 386740 241935 241086 297698 301275 340108 340237 4389613 4689799 6863926 6650371 1264323 1305837 323912 288757 309556 309007 367040 357878 342821 343370 231839 231314 739057 706735 1598136 1567677 481987 481355 700231 701055 887507 867041 925670 927561 976156 998116 959098 1061441 2330126 2463373 1411240 1155206 767341 755687 925099 920904 974980 990915 1013935 1019742 1148586 1152235 5194243 5383777 39.55 70.5 1
09:40:42 2024-01-23 723326 719540 214915 212407 352055 359387 391479 386432 241193 242105 299673 303942 338845 341616 4402109 4708543 6807973 6650257 1288931 1309621 324911 288757 310286 308354 368700 357371 342857 344819 232527 233007 753115 709774 1602967 1574370 484737 477792 700231 705075 883867 863937 931633 934211 971311 987672 959600 1069182 2338441 2440216 1364193 1165990 764510 753683 931387 924309 967156 984836 1018388 1028516 1152923 1147247 5150958 5389310 39.55 70.5 1
09:40:43 2024-01-23 725870 717187 214910 213070 354042 360763 390260 387939 241193 241595 297324 306137 339118 339317 4386493 4797851 6882577 6635667 1264692 1307492 327065 288350 310286 308319 368736 357878 342821 343370 231443 232027 748629 716154 1595603 1555579 482636 480349 697931 704975 890666 865167 920881 931489 977777 991010 950062 1058729 2323502 2446592 1409214 1165990 769533 751398 923703 926184 977749 984873 1007613 1023136 1158851 1161377 5231811 5393156 39.55 70.5 1
09:40:44 2024-01-23 731891 719554 214945 213215 352055 360835 391479 386740 242475 241086 297302 303494 340108 341591 4402348 4680420 6863926 6659261 1264323 1305837 323616 288757 309812 309289 366524 358639 342821 342819 232527 231807 746596 708395 1596844 1574041 481987 481173 701189 700944 888101 870743 926255 926184 975007 991742 960967 1061568 2331135 2458630 1407402 1153376 767341 757103 926414 922342 972183 991183 1014673 1021235 1146293 1152235 5177455 5385467 39.45 70.5 1
09:40:45 2024-01-23 724392 719558 215578 212583 352055 359676 392065 386776 241193 242105 297662 303977 339118 341893 4399061 4701770 6798648 6650182 1287091 1309621 324911 288757 311166 308319 368441 357878 344688 342663 232640 233792 746596 713853 1602551 1574370 484737 477647 701189 707058 884327 859517 929630 934063 968410 982656 956417 1069334 2337779 2434461 1390585 1165990 764612 751324 931696 923568 966471 982092 1016938 1028361 1152923 1148058 5163325 5385467 39.55 70.5 1
09:40:46 2024-01-23 727820 717451 214897 211962 354047 360799 391364 387939 241900 242446 297626 303096 339523 340034 4402109 4780685 6882577 6665033 1258915 1308692 325871 288265 310946 309042 369004 357658 342749 346773 231184 233992 738140 715904 1621545 1565111 485083 481695 695252 705611 893166 861484 920263 935577 977110 988179 954155 1060327 2325895 2449423 1401389 1171974 772837 749847 925099 928886 974980 980706 1009493 1024594 1162143 1154681 5250595 5398785 39.55 70.5 1
09:40:47 2024-01-23 732559 720380 214910 213219 352046 360871 391364 385581 243169 241086 297662 303061 340108 339210 4421666 4708543 6891902 6650182 1258910 1305988 327342 288541 309192 310122 366632 357768 341677 346773 230905 233828 742368 704844 1611704 1567677 482673 481210 696730 701055 891004 867041 920690 926184 974242 993998 956454 1054286 2327823 2473533 1376697 1156665 771731 756361 921785 922070 977749 988315 1011931 1019742 1151289 1151388 5216750 5385467 39.55 70.5 1
09:40:48 2024-01-23 720665 719558 218852 213215 354780 358593 391917 385581 242713 241086 297590 304651 338096 341857 4399061 4674843 6835950 6678676 1273755 1310641 325274 288685 308212 310122 367413 356646 342857 346187 231641 232062 739550 706363 1612711 1582505 484564 477755 700231 702864 885583 865198 925910 930166 968666 988324 962047 1066241 2337095 2460374 1411170 1164331 767913 756361 930338 920998 968530 982719 1019841 1026166 1146330 1145627 5154638 5383777 39.55 70.5 1
09:40:49 2024-01-23 721296 717455 214949 213219 352055 358053 391364 387722 241228 241765 297662 304683 338096 342447 4402109 4758035 6860013 6660103 1270120 1311573 327243 288170 311166 308072 367076 356577 342857 346737 230976 232096 741483 715876 1623537 1571802 485083 477047 695252 703735 888138 863324 923693 935577 975007 984882 954155 1066535 2337095 2443681 1326553 1175316 769533 752965 930977 927460 971284 983481 1013376 1032072 1157956 1155502 5193976 5393156 39.45 70.5 1
09:40:51 2024-01-23 728922 717401 214949 213911 352019 360726 391917 391382 242237 241015 300557 302992 339083 341821 4405250 4737447 6912411 6678979 1247741 1309584 327349 288278 311387 309909 365317 357878 342532 345794 231047 234652 737194 713092 1608527 1562079 481987 477828 693973 701055 893534 867041 918228 928886 979916 993998 954155 1056645 2327823 2452901 1336396 1163862 773380 755288 925099 924965 977749 982611 1007575 1022693 1152106 1160519 5229605 5383777 39.45 70.5 1
09:40:52 2024-01-23 724658 719009 214876 213814 351411 358557 392180 387594 242237 240846 299092 304668 339047 342194 4399392 4639035 6840300 6669387 1268232 1311573 323842 288757 309411 309976 365389 359403 345284 344783 232527 231993 743778 709774 1603021 1572135 481303 477828 701419 701055 885583 869889 926183 926976 974045 996109 961327 1061455 2332794 2460374 1454976 1153376 767341 755687 927732 922342 974085 992584 1016863 1021570 1143788 1153051 5171324 5383777 39.45 70.5 1
09:40:53 2024-01-23 723808 720613 214945 212556 354042 359640 392472 385545 241900 242266 297374 306281 338797 342158 4405250 4716672 6817299 6678165 1287091 1309621 324658 288563 311606 308319 368700 357335 342821 342843 232890 231993 745187 714621 1632630 1574097 484048 477792 700231 705039 883184 860771 930254 935593 969315 982620 957540 1069589 2332794 2434461 1406683 1165990 763964 752047 931696 924965 968258 984177 1019114 1029828 1152923 1150569 5140945 5393156 39.55 70.5 1
09:40:54 2024-01-23 726865 717962 214945 212912 355048 360510 391073 387686 242401 242374 297446 304509 339929 342551 4411678 4792132 6892869 6641005 1265595 1306918 325344 288432 310726 310117 368736 357878 342821 343370 231407 232027 748629 717178 1606880 1556958 482330 481295 697223 705049 886751 862028 920955 933975 975620 992593 950025 1060241 2325155 2443681 1409214 1168485 771107 750753 925099 928155 977056 984873 1011931 1023099 1160496 1156350 5233620 5393156 39.55 70.5 1
09:40:55 2024-01-23 730990 722442 216819 212905 351767 360726 393863 386560 242752 241622 299238 304776 340408 343281 4405439 4697084 6854600 6650257 1264323 1304136 323390 288757 310250 309723 367041 358893 342821 345550 231804 233007 750824 706735 1602274 1572135 482330 482035 700231 703048 887507 867041 925670 926184 975007 997389 959245 1056921 2327823 2464339 1436601 1155842 769533 756361 925099 922070 974943 988279 1013898 1021198 1147955 1153867 5199685 5394417 39.55 70.5 1
09:40:56 2024-01-23 724763 719917 215474 212410 355012 360039 393547 386252 242099 242374 297590 304638 339595 342339 4411758 4708543 6817299 6664224 1288708 1307727 322939 288757 310031 310337 368700 356829 342821 343334 232527 233335 746596 714111 1629593 1574370 484737 477792 701225 705538 883074 860698 929593 935577 969315 982620 956417 1070875 2334454 2436758 1416998 1167177 765157 752047 931696 925622 967156 983908 1016938 1029094 1152923 1147211 5172232 5395763 39.55 70.6 1
09:40:57 2024-01-23 726828 719642 214841 212375 353938 360726 391364 387939 241193 242275 297266 305169 339047 339723 4405084 4778223 6882577 6626316 1259184 1308655 324854 288757 310580 308068 367592 357878 342821 346283 231570 232027 748629 717178 1600120 1556958 482673 482035 697931 705049 890967 862028 920993 931599 977496 991192 949988 1060241 2323502 2443681 1407258 1169318 771734 750909 922476 928850 977749 984177 1010489 1028478 1162796 1159494 5255340 5397110 39.55 70.5 1
09:40:58 2024-01-23 731581 716366 214867 213664 352055 360183 389934 387831 242609 241051 297698 303061 338762 343488 4405250 4710840 6892682 6659261 1254890 1305990 325871 288852 308611 310193 365389 357335 342579 344886 231407 233335 752234 705726 1597490 1571862 483360 482412 698707 701055 889400 867041 923693 926221 976391 991670 959208 1052939 2327823 2471340 1417039 1159140 771734 757844 922439 919656 979609 991868 1014673 1020357 1150220 1157961 5212582 5383777 39.55 70.5 1
09:40:59 2024-01-23 721744 719638 216828 213153 354798 359895 392472 385545 242540 241765 297626 304436 338536 342375 4399016 4677346 6831885 6668811 1277405 1307690 324401 288541 308175 309976 367592 356504 342857 343370 231768 232843 752956 709266 1606426 1576897 485083 480786 701225 706555 883101 863287 929593 933585 965821 982656 959282 1066166 2337095 2452901 1409214 1165990 765086 754926 931663 926204 968493 984836 1021989 1028907 1153497 1147923 5154638 5391468 39.55 70.5 1
09:41:00 2024-01-23 723808 719009 214915 213233 355003 359640 391364 387975 242332 241086 297092 304895 339047 340824 4408395 4781027 6878612 6649882 1264416 1309658 325835 288852 310068 309723 368968 357082 342821 344403 231768 232062 748629 717178 1606042 1558457 484737 481695 696236 705538 892382 861484 920955 935577 975656 991892 953478 1059147 2326169 2452983 1407258 1176013 773442 750071 926377 931291 976823 983384 1010339 1026054 1162143 1154681 5252444 5393156 39.55 70.5 1
09:41:01 2024-01-23 734159 719554 214876 213818 352055 360871 391641 385581 242440 241595 297662 304179 340072 339210 4399016 4717544 6853373 6658984 1264323 1305990 324890 288852 309702 310193 366488 357878 342579 344625 231804 231797 740447 707240 1599328 1567677 482673 482072 700231 703048 885619 867041 925670 927571 975007 997352 959282 1062271 2334077 2469122 1413160 1157690 771221 757844 924877 923568 976363 990447 1013935 1019742 1149292 1154684 5201666 5383815 39.55 70.5 1
09:41:02 2024-01-23 723539 719554 214910 212885 354547 359676 392472 385317 241900 241765 297626 303942 339083 342375 4405250 4708556 6826624 6668639 1289852 1309658 324911 288766 311166 308354 368700 357371 342821 342843 232890 233335 743249 711809 1613520 1574370 484392 477792 700231 705039 883101 860735 929556 935577 972581 987562 959488 1070752 2336775 2439060 1401885 1169318 766814 752928 934073 924965 967524 985478 1019841 1028516 1152923 1151220 5162009 5394832 39.45 70.5 1
09:41:03 2024-01-23 726904 718998 214915 212890 354793 360763 391364 387903 241865 241765 297324 303942 339118 339998 4408519 4790612 6882577 6631124 1260714 1308420 325380 288554 310945 309254 368700 357082 342579 344368 231047 232027 748629 716666 1596684 1558457 483704 482035 696730 705039 888043 863626 923257 935593 979861 990473 951492 1063235 2330126 2452901 1341619 1174479 772280 751212 927695 928118 975870 979250 1010376 1026091 1162143 1156133 5258099 5383777 39.55 70.5 1
09:41:04 2024-01-23 732103 718506 214876 213215 352055 360799 391088 385581 242272 241051 299673 303027 339834 340044 4395878 4721789 6873251 6650371 1262479 1305990 324627 288757 309338 309723 366453 357878 341821 344403 231804 231314 740447 706735 1614000 1567677 482673 482385 701419 702864 889289 868890 923582 930940 974133 998933 960967 1059447 2331135 2464606 1430732 1156665 769533 758239 922476 922253 976363 988315 1013225 1019742 1146293 1153867 5199685 5383777 39.55 70.6 1
09:41:05 2024-01-23 722511 719596 214910 212890 354047 359676 392472 385581 241900 241765 298208 303942 339083 342375 4402109 4705198 6826624 6669311 1286864 1305837 322869 288757 309083 309219 368146 355784 342821 345306 231605 233007 744060 707746 1631674 1582227 486120 479763 701189 706053 883630 865167 931633 931452 968557 986093 961364 1066535 2337095 2457055 1411170 1165990 766794 755288 930338 923568 968530 984873 1021296 1029094 1152106 1144745 5162009 5393156 39.55 70.6 1
09:41:06 2024-01-23 722775 717414 214910 213224 354547 359640 391088 387903 241900 241086 297590 304895 338061 341340 4402211 4781027 6883517 6649882 1262853 1307764 325611 288554 310726 309723 369516 356793 342821 346445 231518 234451 747200 713853 1683565 1569568 486814 480422 695949 708570 892531 861484 923693 935352 975693 989071 954155 1060016 2331135 2452901 1345992 1175316 773106 753077 927732 928155 974085 979250 1010489 1028361 1162143 1152978 5256198 5383777 39.55 70.6 1
09:41:07 2024-01-23 730984 717921 218883 213224 352042 360799 390260 386144 242644 241051 297662 303061 339118 339759 4386493 4715292 6912486 6673255 1260289 1306763 325380 288757 309338 312541 366753 358165 342568 345299 231300 233335 750824 707240 1614657 1571802 484392 483436 699202 702776 886860 869322 924697 928155 974002 991706 960967 1057183 2327823 2469588 1415083 1159140 771183 756361 923703 922342 977749 989747 1013177 1021235 1149657 1154684 5211072 5383501 39.55 70.6 1
09:41:08 2024-01-23 722209 718465 214876 213312 354047 359387 391917 385545 242679 241765 297266 304895 338809 342134 4399061 4688299 6835950 6678018 1283188 1313404 324730 290245 309995 309148 368261 356357 342532 345758 231661 232971 760690 709774 1615227 1578532 485083 477792 702683 705538 882411 863900 929593 934211 966577 982656 959282 1068057 2335434 2449423 1390585 1165990 765157 755762 930338 924965 968530 984873 1021296 1030563 1152923 1145591 5158322 5379308 39.55 70.6 1
09:41:09 2024-01-23 723534 717455 214945 213215 352306 360183 391110 387975 241193 241086 297590 304930 338845 340309 4402109 4770532 6853099 6659920 1265718 1307847 325800 288260 310567 309546 367966 355529 342677 345405 231012 232027 747200 712830 1646987 1567337 485428 481355 695474 706075 893203 860261 921030 935352 977802 988324 954155 1059978 2329687 2452901 1370940 1174479 772280 750182 926414 928850 974085 981363 1007613 1025890 1162143 1154644 5252444 5385467 39.45 70.6 1
09:41:10 2024-01-23 732559 719290 214876 213514 352051 360763 390224 386160 242475 240503 297662 303061 339047 339281 4395890 4710840 6895146 6673782 1260197 1305916 326749 288748 309593 310193 365389 357584 342338 344921 231554 233171 752234 705726 1602599 1567677 484048 482072 699239 702549 888955 867041 923693 928886 975007 991706 958936 1053801 2327823 2464339 1400925 1156665 769533 755687 922476 919656 976092 988279 1013177 1019742 1146293 1153597 5197953 5383777 39.55 70.6 1
09:41:11 2024-01-23 722209 718501 214945 212925 354047 359411 391917 385003 241900 241765 296466 303977 338524 341821 4405250 4708543 6837531 6669122 1285668 1306918 322904 288852 309556 308389 367858 356793 342821 343334 232503 233007 750824 711809 1600510 1572135 484048 477792 700231 704503 883074 860771 928932 934912 966577 982620 956417 1069296 2333502 2436758 1374378 1165990 764510 753003 931659 924965 967156 984177 1019565 1029094 1152923 1147247 5155939 5383777 39.55 70.6 1
09:41:12 2024-01-23 726629 716402 214945 212890 354547 360835 391088 387903 241900 242105 297417 303977 339118 340034 4408521 4799591 6894259 6631126 1260714 1305988 325765 288314 310286 308389 368700 356829 342749 344403 231245 232027 738140 717711 1599229 1558457 484048 481695 696236 705941 888043 860771 920300 935577 975656 990924 952801 1066769 2326169 2445952 1405301 1170308 772280 750909 925099 928886 976363 982092 1009049 1025361 1161871 1156350 5243106 5393156 39.55 70.6 1
09:41:14 2024-01-23 733080 720380 214876 213224 352051 360907 392195 385617 241935 241086 297410 305635 339584 341432 4402210 4719353 6891902 6669349 1260289 1305951 324890 288982 308443 310193 365424 357371 342579 344886 231804 233171 743227 706735 1600720 1570312 483704 482072 699239 702549 884209 867041 923693 928923 975699 991742 959208 1058416 2327823 2467837 1420951 1158856 770221 756164 922476 921035 977056 990215 1013177 1019742 1147955 1154684 5203358 5383777 39.55 70.6 1
09:41:15 2024-01-23 721753 719554 214876 213219 355039 359640 392290 385294 242401 241890 297482 304543 338940 341749 4402210 4709251 6840414 6677862 1282905 1306918 323912 292800 308974 309976 368736 356829 342857 343334 231804 232679 755052 709774 1624053 1574661 484392 477792 701225 704540 883074 862065 930292 934248 966540 982656 959245 1069620 2334077 2444218 1364193 1165990 765157 755288 931659 924965 968530 982611 1019841 1029117 1152923 1145591 5142152 5385467 39.55 70.6 1
09:41:16 2024-01-23 724791 717451 216652 213451 355441 360220 390666 387758 242168 241488 297266 304791 338904 340680 4405188 4792728 6882577 6621625 1259184 1307727 325380 288350 310506 308319 368441 357042 342821 343370 231407 232027 750059 716666 1602925 1554747 482330 481355 695252 704048 886787 864585 922342 931599 975693 992593 952528 1064485 2324516 2443681 1410437 1165990 770226 751361 922476 927534 977477 984873 1007613 1024631 1158851 1161377 5224348 5400028 39.55 70.6 1
09:41:17 2024-01-23 731918 719376 214841 213082 351875 362572 393584 386252 242099 241622 297626 303494 338833 340309 4402249 4676371 6845275 6654511 1266423 1305874 323425 288852 310286 309254 365389 358385 344796 342843 231978 231314 743778 707746 1642645 1567677 481303 477828 699239 700061 885702 869507 924831 925002 972211 993998 961364 1066769 2327549 2452901 1428776 1151736 766290 755824 927732 921035 972702 991183 1016663 1021607 1142979 1152235 5155523 5381668 39.55 70.6 1
09:41:18 2024-01-23 722780 720695 214837 213038 354761 359496 391917 384967 242180 241765 297056 304651 338940 341821 4399061 4688262 6830198 6668639 1282909 1305837 323686 288757 306261 309723 368117 356866 342857 343334 232328 232679 747397 710282 1632150 1574661 484737 477755 701225 705575 883074 862065 930292 934248 967945 988324 959245 1068031 2335434 2444218 1369640 1165990 765157 755288 931696 926007 968530 984873 1019841 1031336 1156054 1149478 5150528 5391907 39.55 70.6 1
09:41:19 2024-01-23 724161 719127 214945 213215 353069 360219 387704 387722 241900 241765 296984 305608 339118 343488 4405363 4790886 6892981 6640401 1262890 1309658 325380 288350 310726 308389 369292 357371 342821 345179 231407 232027 750059 717178 1594185 1556248 482673 481319 696730 703507 888117 862028 922342 934248 977802 991192 950099 1060327 2323502 2443681 1409214 1168608 771731 750378 925099 928886 977749 984690 1011919 1027743 1161209 1159604 5250420 5389310 39.55 70.6 1
09:41:20 2024-01-23 731412 719554 216828 213610 352055 360871 392472 386510 242306 241318 297302 302816 340108 340034 4395836 4694889 6873251 6650182 1265520 1308692 323651 288761 310067 309289 366488 356053 342857 344819 232527 231349 747477 707746 1631323 1567677 481303 480639 700231 701055 887507 869507 926330 926317 975007 991670 961364 1060364 2327823 2455145 1432689 1150100 767341 756213 928741 922063 974011 991074 1016273 1022656 1146956 1153757 5170073 5401530 39.55 70.6 1
09:41:21 2024-01-23 721753 719294 214910 212583 351803 359243 392472 384967 241193 241765 297144 303730 338571 342134 4386456 4688021 6824669 6659132 1283188 1309658 322939 292800 309812 308354 368736 356866 342591 343334 232364 231314 749415 711809 1612890 1572430 484048 477828 700231 705039 883074 861794 928126 934248 968666 982656 958086 1072514 2333775 2434461 1394352 1168275 764510 751900 934308 926280 968563 983372 1016752 1030451 1152923 1148517 5151639 5394832 39.55 70.6 1
09:41:22 2024-01-23 725758 717594 214876 212587 354042 360799 391088 387939 241193 242105 297345 305097 339083 342440 4398971 4777401 6863172 6631124 1260714 1304912 324925 288003 309484 308354 368736 357624 342579 343370 230850 234020 738140 716666 1595049 1556248 482673 482072 696236 704041 888835 861418 921030 934260 975693 991192 950099 1059185 2329089 2449492 1405301 1170987 771965 751212 923703 930903 978252 983481 1009049 1024631 1161969 1157168 5233727 5393156 39.55 70.6 1
09:41:23 2024-01-23 731682 718501 214863 213219 352055 360871 392195 385617 241935 241081 297662 301310 339869 339246 4389559 4694889 6854270 6645139 1264773 1304136 322904 288852 309520 309289 366195 358673 342821 345306 231605 233007 750824 705726 1611700 1567677 481987 482035 699239 701055 885707 867041 923693 926257 975007 998860 963434 1060016 2330126 2463373 1384229 1156628 768900 756250 924442 921035 974708 990427 1013898 1020470 1146330 1154684 5192260 5383777 39.55 70.6 1
09:41:24 2024-01-23 721753 717451 214910 211962 354047 359447 392472 385003 241193 241765 297590 303061 337705 341340 4392744 4710488 6789323 6640401 1282508 1305874 322904 288648 311166 308319 367628 356829 342857 342843 232503 233007 743778 714111 1602424 1571019 484048 477828 699735 704041 883189 862022 932965 936796 972618 989071 959600 1072641 2337505 2438876 1364193 1165990 764510 753539 931512 923973 968530 982611 1019217 1030488 1152923 1147247 5156674 5385467 39.55 70.6 1
09:41:25 2024-01-23 723808 719743 214915 213224 352267 360183 390812 387939 242111 241086 296847 306065 338571 340069 4399373 4785020 6873251 6631126 1261054 1305837 324890 288350 310945 308389 368738 357878 342821 344403 231083 231670 748629 717178 1587624 1556958 482673 481731 697931 707021 893166 865167 922672 934174 979861 993852 952579 1061643 2325155 2443681 1417039 1169318 771734 750872 925099 928542 978252 984873 1010489 1023099 1160459 1156314 5235548 5383777 39.55 70.6 1
09:41:26 2024-01-23 732103 718428 214876 213224 352019 360799 392472 386124 242237 241086 300096 302771 339083 340237 4395878 4688224 6854600 6650092 1266423 1307847 323842 288757 310250 308037 365902 358385 344760 344783 231768 233335 754347 707746 1605025 1573674 481118 482154 700691 700871 887433 869470 926218 927598 973406 996109 959245 1063425 2334077 2452901 1450987 1151081 768900 756361 928284 922342 972702 992584 1016863 1022693 1146257 1153051 5158697 5382076 39.55 70.6 1
09:41:27 2024-01-23 723534 718465 214910 212516 354047 360147 392472 386439 241193 242105 297056 303695 338536 341304 4399175 4708657 6807973 6649882 1283188 1305800 324911 288757 310250 308319 368146 356793 342821 345550 232206 233263 757871 710434 1591469 1576610 485428 477611 701189 707058 885163 864552 929518 934248 968336 989662 959208 1068819 2334454 2450357 1407258 1165990 765157 754686 930338 924965 968530 984873 1019841 1028365 1152923 1147211 5165699 5383501 39.55 70.6 1
09:41:28 2024-01-23 724838 718206 214910 213552 354538 359640 390224 387321 241865 241086 297000 304895 339047 340237 4392744 4767139 6867280 6640503 1260714 1305837 325344 287972 310286 309254 367305 355420 342050 346737 231229 233992 745771 711809 1641279 1569568 486467 477647 695178 706038 886087 860735 923296 936907 977777 982656 954155 1066316 2332794 2451161 1339736 1175316 771107 754218 927073 926939 974085 979250 1010489 1028361 1158814 1155502 5231679 5379308 39.55 70.6 1
09:41:29 2024-01-23 727940 718501 218997 213518 352046 359676 391096 386432 242272 241051 297374 302992 338536 342403 4399016 4708258 6882577 6659261 1254890 1305062 328368 288504 309215 309980 365246 357188 342749 347510 230187 233812 748629 707746 1607220 1567677 483360 477792 696459 702748 891562 868890 920955 926184 979861 993998 956417 1057183 2333017 2471340 1339736 1161848 773380 757844 922439 923653 979834 988315 1010489 1022787 1152923 1156314 5216750 5383777 39.55 70.6 1
09:41:30 2024-01-23 722729 718506 214695 214114 352055 358557 392195 387594 242644 240467 297626 304401 338061 342411 4383218 4652284 6820852 6640938 1269355 1305988 324911 288707 310031 309581 366310 359621 344760 344747 232349 233335 750059 707746 1606484 1573398 482330 480603 700728 701055 887595 870125 926330 927563 975007 991670 961774 1063388 2327823 2452901 1382346 1152556 767799 756361 927732 922342 973812 991883 1015416 1021570 1147919 1155502 5177455 5383777 39.55 70.6 1
09:41:31 2024-01-23 725414 720062 215883 212521 352055 359352 391444 387321 241159 241765 297626 303061 338809 341821 4395878 4705806 6815244 6669160 1284746 1307847 324911 288360 309593 309546 368520 357878 342821 343334 232293 232843 746596 712830 1601102 1572135 484737 480786 701189 705039 883322 862028 929556 935352 970762 982656 957811 1069589 2333775 2436758 1370680 1165990 765157 753947 932343 925622 967843 984873 1019182 1029094 1152923 1148870 5156674 5383777 39.55 70.6 1
09:41:32 2024-01-23 726908 718544 214949 213224 354547 360763 390812 387630 241193 242105 296847 303942 339083 339759 4399175 4775747 6895577 6631392 1264285 1309709 325730 288721 310286 309219 368736 356500 342532 344332 231372 232027 729328 716666 1596243 1558457 484048 481999 697223 704540 891996 862028 922305 934248 975656 990400 954155 1061082 2325155 2443658 1372859 1173643 771734 752541 926414 928187 974943 982092 1010489 1026128 1162143 1154644 5239288 5379938 39.55 70.6 1
09:41:33 2024-01-23 731000 717926 219032 213224 352051 360726 390224 385545 242237 240882 297662 304883 339083 339246 4389692 4705022 6903281 6650069 1253098 1305990 328600 288563 309484 310157 365353 357335 342821 344886 231158 233335 735322 705726 1605526 1567677 483629 481659 697223 701055 888373 867041 924206 928191 976391 993998 956417 1053727 2327823 2469588 1418995 1156665 771734 757304 922439 921651 977749 988315 1012419 1021964 1151289 1155502 5201666 5374399 39.55 70.6 1
09:41:34 2024-01-23 721694 718501 214863 213219 354798 359351 391641 385509 242440 241086 297590 304401 337753 343229 4405363 4688375 6838273 6664541 1275232 1307847 324592 288554 309338 310699 368156 355602 344553 345306 231047 231993 750059 705350 1630557 1581381 484737 477011 697223 702247 884954 867041 926146 931599 971449 990188 963415 1066535 2337095 2462121 1409214 1162675 766701 755529 931659 919656 968530 982647 1016901 1026091 1146293 1150569 5135827 5374399 39.55 70.6 1
09:41:35 2024-01-23 720665 716402 214945 213224 352055 357982 391917 388011 241658 241514 297266 305800 337741 342375 4392784 4722727 6801252 6640227 1274238 1307727 325204 287729 309648 309219 366524 357624 345528 344552 231804 232027 747200 716154 1606698 1567677 484048 476304 698212 705049 885615 862028 927538 935577 975007 988288 955703 1072438 2337095 2432734 1413126 1169946 766814 751324 933028 926111 968530 984873 1015416 1032072 1153716 1153867 5173449 5393156 39.55 70.6 1
09:41:37 2024-01-23 731770 717957 215544 212521 352055 360582 391699 387420 241995 243129 297482 304776 339691 343038 4405358 4757202 6883517 6631392 1256185 1305837 325344 288757 310286 310117 367628 358639 342821 344368 231407 232027 748093 716154 1612352 1556958 482330 480603 696730 705049 888043 865812 923693 932922 978494 993295 952087 1057204 2327823 2443681 1409214 1164331 770554 752010 924826 924272 977749 986266 1009049 1026128 1157173 1159698 5213027 5383777 39.55 70.6 1
09:41:38 2024-01-23 730538 721421 216828 212940 351690 360654 393306 386596 241762 240872 297482 304348 338904 341785 4395878 4670429 6829550 6650371 1266498 1305990 323390 288554 310250 309254 366453 358639 342857 342843 231804 233171 745187 707746 1625537 1567405 481303 477900 700231 701055 887507 869507 926330 927635 973626 991670 962047 1060016 2327823 2455145 1432689 1153376 766794 755824 927732 922342 974085 992584 1016901 1021607 1146293 1153867 5171328 5390555 39.55 70.6 1
09:41:39 2024-01-23 725316 719638 215474 212893 351943 361080 392991 385402 241762 242446 297266 303027 338571 341304 4399175 4705815 6807973 6649882 1283188 1305062 324911 288504 310286 309460 368700 356793 342821 345306 231804 233007 746007 709266 1615639 1575779 485428 481127 701225 705538 883074 862028 928895 935577 968630 982692 959208 1069620 2334454 2443681 1352579 1165990 765157 754686 930998 924965 968530 984873 1021296 1029094 1152923 1147247 5162725 5378636 39.55 70.6 1
09:41:40 2024-01-23 726346 719638 214841 213716 354725 360183 390224 387903 242198 241086 297122 304791 338536 339759 4395890 4767139 6864038 6635767 1262239 1305837 325344 288404 310286 309254 367305 355675 342821 344368 231047 232062 748629 714365 1603363 1563999 485083 481659 696236 705575 892267 861484 922342 935577 977074 991192 954834 1059941 2326169 2449423 1376697 1171974 771734 750753 926414 929933 974085 982092 1010489 1028478 1166112 1158635 5250420 5395763 39.55 70.6 1
09:41:41 2024-01-23 732448 718460 214915 213219 352019 360510 391110 386124 242237 241051 297662 303720 339929 339246 4386506 4701568 6854600 6649605 1261577 1304875 323877 288852 309338 309688 366488 357335 342338 344142 231768 233335 743227 707746 1600037 1572135 482673 481695 700231 703048 888138 867041 926330 931599 975007 991742 959282 1058078 2327823 2460374 1416998 1158856 769533 755687 925099 922305 978215 993004 1017689 1022581 1150220 1155466 5200471 5365020 39.55 70.6 1
09:41:42 2024-01-23 721753 721684 214841 213224 354047 358593 392472 385581 242575 241595 297302 304436 338571 342098 4386140 4661437 6831885 6659261 1273755 1306918 324854 288757 308829 309758 367628 355748 342857 343334 231245 232679 755736 707746 1634202 1576897 485428 477792 701919 705039 883815 864548 929556 933585 969119 988288 961327 1068057 2334454 2452901 1413126 1165990 764435 755687 932327 926204 972665 987663 1021221 1031997 1152813 1149588 5140945 5383777 39.55 70.6 1
09:41:43 2024-01-23 722687 716407 214945 213215 354761 359640 390260 387939 241935 241425 297590 304965 338571 340309 4396146 4766475 6874165 6626354 1259296 1305990 325380 288350 310286 309723 368700 355420 342579 343370 231083 231831 750059 716154 1589355 1558457 483360 481695 696730 704540 888080 862028 922342 934248 975656 991192 952528 1060327 2321850 2446008 1438270 1169946 772768 751398 925062 930240 978674 984031 1011097 1026054 1159673 1158059 5239288 5381082 39.55 70.6 1
09:41:44 2024-01-23 732807 718537 214915 213224 352055 360244 392472 386432 241935 241086 297662 302816 339869 339723 4392744 4694889 6845275 6631506 1264580 1305990 323390 288590 310286 309289 366453 358639 342857 342843 231483 233335 745187 707746 1609738 1567677 481303 481803 700231 701055 885707 869507 927593 926147 974316 991670 962047 1064680 2335743 2457605 1458966 1153079 767799 756287 927732 922100 973393 991146 1016626 1023505 1148586 1153867 5170347 5370566 39.55 70.6 1
09:41:45 2024-01-23 722780 720941 214910 212547 354047 359640 391917 385274 241658 241765 297302 303484 338571 341340 4380458 4697793 6791537 6631126 1282909 1305800 322679 288757 310286 308319 367341 356829 342821 345550 231804 232516 746007 709266 1601412 1574370 485083 477792 701225 705039 883074 863287 930254 934248 971928 991841 960930 1069507 2331786 2448332 1352579 1165953 764510 754218 930338 926280 969592 984836 1019841 1029094 1152923 1149588 5140945 5379938 39.55 70.6 1
09:41:46 2024-01-23 724838 717414 214876 213074 354325 360472 391364 387939 241193 241086 297345 303977 338571 339759 4386456 4778223 6863954 6631124 1260714 1304136 325383 288147 310286 309254 368700 356793 342579 346737 230885 231993 744341 711061 1655623 1567677 485975 480639 695215 706075 892378 861373 925437 936796 977777 989071 954759 1064438 2331786 2451161 1376697 1175316 772333 752742 927732 927424 974943 981223 1010414 1028361 1162143 1152978 5241203 5374399 39.55 70.6 1
09:41:47 2024-01-23 729868 717953 218878 213224 352055 359676 390260 386468 242272 240677 297662 304633 338809 339795 4386484 4711608 6853410 6650492 1258486 1304136 324890 288852 308974 310228 365424 357371 342821 344921 231605 233007 752234 707468 1598136 1567677 483360 481781 699921 704901 890591 869507 923582 930278 974860 998226 960283 1053801 2326169 2464606 1448992 1156665 771221 755687 923555 921504 976363 982719 1013177 1019742 1146330 1153867 5186558 5366736 39.45 70.6 1
09:41:48 2024-01-23 721753 719045 214945 212567 354047 360183 391917 385274 241228 241765 297554 303977 339083 341857 4386484 4701142 6793808 6640503 1282271 1305874 324911 288770 310726 308354 367628 356829 342641 342843 232527 233171 742706 711300 1593466 1575519 485428 477719 701189 707058 884533 863217 931633 936205 969315 982728 957811 1065977 2334454 2436758 1358746 1168275 764624 753539 931696 926280 967843 984873 1019841 1030601 1152084 1148943 5154638 5369822 39.55 70.6 1
09:41:49 2024-01-23 723808 716144 214945 213215 354042 359676 387668 387903 241193 241086 297991 304683 338061 340273 4386506 4756943 6854600 6640871 1260714 1304136 325415 288350 309958 309254 367628 355748 342821 347473 230798 233956 747200 711809 1629281 1567337 486120 477647 697435 708065 891896 861484 921419 935352 975656 989071 954155 1061875 2326364 2452901 1372859 1174479 772280 753150 927732 926147 974252 981399 1010489 1028819 1161319 1155502 5223511 5374399 39.55 70.6 1
09:41:50 2024-01-23 726788 716366 218843 213224 352051 360219 390260 387939 242272 240339 297698 302570 338571 341064 4386418 4701808 6887733 6640401 1245962 1300438 326890 287535 310945 309945 367078 357331 342677 346211 231463 234652 745510 712075 1608740 1563341 482673 477683 694960 701055 889375 867634 922152 930902 979223 993998 956402 1058782 2326169 2443681 1411170 1164331 769533 753539 924442 926280 977749 982683 1007613 1023099 1152157 1163022 5207351 5379938 39.55 70.6 1
09:41:51 2024-01-23 727421 718501 214910 213224 350885 358593 392472 386740 241159 241086 300338 303494 338571 342217 4392744 4648593 6835950 6640612 1262778 1305988 324803 288504 310470 312392 365246 358602 345247 344783 231625 233727 742368 709774 1578971 1572135 481645 478404 699921 701746 884954 868890 927538 927561 972211 991192 957848 1063462 2337095 2452901 1413126 1156665 765157 756502 929020 918316 971321 988351 1018416 1024631 1142892 1148943 5126422 5370566 39.55 70.6 1
09:41:52 2024-01-23 722506 717455 215913 212583 352055 359387 390859 388011 241159 241425 297266 303061 338571 342447 4386484 4714962 6801365 6636251 1279235 1307847 326749 287729 311827 308213 366861 357478 345491 342807 231407 231993 751488 715131 1595797 1571431 484048 477011 698212 704005 886425 863324 927538 935577 973626 982764 953637 1069452 2332794 2432734 1341619 1170308 765157 751477 931696 926147 967843 982092 1013935 1030601 1152120 1153867 5160357 5383777 39.55 70.6 1
09:41:53 2024-01-23 730481 717962 216064 212890 352055 360835 391364 387939 241124 242105 297662 301275 339284 340034 4386484 4738657 6859937 6631339 1258486 1306881 324784 288170 310141 308213 368700 357878 342821 343370 231256 233956 748629 717178 1602389 1556248 482673 481028 697223 705049 888043 864585 923693 933585 977074 992593 952801 1058782 2325895 2443681 1407258 1165990 771734 752010 924442 928191 977056 984873 1009197 1024631 1158851 1156350 5214970 5385467 39.55 70.6 1
09:41:54 2024-01-23 731000 719835 214910 213219 352046 360871 392472 386160 242423 241086 297626 301275 339631 340309 4389637 4682452 6865244 6650371 1265718 1305988 323390 288757 309812 309758 366489 357584 341533 343334 231804 233171 746596 707746 1608074 1567677 481987 481695 700728 703048 887507 867041 924834 927571 975007 997389 959282 1061875 2327823 2458630 1390585 1153376 768436 756361 926414 922070 973562 991183 1015416 1020081 1148806 1153867 5184851 5379938 39.55 70.6 1
09:41:55 2024-01-23 723145 717994 214945 212556 353780 359676 392472 385581 241193 242105 297987 305800 338607 341340 4377061 4705806 6820739 6664541 1281317 1304875 322939 288577 309192 309289 368441 356829 342821 345942 231265 232843 750059 707746 1652961 1576897 485250 477828 700728 704005 884327 864585 929319 932930 969352 988324 962047 1066513 2333775 2458630 1411170 1165990 767341 755762 930338 922342 968530 982647 1021296 1029094 1151289 1145627 5154638 5366736 39.55 70.6 1
09:41:56 2024-01-23 722447 716402 218796 213219 354547 358557 390224 387686 241193 241086 297626 304930 338524 343488 4395915 4751959 6833391 6631124 1264811 1305990 325871 287028 310945 309007 366310 355460 342857 343370 230329 231866 747200 711061 1633025 1566565 485428 479924 693214 705841 885506 860872 923693 935352 976851 982692 953478 1063462 2330462 2449423 1370940 1175316 771107 753539 928986 925455 972183 982092 1010489 1029094 1158814 1153015 5200357 5376101 39.55 70.6 1
09:41:57 2024-01-23 727889 717962 218805 213600 352019 359676 390812 388047 242436 240392 299129 304704 338940 341749 4383170 4713846 6897785 6649882 1246813 1305058 325835 287032 310067 309976 365353 357371 342255 343334 230329 231831 743778 707746 1622474 1566959 482673 477828 695215 701055 891635 867634 920993 926221 975693 993998 955026 1053163 2327823 2467837 1332203 1162675 772280 755593 922439 922887 977749 988315 1010489 1021607 1151289 1154717 5211072 5369822 39.55 70.6 1
09:41:58 2024-01-23 722780 717994 214910 213673 351726 358342 391408 387341 241796 240162 297302 302957 337919 342339 4379964 4628370 6801252 6640758 1266498 1305874 323877 288563 308974 308389 364841 357371 345284 344819 231804 231314 740959 709037 1594662 1576897 482673 477383 699921 701055 885583 866168 927575 928886 971977 991192 959282 1066392 2337095 2455145 1413126 1156665 766794 756771 930338 919656 971321 991183 1018388 1027353 1143704 1152235 5123179 5376101 39.55 70.6 1
09:42:00 2024-01-23 722668 719638 216110 212967 351943 359532 393306 387831 241021 241827 297518 303838 338904 342411 4392744 4724261 6795167 6635767 1277037 1307727 323912 288012 311166 308354 367076 356866 345284 342843 231804 231993 735322 715131 1599605 1567405 483704 477419 698743 704041 884447 862028 927575 935593 972248 982728 956183 1069589 2333775 2431009 1420218 1168485 764510 752010 933019 925455 968258 983481 1014694 1030601 1152923 1153867 5155750 5382844 39.55 70.6 1
09:42:01 2024-01-23 730947 719127 216145 211812 351911 360654 391845 387722 241055 242446 299673 302149 339118 340034 4392744 4755562 6863926 6626655 1256223 1305837 324890 288026 310286 307852 368181 357878 342821 343370 231407 231670 738140 716154 1601624 1553643 481987 480313 695744 704048 889705 864585 922379 931599 975693 993295 952124 1057241 2326169 2442487 1409214 1165990 770633 752083 924442 926184 977749 982647 1012898 1024631 1158030 1158059 5233269 5380362 39.45 70.6 1
09:42:02 2024-01-23 730402 719376 214841 213073 352019 360799 390585 386124 242146 241345 297279 301206 340108 340344 4392784 4660485 6835950 6650371 1266460 1305062 323425 288554 310286 309289 365682 357878 344796 342879 231768 233335 743778 707746 1601624 1567677 481303 477828 700231 701055 885583 870743 926854 926147 974316 991670 959245 1061455 2331135 2452901 1454976 1152556 766248 755288 927732 922070 973393 991183 1016901 1022468 1150183 1155312 5165699 5376898 39.55 70.6 1
09:42:03 2024-01-23 723808 718782 214910 211922 354042 359388 391940 385509 241159 241765 297056 305800 338429 341304 4383675 4702106 6798648 6640227 1282271 1305837 324911 288757 310031 309898 367592 356793 342821 345306 231768 232679 747397 709774 1633134 1574370 484737 477755 700728 705039 884327 862028 929556 934248 968630 982656 959245 1069343 2334454 2443681 1350796 1166607 765157 754686 930338 923568 970283 987247 1022103 1030451 1152813 1150404 5163212 5374399 39.55 70.6 1
09:42:04 2024-01-23 723808 719090 215775 213179 354793 360183 390224 387903 241090 241051 296466 304895 339047 340273 4398739 4767176 6864038 6631124 1262517 1305990 325607 287751 310250 308354 367592 355173 342338 343370 230688 233335 736731 713853 1677692 1565455 485428 482035 697472 705538 891635 860735 919410 936242 977729 991155 955513 1059941 2326364 2451161 1318913 1171974 773943 750493 928323 931565 975434 981947 1010414 1027899 1162033 1158782 5242539 5391468 39.55 70.6 1
09:42:05 2024-01-23 732811 717414 216553 212931 352055 360763 391088 385581 242272 241051 297626 303061 338500 338972 4386506 4700430 6864038 6645392 1264323 1304136 323912 288852 309301 309976 366195 357371 342302 343370 231768 231636 752234 707240 1609411 1571019 483360 482072 700231 703048 888138 867041 926330 930241 975699 997352 961774 1059147 2327823 2469874 1448244 1160514 769533 757844 925062 922195 977977 990464 1016273 1021926 1148806 1155502 5193013 5368404 39.55 70.6 1
09:42:06 2024-01-23 721753 716361 218617 213523 352055 360824 391917 387903 242644 240304 297626 303942 338025 341821 4389637 4629913 6815974 6649882 1266498 1305990 324592 288261 310286 310228 364222 356829 344796 345306 231570 231993 739550 705726 1618944 1576897 482673 479046 699202 701055 885208 869507 927575 930241 972174 991192 959245 1069447 2345122 2457605 1415083 1159140 767799 759857 931642 920942 971284 989747 1019182 1028478 1143556 1152235 5123179 5370566 39.55 70.6 1
09:42:07 2024-01-23 721753 718240 214910 212881 352055 359640 390859 387975 241124 241086 297626 302781 338061 342375 4392744 4705663 6779997 6621670 1264628 1305837 325871 287064 311166 308319 367598 356577 345284 344819 231047 231993 746369 713092 1604526 1566224 483704 476304 695252 704549 885619 862028 926330 934248 976851 986656 955290 1066090 2335110 2435399 1411170 1170987 764473 751441 931659 927449 968902 981947 1013139 1030601 1152923 1153757 5152024 5383777 39.55 70.6 1
09:42:08 2024-01-23 728927 712300 215578 211922 351943 360763 391088 387321 240755 242105 299466 303423 338809 339759 4383379 4738657 6855035 6612458 1253501 1305062 326870 288314 311386 307782 366453 357878 342821 345550 230688 233171 744341 715131 1635407 1553643 481839 480603 697223 704048 888336 865167 924659 932930 977777 991046 949915 1060091 2322460 2443681 1407258 1164331 771183 753539 924216 927598 977056 984873 1009750 1024594 1157173 1158022 5213027 5374399 39.55 70.6 1
09:42:09 2024-01-23 731059 717957 214876 213224 351947 360763 391917 385581 241159 241051 297266 302394 339047 340344 4386606 4657852 6817299 6641028 1266498 1305990 323425 287909 310286 308319 364222 357624 342857 342843 231768 231636 751488 709495 1586098 1573252 482673 479423 699921 701557 886387 869507 928976 928955 972692 991010 960967 1064941 2337095 2457055 1413126 1156665 766248 756698 929676 920942 971321 989784 1016938 1025361 1143704 1151420 5122762 5370566 39.55 70.6 1
09:42:10 2024-01-23 721232 716407 215578 212896 352055 359676 392472 387939 241124 241086 297266 302570 338809 342411 4386606 4701921 6781840 6631124 1281594 1305988 324911 288314 311166 307852 367334 356540 342821 342843 231839 233335 751488 713092 1642169 1574393 485083 477683 700194 707058 884844 862709 931633 936907 971449 982692 956417 1070586 2334454 2434461 1415079 1168275 764510 751324 933682 926280 967156 984177 1016938 1030601 1152923 1148943 5155660 5374399 39.55 70.6 1
09:42:11 2024-01-23 727820 718238 214915 211926 352051 360763 387668 387357 241193 242105 297554 302570 339083 339246 4386506 4757202 6863926 6650748 1257119 1305990 324890 288350 309958 308319 367628 357878 342579 345685 231158 233956 747200 715904 1617337 1562503 485428 481513 697857 707058 893203 861381 921030 934248 978224 993284 954834 1060327 2324516 2445952 1407258 1170308 771734 750909 925099 928850 976363 983481 1010489 1026128 1161319 1156350 5223511 5374399 39.55 70.6 1
09:42:12 2024-01-23 728853 717414 218997 213224 352010 359640 390224 385581 242272 241086 297266 303027 338536 338258 4377134 4692295 6863926 6631126 1260289 1304136 324627 288757 308829 309511 368156 356500 342050 346737 230905 233335 742368 705726 1610721 1571802 483641 481513 697223 701055 889705 867634 924018 928850 977084 993998 959525 1060316 2327823 2469588 1415083 1156665 771734 756066 922439 920998 977749 988351 1013177 1021235 1151289 1153829 5212067 5365020 39.55 70.6 1
09:42:13 2024-01-23 720665 717451 218622 213224 352055 358269 391364 386740 242272 240268 297626 303977 337788 345078 4383379 4652284 6808341 6636245 1270120 1305988 327174 287684 308720 310451 365246 355566 342821 345758 231265 233619 748629 705726 1615266 1576897 484737 477047 698428 703048 885070 866426 926183 931565 972027 989757 962047 1068057 2337095 2458630 1409214 1161848 766153 756735 930338 919656 968530 982647 1019114 1026166 1146257 1148943 5111504 5361194 39.55 70.6 1
09:42:14 2024-01-23 719711 712300 214906 212921 352055 356440 390812 388011 241193 241081 297987 302992 337008 342411 4380079 4716471 6827019 6636251 1266165 1309715 325730 286884 310177 310264 366310 355078 344760 346247 230814 232027 746369 713092 1614645 1566959 485083 476268 694723 704048 888955 864552 923693 934248 975699 984882 955239 1066535 2332794 2440216 1305277 1171974 768436 751398 929020 925455 971048 983481 1010980 1031336 1155461 1154376 5173449 5379938 39.55 70.6 1
09:42:15 2024-01-23 728922 716407 214945 213215 351416 360497 391364 387975 241159 240882 297698 301241 337741 340273 4380152 4720112 6850071 6626654 1249933 1307847 326749 288423 312048 308178 365389 357878 342821 345550 230763 233792 748629 715131 1605505 1553643 482330 481136 695949 703548 886123 864548 922379 931599 975656 992593 952124 1060241 2326169 2444218 1409214 1164331 768900 751514 924442 928083 977056 986266 1009493 1024631 1155498 1159734 5203635 5374399 39.55 70.6 1
09:42:16 2024-01-23 728927 720380 214915 213224 351411 360508 392472 386740 242146 241086 297662 302643 339083 341340 4383379 4651898 6849787 6630937 1264531 1304025 323390 288757 309083 309254 367078 356500 343465 346039 231534 232679 746007 705726 1604551 1567677 483704 482072 698212 703048 888769 867041 925010 928886 975007 996631 957848 1060316 2327823 2468117 1417039 1156665 769533 756361 922476 920904 977056 988315 1013935 1021235 1146330 1153867 5182855 5379938 39.55 70.6 1
09:42:17 2024-01-23 721753 717957 214871 212592 354038 359134 391364 384427 241193 241086 297554 303061 338061 341340 4386417 4696319 6828153 6659261 1283188 1305990 324537 288541 309083 308354 367592 355784 342821 344819 231158 233171 748173 707240 1610281 1576897 485428 477755 700231 706053 883074 864585 928864 931599 969315 982728 961364 1066166 2333775 2451161 1411170 1165160 767913 754612 929020 922342 968530 984873 1019841 1029094 1152106 1145591 5133563 5366736 39.55 70.6 1
09:42:18 2024-01-23 723756 716402 214910 213219 354547 359676 388029 387321 241193 241086 296681 303977 338061 341469 4399061 4771634 6875895 6622028 1260213 1305990 324854 287909 309812 308389 368189 356540 342579 343405 230688 231636 748629 715876 1612956 1558457 484048 481695 696236 706075 886787 860771 920993 934248 977765 991192 954155 1061837 2321179 2445952 1382454 1168608 770554 749847 923703 928191 976363 982092 1010489 1024631 1160496 1154717 5224348 5374399 39.55 70.6 1
09:42:19 2024-01-23 730727 717451 218847 213070 352055 360799 391364 384427 242029 240597 297374 304954 338797 341021 4383359 4703210 6845275 6650371 1262517 1302163 324911 288982 309119 309723 365389 356829 341821 343370 231605 232679 746596 705726 1598740 1567677 481987 482072 699239 703048 887507 867041 925670 928923 975007 991706 959245 1059262 2326169 2456887 1388702 1159044 767341 755824 925099 921688 974289 988315 1013935 1021964 1146293 1152235 5173172 5361194 39.55 70.6 1
09:42:20 2024-01-23 721753 719294 218878 212556 353825 358342 391602 386645 241090 240944 296847 303838 337919 343281 4377099 4685138 6807973 6650177 1282233 1304136 322869 288757 308103 308319 367298 355784 342821 344819 231047 232679 749543 707746 1613862 1576897 485083 477755 701225 704005 883359 864585 928846 931599 966577 982728 959319 1066535 2331351 2449423 1409214 1165990 768581 754686 929020 924309 970594 984873 1019841 1031059 1152923 1148094 5140026 5366736 39.55 70.6 1
09:42:21 2024-01-23 722724 718585 216823 212940 354506 359532 387849 387795 241055 240908 296501 304331 337919 339759 4383379 4756943 6867280 6626395 1260714 1304136 324890 287787 310031 308389 367628 355712 342338 343370 230885 231670 748629 715131 1606194 1562616 484737 481319 695252 704041 891004 861418 922342 934248 975693 990492 954834 1059978 2322865 2445952 1409214 1170308 771734 750219 925099 928155 977056 982092 1010489 1025361 1160496 1158059 5231811 5390555 39.55 70.6 1
09:42:22 2024-01-23 732065 718356 214841 213117 351875 360582 391845 385402 241900 240677 297626 302816 338845 338258 4386506 4699222 6859040 6645139 1259814 1300438 323651 288779 309083 309289 365424 356866 341785 343405 231768 233335 752234 705726 1605368 1567677 482673 482154 700231 703048 887595 867041 926330 931599 975007 991742 959319 1060290 2327823 2458630 1413160 1156665 767250 756089 925099 920998 974289 988315 1014710 1021964 1146330 1153867 5192785 5373056 39.55 70.6 1
09:42:24 2024-01-23 722511 719642 216855 212704 354475 358557 391364 384121 241228 241086 297302 303838 338025 340860 4386462 4689799 6826624 6645430 1283188 1304136 322939 288757 308393 308319 367628 355748 342821 344819 230688 232679 746802 707746 1645847 1576897 484737 477792 700231 704005 884327 864585 928932 931599 967981 982728 959282 1066535 2330462 2449423 1403345 1165990 765157 754218 929020 923568 971321 984873 1019841 1031501 1155140 1149515 5141095 5376898 39.55 70.6 1
09:42:25 2024-01-23 723733 717658 214910 212890 354042 358593 389934 387321 241193 241086 296645 303730 337550 341579 4373823 4762193 6854600 6621746 1258250 1303210 324766 287909 310286 307852 368441 357624 341856 343334 231047 231670 748629 715642 1620067 1557352 481569 480639 696730 704549 889705 862101 922190 931599 975656 991892 950062 1057241 2321216 2441948 1380535 1164331 772280 749847 922476 926184 978911 984690 1012643 1025618 1157846 1157961 5230698 5374436 39.55 70.6 1
09:42:26 2024-01-23 731000 718238 216855 213224 351974 360799 391364 384427 241995 240739 297554 302115 339118 338223 4367543 4688375 6854600 6635767 1260677 1300438 323651 288445 308320 309289 366225 356540 341856 343405 231407 233007 749415 706363 1600648 1567677 482330 481695 699239 702748 885619 866426 926330 928265 974316 991512 959282 1057600 2327823 2458630 1413160 1153376 768468 757229 926339 922910 975471 990464 1016273 1022581 1150220 1152088 5175458 5374399 39.55 70.6 1
09:42:27 2024-01-23 722724 716402 214945 212552 351839 359676 391917 384427 240789 241765 297135 302806 337788 340309 4383379 4708258 6784490 6631124 1276053 1305951 322904 287670 310945 308319 367040 356829 342857 342843 231839 231670 747200 714111 1606153 1567677 483704 477755 698212 705049 884982 860735 927538 935577 972137 988288 953637 1072159 2332794 2430868 1379924 1167177 764360 751900 933530 926243 969630 986193 1018927 1030563 1152923 1148906 5155674 5374399 39.55 70.6 1
09:42:28 2024-01-23 726559 718617 214910 212552 354547 360763 390188 387673 241159 241086 296358 302992 338809 339210 4395878 4766475 6873712 6631389 1257119 1305990 325607 288314 310250 308354 368146 357371 342821 343334 231407 231670 737612 716154 1587393 1558065 483016 481659 697223 705049 891635 862028 922342 934248 978494 991892 952801 1061672 2326364 2444854 1409214 1168485 771734 751398 925404 929558 977749 984873 1010489 1026128 1159419 1157141 5229883 5374399 39.55 70.6 1
09:42:29 2024-01-23 728927 718142 214910 212885 352015 360799 392472 385581 241193 240846 299410 301206 339047 339723 4380114 4672777 6835950 6645618 1263419 1303863 322904 288757 310031 309254 365389 357878 342821 344783 231768 233007 746596 706735 1634726 1567677 481303 480603 699239 702549 887507 866769 926330 927497 975462 998153 964636 1061431 2327429 2466877 1424864 1159966 770633 757919 922476 919656 976786 990427 1013898 1022693 1148769 1152744 5185513 5365020 39.55 70.7 1
09:42:30 2024-01-23 719707 718465 218965 212885 354042 358522 391364 384391 241900 241051 296457 305097 337043 343977 4383379 4671041 6807973 6659381 1268472 1304136 323877 288648 308357 309254 367298 355675 342821 344819 230850 233691 738140 705726 1612659 1581381 485428 477719 700231 704549 885702 864585 928826 933542 972618 990473 961179 1066090 2339444 2457605 1409214 1164331 767799 755687 931663 922342 968530 984873 1019841 1028212 1149657 1144745 5126158 5365020 39.55 70.6 1
09:42:31 2024-01-23 721694 712300 216562 213070 352055 357982 387957 387630 241159 240694 297554 303942 337008 340824 4386506 4746071 6850576 6631124 1259221 1304136 324890 287670 310250 308354 367592 355132 341821 343370 230688 233335 747200 715131 1614351 1561779 484048 481319 697435 707021 893282 862635 922672 936242 977777 991877 955165 1063235 2321850 2441948 1406524 1171785 771107 749847 924442 927497 977281 982092 1010489 1025361 1160496 1157168 5229883 5374399 39.55 70.6 1
09:42:32 2024-01-23 730476 717957 218649 213034 352019 360605 391364 384391 241193 240304 297590 301275 338251 340612 4383379 4694889 6835950 6635767 1262517 1303210 324911 288558 309301 308354 365353 357371 342338 344819 231483 232679 750824 705726 1605178 1571431 484048 481476 699202 703011 888101 866967 924861 930278 974860 991670 959245 1060241 2332137 2455145 1388702 1156665 768900 759717 925099 919471 974980 988315 1015104 1020470 1146293 1153867 5182855 5358621 39.55 70.7 1
09:42:33 2024-01-23 721241 724063 219005 212583 354047 358557 390812 384355 241623 241086 296430 303061 337516 341064 4386506 4689799 6817299 6649882 1273477 1304136 323651 288757 308357 308354 367269 355748 342821 345306 230798 233299 742368 707378 1603706 1581101 485428 479763 701189 706053 885472 864401 928857 931599 969388 990400 964099 1069447 2334454 2457011 1411170 1162675 767913 756765 930338 922216 968530 982647 1020568 1026128 1146293 1145627 5135827 5365020 39.55 70.6 1
09:42:34 2024-01-23 719707 712300 219263 213034 352015 357479 387993 387939 241193 241051 297590 303484 337008 341857 4389637 4723942 6831885 6631124 1259296 1304136 325646 287104 310177 308354 366753 354881 342568 345639 230798 233992 744341 711809 1616349 1567337 487123 477611 695215 706555 889488 859517 925987 936907 977777 982656 954155 1062288 2327823 2443681 1399433 1175316 772006 753683 926414 926280 974085 979250 1010489 1028361 1161319 1155502 5229883 5365020 39.55 70.6 1
09:42:35 2024-01-23 727716 716402 218626 213215 352019 358557 387993 385545 241900 240304 297626 302115 338025 339281 4383379 4692295 6863926 6631519 1254890 1304136 327442 288026 308792 309945 365246 357225 341641 346773 230743 233335 742368 707240 1607136 1567337 482673 481319 696730 703099 891305 867041 922342 927534 976899 993998 956454 1057183 2324516 2467837 1417039 1156665 771734 756361 922439 921035 977749 988315 1010943 1021235 1149386 1153867 5192260 5365020 39.55 70.6 1
09:42:36 2024-01-23 720973 717957 218653 212890 354047 358522 390812 383277 242272 241015 296358 303730 337788 341028 4377132 4677713 6807973 6650447 1274318 1305866 326749 287958 306442 310086 365175 354991 342749 345234 230905 233335 745771 703713 1619324 1580783 485428 476639 697223 701055 884327 865665 924831 931599 972211 989757 962047 1067781 2335434 2455072 1409214 1163839 766248 755762 930338 919656 968530 982381 1019841 1026091 1146257 1145591 5135550 5366736 39.55 70.6 1
09:42:37 2024-01-23 719430 712305 214876 212592 352055 356405 390224 387939 241159 241051 297309 303027 337008 342375 4383379 4723198 6820117 6640825 1262517 1305916 325466 287455 311056 308178 366052 356504 344796 342843 230365 232027 742912 715131 1605795 1567677 483360 476268 695949 704048 885583 862028 926330 934248 975467 984882 955513 1066203 2327823 2430738 1374778 1169318 767341 751477 931659 925455 968530 983481 1010980 1028440 1152923 1153867 5164044 5370289 39.55 70.6 1
09:42:38 2024-01-23 728927 716587 214945 213030 350634 359676 390224 387903 240386 240339 297108 303068 338025 339759 4373823 4719839 6866490 6612527 1244111 1303752 323877 286956 310617 308068 364805 357621 342605 344783 231012 233335 742368 713092 1602851 1558457 481303 477792 693481 701055 892267 866769 920300 930938 979916 993998 954358 1060316 2321850 2441948 1409214 1162675 769533 753683 924442 924965 976823 982683 1007575 1023099 1152923 1162048 5194970 5366736 39.55 70.7 1
09:42:39 2024-01-23 728927 718497 218997 212556 350953 360763 392472 385581 241159 241051 297590 301441 338571 342964 4370683 4664381 6849863 6640825 1261191 1303210 323390 288468 309726 309723 365317 356829 341821 343334 231518 232956 749415 706230 1609450 1567677 482673 481355 699960 703048 888138 867041 927652 930278 975007 991742 959245 1058505 2327823 2455109 1411240 1156665 768436 755603 925099 919693 974980 988315 1013898 1021235 1146330 1152235 5173449 5355641 39.55 70.6 1
09:42:40 2024-01-23 721694 717957 216566 212547 354047 358557 390260 383277 241193 240525 296430 303695 337777 344014 4386606 4678942 6820701 6679662 1271582 1304136 323877 288008 309848 310193 364663 355712 342857 342843 231118 231670 738140 703713 1618600 1576625 483704 476304 697223 701055 885074 867041 927538 927524 971486 990456 963826 1066535 2335434 2458630 1412393 1159966 766153 756164 930338 919656 970322 982719 1016938 1026166 1143704 1152235 5117120 5362910 39.55 70.7 1
09:42:41 2024-01-23 719711 716366 214910 213070 352055 359546 391364 387975 240952 240766 297338 304740 337268 342303 4383379 4708368 6781953 6621746 1274058 1303951 324911 287288 311166 308354 366488 356829 344796 342843 231605 231831 750059 715131 1602737 1567677 483704 478330 698248 703470 884327 861418 927575 935352 972248 982728 955026 1070218 2333775 2429286 1415083 1169318 765157 751813 931696 926939 967843 983481 1015435 1029094 1152120 1152235 5154638 5370566 39.55 70.7 1
09:42:42 2024-01-23 728221 712332 214949 211703 351767 360510 390521 386452 240952 242239 297446 304348 338667 341542 4392785 4744649 6864813 6607802 1253538 1300438 323912 287562 310286 307387 366524 356829 342338 344819 230688 233171 738140 715131 1598172 1554747 482673 480639 696236 705049 886517 860771 920799 933585 975656 990436 952801 1058782 2318550 2436709 1376697 1171140 771183 749810 925099 926095 973562 982092 1010489 1025361 1161319 1154681 5222419 5366736 39.55 70.6 1
09:42:43 2024-01-23 731059 719370 216675 212967 351907 360654 387849 384319 241090 240535 297070 304348 338869 340575 4374013 4700430 6852947 6631389 1260714 1299478 324694 288350 308393 308389 365389 355712 341785 344819 231047 232679 740447 704719 1605809 1567677 482673 481695 697223 701055 888138 867041 924867 928228 975007 991706 956417 1058729 2324516 2462121 1418995 1156665 770633 756361 922476 919693 976363 982719 1013898 1021235 1146293 1153867 5178084 5371609 39.55 70.7 1
09:42:44 2024-01-23 721167 719370 216093 212748 353970 358126 391219 384212 242133 240641 297135 303061 337043 340309 4373785 4658113 6807973 6640401 1270120 1303210 323877 288314 306586 308354 367328 355173 342821 345306 230365 233171 748629 705350 1619684 1576897 485045 477755 700231 703048 885583 863936 926183 931599 969388 990924 962047 1066203 2335434 2456887 1409214 1164331 767341 755687 930338 922070 968530 984873 1021296 1029094 1152106 1145591 5147400 5369217 39.55 70.7 1
09:42:45 2024-01-23 720628 717594 216828 212704 351911 357982 387957 386776 241159 241051 297122 305800 336972 341304 4380142 4736692 6826624 6630848 1259258 1304136 324890 287562 310286 310337 367298 355173 342338 343405 230885 231670 747200 712830 1619196 1562889 484737 480639 695252 704540 891635 860771 922379 935315 978530 991192 954834 1061253 2318550 2445952 1376697 1169946 772280 750182 926414 928850 974252 983213 1009769 1028516 1163624 1158672 5235420 5376898 39.55 70.7 1
09:42:47 2024-01-23 731655 712300 214910 213070 352019 360546 390812 384355 241193 240677 297626 302115 338393 340612 4374013 4692295 6844846 6640503 1260714 1300438 322904 288445 308393 309254 365389 355748 341821 345550 231245 232843 753115 703713 1607446 1567677 482673 482072 697223 701055 888226 867041 924943 928228 972829 991670 956491 1058729 2324516 2462593 1418995 1156665 768900 756361 922204 918177 978215 990427 1016198 1021890 1149403 1153794 5170460 5351821 39.55 70.6 1
09:42:48 2024-01-23 719707 719370 216523 212547 352051 358053 391364 384391 242540 241051 297324 303027 337043 340824 4377132 4670764 6831003 6645139 1266498 1300438 323877 287670 306622 309289 364258 354635 344529 344783 230329 233335 742368 703713 1610679 1581381 484048 476304 697223 701055 884327 867041 924831 930241 971486 989757 960930 1066392 2331135 2455145 1411170 1162401 766701 757862 931700 922253 969255 987663 1019002 1025942 1147771 1151220 5126422 5360335 39.55 70.7 1
09:42:49 2024-01-23 719196 716402 214910 211935 351866 357228 391707 387357 240755 240713 297554 301275 337043 342447 4367780 4692295 6779722 6607539 1262890 1304136 324890 286651 309981 308319 365424 354635 342857 345550 229971 233956 746369 713092 1602283 1565455 484048 476340 694454 703548 888226 862101 923693 933585 976391 984882 954155 1066316 2330462 2436709 1374778 1170950 767799 750679 931700 927598 970320 981947 1013338 1032072 1152120 1153867 5164044 5370566 39.55 70.6 1
09:42:50 2024-01-23 729980 712336 216814 212740 351168 360472 390260 387321 240386 241086 297266 303068 338571 339246 4374086 4722667 6845275 6574428 1249080 1303210 323651 287028 311166 307352 365097 357624 342821 345306 230688 231314 738140 714111 1610393 1553370 481303 480639 695252 703048 889705 864585 922379 931599 975656 991892 952801 1061431 2326364 2444854 1405301 1163280 769533 753077 923703 927598 977749 982647 1007613 1023864 1157846 1159698 5206527 5366736 39.55 70.7 1
09:42:51 2024-01-23 731004 716402 218878 212916 352019 360799 391364 384391 241159 240713 297554 301206 338096 340612 4374013 4682889 6845275 6626395 1257969 1300364 324911 288512 308792 308354 365317 356504 341749 345550 230652 232516 740447 704719 1590131 1567677 482673 481811 698212 701055 888138 867041 923693 930205 976156 998080 959488 1060128 2329089 2465124 1420951 1158856 769533 756089 922439 919656 976363 990354 1015547 1021198 1146257 1152781 5180847 5346262 39.55 70.7 1
09:42:52 2024-01-23 720692 716330 218894 212850 352055 358557 390188 384355 241865 240641 296221 303695 337043 340788 4380258 4662257 6801252 6640503 1270120 1304136 323842 287612 308357 309940 365317 355136 342821 342843 230688 233335 748629 703713 1623539 1581381 484737 476268 697223 701055 885615 867634 928789 932930 972027 990473 961862 1065253 2336775 2457605 1409214 1162675 766814 755687 931663 919582 968530 986964 1019107 1029094 1146956 1147211 5117016 5355641 39.55 70.7 1
09:42:53 2024-01-23 718650 716139 214880 212556 351979 356369 390188 387903 241124 241015 296874 302501 336746 342375 4380258 4700430 6808701 6612367 1259296 1303210 327637 287064 309775 310409 365317 354312 342821 345794 229900 233335 742912 710790 1600323 1565111 485391 477347 695417 706984 890223 861484 923320 936907 976280 986900 952579 1064756 2327823 2443681 1341619 1176013 771660 753683 926414 926204 974085 979214 1010489 1028361 1157099 1154684 5185460 5363292 39.55 70.7 1
09:42:54 2024-01-23 724658 716321 215610 213215 351902 358593 387921 387285 241159 239524 297991 301206 337516 340237 4377134 4683023 6863926 6631389 1245458 1300438 325871 286553 308829 309219 363676 355712 342821 343334 230097 233171 742368 706363 1613162 1570312 483666 481469 695949 701671 890628 866931 922227 929616 977703 993729 954989 1056430 2327823 2467837 1318913 1159966 771734 756361 921131 920961 977749 982683 1012653 1020081 1151017 1154684 5186558 5346262 39.55 70.7 1
09:42:55 2024-01-23 720665 716370 215610 212881 352055 358269 390188 384085 242272 240268 296149 303439 336500 340273 4370880 4652858 6794504 6630810 1269213 1300438 323651 286992 306514 308971 365902 355136 342821 345306 230798 233299 738140 705350 1603654 1581101 485428 479763 700158 702974 885472 866426 927652 931599 972174 991841 963378 1069582 2337095 2459876 1409214 1160514 767341 759717 931008 919656 968530 982647 1019841 1026091 1146257 1147211 5130085 5355641 39.55 70.7 1
09:42:56 2024-01-23 719435 712269 214876 212881 351983 356369 387957 387637 240755 240677 297554 302746 336701 342375 4370663 4688299 6799349 6593268 1259296 1305990 325380 286992 310286 308319 368156 354881 342641 345685 230187 234322 737194 714877 1607119 1567337 484737 479083 694159 703548 888138 863287 926025 934248 976856 984882 954155 1065901 2331135 2434189 1320903 1170987 768436 751287 930338 926939 971284 984177 1013376 1028478 1154606 1153867 5170726 5364743 39.55 70.7 1
09:42:57 2024-01-23 728922 712300 214910 212679 350885 359351 390224 387975 241090 240268 297302 303494 338025 340237 4374013 4701568 6874165 6621746 1239724 1304205 327101 286705 311387 308107 366335 356683 342677 345270 231229 233992 747200 713092 1596232 1560966 481987 477828 693973 701746 889302 867041 918265 928850 981254 993998 954834 1058416 2327823 2452901 1340746 1163915 772214 754218 922476 922342 977749 982647 1007613 1022693 1149620 1158022 5191983 5353899 39.55 70.7 1
09:42:58 2024-01-23 721241 716366 218883 213523 351938 357479 390761 385545 241124 239321 297518 302080 337008 341857 4370880 4618686 6789323 6631519 1265718 1305988 324911 287288 309338 308178 366076 356646 344724 344710 231229 233335 748629 707746 1607715 1579657 484048 476268 699239 701055 883736 868853 926841 926184 970762 990419 962010 1063425 2334077 2452901 1411170 1156665 765157 756361 929020 916980 968530 982683 1016901 1027316 1143704 1148906 5109345 5355641 39.55 70.7 1
09:42:59 2024-01-23 718614 712300 216814 212552 351911 357156 391917 386704 240755 241015 296847 302080 337008 342411 4374013 4696364 6787502 6621960 1268307 1304025 327210 286777 310799 308142 365353 355675 344796 342843 230688 233956 736379 714621 1616349 1566294 483360 478404 696730 705049 885583 861381 926330 934926 975007 982620 955432 1069452 2327823 2425241 1404568 1168485 765157 750909 930338 927598 968258 982092 1013376 1032072 1152923 1153867 5154638 5365020 39.55 70.7 1
09:43:00 2024-01-23 730731 715572 214940 212481 350849 359352 390188 387285 240150 241051 297626 303068 338025 339723 4377134 4717935 6837531 6603095 1247741 1304129 323355 287275 311166 309460 365353 357042 342821 345306 230294 233007 748629 714621 1612357 1553643 481303 481811 695215 703048 889488 864548 922305 931599 977084 991192 950025 1059485 2318550 2434461 1407258 1164331 768900 750639 922237 926939 976363 984873 1009712 1023099 1155461 1157986 5194243 5361194 39.55 70.7 1
09:43:01 2024-01-23 728410 717493 218988 212592 350885 359640 391917 385509 240755 240268 297309 302643 338536 340237 4373731 4656493 6837906 6640871 1264323 1303210 324658 288026 309265 308283 364805 357878 342579 345161 231483 232679 749415 705222 1609934 1567677 482673 481319 699239 703048 889400 867041 926330 928886 975007 991706 959245 1056921 2325155 2455145 1413160 1156665 768436 756361 925099 920998 974980 982683 1013935 1021198 1146257 1153867 5169756 5355641 39.55 70.7 1
09:43:02 2024-01-23 719707 716366 218961 212885 352051 358269 391364 384121 241159 240677 296645 305097 337504 343488 4361126 4666173 6808701 6641005 1272845 1303210 324766 288314 306550 309148 367004 355173 342821 344783 231047 233335 738140 703713 1625019 1576897 485083 477719 700231 703048 885583 864585 927517 931599 969352 989720 962047 1066166 2333738 2452901 1409214 1165160 768436 755687 930338 922342 968530 984873 1019841 1028361 1148769 1143901 5141246 5355641 39.55 70.7 1
09:43:03 2024-01-23 719707 715568 214876 212881 351979 357443 387957 387033 240952 240730 297302 306065 336830 341196 4383359 4726105 6826427 6607351 1262890 1306844 325380 286517 310286 308283 365353 355675 342857 345306 230329 232027 735765 713853 1599947 1566224 482673 475933 694687 703751 888138 862028 923693 931599 975007 982354 954155 1066535 2331135 2434461 1324670 1169318 767888 751398 929020 926111 968530 983481 1010943 1031336 1155461 1153867 5154638 5365020 39.55 70.7 1
09:43:04 2024-01-23 727865 715568 214876 212940 350598 359388 390521 387650 240617 240162 297482 304084 338358 342514 4361238 4710840 6864813 6612090 1243299 1303210 323651 286553 311386 308283 364222 357335 342821 345526 230688 233335 748629 714111 1602581 1558457 481987 477792 693973 701055 892267 865812 919485 930278 979916 993998 954155 1061835 2325155 2443681 1409214 1160514 771734 754218 923666 922342 974980 982719 1007538 1020118 1151289 1158059 5192260 5376930 39.55 70.7 1
09:43:05 2024-01-23 727664 719638 216828 213073 349720 358450 392435 385715 241021 240499 297482 302465 337481 341304 4367762 4633973 6840452 6631389 1260714 1300401 324911 288350 308829 309931 365317 355712 341785 345306 231012 232679 739057 704719 1595552 1567677 483360 482035 698707 701055 888138 867041 923693 927497 976156 991706 958491 1059485 2325155 2461849 1424864 1156665 769533 756765 925099 920998 977749 982719 1013935 1021235 1147955 1152235 5175942 5356218 39.55 70.7 1
09:43:06 2024-01-23 721083 718617 216213 213057 351803 359036 390906 385402 241159 239118 297099 302536 336972 344259 4367762 4624661 6794504 6640503 1262853 1300363 323390 287508 309338 309723 363167 354635 342821 344783 230688 233335 748629 703713 1636673 1576897 483360 477579 697223 701055 884442 867041 928922 928886 972174 989720 962047 1066259 2333775 2452901 1411170 1158856 764510 756361 930338 918316 968530 982453 1016901 1026128 1143704 1151146 5113413 5359798 39.55 70.7 1
09:43:07 2024-01-23 718502 719370 214841 212371 351943 357443 391364 387594 240755 240766 297122 304134 336937 342375 4376665 4693024 6789664 6617023 1261091 1304136 324890 287028 309958 308319 365353 355173 342857 344819 230329 232027 743469 713092 1616349 1565111 483704 476304 695911 704048 888138 862065 925010 934248 976119 984882 955513 1066573 2331135 2431928 1337853 1168485 764510 750946 931387 926111 968530 982092 1014710 1031847 1155963 1154611 5140869 5376898 39.55 70.7 1
09:43:08 2024-01-23 728927 716361 216029 211926 351974 360510 390594 386396 240352 241086 297590 303316 338797 339210 4361276 4729385 6855461 6602988 1253098 1300438 323877 287468 310945 307102 366488 357371 342821 345306 230688 231636 747200 715642 1588538 1555976 482673 481319 696730 705049 891114 862065 921030 934248 975656 991192 953478 1058355 2318550 2440216 1409214 1165990 770673 750182 922476 928844 979609 986177 1011856 1027084 1159493 1160427 5231501 5365020 39.55 70.7 1
09:43:09 2024-01-23 731059 719633 214513 213003 352019 360508 391364 385402 241159 240882 297590 303494 338536 339210 4374013 4689673 6845275 6626395 1257969 1300438 322904 288562 309083 309289 365353 356829 341785 343334 231605 232679 740447 705726 1601949 1567677 482673 482497 699239 702549 885707 867041 925670 930278 975007 991706 959282 1060241 2327823 2455145 1432689 1156665 770002 755941 923518 922253 976166 989763 1017004 1021085 1148586 1153721 5170612 5363292 39.55 70.7 1
09:43:11 2024-01-23 720973 717414 218925 213082 354047 358269 390812 383241 241193 240677 295941 303061 337008 340309 4383379 4661662 6798648 6612142 1273755 1302285 323390 288314 306586 308319 366488 355460 342821 344819 230850 233335 748629 704719 1654240 1576897 485428 477755 700231 704048 885619 864585 926841 931599 969352 989757 962047 1068857 2332794 2458804 1409214 1165774 768436 756361 930375 922253 970320 984836 1021184 1027591 1149620 1145591 5133752 5353044 39.55 70.7 1
09:43:12 2024-01-23 719698 712269 214876 212556 351699 356369 390260 387321 240755 240304 297590 301241 336427 342375 4364648 4692295 6772162 6602988 1262890 1304136 324627 286190 309776 308319 365389 355712 342857 344783 230895 231831 744919 713092 1616349 1565111 482673 476304 695252 704048 885702 862028 923693 933585 975007 984882 954834 1069372 2335466 2430262 1403345 1169318 764510 751398 933028 926054 968530 982092 1013661 1032978 1152923 1152235 5146366 5357371 39.55 70.7 1
09:43:13 2024-01-23 728927 716724 214949 211708 351452 359676 390188 386160 240629 241765 296847 303281 338061 338258 4355020 4729385 6835950 6593610 1249821 1300401 323842 287432 308683 307387 366753 356829 342338 344819 230688 233335 742368 715131 1602205 1554747 482673 480639 696236 704549 889669 862028 920993 931599 977630 995400 954358 1059072 2322460 2444764 1376697 1174334 771107 752010 925099 926864 974479 981296 1009769 1028361 1159673 1155466 5207981 5355641 39.55 70.7 1
09:43:14 2024-01-23 725722 712300 218573 213074 351974 358593 387921 386468 241159 239524 297991 301206 337824 340273 4361388 4689687 6863926 6631389 1247665 1300438 328332 287028 309083 309506 363967 355748 342821 343334 230294 233171 751488 704719 1598459 1567337 483629 480603 696236 701055 889705 870110 924659 930240 977740 993961 959600 1056884 2325771 2467837 1374778 1159140 772280 758400 922439 921688 977749 988351 1012643 1020155 1149657 1154684 5185456 5355641 39.55 70.7 1
09:43:15 2024-01-23 721694 712336 218626 213668 351983 357443 391364 385617 241193 238819 296847 302781 337008 341857 4380340 4625827 6801252 6612179 1263419 1303210 324911 287751 309338 308354 363967 357371 342821 342843 231443 233007 742368 708395 1608429 1567677 481303 479763 699921 701355 886387 869507 928976 927635 971991 996508 959098 1063425 2326169 2449423 1424864 1152256 764510 753539 926414 921504 972702 990447 1016938 1021607 1142170 1152235 5111541 5351821 39.55 70.7 1
09:43:16 2024-01-23 722540 716366 214910 211926 351983 358269 391917 384967 240386 241051 296149 301275 337043 339759 4370880 4688375 6781953 6630848 1276491 1300438 323997 288350 309556 309679 367040 355424 342821 344819 230850 232353 752956 707746 1606426 1576284 485428 479763 700691 706053 883904 864552 930968 934174 969352 982692 959245 1068928 2331786 2444218 1411170 1163839 766153 756135 928323 922342 970631 982647 1019841 1029094 1152106 1145591 5126422 5355641 39.55 70.7 1
09:43:17 2024-01-23 724245 715568 214876 212552 352055 358557 387921 386167 240957 240641 296645 303730 337008 338258 4377132 4750149 6845275 6617023 1257119 1300438 323912 287108 310286 308354 366453 354348 341821 343334 230439 233792 758331 713853 1628636 1563616 484737 480494 695949 706555 890661 861484 920955 935577 978494 990436 954155 1059185 2318550 2445952 1376697 1170308 771183 749154 926141 927449 972147 981363 1007613 1026166 1160496 1153829 5224348 5357371 39.55 70.7 1
09:43:18 2024-01-23 728853 716407 218698 213215 351452 360183 390224 384121 241193 240713 297345 301241 337753 340370 4355020 4674678 6859040 6621746 1249026 1300166 323912 287468 308357 308107 367114 355456 341533 346737 229829 233335 750059 705726 1597490 1567337 482673 477683 695215 701055 889705 866769 922190 927635 975693 993998 956687 1053764 2321850 2462593 1337853 1156665 769533 756361 921131 921688 978215 982683 1010489 1019394 1147955 1152817 5170612 5346262 39.55 70.7 1
09:43:19 2024-01-23 719707 716578 218622 213518 351979 356405 390260 385581 241193 239153 296430 303778 336465 343488 4370964 4625827 6791537 6621746 1259221 1304129 324766 287181 309047 308107 365558 355566 342821 342807 230708 233119 738140 705726 1618304 1572135 481987 476340 697931 701246 883700 867041 926183 926902 971237 991192 958528 1063047 2334454 2445952 1411170 1155019 765157 756176 929020 917016 971321 988315 1016901 1026091 1142082 1148943 5103964 5348005 39.55 70.7 1
09:43:20 2024-01-23 719639 712300 216557 211957 351983 358053 391917 387630 240386 241086 297099 301241 337008 342375 4358428 4683023 6761346 6607397 1280151 1305988 324309 287526 310177 307711 366310 355278 342713 342735 231768 233007 754347 711809 1630732 1571156 484048 477755 698743 705049 882610 862022 927538 934926 969388 982692 956146 1069626 2327823 2427564 1378579 1164331 764068 750946 931696 924965 967571 983481 1015416 1029094 1152923 1152235 5132161 5351821 39.55 70.7 1
09:43:21 2024-01-23 728931 712264 214876 211708 352055 361080 390224 386740 240957 241765 296645 301241 338061 338258 4355020 4739304 6840263 6612501 1255673 1302274 326749 286929 309047 308178 367298 355712 341821 343334 230329 233299 747200 713853 1611843 1558457 484048 481700 697931 704041 891114 860771 922342 935388 977074 991192 952801 1059978 2318550 2440216 1378616 1165990 771183 749983 922476 927497 976363 982092 1009750 1025361 1158851 1154717 5216750 5355679 39.55 70.7 1
09:43:22 2024-01-23 729948 716944 218961 212890 351699 360799 390812 384427 241193 239931 297345 301241 338061 340612 4367762 4669510 6865244 6621960 1258372 1302274 323651 287913 306622 309289 364841 356500 341304 343334 231012 232679 758863 704719 1600851 1567677 482673 481355 698743 701055 887322 866426 923693 928886 974316 996106 959245 1056921 2324516 2458804 1396235 1156665 767799 755288 922476 919521 974980 982719 1013935 1020507 1144671 1152235 5170612 5348005 39.55 70.7 1
09:43:23 2024-01-23 719707 716185 218555 212552 352051 357766 390224 383241 241228 240304 295610 303061 337043 340034 4367471 4668926 6835896 6640503 1266460 1303210 324622 286741 306225 309254 364769 354635 342821 342843 230546 233007 744341 703212 1609484 1576897 484737 476340 697223 701055 884327 864585 929111 930938 971523 988324 962047 1066535 2331135 2453406 1409214 1161022 767341 755762 929020 919656 968530 982647 1019841 1026166 1144598 1145627 5113368 5346262 39.55 70.7 1
09:43:24 2024-01-23 717594 715572 218919 212556 351731 356119 387993 386740 240755 240508 297099 302536 336217 344014 4373973 4690453 6785159 6603265 1264977 1300438 324627 286114 310286 308072 364983 355748 342857 342843 230365 231670 737194 712830 1608887 1562889 482182 475598 695252 703048 885583 860771 925670 934248 975007 982390 955513 1068095 2327823 2427564 1413126 1165990 765157 750414 929020 925840 968530 982092 1010943 1030601 1154606 1153867 5147282 5357371 39.55 70.7 1
09:43:25 2024-01-23 728977 715568 214979 212592 351186 359640 390224 386452 240918 241345 297266 302839 337919 341579 4367628 4719081 6826624 6588220 1246416 1303099 324911 286992 311166 307387 364293 356829 342338 345282 230329 233171 739550 713092 1599328 1553643 481303 480639 694760 703048 889039 864585 923418 931599 975656 992593 952124 1061835 2318550 2440216 1407258 1162675 769533 750946 922476 925492 976363 982683 1007613 1023136 1154643 1158095 5186834 5357371 39.55 70.7 1
09:43:26 2024-01-23 728702 712300 218811 212791 350387 359135 392253 387361 240986 240499 297410 302501 337848 342514 4361201 4635041 6826624 6612104 1262517 1300401 324911 287958 309301 309007 365317 357841 342579 342843 231407 232679 748006 705726 1598092 1567337 481987 482154 699202 702776 885702 867041 925670 927534 972581 991670 959245 1061756 2325155 2455145 1428776 1155019 767799 755824 925679 920961 974085 988242 1013898 1021235 1146257 1153867 5155712 5355641 39.55 70.7 1
09:43:27 2024-01-23 720665 719592 216828 212395 351875 358378 390043 383134 241021 240837 296344 305205 336972 340273 4370880 4677713 6809730 6640597 1270120 1304055 323616 287607 306550 309723 365353 355136 342821 344783 230294 233171 747200 703713 1600658 1576284 485083 477683 699202 703048 885583 865812 927652 931599 972211 988324 963415 1067781 2334454 2452901 1409214 1163839 766794 757379 930338 919619 968530 982309 1019841 1026091 1146257 1145591 5114910 5365977 39.55 70.7 1
09:43:28 2024-01-23 716902 718355 216823 212379 351762 359546 391495 387413 240720 240606 297518 302080 335958 344504 4370603 4682889 6762502 6593156 1274058 1304136 324911 286956 310286 307817 365902 355748 344796 342843 231372 233171 746369 714111 1602569 1566224 483704 477011 698925 705049 884327 861484 926841 935577 973318 982692 955513 1069620 2327823 2423194 1392469 1164331 763964 752010 931387 924965 967156 983481 1016938 1030563 1152923 1150151 5143711 5362547 39.55 70.7 1
09:43:29 2024-01-23 722724 717337 216518 212677 354047 358486 387921 386396 240922 240730 296856 303907 336972 338258 4373785 4755173 6850576 6612367 1257082 1302937 323947 286956 308434 308283 366453 354062 341785 345794 230294 233335 733912 709774 1623132 1565111 485428 477792 694960 705002 889669 860599 919335 935315 977777 982656 954320 1063425 2327823 2441948 1326553 1175041 769533 752047 927732 926280 972359 980670 1011931 1032978 1157698 1156954 5165285 5353006 39.55 70.7 1
09:43:30 2024-01-23 730017 716587 214915 212890 350593 359351 390841 386997 240317 240606 297309 302643 337753 340690 4370880 4701568 6846514 6602988 1240645 1300438 324911 286598 309099 308033 364222 356793 342821 344783 230652 233227 748629 713092 1609160 1556958 481987 477792 693973 700521 892267 865812 919609 930214 979916 993998 952801 1056809 2326169 2443681 1380535 1159966 770633 754612 922439 922342 976823 987480 1009712 1022618 1151857 1158782 5200471 5355641 39.55 70.7 1
09:43:31 2024-01-23 726866 719638 216305 212485 350567 358557 391917 385545 241021 240641 297626 302855 337043 341028 4370880 4627388 6822540 6612367 1262517 1300438 324682 287873 309301 308319 365353 357082 342821 342843 231407 232679 745187 706735 1597695 1567677 482178 480603 699239 701055 885583 867041 926330 926147 974316 991670 962730 1061837 2325155 2452901 1411240 1150100 768349 755463 927661 923568 976128 991868 1017000 1022581 1148549 1154538 5164044 5355641 39.55 70.7 1
09:43:32 2024-01-23 722784 717378 214841 212552 351911 360056 391364 383241 240922 241086 296609 302992 337008 340273 4361238 4667859 6798648 6631124 1277405 1303210 323997 287549 308357 308283 367004 355424 342821 344783 230850 232679 746802 707240 1603974 1575489 485083 479763 700231 705049 882411 863287 927538 934248 966504 982692 959245 1066128 2332794 2452983 1411170 1166607 767951 754263 930313 924198 971210 984800 1019031 1029094 1152106 1145591 5133752 5355641 39.55 70.7 1
09:43:34 2024-01-23 722724 716587 218834 212850 352055 358557 387957 386740 240720 240268 296192 303484 336500 338936 4374013 4736692 6826624 6602988 1259814 1300438 323877 286961 309775 308283 366453 354312 341785 345794 229936 233335 733912 710790 1602210 1565111 485428 477792 693973 704005 889398 860261 922342 935315 975656 986886 954155 1062138 2334077 2441168 1328436 1176013 769533 752929 929714 927525 972665 982092 1012653 1031336 1155498 1153867 5162009 5355641 39.55 70.7 1
09:43:35 2024-01-23 726788 716321 218843 213039 350315 358557 390224 387903 240922 239560 297590 303494 337763 340273 4351878 4688375 6841633 6593610 1243299 1300438 322939 286647 311166 308033 364258 357335 342579 344783 230329 233171 747200 713092 1594677 1555852 481225 477792 693481 701018 890967 866426 919410 930241 981878 996106 955720 1060128 2322460 2439060 1409214 1163280 771107 751973 922439 924965 976363 986084 1006784 1023062 1152923 1158672 5185456 5346262 39.55 70.7 1
09:43:36 2024-01-23 728927 717151 218626 212512 351416 359676 391364 384391 241334 240268 297554 303068 338061 339210 4348814 4658338 6817299 6593156 1260714 1300438 324911 288554 306261 308319 367078 355712 341508 344783 230652 232026 749415 704719 1602599 1567677 482673 481695 698707 701055 887507 869490 926854 930240 976280 998933 960283 1060382 2325771 2462121 1432689 1156665 768436 755687 925027 922305 976363 988279 1014673 1022693 1149620 1153051 5170612 5346262 39.55 70.7 1
09:43:37 2024-01-23 719707 716366 218550 211922 351654 357443 390224 383241 241900 240641 296645 303027 336972 340309 4364648 4652284 6789323 6621746 1269213 1304136 323619 287963 306442 309254 365353 354635 342821 344602 230329 233007 748629 704719 1633347 1576897 485214 477383 699921 704400 887688 864438 928976 931452 972692 990473 963266 1069067 2333738 2452901 1411170 1163280 767250 755687 929020 920904 971284 986177 1021296 1026128 1148769 1145554 5111429 5348005 39.55 70.7 1
09:43:38 2024-01-23 720152 715572 214876 211922 351947 357156 387921 387594 241124 240677 297991 303484 336465 341064 4367762 4708556 6789323 6593572 1259296 1303210 325380 286754 310250 308319 365389 354348 342821 345794 230329 231993 740053 713092 1593614 1566959 485428 479763 695454 705801 889363 864552 923507 934927 976280 986276 954155 1066535 2335110 2441948 1349830 1173643 769533 753150 927732 924763 972702 982092 1010943 1031336 1155191 1155502 5164044 5357371 39.55 70.7 1
09:43:39 2024-01-23 728659 715568 219001 212885 350602 358557 390224 387903 240755 240100 297626 303281 337043 339759 4348739 4689687 6869267 6612367 1240645 1299437 325344 286293 310286 308319 363967 356793 342821 344783 230763 234286 738154 711809 1600245 1558065 482330 477683 694960 700337 893166 867634 920918 931599 979916 993815 954155 1056533 2318550 2441383 1409214 1160514 769533 753501 924442 922342 974980 982381 1007575 1020118 1152106 1158059 5186557 5342449 39.55 70.7 1
09:43:40 2024-01-23 723293 716144 218771 212890 349854 357479 390485 385545 241124 239595 297662 301206 337008 341857 4361501 4612674 6779997 6612367 1262517 1300401 324911 287432 308429 308319 366040 356537 342677 342627 230905 232971 739550 707746 1597017 1567337 480850 479423 699921 698995 884327 868890 927465 927635 971867 993998 959245 1064680 2325155 2443681 1420951 1150614 765157 756361 927732 919656 971321 990483 1016901 1024594 1142082 1151420 5102664 5331875 39.55 70.7 1
09:43:41 2024-01-23 719707 712309 218997 211891 352046 358018 391364 383241 240720 241051 297288 304027 337008 339759 4348777 4661198 6775171 6612367 1281355 1300166 323445 288062 309047 307821 366345 355314 342713 342807 231229 231991 755052 709774 1632150 1572135 484048 477755 700231 706481 882374 861684 928895 933585 970622 982656 958086 1066241 2327823 2436758 1366009 1164331 764624 753003 929052 922342 968902 984177 1019114 1029094 1152923 1148517 5124333 5342449 39.55 70.7 1
09:43:42 2024-01-23 722780 715568 218934 212512 352051 358593 387885 385545 241124 240304 295740 304169 337008 340317 4367762 4747930 6841231 6612265 1258008 1304092 324784 286848 309872 308213 365175 354166 341605 346247 229955 233227 745771 709774 1603873 1566959 485428 477683 693926 704005 889400 861484 924980 935352 976391 982656 952801 1060016 2331135 2443681 1318913 1174479 769533 753539 926414 926280 973393 980670 1010489 1029094 1157956 1154684 5197690 5355641 39.55 70.7 1
09:43:43 2024-01-23 724652 715568 218746 213034 351699 358593 387921 385545 241193 240298 296847 303494 337753 339795 4357998 4675238 6864858 6602773 1244186 1304129 324911 286813 311533 307711 364627 357878 342821 344819 230329 233171 747200 714621 1615266 1553370 481303 477864 695454 703048 889400 865812 923693 931528 978457 992593 952528 1060241 2318550 2440216 1412393 1162675 769533 752010 922476 924800 977477 982611 1007613 1024594 1153789 1161377 5184851 5361194 39.55 70.7 1
09:43:44 2024-01-23 728143 716370 218780 212547 349863 360056 391917 385545 241124 240304 297554 302643 338025 340309 4364648 4643017 6860113 6621960 1257441 1302274 324875 287837 308357 308389 365353 355383 341497 345550 230329 232679 746596 703713 1601624 1567677 483360 482497 698212 702549 889400 867041 923693 930278 976391 997389 957811 1053764 2324516 2462121 1407258 1155842 770669 757568 922439 919656 977749 988315 1013150 1021964 1147955 1154684 5173449 5346262 39.55 70.7 1
09:43:45 2024-01-23 719435 716366 218397 212885 352055 358269 391364 384391 241900 239560 297099 303730 336500 340824 4357998 4636078 6790638 6631392 1266498 1303210 323425 287383 309011 309723 363131 354598 342821 342843 230798 233335 748629 703212 1632278 1576897 484048 476304 697223 701055 885583 867041 927500 930241 972211 991192 963415 1066535 2335434 2455145 1411170 1159140 765157 758511 930998 919004 968530 982719 1019114 1026128 1143704 1148906 5098205 5346262 39.55 70.7 1
09:43:46 2024-01-23 717590 712300 214876 212556 352019 356405 391364 387903 240755 240677 297554 302115 336463 342194 4370683 4681527 6762769 6602988 1279235 1304136 324911 287064 310726 307387 365282 355748 344796 342843 231256 233007 743778 713092 1615372 1567677 483704 477047 697223 705049 883189 859517 927500 935577 971449 982692 955026 1070904 2327549 2426647 1396235 1164331 763418 752010 931696 924197 965786 983481 1019565 1029094 1152923 1147247 5122762 5351821 39.55 70.7 1
09:43:47 2024-01-23 725353 723071 218734 211918 352055 359676 387921 385581 240952 240801 296430 304954 337777 341300 4370808 4759643 6834766 6602988 1256843 1300438 327673 287288 310250 308354 368156 354062 342338 343334 230132 233335 742368 711809 1621353 1558457 485083 480603 695215 705039 891004 860261 920993 935388 975693 991192 954834 1064108 2318550 2443695 1345386 1174479 771687 752467 927073 928187 974085 979250 1010489 1029094 1160496 1155502 5201666 5355641 39.55 70.7 1
09:43:48 2024-01-23 726904 712296 218617 213074 352631 359099 387632 387650 242029 239383 297482 304134 336901 342270 4367628 4673750 6874165 6621960 1242790 1302285 328368 286754 308502 309254 364258 355784 342821 343370 229578 233171 752917 705222 1604427 1565111 482561 477864 695215 701055 888043 867041 920836 926221 977802 991670 956417 1057183 2326169 2467837 1335969 1158314 772280 756361 921131 922342 977749 989747 1011931 1021607 1149657 1154681 5185456 5346262 39.55 70.6 1
09:43:49 2024-01-23 721552 718585 216702 213609 351803 357623 391255 385438 241762 239347 297279 304776 336830 342098 4364648 4608843 6786985 6612367 1264692 1304136 323390 287873 309812 308354 363167 356540 342857 342843 231047 232843 750059 707240 1635019 1575489 483360 477011 698248 701746 884327 869507 927575 927497 972211 992325 962730 1065775 2335434 2455145 1413126 1156665 765157 756735 930338 917016 968530 989747 1016938 1026128 1143432 1148943 5098205 5354465 39.55 70.6 1
09:43:50 2024-01-23 725316 717608 214876 212410 351911 358414 392435 386288 240986 241015 297590 302536 337043 340273 4358428 4671656 6742696 6612090 1281355 1304136 324225 288350 309775 309460 367040 355712 342821 342843 231804 232026 749415 707746 1636261 1572135 484737 477792 700231 704005 883074 862065 930292 935577 968666 982692 959282 1071187 2327823 2440216 1362378 1163839 764068 753683 930313 924965 967843 982647 1019841 1030601 1152923 1147211 5130526 5358033 39.55 70.7 1
09:43:51 2024-01-23 724722 717604 216823 212708 353938 359640 387921 387055 241124 240677 296847 303838 337008 338972 4367471 4747930 6836357 6593677 1257119 1304136 324627 287441 309775 308354 367040 355173 342579 343370 230365 233007 737612 714621 1603692 1558457 484737 481695 695252 705039 891635 859517 920993 935352 979916 991192 954834 1060086 2321850 2443681 1318913 1171140 771734 749847 926141 927571 974980 982092 1010489 1030725 1164452 1158672 5225988 5367465 39.55 70.6 1
09:43:52 2024-01-23 731059 716615 218934 212587 351947 360474 387668 384391 241159 240339 297056 302115 338869 340612 4355020 4674678 6873363 6621746 1248133 1300166 324890 287037 308829 309289 364258 356288 341544 343370 230688 232679 739057 703713 1599388 1567677 482524 481355 696730 701055 889039 867041 923036 927571 974242 991670 958528 1057295 2323502 2464339 1409214 1156665 770633 755687 921785 919693 981742 990464 1013225 1021889 1150220 1157141 5178449 5338640 39.55 70.7 1
09:43:53 2024-01-23 719707 718617 215503 213034 351943 359036 390260 385274 241796 239560 297590 303027 336500 340344 4355283 4591966 6770672 6574391 1262517 1300438 324911 287909 309556 308319 364805 357371 342857 342843 231407 232998 743778 706735 1601313 1566565 481303 477900 700231 701055 885583 868890 926330 926241 974316 991706 962047 1062631 2326169 2451161 1432689 1149795 765157 757919 927661 923568 974048 992475 1016752 1022618 1148586 1152088 5136274 5349204 39.55 70.6 1
09:43:54 2024-01-23 719707 717451 218744 211953 354006 358305 390812 383241 241159 240677 296401 303027 337008 340273 4367762 4642905 6789323 6635767 1273755 1300438 322904 288757 306586 309289 367004 354671 342821 344819 230688 232679 748629 704719 1632555 1576897 485428 477755 701225 704549 885583 865812 928895 931599 970075 991192 963415 1069620 2333775 2455307 1411170 1166607 768900 756361 931700 922195 970557 988362 1022717 1031336 1149620 1145591 5124333 5351821 39.55 70.7 1
09:43:55 2024-01-23 721035 715861 214876 212898 352019 357443 387957 387630 241124 240713 296847 303730 336782 341340 4364648 4705198 6762389 6602988 1266779 1304136 324627 287028 311166 308319 365389 356288 344796 342843 230365 231670 739119 714621 1596000 1566565 483704 476304 697223 705049 885583 862028 926068 935577 975007 982656 953674 1070099 2335743 2430868 1456971 1168485 766701 752467 934308 927598 968940 983481 1016938 1030601 1156786 1152235 5111541 5361194 39.55 70.7 1
09:43:56 2024-01-23 728659 712305 219005 211699 352055 360472 388029 385617 240755 241765 296452 303387 338096 340612 4364648 4734454 6845275 6584086 1257119 1300438 324627 287028 310031 308354 367298 355424 342338 343370 230329 231670 736731 716133 1615524 1558457 484737 481695 695252 707021 891635 859517 920993 935388 978494 992581 955327 1061342 2322460 2446592 1403345 1172659 772837 751324 925099 928850 974943 984081 1010489 1026091 1160993 1154717 5220477 5349736 39.55 70.6 1
09:43:57 2024-01-23 728922 716352 218657 212890 352019 360219 388029 384427 241193 240100 296847 302115 337008 339611 4361613 4675106 6854600 6621746 1249026 1300363 324663 287436 308393 309758 364258 355784 341856 343370 230365 232516 743778 703212 1587953 1566565 482673 481695 696730 701055 889669 867634 924867 930240 977630 996814 959600 1055893 2327429 2469122 1415083 1157206 771734 757650 925178 921651 977749 989480 1012419 1022041 1150473 1151352 5182577 5338640 39.55 70.6 1
09:43:59 2024-01-23 718686 716402 218617 212925 352046 358269 387632 383277 241900 240339 297099 304883 336771 340309 4336362 4639594 6779997 6631036 1270120 1300438 323877 287873 306297 309723 365061 354635 342821 344819 230885 233335 748629 703212 1598581 1576897 484737 477047 701957 702864 886425 867634 928770 931489 972064 991010 963988 1068418 2333017 2455145 1413126 1163280 766794 756164 931659 919509 968493 982683 1019841 1028819 1142979 1148979 5092525 5338640 39.55 70.6 1
09:44:00 2024-01-23 716578 712233 214876 212547 352015 356405 391364 387939 240957 240713 297345 301275 336500 342375 4358428 4683023 6779997 6602939 1259296 1300438 325344 286651 310286 308354 365353 354671 342821 345550 229971 232062 742019 712584 1601254 1566684 485428 479083 695949 705049 888221 864552 925558 935518 976280 984882 955239 1066535 2334077 2434461 1362544 1172808 768900 753150 929679 926184 971048 982092 1012456 1029428 1155498 1154681 5140982 5357371 39.55 70.7 1
09:44:01 2024-01-23 730485 712264 214876 212890 350921 360056 390224 387975 240420 240677 297626 303281 337552 339246 4364648 4699177 6831885 6593647 1250922 1303210 323912 288115 311166 308068 366488 357878 342821 345306 231047 233627 740959 715904 1602656 1555852 483360 482497 697931 706053 893203 863937 922114 935352 977802 993989 951642 1061530 2323502 2444854 1403345 1171974 772280 751124 925099 929545 974252 982092 1009750 1026166 1162143 1154717 5214970 5355641 39.55 70.6 1
09:44:02 2024-01-23 730507 712287 218653 213219 352019 360508 387957 383851 241159 240304 297590 302536 337008 340129 4367780 4679695 6844846 6621670 1254890 1300438 323651 288003 308429 309289 367078 355456 341017 346737 230636 233171 739550 704719 1627298 1567337 484048 481173 696939 701055 886517 867041 923334 930278 977777 996106 957775 1058580 2325155 2465819 1418995 1156665 771107 756361 921785 920830 979834 989711 1013376 1021964 1149620 1155502 5170574 5336884 39.55 70.7 1
09:44:03 2024-01-23 719670 716067 218708 213215 351947 357407 390775 385581 241159 239118 297991 302992 336465 341821 4336367 4607689 6780325 6612367 1264655 1303210 324370 287145 309739 309475 366040 355566 344760 342771 230905 233135 738140 705726 1627503 1576610 483211 476268 698212 702748 884954 867041 927427 929545 974076 991192 963415 1066535 2337095 2452901 1413126 1156665 767341 757973 930338 916980 968530 988279 1016938 1026091 1143704 1148906 5096076 5346262 39.55 70.7 1
09:44:04 2024-01-23 717558 715302 214876 211891 351974 357443 391917 387285 240755 240846 297063 301206 336736 341821 4348739 4668171 6742696 6603059 1278244 1305988 323493 286916 310579 307711 366890 355529 342749 342627 231590 233007 740959 711969 1610296 1566959 485083 477683 699202 705049 884442 862709 928846 935577 970725 982692 955703 1069589 2327823 2431009 1418995 1165990 763964 750909 931659 926007 966434 983481 1016901 1030563 1152923 1148906 5117120 5353899 39.55 70.7 1
09:44:05 2024-01-23 725721 716582 218961 211856 353780 360183 387957 386124 241124 241765 297273 304869 337516 340853 4364648 4744556 6829550 6617117 1258486 1302274 325239 286813 310579 308213 365211 354025 342821 345613 230294 231993 741483 713092 1599669 1565111 485845 476304 695454 705049 888142 860735 926054 936678 977084 984882 954834 1066203 2331135 2434461 1328436 1173643 769203 750790 929052 927598 971284 981223 1013376 1032072 1157099 1155502 5148909 5346262 39.55 70.7 1
09:44:06 2024-01-23 728940 715572 214841 212485 350602 358557 390224 387939 240720 240064 297590 302323 337481 339998 4361501 4692295 6853671 6583796 1252608 1302274 326749 287598 310250 307352 366453 357371 342050 345794 230329 233335 748629 716154 1619212 1556525 483360 481659 695252 706946 891598 861381 922305 935577 978457 992593 952801 1060016 2321850 2443681 1405301 1168485 771734 751472 924442 928813 977056 984177 1010489 1026128 1161871 1157168 5218522 5355641 39.55 70.7 1
09:44:07 2024-01-23 731770 712305 218970 212547 351983 360763 390224 384355 241159 240304 297554 302080 338061 340092 4348777 4682889 6856289 6621960 1252069 1300363 323912 288418 309447 309940 364478 355748 341268 344368 230798 232971 750824 703713 1610088 1566959 483360 482753 698212 701055 890033 868890 925010 928886 974205 997352 957811 1055780 2325155 2467837 1318913 1158856 770633 757304 922439 920998 977749 990915 1013898 1021235 1149620 1155502 5177861 5346262 39.55 70.6 1
09:44:08 2024-01-23 719435 712300 215610 213224 352019 357982 391364 385581 241865 239524 297554 303027 336465 343977 4376944 4618560 6795796 6612104 1264210 1305990 324911 287643 309775 308319 366040 356646 342821 342843 231047 233007 765094 707746 1606632 1572135 481987 476304 698707 700521 884327 869507 927575 926184 973589 992593 959245 1063085 2335434 2452901 1411170 1153376 765157 758511 930067 919471 972702 991146 1019841 1028361 1142892 1152235 5098205 5346262 39.55 70.7 1
09:44:09 2024-01-23 719707 715745 214897 211922 351979 358557 392472 386396 240849 241345 297108 303919 336759 343038 4361389 4667744 6752309 6621813 1283188 1303863 323853 287994 309192 307817 366488 355136 342821 342843 231047 231991 750824 707746 1616085 1574370 484737 477755 700231 705049 882540 861757 930177 934248 967908 982656 959488 1071148 2327823 2436758 1366009 1164331 764510 753683 930338 922342 967487 984873 1019841 1029094 1152923 1146849 5117120 5346262 39.55 70.7 1
09:44:10 2024-01-23 722780 715568 218765 212556 351762 359352 387632 386416 240918 240535 296059 304739 336830 340653 4367628 4757202 6846109 6612527 1257119 1300401 324627 286992 309812 308283 366453 354062 341268 345794 229936 233691 742912 709774 1615961 1562889 485428 477792 693973 705002 890666 859650 922342 936928 975656 984882 952801 1061530 2327823 2443681 1318913 1173643 771183 753003 926414 926939 974085 979250 1010489 1028324 1162143 1154684 5209103 5351821 39.55 70.7 1
09:44:11 2024-01-23 726865 717493 216253 212905 351128 358414 387668 384824 241055 239579 297266 303351 336559 340575 4364244 4688488 6864858 6602988 1239687 1300401 325380 286186 310286 308319 363131 355420 342579 342843 229971 231993 745510 711061 1626448 1562889 482673 477792 693973 700521 892267 867041 920300 928228 978494 991670 955432 1052260 2326169 2462121 1320197 1159966 771734 755687 921785 922342 979561 982683 1007613 1020118 1149620 1158059 5190266 5352663 39.55 70.6 1
09:44:12 2024-01-23 725600 717599 216550 213416 350705 360019 391219 385402 241021 239896 297662 301241 336972 341304 4361501 4596011 6779997 6593268 1260714 1300438 324911 287585 309301 309934 364258 357371 342821 342843 231047 232516 743778 707240 1598416 1567677 480961 481127 700231 698995 885583 869507 924831 926147 973589 991706 962047 1063388 2327823 2449423 1430732 1149795 765157 754218 927732 921651 972702 992584 1019841 1022693 1139676 1152235 5147950 5348600 39.55 70.7 1
09:44:13 2024-01-23 721716 717300 216828 211715 351875 358522 391917 384355 240755 241086 297230 304489 336937 340237 4348744 4661437 6770672 6621746 1277405 1300438 321969 288431 308357 308389 366453 355136 342821 342843 230329 232026 741837 703330 1612187 1576897 485083 477719 700728 704549 884170 864585 930253 931599 968630 987489 962047 1068057 2332794 2451237 1409214 1162675 764510 754753 930338 922179 968530 984873 1021296 1031463 1150146 1148517 5102719 5348600 39.55 70.7 1
09:44:14 2024-01-23 720152 716824 219005 212547 352051 357479 387668 386452 241090 240268 296443 303942 336736 342551 4367762 4717935 6807973 6602988 1259814 1304136 326640 286553 310286 308319 365317 354062 342579 345794 229578 231636 742912 711061 1614314 1565111 485428 476975 693214 705049 888138 860872 924867 936678 977084 982620 954155 1063462 2331135 2441948 1328436 1175316 770633 752047 927732 926111 975174 982687 1013225 1033509 1159493 1155466 5140968 5348005 39.55 70.6 1
09:44:15 2024-01-23 726825 715302 216819 213224 350804 359387 390260 387975 240952 240019 297662 301206 337008 339759 4348739 4685025 6831885 6584231 1243299 1304136 324694 286848 311606 307817 365126 356866 342821 344819 230652 233171 747200 714365 1633705 1549237 481303 480603 694723 703048 886087 864548 923693 931599 978457 993729 952087 1060241 2318550 2440216 1409214 1164331 770002 753003 925679 929966 977676 986230 1007463 1027047 1159493 1160427 5192260 5345258 39.55 70.7 1
09:44:16 2024-01-23 730017 712336 218771 212556 351429 360510 390812 384355 241159 240268 297554 304013 338025 339611 4361501 4667112 6817299 6612090 1259777 1299442 323997 287873 308357 308319 364222 357335 341508 344857 231012 232679 739057 704719 1598988 1565111 483086 481659 698707 701055 888138 867041 926054 929300 975007 991742 959208 1060253 2323502 2460556 1426820 1157201 770633 757435 922439 920942 976823 991868 1016273 1021048 1146293 1153867 5167734 5336884 39.55 70.7 1
09:44:17 2024-01-23 720389 718548 218617 212890 352055 358018 390224 386097 241193 240268 297207 305205 336500 340273 4345641 4640145 6779997 6631124 1268509 1300438 323616 287873 306586 309657 365389 355173 342821 344783 230365 233171 748629 703713 1608091 1576897 485083 479156 700231 703775 885583 866426 926841 931599 971163 991192 963415 1066241 2339080 2462308 1382454 1163280 768463 757849 932974 922253 970320 982611 1022025 1028361 1146771 1148870 5107611 5346262 39.55 70.7 1
09:44:18 2024-01-23 716537 716582 214876 212608 351983 356405 390188 387903 241124 240882 296883 302781 336229 342411 4364648 4681780 6761941 6593663 1268621 1305021 323842 286557 310945 308068 365389 356504 344796 342843 230850 231670 742912 714621 1604977 1565111 484048 476304 697223 704005 885583 861418 926878 935577 974316 989699 958086 1070683 2331786 2426336 1411240 1167177 764510 753613 933682 924965 967843 984604 1019728 1030563 1152923 1148906 5126144 5355641 39.55 70.7 1
09:44:19 2024-01-23 725353 716071 219032 211708 352046 359929 390224 386740 241159 241765 296645 302536 338025 338223 4364372 4729844 6835950 6593610 1256223 1303210 324890 287122 308720 308068 367556 355712 341821 345550 229971 231636 735322 711809 1633848 1562889 485428 480603 695911 706075 887415 860261 922810 938834 981641 990473 954044 1065554 2329089 2448332 1370940 1173643 772285 749847 927661 931562 974085 981363 1010489 1028516 1162143 1154681 5209898 5341613 39.55 70.7 1
09:44:20 2024-01-23 726788 715572 218807 213219 351407 359387 390224 387975 241090 239560 297266 301206 337008 339246 4336362 4683023 6869267 6603091 1240645 1300438 325344 286079 310286 308354 363167 356829 342821 344783 230329 232027 746981 709037 1605092 1555852 482036 477828 693481 701746 894438 867634 922227 930278 980464 993925 955401 1061831 2325155 2443681 1409214 1160514 772768 753539 925099 924309 979609 982719 1007575 1021607 1152923 1163022 5192260 5346262 39.55 70.6 1
09:44:21 2024-01-23 723585 716366 218929 212890 350885 357479 391364 385545 241124 239595 297662 303494 337008 342109 4336451 4590298 6781840 6603227 1260714 1303210 324682 287670 308829 308283 364258 357624 342338 342843 231407 232635 746596 704719 1598648 1566959 481876 481064 699921 700944 888101 867004 926218 928887 974860 998933 959245 1058745 2324516 2455109 1411240 1150063 767799 754994 925062 920345 973525 989711 1013935 1021198 1145445 1152235 5154638 5338640 39.55 70.7 1
09:44:23 2024-01-23 720152 712300 214626 211926 354047 357982 390224 383241 241124 240503 296013 303027 336500 339759 4351640 4652858 6781802 6631124 1269213 1303210 322904 287432 306550 309254 365061 354307 342821 342843 230329 233171 747200 703834 1600323 1583353 485428 479423 699698 702937 886425 865665 928976 931599 972211 990492 963604 1066015 2337095 2455145 1440264 1161848 765157 755687 930998 919619 968258 982647 1020568 1026166 1143704 1148943 5105495 5348005 39.55 70.7 1
09:44:24 2024-01-23 718383 712264 218729 212552 352019 359546 390224 387939 240755 241086 297590 302781 335994 341857 4367780 4691105 6789323 6612367 1259296 1304136 325380 287702 310286 308354 365353 354344 342605 346211 231815 233956 741483 711809 1634386 1566224 485428 479491 695949 705049 889488 862028 925010 939539 977777 986276 955513 1066535 2337095 2440216 1324670 1175316 768900 753150 929020 928158 972702 982092 1013623 1031626 1157136 1153866 5140982 5357371 39.55 70.6 1
09:44:25 2024-01-23 728927 718277 214876 213070 350885 359676 390812 387975 240952 240339 297302 303494 338025 339281 4358428 4692295 6810685 6584231 1247917 1300438 323425 287145 311423 307606 367712 357621 342713 345758 230708 233335 752917 715904 1594527 1555417 482673 481355 696236 704549 892891 863937 922999 933585 978494 995337 952801 1061831 2318550 2436709 1405301 1168645 771183 749687 925099 929504 976363 982092 1010489 1026128 1162143 1156386 5213027 5346262 39.55 70.6 1
09:44:26 2024-01-23 731000 712327 218617 212556 351938 360763 388029 384121 241193 240304 297099 302115 338061 339611 4361538 4673750 6826624 6612367 1259814 1303164 324478 288472 308938 309113 364663 355602 340609 345758 230708 232971 745187 703713 1596247 1567677 483641 481781 698212 701055 884209 868890 924055 928886 976391 991742 958528 1057183 2324516 2466087 1370940 1156665 772280 756361 922476 921035 977749 989747 1013898 1021235 1149657 1154684 5170617 5336884 39.55 70.7 1
09:44:27 2024-01-23 718614 712341 218248 213215 352055 357479 390812 385581 241900 239560 297991 303061 336736 341304 4358390 4614769 6770672 6622028 1264323 1302274 324875 287288 308933 308213 365806 357188 344796 342843 231047 232679 750059 708395 1600677 1572135 482330 477011 698212 699600 884327 869507 927575 926221 971486 993729 962047 1065016 2333775 2451161 1415083 1152556 765199 756139 929020 918316 971321 991183 1018388 1026128 1143704 1151420 5094565 5333077 39.55 70.6 1
09:44:28 2024-01-23 720665 712314 214876 212407 352019 358018 392472 386740 240386 241086 296681 302526 336736 341304 4355283 4668467 6758689 6621682 1282905 1305879 323326 288170 310213 309460 366488 355784 342821 342663 231158 232026 737668 707746 1615601 1572135 485083 477792 700231 704005 883074 861418 930292 935577 969388 982728 959245 1071149 2327823 2436758 1347229 1164905 764612 754218 930313 924965 968530 982647 1019841 1030601 1152923 1147247 5113363 5346262 39.55 70.7 1
09:44:29 2024-01-23 723020 715568 219041 212583 352055 359098 387921 387055 240957 240677 296221 303730 337043 338223 4358428 4749836 6801139 6603095 1259258 1303210 325380 286754 310286 308746 367078 354062 342821 343370 230329 231831 765094 710048 1581312 1565111 485177 477864 694723 705575 889705 859554 923693 938117 978530 982692 954155 1066397 2331135 2443681 1339736 1175316 771734 754218 928749 926147 974085 982092 1010225 1032978 1160496 1153829 5173449 5351821 39.55 70.7 1
09:44:30 2024-01-23 726820 712269 218805 213347 351452 359387 390224 388011 241124 240304 297338 301241 337788 340034 4370600 4693741 6885301 6612367 1239762 1306784 325835 286589 311166 309758 363967 356537 342749 345306 230688 232062 744039 711061 1603929 1552727 481987 481469 694232 703548 889705 865812 923693 931599 980647 992593 952801 1058153 2318550 2436758 1409214 1163243 769533 751404 922476 926184 977749 982381 1007613 1026128 1155534 1161377 5193966 5355641 39.55 70.6 1
09:44:31 2024-01-23 728927 716402 218852 212881 350917 360219 391364 385581 241159 240392 297279 303103 337777 342477 4364572 4648233 6826624 6612104 1262517 1300401 324911 288265 306153 308389 364805 357371 341856 344819 231047 232679 741837 703713 1592384 1567677 483360 482072 699921 701055 889400 867041 925670 928923 976812 997389 959245 1060241 2323502 2460848 1420951 1155019 769533 757919 922476 920998 977749 988351 1013972 1021607 1149620 1151352 5168603 5338640 39.55 70.7 1
09:44:32 2024-01-23 718140 716398 215637 212885 352051 360056 390521 386645 242401 240019 297201 303591 336594 341196 4361389 4624147 6786967 6621746 1264285 1300166 324658 287468 309812 309037 363167 356577 344553 342843 231083 232679 739550 705726 1626709 1576625 483360 477011 698212 701055 884327 868890 928932 928886 972211 991892 964785 1066535 2337095 2455145 1413126 1155019 765157 757842 930998 919004 972702 991183 1019841 1026166 1142892 1152235 5094565 5348005 39.55 70.7 1
09:44:33 2024-01-23 719639 717525 216859 212234 351767 358342 392472 387177 240986 240739 297266 304776 336866 342001 4364648 4682889 6723821 6602752 1279525 1304136 323961 287468 310286 307852 366488 355748 342821 342843 231407 232579 746596 710282 1599103 1567677 484048 477792 700728 705039 883074 862028 930292 935593 969352 982728 959282 1071671 2331135 2433306 1381773 1164331 764624 753539 931696 924965 968530 984873 1019841 1030601 1152923 1147247 5120673 5349090 39.55 70.7 1
09:44:34 2024-01-23 721552 717530 214626 212415 351947 358126 387813 387177 240986 240396 296443 303977 335994 339795 4367471 4736692 6826624 6607763 1258008 1304136 324627 286790 309812 308354 365353 354094 342821 343334 230329 231314 733912 709774 1662169 1562889 484833 477864 693214 706111 888117 859554 923036 936751 977110 982692 955239 1063462 2327823 2445952 1392831 1175316 771183 752083 927073 926184 974708 981399 1010489 1029132 1162143 1156350 5200754 5359798 39.55 70.7 1
09:44:35 2024-01-23 726904 717081 216213 213077 351272 361320 387885 387939 241193 239560 297266 303955 335981 339723 4361613 4688488 6863926 6607651 1240645 1304136 325380 287643 311166 308389 363712 356866 342821 345306 230885 231831 753581 712075 1609754 1558457 482330 480372 693178 701055 893534 867041 920338 930938 981379 991742 955513 1058729 2327823 2458630 1340746 1161848 772830 754686 924442 924309 977749 982755 1010489 1022371 1155140 1162074 5197690 5345330 39.55 70.7 1
09:44:36 2024-01-23 726904 718600 219005 212547 350387 358593 391917 385330 240883 240641 297302 302643 337043 341340 4364648 4611556 6798648 6602988 1262239 1300438 324453 287945 309593 308319 366558 356866 342821 342843 231443 232679 736278 705726 1603997 1567677 481303 480639 700231 701055 888138 869507 924831 926221 975007 1000282 963415 1062668 2326169 2457055 1413160 1150100 767799 756361 926414 922342 974980 993275 1019182 1022468 1147424 1155466 5165285 5351821 39.55 70.7 1
09:44:37 2024-01-23 719707 717451 218725 212273 351650 358522 391364 383241 241159 241051 296847 303061 337043 340309 4358428 4652284 6791537 6631036 1268307 1300438 326410 287028 306153 309758 364805 354384 342857 344819 230365 233007 738140 702710 1596198 1576897 485428 477383 699239 703048 885583 866426 928864 931599 972248 991192 964099 1066241 2335434 2455145 1409214 1159372 767918 756361 933028 922253 970283 987663 1021221 1026016 1146105 1151220 5103964 5345253 39.55 70.6 1
09:44:38 2024-01-23 718614 716587 214876 211878 351979 357443 392399 387903 240888 241015 297991 302536 337008 342375 4361501 4683732 6782639 6603028 1271335 1304136 323616 286956 311166 308033 365353 355712 344796 342843 231012 233335 750059 715904 1596444 1565111 484048 476268 697223 704864 885583 861381 927538 936907 972211 988020 955703 1069589 2331135 2425241 1415083 1169946 764397 753003 933028 927598 968940 983299 1017000 1031922 1155929 1152235 5130526 5355641 39.55 70.7 1
09:44:39 2024-01-23 727828 717604 214945 211485 351947 359640 390188 385581 240386 241765 297309 300952 337753 341095 4348739 4729385 6836357 6574852 1249523 1300401 323877 286992 310250 308987 366453 356756 341821 344783 230294 233171 747200 715131 1599636 1553643 483360 481319 696730 706053 891598 860735 922305 935577 978494 992593 952801 1059941 2324705 2443658 1370940 1172659 772768 751398 927695 930903 976128 984873 1010489 1028361 1162143 1158635 5218522 5355641 39.55 70.7 1
09:44:40 2024-01-23 730694 712300 218780 213034 351983 360472 387957 384703 241193 240268 297590 301241 336972 340612 4364648 4677766 6835950 6646297 1254890 1298483 323390 287873 308320 309688 364769 356252 341232 343334 231012 233007 748887 704719 1616526 1567677 484048 482753 699239 702549 889488 867041 924943 929545 975620 998823 963710 1062191 2328467 2466877 1422907 1158856 771107 758511 924826 920784 977749 991146 1017689 1023467 1148769 1154684 5170612 5346262 39.55 70.7 1
09:44:41 2024-01-23 717594 717151 218862 213065 353793 357946 391364 384391 242440 240268 297360 303695 336465 340788 4384151 4633250 6772955 6631124 1262517 1303210 323355 286996 309775 308319 363131 356540 345151 342843 231732 233335 739550 706735 1623197 1576897 483704 477011 699202 701055 885583 869889 930855 931565 974039 994694 963951 1066392 2338441 2457605 1415083 1156390 765157 758511 930338 919435 970283 990447 1019114 1028361 1143593 1150569 5088799 5331875 39.55 70.7 1
09:44:42 2024-01-23 721753 715568 214867 211887 351974 358557 393168 385545 240386 241051 297099 302536 337008 340201 4358390 4678447 6742421 6603091 1279235 1303210 323997 287909 309616 307817 367298 355712 342821 342843 231047 232026 752435 707746 1621491 1572135 484737 477719 701225 708028 885126 865167 934300 936907 971311 989071 960967 1072603 2333017 2433269 1381773 1164331 764510 753647 931659 924965 967843 986230 1019841 1031795 1152923 1147211 5109345 5346262 39.55 70.6 1
09:44:43 2024-01-23 722780 715563 218934 211918 354042 358557 387921 385545 241124 240268 296609 303027 337008 340575 4355020 4752157 6841231 6584231 1257119 1300438 323877 286956 309775 308033 366710 355136 341544 345550 229936 233171 744341 710790 1661065 1565111 486422 482497 695911 707561 891938 861484 922850 938908 980558 990473 955513 1059941 2325155 2448890 1345386 1172808 771107 750790 927732 929508 977749 982056 1010489 1029094 1162143 1157168 5212828 5351821 39.55 70.7 1
09:44:44 2024-01-23 730963 715572 218690 212552 351947 361080 387885 384391 241159 240268 297590 302536 336972 340333 4355283 4667859 6859921 6612367 1242515 1300401 325117 286956 308829 309506 363967 356829 342821 344368 230294 233007 744341 705350 1607847 1566959 483704 482117 697435 700337 892651 870706 923334 930865 975656 996109 959488 1053615 2325155 2467837 1409214 1156665 772214 756466 922439 922342 977749 989747 1013368 1020118 1151289 1154644 5185456 5336884 39.55 70.6 1
09:44:45 2024-01-23 719698 712269 218555 213215 351416 357443 391364 385581 241193 239118 297590 302992 336500 341304 4364648 4603375 6781953 6612420 1264323 1303210 324911 287877 310031 308354 364258 357624 342641 342591 231320 233263 740959 707746 1607774 1567337 481950 477647 701189 699803 887503 870743 927538 927487 976391 991670 962047 1063047 2328467 2451161 1428776 1149795 767363 755687 927732 922342 974085 993989 1019841 1023062 1144634 1153867 5128498 5338640 39.55 70.7 1
09:44:47 2024-01-23 721749 712264 214889 211891 352055 358557 392195 384932 240922 241595 297309 302992 337408 340273 4361501 4673106 6770672 6612104 1277405 1304136 322939 288314 308103 309475 367011 355420 342713 344783 230753 232971 745187 704339 1646482 1579977 485428 477719 700728 705049 886387 867016 930217 934248 970725 990436 964099 1069296 2335161 2458630 1411170 1163503 768349 756361 931659 922342 970594 982647 1021431 1029094 1149657 1145591 5105495 5331875 39.55 70.7 1
09:44:48 2024-01-23 716541 716133 218816 212547 351979 357156 390812 387939 240918 240846 296883 302992 336500 342375 4358390 4684429 6776999 6593610 1266760 1305988 326640 286741 311533 308178 368119 355602 345491 342699 231229 233992 742912 714621 1597897 1565111 484048 479763 698925 706053 885583 862065 928864 935352 975007 988288 956417 1069626 2331135 2432041 1426820 1165990 765157 752010 934345 924884 967843 984177 1016938 1030563 1152047 1151420 5126422 5351821 39.55 70.7 1
09:44:49 2024-01-23 725870 715568 218925 211525 352046 360183 390188 386740 240789 241765 296645 302115 337753 340612 4336325 4735290 6836757 6593572 1253022 1302274 326264 286848 310068 307676 367119 356321 342122 345550 230294 233171 736731 713055 1615165 1558065 485083 482035 696236 708065 893011 860735 922152 934653 978494 991192 954155 1062288 2318550 2440216 1405301 1170308 773390 749117 925099 930205 976363 983481 1010489 1026128 1162143 1157168 5202426 5336884 39.55 70.6 1
09:44:50 2024-01-23 726865 715568 218550 212850 351983 359640 387921 384967 241124 239560 297554 301206 337043 340612 4352122 4661830 6867280 6612527 1245420 1301348 325502 286813 308901 309688 363676 356504 342821 345685 229688 231993 742912 706363 1601975 1558457 482673 477792 694466 701246 889485 868890 920955 928850 979916 991440 954989 1057183 2325155 2462121 1330320 1159140 772837 755687 921785 922342 977749 988315 1009769 1022334 1151289 1158022 5179155 5333077 39.55 70.7 1
09:44:51 2024-01-23 721246 715568 215485 213224 351947 357443 390812 385581 241159 238783 296847 302992 335958 341304 4349032 4596353 6781259 6612249 1262921 1299405 323997 287432 309301 308072 367635 357878 342821 342577 231605 233007 743778 706363 1601589 1566224 481303 481319 700231 701055 887507 869507 927652 926147 975007 991742 962047 1063425 2324516 2452901 1411240 1150259 767341 756361 926339 922342 974085 993286 1016140 1020081 1146293 1153867 5149319 5336884 39.55 70.6 1
09:44:52 2024-01-23 720968 716582 219077 211882 352055 358522 391364 383014 241124 241086 296430 302570 336736 339246 4367471 4669510 6781652 6631124 1273755 1301237 324766 288283 306550 309462 366488 355712 342749 345306 230329 232679 748629 703713 1623862 1576897 485428 477755 701225 705049 884359 865812 930292 933585 971200 989757 964099 1069296 2334454 2456615 1411170 1162675 769014 755687 931696 922342 968530 982647 1020216 1028478 1149620 1145591 5099719 5336607 39.55 70.6 1
09:44:53 2024-01-23 719693 715568 218961 212608 352055 357443 387921 387357 241124 240677 297122 306065 335711 343244 4370808 4716672 6789664 6603002 1259296 1305062 324854 286553 310104 308319 365353 354098 342014 343334 230294 233335 742912 711061 1632567 1564309 485428 480603 693214 706075 886751 860758 923693 938080 975656 982692 955513 1063462 2327823 2443681 1372859 1175316 771107 752047 927732 925589 974980 980670 1011931 1029094 1162143 1154681 5192899 5346262 39.55 70.6 1
09:44:54 2024-01-23 724694 715563 218816 213215 351947 358557 390767 387650 242029 239647 299673 304348 337374 342551 4358196 4681678 6857847 6603091 1241903 1300438 325344 286114 310910 308389 363676 356866 342821 344819 230850 232062 752088 712075 1598842 1553643 481645 477864 696060 701055 892900 866426 919410 931599 982807 993998 953478 1058782 2320295 2440216 1407258 1161022 771734 754149 925099 926939 977749 982683 1007613 1024319 1152120 1162199 5197027 5355641 39.55 70.6 1
09:44:55 2024-01-23 728410 712336 216819 212940 351159 360474 392472 385402 241055 240499 297446 302501 337848 341542 4358390 4639680 6817299 6612367 1260714 1300438 324911 288350 309301 309254 365353 357371 341785 345306 231047 232679 741837 703713 1599713 1567405 483704 482753 699239 703048 889400 867041 926330 930278 976391 998798 962047 1060241 2325155 2462556 1424864 1156665 769533 757973 922476 920998 977749 989747 1015379 1022693 1146330 1153829 5154638 5337538 39.55 70.6 1
09:44:56 2024-01-23 719377 717525 216066 213588 351875 357874 391255 385980 242099 239347 297446 303027 335994 342145 4351640 4594076 6770672 6593343 1262778 1300438 322904 287099 310177 308389 363131 356252 342857 342843 231047 231773 739550 706230 1609742 1575779 483360 479046 698707 701055 884954 869507 928126 930241 972174 992593 964099 1066128 2337095 2452901 1417039 1155842 766266 758109 930998 919656 971284 991183 1019182 1026166 1143704 1150606 5099831 5341497 39.55 70.6 1
09:44:57 2024-01-23 722724 717599 214841 211741 351839 359207 392435 386396 240386 241086 296358 302781 336759 342514 4355283 4675117 6742696 6612367 1283188 1303210 323997 288554 309338 308068 366488 355424 342821 344540 231372 232353 746007 707746 1610471 1574370 485428 477828 701225 705039 884954 863936 931617 935577 970798 988324 962047 1069620 2331135 2443681 1434645 1165160 765157 754686 930998 924965 968566 984873 1021296 1030601 1153497 1149478 5103366 5348600 39.55 70.6 1
09:44:58 2024-01-23 723465 717599 216819 212521 354047 358593 387957 386488 240952 240641 297207 303977 337008 338972 4364648 4736692 6826624 6593610 1257119 1303210 326676 287095 310286 309254 367298 355136 342302 343370 230365 233335 745771 711809 1641741 1562889 485428 481659 695252 706111 891635 860771 924206 937379 978530 990456 955513 1061493 2324516 2445952 1318913 1171974 773931 751324 927732 930205 976363 983384 1012643 1031463 1165411 1158782 5219677 5346262 39.55 70.6 1
09:44:59 2024-01-23 725349 712300 218586 213609 351695 358557 387885 386160 241900 240304 297482 303280 337043 340273 4355283 4674439 6863926 6612546 1245458 1300438 325871 287028 309338 309723 364258 355748 342821 344368 230294 231670 738140 704945 1603807 1565111 483360 482072 697223 703048 888709 869507 922999 928886 978530 991706 959208 1058692 2326169 2469588 1335969 1158314 773380 756735 923703 923568 983844 991001 1014823 1025580 1151958 1158782 5170612 5331875 39.55 70.7 1
09:45:00 2024-01-23 725870 716361 219005 213215 350836 358557 392472 386432 241159 240339 297266 301241 336736 341821 4349028 4593042 6796392 6602988 1259814 1300363 324911 287994 309593 309254 365353 357624 342579 344540 231047 232516 742368 704719 1606464 1567677 482673 482108 700231 702549 888226 867041 926330 928923 976391 997389 961364 1059224 2324516 2460374 1411240 1157652 770554 758400 926377 922253 978252 989298 1017727 1022581 1149403 1154684 5152938 5342449 39.55 70.6 1
09:45:01 2024-01-23 719707 716402 216066 212885 352046 358305 391088 384121 241193 240713 296443 303096 336500 340309 4349018 4633526 6779997 6612104 1271936 1300438 323425 287909 306334 309254 365389 355173 342821 345306 230688 231314 748629 703713 1635690 1576897 485428 477755 701225 704048 885583 866426 928181 933585 972248 991192 964785 1069620 2334155 2462308 1413126 1159966 767341 759542 933028 920942 971247 990464 1019841 1029132 1143704 1151183 5077162 5337668 39.55 70.6 1
09:45:02 2024-01-23 721753 712305 214876 211922 352051 358593 392472 385003 240386 241086 297554 302570 337008 339759 4345917 4664381 6762614 6612305 1277405 1300438 324453 288350 308865 308319 367004 355173 342821 344819 230329 232026 750176 705726 1600857 1576897 485428 477792 701225 705049 883074 864585 930292 934248 969388 988360 964562 1072514 2335743 2454114 1411170 1165774 767341 755687 933028 924965 972702 982647 1020253 1031997 1152923 1148906 5107611 5336884 39.55 70.6 1
09:45:03 2024-01-23 718577 715572 218796 212556 354047 358269 387993 387939 241159 240677 297590 303977 336500 341075 4358428 4714570 6813195 6602988 1259258 1304136 324401 286992 310286 308354 367040 355712 342338 343405 230329 233335 750059 712830 1613799 1558457 485428 482497 696236 706111 889375 861381 923036 940915 981915 993284 956872 1066392 2328467 2448332 1405301 1172659 771734 751739 926339 931565 977749 983481 1009750 1028361 1165448 1157204 5205591 5346262 39.55 70.6 1
09:45:04 2024-01-23 729974 716325 218811 212885 351983 360763 390224 384967 241865 240304 297590 302115 337516 340370 4336325 4654829 6854600 6607651 1251233 1298520 324663 287553 308865 309723 364293 356577 341821 343370 230688 232679 748006 703713 1600599 1566565 483360 482072 697223 701055 892919 870632 925666 930278 977777 998939 960967 1055907 2325771 2465819 1428776 1156665 773437 758944 922439 922216 977749 991774 1013935 1020118 1151289 1154644 5164044 5333077 39.55 70.6 1
09:45:05 2024-01-23 719196 716139 218274 213224 352019 357479 391364 385617 242272 239524 296775 303096 335994 340824 4349018 4596011 6761346 6588495 1264655 1300438 324658 287670 310286 309723 363712 355748 344553 342843 230885 233007 739550 703212 1617734 1572135 483285 479763 699921 701746 885546 870743 930177 930278 974076 993925 963415 1066535 2332794 2455307 1418995 1155019 766701 756735 931700 919656 971321 991183 1019841 1026128 1142082 1148943 5085167 5329275 39.55 70.6 1
09:45:06 2024-01-23 718686 712075 214871 211922 352046 358629 392195 387321 240905 241086 297135 302536 337008 341857 4336325 4648195 6724045 6598279 1279525 1304136 322656 287999 310945 307852 367328 355748 342821 342843 231605 232353 748006 711457 1624593 1570684 485428 477719 700691 707058 885163 862709 932965 935352 971449 988056 958528 1072249 2327823 2432734 1400002 1165774 764510 752083 933682 925185 968530 984873 1019841 1031336 1152936 1148906 5109812 5346262 39.55 70.6 1
09:45:07 2024-01-23 722687 715568 218769 211918 354780 359676 387993 386740 241124 241051 296681 305205 337008 340612 4358428 4747930 6826624 6584231 1256185 1300438 323912 287468 310286 308107 367592 355424 342050 346176 230601 233792 744341 711300 1632567 1565111 486538 481137 695949 708065 892267 859517 923418 937597 981915 989720 955513 1065775 2328467 2447686 1370940 1173643 772280 751514 927732 928886 974980 983481 1011209 1029094 1162143 1154717 5211072 5338640 39.55 70.6 1
09:45:08 2024-01-23 729629 712300 218662 213215 351983 359640 387921 384687 241228 240339 297302 301241 337008 338223 4358390 4673750 6845275 6593193 1252165 1300438 324663 287873 309047 310411 366818 356537 342158 346773 230187 233335 740959 705726 1616870 1566224 483704 480603 696236 701055 892267 871251 922999 930278 977667 991706 959600 1058809 2326169 2467837 1311517 1156665 773380 756698 923703 922342 980567 991183 1012653 1024631 1151289 1156386 5173449 5329275 39.55 70.6 1
09:45:10 2024-01-23 719707 712336 218657 213605 352019 357479 391917 386776 241193 239560 297662 302570 335994 341857 4349076 4590298 6775171 6626395 1263905 1303966 324803 288026 310141 309148 363605 357768 344760 342771 231265 233335 750059 707746 1612914 1572552 482673 479423 699921 701055 885702 868695 930292 930278 972211 993998 963415 1067818 2335434 2453406 1415083 1155206 764510 757842 931696 919693 972702 993017 1021296 1028361 1143704 1152235 5089137 5333077 39.55 70.6 1
09:45:11 2024-01-23 719707 712043 218995 211953 352055 358593 392472 387321 240386 241086 297991 302570 337043 342098 4349076 4671791 6742696 6617289 1283825 1304099 324345 287765 309557 308213 367413 355566 342749 342843 231804 232679 749415 709774 1613270 1571019 484737 477828 701115 706075 884253 862101 931691 935352 971977 988324 959282 1072751 2327823 2435031 1356931 1164331 765157 753613 931696 926280 968530 984873 1019491 1030893 1152923 1148943 5099831 5342449 39.55 70.6 1
09:45:12 2024-01-23 722780 712264 218807 212627 354038 359712 388029 386740 241159 240882 296681 303061 337043 340612 4349076 4738657 6829550 6612501 1257082 1303855 326531 286848 310141 308354 365389 354671 342821 343405 230475 233335 744341 711061 1634988 1565183 486467 480676 695215 706111 888709 859554 923693 938117 978530 989757 953674 1063462 2324516 2445952 1330320 1174479 772280 751398 927732 928886 976363 982092 1010489 1029132 1161262 1156350 5185456 5346262 39.55 70.6 1
09:45:13 2024-01-23 725279 715568 218617 213224 351983 359134 387921 386776 241935 240100 297626 301275 337043 340080 4358428 4684399 6850437 6574798 1240533 1300438 323912 286589 314377 308319 367078 357624 342821 345306 230365 233691 748987 713853 1604261 1549237 481987 480639 694723 703048 889465 866426 923693 932930 980647 993998 952801 1058430 2324516 2440216 1409214 1162675 770306 753539 925099 926184 977749 982683 1007613 1026128 1157173 1161377 5177455 5338640 39.55 70.6 2
09:45:14 2024-01-23 728931 712336 218970 213070 350921 359712 392472 385545 241159 240503 297626 303068 338096 340034 4354133 4637869 6828153 6607688 1259814 1300363 324658 287873 308756 309219 365061 356500 342014 345270 231012 232679 749415 704719 1595229 1567337 482673 482753 700194 703048 889400 867041 926991 930773 976391 999503 963141 1061756 2325155 2460374 1366289 1155019 769533 756361 925099 922342 977477 991146 1015379 1021964 1146257 1155502 5162009 5336884 39.55 70.6 2
09:45:15 2024-01-23 719670 716325 215914 212516 352055 360056 391364 384085 241865 240304 297056 305778 336217 342440 4358196 4628455 6780645 6612527 1263438 1300438 324911 287850 309958 309113 363131 356829 344760 342843 230850 233007 750059 706230 1626081 1574370 482673 479009 699202 701055 885698 869507 928751 930902 972174 993998 963415 1066535 2337095 2452901 1417039 1155019 766153 756466 932414 919656 971284 991183 1019182 1026128 1143704 1152235 5088799 5336884 39.55 70.6 2
09:45:16 2024-01-23 717585 714805 214910 211926 352019 357982 391976 387578 240883 240801 297302 304348 336830 342230 4358196 4676438 6744657 6603066 1281594 1300438 323925 287396 310286 308068 366453 355712 342821 342843 231768 232679 743778 710790 1612435 1567677 484737 477792 700231 705002 884327 862028 931617 936242 970725 982692 958528 1072728 2327823 2431009 1418917 1164331 764612 752047 931696 926204 967156 984177 1019841 1032072 1152923 1148870 5117016 5339521 39.55 70.6 2
09:45:17 2024-01-23 719707 715307 216141 212571 353825 360567 387668 386596 241055 240872 296919 304474 336533 341506 4358339 4727313 6827405 6603028 1257119 1300401 324730 286754 309994 308319 366124 354312 341821 345794 229936 233335 745771 710790 1602625 1565111 485428 477755 693214 705538 889632 860735 924867 938080 975620 982656 954834 1063462 2327823 2443681 1341619 1175316 772837 753683 929052 926147 974085 982056 1013376 1032072 1158814 1154644 5140949 5347017 39.55 70.6 2
09:45:18 2024-01-23 731059 717263 216828 213082 351794 360582 391845 390097 241843 240872 299238 302501 337717 339723 4357998 4692295 6820739 6584231 1249970 1305990 326604 288852 311060 310228 369655 358132 345528 346482 232328 233067 746949 717963 1606701 1562889 484737 483473 698212 704864 900111 875019 927500 938746 989071 1000418 962047 1069620 2346368 2471340 1450987 1170308 780025 761716 936339 936870 989776 1000273 1019841 1035416 1167971 1174520 5218045 5376898 39.55 70.6 2
09:45:19 2024-01-23 738768 728858 217120 214415 357062 367188 400875 393882 244893 241761 302745 308380 342992 347610 4370880 4642632 6863926 6668363 1290774 1328323 328605 289973 317870 318965 375355 367826 354862 354885 234679 235011 762923 715131 1659636 1604557 491945 486217 708935 712801 902741 884226 946383 947274 985598 1000683 973351 1081801 2380949 2501114 1432689 1181273 778912 767514 950099 943457 986969 1003105 1035589 1044742 1168691 1165379 5155598 5386330 39.55 70.6 2
09:45:20 2024-01-23 741477 736207 216114 213823 360961 366345 400942 401424 244823 242133 306542 312163 343451 346627 4408118 4784082 6925339 6668639 1291697 1344554 326855 293250 321488 318057 381078 369348 354862 355334 233290 234976 753618 724537 1634406 1594021 489052 485873 700954 706053 904022 880002 928895 936678 985598 998798 955513 1054137 2370639 2508220 1334086 1171974 780025 763412 931696 934211 986969 998107 1013188 1028200 1152850 1159552 5224884 5374399 39.55 70.6 2
09:45:21 2024-01-23 745416 738835 214336 210908 354357 364048 402707 400190 242644 241086 307341 310552 341122 347683 4386493 4644478 6859921 6702832 1304013 1348880 323961 285878 317421 318057 376219 366160 353825 353848 230294 232026 761494 715131 1672110 1604557 485520 477828 696236 700024 885126 864585 923656 926976 957977 975766 943282 1044774 2362351 2480560 1434280 1161622 761784 753683 930338 918214 964837 981296 1003959 1012442 1127588 1134414 5111260 5350848 39.55 70.6 2
09:45:22 2024-01-23 742079 740027 210769 205813 352055 360056 401551 396916 239416 238783 300838 307672 340108 344457 4383246 4708543 6799003 6631126 1311519 1340898 317092 282321 314460 313697 373670 362554 347577 347528 227263 229227 747200 719233 1626787 1586117 480961 474028 679850 687739 872605 848601 899646 912887 941926 952065 915129 1023131 2337095 2425241 1330320 1160514 752923 737036 914865 910347 944887 959558 984189 997364 1115068 1112369 5118859 5336884 39.55 70.6 2
09:45:23 2024-01-23 747035 738027 206296 203148 346085 355999 393239 391936 238091 236507 299419 303027 335994 338541 4380258 4747930 6854600 6593636 1287160 1337317 314087 276363 309648 308319 369292 357880 342821 344783 224363 224482 747200 716154 1603503 1565111 472057 468850 669720 676579 860399 833307 883131 889219 927722 940787 893069 998147 2307607 2417634 1321044 1149795 740868 724396 899915 894535 929667 943288 963729 976605 1096825 1093503 5098205 5316501 39.55 70.5 2
09:45:24 2024-01-23 742627 730909 205200 200153 343042 350952 388029 387321 235529 232100 293868 303068 333906 333505 4367762 4743368 6822540 6584231 1285255 1331874 309719 272667 306514 305464 366453 355748 336591 340739 220957 223741 742912 711809 1598823 1566224 470384 467220 662464 671451 848703 820942 870218 884244 914537 919524 883066 990781 2298228 2390997 1311486 1141262 731496 718350 891998 885555 917146 928565 956953 966196 1080477 1079100 5048158 5284295 39.55 70.5 2
09:45:25 2024-01-23 741482 730323 203911 198898 341656 346933 387957 382632 233651 236103 293527 300949 330380 333505 4383472 4688488 6781840 6617023 1301713 1333768 309310 272025 303651 305464 364222 351235 336556 337594 219934 223114 742912 701209 1630326 1586117 467946 462474 663404 667011 839760 820359 867741 873724 902552 921693 883458 978585 2285159 2410853 1298575 1124160 731496 719481 878245 874343 920469 932812 942260 953598 1077634 1082163 5166872 5303415 39.55 70.5 2
09:45:26 2024-01-23 750024 736382 202273 199071 339800 346411 386070 383241 232643 231487 293626 299408 329885 333433 4386177 4708543 6863172 6621746 1273755 1331874 308314 270523 304603 304577 364011 351429 336681 338650 218685 223114 744919 703713 1607152 1571019 465119 459836 656485 660272 843104 820942 858192 867653 908748 918794 869474 969180 2280296 2396102 1305691 1141262 732018 711191 879579 879127 913210 920409 939544 957194 1074512 1066899 5088799 5318126 39.55 70.4 2
09:45:27 2024-01-23 746320 737728 202313 198009 341897 346883 387885 386432 232182 232011 292732 299637 331170 336724 4408519 4758035 6801252 6612090 1296597 1333124 307097 274456 304327 304306 362044 350297 336355 336613 219061 223114 752866 711061 1605048 1574370 465450 457646 655126 663865 836777 813304 861945 868834 897342 906597 871986 970827 2290048 2406801 1313368 1125480 726502 718386 878868 867023 906598 927603 941701 942237 1062241 1069958 5166066 5318126 39.55 70.4 2
09:45:28 2024-01-23 744084 742810 202277 198902 338771 345334 387993 383241 232079 231289 293904 296798 332103 335938 4427580 4668321 6830203 6649882 1299915 1340168 306451 269581 304713 305773 363536 351501 334569 334556 219745 221674 748629 704719 1620822 1581381 461714 463182 658859 660057 834400 816347 857008 859631 889261 913053 867713 955673 2272188 2387705 1307610 1131910 727337 709757 869622 873576 910623 910646 927528 944595 1069944 1065319 5133752 5346262 39.55 70.4 2
09:45:29 2024-01-23 756319 743067 202915 197794 339561 348779 386722 384391 231148 230697 296904 299897 335452 332351 4436531 4821138 6863172 6612104 1291697 1333124 304538 270585 303579 303311 364269 351429 333843 334556 218685 221830 740053 714111 1612655 1569193 464148 462487 653233 660162 834400 807074 850795 864570 892116 900289 857826 957358 2280703 2375084 1321184 1134778 720950 709060 875097 870106 894586 911300 933010 941925 1052819 1054688 5093969 5336884 39.55 70.3 2
09:45:30 2024-01-23 746590 739377 201992 197321 338846 346883 387849 383103 230919 230697 296694 298084 331170 333397 4445909 4766560 6801365 6649766 1319002 1336985 303200 270730 301772 302779 364011 349240 335732 333830 219214 220167 752917 710434 1603753 1587865 464128 459365 655089 660564 824548 805928 853395 857840 879259 892555 863147 955710 2275421 2394182 1300187 1118292 720581 710261 865890 861363 899118 910538 923647 932173 1053869 1061567 5186557 5346262 39.55 70.3 2
09:45:31 2024-01-23 755916 747692 201317 197321 336728 346447 387849 380884 230370 229071 296657 295767 335452 331848 4458301 4716759 6845000 6668639 1302053 1343027 304660 269138 301510 303275 359712 348188 336371 335573 220044 220167 740053 703713 1621712 1595155 464811 456697 650316 652879 823415 806450 849090 851425 878850 892483 855322 944959 2268944 2406801 1313359 1122245 723672 710261 860376 860242 899794 910656 914080 928681 1059220 1053163 5218522 5347729 39.55 70.3 2
09:45:32 2024-01-23 761320 747224 200345 197278 337754 346883 384950 383277 229630 228361 293205 297603 331636 332387 4464667 4791829 6933307 6683764 1285143 1343027 304660 268948 300660 301963 360003 350656 333037 336430 218803 220961 742019 706735 1632032 1585882 459970 458714 645906 650644 827911 806945 839765 848018 880831 891199 846648 941957 2262915 2376771 1305534 1132216 718019 702112 865276 861326 889456 902828 918293 928751 1045359 1042532 5109812 5351821 39.55 70.3 2
09:45:33 2024-01-23 765153 747993 200975 196662 336733 345903 387849 383374 233229 228521 291527 297077 330170 334364 4477032 4833163 6835950 6669465 1305923 1347124 303910 267013 302770 302037 360147 349700 333771 332675 217258 219894 746369 715390 1614411 1585882 459502 454837 646683 655808 815135 793203 841653 848620 868987 883087 848643 939479 2265560 2379891 1309529 1113010 714280 703639 857937 855336 889673 900853 909020 918158 1039037 1048265 5207351 5366736 39.55 70.3 2
09:45:34 2024-01-23 760352 751706 200027 196057 334680 346883 384302 381752 232902 227107 291284 296206 330241 331418 4483424 4766475 6882577 6649955 1306582 1347124 301590 267308 300812 301220 358234 350693 330643 331632 218494 218528 742912 705222 1625033 1586117 457303 457275 645906 648492 819879 799095 832810 838210 871402 882477 834456 926072 2248889 2368240 1307490 1134778 716997 699055 855469 855336 885550 891182 907692 922197 1039332 1030070 5130085 5357371 39.55 70.3 2
09:45:35 2024-01-23 763768 755250 199683 195472 336733 342771 383223 380919 232274 226404 290354 294394 327915 332856 4489599 4867078 6872990 6688439 1302053 1348769 301290 265227 300102 298666 358450 345924 330375 331812 216652 219044 737669 712584 1615011 1586117 457452 454175 640400 649341 811823 789877 836112 839400 857257 874253 839460 930180 2258456 2376771 1303053 1111621 709205 699055 851735 847380 882885 893457 899414 909923 1033074 1038416 5196212 5365020 39.55 70.3 2
09:45:36 2024-01-23 761025 748359 199023 195268 334028 345903 381971 378961 228969 225635 288716 292656 329209 330384 4489599 4768964 6895577 6688439 1302053 1344900 298453 264045 297176 297554 355370 348463 328259 329773 216652 217651 744341 704719 1609093 1586117 454209 454356 642216 644820 814169 793282 820789 830180 864681 870987 824740 920069 2234875 2360706 1321323 1133971 712244 696017 850526 848583 876367 883569 899748 911912 1029412 1023616 5135827 5364743 39.55 70.4 2
09:45:37 2024-01-23 754406 753296 198392 198607 336388 341735 383188 379033 227941 225635 287918 292622 327191 329345 4489361 4817249 6840300 6678555 1312417 1350690 298453 263272 297320 295897 355940 346106 329769 327750 216652 216266 741483 710790 1604729 1593244 454781 451462 640400 645735 805409 786419 827415 829003 853066 870628 830240 917982 2238001 2379141 1325313 1116181 711229 697076 841884 841750 880469 889692 888505 904935 1032332 1018359 5239288 5366736 39.55 70.4 2
09:45:39 2024-01-23 769627 754259 197780 198479 334028 341735 383085 381214 226919 224590 288386 292932 327191 330443 4495763 4843795 6967104 6679208 1281068 1344937 299536 262248 295686 299131 355926 345264 326740 327786 215891 217650 741637 712718 1658940 1586117 453675 448040 633049 639576 806624 784062 818779 829591 855488 864538 820401 916940 2244370 2334384 1311403 1124679 701877 689861 848680 841565 866495 882208 897624 902060 1013186 1017339 5128498 5365020 39.55 70.4 2
09:45:40 2024-01-23 760239 756176 197772 195356 335909 340188 382274 377486 227941 223171 286374 293229 325153 330948 4509567 4820429 6856289 6702832 1320918 1344554 297090 263464 294713 296749 355370 342487 325756 329472 215236 215595 742019 703212 1625917 1602148 454209 448005 635783 636515 798064 784062 821114 820106 846294 864224 821020 903643 2235098 2359027 1295753 1117771 703882 690410 838270 839363 870031 871628 883825 896986 1020221 1009675 5172232 5370566 39.55 70.5 2
09:45:41 2024-01-23 768520 754298 197599 194946 333016 341219 378979 377486 225990 223137 284618 293450 325153 328140 4522035 4889296 6922923 6650257 1291697 1345509 295376 264761 295534 296166 353739 344888 324830 325778 214156 214893 740569 714111 1610403 1576625 449684 448910 631259 638204 802034 774842 811570 822710 845694 853631 815240 910256 2222029 2351481 1289884 1117771 699381 690840 841884 830143 860367 879611 888913 889039 1005887 1012239 5201666 5365020 39.55 70.5 2
09:45:42 2024-01-23 759544 758180 200241 195220 331973 338068 381196 377451 225414 227057 285614 289075 325888 328177 4515319 4767400 6864038 6688249 1302053 1340898 295215 261608 293466 299661 351857 340313 326667 324852 214121 214079 752866 705726 1610798 1595337 446963 445432 631259 631874 794536 775044 810634 813826 841476 856046 808780 898236 2222664 2333042 1289884 1120959 699879 681322 832047 836355 864654 865469 877057 894298 1013186 1005965 5155977 5374399 39.55 70.5 2
09:45:43 2024-01-23 767439 756496 199889 194094 333477 336236 378979 376367 224476 224448 284541 290395 323061 330333 4524834 4895076 6892981 6687397 1297409 1343289 299621 260796 292028 293182 353884 339250 324336 326690 212710 214560 745510 709774 1646173 1586117 451333 441881 625689 632842 790575 769841 811789 816207 832923 844995 811800 897656 2225552 2342261 1303578 1103700 695496 683879 830277 825375 859756 870551 877057 883690 1004692 1007812 5203635 5365020 39.55 70.5 2
09:45:44 2024-01-23 769076 760287 199854 193788 331202 339684 376313 377451 224789 222841 283979 289075 323026 327287 4527980 4860285 6910553 6697812 1302053 1341120 293497 260980 296356 293950 351893 340313 321920 324852 212710 212904 743469 702710 1606963 1590627 447489 444755 625689 629079 795528 770423 801707 811740 836507 846943 802308 893226 2221287 2312960 1284016 1119364 692032 679703 834414 830143 852331 863919 877930 886285 994772 996823 5121182 5362136 39.55 70.5 2
09:45:45 2024-01-23 763559 759254 197545 192726 331417 337657 378583 373625 223541 221799 283779 288943 324051 328250 4524274 4821101 6887794 6715533 1320918 1344093 292604 260246 295913 292050 351893 337717 322898 324359 212376 216466 736219 702209 1632401 1604557 446963 441079 625861 627296 785872 772099 802463 804078 833279 845747 799629 886317 2207281 2321902 1282059 1119364 695496 676748 825545 827791 855460 856492 867732 884986 999682 994007 5141501 5374399 39.55 70.5 2
09:45:46 2024-01-23 770717 760287 196429 192522 329818 336229 376492 373923 222474 222457 284435 288268 324051 327895 4527087 4924267 6927493 6687397 1296483 1345049 293221 258609 295727 290621 351609 337681 320364 324359 211014 214201 742568 707746 1669473 1587870 446857 441079 620323 627296 784200 763453 802313 807113 823192 837248 802580 890916 2216553 2329734 1287928 1099146 690279 679703 821057 818598 851758 863309 864538 873769 994772 998235 5213027 5368404 39.55 70.6 2
09:45:47 2024-01-23 774028 761407 195954 191787 327803 337253 375292 375850 222702 220418 282320 286664 320970 324419 4537986 4863593 6952172 6696776 1286864 1333124 292386 257813 290783 290798 347860 339062 318972 323639 210026 213600 745510 703330 1610707 1590627 443266 441426 620323 623638 786592 763453 793130 804684 826217 834621 791039 886317 2210422 2304775 1288420 1111621 685659 674800 823392 818598 845068 856456 866497 873111 984169 988224 5170612 5369217 39.55 70.6 2
09:45:48 2024-01-23 764421 761402 195329 191717 328724 335682 375820 372040 221209 220559 286974 285528 322232 326375 4536116 4798056 6873251 6710743 1309574 1337096 289840 256736 288595 289633 347599 337039 320459 320410 210502 212967 744039 699712 1623253 1602148 443132 437710 619373 619972 778589 762912 793138 795542 824395 837248 786387 874424 2196446 2314602 1319426 1119364 690062 672750 819893 818598 843834 852417 860136 871165 986905 981308 5147400 5378358 39.55 70.6 2
09:45:49 2024-01-23 764692 760210 195259 191442 328705 333902 375399 370056 220494 220594 281940 286464 321328 323136 4537526 4877744 6873251 6678979 1300298 1342612 290519 255407 290467 288838 347040 335505 319939 319665 209697 212967 745222 712075 1641886 1585610 442430 437374 617370 625518 774980 756812 793138 793300 816395 834297 792199 866778 2198008 2320527 1321461 1106095 688101 672427 814145 814979 843834 847550 854674 870148 986854 986896 5178825 5382481 39.55 70.6 2
09:45:50 2024-01-23 772914 762216 195157 190017 325967 335863 373975 372149 222349 219697 281326 286629 318998 322192 4577363 4926433 6932329 6689235 1286885 1341120 289031 255158 290576 291474 348532 336765 318464 320410 208716 212668 739625 707746 1642111 1586117 443058 439147 614241 622719 776595 754654 792573 796706 811031 825233 788690 871866 2196446 2320527 1308606 1097583 686634 672750 810686 809404 843834 852417 849081 863105 986081 985496 5244853 5386330 39.55 70.6 2
09:45:51 2024-01-23 774567 762486 193865 190453 326631 333866 375466 373129 219782 219048 281959 288888 321257 322239 4537375 4889296 6947854 6696776 1298299 1341120 291326 255158 288008 287783 344921 337241 317603 318887 208682 211094 739119 701709 1613117 1590627 439783 439133 616495 618076 778515 755729 786050 793300 816395 820410 778346 873690 2198008 2296162 1288420 1106882 679292 670523 816463 809367 833375 847950 857604 863030 970583 975592 5185303 5365020 39.55 70.6 2
09:45:52 2024-01-23 765190 761911 193861 190161 325340 331668 374240 368799 223782 218402 281181 284867 320285 323100 4549075 4804562 6864813 6715533 1310548 1336912 287011 254127 285811 287181 344368 333438 316464 316965 208321 211009 739625 699712 1638694 1601770 439124 432800 613843 614470 769942 753725 783255 786310 814590 826982 774920 862519 2188736 2302113 1297041 1115387 682542 665575 811837 811663 832481 843779 853661 863217 973374 970661 5151639 5365020 39.55 70.6 2
09:45:53 2024-01-23 761026 763843 193484 189053 325014 331776 373447 367404 220797 218402 278705 289428 319282 320468 4557046 4886938 6855879 6674399 1303083 1343027 291736 252748 287724 290777 345942 333402 315816 315497 208647 209986 742568 707746 1626716 1592889 438777 432831 614713 618076 769127 753725 785490 782969 808372 820482 774940 860828 2184118 2296162 1313321 1105308 680744 664014 806580 811663 837377 838980 844558 861949 976211 969251 5155826 5379308 39.55 70.6 2
09:45:54 2024-01-23 772684 761402 193528 188494 326853 331455 372252 369615 220180 217502 278705 284867 317392 322418 4564575 4954707 6932253 6668639 1285218 1334979 291182 252185 287567 287001 344855 333402 315557 318539 207278 210545 746116 707746 1614403 1583630 437915 432867 608015 617637 767692 746652 783380 786364 801050 816132 778229 860828 2184118 2311048 1301375 1097629 681565 669849 804688 804765 833775 842585 842078 855669 975940 970022 5244853 5376521 39.55 70.6 2
09:45:55 2024-01-23 772914 761141 192052 189248 323501 331471 369966 367102 219565 217724 277850 283808 318353 320821 4558454 4912543 6952285 6687397 1277946 1336818 287841 252185 284032 287297 342843 331852 315744 317625 206990 210315 755843 707746 1615946 1584755 435691 432687 606871 610819 768484 742920 774487 785961 802525 811396 772578 860791 2188736 2309811 1309251 1097629 675969 667946 807190 798919 828078 841393 844282 852659 965781 964566 5227941 5365020 39.55 70.6 2
09:45:56 2024-01-23 768985 762498 192301 188168 324024 331740 368709 365416 220180 216120 277388 283305 317392 320294 4563577 4859199 6906648 6696776 1301122 1336000 287050 251763 284711 286396 342336 332356 314892 315802 207134 208643 736219 701820 1611661 1590627 433838 431398 609372 610819 767938 746961 772285 778396 801921 811396 765860 857693 2185683 2278628 1275457 1103854 673821 664161 806007 800056 824516 838980 842803 845856 957356 964234 5214795 5372089 39.55 70.6 2
09:45:57 2024-01-23 764162 761694 191022 188198 322475 329702 369569 364867 219377 216120 276998 281530 317392 320330 4563464 4831382 6872976 6715533 1305838 1337280 285517 255299 282653 286799 342325 329314 315780 315358 207638 208823 747609 699712 1636868 1599873 435691 429991 607891 608856 760242 741466 772285 774860 803391 811468 762880 851803 2179457 2287173 1286866 1110001 675264 659718 804726 801161 819847 828211 842152 851444 959311 957506 5135827 5383777 39.55 70.7 2
09:45:58 2024-01-23 761832 762491 191660 187020 323439 328405 369301 363193 219224 215634 275691 283636 315446 321048 4577212 4912543 6864813 6687397 1296560 1340279 286356 251991 283833 285147 341843 329386 315335 313370 207638 208352 744623 709774 1599893 1586117 434799 429991 606742 610819 756913 741832 773087 771497 793372 815093 769915 848119 2172979 2287447 1303146 1099197 673821 657738 795653 800210 824553 827557 835225 848983 961502 954694 5155712 5383777 39.55 70.7 2
09:45:59 2024-01-23 783157 757368 191235 186986 323956 328418 369857 365416 217526 215001 275691 281876 315446 320982 4577212 4968257 6938529 6678018 1277946 1333124 285094 251283 283797 284392 339472 330348 312032 314878 206909 207703 736038 710790 1608885 1575489 431348 428835 603224 611455 762982 735872 767721 776916 792106 804762 768811 848867 2173254 2293960 1297385 1088251 671903 660369 793397 791016 823234 829451 829174 842092 961575 959236 5248694 5383777 39.55 70.7 2
09:46:00 2024-01-23 778291 762761 189857 186986 321021 327679 367601 366955 216816 214966 275655 280129 315446 318117 4572950 4924107 6957180 6706154 1290661 1332106 282806 251991 285978 284379 339746 329047 312032 315358 206327 207703 737158 701209 1631025 1589498 431960 428799 601048 604837 760817 737815 766819 774676 797332 800223 759673 846304 2173254 2290700 1297041 1094502 666367 660405 799585 791016 816294 828728 830430 838667 953095 957543 5222419 5379938 39.55 70.6 2
09:46:01 2024-01-23 769071 763921 190293 186663 321021 330246 364778 364111 218016 214266 275197 280591 314936 315550 4580051 4859199 6893014 6706342 1297409 1340279 282015 250930 281407 284042 338140 328320 312032 311983 207300 207022 740144 702710 1614034 1594021 429982 427566 603406 604510 758042 741076 764515 768636 795070 802561 758521 844493 2173254 2262076 1313321 1098364 665892 656767 795653 787478 811791 826974 835180 834743 947394 946574 5216750 5374399 39.55 70.7 2
09:46:02 2024-01-23 764647 765892 189265 186659 320045 328651 367637 363854 217153 214232 276800 278854 315411 318342 4580051 4838978 6863135 6724912 1305783 1332779 282842 250894 282140 283278 339710 329440 312032 311983 206472 206378 743130 698313 1630891 1604557 432609 426034 602330 603911 753683 737962 764628 765641 793379 804835 754043 841699 2167074 2268502 1317445 1103854 664469 653086 796784 790419 811789 825223 830430 834076 946722 948427 5201666 5383777 39.55 70.7 2
09:46:03 2024-01-23 767439 765314 189823 189745 320174 327491 367601 364111 216816 217689 274812 279473 313515 319389 4586590 4896131 6854600 6697925 1317127 1337280 280328 250506 282738 281091 339746 328473 310797 311510 205893 206131 740144 699831 1635666 1602913 432549 423565 599769 601592 751045 736948 761679 765530 791021 802488 753771 836559 2160918 2269330 1297975 1100713 662578 651238 795653 790757 811791 820437 828032 833484 943265 945677 5192899 5374399 39.55 70.7 2
09:46:04 2024-01-23 765806 765314 189222 189710 320010 326799 366756 363084 216445 217653 273971 277779 313227 318828 4586590 4887829 6863926 6706154 1315268 1337317 279380 249732 282539 280663 338686 328168 310109 312071 205893 206136 742944 698313 1625586 1604261 431932 423529 599806 599304 749409 735761 759972 763288 788438 800296 749385 832296 2163836 2268230 1294600 1100713 661635 650096 793147 787514 808917 818021 825568 832740 939160 937561 5175458 5379938 39.55 70.7 2
09:46:05 2024-01-23 757664 764773 189248 189171 320497 326799 365106 363084 215475 214047 273517 278575 312537 318828 4595969 4924267 6859921 6701095 1307785 1333124 280196 248576 282938 280306 337393 328436 309856 311029 205315 205028 737669 703834 1600630 1600628 430702 423673 599806 603052 748877 733569 764628 760662 782006 798039 747261 830104 2151372 2265286 1300830 1103919 662578 649359 791113 786364 804890 816159 825651 829867 936871 941972 5168076 5383777 39.55 70.7 2
09:46:06 2024-01-23 767984 763694 189226 186108 320010 324888 364814 361042 215475 213534 272682 278897 312067 318342 4588636 4903124 6854600 6706154 1311485 1337317 278496 248192 282140 280005 337665 327072 310323 310060 204994 207173 738651 701317 1630795 1601978 429476 423601 598919 601025 744762 734460 757862 760123 782559 793477 746586 830328 2151646 2265286 1294600 1100713 659755 646885 790552 786273 802497 818199 823448 830332 934809 939311 5201666 5383777 39.55 70.7 2
09:46:07 2024-01-23 770170 765928 188602 186373 318560 324816 364267 360717 215406 213747 272752 277744 317128 317371 4598508 4893732 6853410 6715533 1315243 1333124 278233 248750 279653 279481 336649 326441 310286 309812 204958 207027 738651 698313 1609919 1604427 429476 422266 593832 597753 745167 729428 753390 756758 784085 793405 743941 829146 2150117 2259282 1302907 1097583 658349 645479 788874 783687 802608 816159 821105 825471 935508 939042 5211072 5383777 39.55 70.7 2
09:46:08 2024-01-23 766885 765452 188306 186373 317123 324528 364267 360970 214590 214047 277756 275488 311598 317335 4592691 4903124 6863926 6710743 1315268 1337317 277195 247774 279581 278501 339130 324280 309120 311188 204529 204925 732270 698313 1638698 1604261 428865 421407 595460 597017 740554 729428 754761 760190 781937 791029 738220 825466 2153909 2250062 1300830 1096802 656989 645479 784177 776805 800297 816159 820520 823388 931397 939311 5227941 5375825 39.55 70.7 2
09:46:09 2024-01-23 765103 766147 186829 189065 315840 324888 363175 360390 214739 213747 277022 275565 312285 313968 4592691 4877373 6882577 6724912 1308601 1337317 278614 247321 277581 279139 337657 324208 309630 308045 204276 204925 737158 698313 1625508 1604057 427646 419897 590937 594376 740883 727753 750039 755348 779724 791205 738548 827543 2150117 2247824 1304984 1096022 656520 645264 784177 773292 798032 816159 819936 819801 931645 938647 5229883 5374399 39.55 70.7 2
09:46:10 2024-01-23 767166 765606 190817 188959 316001 324888 365124 359305 214109 213498 273140 275703 316683 312539 4598116 4891640 6868060 6724912 1300004 1334827 279842 246382 278007 279990 335646 323834 309410 309215 203776 205866 748253 702323 1609217 1595337 424619 418683 593011 595472 740591 725649 748992 751384 778621 784319 738257 824294 2150117 2241545 1288901 1094465 654650 645479 783029 774824 795666 811532 816296 817397 929006 935889 5229883 5374399 39.55 70.7 2
09:46:11 2024-01-23 768244 765037 186829 185982 316001 324888 363836 358188 214040 212964 272370 275651 313075 311555 4598782 4876679 6891902 6725126 1298336 1339396 279806 246347 278399 281090 333722 324316 308538 308524 203740 205252 755069 702043 1614584 1592889 423416 420850 592410 596084 738352 724621 746511 752528 777483 784089 739716 823050 2148590 2236906 1311214 1091387 654650 645023 781919 772629 795644 810173 811779 816236 927346 936586 5235548 5383777 39.55 70.7 2
09:46:12 2024-01-23 772725 763912 186829 185324 316096 324852 360952 358728 214040 212446 272334 275526 312416 313263 4608147 4892639 6891902 6707285 1297979 1339681 278715 245827 277652 279614 333758 324316 306766 308524 203099 204964 743130 698313 1611661 1586117 422522 421713 592519 593499 744111 724621 745374 752106 772879 781011 737091 825466 2145539 2257680 1300830 1087510 653252 645515 781556 774824 799164 810521 808209 816198 929812 932830 5258099 5385467 39.55 70.7 2
09:46:13 2024-01-23 778996 766188 190790 185328 317376 323303 363579 360934 213196 212446 272947 275148 312416 313235 4608147 4942651 6938529 6716479 1297979 1337566 278199 245694 277421 279417 333830 324244 306262 309931 202248 207213 743707 698313 1612700 1592889 423416 421115 586158 591295 745593 722462 744018 754278 772916 775450 736994 821040 2148316 2265286 1300830 1080522 652323 643892 773859 770405 800865 809377 801698 813771 935508 930195 5194970 5393156 39.55 70.7 2
09:46:14 2024-01-23 775026 763912 190817 185065 315992 323830 360952 358764 212753 212446 270067 276290 312416 311591 4611435 4979468 6985156 6735704 1283825 1335758 278235 244938 275918 279614 333722 323032 306766 306292 201824 203756 747376 705350 1633303 1589226 423416 420850 586411 591984 738717 718740 743859 754672 772196 779909 737541 822558 2148590 2265286 1309137 1075883 653252 644806 771630 771534 795702 802446 802340 815619 930044 924808 5182855 5393156 39.55 70.7 2
09:46:15 2024-01-23 777230 765883 186794 184443 315174 322849 360880 358728 212719 211852 270693 276709 311215 312979 4624105 4998286 6972204 6706852 1274058 1333694 279842 243434 276765 279024 332819 322423 305688 306825 201965 204964 743707 708395 1599208 1576897 420914 420776 586379 590587 738681 714910 742200 751035 765519 775342 740139 818668 2137656 2266893 1302907 1080522 656052 641615 771630 774824 795496 797724 804659 816161 926340 921079 5175125 5383777 39.55 70.7 2
09:46:16 2024-01-23 767166 765606 190438 184314 316001 321835 360916 357541 212538 212446 269788 275419 310525 312539 4614727 4966351 6895577 6707754 1294634 1338517 278787 243399 276571 277975 333866 321446 306334 305495 202355 204677 750453 707746 1599897 1586117 422669 419068 588913 591190 735451 718502 745980 740472 761599 779642 730501 811714 2130071 2245038 1286293 1096022 650469 636425 774957 769786 788864 802446 807060 809336 919160 924850 5239288 5389310 39.55 70.7 2
09:46:17 2024-01-23 768520 766188 190247 184447 314818 322813 360722 355468 212390 211415 270431 279396 311215 311336 4614727 4903257 6905009 6726914 1292620 1335665 277080 243469 275602 277848 330844 320508 305652 304492 201613 204022 745222 701709 1600526 1590400 418986 418772 588079 590416 737142 719522 737287 745084 766061 770880 729856 818048 2139330 2246198 1294600 1084377 649083 642070 772178 767236 793388 802410 797788 809336 930324 919497 5201666 5390991 39.55 70.7 2
09:46:18 2024-01-23 775026 765928 190376 184124 315071 322323 359793 357398 212028 211746 268958 274551 311184 310575 4617512 4979376 6992086 6727716 1268472 1335628 278271 242011 275637 277458 330844 323952 303686 306357 201390 203818 742191 707746 1597702 1574370 419318 419660 585135 590878 738101 713357 741108 747409 760849 772479 731654 811714 2133101 2271269 1292523 1078985 653252 636425 767915 772629 792788 798029 802454 813456 921118 918406 5145233 5389310 39.55 70.7 2
09:46:19 2024-01-23 765539 766184 190078 183315 316001 320825 360916 355183 212719 211049 269788 277235 310055 312284 4624105 4964316 6865668 6706852 1298336 1337772 277685 242349 275637 276323 331740 320437 305008 304530 201789 203532 745222 707746 1611500 1589498 420950 417296 587338 592095 731741 716976 743696 739644 757242 774250 727787 805775 2123555 2242061 1302651 1091387 646687 635599 770063 765604 785840 801208 802304 802207 915801 919461 5242539 5385467 39.55 70.7 2
09:46:20 2024-01-23 765125 766229 190043 183315 315071 321799 358134 354117 212062 210424 269939 275206 309585 311666 4626878 4913741 6903183 6722089 1292620 1333768 275793 242721 274966 276644 329542 321149 303226 304566 201121 202858 733741 700314 1609992 1590627 418358 419068 586415 587909 735973 717213 737186 740435 763286 766472 726682 813793 2133101 2252882 1285849 1074318 645765 636425 765737 763435 791103 798029 797184 809336 919591 915743 5188554 5398789 39.55 70.7 2
09:46:21 2024-01-23 779438 765919 190105 182666 316001 319335 358674 356610 213026 210459 268958 278912 308649 311555 4635549 5019666 6969951 6706342 1272242 1333768 277203 243616 274302 276573 329582 320437 303155 304743 200770 202963 747117 709774 1601995 1574370 418658 417259 581316 589997 733890 708290 735088 744028 756981 766400 729505 808144 2131585 2265286 1311133 1078218 650469 634698 764652 768080 788002 793432 797825 808149 914505 910484 5145233 5383777 39.55 70.7 2
09:46:22 2024-01-23 767444 765700 187137 182666 315076 318852 359251 354708 211735 209113 268544 275206 308363 311301 4635549 4966565 6865668 6705958 1296597 1337454 275508 245971 274338 274954 329880 324184 303119 302929 200700 202326 735105 705222 1597673 1589498 419318 414804 585549 589579 728881 713394 737847 737981 759199 773025 721883 803570 2127047 2222835 1306892 1088284 643469 634698 769992 760087 781910 798029 797788 801564 913858 916993 5252485 5394832 39.55 70.7 2
09:46:23 2024-01-23 778889 767309 186608 182955 313853 318887 359275 356574 210756 209586 268958 273598 308649 311924 4642190 4961519 6950076 6729487 1293294 1335866 273811 241977 272699 274954 329845 320913 300824 304351 199409 202386 750453 698313 1601141 1586117 418360 417296 582292 583790 732296 711232 734007 740728 760311 761917 721883 805775 2130071 2249383 1292523 1071210 643927 635599 761370 759549 785968 791092 793129 804599 918409 911963 5175458 5389310 39.55 70.7 2
09:46:24 2024-01-23 778611 766184 187132 181922 314818 317889 357631 355503 214457 209767 268060 274401 308107 313883 4647279 5023241 6968263 6698196 1272242 1331892 275495 242320 273918 274321 327821 319468 301317 303639 199687 202326 748914 707746 1583728 1572135 417492 414804 580542 587040 729692 706286 734116 737227 754356 761917 726756 801633 2123828 2257680 1282140 1078218 647610 632653 761370 765604 784168 792315 793084 805706 912558 910601 5155939 5393156 39.55 70.7 2
09:46:25 2024-01-23 767973 767277 187137 181984 314047 316929 358638 354330 211340 208828 269916 274502 307830 313327 4641170 4971349 6857847 6722127 1305885 1337244 273202 243580 276158 273171 329773 320072 301652 303070 199374 201445 730419 698313 1598581 1595337 418956 412259 582101 583567 724172 710118 735090 736939 755802 766436 719601 799805 2123828 2217900 1290447 1085150 641888 634698 767915 756384 780802 791614 792803 799394 916449 914546 5282582 5402535 39.55 70.7 2
09:46:26 2024-01-23 779442 768386 185464 182925 311635 318593 357559 355021 214211 210144 268222 272186 308332 311409 4637421 4990025 7000102 6734737 1280734 1331966 274630 243201 276417 274655 327750 320042 301210 301830 199027 202609 784150 704719 1621783 1583630 416580 412840 576407 583677 727810 704179 728553 740176 753597 763934 724516 805865 2123828 2248466 1296677 1074047 647610 632902 760794 763435 784131 784455 790799 802356 908004 901506 5145233 5383777 39.55 70.7 2
09:46:27 2024-01-23 767425 768126 186608 181735 313309 319535 357524 355021 212628 208764 267023 274083 309328 312513 4641170 4980781 6874165 6715734 1296560 1334679 274423 242320 272629 272944 328515 319393 301246 300986 199374 201023 743707 704339 1608427 1586117 417766 411898 580423 584370 723660 709799 734007 730478 753821 764065 717489 795274 2120580 2222513 1286293 1085118 639817 630556 764615 755711 777152 791056 793129 797654 910618 910638 5275051 5398682 39.55 70.7 2
09:46:28 2024-01-23 781384 768391 185460 181892 311162 316929 356485 357827 211251 208834 267810 271721 307936 310127 4651138 4980192 6971037 6724912 1291216 1332825 271467 242661 273629 272754 327521 319095 300708 302786 198370 201304 743707 698313 1613841 1586117 416284 413457 578079 581196 726779 706286 726379 737725 752534 757350 719601 801210 2126851 2238574 1296677 1069686 643011 632902 758078 758535 781910 784346 783864 802356 910618 903916 5155674 5393156 39.55 70.7 2
09:46:29 2024-01-23 768520 766188 185530 181478 311849 319309 358123 351740 211582 209418 266238 272588 306577 310457 4641170 5025222 6949533 6715734 1288011 1331874 273202 241640 273629 272337 328512 315122 301170 301268 197509 201891 754280 705222 1600104 1583630 417766 410959 574779 582849 721707 701088 732332 733734 750020 761917 720243 793101 2110654 2222241 1282140 1085155 643927 628258 762990 758938 773812 784455 788516 792950 902427 906678 5246779 5393156 39.55 70.7 2
09:46:31 2024-01-23 769076 769763 185161 182053 309931 320624 358537 351776 211878 208578 266274 272137 309547 308162 4641170 4924267 6902221 6745358 1301122 1335665 272333 241980 270639 273171 328468 317376 302024 302120 200611 200358 742191 700816 1610597 1592889 414222 410544 578079 579549 721505 706249 724722 730560 753821 761744 715348 800033 2120032 2228500 1284216 1075697 638231 631970 758268 754241 781356 790079 783803 792987 910618 901434 5192260 5402638 39.55 70.7 2
09:46:32 2024-01-23 790349 766193 185495 180663 312580 319389 357522 356026 211687 208578 266274 273457 306079 310090 4649495 5026104 6995741 6724849 1277699 1332215 273166 241398 272243 273171 325778 318346 299386 301042 198094 201621 745529 704719 1623645 1581381 414222 409770 573047 579549 722599 700089 724963 733734 749330 757350 719601 797649 2117291 2243688 1294600 1072737 643469 629147 755846 756758 779071 783212 786167 796484 900111 900225 5155712 5393156 39.55 70.7 2
09:46:33 2024-01-23 770497 769553 185213 180702 311854 317480 355807 353947 211391 207534 268996 271721 306933 311998 4649012 4983262 6863926 6715533 1304027 1334442 271502 241604 273629 271058 325848 317412 298932 301796 198370 200009 732270 700314 1612586 1595337 416284 411416 578079 580372 718604 707086 727484 728761 749367 761780 712401 793063 2115178 2210045 1286293 1082062 637045 628222 760256 749833 772716 784382 783592 792466 907325 901434 5293874 5411914 39.55 70.7 2
09:46:34 2024-01-23 782063 769873 184590 181649 309936 319083 357016 353947 210038 208869 266016 270069 306542 309106 4652241 4990327 6999334 6734518 1282909 1330929 270640 241640 270639 271507 327006 317376 298515 301232 198625 201304 785816 703713 1626352 1581381 413635 411708 571322 577836 722052 698601 722553 733292 747828 755112 719090 795311 2123550 2239253 1286293 1071698 642096 628222 755408 756384 777704 781838 783803 792950 898164 897614 5160357 5402535 39.55 70.7 2
09:46:35 2024-01-23 771781 769228 185209 180663 311015 315802 355272 351884 211356 206922 265830 271237 304660 310273 4652241 4961557 6876712 6716898 1308717 1334716 269781 240686 272243 269820 325813 315482 297992 301157 198625 200009 757405 696822 1604908 1599873 415104 409386 574742 575648 715554 701083 722553 726696 748923 758979 710661 793063 2114556 2213183 1309137 1078985 637776 629183 758003 752033 773348 783794 779243 788381 906646 903990 5227941 5407768 39.55 70.7 2
09:46:36 2024-01-23 779001 768999 184735 180767 308239 318596 356008 353607 210332 208218 264608 271048 306184 306572 4654995 5018253 7005093 6734290 1288893 1328097 269816 240890 270351 271023 326472 315482 297576 302046 198345 201269 745882 702710 1610879 1583630 413013 410544 571225 576129 719661 697118 719370 730519 746565 752918 715385 794798 2113669 2239253 1277986 1069686 640971 627298 753803 755711 774948 775441 782688 793031 897491 896043 5154638 5407768 39.55 70.7 2
09:46:37 2024-01-23 770022 769960 184731 180192 311015 315766 357252 351812 211173 206313 265085 271792 306505 309908 4660035 4982972 6883517 6726667 1305876 1333382 269405 240108 272243 269820 325515 315482 299437 301271 197440 199509 744623 698313 1604542 1595337 414810 409386 574779 576945 715048 702116 725237 726696 745645 756872 708332 788414 2113781 2203828 1286293 1078985 634602 625493 758003 747164 771621 779798 781537 786070 904357 904285 5261563 5418974 39.55 70.7 2
09:46:38 2024-01-23 782346 768290 183818 180771 308239 317589 356008 351848 209348 208183 265085 269351 306143 306500 4648004 5004511 7000102 6734290 1288893 1331874 272093 240650 270531 269855 326726 315482 297608 300283 198345 200323 756638 700709 1637588 1584755 411772 409964 571335 574391 717585 697118 717222 730833 747390 753779 711164 793063 2117010 2222181 1298754 1068479 639363 625456 751518 753706 773812 775369 779206 790139 894544 894660 5159026 5414628 39.55 70.7 2
09:46:39 2024-01-23 769039 768281 184696 180127 310069 315658 356008 351812 210801 206416 263974 271033 304340 309470 4667667 5002303 6853336 6715533 1296597 1329241 269851 238959 270675 269374 324888 314930 297789 297112 197509 199036 750453 704339 1603204 1590135 413049 409097 574779 579139 714505 700089 723692 720293 742527 752918 706180 785452 2109780 2203963 1277986 1081292 632797 623293 755382 747274 765728 782659 779206 783730 901425 897578 5283902 5414628 39.55 70.7 2
09:46:40 2024-01-23 780666 768254 183538 180698 310035 317553 355468 351600 209557 207742 264454 269351 306937 308115 4648041 5017494 6985156 6734290 1288893 1331874 268960 239904 269698 269409 324852 315122 297861 299373 198066 199557 761399 698313 1611830 1585609 411153 409675 569718 572697 717585 696058 718535 728761 739251 748409 710381 790771 2114556 2228458 1286293 1069686 637776 626837 751630 750206 772716 773080 776369 787224 893580 894807 5175942 5414628 39.55 70.7 2
09:46:41 2024-01-23 768493 770217 184110 180089 309568 315622 355003 350858 210213 206382 263904 270754 305209 308307 4664339 4990511 6883051 6724912 1292788 1333768 269851 237851 270603 268590 324622 314451 297789 297811 197405 198725 760530 705726 1604427 1586117 411772 408195 573047 577836 712953 698106 720978 719541 738749 752715 704110 782623 2102293 2206913 1292050 1080522 631000 620140 752202 745576 764606 781554 778099 784860 896185 896080 5293938 5414628 39.55 70.7 2
09:46:42 2024-01-23 783182 770460 183491 180127 310473 315838 354502 352028 208869 206382 266301 268497 303846 306464 4667816 4998843 6952172 6734290 1292620 1333865 268177 239329 269509 269118 324852 315188 296706 297598 198066 198448 757405 696320 1604966 1586117 410209 409964 570526 573602 717585 696058 717512 726181 743053 745599 707255 785507 2123550 2227587 1284216 1063411 634602 625505 747297 748867 769402 772500 774478 787784 894581 892125 5155561 5410253 39.55 70.7 2
09:46:43 2024-01-23 769002 767624 184075 179662 308301 315802 354752 348747 209313 206347 263096 270138 303881 306572 4661118 4990138 6915718 6724912 1290946 1333382 270675 238553 270337 268181 324852 313531 299473 297349 198345 198448 754280 705222 1607515 1586117 410572 405898 574336 576981 711369 697118 719370 719031 740391 752715 702084 780879 2105284 2203963 1269679 1080522 630551 620104 755552 745304 763522 779900 774681 783147 899224 902213 5288258 5414628 39.55 70.7 2
09:46:44 2024-01-23 783897 770026 183045 180230 307343 315514 354752 351668 208370 206382 263648 268089 303881 306428 4670999 5007559 6957180 6734290 1292713 1331874 268177 237851 268869 268146 323902 314966 295901 296663 198273 197862 762987 696320 1607516 1586117 409267 409117 570526 571976 715554 696095 716492 724639 742001 745754 702084 785452 2110654 2228458 1282140 1061898 632347 623734 745966 746104 767360 773016 772276 788075 894346 886719 5182158 5414628 39.55 70.7 2
09:46:45 2024-01-23 768985 769759 183115 179129 308015 314842 353748 347554 208869 206382 267766 269351 306987 306428 4675153 5011643 6925339 6715256 1287235 1333418 269593 237816 268869 267925 324395 312069 297608 297401 197509 197828 759812 705726 1594029 1584992 410230 405790 570930 574428 710441 694545 718274 717502 729949 747719 701020 779141 2095478 2210045 1272967 1078985 630103 618025 749422 742865 761361 775477 777684 783008 893313 893621 5288258 5414349 39.55 70.7 2
09:46:46 2024-01-23 784136 770034 182760 179616 306878 315292 351722 351956 208509 206204 263868 267682 303707 306428 4670999 5008094 6980469 6753048 1290774 1333879 267734 238589 268006 267925 323315 313019 295794 297112 197093 198759 758225 700314 1611868 1580783 409074 405790 565663 571976 711369 690392 712824 723504 736591 743955 707793 783170 2103788 2233589 1277986 1066648 634602 621934 746238 746422 767906 771670 774291 785755 886707 888378 5186609 5421292 39.55 70.7 2
09:46:47 2024-01-23 772173 770034 183351 178569 310473 312647 354502 349237 208544 204748 268065 268359 307499 306572 4673705 5003227 6892389 6717153 1304993 1337428 267700 237649 268904 271606 324395 312324 296915 297775 197509 197828 762987 696320 1609139 1597603 409919 404541 568911 571165 707889 695824 715473 718011 738227 748373 700664 781198 2103788 2193186 1286293 1072737 631000 621934 749422 741997 764515 777327 771729 780402 897310 890324 5222816 5400008 39.55 70.7 2
09:46:48 2024-01-23 779039 770100 182926 178963 309660 314806 351938 349800 208253 205740 264200 269762 307751 305530 4661395 5044649 7000469 6734290 1271658 1331874 269816 237649 267183 268146 322598 313019 295794 297883 197509 197828 765566 706735 1622403 1572135 408203 405790 567266 573580 713224 690882 715982 720293 732938 743651 703342 779141 2095478 2222144 1306511 1070173 631027 617185 744088 745323 762949 772076 778230 783593 884918 889637 5240961 5413563 39.55 70.7 2
09:46:49 2024-01-23 770231 770096 182945 179400 306415 313373 354752 347412 207976 206175 268137 266649 302931 306176 4661433 4975820 6912486 6748232 1311485 1333879 268929 237851 267219 271569 324852 311560 296706 297356 197370 197793 762987 695823 1610707 1595337 408978 403296 568106 570084 706386 691948 712281 716486 738190 748107 701161 779141 2105284 2197719 1302907 1072737 629656 622411 749385 744263 765162 774782 768980 778846 891973 889637 5227760 5417255 39.55 70.7 2
09:46:50 2024-01-23 779442 770096 182725 178531 306406 314842 351011 349550 208446 205563 264086 269351 307499 304349 4675247 5053921 7013244 6743669 1273755 1331026 267700 237081 266363 271869 322920 312289 296497 296758 196402 197586 761399 705726 1618529 1576897 407334 404541 563993 571165 709288 687950 709610 719541 729935 739467 704147 781472 2099308 2232911 1288074 1065853 632797 617988 744398 747496 765544 770690 773264 782441 881602 884469 5190266 5404010 39.55 70.7 2
09:46:51 2024-01-23 771569 770579 182720 178211 306878 312897 351686 347554 208689 204429 267388 268311 304642 306500 4683070 5018884 6891902 6724689 1292836 1329498 270566 236349 268042 268709 322956 311560 296188 296103 197509 196525 739161 698313 1616321 1590627 409074 403296 568911 571976 705886 693000 715473 715201 733885 743991 696556 774450 2103253 2191631 1273833 1075920 627061 619819 745796 738844 759161 771816 769529 777699 889229 886755 5276647 5417293 39.55 70.7 2
09:46:52 2024-01-23 778996 770579 181863 178599 306978 313742 351902 348502 206959 206238 264086 267461 308148 304564 4683070 5035376 6994481 6753048 1292620 1333768 268552 237081 266363 268520 322657 312508 293097 297811 196402 197484 756638 697814 1600641 1583039 407913 404826 563993 568705 710441 688925 707563 719541 736882 740805 701161 779141 2103788 2207830 1296291 1064478 632456 621583 744486 742156 763448 766088 769090 780516 885638 879013 5162725 5411914 39.55 70.8 2
09:46:53 2024-01-23 768151 770024 182569 178245 307411 312677 351902 346651 208869 204748 263818 268276 303503 305997 4677040 5015271 6892644 6724949 1292836 1329204 267734 235949 267183 268332 322920 311306 295629 295164 197370 196218 750453 700314 1612677 1590355 409074 402694 568106 571165 705387 690739 713368 712798 732847 745052 693005 773586 2096011 2191631 1269679 1078102 627061 619403 746201 737485 758084 770690 768431 773651 890035 883407 5276685 5403898 39.55 70.7 2
09:46:54 2024-01-23 779442 771663 182065 179490 306550 313373 351087 347417 206959 205740 263677 266025 307499 305566 4674800 5035376 6985156 6748232 1291697 1331874 267762 236715 266363 271344 322692 311560 294528 297811 196402 197175 755051 697814 1604323 1584992 406179 403332 563161 567863 708391 687950 708705 719031 730201 740428 700167 776856 2103788 2216689 1275909 1066302 632456 618135 743339 742246 760596 766088 767336 778809 884918 883474 5185456 5421292 39.55 70.7 2
09:46:55 2024-01-23 769896 769264 182366 177969 305917 312641 351902 348386 208219 208454 263900 266903 303503 306500 4686412 5015271 6872953 6734290 1300298 1329250 268929 235949 267219 271117 321942 310615 294349 296103 196955 196525 740144 697316 1609484 1595337 408203 400893 566463 568434 702289 690882 710187 711287 732847 745948 692932 773311 2105436 2191818 1273833 1075503 626168 618062 746841 736380 758084 768546 764459 771992 889002 884724 5275140 5419456 39.55 70.7 2
09:46:56 2024-01-23 777331 770100 181575 178497 306114 313629 350558 347733 207571 205563 261788 266834 307248 304663 4674800 5044649 7013132 6753048 1288931 1331874 267574 236384 265510 267767 320932 310615 293829 296758 195608 197243 751877 699712 1623858 1583630 406179 402057 562129 565348 706386 683957 707193 716994 732837 739359 700167 774616 2099776 2219675 1282140 1063411 630201 618062 741229 742246 761901 764969 766696 774547 880501 879484 5180847 5421292 39.55 70.8 2
09:46:57 2024-01-23 770918 770579 181928 177408 306987 311720 350840 346651 207894 208126 263305 266903 302756 305279 4683070 5023971 6910553 6734290 1290026 1333768 269129 234893 265954 267543 320932 309674 295213 293084 196691 195946 754280 703713 1608413 1586117 407334 400893 565663 570356 702289 689414 710187 710049 728602 739431 690903 769350 2098279 2194939 1281449 1075798 623023 614493 743868 735148 754255 766283 766790 772178 884501 884848 5308918 5428448 39.55 70.7 2
09:46:58 2024-01-23 782776 770575 180745 178245 306119 312457 350311 347138 206247 204924 263305 265587 303218 304100 4683070 5033256 6975830 6748335 1292713 1333768 267762 235655 265510 267579 320706 311306 291796 296103 196091 196389 755843 696320 1605831 1585610 406179 403332 562330 565312 707388 686976 707193 715472 731810 736143 695005 774189 2104641 2213183 1273833 1060114 628475 618062 738041 737907 760497 763925 762324 773961 883201 874199 5175942 5427503 39.55 70.7 2
09:46:59 2024-01-23 769896 770570 181611 177442 306987 311474 351371 344500 206925 208343 261680 266834 303077 306510 4688445 5036144 6953375 6738860 1284746 1331026 268552 234928 265324 267356 322395 310717 293588 295615 195196 196525 747116 705222 1604279 1583356 405891 401145 559095 568741 700724 682649 709209 709314 721188 746348 698363 771663 2090404 2199421 1277208 1080325 626168 612163 744398 737999 754328 766427 767711 769326 879731 883365 5254062 5411726 39.55 70.7 2
09:47:00 2024-01-23 777937 770754 181283 177811 306550 311948 348729 347661 206925 207980 263305 265621 303503 306000 4688295 4985469 6938529 6762464 1297409 1332437 267762 234893 264732 267767 318768 314441 294528 293816 196091 195776 764574 698313 1601114 1586117 403882 402092 564827 565312 705886 687950 704108 709635 729413 729913 691720 774189 2098763 2213247 1285689 1057586 623498 616274 736023 733697 756508 761908 761334 777586 884387 875590 5204483 5415200 39.55 70.7 2
09:47:01 2024-01-23 774217 770024 180780 177408 306987 311693 351866 345019 206568 204748 261716 266025 303077 304100 4692435 5093084 6975830 6724912 1283385 1331874 267762 234893 265546 265865 320481 314590 292454 294842 195161 196218 755051 703713 1622970 1582505 406179 401145 559743 567593 700227 681675 709209 710321 726112 742672 698860 769009 2089325 2196414 1279328 1075584 627956 613108 738475 737944 751347 761872 767224 766995 872804 882081 5282542 5413376 39.55 70.7 2
09:47:02 2024-01-23 775026 770565 180775 177408 306339 312019 348861 346372 206925 207763 261824 265218 301379 305640 4701600 4991187 6972304 6771805 1293636 1333768 267539 234893 265103 267767 317995 309422 293829 293369 196126 195301 762987 697316 1619330 1586117 403596 400259 564559 565312 705387 686976 701041 710173 730639 734332 690702 773750 2097157 2213372 1283569 1060114 622578 614055 734907 732480 756508 765006 760121 774417 883037 874262 5211072 5411688 39.55 70.7 2
09:47:03 2024-01-23 778067 770579 180745 177375 306123 310269 350840 346372 205641 208162 261680 265252 301978 307346 4688295 5091011 7005093 6734518 1272242 1331874 267406 234100 265546 266056 318923 309639 293496 295128 195966 195912 756638 702323 1644707 1581381 406179 400540 559743 565312 700687 681192 709023 714058 724497 736227 696874 764975 2089349 2204113 1279328 1071803 626614 612322 738170 737944 751509 761735 765153 766958 873843 880561 5284455 5421292 39.55 70.7 2
09:47:04 2024-01-23 770460 770579 180520 177408 304223 311983 349711 343466 206712 208055 261644 265771 303503 301723 4695784 4986761 6934684 6757341 1298336 1333927 267280 234823 263043 266910 318699 310277 293346 292851 195126 195301 761399 698313 1614862 1586117 401456 400295 562129 564356 701221 686532 702532 707105 728212 734477 689797 771438 2095352 2207248 1281449 1063411 621285 612792 735950 732839 756989 765006 759581 771006 880391 875498 5218522 5440050 39.55 70.7 2
09:47:05 2024-01-23 781684 770575 181283 180391 306987 309484 349219 346580 206213 208091 261522 265218 301591 305494 4705156 5082347 7014445 6732054 1272242 1332931 267280 233739 265289 265647 317035 314219 292009 294229 194817 195335 756638 705350 1622998 1576625 405891 399662 559743 565312 701036 682223 706933 712230 721938 730057 695389 768809 2087838 2204113 1279328 1069686 625276 610029 739299 737517 749413 757414 764064 770492 873843 874393 5257736 5411651 39.55 70.8 2
09:47:06 2024-01-23 770423 771884 180076 177811 303298 310966 349465 343502 206534 207909 261644 270007 302332 303401 4701765 4990176 6953375 6771805 1309574 1333768 265865 234893 263411 265647 320704 310277 292170 294550 195090 195301 766161 696320 1637438 1595337 403882 399166 562129 562609 699917 682569 701770 705048 728839 734187 689760 770600 2089349 2194743 1300212 1066189 621727 615291 738165 730959 754328 763925 757835 767540 878029 875576 5229883 5426798 39.55 70.8 2
09:47:07 2024-01-23 782390 770029 180711 180395 305872 310966 347328 345538 206035 207874 261239 266429 301662 303601 4705156 5087393 7037483 6753048 1276925 1328097 266905 233902 263008 266647 317070 310277 290538 293333 194817 195267 756638 705222 1614615 1574370 401456 401428 557941 566897 703178 679673 701882 708198 721427 729061 695884 770562 2086739 2207830 1275088 1061591 625239 610573 731824 736898 753260 760689 764619 769873 868796 870542 5196212 5417255 39.55 70.8 2
09:47:08 2024-01-23 771626 770575 180741 180324 306339 310309 350348 344465 206070 204859 261716 266344 301698 304528 4695507 5018864 6902242 6757604 1305923 1329204 264494 234461 264401 264428 318994 310277 292213 292886 194817 195301 756638 694335 1610765 1595337 405028 399758 562219 562572 696897 684584 702351 704549 728322 737669 685680 766592 2089708 2179331 1315638 1069493 621727 612792 738078 728070 749006 763386 755827 764444 880501 875498 5246779 5426798 39.55 70.8 2
09:47:09 2024-01-23 780838 770570 180391 176787 303338 311364 347572 344983 205892 205435 260031 265184 302369 301723 4708514 5081738 7022196 6762427 1283188 1328190 265714 234135 262824 265240 319199 310277 291529 293781 193352 195912 739180 702710 1608137 1580259 403220 400679 557654 562609 700687 677602 699847 710012 722485 731700 693835 766934 2085899 2216689 1281449 1061142 624831 611950 732558 737060 753650 755139 758465 767614 868796 865487 5178027 5407754 39.55 70.8 2
09:47:10 2024-01-23 774477 770570 180642 180391 305617 308116 347643 343431 205572 204142 260872 266504 301204 306005 4688295 5036838 6933128 6734290 1294715 1333964 266460 233344 263851 264428 317995 309584 290538 291516 195126 197743 756638 697316 1613836 1599487 404197 398876 560824 562283 695944 682643 702887 705096 724607 736591 683852 764553 2086465 2182532 1292050 1068166 619963 612559 737195 728724 750557 761269 755827 764780 878176 874880 5254285 5411726 39.55 70.8 2
09:47:11 2024-01-23 779632 770570 179946 180355 303302 310748 347084 343502 205572 207909 260535 266344 301556 301688 4708514 5053388 7032582 6742825 1283188 1328097 264459 234100 267406 264428 317070 309329 290679 293781 193723 195301 745529 701709 1625886 1585335 403220 400041 556401 562320 699161 677295 698739 709203 722449 727383 691941 765087 2088914 2206876 1259295 1063200 623498 612311 732490 733697 752193 752909 756241 767733 870680 865451 5185575 5421292 39.55 70.8 2
09:47:12 2024-01-23 768752 770355 180676 180063 305182 309051 348657 343502 206213 204285 260433 270078 301204 303601 4699135 5041878 6912561 6734290 1290670 1332437 266905 233020 263446 264208 319425 309803 291291 290630 194817 197778 731186 698826 1601158 1594935 403266 398985 561295 562756 696085 682643 703887 705096 722631 734586 683620 760670 2088914 2176303 1283569 1069412 617709 611694 735987 726659 747288 757112 751166 761720 877938 874880 5303293 5426798 39.55 70.8 2
09:47:13 2024-01-23 770766 770579 179791 180355 302805 309555 347084 343466 204934 208091 259630 265598 301698 301476 4711166 5052663 6985156 6757604 1291697 1328323 264459 233739 262239 263992 316521 310277 289726 292405 193930 194624 753464 696822 1622957 1587870 401310 401428 559310 561613 701184 680635 699810 706267 723692 723441 685863 764863 2093034 2203828 1285689 1055365 620802 610536 728858 728306 747801 754236 754863 765327 873224 866382 5207123 5422856 39.55 70.8 2
09:47:14 2024-01-23 772364 770579 180076 180320 304254 308151 349851 343015 205606 204716 259995 270043 299730 302643 4701718 5055515 6941963 6743420 1287272 1331026 266087 236847 263187 263988 317000 306613 291973 290630 193894 196375 762987 703330 1597444 1590400 402484 396741 561639 564356 694955 682606 702462 701101 719545 729507 682500 759897 2083385 2176303 1282887 1069244 615951 603839 733986 726699 744079 757377 755939 759939 874171 874334 5314533 5430671 39.55 70.7 2
09:47:15 2024-01-23 783460 771672 179507 180103 302557 308151 346527 345442 204934 207909 259594 265598 301204 302505 4705156 5053736 7013132 6762427 1290774 1331883 263579 234675 263773 263399 315788 308347 288373 291783 193442 196936 740767 702323 1610220 1583353 401500 396705 555281 559353 696542 675338 695837 706267 720517 726101 689271 765087 2080557 2205078 1270847 1057338 621727 609154 728858 731004 749426 752706 755289 765092 865008 866382 5185570 5426798 39.55 70.8 2
09:47:16 2024-01-23 769905 771672 180106 179675 304905 310113 347084 345442 204934 203678 260031 264855 299871 305312 4701765 5045470 6907631 6738860 1292836 1331879 264424 236371 263043 262813 316044 306577 290131 292077 194368 195479 779601 696320 1622223 1597425 402484 396403 557188 559353 691964 680227 698888 701070 720553 733775 682721 760019 2071569 2176335 1267602 1065686 617709 609154 735428 724566 746229 756239 751426 759483 875120 869806 5254285 5436170 39.55 70.8 2
09:47:17 2024-01-23 778335 770570 179499 180037 302795 309086 346284 344955 204899 204285 259194 269629 299836 300807 4714528 5075352 7022457 6723322 1283188 1330315 263395 233344 263773 263399 316009 306252 291436 292822 193306 196790 756659 703713 1629737 1581101 400358 396668 554887 559353 696195 672791 697398 704695 719582 728602 687881 764477 2080543 2210049 1281449 1057375 620844 607096 728341 729410 747104 752069 755289 764817 864649 866382 5185456 5411688 39.55 70.8 2
09:47:18 2024-01-23 772486 770575 180071 179680 304191 308379 346248 344955 204934 203999 260951 264855 299029 302678 4704452 5049447 6911067 6743669 1292836 1331874 265271 236371 267334 262778 318524 306288 291939 291871 194261 195241 747376 696822 1604974 1595155 401273 396596 558014 559500 692001 678452 699884 700954 718228 729759 681753 760197 2082539 2170137 1279328 1066648 615676 607363 733347 722955 745213 754005 751189 756144 874463 865451 5293874 5426798 39.55 70.8 2
09:47:19 2024-01-23 779442 771192 179220 180249 301775 309051 345520 344955 204934 204240 258359 265970 300747 302625 4715363 5075389 7012166 6762150 1283188 1331985 264019 232985 263215 263373 318299 308057 291642 291748 192497 196375 753464 705856 1603762 1576610 400073 396632 550045 560367 696897 672945 696494 703095 716564 725521 688567 762295 2080816 2210045 1260246 1060387 620403 605399 727824 729514 747288 752945 754025 764510 862202 865770 5203635 5419456 39.55 70.8 2
09:47:20 2024-01-23 773928 770754 179537 179550 302662 309542 346562 343015 205319 204142 260031 264785 299836 302643 4720531 5054121 6911067 6735704 1289126 1331874 265050 236371 264597 262567 318524 306325 291321 289546 194367 195241 753464 696822 1609178 1597425 401273 396425 556547 558708 691020 679189 698316 700107 718447 725778 681753 757005 2080779 2173217 1285689 1063411 615951 603947 731755 723467 742842 752909 747058 756144 873843 865415 5265617 5411726 39.55 70.8 2
09:47:21 2024-01-23 778615 770313 178937 179711 301419 309051 345450 345175 204298 203999 258395 266344 299591 302548 4717166 5068096 7022457 6742825 1288893 1330929 262773 234675 262707 262970 317553 306361 290819 291614 192532 196375 781439 704719 1631828 1579977 399221 396741 550045 558708 694918 672798 691747 701565 712138 722053 685753 759934 2077712 2211613 1283569 1057375 619926 606687 726241 728724 744877 748472 753678 762879 862202 863931 5186834 5427578 39.55 70.8 2
09:47:22 2024-01-23 771630 770579 179778 176774 303267 309324 346300 343015 204298 203038 259630 264820 299591 304157 4701765 5059020 6919878 6743669 1296597 1333768 264177 233943 264633 262532 318074 306077 290499 289642 193447 195040 753464 696822 1613013 1595337 400533 395274 554475 558276 690983 676753 695306 698619 717599 730257 680787 758036 2080423 2173217 1289930 1063411 615951 603911 729651 722955 744822 752380 745888 755468 871333 866382 5248694 5432294 39.55 70.8 2
09:47:23 2024-01-23 779628 766121 179344 179393 301427 308790 344447 343015 204298 203999 258395 265970 298124 303054 4720531 5082622 7042613 6752485 1283188 1333014 263965 234675 261445 262454 317625 306397 291024 290560 192193 196375 751877 705856 1615160 1576897 398654 396182 553277 558562 693173 671039 691747 700604 714933 721404 683889 759972 2077466 2206913 1287218 1057375 619474 604970 724699 728724 742732 748472 754752 762299 860909 861391 5207351 5436170 39.55 70.8 2
09:47:24 2024-01-23 772252 770570 179537 176527 303714 308669 346284 343015 204298 203073 259995 264010 298928 304083 4715249 5045470 6906648 6747955 1298299 1333964 263772 233943 263959 261835 317625 306397 290910 290454 193377 195104 753464 695327 1602575 1595337 400547 396221 555281 555730 689515 674732 695500 696989 716348 726065 680787 756139 2074658 2170137 1298411 1063411 616344 607436 728858 724566 743025 754835 744267 756144 870716 865770 5248694 5433904 39.55 70.8 2
09:47:25 2024-01-23 779628 770579 178941 177612 301427 308116 343449 343015 204264 203999 258431 265970 298892 300807 4729897 5097204 7046496 6752523 1280992 1333964 263403 234344 261518 262271 315442 306109 290760 290251 191890 195825 755051 705222 1593772 1571431 399221 396002 552138 559537 693173 671039 691637 700107 713526 721368 683852 757732 2077466 2206913 1260246 1057375 617114 601908 724186 728207 741608 748436 753678 760601 857189 856474 5229523 5439224 39.55 70.7 2
09:47:26 2024-01-23 776777 770786 179117 176779 303267 308669 346284 343015 204264 203678 259229 263168 299381 303653 4715249 5041167 6901227 6765588 1313288 1335866 261830 234015 263070 261070 318074 305355 290819 289748 192497 195139 751877 694335 1635584 1594935 400643 393743 553193 554125 688051 675065 691711 695055 712246 727060 680787 757760 2077466 2177787 1266607 1063411 614200 607548 728858 721896 745350 754302 745439 755005 865583 863900 5239288 5441659 39.55 70.8 2
09:47:27 2024-01-23 781946 770754 178971 176779 301886 307650 343414 343015 204088 203714 258178 264855 297637 303915 4729897 5108158 7052664 6773596 1277063 1330171 264353 233357 261554 262201 315248 306325 290409 289167 191995 195139 750290 705726 1583230 1576610 399789 396741 552138 560367 693659 672468 696902 701101 709356 721517 680583 752504 2074515 2188525 1291549 1062868 615839 602684 726793 726659 738068 747238 753841 755505 859727 863937 5276910 5424552 39.55 70.8 2
09:47:28 2024-01-23 773891 770718 178092 179715 299602 308669 345520 341582 204264 203073 257997 263940 299591 301193 4714528 5023847 6929204 6773596 1307742 1335665 261100 233850 263070 261035 317625 305391 290499 289092 192333 195003 789147 694335 1645764 1595337 399789 393226 553229 553698 689609 672945 690730 694527 712246 726546 678823 755799 2077577 2174793 1284216 1063411 614200 607979 728858 721860 742989 753770 745551 755729 867495 863828 5246779 5440050 39.55 70.8 2
09:47:29 2024-01-23 781611 770565 178903 176770 302211 309980 346501 343015 203913 203038 258324 264344 297988 302607 4727271 5100839 7051853 6773818 1271582 1333014 264282 232886 261482 261800 315214 307970 288779 288834 192298 195139 751877 705350 1583641 1576897 400358 396110 552650 559868 690004 671515 696865 701101 711132 721472 682721 750219 2071137 2185523 1264486 1064666 615951 603039 726756 726388 736985 747145 748650 753134 857152 865122 5284455 5440050 39.55 70.8 2
09:47:30 2024-01-23 771552 772766 178062 177270 299558 310040 344377 342424 204230 203038 258359 263904 298857 300907 4723900 5004819 6942739 6781426 1300042 1333014 263000 233650 260969 262567 315694 304317 288812 288360 192018 194694 759812 698313 1601395 1584755 397805 396452 556071 555337 692085 673742 689714 698302 715550 717070 676684 755799 2081903 2194743 1270847 1049942 612455 605399 722636 721550 740815 747637 746502 761255 865655 858480 5212828 5423290 39.55 70.7 2
09:47:31 2024-01-23 777886 770579 178373 176770 301145 306933 346527 342979 203913 203964 257564 264344 299540 302976 4727271 5135398 7018199 6750981 1283188 1333964 262633 233814 263850 260671 315838 305139 288775 291628 192018 195170 756638 703834 1598261 1581381 399221 394540 551356 557845 685025 669614 691711 692982 709284 727060 682237 752467 2071137 2176303 1258125 1071210 615512 600826 728858 723980 739117 748400 748886 750002 858366 865158 5267505 5430671 39.55 70.7 2
09:47:32 2024-01-23 778879 772290 178339 176285 300934 308669 345424 344712 203421 203003 258395 263461 298648 302625 4734024 5026104 6971939 6772879 1290555 1333964 262196 233285 261590 261070 313993 306505 288775 290395 192193 194150 758225 695823 1597606 1583630 398654 395517 552922 553661 692001 672468 688356 699115 715043 716526 678713 755224 2080423 2194743 1266607 1052586 615074 605399 721684 720293 740851 743946 745439 756070 862165 856330 5196740 5440050 39.55 70.8 2
09:47:33 2024-01-23 770170 771672 178373 176531 301374 306933 344412 340873 204298 202684 257847 264344 297988 302255 4727271 5089175 6971037 6754014 1289631 1333964 263439 232922 261590 261105 315838 304105 288575 288815 192228 194694 756638 702323 1611054 1590400 399221 393155 554047 557450 687564 674784 693259 690953 710359 721368 673710 748216 2074515 2167083 1280721 1066610 611126 600985 726756 718994 736060 748400 746227 753543 863714 862572 5322517 5440050 39.55 70.8 2
09:47:34 2024-01-23 783937 770718 177811 176774 301357 308669 345913 342701 203596 203003 256736 264344 298892 301157 4724736 5082585 7055929 6772879 1284746 1333964 261795 233357 260746 260706 314950 304604 288856 291244 191320 195104 750290 705726 1605481 1576610 396959 393743 549370 555337 691020 666667 689085 695510 708246 717066 682237 753278 2074608 2203963 1282887 1056757 615951 600826 721684 725593 740815 745527 746123 756070 855456 857266 5205591 5435150 39.55 70.8 2
09:47:35 2024-01-23 773891 772702 178373 176285 301392 306897 344412 342665 203913 203003 258359 262695 298405 301688 4734980 5055569 6922210 6763447 1304849 1333786 261900 233029 261698 260127 315500 307313 289401 287923 191390 194150 750290 694335 1612805 1595337 398088 391359 552922 553536 686807 671515 689576 691881 715043 721472 675936 753613 2074520 2179331 1262366 1060039 612455 605399 724699 719504 740815 748400 742190 750957 863425 856438 5246779 5449428 39.55 70.8 2
09:47:36 2024-01-23 783460 772219 178929 176285 300899 306933 344937 343015 203562 203038 257348 263168 297988 301723 4736650 5126572 7035790 6763906 1268307 1332138 263579 232538 261185 261255 313670 307169 288332 288535 191222 194150 748703 706081 1586654 1576897 398654 393743 550186 558276 687040 667648 691747 697099 703196 721464 678750 748136 2068194 2182424 1257330 1063108 613591 599604 723637 722371 734530 745745 744794 752970 854624 856438 5293874 5443038 39.55 70.8 2
09:47:37 2024-01-23 772445 771875 181351 176774 300470 308669 344377 341102 203596 202330 257348 263097 297953 297270 4733272 5024751 6964975 6782312 1300042 1333772 261935 232702 259723 260965 314626 302718 288865 288797 191390 194014 761399 696822 1624101 1583630 395554 392843 552922 555110 690004 671515 686565 690953 710323 718483 673501 755762 2076087 2188776 1262366 1053335 609660 601290 719638 717466 740815 746115 743400 755767 864037 855414 5227941 5449428 39.55 70.8 2
09:47:38 2024-01-23 779442 771667 178181 176531 302257 306573 347838 342424 203280 203073 256736 263168 297988 302407 4733272 5141058 7015727 6744582 1282271 1331874 261970 232702 261373 259410 315394 304533 287927 288597 191054 194553 745529 703713 1610685 1581381 396959 392312 549915 554517 682781 665725 690559 691881 707174 721368 678713 746919 2065256 2174759 1280721 1069686 613326 598299 725727 720025 735941 746151 747021 746063 854587 861319 5284229 5438923 39.55 70.8 2
09:47:39 2024-01-23 778222 770749 177777 176285 299567 306428 342961 343015 202965 202365 257564 261528 299698 302492 4734223 5081392 7016357 6762202 1291697 1328102 260918 232662 260419 260092 314914 304389 287117 287993 191286 194044 742355 697814 1612962 1581381 396396 393908 548594 552751 687564 665688 686602 696569 710862 716022 676721 749886 2074515 2189806 1277208 1052409 613591 601908 719638 719203 739729 739422 742190 752970 857152 854774 5185456 5438923 39.55 70.8 2
09:47:40 2024-01-23 770170 772747 178339 175784 300434 306897 345668 341389 202965 201730 257961 262076 297187 300772 4734261 5071479 6927493 6757304 1300298 1335688 261725 231906 261554 259299 314405 303642 288576 290190 191993 194150 750290 693840 1596263 1595337 398088 390775 550575 553536 682781 671515 690067 690685 710359 721296 673501 745529 2071660 2164010 1281449 1061898 610095 601908 724429 716957 736060 745590 738054 746703 864378 859087 5263718 5441659 39.55 70.8 2
09:47:41 2024-01-23 779257 770575 181387 176038 301514 308669 342997 341665 202965 202365 256736 263168 297052 302083 4743709 5138724 7068362 6780907 1273755 1331991 261830 232702 259504 260308 313480 305464 288332 290168 190788 194150 750885 707240 1638510 1567677 395563 392843 548982 555766 688051 667175 688825 693018 704384 716457 674223 746919 2068194 2194743 1277742 1057338 611840 596819 719638 719504 733858 743044 744537 755191 853034 856661 5276910 5449428 39.55 70.8 2
09:47:42 2024-01-23 771589 771870 181342 176276 299042 305890 345913 339809 203421 202154 256341 262294 297924 297559 4740313 5027944 6959598 6790563 1298336 1334309 261135 231977 259140 260308 313701 302540 288293 288590 191355 193572 758225 697316 1631515 1585610 394434 391359 551356 553536 688051 671039 684579 691390 708246 712426 672546 752467 2073135 2188525 1258125 1051089 608357 599474 718617 715362 738068 746210 740121 753580 862165 847460 5217738 5441659 39.55 70.8 2
09:47:43 2024-01-23 777230 771672 179627 175757 299287 305890 344377 340837 202965 203003 256475 262730 297924 301327 4739603 5131705 7007573 6748232 1288438 1331966 261135 232013 259540 262603 315586 306593 287117 287923 190753 194150 734419 704719 1596666 1581108 396396 391758 548982 554089 681813 665456 688595 687968 705382 719294 672722 746199 2061851 2173217 1276390 1068479 609660 596011 723637 718484 733338 745590 746502 745497 854624 859087 5286316 5441659 39.55 70.8 2
09:47:44 2024-01-23 784246 774109 177489 176034 299078 306609 342997 342701 201710 202401 256556 261093 298159 300865 4751992 5090331 7014445 6773596 1290555 1330892 260338 232049 259540 259376 314685 305460 286275 288797 190788 193572 740767 697316 1623253 1581381 395554 393424 547044 551186 684021 663700 682601 693018 708246 716457 674223 746588 2068194 2185523 1279328 1052586 612714 600136 719638 719504 738156 738757 739973 749048 854849 852254 5192899 5427239 39.55 70.8 2
09:47:45 2024-01-23 772173 770758 181413 175232 299532 305890 344937 340598 202931 201730 256772 261249 297257 302041 4747568 5075106 6935220 6763447 1292788 1332142 261170 231256 260419 259043 313957 302435 287522 287656 191425 192657 785816 695823 1629429 1594021 396677 392035 549759 551697 681776 669614 688105 689921 708783 719033 671044 746539 2068194 2159412 1275088 1060114 609225 600100 722577 714313 734742 745745 736681 745791 861518 857266 5282592 5436228 39.55 70.8 2
09:47:46 2024-01-23 780552 770749 181026 175757 299582 306825 342046 340598 202336 201730 256488 263474 296807 300901 4747290 5115983 7055898 6786322 1278319 1328097 261170 232252 258779 259514 312749 304378 287117 289050 190187 193878 769768 705726 1597544 1567677 394714 391944 549526 554125 687077 663737 687616 690953 704384 712354 673501 746474 2065256 2197719 1271103 1057338 610246 593759 717599 719232 732746 739386 746618 746592 851790 854774 5267505 5440050 39.55 70.8 2
09:47:47 2024-01-23 774173 773007 181316 175757 300679 304994 345668 339570 202965 201767 256559 261866 299500 299084 4739087 5019112 6947854 6781614 1307654 1331874 261066 232371 258306 259118 313993 303442 287963 288355 190921 193572 750290 698313 1586365 1586117 393561 391503 550575 552751 684057 668667 682527 687968 703088 712426 671556 749080 2068194 2182153 1282887 1052325 606626 599696 717562 714313 738073 747929 739411 748789 857738 847424 5224208 5449428 39.55 70.8 2
09:47:48 2024-01-23 781914 770491 181382 174874 299558 304458 344937 341629 202762 202402 256129 262084 300929 301011 4738149 5140982 7018792 6743669 1272427 1333694 263400 231292 261185 257970 312090 303642 287117 288883 190452 193607 742355 702323 1598017 1581381 396959 391205 545813 553536 680810 663261 688595 691119 704384 717102 673234 742204 2060818 2168563 1278555 1065058 611840 597923 722343 719504 729715 743642 744909 745872 850512 857266 5292133 5440050 39.55 70.8 2
09:47:49 2024-01-23 778441 771879 181057 175630 300166 306897 342370 340586 202796 201450 256919 261214 296912 300088 4744927 5026104 6961604 6780907 1290517 1332119 260338 231652 259176 259299 310819 304594 287234 288125 190753 192927 751877 695327 1603963 1583630 395003 391359 547431 550406 686032 663700 685092 690953 703196 711817 673501 746353 2071575 2182294 1287218 1049594 611516 601410 717091 716449 735419 737514 735600 750224 854244 847460 5201666 5436170 39.55 70.8 2
09:47:50 2024-01-23 772359 772219 181048 175197 298589 305424 342708 338570 203426 200818 256344 262515 296049 300507 4742374 5087927 6942203 6753048 1290774 1330933 261170 230573 259140 262603 312784 301763 287638 286293 190753 192792 764574 697316 1593466 1589498 395834 391481 549796 551968 680328 668630 687831 687968 706382 717976 667579 742088 2066724 2157863 1264486 1062654 606737 594933 721684 711141 730638 742934 735600 745872 859691 856055 5286227 5441659 39.55 70.8 2
09:47:51 2024-01-23 779442 771294 180729 175793 297443 306248 342672 340347 202762 201485 257570 263027 296014 298916 4742374 5118828 7022159 6773818 1283188 1328190 259579 231652 258306 262603 311581 303841 286916 288797 189555 194014 782484 703713 1597646 1574370 392932 392035 544201 551968 684021 663261 680520 689921 704384 711243 673746 748845 2065256 2197719 1291020 1054198 611585 597076 715531 719504 734105 739350 743065 751551 846802 847388 5213027 5427239 39.55 70.8 2
09:47:52 2024-01-23 774754 772615 181351 175197 299355 306255 342744 339594 202829 201683 256630 259761 296947 300974 4744927 5069223 6930277 6772879 1300898 1333768 260122 230932 259759 262532 311805 301516 286916 288066 190718 193267 745529 693840 1639599 1595337 395554 390929 547431 549554 680781 663737 682527 685913 703196 717469 671880 746544 2068194 2163922 1282887 1060387 606551 599180 719638 713302 733972 745745 736127 746441 857277 847460 5248694 5458709 39.55 70.8 2
09:47:53 2024-01-23 783653 770455 181093 175197 300460 306428 342118 340730 202235 201590 255055 261353 295980 302615 4755407 5133902 7060486 6762239 1271261 1328097 261752 230896 258342 258723 311109 303657 286512 287949 190187 192962 743942 706735 1588878 1572135 395554 390465 545813 553536 682054 664203 687616 691390 700266 712354 673501 740960 2061851 2176303 1280721 1057375 608948 592464 717599 717466 728848 737162 741728 746441 848036 852291 5286316 5440050 39.55 70.8 2
09:47:54 2024-01-23 774291 773011 178750 176351 299586 306105 342852 338131 202863 201239 255841 261136 297852 297162 4748627 5018511 6957180 6799942 1302053 1328194 260338 231616 257511 261113 312529 302761 287117 287140 190153 192657 750290 698035 1599425 1583630 392340 392312 548982 550076 684057 665688 680484 687968 705882 711255 665657 745824 2068194 2182424 1282075 1044684 605762 597997 712967 710136 734007 739350 736127 746592 853381 848150 5229883 5445542 39.55 70.8 2
09:47:55 2024-01-23 780282 774957 179123 175232 300507 304736 344864 341159 202235 201625 254984 261353 298032 300300 4742644 5147988 7009447 6753048 1281355 1331874 259545 230573 259140 258854 312090 301516 285436 288476 190118 193402 759936 703713 1598213 1581381 395834 390102 541104 551968 678883 661383 684579 687932 701788 716457 673501 739346 2058921 2167042 1276390 1066648 610208 595809 719638 717466 728848 740796 741626 742056 846802 854101 5284488 5436170 39.55 70.8 2
09:47:56 2024-01-23 778884 774957 178492 175223 298062 306681 341191 339737 202235 200608 256200 260158 296014 297234 4742644 5035376 6952172 6762239 1292620 1331874 259510 230932 258342 262568 309192 303946 285856 286942 190487 191870 750092 695327 1603963 1583630 393840 392312 545545 548740 682781 663261 680484 690900 702894 708175 670605 745905 2068194 2183973 1266607 1048103 608911 597739 715025 715128 733858 737805 736127 744735 851790 847352 5201666 5447394 39.55 70.8 2
09:47:57 2024-01-23 774254 774371 178993 174926 298240 304492 342780 338131 202863 200293 255055 261388 296769 301813 4748627 5082548 6972091 6762427 1287272 1331985 260736 230537 258342 262128 311546 302766 287522 286262 190187 192657 755051 700314 1601915 1586117 394714 389812 548982 551968 678883 665652 685627 683902 702285 712426 664643 738008 2063789 2156333 1274224 1063146 604470 596231 718544 710284 727815 739422 737176 742204 855198 852327 5333344 5453066 39.55 70.8 2
09:47:58 2024-01-23 786129 774953 178526 175324 297969 304815 342780 338677 202235 201872 255020 260660 297924 297487 4767087 5104871 7036096 6781878 1288931 1331874 261549 231292 257908 262128 311109 300811 284965 288472 188993 193572 726484 701709 1601333 1576897 392340 391205 543715 548740 682297 660447 680264 689432 702285 709707 673501 746474 2065256 2191462 1264486 1051089 608911 596231 713471 716957 732782 736473 736718 745791 847463 847551 5201666 5451296 39.55 70.8 2
09:47:59 2024-01-23 774567 773854 181388 174495 300792 304779 342744 338641 202235 200923 255196 259434 295913 299907 4746029 5088970 6929204 6753057 1290946 1333964 260373 230179 258377 262092 311546 300811 286916 285423 190187 192184 766161 697316 1603169 1589498 394714 390102 547431 549554 677922 665182 686602 683939 704384 712426 664643 739346 2064983 2151750 1291549 1060077 604901 597726 717599 709780 728848 740309 735080 741889 854020 847496 5314533 5456876 39.55 70.7 2
09:48:00 2024-01-23 781663 774145 178245 175398 297969 305746 341672 338677 201643 201028 255090 261562 297194 299351 4746029 5118025 7050434 6785720 1283188 1330656 259149 230932 257114 262461 310855 300847 285436 287252 188959 193267 768130 703713 1590047 1572135 391160 390653 541031 550406 682781 660122 680264 686921 698218 707108 672546 745613 2062324 2193186 1269893 1052586 610208 593668 711419 715435 729569 736436 741099 745791 845063 848150 5237018 5453988 39.55 70.8 2
09:48:01 2024-01-23 778340 774412 178495 174465 300507 302963 342744 338131 201676 201099 255125 258353 296154 298916 4736920 5042748 6938529 6771805 1311485 1334961 259979 230537 257837 258818 312055 302228 285450 286678 189520 192587 780819 694335 1608126 1595337 393173 387799 544970 546234 676890 662791 680264 682661 705382 712318 665657 743710 2065256 2165546 1276390 1056757 605762 596782 717054 710284 731709 745617 732323 743112 851717 848150 5261567 5461790 39.55 70.8 2
09:48:02 2024-01-23 783892 773854 178777 174395 299659 304743 341156 338748 203100 200887 254912 260660 297216 300683 4746029 5135398 7070557 6769382 1272242 1328024 259545 230305 256683 259948 310131 300565 285370 286763 189520 192318 787690 706363 1596816 1567677 390811 391205 544165 551577 682781 659979 679446 687895 694147 708892 669546 740923 2058921 2191631 1277742 1054086 606194 591845 712438 712688 728848 734251 739973 746441 843866 848150 5280594 5452357 39.55 70.8 2
09:48:03 2024-01-23 776389 774953 178750 174830 300367 305423 342888 339712 201676 200432 254733 259727 296119 297234 4741699 5055569 6947854 6781184 1311519 1331874 262676 230537 257872 258854 312055 301332 285365 286902 189520 192318 769768 694335 1631009 1595337 393525 387835 545813 546234 677886 663261 679296 682661 705382 712318 665584 743710 2064787 2170129 1278555 1053899 603818 598845 715531 710284 731673 740833 732323 742158 852357 848597 5255820 5457959 39.55 70.8 2
09:48:04 2024-01-23 783892 773859 178746 174426 300082 304422 340533 338820 205329 200783 255020 260228 297612 301619 4754360 5139052 7070557 6757416 1274058 1328097 260122 229982 256468 259582 310131 300776 285485 286924 189520 192039 793930 706735 1599460 1567677 391123 391205 544165 551577 682297 660447 679483 687895 693845 708892 667579 739834 2058921 2193186 1273316 1054086 606194 588872 711932 711141 727262 736764 737916 746441 846032 848597 5273112 5442925 39.55 70.8 2
09:48:05 2024-01-23 769489 774953 178499 174569 297611 303482 342925 337219 204026 200293 254698 259865 297468 297595 4743416 5053398 6942241 6781184 1311485 1333879 259328 230502 257079 258093 312019 302124 285365 286226 189730 192149 742553 695823 1612373 1595155 392303 387763 544201 545426 676375 662321 678331 682389 704348 711207 664607 742088 2066708 2170101 1274224 1057207 604470 597500 715025 710284 729533 739278 730727 742056 852858 848597 5248469 5442623 39.55 70.8 2
09:48:06 2024-01-23 783617 772766 181174 174291 300943 303959 340233 339523 201575 200852 254307 260382 294984 300652 4757365 5130599 7028138 6753302 1268621 1330059 259545 229073 257872 258637 308257 300811 284459 286763 188959 192149 775821 701317 1627592 1576897 394119 387871 542944 548703 674941 658469 684542 686885 694183 710243 669035 737111 2058648 2165546 1274224 1063411 606514 593818 716546 713771 724140 734396 737176 742568 846032 850371 5297718 5454753 39.55 70.8 2
09:48:07 2024-01-23 774567 772766 180614 174448 296807 305531 341564 336604 201643 199735 254698 259073 294984 297090 4746029 5036144 6967685 6790563 1302053 1331874 257966 229786 255108 258854 309843 300408 285401 285116 188959 191376 771407 697316 1599834 1584755 387682 387835 545813 547080 679846 663040 677292 682661 698182 707392 664281 745374 2062287 2176303 1276390 1044647 602909 595460 710418 708272 731119 736054 735930 744597 853502 844308 5238996 5452357 39.55 70.8 2
09:48:08 2024-01-23 783897 771447 180631 174478 298554 302785 341048 338439 205259 201473 258851 259865 297612 297595 4749793 5152100 7023797 6753151 1281519 1331879 257966 229751 257872 257263 310166 305023 283626 286902 188924 192149 758298 703713 1601422 1580259 391713 386564 542944 549517 672891 657538 681233 682177 697214 712282 667918 736580 2054500 2164010 1295446 1066189 606194 589989 717054 710602 726232 741090 739168 740653 846004 851722 5295834 5442812 39.55 70.8 2
09:48:09 2024-01-23 779628 775008 177616 174322 297825 303959 338695 338784 205259 200363 255090 258216 295190 297487 4755407 5044649 6990756 6781184 1292620 1333768 258000 229982 256718 259400 307997 304950 285005 284880 189555 191376 777962 695327 1606429 1582505 391123 390929 545391 546657 681776 663261 679296 683866 701256 703377 664281 737700 2065256 2177750 1280721 1044760 601276 593722 709914 709277 728701 735849 733583 746143 851079 843798 5246505 5449428 39.55 70.8 2
09:48:10 2024-01-23 778720 771843 180631 174360 297793 303745 342888 335627 201676 200398 255681 260478 296596 297559 4755407 5155788 7009447 6762802 1283188 1328319 258000 229143 256683 258374 311038 301587 283914 286665 188890 192318 753382 705448 1598299 1580259 391123 386256 544101 550915 672927 659512 678484 680727 696720 712016 665620 737148 2052566 2160944 1295446 1066302 603182 590556 715531 710063 727067 738375 736990 740765 847389 848041 5297822 5445715 39.55 70.8 2
09:48:11 2024-01-23 783093 774329 178134 174565 297973 303070 339755 338748 204868 200328 258815 258284 296769 297487 4745752 5072466 6999826 6781479 1291697 1331874 262676 229108 256288 258672 307290 300565 284162 284481 188993 191109 743942 694335 1593822 1582505 391123 390102 540838 544620 680810 661852 678813 683902 702016 703413 663632 739309 2066724 2180877 1287218 1044760 605762 595057 710307 710137 728701 735327 732014 744095 848666 846193 5200318 5449428 39.55 70.8 2
09:48:12 2024-01-23 770460 774925 178249 174014 298293 304658 340820 336711 201609 199145 254342 259650 294299 298952 4746029 5103475 6967685 6762427 1288011 1331971 261374 229073 256683 258022 309157 300736 285436 284481 188705 191713 750488 702323 1588251 1585882 392026 387799 545813 548740 674905 662321 679483 681422 694147 707605 662399 734978 2060818 2151750 1269893 1060039 600716 592519 716227 707067 723692 738740 732175 740237 851079 848004 5331550 5445542 39.55 70.8 2
09:48:13 2024-01-23 788103 772393 177621 174665 297973 303995 340784 337349 205294 200363 258268 259623 296776 296996 4752016 5108008 7022457 6781184 1288893 1331991 259431 230144 255894 258672 309192 301161 282726 286369 188724 191747 723310 701709 1622541 1576897 389911 387835 541024 545041 678402 654610 676020 683866 694147 703413 667579 739871 2058648 2185523 1276390 1048066 606737 595039 710307 714331 728812 729940 734931 741945 843030 843798 5211954 5445715 39.55 70.8 2
09:48:14 2024-01-23 777230 772970 177750 173525 297784 302537 341432 336439 205294 199805 254307 258036 295190 297523 4752016 5080079 6919878 6771805 1304013 1335076 262528 229108 257475 257660 309626 301161 283764 285116 188924 191376 780819 693840 1606905 1595337 391123 386564 544101 544316 672891 660592 676293 680727 701256 708139 664281 740083 2063318 2164010 1274224 1053899 604121 595131 714429 708014 728812 736327 730949 741294 848666 844868 5256198 5442736 39.55 70.8 2
09:48:15 2024-01-23 783817 772766 178452 173482 297577 304315 338731 337728 205081 200223 258706 259073 293855 299447 4752016 5135398 7065519 6762164 1273405 1328190 259545 229038 255894 258854 307971 303993 283874 285561 188890 191713 764852 706230 1579434 1574097 391713 387907 542560 548703 675896 657771 678521 683902 695242 708391 665584 734418 2054537 2167083 1299872 1053638 606758 592081 713414 712304 722701 728912 733775 740765 843030 845502 5295721 5440050 39.55 70.8 2
09:48:16 2024-01-23 772720 775003 177239 174913 295906 303070 340820 334653 205329 199422 258815 259073 296107 296542 4746029 5048361 6967685 6801290 1311485 1331874 259614 230179 255143 258057 310811 300699 284494 285014 188759 191411 779153 698313 1612238 1590627 390503 386292 544101 544316 674941 660447 673308 678801 699205 707392 663339 739346 2061851 2170137 1272058 1055247 602434 595458 710381 706084 728812 735735 732014 742390 850475 838410 5229883 5449428 39.55 70.8 2
09:48:17 2024-01-23 783617 771672 178499 173451 299552 302574 338766 339231 204617 200398 258340 258353 294334 297234 4755407 5128101 7062733 6752485 1268621 1331883 259545 228877 255143 258455 309980 301801 283158 284880 188724 191376 763214 703834 1592091 1572135 391713 387871 541408 548703 674905 656572 678521 683866 695242 707392 663668 732816 2054026 2168327 1269893 1059814 605890 592090 714466 712304 721638 729868 733775 736967 838884 846952 5299622 5434523 39.55 70.8 2
09:48:18 2024-01-23 774759 774953 177527 173521 295490 304458 339947 334724 205364 199145 258413 258284 296358 297487 4755407 5040422 6952285 6762202 1294634 1332820 262456 228717 255072 258672 307325 300275 284060 283578 188924 191109 779153 695823 1603122 1581381 389394 387799 543933 543852 677922 660447 673344 680727 693953 702773 660415 737792 2058921 2180993 1272058 1047324 600367 591896 707202 704741 727705 730264 730970 742019 846766 839034 5235420 5449428 39.55 70.8 2
09:48:19 2024-01-23 780552 772424 177652 173797 296803 302099 341852 334724 204973 200432 258231 259073 294264 297487 4748627 5155918 7013230 6743669 1272427 1331966 260165 228363 256718 256832 307755 302124 282726 285352 188331 191109 737593 701317 1602833 1576897 391749 386021 539877 545426 671653 653650 680264 682389 695242 707108 665113 731738 2056096 2165501 1267727 1061441 605762 591661 714466 711798 721638 730264 734483 736554 838957 846952 5299506 5444569 39.55 70.8 2
09:48:20 2024-01-23 779174 773007 177621 173923 297554 303995 338184 336404 204938 199145 258742 259658 294334 297487 4755407 5044649 6966505 6801290 1300193 1331991 262676 229073 254325 258455 307971 300275 284024 283702 188890 190941 750290 696320 1599293 1581381 388841 387763 541067 543852 677922 660447 673072 680245 694111 702809 659947 737736 2066957 2180993 1272058 1047742 600716 592923 707255 706062 727189 729976 727474 740965 846766 840597 5227941 5454914 39.55 70.8 2
09:48:21 2024-01-23 781107 771843 177776 173914 298077 301655 340855 335662 204903 200398 258304 259073 294334 297234 4755407 5165190 7037679 6723597 1269642 1328097 262528 228168 256754 257263 307755 301587 282726 284916 188297 191109 763214 701317 1604943 1581381 391749 385442 539840 545463 672606 654835 680264 682177 695242 707605 665113 736180 2054381 2157826 1267727 1063374 605488 591661 714466 711798 720453 730409 734806 736030 841759 847394 5291902 5442850 39.55 70.8 2
09:48:22 2024-01-23 778903 773785 177252 174048 297973 303781 338184 336204 205259 199583 258449 258250 293889 297487 4752463 5053921 6985156 6790563 1294597 1331874 258885 228557 255108 258057 306292 300736 283591 283467 188890 190508 790813 695327 1596563 1582505 389948 387871 544101 540756 678326 659979 675296 682177 694183 699212 660410 736325 2067233 2176335 1274224 1044297 600716 591700 707202 706062 724140 729514 724314 741219 847426 839034 5237360 5442850 39.55 70.8 2
09:48:23 2024-01-23 777230 772747 177492 173486 297549 301691 341852 334384 204973 200083 254816 259073 294299 297025 4755407 5168114 7023131 6753151 1279525 1330929 259614 228717 256288 255685 307971 301161 281865 284951 188297 191109 759936 702323 1596316 1576897 389948 384252 539840 545463 671140 652691 676330 678801 693169 710250 666022 736180 2052024 2157817 1261230 1065540 604003 590402 714466 709780 720489 730445 732955 736147 838255 845720 5294033 5431117 39.55 70.8 2
09:48:24 2024-01-23 780166 773011 177252 173486 297135 303873 338184 336746 204938 199457 258742 257891 294059 296996 4755407 5044876 6981411 6799942 1291697 1328323 259614 228717 255072 257908 306327 300275 283260 283145 188593 190508 753464 696043 1610026 1581381 389671 387799 541031 543548 676963 659512 673344 680727 697031 702973 661612 736850 2061349 2176335 1272058 1044194 600288 593020 705863 703626 723907 729786 727590 739839 846862 839034 5241105 5451296 39.55 70.8 2
09:48:25 2024-01-23 779442 772711 177252 173525 297549 301232 340855 334653 204938 199770 254277 258319 295033 296744 4755407 5155826 7004178 6753151 1283423 1330929 259614 228327 255598 255685 309157 300026 281436 284951 188001 191411 753382 703713 1611811 1579137 387646 384217 539621 545463 670665 652728 676330 678725 693139 708710 664060 732668 2052024 2160886 1288807 1064591 602434 588729 712438 708075 720453 735397 732881 734945 841370 845720 5276685 5442812 39.55 70.8 2
09:48:26 2024-01-23 782776 772970 177252 173797 297135 303658 338220 337491 204582 199805 258340 257464 294299 296254 4757993 5053736 6994481 6785720 1292620 1331874 258885 228401 255108 256868 305651 301161 282828 283171 188593 190010 742355 695327 1612377 1581381 389948 387799 541408 544316 676927 656609 675751 682514 698551 702248 660305 735950 2064787 2179157 1276390 1044686 601006 590265 705364 705694 725753 729524 726815 739314 843232 838961 5231679 5445542 39.55 70.8 2
09:48:27 2024-01-23 774916 770754 177527 173495 297135 302274 340820 335890 205007 199596 257867 259073 295240 297487 4757993 5141058 6981550 6776348 1285255 1331971 259979 228327 255108 256868 308257 299362 283627 283613 189611 191109 782484 703330 1603164 1581381 387682 385397 542944 545848 673561 658715 677033 677594 694914 703232 658328 731986 2052024 2154753 1259064 1058453 597300 588729 710307 705059 719592 734577 728581 736030 846634 838338 5322398 5454914 39.55 70.8 2
09:48:28 2024-01-23 784246 771843 176757 173495 296170 302114 338731 334724 204903 200258 254277 258250 294523 295601 4757993 5111954 7013132 6786747 1290774 1330929 258486 228717 254894 257228 307290 300275 281436 284631 188132 191074 732832 699712 1624359 1576897 389948 385406 538315 542774 673487 653907 673751 682551 697141 702134 664207 737036 2059882 2179431 1268727 1044760 603182 592044 708210 709203 724690 723695 726407 736817 839446 839034 5197953 5454914 39.55 70.8 2
09:48:30 2024-01-23 771360 771884 177496 173210 297626 301232 338731 334653 204938 198798 258377 257858 298400 297234 4761388 5106631 6958333 6771805 1287272 1331026 262635 227973 255108 255756 307255 299355 284060 281887 188331 190508 748703 699813 1604433 1584992 387718 385406 542944 544620 672459 660592 677797 677657 694604 703268 658794 731986 2052024 2148643 1291020 1058528 597300 586528 712401 700997 719628 730373 727851 734797 843113 838446 5324345 5449428 39.55 70.8 2
09:48:31 2024-01-23 783892 770758 176752 173767 295772 302114 338220 334688 204652 199145 252486 258353 295942 295673 4755407 5137373 7031783 6790563 1288931 1328097 258486 228363 254645 256437 307290 300275 281108 284951 190920 190941 756659 699712 1608206 1581381 388841 385478 537934 543783 675439 655014 673751 678654 693059 702285 664207 738251 2058416 2185523 1267727 1046540 605017 589491 706363 709277 724690 725805 733583 740275 836475 838441 5226149 5451024 39.55 70.8 2
09:48:32 2024-01-23 774759 773011 177527 173206 297973 301197 339755 334688 204652 199770 258340 256681 293855 297025 4761388 5087927 6919878 6752523 1302053 1332820 258885 228363 255143 255685 307755 299752 281931 283180 188297 190508 743346 694335 1606109 1595065 389948 384217 541298 542554 671432 657779 673346 674677 698203 703304 660231 735913 2058921 2160944 1267727 1050903 600716 590537 709914 704124 724690 733766 725670 737116 843866 838338 5258099 5458520 39.55 70.8 2
09:48:33 2024-01-23 784246 775044 177488 172978 297969 301232 337710 336746 204582 199770 258085 258284 295240 299315 4761388 5137373 7074864 6781878 1271936 1328097 262784 228008 254289 257228 306139 299815 281865 283737 188035 190543 763214 705726 1588199 1571019 389948 387475 539657 548587 675167 654983 677181 682177 689009 702098 663155 731426 2049649 2165546 1293233 1056757 602514 587063 708405 707770 717553 729624 730764 736030 836480 838374 5295721 5443038 39.55 70.8 2
09:48:34 2024-01-23 775708 775304 176593 174357 294104 303123 339791 334115 204973 199145 258122 258284 293855 295637 4757993 5065611 6957180 6799942 1311485 1332474 258704 228913 254077 256503 308006 297311 282762 283145 188035 190473 777487 698035 1620120 1586117 389118 386192 542102 545479 673524 657779 671908 676797 696081 703160 657789 737148 2058921 2167083 1267727 1047736 598578 592100 706363 702061 728295 730445 725892 735587 845063 838441 5240926 5458562 39.55 70.8 2
09:48:35 2024-01-23 784246 772747 177741 172428 297969 300248 338731 336204 204261 199805 257903 258250 295942 297032 4767358 5152255 7051853 6771805 1266779 1328097 262563 227267 257305 256473 306113 300311 281113 283145 188001 190508 761575 701317 1629610 1580783 391616 386005 539813 544316 671616 654054 677181 680617 691738 703124 663810 726857 2048192 2163961 1267727 1057301 602869 585811 710418 709046 717553 725223 728581 732821 836475 843651 5305127 5449428 39.55 70.8 2
09:48:36 2024-01-23 775671 773007 176757 173210 295325 302610 337710 333881 204973 198798 258085 257499 298436 297559 4757993 5037376 6966505 6799942 1294634 1331874 258885 227922 253544 257299 305403 297311 281936 281887 188297 190309 775504 695823 1598000 1585610 389948 386929 541371 543508 676437 657779 673826 680617 696081 700302 656541 732853 2058921 2177787 1276390 1043274 599728 585595 705193 705731 722604 723115 725265 737107 841407 837849 5237360 5445542 39.55 70.8 2
09:48:37 2024-01-23 774431 773011 176748 173219 296264 301603 338766 335654 205007 198971 254277 258353 294376 297487 4763960 5133714 6981550 6776348 1288931 1331026 262492 228008 254325 255685 306327 297888 282965 281887 189611 190508 782484 702323 1617170 1589002 390503 387218 542944 545864 671104 658715 676145 675134 691971 703304 654615 727410 2054381 2148643 1259064 1058528 596875 589037 711243 699476 717553 730373 727851 732821 846032 838410 5333852 5458807 39.55 70.8 2
09:48:38 2024-01-23 785881 774100 176757 173737 295334 302079 337639 334653 202037 199110 252810 258319 294078 295601 4764786 5141246 7061205 6801314 1286864 1331874 258451 228647 253864 255685 306327 299283 281401 283727 188812 191074 759936 705350 1601895 1576284 388509 384956 536956 543471 673524 651095 671833 677547 691067 700302 663810 734418 2058416 2183973 1286594 1047742 603295 589508 704329 708272 722531 725223 728581 738370 834662 836593 5227941 5449428 39.55 70.8 2
09:48:39 2024-01-23 774759 774104 177239 172385 297626 300704 338184 336603 204903 199145 254996 258631 298574 296816 4764786 5093084 6939629 6771805 1304013 1335311 258814 227620 255108 255436 307290 297203 281830 282713 189344 190439 739180 694825 1628215 1598561 389671 385372 540605 541018 669569 655913 671596 675356 696720 703341 656541 736180 2058648 2160944 1265561 1055247 599641 585595 707866 701492 722531 730336 723608 734945 841334 839034 5248063 5474971 39.55 70.8 2
09:48:40 2024-01-23 784209 773649 177377 172325 298077 300669 337674 335627 201755 199422 254241 258036 298329 296816 4764786 5137373 7062733 6752448 1266741 1328102 257931 227232 254289 256437 306861 299355 280972 283109 189477 190530 774156 705350 1612951 1581101 391059 385263 538169 545864 671030 653150 675259 678764 689118 703341 663045 727487 2049612 2157863 1265561 1059927 603295 588312 710418 706194 717553 727626 729184 730593 836475 838410 5305127 5449428 39.55 70.8 2
09:48:41 2024-01-23 780666 775272 177244 173300 296228 302786 336622 334618 204582 198798 258231 257395 296150 296297 4764786 5061113 6986389 6799942 1297979 1332138 258850 227620 253509 256832 306861 300007 281865 281689 189611 190196 787482 696822 1611661 1585882 387739 385841 542523 543820 675439 656463 671908 676771 694714 699096 656004 732779 2058921 2173217 1267727 1042807 596875 585847 702693 701064 719628 723695 724712 735989 842599 833537 5244853 5442850 39.55 70.8 2
09:48:42 2024-01-23 779442 775008 176717 172900 296188 300283 339719 334001 202037 199075 252810 258250 295004 296398 4764786 5173487 7014445 6762427 1285218 1332918 258885 227585 254254 254830 310552 299573 282938 283762 189344 190831 733269 705350 1596597 1583353 389394 384826 539730 545864 669445 654054 672279 673441 687826 703196 657629 730013 2048192 2154753 1282168 1060039 597300 586232 707866 702025 717553 730373 728544 732783 836480 839034 5312712 5449428 39.55 70.8 2
09:48:43 2024-01-23 787251 774104 176717 172939 295776 301162 338184 334688 200912 199596 254241 256647 294059 295637 4774165 5119256 7013132 6801290 1292620 1331874 257836 228133 253509 255143 305403 299947 282539 282981 189611 190231 755020 698035 1599609 1583630 388841 384920 537934 543924 671616 653127 670952 680175 693894 700160 660378 732816 2057316 2170137 1285052 1047742 601433 589234 704865 705158 723628 725594 725781 736554 837068 836002 5210794 5442925 39.55 70.8 2
09:48:44 2024-01-23 773550 774683 177243 172393 296789 301162 338731 336975 201896 197901 258231 257464 298257 297234 4764786 5112787 6958333 6771805 1287272 1331021 259614 227426 254254 255257 309433 297311 282902 281570 189611 189736 748703 700314 1635067 1590400 389948 385918 542523 544316 669241 656536 673344 677278 692117 703268 653582 727373 2055488 2142192 1285052 1055589 598578 585559 709411 701064 719628 729236 721481 730630 843830 839034 5269382 5458807 39.55 70.8 2
09:48:45 2024-01-23 783061 773002 176757 172943 295754 302079 339213 334618 201896 199110 254636 258036 294063 299641 4770760 5152009 7062508 6790563 1277405 1328097 258885 227655 253509 256155 308960 297207 281618 282665 189078 190736 775821 706363 1597593 1571802 387739 384650 537518 544316 673561 651279 671721 676698 688046 698327 660378 730477 2049649 2182424 1275529 1049594 598578 586232 701198 704124 718571 726619 728581 736554 832229 835376 5250595 5449428 39.55 70.8 2
09:48:46 2024-01-23 776674 773007 176713 172393 296228 299338 338695 335890 201755 198798 252810 256257 295276 295150 4755407 5080079 6929204 6771805 1302154 1331966 258301 226915 257588 254975 308960 297095 281260 281711 189344 190035 739180 694825 1610012 1595155 389118 384010 538315 539598 667785 653907 669997 673169 694714 701254 658252 732258 2054381 2157863 1293233 1050754 597300 589234 706363 701064 720417 729750 721444 732263 838884 837849 5248694 5449428 39.55 70.8 2
09:48:47 2024-01-23 784246 771807 176752 172359 296681 304237 336115 334653 201473 198971 252810 258930 298257 297270 4774165 5146646 7070557 6781479 1272845 1331874 259614 227409 255517 256155 306681 297455 280531 281711 189477 190202 761575 706363 1613649 1570684 387739 384829 537518 544316 671469 652665 673036 678247 688046 699096 659407 726750 2046464 2157863 1263396 1052586 599860 584539 704366 702061 715522 725589 726959 732783 834699 837849 5291969 5449428 39.55 70.8 2
09:48:48 2024-01-23 774718 775190 175608 173339 295332 302799 338695 335654 204868 197901 254041 257217 298257 294528 4755407 5064671 6957180 6771899 1311485 1330315 256760 228081 255517 254584 309215 296856 280867 281676 189344 189174 763214 698313 1612670 1592616 387464 381887 538315 541217 669715 654247 668094 672486 693927 702285 654080 731985 2053078 2160907 1293233 1051089 596450 589570 704192 700070 720453 728174 723094 732821 840144 834161 5250530 5458520 39.55 70.8 2
09:48:49 2024-01-23 784246 775272 177243 172316 297131 301906 336386 334688 201333 198798 252774 257430 294590 297414 4774165 5146646 7070557 6771805 1268584 1332029 259764 227339 256097 255544 306559 297167 280840 281676 189078 189174 767515 705350 1621176 1574370 388841 384252 538317 543709 669715 651279 673344 677730 689510 697105 658437 725716 2046737 2157863 1291020 1053335 600288 585490 705364 703626 713462 721431 726815 728484 833444 839034 5299506 5449428 39.55 70.8 2
09:48:50 2024-01-23 775948 774679 175999 173460 294147 301197 337639 334001 202037 197901 252810 256681 293892 294735 4774165 5076457 6972066 6791311 1313249 1333927 257011 228081 255229 255002 308561 296439 280832 281247 189344 189174 739180 698035 1626695 1586117 386366 384246 539458 542119 669715 654054 667582 672302 691139 698875 655061 732816 2053078 2164010 1293233 1047995 595681 587895 702693 699078 720184 727114 723645 732783 840739 829397 5246779 5464688 39.55 70.8 2
09:48:51 2024-01-23 784246 772975 176757 172051 295897 301412 337674 334653 200912 198971 252810 257072 298293 296506 4773888 5155918 7021884 6773818 1270044 1333964 260126 226775 255590 255295 306789 297419 280012 281711 189344 190000 736006 701820 1601264 1576897 389948 384252 537249 542774 668767 650357 673160 676771 690128 699176 658474 725716 2043795 2157863 1261230 1053862 599860 587063 706363 703891 713462 725512 725781 728447 832229 839034 5305127 5451024 39.55 70.8 2
09:48:52 2024-01-23 775031 774136 176439 172359 293457 302027 336622 334001 201896 197866 254241 256647 295318 295637 4764786 5062002 6961604 6806888 1300004 1331777 257911 227321 255229 255509 306753 297275 281457 280818 189309 189243 748703 696320 1597101 1585610 385872 384529 539840 541201 672606 654983 669045 674786 690128 694327 654597 730625 2052916 2167083 1265561 1041790 595253 587063 700926 699078 717553 725512 719398 734983 838651 829325 5237360 5442887 39.55 70.8 2
09:48:53 2024-01-23 789974 772747 176589 172359 294704 299058 338184 334001 201473 198798 252702 257251 294177 295601 4761388 5174463 7012129 6768968 1282905 1332215 258308 226775 254575 253908 306825 297194 281741 281817 188546 189312 731245 702323 1595194 1581101 388841 382926 535136 542774 667178 648868 670777 672261 688046 701254 658437 725716 2043522 2151750 1256899 1060039 599005 585962 707365 702061 715522 723080 727333 727069 832265 839034 5303293 5449428 39.55 70.8 2
09:48:54 2024-01-23 779664 773011 176435 172393 295082 300669 335609 334653 201473 197901 253950 256222 294412 295393 4761388 5068156 6981411 6802278 1292620 1332066 257478 227127 255410 255438 305782 297347 280937 280179 189344 189077 745529 696822 1617479 1583630 386640 384252 539077 541055 672606 653382 669997 674786 691139 694363 655061 728244 2054537 2170137 1267998 1041049 595602 588312 700204 700070 718571 721503 720696 734983 836443 829325 5241105 5442887 39.55 70.8 2
09:48:55 2024-01-23 777230 774616 176430 172350 295982 299373 338457 333730 201473 198854 252702 257464 294383 295565 4764786 5168114 7012159 6777465 1286585 1330171 257911 227092 255590 253943 309215 296964 280367 281887 188546 190174 732832 705726 1601125 1576897 387464 383196 536789 543159 665556 650357 671908 672486 688046 702242 658168 727823 2043280 2150188 1284381 1062379 597515 583640 706363 701064 715522 726056 727851 726273 834699 839034 5284267 5442887 39.55 70.8 2
09:48:56 2024-01-23 783817 774724 176113 172389 295740 301906 334671 334653 201216 197935 254241 260772 294590 295150 4764786 5074520 7013184 6801177 1292582 1333014 257694 227445 255410 254835 305746 297419 280205 280985 189211 189071 766491 696320 1596532 1581381 387189 384109 537934 541217 671616 653127 669045 676293 690128 697104 655061 727926 2055997 2168600 1271246 1041049 597300 588826 700701 701064 718424 721359 719361 732821 837068 829361 5235420 5443632 39.55 70.8 2
09:48:57 2024-01-23 773854 773877 176184 172359 295285 299373 337674 333735 204512 197866 252738 257430 292926 296297 4774165 5140982 6992011 6782312 1286864 1333014 258671 226740 255335 254048 306825 295525 281007 280924 189078 189312 778528 702323 1607483 1584755 388565 381922 539840 543159 665862 654054 671327 671533 685097 698157 653206 724647 2046737 2142192 1299872 1056341 593910 587159 706363 697063 715016 727569 719361 726310 840775 837257 5322398 5458807 39.55 70.8 2
09:48:58 2024-01-23 781224 773007 175727 172389 294385 300740 338463 335890 201473 197901 252738 257857 293203 296053 4774165 5141058 7065361 6791848 1284746 1330171 257117 227286 254509 254617 306825 297000 280304 282430 188017 190196 759936 704719 1594246 1574041 386604 381922 532018 541238 669715 645556 667071 672261 687289 694327 657935 727963 2046737 2179331 1252567 1044760 597379 583676 700204 702061 717553 721431 726815 732821 828596 829325 5226149 5458633 39.55 70.8 2
09:48:59 2024-01-23 776118 773766 176435 172040 294932 303060 336693 334001 201473 197935 252810 257120 294590 295637 4764786 5095188 6952172 6782312 1305783 1335591 257117 226880 253509 253659 306861 295390 282140 281352 189042 189278 737593 693840 1616910 1595337 387189 382782 536759 537584 664812 651279 667034 671341 691176 698157 655061 728480 2049649 2151750 1288807 1051837 595178 587900 704655 699078 719628 723695 717213 727894 836847 829397 5256198 5458807 39.55 70.8 2
09:49:00 2024-01-23 783653 770713 176430 171807 295987 300248 334635 333648 200912 197935 252738 256613 293892 296816 4770760 5158735 7063430 6772879 1269213 1331966 260080 225985 257449 254083 305710 297203 279231 280959 188546 189243 734419 705350 1580672 1572135 387739 383067 532090 542774 667785 647493 669353 674273 686101 698327 655540 723543 2046737 2154804 1259064 1047732 597300 583676 702303 700007 711337 721323 723645 727931 829804 834234 5295721 5445542 39.55 70.8 2
09:49:01 2024-01-23 775031 775036 175315 172148 293457 299373 336622 333207 201755 197866 252774 256998 294697 293872 4767358 5062255 6977083 6801177 1292582 1331971 257259 226213 254150 254865 306177 296690 280741 279909 188546 188649 763214 695822 1602851 1581381 385000 382763 538315 540399 669715 652665 666835 670839 685169 693766 653169 728480 2052566 2167083 1291020 1041790 593910 586232 699175 697099 717553 721431 718304 732783 836443 829918 5227258 5454914 39.55 70.8 2
09:49:02 2024-01-23 776642 771884 175709 172205 295289 299338 337674 332954 201614 197901 252148 256715 294697 295637 4761388 5176148 7007248 6782312 1287091 1330929 258053 226178 257849 254193 306861 295605 280118 280959 188149 189278 731245 704339 1620322 1581381 386640 380782 538315 542774 665825 651022 669316 669633 686101 698327 653169 725634 2043280 2148643 1280785 1055799 594481 583227 703192 697099 712884 726056 725507 726825 836475 835412 5333852 5442887 39.55 70.8 2
09:49:03 2024-01-23 787595 774847 175630 172346 294380 301230 336115 334001 200912 199270 252702 256257 294590 293801 4758522 5127485 7025106 6791744 1292620 1328097 256468 226863 255120 254048 306609 297491 279761 280990 188812 189071 755020 697814 1606102 1576897 386366 381351 534508 538000 667615 647456 666087 674786 685205 694399 654803 728480 2049649 2167083 1278555 1044335 597300 587159 701198 700007 718608 720325 719398 728484 831640 829325 5205383 5449428 39.55 70.8 2
09:49:04 2024-01-23 772491 772997 176157 172196 294425 302091 336115 334001 200563 197214 252810 256435 292551 296542 4774812 5118918 6952021 6771805 1290946 1331971 258564 226670 257813 253836 306393 295426 280118 281728 189078 188649 753464 698313 1604183 1586117 387739 382926 538315 539179 663837 653127 668333 671533 685169 697105 650786 723580 2046737 2134875 1272058 1052325 593488 586232 703831 695018 713426 725512 717250 727272 838920 834197 5323938 5451024 39.55 70.8 2
09:49:05 2024-01-23 783617 774141 175591 172389 292815 300248 335609 333785 200912 197935 251919 257430 294177 294699 4775870 5155863 7073412 6781614 1273755 1328419 257549 226178 252720 254083 304743 296338 282140 280748 188281 188980 758298 705726 1594352 1566565 385546 382763 532126 542503 669241 647493 669997 673760 684126 694061 653618 724610 2043280 2167083 1286594 1046961 595602 581062 700204 700567 711337 721026 725781 728484 831052 829361 5276647 5442887 39.55 70.8 2
09:49:06 2024-01-23 775671 775304 175595 172381 293244 300307 339693 334001 201473 197866 252702 260625 294383 292871 4779383 5075106 6979356 6796166 1302053 1331763 257224 226213 252684 253694 306825 295390 282140 279909 188414 188649 739180 697316 1593309 1581381 384383 382655 538046 539216 667821 651279 663617 669633 684867 694291 651320 728480 2049649 2164010 1259064 1044760 593136 585208 698679 696829 718608 725512 719398 730630 834048 829918 5250530 5470369 39.55 70.8 2
09:49:07 2024-01-23 784242 772785 175867 171494 294104 301777 336151 334001 200597 197935 252310 256257 294177 295006 4777441 5168660 7040701 6762427 1277662 1331879 257224 226178 253509 253270 306177 297167 278383 281191 188680 188946 753382 701317 1599293 1576897 387739 381696 533750 539634 663837 646505 670952 674309 686101 698327 654615 721416 2040631 2151750 1284381 1053899 597300 583713 705094 700007 710296 721359 722543 726717 828913 834197 5291902 5447138 39.55 70.8 2
09:49:08 2024-01-23 764136 774172 175630 172076 293297 300740 334671 334001 201473 197557 252738 260589 294697 295386 4779239 5070026 6981411 6801998 1304849 1331265 256863 226213 252720 254333 306825 295190 279887 279977 188281 188615 740767 698313 1601704 1581381 384419 381922 537554 538037 668767 651279 666372 671533 685097 692302 650786 726342 2049649 2164010 1286594 1041049 592294 586377 697196 695510 716537 721359 717250 731989 837068 828746 5237360 5460390 39.55 70.8 2
09:49:09 2024-01-23 783979 773002 176153 171530 295776 300028 336151 334001 200562 197935 252378 258531 293195 295981 4779239 5166425 7051853 6772879 1268621 1331879 258885 225443 254869 253659 304744 297282 278418 280139 188017 188683 756659 701820 1617100 1576897 387739 381316 533750 539598 663837 647493 668843 672772 686101 694399 653618 721143 2040376 2151750 1284381 1054198 597300 583676 702267 701064 710409 721323 721245 726717 827389 834161 5291902 5442887 39.55 70.8 2
09:49:10 2024-01-23 775026 774957 175341 172316 292155 302156 335609 333495 200912 197647 252450 257735 293927 295386 4775825 5070026 6966505 6799942 1305504 1331874 257079 226617 252684 253694 306681 294740 279367 279253 188281 188683 766491 697316 1601824 1581381 383839 380782 537138 538000 669715 651279 663617 671058 685061 692266 651973 726342 2049649 2164010 1261230 1042999 593066 585403 697196 695018 716537 721215 716197 730667 837068 829332 5233620 5460390 39.55 70.8 2
09:49:11 2024-01-23 786980 774136 175999 171812 295325 297667 335645 334001 200283 198590 252022 258531 293231 295350 4775825 5177989 7037595 6752448 1274313 1330134 257011 225478 257594 252767 305962 297036 279761 280104 188281 189243 731245 701540 1601986 1576897 387189 381845 533372 540967 663399 644572 669997 671058 684126 696877 653618 719333 2037478 2148643 1279955 1057094 596450 582779 702303 700567 710566 721395 723131 724615 826185 834197 5291864 5437921 39.55 70.8 2
09:49:12 2024-01-23 778335 774141 175591 171807 293489 301906 335872 334001 200633 197660 252450 257339 294312 294592 4772946 5064121 6975555 6813836 1306718 1333964 256468 226213 252684 253270 305962 293841 279288 279253 188281 188518 743148 697316 1596293 1582505 383297 382115 537286 538000 665825 650357 662133 669159 684795 693802 650325 726379 2049649 2160944 1286594 1044133 592224 583936 697196 694785 717553 721431 717250 728484 836475 829332 5229883 5461960 39.55 70.8 2
09:49:13 2024-01-23 783979 772420 176474 171232 295325 300499 337739 335745 200598 198452 252236 258023 293586 296362 4773224 5157637 7047767 6771805 1271582 1333768 257697 224781 254689 253235 305030 296302 278483 280069 188282 188911 734419 701317 1652550 1576897 387464 383196 533750 539561 664341 645028 670952 672468 686101 698327 655061 719260 2042087 2148643 1284381 1054086 597300 583191 703418 701064 709868 720303 720932 725647 829049 829433 5310880 5445542 39.55 70.8 2
09:49:14 2024-01-23 774990 774104 175271 171769 291578 303013 337428 333676 201053 197625 252558 257162 294034 295565 4773224 5064566 6977037 6802278 1305783 1331991 256433 226178 252612 253270 306393 294668 279231 279218 188281 188615 759936 697814 1598541 1583630 383260 383196 536722 537964 668767 651279 663816 671058 688046 690177 649295 727786 2049375 2160944 1286594 1041156 592645 583699 697196 694982 715485 721287 718526 728484 836475 827539 5237360 5458807 39.55 70.8 2
09:49:15 2024-01-23 781841 772970 175560 171777 294069 300095 339693 333676 200598 197797 252197 258204 294503 295422 4782657 5181553 7043186 6767534 1272427 1331874 256433 225409 257776 252459 305030 296546 279761 280034 188017 188946 756659 701820 1594064 1581381 387189 381845 532994 539179 662422 645520 669521 671058 684016 698327 655061 719025 2040376 2148643 1282168 1056550 596450 581883 703192 700070 710409 721395 722821 724578 827874 829397 5295721 5442812 39.55 70.8 2
09:49:16 2024-01-23 779442 776893 175591 172075 293616 302799 336165 333857 200737 197509 252594 257445 293551 294735 4775000 5053921 6981411 6809320 1298059 1333865 256468 225985 252720 254048 304636 294521 279884 279218 188546 188580 742355 695823 1617821 1583630 383260 383196 536722 537964 669445 651279 663580 671533 687072 690213 650018 727786 2049649 2164010 1288807 1040789 590729 583640 695680 694454 714979 720235 718014 728447 834699 827503 5235420 5458520 39.55 70.8 2
09:49:17 2024-01-23 792464 774100 175306 171955 293862 297378 338733 333315 201111 197763 251704 258567 293345 294971 4774165 5189623 7028138 6762427 1279656 1331874 256828 225828 254509 252215 306393 294944 279761 280959 187489 188946 724897 705222 1610068 1576897 385273 381037 533750 540447 662422 644536 666050 667593 681531 699083 655061 721379 2038927 2145597 1274699 1058880 594755 580410 702693 698583 710261 721490 722543 723511 828559 829397 5290093 5449428 39.55 70.8 2
09:49:18 2024-01-23 781914 778002 175315 172083 292955 301090 336311 336097 200388 197729 252486 256978 293999 294735 4774165 5078967 7004454 6821458 1292620 1331966 256433 225793 253860 252494 302821 296093 279761 278405 188546 188057 786520 694335 1597371 1581381 385000 381583 535136 536372 667785 649364 664051 672964 688046 689171 649332 723580 2049649 2164008 1288807 1038798 593066 584916 696209 696003 713931 717093 716993 728447 832854 826522 5238674 5458807 39.55 70.8 2
09:49:19 2024-01-23 776246 774962 175437 172083 294211 300877 338317 331803 201368 197385 252094 258567 294283 295565 4774165 5154676 6992442 6762164 1289107 1330929 257836 225443 254150 252494 305030 293806 279231 278370 188281 189002 740767 701317 1595875 1584755 386093 382385 537249 539598 663870 650818 669521 667121 685831 694399 647424 718713 2044734 2137906 1282168 1054086 590916 581472 701198 692419 710409 721359 718526 725647 836475 829361 5337677 5455201 39.55 70.8 2
09:49:20 2024-01-23 786870 777161 175280 172221 292458 300798 336822 333550 200528 197729 250925 258567 293728 293503 4774165 5142710 7028385 6790563 1290774 1331874 255645 225793 252720 252494 305030 296331 279367 280069 188210 188318 723706 697316 1613401 1576897 384419 382927 531863 535957 665789 645305 663072 671819 683533 690249 654043 726750 2043832 2174759 1275529 1044760 596026 580206 697903 700567 714979 718734 721481 727894 827874 827539 5224348 5466340 39.55 70.8 2
09:49:21 2024-01-23 777008 776600 175977 171640 294282 299242 337776 332810 200528 197729 252486 255971 294042 294735 4769710 5088837 6938529 6781184 1302053 1334716 256531 225443 254150 252038 305746 293841 279761 279023 188017 188484 766696 693345 1606595 1592889 385546 381037 534887 535096 662459 647456 662096 667121 685097 694363 650749 725716 2049649 2148702 1256899 1051089 593066 585490 701198 694982 715522 721395 715973 725684 832265 829918 5258099 5470255 39.55 70.8 2
09:49:22 2024-01-23 788380 774962 175455 171095 294247 301303 335764 333857 200388 197763 251883 257481 292311 296506 4780985 5157637 7084210 6791575 1272205 1330059 257295 225985 252648 253235 305030 295154 279761 279319 187885 188057 755020 705726 1591607 1567677 383187 382926 533750 539598 665825 643663 666287 671533 679537 689171 651247 721379 2043006 2167083 1261048 1046540 593910 580358 696702 696533 710409 717147 723094 726273 827287 829918 5261676 5464726 39.55 70.8 2
09:49:23 2024-01-23 774879 776609 175411 171904 293129 299955 338733 332504 200703 197626 251848 260336 294590 293084 4774165 5077992 6939083 6781184 1303938 1333879 255610 225793 254150 251652 305710 293841 279761 278405 187753 188023 732832 692851 1627189 1594021 385000 380768 532018 535096 661953 647562 662583 665634 686101 692266 649295 726748 2048192 2154804 1282168 1046996 592182 583758 697196 692945 716537 721359 717242 727790 833481 828746 5250064 5476739 39.55 70.8 2
09:49:24 2024-01-23 785705 774412 176038 171095 294069 300416 337060 333857 199865 197797 251493 257120 292035 296182 4774165 5155826 7028161 6742825 1267945 1331026 255681 225478 254869 252072 304816 295354 279367 279878 187489 188484 741332 701820 1615050 1579986 386640 382115 532240 537964 662422 645491 667071 669596 682049 694399 654597 718988 2040376 2147119 1279955 1056154 595606 580206 702194 699078 710409 720235 720968 722960 827874 829361 5318650 5461790 39.55 70.8 2
09:49:25 2024-01-23 779442 775587 175385 171631 293280 301942 335764 333965 200527 197625 252702 256760 294697 294664 4772169 5063193 6986389 6799942 1298336 1331383 256433 225478 252648 253624 304066 293877 278418 278453 188017 188023 779153 695823 1592661 1581381 384419 383196 532090 535957 665862 648409 663580 671533 687072 690724 648949 723580 2049649 2164010 1293233 1040539 595178 585371 697196 697063 714473 717967 716482 727790 829181 828709 5219768 5463407 39.55 70.8 2
09:49:26 2024-01-23 772364 774694 175416 171640 293311 300379 336822 332918 200248 196564 252310 257303 293871 295601 4776723 5108008 6952285 6752485 1290026 1331879 257224 224781 252720 251686 306127 294704 279761 277912 188017 187728 751877 697316 1595264 1586117 385546 381037 535100 536372 662151 649401 667545 667629 686101 694363 646437 719260 2043280 2133362 1288807 1050081 590471 582779 700701 690917 710409 720779 716482 722446 835882 829325 5335916 5442699 39.65 70.8 2
09:49:27 2024-01-23 783069 774962 174861 172148 291942 299986 336347 332990 200213 197214 251206 258748 292835 293801 4774812 5141133 7059759 6790563 1283188 1331155 255253 225828 252612 253012 304102 294497 279761 280078 187226 188946 758298 704442 1592797 1572135 383224 381845 531486 537695 664848 643477 662133 669633 676191 689948 653206 722442 2040376 2173217 1263310 1045012 593066 580358 695188 698583 711650 717156 721518 726273 824326 828980 5254285 5457959 39.55 70.8 2
09:49:28 2024-01-23 777881 777161 175420 171482 293870 297919 337153 331946 200283 197625 251596 255792 293104 293908 4771889 5098823 6919603 6771805 1304013 1334734 254861 224781 254150 251476 305495 293841 279761 278370 187489 188353 759322 692357 1604492 1592889 384419 378894 531824 535096 661484 646012 660149 664657 685097 694291 649332 724647 2046737 2154804 1279955 1048103 590508 583785 699211 693730 713426 721359 714410 725684 832513 830157 5259880 5461790 39.65 70.8 2
09:49:29 2024-01-23 786129 774957 175815 171189 294143 300924 333983 334001 200004 197866 251457 257120 292071 296506 4780132 5155918 7079909 6791575 1273755 1331874 257259 225478 252220 253023 302821 294704 279761 278501 188042 188057 751743 705726 1587650 1567677 384111 382927 532240 539561 664342 644847 667071 670764 680053 692266 652706 718498 2040376 2151750 1279955 1051298 593910 576798 699898 698088 706354 717967 718526 724603 827653 829663 5305412 5442661 39.55 70.8 2
09:49:30 2024-01-23 775948 777161 174399 172076 291836 299387 336713 331659 200877 197179 251670 256760 293281 292871 4767358 5072183 6962720 6790563 1311485 1332820 254861 225828 252612 251686 305531 293314 279761 281330 187489 188057 736006 697316 1620080 1590627 384762 378857 532018 535096 663399 646505 661640 664657 686101 693241 648377 725716 2048192 2153276 1254733 1047742 590916 584494 697196 692419 714473 721359 715973 726564 834957 830157 5250420 5461512 39.55 70.8 2
09:49:31 2024-01-23 784099 772966 175999 171249 294385 299432 335655 333857 200039 197797 251140 256760 292311 296120 4776723 5155918 7066686 6781184 1272845 1331874 257656 225443 252612 252494 303639 294497 279423 278488 187885 188057 755020 705726 1585198 1566959 385000 382655 532240 539598 663837 645305 667545 671058 681050 693277 653206 718498 2038927 2148643 1275529 1051089 594755 580206 699211 697063 707356 717967 719401 725639 825238 831644 5311001 5442699 39.65 70.8 2
09:49:32 2024-01-23 777235 774141 174712 171803 291640 300476 336495 331677 200877 197043 252006 256760 293380 293559 4770760 5074326 6966505 6799942 1310510 1331874 255288 225793 251794 252038 305531 292662 279761 278370 187489 188023 736006 698313 1603176 1585845 382033 378857 533750 531707 663399 647187 660699 663682 685094 690213 647424 726475 2043795 2151750 1282168 1044760 590494 582047 696702 690917 715016 724085 716732 725386 831494 824952 5252229 5466340 39.65 70.8 2
09:49:33 2024-01-23 784246 776178 175876 170988 294274 300028 335872 334001 199621 197523 250817 256943 292311 295601 4780132 5146646 7070557 6781878 1268621 1330929 257295 224556 252648 252459 303838 294497 279367 278492 187489 188023 755020 705726 1587860 1572135 385000 382655 532240 538798 664069 644847 667582 670582 681531 692266 652934 718498 2040376 2148643 1279955 1049942 594755 576906 699211 697099 708200 719344 719401 721236 825348 832233 5291713 5442812 39.55 70.8 2
09:49:34 2024-01-23 776777 775268 175315 171640 290754 300731 335872 331408 200562 197008 251419 256042 292835 293765 4774165 5073446 6972066 6799979 1307629 1333768 255645 225985 251794 251993 305030 292911 279761 277947 187489 187858 756659 698035 1591528 1583630 381457 378894 534508 536507 663399 646505 660699 663682 684053 694860 646437 725716 2046737 2154804 1279955 1044760 589653 580301 695224 693208 716217 723573 716185 726051 829658 825462 5248469 5460775 39.65 70.8 2
09:49:35 2024-01-23 784205 774953 175727 171045 293905 297919 333983 333735 199379 197660 251140 256760 291626 294666 4780132 5146646 7056883 6771805 1268621 1328061 257259 224712 252166 252459 303177 294740 279367 278483 187489 188023 744338 704339 1593115 1574370 385273 382115 531486 538000 662422 643934 666597 669633 680053 693802 653206 717438 2037478 2148453 1275529 1056982 593910 576906 702656 698762 710298 722549 721090 722574 825384 830009 5305317 5449428 39.55 70.8 2
09:49:36 2024-01-23 779331 776292 175001 171611 292861 298849 333695 333171 200284 196906 252310 256042 293933 293801 4776723 5063193 7031986 6791311 1292620 1333768 255645 224816 252648 252072 302221 294740 279367 277525 188017 187433 779153 695823 1609754 1581381 383260 382655 531824 531743 664848 646962 661158 669633 686316 689263 646437 721416 2048192 2160944 1259064 1038830 590568 584494 694895 695513 713405 718437 713680 727716 831996 825462 5244853 5455201 39.55 70.8 2
09:49:37 2024-01-23 779062 774683 175438 171301 292147 300499 338493 330764 200597 197214 250715 260372 292835 294699 4776723 5184888 7007139 6766976 1282271 1331985 255149 224781 252720 250882 304601 293592 278778 279253 187489 187892 704679 703713 1592948 1576897 383260 378785 531486 537167 659146 643477 664088 664388 676155 694327 648836 717148 2035624 2142556 1273316 1058880 590916 580284 701115 695786 708322 720132 720576 721273 829917 829150 5305127 5457887 39.65 70.8 2
09:49:38 2024-01-23 785918 775300 175036 171266 292115 299568 333983 334001 199309 197523 251140 256007 292035 293318 4776723 5082734 6994481 6781577 1290774 1332029 255645 225129 252648 251511 302965 295190 278974 277947 187885 187467 736006 695327 1601958 1581381 383260 381037 530735 535096 662459 643934 660401 669633 682567 688203 652706 723543 2043280 2165546 1277742 1041160 594726 585051 695884 696916 713949 716339 718451 727366 824143 826633 5211072 5458807 39.55 70.8 2
09:49:39 2024-01-23 773353 773594 175022 170956 292423 297919 336347 331946 200108 196598 251560 256042 292389 295393 4774165 5126572 6962720 6781878 1287272 1333768 256899 224747 252684 251301 304102 293599 278649 279390 187489 187433 769768 698313 1594203 1589498 385000 378894 532090 536372 660080 649443 663109 664693 685615 693766 644996 720324 2043280 2130304 1267727 1050736 593876 584494 700664 691844 710372 720508 713069 722574 832082 829918 5284229 5458482 39.65 70.8 2
09:49:40 2024-01-23 781360 774136 174478 171512 291710 300307 333983 332719 199656 197008 251104 260407 291980 293935 4774812 5153970 7050434 6790563 1285944 1330929 254861 225478 251830 251686 303177 293841 278974 279253 186964 188057 732079 701709 1602136 1574370 381763 378894 529199 535096 662202 641656 661640 665707 676083 688776 651283 721416 2040376 2167083 1273316 1045347 593876 579425 693946 695893 711886 717933 720576 725498 823341 820383 5237018 5452608 39.65 70.8 2
09:49:41 2024-01-23 766213 774962 175298 170680 293042 297919 335872 331946 199344 196632 251883 256007 292842 295924 4767358 5110748 6937395 6752523 1291879 1331874 255716 224556 252720 250882 303213 293358 278974 278961 188017 186880 755020 695823 1605625 1590627 385000 378894 533750 535096 658680 646542 663109 665163 684089 694291 645032 718203 2040376 2133031 1258125 1050848 592182 583081 699175 693812 712392 722038 713256 722574 829804 826919 5263646 5454914 39.55 70.8 2
09:49:42 2024-01-23 784734 774948 175031 171189 291710 300028 333983 332954 199621 197179 250715 256760 292637 295150 4770760 5141133 7059759 6800263 1273983 1328328 256468 224781 251439 252732 303213 293806 278974 278233 187226 187728 755020 706457 1586148 1567677 381457 381037 532240 537768 663368 643021 663617 668648 676083 687939 649295 718498 2038927 2160817 1277742 1048700 593029 579125 695921 695786 706975 716302 721605 725130 825531 826299 5292128 5451296 39.65 70.8 2
09:49:43 2024-01-23 774916 776440 174469 171232 291564 297919 334600 331444 200248 196632 250715 256042 292346 297503 4767358 5083705 6938254 6790563 1305885 1332474 254044 224747 252454 250707 304601 293635 278974 277525 187489 187728 758503 694335 1602770 1591758 384419 378857 532921 534338 659146 644847 660229 664221 685654 690249 645488 721453 2047069 2154675 1279955 1049986 591338 581897 697122 693886 713405 722549 712234 723034 828596 827576 5256198 5455606 39.65 70.8 2
09:49:44 2024-01-23 776262 774141 175311 170685 292635 299605 333983 333459 199656 197214 251104 256042 290811 295314 4780132 5158735 7070557 6762202 1268621 1328328 256863 224573 252648 251686 302256 293841 278974 277525 187226 187838 753382 705222 1590390 1571019 383297 381575 530735 537584 661953 643934 665614 669122 676227 691256 651283 716417 2039177 2151230 1277742 1049186 593873 581182 699138 695857 705172 717460 718014 719264 823123 828491 5305127 5460390 39.65 70.8 2
09:49:45 2024-01-23 774440 777277 174009 171769 290762 297401 335872 330942 200283 196564 250715 256042 292389 297503 4776723 5074326 6957180 6781995 1309612 1335348 253834 225286 251830 250707 304566 292670 278974 279784 187226 187728 734419 695823 1618467 1590627 382610 378821 532240 534338 659613 640006 660699 663414 684126 691256 645488 724118 2048088 2148643 1277742 1048490 589653 581838 697903 693319 712392 719150 711729 722483 829490 826299 5248694 5464286 39.65 70.8 2
09:49:46 2024-01-23 785569 771884 174500 170926 291450 300028 333983 332485 199621 196906 250891 256042 292227 294699 4776723 5161520 7060486 6771899 1280402 1330097 255288 224781 251086 251301 303177 293393 278974 278387 186964 188091 732832 705222 1590126 1567677 380919 378894 529199 535579 663870 641202 662471 667666 676083 685385 651372 717177 2043544 2157817 1275529 1047742 592605 580358 695426 695786 706354 712417 717286 725684 826859 825133 5292128 5451024 39.65 70.8 2
09:49:47 2024-01-23 775026 776727 174434 171483 290749 297919 335872 330674 199969 196598 250891 256042 292835 297045 4769916 5080079 6966055 6799942 1311485 1333418 254079 225513 251830 250917 302857 292055 279617 277560 187489 187467 744556 697316 1607177 1590135 381494 378821 532240 533580 660080 643627 659759 663750 684126 690213 647567 724636 2047069 2154753 1279955 1043979 589233 581182 694932 691844 711337 717227 714410 726195 829841 820311 5233025 5454914 39.65 70.8 2
09:49:48 2024-01-23 787588 774172 174478 171079 292378 297919 335872 331946 199656 197523 250553 256760 292594 295093 4774165 5170513 7033261 6762694 1272242 1331021 255610 224053 252684 250917 302221 293592 278154 278141 187358 187728 726484 701317 1635771 1576897 384964 378821 529199 536618 658141 643934 663072 663682 676155 696117 653229 720361 2036853 2142341 1262251 1058603 592751 578641 699138 692909 707857 717174 717996 721394 825494 828709 5297718 5458807 39.65 70.8 2
09:49:49 2024-01-23 781648 774132 174443 170926 291640 297667 333911 333459 199274 197008 251140 255614 292389 293084 4772169 5079153 7000102 6799942 1296483 1331971 254861 224712 251830 251652 301268 293282 279367 278961 187489 186846 779153 695327 1602833 1581381 382646 381575 532240 534338 663870 645305 659759 669596 683086 691030 651372 724081 2042698 2168616 1256899 1042844 594301 582421 693946 694945 711923 712417 714076 725684 820688 820311 5215430 5449428 39.65 70.8 2
09:49:50 2024-01-23 773854 776893 174996 170612 292383 297919 333983 330907 199621 196926 251493 254972 291058 293801 4774165 5115983 6929204 6801969 1290670 1333768 255681 224365 252612 250673 302892 293429 279367 278177 187489 186846 751877 698313 1608849 1586117 384383 378785 533750 535096 660080 644572 662096 663646 684681 695133 645385 720361 2042698 2136261 1295446 1050459 590916 582835 698184 691844 708359 716936 712239 718680 829768 825133 5282582 5458807 39.65 70.8 2
09:49:51 2024-01-23 782739 772975 174434 170917 290784 300240 333983 331910 199400 196598 250679 257300 291058 293702 4783544 5157637 7050434 6783305 1286864 1333768 254079 224747 251050 250882 302610 293322 278154 278409 186666 188057 732079 703330 1600242 1575489 380919 378857 529199 535096 662422 640222 660699 668006 679657 685061 652764 718423 2041244 2167076 1287553 1047103 591338 577077 691978 691894 706354 716953 718526 723474 820725 820383 5267505 5449428 39.65 70.8 2
09:49:52 2024-01-23 776741 774095 174434 170655 292119 297847 336347 329586 199587 196598 250080 255221 292835 292871 4770760 5093084 6929204 6781878 1302154 1331879 254647 224399 252612 250498 303177 292875 278742 279784 187358 187399 755020 693840 1608768 1592889 383224 378180 531863 534066 657675 643934 658488 663566 685654 692827 647218 721268 2046152 2157817 1277742 1044335 587975 576834 691978 690863 714146 718744 714299 725168 829181 820311 5239288 5455201 39.65 70.8 2
09:49:53 2024-01-23 784246 773047 175031 170655 293453 297883 335872 333459 199587 197523 250715 256760 292835 293801 4783267 5161520 7052275 6771805 1268621 1332820 257259 224399 252220 251266 302221 293564 278154 279784 187226 187467 742944 702323 1651117 1576897 384419 381037 530428 534751 660080 642111 665385 668006 682666 693169 649186 715722 2039177 2148557 1275529 1056341 593136 579536 698679 697494 705854 717967 718014 717116 822505 829809 5305127 5458633 39.65 70.8 2
09:49:54 2024-01-23 780189 775268 174469 170926 291534 302362 333947 331982 199934 196427 251104 256042 292835 293765 4776723 5075538 6961604 6799942 1294634 1333768 254861 224712 251830 252038 301303 294198 279564 278961 187610 186846 779153 695823 1602833 1581381 382069 381847 532240 534338 664341 645689 659968 670677 682941 690200 648690 722607 2050563 2160886 1265561 1041790 592294 580133 695389 695786 710409 712345 711729 722409 827801 820347 5219592 5442850 39.65 70.8 2
09:49:55 2024-01-23 772757 774136 174125 170646 292281 297559 333983 331946 199934 195985 251104 256007 292128 295177 4783544 5131411 6985156 6776348 1287091 1333768 255681 224053 252184 250882 303853 296361 279367 279374 186964 187467 729658 703330 1596085 1581381 384213 378821 533750 535957 660731 645726 665347 664074 681772 692679 643865 716231 2042698 2133068 1278555 1049706 589653 581715 698897 691844 708359 717057 708558 719303 830226 820455 5267608 5442850 39.65 70.8 2
09:49:56 2024-01-23 783061 772583 174287 170639 290820 299387 333911 331946 199587 196598 250327 257580 291022 293837 4780132 5168660 7076145 6790563 1283188 1331874 254861 224747 251014 250882 302221 293017 277903 277947 186404 188057 753382 703713 1613908 1571431 378704 378857 529199 536544 663252 641537 660475 667531 677292 685169 649521 716231 2036853 2157863 1265573 1044760 590916 577230 693453 691844 704284 712345 718526 722298 822505 820383 5282435 5451024 39.55 70.8 2
09:49:57 2024-01-23 777235 775309 173813 171045 290498 297883 335872 329943 200074 196564 250553 256007 292870 293471 4774165 5083428 6938529 6762239 1305885 1332931 253832 224556 252220 249420 303142 292019 278154 278961 186964 187399 729658 693840 1605618 1592889 381763 377648 530552 533360 660261 645662 657627 663280 682740 689190 645768 721754 2046152 2157863 1279955 1041049 589921 577460 691978 689884 710409 716448 713069 723548 827389 822546 5241105 5460390 39.65 70.8 2
09:49:58 2024-01-23 784246 774136 175027 170114 292565 297919 333983 331946 198997 197043 249554 256042 290776 293748 4774812 5155918 7065519 6771805 1272242 1331874 256648 223395 251050 250882 301057 292875 278154 279390 187226 187399 764238 705726 1578857 1567677 382682 381037 530515 538145 660327 642001 665422 665561 680323 692189 648653 713578 2036890 2145597 1271103 1053337 592844 579536 697196 692982 703749 715357 715973 717116 820072 827503 5291864 5442812 39.65 70.8 2
09:49:59 2024-01-23 769489 775268 174165 170926 290307 299387 333983 330907 199275 196257 250327 255828 291945 294265 4780132 5077618 6972066 6801177 1305783 1334716 255253 224781 250026 250917 303177 296320 279367 278961 187226 187399 759936 698313 1583775 1583630 378632 378194 533714 535023 662422 645763 658168 664221 682740 685169 645236 719410 2046737 2157863 1282168 1038390 587975 576834 690997 689884 709868 712417 710141 724615 826732 820802 5246779 5460390 39.55 70.8 2
09:50:00 2024-01-23 783349 774136 174439 170917 291640 297392 336584 331408 199621 197214 249554 256042 291945 293908 4780132 5183735 7033149 6742863 1272242 1331879 254861 224018 252684 250917 301762 293806 277763 279390 186964 187433 726484 700314 1604431 1576897 383818 378497 528943 537108 658386 640076 662583 664184 678288 694863 647279 717949 2033994 2139145 1271103 1053909 588813 577486 697196 691697 707422 717057 717503 717116 824326 825133 5289999 5439601 39.65 70.8 2
09:50:01 2024-01-23 784246 775263 174443 170926 290820 297919 333911 332954 198375 197043 250327 254829 290811 292425 4776447 5082697 6994206 6781577 1291697 1331874 254434 224365 251439 250498 302161 293564 278154 278177 187489 186812 751743 694335 1603664 1584481 382849 380783 533064 534680 664304 644847 658599 667447 682868 685205 646401 719260 2044734 2157863 1265561 1040309 590508 580169 693909 694525 709905 711270 709638 720834 824289 819733 5209103 5438923 39.55 70.8 2
09:50:02 2024-01-23 774994 773007 174443 170650 291675 299120 333983 329907 199656 195950 250291 256042 291058 293837 4776723 5138724 6985156 6752523 1285255 1330929 254861 224053 251050 250498 302577 296342 278154 279587 186548 187728 753382 704719 1594322 1583353 382849 377663 532203 537381 656600 643404 664474 662494 678288 690236 644012 714271 2035624 2130203 1268890 1052586 586303 578715 697829 687932 704284 716448 710178 717116 829804 825133 5335362 5458633 39.65 70.8 2
09:50:03 2024-01-23 786393 774720 173879 170960 291852 299713 333983 330942 199309 196564 249132 256580 291093 297466 4780132 5137373 7002155 6790286 1290774 1328194 254044 224365 251050 250498 302256 293322 277373 279482 186832 186880 729261 698313 1611520 1583039 382574 378641 528305 533507 660437 640039 658251 666110 678878 685349 649332 718203 2041244 2170101 1295550 1043274 590916 577682 691487 692982 708359 712381 716482 722462 817108 820802 5235548 5458807 39.65 70.8 2
09:50:04 2024-01-23 771684 774132 174478 170835 292110 297919 333983 330907 199309 196564 250291 254570 290776 292809 4774165 5082473 6927342 6781184 1304027 1329241 254434 224556 252256 249420 302681 296739 278154 278997 187226 186846 734419 694825 1609066 1594935 382849 377468 531826 533507 658854 643404 657353 662229 680053 689263 644926 719333 2043522 2156333 1277742 1041713 587975 576798 690997 688907 710409 717460 710178 722997 827353 820802 5239288 5458845 39.55 70.8 2
09:50:05 2024-01-23 785923 773007 174434 170917 292281 297392 333983 331910 198997 197214 250041 256042 290917 293084 4776723 5176099 7037595 6738021 1268621 1328097 255645 227410 251866 250498 300811 292875 277373 278961 186832 187687 751743 702323 1658053 1581101 383151 378641 528715 535096 658854 641473 662583 664221 678398 690213 648836 716269 2031104 2141038 1271103 1053750 591771 577895 697196 692456 704357 716448 716208 717405 818299 826335 5305127 5442887 39.65 70.8 2
09:50:06 2024-01-23 778889 776893 174465 170689 290784 297748 331928 331175 199448 196174 250715 255221 292227 292630 4776723 5074007 6975830 6799942 1299947 1333768 254647 223430 249500 250917 302859 296320 278778 278177 187275 187262 764852 696822 1619786 1583630 380676 378677 533336 535096 662578 645763 659759 663718 680053 684276 645629 718386 2043832 2157863 1259064 1037892 589653 576870 690018 690863 708359 711282 708056 721384 824910 820802 5241105 5442887 39.65 70.8 2
09:50:07 2024-01-23 774567 773002 174443 170536 290824 297313 333983 328379 199656 196257 249554 256760 291093 293595 4776723 5177492 7013132 6764531 1285255 1330929 254469 224053 251050 253293 303853 296753 277373 279676 186679 187817 726484 705350 1616729 1581101 381924 376300 528269 535096 656481 638377 661640 661870 676480 693096 646437 715871 2031104 2139145 1294495 1052586 586303 576261 693187 689884 702257 716116 715973 718171 825531 820455 5316340 5460390 39.65 70.8 2
09:50:08 2024-01-23 784246 775309 174404 170685 290515 297919 332665 331050 198375 196598 250291 254438 290705 297925 4769916 5082697 6994481 6781577 1294634 1331874 254114 224399 250838 249386 300389 292875 277939 278585 187275 186675 756659 695323 1607244 1581381 382304 378749 531450 533470 662422 643934 657812 665743 681698 684939 644540 717148 2040376 2160817 1294893 1038849 590508 576906 691978 691844 708359 710234 708056 719264 823123 820802 5211072 5454616 39.65 70.8 2
09:50:09 2024-01-23 774440 774172 174478 170680 292451 297559 333695 328911 199656 195408 250116 256042 291022 293801 4776723 5136712 6985776 6781184 1286318 1328097 255253 223395 251050 249420 302681 293422 278830 278781 186548 188882 759936 704339 1589103 1583630 382849 378036 533479 536999 656709 643934 660149 662340 681698 690236 642079 714308 2037478 2130203 1288807 1051200 587556 576834 695224 687661 704320 712417 707016 717405 826769 820153 5291864 5442887 39.65 70.8 2
09:50:10 2024-01-23 783653 773679 173888 170839 289871 299423 333947 331482 198997 196598 249554 256760 291058 292665 4780132 5155918 7041108 6795092 1286864 1330929 253477 224747 250238 249420 301936 294647 277513 279748 186465 187625 735356 702323 1621478 1576610 381489 378375 527487 533580 660080 637889 657812 666283 677438 685277 647424 718498 2039792 2167027 1260038 1041790 590494 576261 690568 692945 707356 712345 716482 721421 818299 820802 5224348 5451024 39.65 70.8 2
09:50:11 2024-01-23 777230 774720 174874 170144 292036 297428 333983 329907 199482 196564 250327 254048 290776 292671 4776723 5102556 6932329 6781184 1304013 1331985 254044 224399 251830 252059 303763 294780 277975 278958 186821 187331 753382 694335 1616615 1595155 382849 376336 530323 532070 655282 642111 656993 662340 676083 685313 642152 718498 2046737 2157863 1275529 1037650 586303 579536 690018 688419 707356 712417 708093 722446 827287 819643 5233620 5458633 39.65 70.8 2
[truncated: 161,885 more chars]
