# Supplementary material for: Methods for Estimating the Detection and Quantification Limits of Key Substances in Beer Maturation with Electronic Noses
Source: Sensors (Basel). 2024 May 30;24(11):3520. doi: 10.3390/s24113520 (PMC11175341; doi:10.3390/s24113520)
Supplement: Supplementary file 1 [file sensors-24-03520-s001.zip › Data/Acetaldehyde/raw data/Day 2/1000ppm10.txt]

Time Date R01 R02 R03 R04 R05 R06 R07 R08 R09 R10 R11 R12 R13 R14 R15 R16 R17 R18 R19 R20 R21 R22 R23 R24 R25 R26 R27 R28 R29 R30 R31 R32 R33 R34 R35 R36 R37 R38 R39 R40 R41 R42 R43 R44 R45 R46 R47 R48 R49 R50 R51 R52 R53 R54 R55 R56 R57 R58 R59 R60 R61 R62 T01 H01 Phase
11:51:00 2024-01-24 673607 671120 209973 205666 333762 340667 357522 351384 225171 225787 274689 279887 314321 319170 4373933 4696648 6631280 6438954 1162732 1195511 305768 274758 281407 283746 321906 315188 309603 312019 217070 218328 723169 679448 1532393 1493083 455503 454159 661994 665591 832854 814030 861368 867060 911881 929528 888167 985936 2131585 2230158 1301853 1131518 729413 710886 865890 864530 907972 915798 943723 960129 1069944 1065319 5060583 5273153 39.95 71.1 1
11:51:01 2024-01-24 676478 671079 209999 205847 336247 341374 356691 353802 225310 225485 275115 278714 313410 321849 4370268 4697084 6584253 6437174 1169998 1194628 304573 269546 282938 284180 323639 312508 311523 312055 216652 218363 724914 679448 1543592 1498166 453564 451462 663404 663704 829086 813538 867741 864603 909361 928610 895652 985198 2133101 2256079 1305691 1121411 727856 711191 864050 864493 910623 919759 942335 955211 1076070 1071474 5088799 5262168 39.95 71.1 1
11:51:02 2024-01-24 684769 673271 210741 206347 333198 342001 355505 351848 225624 224451 274689 278714 316113 318160 4386606 4758926 6650333 6434171 1150039 1196722 304608 274456 283130 284885 323866 313496 310615 312055 217327 218293 721719 684956 1544689 1498879 457452 450751 664346 668186 829086 809422 867741 870524 908036 924908 893703 993172 2136137 2256079 1307610 1116181 727856 715412 861599 860242 913210 919587 941627 954316 1072839 1069806 5148909 5280659 39.95 71.1 1
11:51:03 2024-01-24 682770 673543 210056 206446 333839 341075 356008 353947 225241 225152 275505 277834 314203 318792 4367762 4717544 6640999 6424792 1150666 1194878 305956 270730 282267 283866 322920 313019 312068 312019 218803 219350 719029 688881 1543325 1492157 455790 453178 662464 667474 827911 807058 867741 873489 908073 919560 894374 994590 2142373 2250062 1292653 1110038 723672 714056 866505 860716 907626 919551 945327 954996 1066913 1072905 5130811 5286352 39.95 71.1 1
11:51:04 2024-01-24 685209 672941 210153 206065 333879 342073 353893 351245 225974 224519 272422 278012 313515 318865 4361238 4681400 6636297 6406035 1144575 1195839 304608 274843 281442 283861 324852 312508 310579 313957 216652 219728 731186 685934 1531660 1492097 455752 450822 659617 667485 832661 809422 863932 871177 911759 919633 889169 993746 2142373 2246872 1309529 1117771 723672 716426 869622 860242 903990 923560 950269 951562 1063532 1069875 5124697 5292006 39.95 71.1 1
11:51:05 2024-01-24 680709 672945 210161 206200 333301 342109 356008 350679 225891 222827 272682 278624 314716 317226 4367780 4678942 6677418 6434171 1138066 1199923 304573 270348 283276 283768 321584 314966 309639 313444 216618 219044 714469 688881 1524212 1484698 457564 453445 659617 668456 836833 805879 860108 875037 915869 921693 889345 993783 2139293 2218994 1305837 1125480 723672 711191 869005 862009 905954 919759 948843 955211 1060724 1069201 5099831 5278798 39.95 71.1 1
11:51:06 2024-01-24 675793 672388 210161 205744 336356 340117 353745 351708 226113 227197 275432 280149 313445 320711 4358428 4624812 6593489 6429582 1151133 1193781 304573 269546 283762 284614 322956 313531 312085 313444 217878 220070 739683 683979 1554071 1480161 456593 450859 658822 666064 834071 811722 862667 869525 916285 928871 889536 991719 2136137 2218648 1315287 1128689 722640 710261 873238 867023 902708 917812 951660 959446 1065142 1069079 5038705 5282573 39.95 71.1 1
11:51:07 2024-01-24 677763 673375 210521 205238 334028 340667 353781 351992 226570 223137 272646 280332 313515 320294 4377134 4652284 6612555 6433895 1153953 1199923 306020 269546 281372 284614 323411 314230 311051 313706 216652 219728 729693 681061 1559037 1491800 457611 450859 658684 664175 836512 811722 860604 869525 917241 929528 888078 990307 2133101 2232874 1325096 1128689 725270 709074 870859 867023 903990 917812 951660 962489 1065936 1068284 5063035 5282573 39.95 71.1 1
11:51:08 2024-01-24 677279 673054 210262 205208 334028 340188 355935 351956 226463 223262 278186 279738 313550 320184 4370541 4652858 6602815 6434171 1153953 1189504 306020 270369 281407 284215 323639 315153 312121 314914 216652 219385 729693 680576 1564912 1491528 454855 450823 657716 664175 837105 811722 860866 868908 917241 928871 888894 988897 2133101 2234494 1299934 1128689 725786 710261 870859 867023 905117 917122 953155 962489 1066731 1066844 5018395 5279449 39.85 71.1 1
11:51:09 2024-01-24 674841 672104 210289 205199 335736 340703 354277 350858 226147 222827 277916 279829 314954 319389 4364648 4646776 6593489 6424998 1153953 1193182 305805 269581 281442 284067 322956 314230 310144 314914 216652 219114 724914 679170 1552741 1488735 454855 450823 657716 665318 837105 811722 857632 868908 917241 930186 888082 988859 2133101 2228500 1294177 1128689 725786 710261 869622 866751 905043 919073 953155 960701 1069658 1065333 5032852 5276845 39.95 71.1 1
11:51:10 2024-01-24 674877 673050 210750 206961 334028 340667 353745 349800 225449 225628 277683 279703 314203 319389 4364648 4671041 6612555 6429582 1153953 1192091 305590 269546 281557 284202 322920 313973 309135 314657 217878 218891 721719 678478 1559261 1493158 456263 453891 658684 664175 837105 811472 860866 866788 917241 928538 889972 985973 2128364 2228537 1299934 1131518 728893 713010 867750 867615 910435 919686 947724 959297 1072225 1067601 5048981 5273083 39.95 71.1 1
11:51:11 2024-01-24 673681 671111 210385 205809 335918 338615 354348 351920 225066 223482 277989 278854 313550 321312 4367762 4697084 6565513 6429582 1166583 1193510 304538 274722 282938 285285 323902 313019 312463 312090 216618 218703 723443 681061 1537161 1493918 454209 452103 664346 664175 830300 816189 867741 865830 910651 928610 897324 985936 2133101 2248466 1307610 1123879 728863 714308 865246 867615 913136 919650 944239 961151 1074512 1072159 5085167 5276760 39.95 71.1 1
11:51:12 2024-01-24 684933 671115 210805 205208 333812 342519 355003 351596 225483 223171 277916 280657 313515 318865 4361276 4746071 6640833 6413327 1165174 1195548 305805 270558 282302 284180 324586 313496 311559 313004 216618 219079 723443 678478 1552440 1508229 456151 451462 663404 664175 829674 813844 869598 867060 910651 928610 897324 991719 2136137 2263250 1299665 1122784 732018 717363 865283 865667 913173 923670 942186 959741 1077487 1071806 5091425 5282448 39.95 71.1 1
11:51:13 2024-01-24 685209 671120 210886 205847 334028 342771 355003 352028 225798 223482 277953 279738 314461 318858 4374013 4743368 6650333 6424792 1155070 1198168 304573 269546 283770 283781 324395 313496 311051 313665 216955 218363 709870 681395 1552805 1503138 457452 452103 664346 665552 830300 811722 867741 871177 909234 927560 896687 994740 2136293 2264974 1311448 1119579 730454 716824 863779 862691 913173 926289 941440 955787 1074583 1072941 5154638 5269182 39.95 71.1 1
11:51:14 2024-01-24 682481 667272 209680 206481 334028 341735 353781 352028 225100 223516 273552 277825 314461 319352 4355020 4710840 6630791 6415137 1147848 1195839 305529 274601 282698 284747 324852 314450 312032 313158 216432 220070 744298 687897 1542123 1493918 457177 450080 662464 667511 829674 808276 866889 873797 910556 919633 894411 995272 2145240 2253610 1296420 1113206 726781 714180 868968 864533 909141 919587 948568 955787 1068427 1077428 5122762 5282448 39.95 71.1 1
11:51:15 2024-01-24 683930 673538 210008 206481 334028 341735 354502 351992 226498 222827 272752 278624 313550 319389 4364648 4683023 6650333 6406035 1144575 1192091 304608 269546 282302 283861 324852 313965 310144 314914 215945 219574 720500 684956 1539795 1491800 457126 449411 659617 665552 832513 810571 865237 872486 913890 924908 894187 997284 2145106 2252009 1311448 1115591 724706 717332 870822 862078 907626 924898 948880 955825 1066418 1072832 5123179 5277037 39.95 71.1 1
11:51:16 2024-01-24 682560 671147 209964 206168 333522 342807 355003 350365 225798 222861 278062 278430 314461 317371 4367844 4681791 6677418 6434171 1134830 1194989 305246 274528 283996 283833 322956 314966 311239 314435 216687 219385 723443 688111 1543427 1491800 458431 453482 659617 671179 837105 807094 861405 876280 915906 924914 891836 1000251 2142225 2247214 1309529 1124160 726781 717332 870859 860446 904027 919660 951548 956360 1063630 1071474 5103964 5271233 39.95 71.1 1
11:51:17 2024-01-24 674877 673091 209818 206524 333486 340474 355414 351672 225832 223516 272717 277130 315951 319127 4364648 4641993 6649291 6434171 1140070 1189577 306454 270549 282698 285143 322431 314709 310615 313737 216652 219079 724914 688881 1526199 1482593 456801 455480 661525 669477 837105 808849 861442 878854 920403 928270 892605 997434 2145278 2231891 1309529 1127374 725786 714326 870859 865794 908458 919515 951623 960851 1062019 1066607 5081537 5261629 39.95 71.1 1
11:51:18 2024-01-24 675043 673851 210004 205878 334635 340703 354881 352028 225798 227269 275859 278889 316024 321312 4367762 4609932 6588720 6434363 1147848 1193243 306454 269546 281442 285659 322956 314009 312121 313701 216955 220260 751877 686424 1536083 1484698 454781 454480 660552 665552 835919 811682 866413 873862 918441 930149 893240 994968 2142225 2225793 1317206 1125480 724480 710652 872060 867023 903990 919759 953017 960352 1063532 1066935 5061298 5261666 39.95 71.1 1
11:51:19 2024-01-24 675523 673554 210181 205847 334137 340428 353250 352028 226185 227269 272682 279703 313515 320821 4364648 4614769 6593489 6424792 1153878 1188623 304538 269581 281442 285085 323447 314009 311086 313993 215980 220141 736130 683005 1557519 1484698 454855 453518 658684 664175 837573 813882 865794 872000 919771 930186 892884 991607 2135952 2228458 1303772 1128689 725270 712281 872097 867023 906598 918460 953155 962258 1066913 1066935 5022961 5274956 39.95 71.1 1
11:51:20 2024-01-24 674914 673100 210337 205696 334024 340739 355862 350894 226182 223171 277793 280238 313515 320330 4348777 4652377 6574615 6434209 1153953 1192091 305805 269615 281477 284650 323938 314487 310180 314914 217878 219421 723443 679448 1532759 1493269 455503 453482 660736 665916 839798 816347 863325 871381 920983 932821 890531 991570 2133101 2235177 1319228 1132216 727856 711155 871384 868871 906146 918460 951660 962944 1069880 1066145 5022423 5273083 39.95 71.1 1
11:51:21 2024-01-24 676863 672579 210996 205873 334019 341219 354348 349836 225798 223516 277720 279738 313550 319877 4367762 4672454 6612140 6424792 1155602 1193818 305590 269581 282267 284650 323938 314230 309135 315358 218803 219079 726385 678478 1536495 1491985 456801 454278 660736 665916 838256 816347 863325 869216 919046 932821 890494 988822 2131585 2234769 1313359 1131910 727856 714363 870859 870092 907887 919109 948843 962944 1069807 1066108 5039562 5280611 39.95 71.1 1
11:51:22 2024-01-24 673607 671056 210741 206129 335672 340667 355414 352028 225222 225787 272717 278854 313515 320031 4370880 4685790 6602815 6443550 1159943 1194356 306667 269511 282671 284614 321644 315188 310789 312933 217292 218856 718819 679448 1535345 1494911 457452 455189 664309 667960 836814 816347 867032 870724 917137 932821 892061 988822 2132659 2231706 1301853 1132216 730975 713293 867156 868871 910623 919491 946036 965006 1072914 1069201 5058400 5280611 39.95 71.1 1
11:51:24 2024-01-24 677445 667268 210146 206164 336625 339639 354029 354284 225414 223516 272717 278858 313480 322334 4361276 4684911 6570216 6432300 1160566 1194628 304573 269511 283219 285485 321906 314930 311742 312933 217327 219350 720632 683610 1537185 1497151 457452 456015 666235 667960 834994 816347 867517 872000 914501 928610 894743 990781 2137656 2238499 1307610 1131104 730454 711775 864663 870712 913210 918460 945025 965006 1075271 1072992 5060583 5280611 39.85 71.1 1
11:51:25 2024-01-24 680819 671079 210337 205519 335913 342505 355003 352028 225414 223482 272682 280325 315026 319804 4370880 4727313 6621661 6415414 1165212 1195511 305805 272152 283130 283746 324852 314451 311742 313921 219112 219907 714469 679689 1548488 1510382 458431 452029 664309 667923 832624 816347 871460 871371 909840 932015 898502 993134 2138790 2264060 1285972 1121759 731496 715375 867120 866408 913210 919587 947049 960314 1079164 1072074 5088799 5280335 39.95 71.1 1
11:51:26 2024-01-24 682827 671083 210996 206265 334028 342843 355505 351992 225920 223585 274082 278889 314901 317856 4364648 4729881 6654324 6415414 1150666 1197491 306384 274880 283165 284614 323902 314451 311274 312463 219733 219482 724619 687280 1554227 1498166 458758 454467 667182 670718 830263 811722 870627 875658 911869 928871 898630 998013 2143751 2252882 1313368 1117771 730698 717443 864663 861973 913210 924862 945025 957042 1072951 1075218 5150958 5261629 39.95 71.1 1
11:51:27 2024-01-24 680310 672059 209671 206520 334028 341735 354312 354770 225891 223482 273517 278482 314461 319316 4348739 4692295 6635633 6415414 1149489 1192039 306135 269511 282896 285245 323819 313281 312696 313158 218803 219930 744298 688881 1531983 1493158 457452 450678 664346 670426 832388 810571 871310 876280 911943 924841 899878 1000289 2146949 2252882 1296420 1112973 724706 715339 869622 863268 908009 926169 950232 957155 1068427 1079100 5117016 5271233 39.95 71.1 1
11:51:28 2024-01-24 685209 672068 210111 206129 334028 342771 354502 351956 226305 222827 272717 278819 314207 319156 4364648 4683023 6669387 6406035 1143758 1193182 304573 270621 285352 283560 324600 314235 309967 314734 218494 219930 731186 685311 1540534 1493158 459085 450787 660282 668420 837373 811648 867086 876280 915869 926069 891766 999608 2142373 2243688 1311448 1122245 726820 717443 872097 861973 906598 924862 953697 957880 1066157 1072233 5098205 5263441 39.95 71.1 1
11:51:29 2024-01-24 676488 673050 210150 206994 333992 340739 355130 351672 225798 223326 272682 277164 315411 319279 4361501 4639334 6650333 6424792 1134755 1195786 306739 270549 284723 284592 322813 315374 312121 314948 218958 219552 723443 688805 1535334 1484698 458758 454837 661677 671267 838887 809422 862394 876280 921076 924871 889169 999386 2142373 2231329 1311448 1127083 727063 714326 872097 867023 908532 919551 953697 960813 1062993 1071474 5085167 5267473 39.95 71.1 1
11:51:30 2024-01-24 673598 673050 209999 206481 334141 340631 354312 351956 226241 222140 273517 278889 313515 321275 4361538 4607176 6607838 6424792 1147862 1195786 309055 272261 284142 285392 322418 314343 311345 313778 218803 220273 739683 686424 1533645 1475898 456913 455189 661958 667401 838021 811722 866994 873068 917241 930186 892097 993881 2139178 2225300 1275696 1127885 724754 711191 873238 867023 906325 919515 955739 960851 1065365 1071474 5057544 5267473 39.95 71.1 1
11:51:31 2024-01-24 675513 673045 210332 206129 334410 340667 354312 352028 226498 227304 272717 280129 313550 321240 4361501 4610974 6574578 6432300 1145320 1189356 308438 270730 284361 286025 322418 314786 311818 313778 217292 220035 724914 687897 1542146 1483885 456151 455480 662620 669440 838565 811722 864584 875000 919573 930186 892097 992333 2139293 2229768 1296420 1128689 725786 711191 875718 868871 905274 921060 953915 965043 1069944 1066899 5022961 5271233 39.95 71.1 1
11:51:32 2024-01-24 676306 671111 210952 205813 335918 340703 354312 350329 226147 223516 272265 280129 313515 319389 4364648 4652513 6574578 6439900 1153606 1189356 306883 271020 284343 285307 323723 314786 311488 313706 216281 220070 729693 684329 1557967 1488920 457126 454467 660552 666863 837105 813232 863213 871177 919844 930186 889499 993881 2136137 2230040 1299934 1128689 725786 711118 873857 869488 905954 920409 953915 964355 1071396 1066108 5032366 5267473 39.95 71.1 1
11:51:33 2024-01-24 673607 671520 210662 206312 334028 341459 355130 351920 225449 223585 278186 278889 313515 319352 4361501 4676438 6612603 6442743 1157351 1196689 306811 272261 284545 285548 322920 315194 310073 313701 219112 218904 715271 679448 1530557 1493646 456801 456125 662464 667011 838293 816226 864547 869525 917241 928646 897439 991719 2131585 2237665 1303772 1131244 732018 711191 867156 869488 913030 918460 947457 965043 1074546 1071474 5051177 5257839 39.95 71.1 1
11:51:34 2024-01-24 676483 670784 210337 206481 334680 339365 354029 354020 225449 223482 272682 278854 313008 321275 4361224 4691105 6574446 6438139 1167191 1193071 306883 269511 281548 285535 323902 313496 312696 313921 217292 219385 714469 683005 1526509 1498477 455938 454837 664346 666064 832229 815611 867741 869525 913053 933936 899878 987378 2133101 2246224 1309529 1122282 727856 711191 865890 869488 913210 921060 945025 963630 1079164 1072868 5079394 5271233 39.95 71.1 1
11:51:35 2024-01-24 682827 667304 210996 205839 333622 342807 354752 352028 226113 223482 278113 280164 314207 318117 4364648 4755909 6631351 6414446 1162465 1193182 305590 270369 282698 283746 324636 314086 314079 313921 219112 219079 724914 679201 1543110 1505967 457408 453214 663875 667011 832661 815034 869354 870254 910519 928574 898600 993746 2139330 2259282 1317206 1117771 731496 719209 864663 862009 915844 926896 942335 956608 1072988 1076015 5145233 5277014 39.95 71.1 1
11:51:36 2024-01-24 678819 667272 209676 206520 334028 341219 354029 354020 225449 225363 273517 278008 314023 319352 4347477 4715292 6650064 6421634 1152308 1195240 304573 270585 284360 284578 324359 314230 311734 313701 219578 218611 720042 682860 1579072 1501681 458454 450895 665830 669440 833481 813808 870218 875037 911200 927848 900616 996690 2142373 2250062 1315253 1118567 727856 717443 867156 863880 913210 926896 946073 955211 1069844 1079100 5111804 5271233 39.95 71.1 1
11:51:37 2024-01-24 684933 672565 210004 206490 334028 341735 354752 352028 226498 222827 273517 278819 314461 320067 4370600 4679774 6626617 6406035 1146209 1195884 306170 274880 283130 284765 324852 314706 311925 314399 216920 220414 744298 688603 1533505 1493918 456043 452214 663404 672440 832229 811146 866852 876280 913208 927560 899238 998147 2142373 2252882 1292653 1115387 725786 718461 870859 863609 910623 927551 951660 954495 1069046 1074422 5113363 5271233 39.95 71.1 1
11:51:38 2024-01-24 681313 672570 210155 206303 332621 342843 354029 350858 226182 223482 272717 278889 315951 317118 4364568 4677713 6687125 6424792 1135196 1193182 305459 274456 284143 284330 323124 315446 311606 314435 219112 219728 727856 688389 1533548 1488920 458815 455856 660552 672404 838293 809996 863932 878148 919844 924908 894255 1001071 2142373 2228574 1287004 1125480 726820 716156 872097 865794 907936 919587 953697 959446 1062278 1069770 5079394 5261854 39.95 71.1 1
11:51:39 2024-01-24 675255 672104 209680 206194 335918 340428 354348 351992 225449 224548 276055 279625 315879 321019 4358196 4598824 6593489 6424792 1144972 1189799 306703 272225 284142 285521 322920 314451 311051 313737 217106 220070 726707 685934 1553262 1478027 455503 454837 662464 667474 837105 812351 865199 873104 918541 930186 892134 992296 2137811 2228833 1309529 1128689 725786 711155 873857 869488 905005 919759 955739 963630 1068427 1069201 5018826 5267473 39.95 71.1 1
11:51:40 2024-01-24 676505 671120 210332 205813 334028 340703 353250 351415 226605 225152 275005 280946 313410 320184 4358196 4631780 6593489 6413327 1151133 1193108 305246 269581 281557 285485 323637 314009 311051 313480 216467 220414 754085 683492 1553743 1484698 455503 454122 659617 667011 835919 813196 866469 871214 919844 928610 889462 993881 2133101 2222181 1301853 1128689 726820 711191 872619 869488 906598 919759 954377 963668 1069844 1068176 5022961 5271233 39.95 71.1 1
11:51:41 2024-01-24 674877 671079 210835 205843 334028 343038 355935 350324 225904 223447 274689 280024 313410 319921 4355082 4656208 6603127 6415414 1156085 1192335 306020 270369 282395 285485 323674 314230 309891 315358 216583 219411 717369 679448 1537185 1493918 457238 454159 660282 666064 839483 816226 862667 869908 918937 933936 891465 991013 2126515 2234991 1323140 1134778 729933 713316 869350 869488 910623 921060 950269 962451 1071396 1066899 5022961 5263717 39.95 71.1 1
11:51:42 2024-01-24 674355 667299 210992 207832 333812 341965 355935 350750 225816 223482 274689 279563 313410 319206 4361501 4673106 6593418 6434171 1153953 1194989 304538 269581 282698 285183 324395 315446 309603 314804 216955 219079 721719 678478 1536081 1493918 457177 453482 661489 667011 839483 816262 864925 868677 919844 933936 894895 990706 2129411 2237665 1305691 1134778 733064 714869 869622 867023 911008 918868 948880 963630 1072988 1069201 5047571 5271233 39.95 71.2 1
11:51:43 2024-01-24 673607 673271 210745 206317 335773 340045 357016 353947 225858 223447 275310 278714 314321 322114 4355283 4689597 6565513 6434171 1161673 1192054 304608 269581 283183 285588 322431 314523 312068 313004 217327 219421 727856 681395 1535943 1493918 456913 456125 664853 667437 836182 813844 867741 871214 913090 933936 897961 988897 2133101 2238172 1311448 1125480 729933 711155 865890 869871 916454 919759 946373 963761 1077634 1074443 5062753 5270718 39.95 71.2 1
11:51:44 2024-01-24 678781 673271 210745 206382 336863 340524 355756 354447 225781 223413 275505 279333 313480 321312 4357719 4687065 6574874 6410838 1168327 1193182 303690 270782 281442 285098 324852 313496 312032 313921 217327 219763 724914 677509 1570023 1501681 456151 450823 664346 666064 832661 817456 869391 869525 911076 933972 897358 993172 2133101 2262076 1303578 1120614 731496 715412 867156 867023 913210 919587 946073 960851 1078986 1074458 5079394 5269330 39.95 71.2 1
11:51:45 2024-01-24 683257 671154 210556 206421 332941 342350 355756 351812 225275 223585 272646 278112 314716 317856 4352225 4722667 6630791 6406035 1147391 1190130 306454 274528 282967 284756 323938 314009 313017 312055 219464 219385 732679 687897 1526561 1493918 457452 454248 664853 671414 830300 811146 870664 876280 909234 927560 898979 998185 2142373 2251285 1303953 1111355 726820 716663 869005 863917 910623 926241 947574 958007 1066785 1079100 5123179 5267495 39.95 71.2 1
11:51:46 2024-01-24 683220 672588 210161 206382 333920 342627 353893 350858 226147 225363 272752 278854 314286 318378 4354758 4673750 6668093 6394353 1139147 1189799 304608 274528 283607 283746 324852 314487 311202 314914 216618 219574 731186 683979 1551566 1488735 458815 450823 660552 669477 836512 811450 867123 876280 917241 924944 895652 1001071 2139330 2241545 1288887 1125480 727856 717443 871384 863268 907626 926241 954377 957325 1066913 1075355 5087478 5259947 39.95 71.2 1
11:51:47 2024-01-24 677279 672588 210197 207056 334028 340703 354881 351425 225449 225470 275115 277130 315951 319090 4351970 4632747 6640116 6415414 1140070 1188734 306419 274456 282733 286535 322920 314966 311086 314435 217141 219763 723443 688881 1557833 1480492 456006 454437 662464 671216 838887 811146 865237 876280 916947 929528 893400 998185 2140851 2228458 1322963 1125480 725270 711228 873857 867023 905331 919587 953952 965043 1069797 1072917 5009041 5263708 39.95 71.2 1
11:51:48 2024-01-24 678140 672397 210813 205779 336217 341254 354312 351668 226570 223482 272646 280164 313550 320104 4358503 4624147 6574839 6415414 1153093 1186023 304573 270782 281477 285374 323902 314487 311086 315358 218226 219763 720500 679448 1541968 1491800 456151 454569 659617 666064 839520 815648 862704 870561 918324 928646 886618 991719 2130071 2239253 1311403 1131518 727856 714056 871478 869488 909296 918185 953194 968204 1072876 1066753 5026137 5263708 39.95 71.2 1
11:51:49 2024-01-24 676524 667299 211098 205847 334028 341207 353781 349800 225449 225628 278149 279600 313445 319352 4346020 4648083 6602815 6415414 1153093 1189799 305445 269581 282302 285321 323938 314487 309856 314914 216955 219044 720269 678478 1534226 1493918 455684 454356 661525 666537 839483 817765 862742 868677 918288 934008 890503 991719 2130071 2237665 1305691 1136395 731496 714326 869622 867023 913030 920915 951794 966667 1074512 1066789 5015005 5261854 39.95 71.1 1
11:51:50 2024-01-24 672086 667236 210332 206317 335918 341459 354881 350571 225257 225787 275005 278889 313515 319352 4355283 4665805 6593489 6413327 1153093 1192335 306020 269581 282399 284650 324129 314487 309170 314914 216652 218891 723443 677993 1573808 1493918 457564 454159 661525 666537 838887 816262 862667 869525 918288 935292 894071 991757 2130071 2225793 1301853 1133971 730975 714326 869005 868145 913680 920878 950435 966346 1075276 1069579 5040062 5263717 39.85 71.2 1
11:51:51 2024-01-24 672118 671149 210332 206446 334028 340416 355379 351740 225171 223551 272717 278889 313550 319316 4349076 4671898 6579477 6438954 1159980 1192054 304538 274673 282853 285285 322395 315482 311086 311734 217327 218799 720269 679448 1529097 1493918 456079 456125 665561 666965 835919 815034 867741 871177 915906 933972 897324 988897 2132453 2234991 1285120 1127083 730975 714308 867750 873167 915435 920373 947724 968014 1075923 1072919 5047571 5267126 39.95 71.2 1
11:51:52 2024-01-24 677445 667236 210324 206706 334680 340416 356008 354020 225483 223516 272682 278854 313043 321312 4352178 4676371 6560870 6406267 1165826 1192335 304114 270369 281464 285285 324852 313531 312068 313406 216989 219574 724914 677509 1555084 1501681 455737 450859 664889 666064 831640 818616 871703 868641 911917 935989 898667 990781 2134690 2262076 1321184 1121982 735161 717363 869607 866949 914219 919515 949756 960701 1079127 1076015 5079394 5261629 39.95 71.2 1
11:51:53 2024-01-24 681859 671327 210372 206485 334033 342566 353781 352028 225449 224590 272682 278112 316614 318378 4336325 4715962 6640116 6406267 1147391 1192091 306918 274601 283201 285218 324623 315482 313017 312493 217362 219763 732679 687897 1533134 1493046 458431 450498 665359 671487 830115 811722 873876 878148 911200 928871 901377 1000358 2145422 2253573 1305837 1114758 728863 717369 871478 865683 913136 927405 951474 961838 1071396 1080629 5102430 5261699 39.95 71.2 1
11:51:54 2024-01-24 682827 673533 210324 206520 334019 341771 354571 352028 226691 222827 273552 278893 314461 319425 4336437 4658300 6602865 6392094 1144017 1194989 305956 274794 283165 285192 324852 313019 312104 314435 216618 220260 734614 686915 1542123 1491800 457452 450859 663875 671451 834108 811722 869428 878148 917100 928871 897065 1001071 2148169 2260031 1298303 1115591 726781 716787 871441 866838 912784 929611 951586 958007 1069844 1076015 5112798 5254276 39.95 71.2 1
11:51:55 2024-01-24 681822 671074 210129 206451 333663 342771 355505 351389 226113 223137 272682 278819 314426 317335 4349018 4671116 6669501 6406035 1133911 1193182 305459 274528 284773 284627 323902 315446 310797 314914 219153 219728 714469 685803 1548516 1491037 460181 455534 660552 672404 839483 811146 866469 880021 920497 926869 893253 1004554 2148169 2250409 1288887 1124963 728863 719172 874582 865148 909178 927551 955739 958007 1071331 1072992 5079394 5261854 39.95 71.2 1
11:51:56 2024-01-24 673425 667200 209689 206520 335918 340153 354348 351389 225920 223482 273936 277551 313515 321275 4349018 4599570 6616943 6415414 1138442 1192909 307347 274916 283214 285521 322920 315188 311448 313921 217258 219692 730063 688881 1532018 1481777 456006 456125 663404 670901 839483 811682 865199 876280 921150 931567 895652 999935 2143751 2228722 1382454 1127374 726781 715192 873960 869488 910586 924898 955886 963481 1063783 1072233 5069988 5261854 39.95 71.2 1
11:51:57 2024-01-24 673349 671038 210302 206303 334141 340392 354277 351992 226463 222792 272752 279668 313008 320001 4339724 4588526 6574951 6415414 1147772 1189799 305246 270334 282346 285521 323314 314451 311523 313921 216955 220379 749593 684467 1533063 1484698 456913 455480 661489 667437 838293 813808 867741 875000 920929 934105 897606 997396 2138998 2228961 1298303 1130261 726781 711155 875097 870724 907887 923560 957103 965043 1069185 1072992 5019375 5261854 39.95 71.2 1
11:51:58 2024-01-24 675348 671074 210328 205847 335918 340667 354277 351992 226498 222792 272682 280740 313515 320454 4342743 4611969 6574986 6415414 1153055 1193293 305661 270782 284471 285597 322562 314451 311523 314914 218185 220414 737645 681061 1548041 1488920 456439 454837 661677 667960 839483 816189 868272 876354 924734 935466 891024 997396 2142049 2234792 1299934 1131104 727856 713243 877039 873130 909178 922364 955346 963761 1076041 1069958 5020724 5252475 39.95 71.2 1
11:51:59 2024-01-24 677371 667263 210996 206481 335918 341699 354277 350858 225763 223551 272646 280275 314426 318988 4342743 4657734 6574540 6415186 1153916 1192335 306703 270369 283153 285161 323902 315446 310073 315358 217292 219692 723169 678963 1558561 1493918 457452 454837 662464 667485 840712 820423 868272 874447 922458 936468 894558 993693 2135677 2240842 1305691 1136395 732018 716343 872097 870724 913210 919587 953117 968204 1075344 1069958 5022961 5261966 39.95 71.2 1
11:52:00 2024-01-24 672798 667268 211151 206481 335681 341735 354845 351636 225449 224555 278186 278889 313515 319352 4349018 4671768 6593489 6424792 1155602 1189195 304538 270334 283378 285762 324395 315554 311261 314657 217292 219009 726069 679448 1532383 1497102 456043 456125 663875 669825 841594 821007 868272 873241 921767 936505 894263 994440 2137656 2240842 1323140 1135460 734112 714290 869622 870724 913210 922747 950232 964484 1076870 1072233 5048981 5261854 39.95 71.2 1
11:52:01 2024-01-24 676519 667236 210332 206490 334644 339914 353781 354020 225414 223551 272717 278889 313480 321275 4352122 4683732 6556188 6408114 1163891 1189799 305921 269546 281442 286485 324586 313973 312982 313409 217327 219539 726385 683005 1545889 1500296 456913 453389 667619 667848 834326 818469 874575 872000 916485 939192 903727 994440 2136137 2257150 1311448 1124679 732018 716426 867156 867615 916978 924862 947457 963630 1080551 1075746 5069988 5261854 39.95 71.2 1
11:52:02 2024-01-24 682288 667196 210657 206485 334028 342217 355505 351992 226113 224711 272682 278854 314461 317371 4352122 4722667 6630791 6396656 1147391 1188586 306419 270513 283598 284614 324359 314451 312032 312055 217327 219811 729693 686915 1538535 1495549 460068 456086 668094 672256 832624 811722 875200 879444 914433 930076 902533 1000358 2145068 2256079 1311486 1118567 729933 718971 867120 864530 915844 928862 946036 959629 1075344 1079100 5133752 5253776 39.95 71.2 1
11:52:03 2024-01-24 677817 667236 209645 207317 334028 341735 354029 354020 225763 223137 273971 278482 314461 319316 4346006 4674993 6612140 6403599 1147391 1193182 306454 274650 284027 285285 324623 314164 311997 313122 218344 219692 718819 686915 1542272 1492750 461106 454153 668131 672770 833216 814030 875595 878697 915184 930186 903248 998185 2145278 2256079 1302070 1117771 730953 719333 867120 865794 916454 929519 947183 959446 1074546 1081394 5111504 5261854 39.95 71.2 1
11:52:04 2024-01-24 681313 670495 210004 206490 334028 342253 353250 354520 226463 223137 273552 278819 314461 319352 4352122 4677915 6621661 6387278 1144498 1193182 305956 269546 283598 285766 324852 315602 312032 313563 216920 220449 745837 688762 1537416 1495549 459412 453352 664309 672256 836182 813993 873951 880021 917241 930186 901291 1003140 2148477 2252882 1317206 1117981 726820 719481 873238 864493 913030 930176 954377 956608 1069599 1075978 5098205 5261966 39.95 71.2 1
11:52:05 2024-01-24 678856 671083 210328 206485 333992 342771 354312 351920 226147 223516 273552 279473 314936 315550 4342467 4661775 6684532 6406035 1134792 1188586 305459 270334 284902 284578 324395 315482 310144 314914 219578 220167 732679 686787 1582008 1492097 459644 454692 662427 672733 839409 811722 867741 877782 921058 928928 897324 1003969 2142373 2239690 1309529 1125480 729413 718461 873857 867023 907972 924898 955739 962258 1066913 1072074 5069988 5252475 39.95 71.2 1
11:52:06 2024-01-24 673129 671079 209636 206490 336202 340153 354348 351992 226147 222827 274163 278858 313515 321275 4342743 4590298 6565147 6406035 1141701 1189799 306454 269546 282267 286240 323639 314930 312901 314148 219578 220132 723443 686915 1522704 1482831 456615 457111 664309 671773 839483 813808 867741 876978 920997 928538 894779 995235 2143751 2228458 1315287 1128689 726820 713010 875718 870487 907887 919551 955383 964484 1072988 1069958 5013555 5248729 39.95 71.2 1
11:52:07 2024-01-24 674841 667232 210813 205835 334028 341459 353781 350611 226147 225521 278149 280591 313515 319389 4345271 4654416 6584164 6408190 1153953 1188443 306163 270369 282302 285330 324107 317063 311783 315328 218494 220273 736130 681395 1533478 1493158 456652 454619 660552 667485 839520 817149 865088 873724 920960 933936 891948 995119 2130071 2240842 1315315 1133971 729933 714326 873238 871141 910623 919515 954377 964484 1075308 1069958 5013555 5252475 39.95 71.2 1
11:52:08 2024-01-24 674771 667236 210956 206307 334028 341735 354312 351159 225955 224555 272682 279703 313515 319389 4345917 4653803 6569860 6406035 1153953 1189799 306451 272838 285352 285588 324071 315230 309967 315472 218958 219245 714325 679170 1529097 1496346 457452 455480 662464 667811 841162 819255 866432 871214 920960 938122 891803 994590 2130071 2243651 1292653 1135586 732018 714832 872097 871141 912562 919551 951660 964484 1072839 1069958 5013555 5248729 39.95 71.2 1
11:52:09 2024-01-24 671699 667227 210332 206342 334028 341459 355379 351956 225257 223585 272682 278854 315685 319389 4339646 4661775 6584164 6415414 1155602 1193326 306775 272508 285757 285878 322777 315374 309967 313778 219423 219245 718613 679448 1534226 1493918 457408 455116 664235 669386 838887 818616 867741 873760 921058 935989 894411 992296 2133101 2237665 1307610 1131518 732018 712170 869622 871177 913210 921060 950269 967069 1078399 1072868 5041772 5258101 39.95 71.2 1
11:52:10 2024-01-24 676796 667155 210328 206164 334375 340667 353250 354020 225449 223516 272682 279473 313262 321275 4342743 4675117 6546858 6406035 1167153 1197491 306811 270677 284142 285517 323435 313388 312992 313301 219423 219894 709870 678963 1564383 1495549 455529 453977 665830 667011 833444 819218 873690 869908 915869 937975 901291 995884 2136137 2259282 1311448 1122245 731496 716426 869005 869488 917146 927551 948131 963668 1082119 1076051 5069988 5263717 39.95 71.2 1
11:52:12 2024-01-24 683257 667196 211174 206490 334028 342807 353781 352028 226113 224555 272682 278854 314936 317371 4345917 4725208 6627332 6418215 1157253 1192224 306379 272261 284879 284871 324226 314786 311854 314698 217327 219079 721538 679448 1551895 1506005 460154 453445 666235 669440 836814 816226 871940 876280 917204 932675 902553 997437 2136293 2260473 1315287 1117771 732018 719481 866505 866408 918477 929519 946427 960851 1076107 1080358 5111466 5258101 39.95 71.2 1
11:52:13 2024-01-24 678073 667200 209973 206554 334028 340416 353781 354770 225763 222827 273936 278008 314207 319316 4339646 4675181 6616943 6422813 1147848 1193108 307207 270730 284612 285307 324744 314786 311961 312968 218344 219728 718819 687280 1552412 1493918 460181 454837 669082 673248 832661 813452 874535 878148 911881 928538 903284 1002500 2145422 2252882 1300187 1112973 727337 717443 871113 867023 913210 928862 953697 959591 1069880 1080629 5107611 5258101 39.95 71.2 1
11:52:14 2024-01-24 682560 671083 210150 206490 334028 342494 355003 352028 226463 223171 272752 278889 313550 319352 4342781 4655205 6612603 6395302 1147772 1193071 306279 272261 283970 285450 324359 313019 313017 313635 219733 220202 731902 687897 1543552 1491800 460068 453155 663914 672918 832854 811722 875781 877746 915869 930186 902558 1002537 2145422 2252882 1296420 1114594 725742 718461 872097 865180 911915 930176 954101 958007 1066785 1076051 5094565 5248729 39.95 71.2 1
11:52:15 2024-01-24 678851 667308 210337 206485 333757 342843 354064 351425 226147 223516 272717 278889 314936 315550 4345917 4652544 6669198 6405013 1138769 1189651 306883 269511 284666 284379 324852 314936 310584 314662 217106 220224 721971 683349 1590653 1488319 460191 454837 661994 673395 838887 811722 867741 879063 921058 928215 899238 1001606 2138790 2247824 1290770 1123606 727856 719481 874477 864530 908921 928862 954630 960888 1066157 1072868 5056970 5243096 39.95 71.2 1
11:52:16 2024-01-24 672858 667272 209645 206490 334141 340153 354348 351992 226147 222827 273971 278932 313043 321275 4336552 4583361 6584306 6405013 1141550 1188038 306454 269546 281477 286512 323387 316501 311051 313957 216955 220414 748030 686999 1531301 1479674 456801 455802 663404 671451 838887 813844 867741 876280 918324 928646 893437 994490 2133101 2231622 1307610 1128689 727337 712738 875097 870217 908009 919515 955383 964484 1076107 1069958 5013555 5237517 39.95 71.2 1
11:52:17 2024-01-24 673607 667011 210840 205847 334028 341735 354277 350894 225449 223585 278026 278889 315685 319389 4332845 4658372 6584306 6416989 1150554 1185183 306811 273031 285352 285610 323902 314451 310144 315802 216955 219433 727856 678478 1538288 1493269 457048 455158 662464 666965 841907 818616 865237 871889 921033 936650 894743 993881 2133101 2237665 1299934 1134778 732018 715375 870859 869871 913680 919623 951660 966618 1076107 1071474 5018940 5252578 39.95 71.2 1
11:52:18 2024-01-24 671186 666930 210332 206168 334024 340463 355414 352028 225414 223585 275198 278971 313550 319352 4345413 4669510 6584306 6424792 1158908 1191421 306883 269546 283130 285485 322884 315482 311747 313158 217970 219421 720269 679448 1527271 1493918 457408 456770 665866 668456 838293 818036 868700 873724 919193 935989 897994 993881 2133101 2235028 1311448 1127083 732018 711191 867156 871177 916491 921684 947457 966618 1075901 1076015 5047571 5261966 39.95 71.2 1
11:52:19 2024-01-24 679855 666934 210332 205242 335909 341771 354752 352028 225613 223516 272646 280595 315729 319061 4351970 4688686 6560825 6398607 1169703 1193182 305211 270334 281442 285521 324816 313281 312982 313480 217327 219574 724914 677509 1543024 1495598 456151 454033 665903 665479 833697 819778 871977 870561 914574 937975 901020 992333 2133101 2259282 1284080 1121411 732018 716934 869005 868871 916978 926205 948880 963668 1080587 1077651 5069988 5252219 39.95 71.2 1
11:52:20 2024-01-24 680893 667191 210394 206485 334024 342289 355862 352028 225449 224243 275432 278645 315201 318051 4345656 4719081 6621535 6403791 1147391 1187743 305494 274601 284688 284614 324852 313722 311559 313957 217362 218703 712772 681395 1563801 1501007 460191 454050 665903 671451 834735 813844 871283 876280 917100 928646 902330 1000358 2142373 2249654 1315253 1116181 728893 718461 869005 865794 915194 928862 950269 960129 1072717 1078834 5103964 5252475 39.95 71.2 1
11:52:21 2024-01-24 681313 667236 210337 206337 334028 342843 354502 351137 226412 225470 275468 279887 314321 318529 4339331 4652284 6640116 6401466 1131495 1189688 306329 274601 284902 284414 323938 315224 310144 314914 216955 219574 723443 686915 1543754 1488920 460191 456125 662464 673395 839483 811722 867741 879099 920309 928215 894779 1004119 2142100 2232911 1288887 1125480 727856 716934 873857 867023 910623 924898 955514 963630 1065365 1072905 5060583 5244987 39.95 71.2 1
11:52:22 2024-01-24 673340 667272 210155 206168 334410 341207 357016 351740 225904 224441 272646 279598 313410 320711 4341482 4590298 6593685 6406267 1140402 1189799 306775 269511 282698 285592 323447 315446 312032 314435 217327 220414 724914 685934 1543411 1479678 456006 456125 664346 671451 839483 815377 867741 876280 920997 933972 892509 996690 2139330 2235066 1317271 1131518 728893 714326 875718 872449 910623 919587 955346 965930 1076107 1069958 5016860 5254352 39.95 71.2 1
11:52:23 2024-01-24 673120 667232 211027 206382 336247 341965 357522 351258 225851 224833 275115 279563 314796 320184 4352122 4658929 6593418 6413327 1152271 1186023 306020 270404 283165 285521 324623 314930 310144 315580 217141 219574 717369 677739 1555117 1493918 457408 454583 663404 667474 841370 819778 867741 873141 922337 939302 893739 992371 2133101 2236906 1330965 1134778 733064 716426 872097 871333 915844 919660 951660 964521 1076107 1069539 5022961 5245001 39.95 71.2 1
11:52:24 2024-01-24 671699 671085 210781 206347 335736 343319 355807 351920 225310 224451 275505 279563 314356 319206 4330372 4658372 6570158 6412710 1153953 1189799 304573 270369 283130 285521 322992 315518 310615 313993 217362 218764 715754 678963 1530192 1496532 458129 457093 664621 668493 839520 818616 867741 873797 918324 937975 897322 992371 2126552 2235066 1301853 1131555 733064 713279 870586 872413 915844 919515 951660 968342 1077460 1074458 5040573 5257653 39.95 71.2 1
11:52:25 2024-01-24 673905 671598 210750 206313 336868 340045 357016 354447 225310 223447 275505 278823 313515 322106 4332845 4658150 6556188 6415414 1157253 1189799 305246 269581 282733 286799 323639 314487 312726 313406 217362 219728 726385 681395 1531725 1493918 455415 453300 665903 665552 833481 819778 874261 871214 915906 938638 902293 995119 2133101 2257680 1311448 1122245 732018 716426 869005 869488 915805 926241 948880 966571 1082183 1076051 5062753 5267406 39.95 71.2 1
11:52:26 2024-01-24 681313 669206 210882 206412 333848 342627 356008 351884 225974 224555 272646 278889 314496 317892 4345917 4707493 6612140 6396656 1149846 1189799 305956 274564 283917 285089 323938 314258 311559 312968 218040 219079 727856 684956 1559811 1493918 459502 454837 667826 672918 832550 811508 874573 878148 911917 928574 903727 1002537 2142373 2252882 1313368 1113010 727337 717443 872097 867023 915194 927551 953017 960851 1071433 1079058 5104206 5253823 39.95 71.2 1
11:52:27 2024-01-24 680746 671149 210192 206421 333911 342699 354909 350858 226147 223171 272752 278954 314761 317856 4336552 4648195 6639841 6396656 1134792 1186060 305494 269546 284938 284215 323938 315518 311606 315358 217141 219798 711026 684820 1544380 1489686 460191 456125 662464 673395 839520 811722 867741 880382 921033 928215 896687 1003106 2142373 2237067 1288887 1126281 728893 717443 874545 867023 910623 926896 955383 963114 1066913 1072809 5066259 5246770 39.95 71.1 1
11:52:28 2024-01-24 671838 672106 210197 206421 335428 340153 354312 352028 225483 224484 273830 279072 313480 321048 4336351 4581996 6555809 6406035 1144462 1189799 306739 270369 281477 286284 323052 314487 311559 314471 219464 220484 748030 683979 1548022 1483645 456801 456125 662464 669477 839520 816226 868978 876280 920924 933972 894779 996727 2136293 2234991 1292258 1130298 729933 714869 873857 871214 911915 919623 954152 966655 1079106 1072049 5013933 5254276 39.95 71.2 1
11:52:29 2024-01-24 674867 671154 211155 206160 333674 341219 354348 351101 225206 223551 272646 279738 313585 318799 4336552 4644478 6584164 6406267 1153130 1189527 304538 270180 283281 285285 323674 315518 310824 314435 217292 219421 715397 677993 1529097 1493918 457444 456770 664346 667474 839520 819778 867741 872486 918324 936650 897358 993820 2133101 2234991 1285120 1133165 733064 712775 869622 873104 915844 919515 953155 969802 1078980 1076038 5042312 5254276 39.95 71.2 1
11:52:30 2024-01-24 674478 667164 210367 206346 334644 340416 356764 351632 225414 223551 272717 279473 313410 322224 4342743 4661830 6542180 6406035 1160566 1189799 305459 270334 282368 286396 323866 314194 312982 313629 217327 219728 726385 681646 1547162 1493918 457564 456125 667789 666457 837068 820359 873181 871177 917204 937516 902607 994590 2136137 2247824 1288887 1122245 730975 715339 867156 871333 918339 926253 950359 966233 1083771 1077921 5068481 5261854 39.85 71.2 1
11:52:31 2024-01-24 682560 669734 211411 206378 333920 342339 355003 352028 225920 225787 275079 279703 314461 317856 4333365 4726218 6612309 6387278 1155033 1189799 305805 269511 283996 284578 324852 313531 311961 314399 217292 219079 724914 678963 1554624 1503822 460844 454122 665054 669440 834662 816226 873181 876280 915869 933900 900973 1000320 2139330 2254480 1303953 1117771 731496 719481 867156 867615 921030 929958 950435 963388 1078288 1080482 5134793 5231283 39.95 71.1 1
11:52:32 2024-01-24 678113 670564 209787 206274 334028 341735 354312 355523 225920 223482 273936 278456 314426 319316 4339646 4661662 6612309 6396380 1147028 1189799 307347 269511 283996 285485 324623 315602 313458 312647 217292 220070 720500 687897 1528139 1493269 460899 455480 667317 673395 832229 814030 877067 880345 915833 928502 901291 1003969 2146439 2256079 1300187 1114594 729933 719297 874545 870092 914294 930103 956346 963443 1076041 1082087 5105495 5263708 39.95 71.2 1
11:52:33 2024-01-24 681822 670734 210367 206490 334028 342699 355003 351389 226348 223516 273901 278854 313515 317371 4336552 4653803 6654324 6394137 1144575 1186865 305956 270334 283598 285049 324888 314894 311523 315802 217292 220449 721971 684956 1541174 1491800 460154 454144 663404 671414 839760 813808 869391 880021 921095 928502 897028 1004497 2142373 2243688 1268301 1128179 730953 719333 877076 866949 912864 930103 960526 964856 1069038 1075854 5066818 5252043 39.95 71.2 1
11:52:34 2024-01-24 673607 667011 210420 208073 334019 340703 355914 351992 226147 223516 273936 277744 314936 320784 4342743 4614834 6631314 6415414 1137629 1189909 307813 274880 284032 286476 322956 315482 311523 314914 217327 220035 724914 688881 1537464 1481777 460068 457417 664346 673395 841907 814030 867741 880464 924970 928538 898715 1001071 2142373 2232213 1280087 1132216 728863 715192 878831 873204 911731 926289 961213 966543 1069672 1072074 5013555 5243096 39.95 71.2 1
11:52:35 2024-01-24 675348 671079 210328 205804 334380 340703 354312 351992 226656 223137 272682 280275 313480 320294 4333365 4605864 6565537 6406035 1153093 1192335 306667 271161 282800 286164 324395 315188 312032 315802 216698 220449 729693 679448 1534446 1484440 458543 456125 662464 667437 843104 818579 867741 876280 925024 936650 894706 995235 2138513 2241135 1317271 1131910 732018 715229 877076 874447 912784 925634 960192 968721 1077634 1074443 5004398 5250521 39.95 71.2 1
11:52:36 2024-01-24 675043 667200 211322 205882 335909 341735 354277 350575 226113 224474 272646 279708 313515 319352 4332680 4634891 6584164 6396656 1152271 1186060 306667 270334 283241 285521 323902 315446 310109 315580 217783 219385 709954 677509 1535345 1493918 457408 456125 664346 667437 841907 819506 867741 873104 920960 938638 898246 997246 2138111 2234806 1307610 1136766 734112 715229 872060 873204 917146 919587 953697 967994 1079053 1072795 5032089 5252475 39.95 71.1 1
11:52:37 2024-01-24 673533 667119 210372 206485 334680 340117 354312 354020 225763 223516 272717 278889 314919 321312 4333365 4663129 6542180 6406035 1158908 1189799 304608 269546 282698 286651 323639 314487 312946 313701 217818 220106 721719 682092 1524387 1495394 456801 454801 667826 667204 834699 820942 875781 872449 917204 939119 905015 994327 2135952 2259669 1315287 1124160 732018 716751 869622 869256 917140 927551 952474 966421 1085301 1078337 5060583 5254352 39.95 71.2 1
11:52:38 2024-01-24 682770 669259 210996 206481 333704 342771 355505 352028 225955 224903 278186 278889 314461 317371 4333365 4713408 6607539 6398721 1152570 1187743 304538 269546 284502 285049 324852 314930 311421 314435 219733 219044 711260 679448 1543316 1503138 460844 455139 665866 671414 837105 817420 873839 878854 920403 936793 904977 1000922 2142225 2268928 1305691 1122558 735161 719965 867156 869488 922342 929410 946036 963630 1078986 1082123 5122762 5252489 39.95 71.2 1
11:52:39 2024-01-24 679338 669724 210074 206546 334028 341735 354312 354020 225414 225470 273552 277779 314461 319316 4333365 4681791 6612140 6398607 1147391 1192909 306384 269546 284680 285049 324852 314930 312718 313480 218005 219044 726385 683349 1540691 1501793 460844 455480 668772 673395 834735 817420 877705 879873 917752 935466 903778 1001673 2143751 2265639 1298303 1119579 733064 719217 867156 866912 919780 928565 951623 962944 1077634 1083525 5093046 5252475 39.95 71.1 1
11:52:40 2024-01-24 684444 667259 210328 206524 335918 342843 354752 351956 226849 223482 273517 278889 314426 319127 4333365 4652544 6612292 6380409 1143758 1188586 306419 270369 283205 285521 326459 313531 312982 314914 216652 220484 736130 686915 1560153 1491800 458778 454144 664853 673395 838565 815076 876451 882527 919734 934142 903727 1003856 2149868 2257645 1311448 1114594 727856 719297 873960 867023 913210 928493 956916 960129 1069844 1078830 5088799 5243096 39.95 71.2 1
11:52:41 2024-01-24 676078 667236 210328 206515 333992 342483 355130 351956 226147 223516 272682 278008 314461 317371 4333365 4639399 6650333 6384867 1137255 1186023 306739 270334 284466 284614 324852 315446 311051 315580 217292 219943 721971 683349 1580453 1491800 461171 454837 664000 675133 841594 813882 871460 883155 922458 930113 896954 1006802 2142373 2243688 1305691 1128985 730975 719481 876340 867023 914127 929519 957423 966667 1068427 1074422 5060583 5239081 39.95 71.2 1
11:52:42 2024-01-24 672643 667227 209676 207211 334609 340667 354845 351992 225763 223171 273971 278395 313515 321275 4327186 4581026 6555809 6396656 1140070 1189799 307382 270111 282967 286485 323902 314773 312032 315070 217292 220224 714469 687897 1522128 1479674 458332 457955 667145 673690 841870 816347 872082 879984 925081 935466 894263 1001071 2142373 2226396 1298303 1128689 727856 714869 876376 874410 907664 924898 959544 967306 1072858 1069770 5000577 5243096 39.85 71.2 1
11:52:43 2024-01-24 675523 666975 210996 206134 333639 341699 354312 350365 226313 223516 272456 280360 313480 319389 4336552 4633526 6579561 6396656 1153093 1189799 306020 270782 283254 285521 324395 314487 310833 315802 216955 220295 724619 678478 1534437 1495549 459412 455906 663838 669863 844601 820868 867555 876354 926283 938638 894447 995235 2135049 2239764 1279470 1136395 732018 717363 873238 871177 916495 924862 954377 967306 1077634 1072917 5011305 5237009 39.95 71.2 1
11:52:44 2024-01-24 669688 666939 210805 206490 334028 341735 355414 351956 225414 223585 272682 278889 313515 319316 4326910 4651100 6574951 6406035 1156642 1189799 304573 269581 283267 285552 322920 315518 311051 313921 217970 219079 709954 680666 1535345 1497411 459529 458389 668131 670817 839446 818432 872666 876280 921058 938638 899978 996684 2139178 2238172 1311448 1131910 733588 713279 869622 875000 918477 919551 950946 970176 1080551 1078337 5047571 5258101 39.95 71.1 1
11:52:45 2024-01-24 677445 667160 210372 205873 335428 342289 355003 352028 225955 223516 272682 280775 313262 319389 4339646 4689799 6546845 6396656 1163257 1189799 306415 270971 282267 285521 324708 313496 312982 314399 220086 220167 726385 678925 1558855 1501569 458431 454334 668131 669863 837410 823276 875744 873760 917241 941150 910343 998110 2140851 2268928 1303772 1122245 735085 719217 869622 870106 921122 928862 948928 965732 1081353 1078834 5119106 5248729 39.95 71.2 1
11:52:46 2024-01-24 675833 667232 210293 206554 334028 342217 354312 354020 226147 223516 274163 278552 313550 319316 4336552 4661163 6593551 6377899 1143677 1189799 306454 269581 283904 285521 324852 315490 313648 314590 219112 221200 738592 687897 1535345 1492884 459644 453977 667182 673248 837068 813232 875781 882452 919046 928574 901967 1001569 2145278 2252882 1296420 1115906 727856 719253 873857 867023 913680 928565 956742 962944 1069844 1076015 5060583 5227522 39.95 71.2 1
11:52:47 2024-01-24 673612 667160 209680 206584 335918 340153 356654 351992 225955 223516 274163 277779 313550 320821 4327186 4581026 6574615 6394023 1133105 1189799 306419 274492 284502 286074 322669 315230 311747 314770 219112 219965 724914 688351 1538119 1483885 461054 458714 664346 674831 841407 813919 870218 881630 922310 928574 898246 1004119 2142373 2228458 1300187 1128689 727337 715412 876376 871141 909978 926896 960264 968758 1075037 1072905 5004150 5243096 39.95 71.2 1
11:52:48 2024-01-24 675255 667236 210813 205843 333881 341735 354029 350894 226691 223551 278186 280310 313262 319389 4327186 4621361 6565625 6396656 1149809 1189799 305768 273031 285352 285338 324371 314822 310909 315766 217000 220119 715919 679448 1537552 1493158 458104 456125 663404 667474 844266 820942 867741 875037 925024 939265 897324 993783 2132827 2239253 1303772 1135586 733064 716934 873238 871177 913210 924862 955886 967306 1077634 1069770 5011305 5244987 39.85 71.2 1
11:52:49 2024-01-24 670665 668781 210809 206485 334028 341254 355414 351956 225449 224682 278222 278889 313550 319352 4326298 4634966 6555772 6410838 1157253 1193233 306811 272646 286163 285512 322777 315374 311416 313778 218392 219587 724619 679448 1531190 1502189 458767 455612 668131 671295 839483 819778 869391 876978 920309 939302 908122 992371 2136137 2240842 1311448 1130714 734112 714326 869622 875000 917177 919587 951660 970176 1078986 1077574 5041494 5248729 39.85 71.2 1
11:52:50 2024-01-24 678136 667196 210367 205882 334680 341771 355003 354252 226147 223551 272717 280360 313043 320104 4330372 4673747 6528212 6394353 1164402 1194083 306883 272261 284545 287189 324744 314307 313499 312979 217900 219894 715919 681061 1546921 1493918 457265 456624 667789 669312 836512 821007 876442 873141 919844 937322 903962 993783 2136137 2250062 1315287 1122208 731496 716934 869622 871177 918477 926896 950232 964484 1082183 1079100 5060583 5246864 39.95 71.2 1
11:52:51 2024-01-24 680856 666939 211022 206520 334028 342843 355003 352028 226147 224711 272717 279159 315685 317856 4336552 4713408 6621466 6413621 1153878 1193145 306559 272654 284928 285307 324780 314822 311890 314842 217292 219421 715430 679448 1543316 1503138 461498 453083 667789 671451 836994 817420 874535 879722 919844 933972 906570 1003253 2142373 2252882 1291180 1119364 731496 719297 869622 867023 918477 928565 955739 964767 1074583 1081195 5092525 5244987 39.95 71.2 1
11:52:52 2024-01-24 678892 667268 210372 206520 334024 342879 353250 350894 226147 223516 272717 278889 314461 315550 4327186 4645933 6640569 6395581 1141701 1187633 306883 272646 284134 285307 326690 314930 311274 315802 216955 220484 732679 684956 1535345 1491294 460154 454801 664309 672440 839483 815034 871283 879063 920960 928610 898340 1007198 2142373 2245279 1317206 1125480 730975 718165 876376 867023 913141 928529 957460 964521 1069944 1074458 5027395 5245071 39.95 71.2 1
11:52:53 2024-01-24 674867 667223 211018 206168 334176 341735 354277 352028 226884 223137 272717 280709 313480 320367 4330372 4596011 6574873 6400436 1151133 1192384 306847 271090 282698 286396 324358 315446 312032 315622 216955 220484 731186 679448 1551534 1488112 459562 456125 663404 668456 841407 818616 867741 876280 925716 938638 894779 995272 2133101 2238499 1313359 1131910 730975 716426 875097 871852 913210 919660 955346 967306 1077634 1069806 4998313 5243096 39.95 71.2 1
11:52:54 2024-01-24 672657 669259 210337 206160 335918 340428 355414 351992 225066 223551 272682 278889 313550 319120 4327186 4645557 6579610 6412387 1154431 1189614 304538 270369 283571 285521 323710 315230 312048 313921 217970 219079 724619 678478 1536817 1493918 458758 457741 665903 668930 841309 820359 870218 875037 920997 939302 898704 995272 2133101 2239253 1287004 1131555 734040 714869 871113 873724 917146 919587 953697 970176 1078986 1076051 5028774 5244710 39.95 71.2 1
11:52:55 2024-01-24 676215 667155 210337 206481 334715 340739 353781 354020 225449 223551 272752 278889 313043 321312 4333365 4658372 6537412 6384511 1158908 1189799 305494 270369 285150 287131 323375 314451 313017 312790 217853 220013 726385 679448 1517697 1495394 457452 457093 668772 668493 837105 819778 875124 875037 919844 937624 903727 992333 2136293 2259282 1311448 1122282 732001 717443 870859 869256 917177 927551 951660 964484 1084532 1079100 5056970 5244987 39.95 71.2 1
11:52:57 2024-01-24 680847 669729 210996 206485 334028 342843 353250 352028 225798 224555 272717 278889 314496 318117 4335947 4712366 6612496 6387278 1146097 1187743 308619 269511 284564 285450 324395 314900 312068 312539 218497 219763 729327 684956 1548899 1493918 460838 455480 669246 673395 834699 815034 877067 879063 916555 928682 907859 1006271 2145502 2252882 1303953 1113010 727856 718971 873238 868871 916978 930176 955739 965043 1073487 1078871 5081537 5237009 39.95 71.2 1
11:52:58 2024-01-24 677858 667272 210363 206490 334024 342843 355323 350858 226182 223516 272752 278889 315951 315298 4326481 4633526 6631163 6380295 1138769 1188586 305494 270145 283598 284690 324888 317138 311086 315802 217141 220449 721971 683979 1542826 1489686 461171 454480 663404 671451 839483 815070 870701 881630 920929 928538 899238 1004571 2142373 2239839 1292653 1125480 729933 718971 875755 868871 911915 927551 957460 964521 1066785 1074443 5033182 5235621 39.95 71.2 1
11:52:59 2024-01-24 673129 667191 210363 205662 336480 340703 354312 351992 226533 222792 275468 280310 315951 320038 4333132 4570012 6556188 6384677 1138442 1182593 306883 269546 283059 286396 322920 315224 312032 314435 219112 219763 723443 686424 1539296 1475483 457084 456382 663914 672440 841907 815611 868737 877549 923716 935989 896391 999645 2140851 2234494 1305691 1128689 729933 716156 876376 873724 911915 919660 958179 967343 1077634 1069806 4994744 5233718 39.95 71.2 1
11:53:00 2024-01-24 671699 667155 210840 206342 334028 341735 355379 350894 225712 226725 275005 279493 313410 319206 4335187 4641363 6551109 6384981 1151284 1182593 306667 270404 282932 285557 324623 315188 311769 315802 216652 220260 723443 678478 1532759 1491800 457444 456125 663404 667983 842636 820942 867741 876280 926409 939302 893739 995235 2131585 2240473 1296096 1136395 732018 716426 873857 871177 913210 924898 952560 968758 1077634 1072868 5015792 5235621 39.95 71.2 1
11:53:01 2024-01-24 670878 667124 210372 206498 334028 339710 358029 354107 225555 225787 275310 279368 313445 320638 4323713 4649870 6565481 6401504 1157742 1189909 305281 270145 283201 286477 322920 315446 312762 313480 218040 219763 708607 682092 1532026 1493918 458305 455612 668772 671773 839483 818616 873255 876280 918288 937552 902558 992333 2136137 2243688 1313368 1127083 732997 714869 869005 875349 919817 919623 950269 970213 1080643 1079100 5041772 5246864 39.95 71.2 1
11:53:02 2024-01-24 680269 667191 210992 205992 335773 342555 354821 351740 226043 223482 274726 280486 314029 318196 4336552 4699177 6541528 6398721 1160566 1186230 305494 271007 282302 287001 324852 314487 313750 313957 218005 220106 721719 681395 1524734 1493918 456079 456874 668772 668493 838293 820942 875818 876280 918324 937624 904940 994490 2139330 2262076 1290770 1123879 734040 718709 870859 869908 919817 928862 951660 964521 1085301 1072766 5105495 5248729 39.95 71.2 1
11:53:03 2024-01-24 681313 669651 211003 207429 333812 342699 356008 351884 225275 225751 275505 277868 315476 318196 4327186 4685790 6612140 6392094 1147391 1189527 306454 274601 284937 285592 324852 315446 312498 313957 218720 219763 726385 684956 1537723 1497411 461171 456125 669720 675310 835919 818036 878317 879722 917241 935328 906570 1004534 2148590 2252882 1289331 1116181 729933 719481 873857 868871 915805 928565 955383 960888 1071433 1079100 5079116 5231492 39.85 71.2 1
11:53:04 2024-01-24 678583 671593 210785 206416 333884 343351 357016 351294 226359 223482 276006 278485 314426 317371 4321020 4624100 6631314 6380295 1134230 1189909 305956 270369 284937 285156 324852 315482 310868 315358 217327 220449 721971 683349 1571807 1489686 461384 455480 663875 673395 839520 813881 871357 883078 920997 928574 899350 1006039 2142373 2236943 1313368 1125480 727856 718461 876376 870092 912562 927551 957460 965930 1069944 1072905 5044229 5242739 39.95 71.2 1
11:53:05 2024-01-24 672945 670683 210161 206421 337344 341290 356512 351740 226640 222758 273482 279473 315026 320784 4323986 4560549 6556197 6387278 1146612 1186318 305921 271161 282271 286360 323866 316055 311961 314914 217292 221284 749593 683979 1534227 1480124 457011 457093 663404 669440 839483 818579 870627 878854 924988 937975 896687 998147 2137264 2235177 1301853 1128689 729933 715375 876376 873687 911915 924826 958142 970139 1079164 1072992 4992821 5244843 39.95 71.2 1
11:53:06 2024-01-24 671002 670417 211146 206382 333915 341519 357016 350540 225379 223585 275358 278958 315110 320031 4323986 4631555 6565549 6391571 1152233 1188139 307028 270747 283130 286342 323639 315554 310762 315092 217970 219385 715754 677509 1543167 1493918 458742 458065 665323 669404 841907 820359 870218 875658 920997 939302 900579 1000478 2133101 2237665 1285120 1131518 734811 715339 872097 874927 918450 919587 954377 972982 1081465 1075978 5021404 5235411 39.85 71.2 1
11:53:07 2024-01-24 671987 671368 210820 206412 336863 340117 354348 354020 225608 223516 275432 279493 313480 321275 4318765 4635153 6556188 6396656 1157253 1189762 305459 270369 283563 285526 322884 315253 311997 313701 217970 219728 718819 679448 1532026 1491948 458815 458065 668772 670901 839760 819778 873181 876280 921803 939302 902336 994590 2136137 2241545 1288887 1128689 734112 714290 869622 875621 922430 919587 951623 970176 1082854 1081395 5033120 5236484 39.95 71.2 1
11:53:08 2024-01-24 671987 669688 210781 206455 334635 340392 354312 352028 225869 223482 272682 278889 313515 321768 4323709 4644478 6518886 6396656 1158908 1189799 305494 270334 282809 286938 323902 314487 313714 313444 217970 220070 727856 681395 1539329 1493918 456006 458065 669246 669440 839483 820942 874498 876280 921058 937624 903962 993746 2137656 2246224 1292653 1124679 733064 716934 870859 875000 921122 926169 951660 971883 1085239 1082163 5051771 5254276 39.95 71.2 1
11:53:09 2024-01-24 680343 669724 210987 205839 335655 342771 355610 353947 226113 223516 273517 281180 313480 319206 4323986 4680420 6532834 6387009 1163257 1189762 304573 271196 283210 286369 324852 314194 313458 314621 219733 220414 724914 677509 1549351 1501723 458870 455856 668772 668420 837105 823276 877067 876008 919844 937588 906570 998185 2139330 2268502 1315315 1122245 735608 720002 869622 869488 921776 931558 951756 966196 1084542 1084463 5076792 5250586 39.95 71.2 1
11:53:10 2024-01-24 678856 669255 210332 207245 333879 342771 356008 352028 225414 225391 275432 278915 314461 318342 4323986 4692295 6593489 6377899 1147354 1189799 306419 269511 284902 285557 324852 314451 312032 313444 218309 219763 721719 684956 1554227 1493918 461498 456125 669720 675310 834699 817149 878943 879685 917204 935292 907598 1003782 2146949 2252882 1302070 1116181 729933 719481 873857 871333 917687 932666 957103 964931 1076041 1085232 5098789 5233718 39.95 71.2 1
11:53:11 2024-01-24 681313 671556 210528 206485 334028 342879 354752 351389 226516 223326 273517 278889 313550 317371 4323709 4625827 6602827 6359141 1137991 1185987 305494 270369 283797 285775 324852 313496 312726 314914 216955 221103 715415 686147 1553211 1488920 458778 454443 664346 673123 838293 813808 873839 880382 919623 928646 899655 1005965 2142373 2252882 1292653 1122208 729933 721453 878952 867615 914331 933472 961213 963518 1076041 1079095 5063650 5236152 39.95 71.2 1
11:53:12 2024-01-24 678632 669734 210631 206481 333667 342879 356008 351389 226463 223516 272717 278854 314461 315550 4323986 4639180 6621466 6366570 1140070 1189799 305494 270334 283996 285485 324852 314487 311997 315802 216955 220414 723443 684467 1542101 1488735 460844 455856 664346 673395 839520 816226 871977 880075 920997 928646 898630 1007473 2145422 2246872 1317206 1125480 732001 722205 879579 869414 913136 932812 961213 966308 1072188 1079095 5051177 5233718 39.95 71.2 1
11:53:13 2024-01-24 671987 669720 209641 207280 334644 340392 354845 351920 226113 225787 273936 278587 313515 320821 4314607 4562481 6565625 6387278 1138442 1189909 309456 269546 283205 286888 323866 315446 312032 314914 217362 220070 724914 686915 1534939 1479674 458758 458065 666235 673395 841907 817112 869354 880441 925679 936650 901948 1001785 2142373 2228537 1313368 1135107 730953 716280 880081 874816 913136 926024 960762 974895 1079164 1072868 4986030 5233718 39.95 71.2 1
11:53:14 2024-01-24 673508 669724 210987 206481 335918 342771 354277 351330 226113 223585 272682 280129 314207 319389 4323986 4630753 6570216 6375380 1150554 1189799 304573 271231 283263 286396 324852 315410 311778 315802 216920 220449 723443 679201 1539024 1492858 459525 457093 664346 669404 843830 820942 869598 876280 927722 937588 898600 997400 2135740 2250349 1268994 1138390 734112 718387 876303 876324 917109 927603 955309 970176 1079164 1074458 4990025 5244843 39.95 71.2 1
11:53:15 2024-01-24 671625 669729 210956 206490 335918 341506 355414 352028 225222 223585 272717 279703 314841 319352 4323986 4641172 6556188 6396656 1158080 1189762 305494 270369 283797 286396 322884 315194 312068 313957 218344 219872 721719 679448 1532026 1493046 460154 456610 669246 672404 839520 820942 873218 876978 920960 937552 903248 994365 2141353 2241247 1290770 1131910 736213 715192 872060 876095 922379 924790 953697 971921 1083660 1082160 5026023 5242820 39.95 71.2 1
11:53:16 2024-01-24 673570 669259 210337 207317 334680 340667 353250 354020 225920 223551 272717 278889 313480 321275 4320902 4643874 6523489 6387278 1160566 1189799 305956 270334 282707 287203 324623 315377 313935 314554 218005 220414 726385 681061 1546785 1493083 458471 456125 669720 669404 838293 820942 877067 875037 921150 937660 908893 998710 2142401 2247936 1292653 1125765 735161 717296 872060 873031 919598 927551 951660 971189 1085264 1080629 5047697 5239357 39.85 71.2 1
11:53:17 2024-01-24 678856 669316 210987 205813 335918 342807 355003 352028 226113 223516 272682 280591 313515 318378 4324024 4693955 6556197 6375728 1164402 1192335 305529 271231 282786 286602 324852 314164 312982 313599 218005 220414 717369 677509 1566367 1499230 457371 455480 668772 668930 837105 822692 877067 875658 921058 943224 909542 1000440 2139141 2260680 1292653 1125765 735687 719481 872097 871141 919683 929958 954377 965856 1086070 1078834 5093933 5243096 39.95 71.2 1
11:53:18 2024-01-24 678338 668786 210337 207195 334010 342530 353781 352028 225066 223585 272717 277844 314461 318828 4317545 4673750 6574615 6380295 1146537 1189799 306419 269546 284902 285521 324852 315188 312032 313701 218720 219728 717369 684329 1553130 1497523 461171 456125 669720 674831 837105 817420 877705 882452 919588 938122 908430 1003931 2143577 2259181 1276389 1119326 734112 720271 869622 869472 922227 928529 954377 965043 1079874 1085131 5088799 5233718 39.95 71.2 1
11:53:19 2024-01-24 680337 667155 210332 206520 335696 342807 354752 351956 226656 223482 273517 278889 313550 317408 4317821 4627388 6612254 6366721 1141314 1182593 306419 270369 284032 286396 324888 313531 312982 315358 217258 221138 728200 685934 1524237 1484513 459828 455856 664853 673395 839483 818672 877705 885398 922458 935466 903778 1006802 2151401 2256461 1300187 1116181 729413 720307 876340 869488 917146 933927 959544 964931 1072191 1079100 5066369 5224339 39.95 71.2 1
11:53:20 2024-01-24 671987 669734 210563 207164 335918 340703 355949 352028 226147 223551 273936 277164 314461 319352 4311668 4587036 6602815 6387278 1135196 1189527 307848 269546 284578 286799 323639 315482 311484 315358 218005 220449 730247 687897 1533463 1489952 460844 456289 665762 675125 845468 818036 871932 882807 926225 935466 901911 1006525 2145278 2234494 1317206 1127083 732018 718240 876376 870524 913210 931558 960986 968758 1069844 1076015 5018016 5229985 39.95 71.2 1
11:53:21 2024-01-24 674867 667232 210996 206481 334141 341735 354348 352028 226849 223482 272752 280360 313515 320594 4314607 4567875 6551525 6377899 1151133 1188038 306127 271006 283179 286799 324586 315188 312726 315802 216618 220484 720500 679448 1540824 1484403 458454 457417 664309 671773 845468 820868 871460 880021 928891 940676 898488 1000922 2140851 2244737 1296096 1131910 732018 717443 878245 875621 915807 927551 959544 970176 1078986 1074153 4990294 5235621 39.95 71.2 1
11:53:22 2024-01-24 671699 667119 211022 206485 335918 342253 355664 351956 225449 224590 272717 279777 313550 320061 4317821 4639124 6570216 6396656 1155602 1189799 305246 270369 284204 286159 323411 315554 311523 314878 218005 219728 715754 678478 1532759 1493918 460068 459653 670035 672730 843067 823276 872704 878074 926396 941963 901254 998185 2137656 2242743 1311448 1133128 735085 715375 874270 876243 918477 919660 955739 971846 1081353 1078337 5019375 5239357 39.95 71.2 1
11:53:23 2024-01-24 672858 668777 210657 206515 334715 340703 354348 354520 225449 223551 272682 278967 313515 321768 4317821 4634966 6528212 6396380 1158908 1189799 306775 270782 283165 287203 323411 314487 313935 313635 218005 220070 717369 681395 1571871 1497523 459665 458580 669646 669330 839483 820868 876880 876132 922421 937624 903962 995235 2138998 2246872 1292653 1125480 734112 716787 870859 875621 921122 927551 954101 970176 1084495 1082343 5047888 5243096 39.95 71.2 1
11:53:24 2024-01-24 678914 668786 210367 205662 334141 342771 354752 352028 226113 223551 272717 281320 313515 319352 4323986 4661400 6518886 6368520 1161066 1189799 304538 271196 283130 286195 324888 315153 312982 314914 217327 220414 724914 678478 1534939 1506436 459412 455974 668662 670817 838603 824447 878831 876280 919844 937624 908283 1004592 2140870 2264804 1305691 1124686 736656 720307 869622 868604 922342 928529 951660 965732 1079106 1081958 5094565 5229985 39.95 71.2 1
11:53:25 2024-01-24 680746 667196 210809 206559 335913 341771 354752 352028 226691 223171 273552 278854 313550 319352 4311530 4627388 6569935 6368520 1143758 1189799 306454 270369 284067 286360 324852 313496 313971 315358 219423 221200 733099 687280 1531353 1488587 460007 455335 668131 675236 838777 816189 877067 882991 920929 935466 906570 1005965 2148590 2257457 1296420 1117771 728893 721874 876376 867023 917146 933963 960986 966421 1074275 1079100 5051177 5229985 39.95 71.2 1
11:53:26 2024-01-24 672175 667200 210337 207164 337205 340739 355949 352028 226147 223551 274391 277973 314023 320821 4308456 4562481 6555809 6387278 1137629 1189909 307848 269581 284032 287090 322669 315158 311783 315106 220086 220202 718819 688881 1532383 1481777 460068 458714 667656 675273 843196 816226 869391 883783 927714 935916 901911 1003253 2145278 2230040 1311486 1128689 728893 717443 878868 873724 913210 929519 962588 969448 1069880 1076015 5005065 5226256 39.95 71.2 1
11:53:27 2024-01-24 671987 667236 210774 206168 334680 341219 354312 352028 226849 224958 273517 280343 313043 320821 4308456 4554060 6546858 6384981 1141701 1182286 307132 270782 282932 286987 324107 315194 312907 314626 217713 220343 714469 686424 1524084 1483885 458758 458692 666235 672918 841370 819778 873875 880646 926372 939302 897065 1003117 2140851 2238246 1301853 1131555 730975 716934 878868 875621 913210 926241 960986 970213 1079164 1073663 4992189 5224339 39.85 71.2 1
11:53:28 2024-01-24 670994 669255 210992 206485 335918 342012 355414 351461 225449 224555 272682 279508 315965 319389 4311668 4626379 6556188 6394198 1150554 1189909 304538 273224 286163 286262 324600 316914 310909 315802 217865 219622 712895 679170 1531280 1493158 459412 457093 664346 672440 846671 823276 871460 876280 926409 943187 902558 998185 2133101 2240990 1309529 1136395 735085 718461 873857 874729 919165 926896 955346 974408 1085301 1079100 5022961 5233718 39.95 71.2 1
11:53:29 2024-01-24 671950 668777 211027 206559 337235 340153 355414 354020 225798 223551 272752 278923 313515 321312 4317821 4636660 6528212 6396656 1157253 1193233 306811 273031 284351 287131 323759 314858 313823 313814 220356 219930 717369 682371 1533126 1493918 458870 456739 671945 671773 839483 820942 877067 878228 922300 937660 905926 995272 2140851 2252746 1319125 1125480 733064 718189 871478 873760 921122 930176 951718 970176 1086841 1078871 5051177 5233718 39.95 71.2 1
11:53:30 2024-01-24 680107 668777 210844 206593 334028 342807 353781 352028 225449 225170 272717 278854 314461 318342 4310633 4685630 6593418 6380433 1151133 1194181 308583 270642 285668 286052 324780 315266 312803 314770 218204 218904 712772 681395 1540347 1501719 461314 457447 670669 673395 839520 819564 876917 880382 921150 936650 908893 1001606 2142373 2246469 1298575 1118567 732018 719762 872619 869488 919817 928637 956742 965043 1076107 1081195 5069988 5226256 39.95 71.2 1
11:53:31 2024-01-24 675043 667236 210367 206559 334024 342289 355379 351992 226147 223585 273552 278008 314936 318378 4317545 4610979 6621466 6370901 1138442 1189688 306314 271055 286338 285967 324780 315374 311381 315802 217327 220484 723443 683979 1587530 1492858 462811 456770 663914 675310 844266 816262 873876 885500 924970 928646 897994 1008984 2145539 2238246 1294537 1127885 730975 718128 878245 871177 915844 930176 960986 970176 1072988 1078380 5047850 5229985 39.95 71.2 1
11:53:32 2024-01-24 671699 667232 210328 206524 337505 341459 354383 352028 226147 227588 274163 280133 313515 321275 4308456 4556881 6560749 6395581 1138769 1185036 307922 272646 283890 287095 324251 315482 312762 315358 219578 220260 724914 687897 1529649 1479678 458815 457776 667182 673395 843866 817999 871320 882021 926409 937975 898979 1002537 2142373 2237665 1313368 1131518 730975 717171 879493 876243 913210 927551 960986 972289 1075901 1072905 4994744 5233718 39.85 71.2 1
11:53:33 2024-01-24 673607 667160 211680 206520 333674 341771 354845 351425 226147 224943 272717 280164 313550 320104 4307325 4605864 6574873 6394137 1149413 1190511 306883 271695 283797 286799 324852 315482 313230 315658 218958 221448 731186 681061 1537991 1489686 458668 457417 664346 671451 845100 820942 871320 879099 929038 937552 897028 1000358 2136256 2241433 1301853 1138014 735085 718461 876376 875621 917140 927551 957497 972982 1079022 1076015 5003872 5226256 39.95 71.2 1
11:53:34 2024-01-24 670076 668786 211031 206550 334141 341495 355985 352028 225955 224555 273517 279738 316393 320294 4320902 4636078 6574927 6405013 1157216 1190688 305956 270782 284170 286450 322920 317122 312982 314657 218685 220106 714325 679170 1533126 1493918 462821 457039 669720 673123 840775 820942 874498 878771 923679 937660 903999 998185 2140851 2249654 1317206 1127083 735085 717443 872097 876243 922430 926896 953697 972289 1085301 1078871 5039134 5243096 39.95 71.2 1
11:53:35 2024-01-24 681313 667196 211353 205835 336485 342915 355003 352028 226182 223585 272717 281316 313515 318901 4317821 4689597 6528034 6376716 1165788 1189799 305956 271231 282698 287413 324852 314451 312696 314914 220200 220484 726385 677509 1549814 1496272 458417 456501 669720 669514 838293 822986 878943 876280 919623 944405 906570 998222 2139330 2268502 1303578 1122282 737181 720038 872619 871214 922430 928565 952474 967343 1084532 1083525 5100321 5243096 39.95 71.2 1
11:53:36 2024-01-24 676556 667200 210324 207199 333674 342289 354348 354520 226182 225521 274391 278854 314936 319389 4315858 4663129 6607820 6384981 1149846 1186901 306523 270677 285775 286159 324852 315446 313017 315766 218615 219574 711363 681883 1542202 1501007 462482 456125 671182 675310 839520 820670 878943 882991 918324 938638 908893 1006002 2146949 2250662 1298575 1119364 732018 720307 873238 870724 919817 933963 958142 963077 1076107 1082796 5075491 5226256 39.95 71.2 1
11:53:37 2024-01-24 674841 666975 210992 206593 334024 342807 355414 352028 226691 223551 273552 278659 315951 318835 4313647 4624147 6631199 6371166 1138442 1188734 306170 271006 284973 286535 324708 315446 312032 315838 217362 220520 723443 683979 1578631 1491800 462811 455125 664853 676478 842636 816299 874535 885500 924970 928682 899978 1009703 2145539 2237301 1294537 1128689 730975 718201 878868 872449 915844 928565 963729 970213 1075836 1078337 4989880 5226256 39.95 71.2 1
11:53:38 2024-01-24 673607 667232 211022 206485 335384 341771 354383 352028 226919 223171 276287 280955 316095 320564 4317540 4568650 6565549 6413188 1138442 1186023 308349 270369 284688 287176 323615 315554 313017 315802 219930 220520 724914 688389 1528911 1479674 460191 457003 665903 676270 843903 817456 871940 884244 927722 936650 899016 1003253 2142373 2226955 1319125 1131555 729933 717443 880118 876243 913210 927551 962588 971596 1076107 1078337 4991178 5233718 39.95 71.2 1
11:53:39 2024-01-24 673607 667227 211022 206168 334635 342289 354312 352028 226640 225377 275468 280345 314321 320184 4316401 4556899 6556188 6387278 1140070 1187233 309238 270866 283201 286803 324623 315482 312068 315358 217970 221138 724914 685934 1544483 1480492 458454 456646 666882 673395 843269 819506 871940 880418 926409 938638 899053 1002537 2140851 2233528 1303772 1133165 731496 717443 878868 876243 913247 927551 960986 972982 1078986 1074458 4975430 5226256 39.95 71.2 1
11:53:40 2024-01-24 671699 667160 211205 206515 333670 342289 357522 351420 226254 224764 275615 280028 315952 319243 4317379 4624147 6565548 6392094 1153916 1189909 304643 270782 284032 286723 324395 315554 311086 315358 218005 219574 717183 678200 1542054 1493918 460068 456610 667317 672646 843269 820588 871283 876280 925061 937660 903843 998222 2133101 2242098 1307610 1131555 735085 716426 873857 876243 919817 926241 954667 973020 1085301 1078834 5033234 5239357 39.95 71.2 1
11:53:41 2024-01-24 677260 666694 210848 206317 336748 342555 355396 353802 226008 223482 272646 281306 313376 319206 4314607 4658929 6527487 6386148 1157253 1187854 305921 270747 283797 287292 323866 315188 313100 313921 220044 220414 717369 681395 1541683 1493918 458758 456703 670669 672440 841309 820942 877067 878771 920960 942964 904940 996653 2140851 2254240 1294537 1125480 734112 719209 872097 874964 922430 930176 953117 970139 1088384 1081158 5058400 5233718 39.95 71.2 1
11:53:42 2024-01-24 681238 669582 211535 207420 335700 342699 356764 353911 225816 225496 275896 278780 315271 320124 4314607 4688375 6632151 6377899 1149846 1192909 306384 270334 285775 286360 324852 315410 313635 315802 218650 219728 722901 681395 1556173 1503138 462811 457417 671621 675310 841907 820942 877067 882917 919623 939302 907798 1004534 2145422 2257645 1317136 1119364 733064 720271 873857 870724 921776 933927 958104 966421 1077634 1081958 5069711 5233259 39.95 71.2 1
11:53:44 2024-01-24 678104 672542 211367 207634 333884 342663 356342 351546 226482 224417 276827 278810 315376 318792 4313721 4615142 6640365 6387009 1130616 1189799 306384 270747 286248 285838 324852 315554 311997 315802 217970 220449 723443 688603 1553759 1489686 462811 458714 664853 677088 845662 815611 873181 885730 928380 933936 898667 1007510 2146949 2242205 1352919 1128689 729933 719481 878245 875313 916940 928529 965104 972982 1079164 1079100 4992467 5246496 39.95 71.2 1
11:53:45 2024-01-24 675348 672321 211517 206412 336863 342591 357016 351776 227343 224417 273482 281215 314932 320294 4323986 4596011 6560870 6380295 1149489 1189909 305956 272217 283598 287095 324852 315410 312032 315580 217292 221639 733099 683005 1579924 1484698 459412 458531 664346 672404 843793 820942 871977 883014 930357 937552 899994 1003969 2142373 2246224 1317271 1136395 733588 719481 877621 876243 917798 928862 960948 972982 1080514 1076015 4975939 5235411 39.95 71.2 1
11:53:46 2024-01-24 672505 669724 211261 206421 337340 342314 357522 351636 226113 224903 272717 280164 315951 320184 4311530 4626379 6565549 6377899 1152308 1193182 305459 270971 284116 286803 324035 315554 311711 315802 218005 220260 717362 678478 1530968 1492356 460838 458389 665830 671414 845063 823350 871866 878771 929038 942964 901291 1000795 2133101 2241396 1311448 1134778 736656 718971 875097 875584 919817 928862 955346 975104 1083690 1081395 5014930 5241095 39.95 71.2 1
11:53:47 2024-01-24 671875 669692 211177 206421 337578 340631 354810 354020 226113 224208 276055 279568 313515 322224 4314607 4635003 6518886 6387278 1158080 1189799 306419 270782 283422 287989 324071 314966 312660 314621 218309 220414 717369 681883 1541313 1493009 458417 456289 670669 672440 841634 820942 877067 878771 923643 943855 907859 997400 2137656 2248466 1294537 1125480 734112 717443 872097 876243 922430 928862 954377 972982 1085276 1085121 5044038 5235411 39.95 71.2 1
11:53:48 2024-01-24 679375 670679 211256 205804 334675 342807 353710 353802 226535 223551 273901 281215 313515 320067 4317821 4633766 6528141 6377899 1163294 1186170 305494 271800 283125 286799 324852 314966 313678 315358 218005 220449 726385 677509 1563924 1501681 458778 456125 670399 670901 838887 822950 880825 876280 920273 944369 908245 1002537 2138790 2263742 1319228 1123879 736656 719217 873586 873031 921122 928565 953155 970679 1089955 1086772 5047697 5235132 39.95 71.2 1
11:53:49 2024-01-24 680782 669734 211693 207134 334028 344565 356008 353770 226113 224555 272682 279703 315271 318342 4314607 4701568 6593551 6368520 1149846 1192335 306349 270334 285574 285958 324852 315410 312982 315284 218309 219539 715591 681395 1582114 1501007 463195 457093 671658 675310 839520 819778 879294 882917 919623 939302 907798 1006032 2148124 2259282 1300187 1119364 736656 722385 872097 869488 922999 936747 955886 968305 1081428 1088095 5089609 5231802 39.95 71.2 1
11:53:50 2024-01-24 683257 666939 210662 207573 336630 342735 355505 354020 227015 225628 276250 279703 314461 319352 4314607 4621973 6565625 6349763 1147848 1185987 307347 270782 284666 286360 324852 313973 314670 314914 217818 221138 725214 686915 1547549 1491800 461498 456125 669246 676270 839760 817420 878600 885500 921616 936650 904940 1007510 2148590 2256079 1299480 1119364 730975 723481 878868 869303 919409 938112 960799 966383 1075923 1083656 5061231 5226256 39.95 71.2 1
11:53:51 2024-01-24 673340 671561 210996 207777 335918 341735 356199 351776 226516 223585 274128 278609 314936 319965 4308456 4586516 6602815 6377899 1133577 1186060 308983 269546 285569 287001 322526 315554 312032 315802 217970 221138 724914 687897 1551382 1475861 462811 457003 666671 677232 846298 816226 871940 885500 928457 936650 899941 1006002 2146949 2231622 1305837 1128689 729933 718786 883844 876941 915807 932152 966482 972795 1077487 1078954 4985338 5226562 39.95 71.2 1
11:53:52 2024-01-24 673607 667200 210996 206554 335689 342627 355949 352028 226849 222827 274163 281022 313480 321275 4308456 4560549 6546862 6375449 1141701 1189799 308089 270369 283797 287203 324395 315446 312982 315580 218005 220449 724914 687897 1526142 1479766 460068 457003 667826 675310 843866 819778 872591 884244 929038 939302 902570 1001606 2142373 2235066 1311448 1134297 732018 718240 882587 876169 915807 928753 966444 974991 1082196 1075942 4975782 5224339 39.95 71.2 1
11:53:53 2024-01-24 673607 668561 211442 206421 334141 342530 354348 351389 226147 224555 272682 279738 314461 320330 4308456 4605390 6556197 6375728 1148218 1189762 304573 271231 283797 286799 324852 315194 312032 315838 217176 220484 715919 679448 1531653 1492995 460154 458065 665289 671414 846298 823276 870627 880021 927378 937696 901254 1001071 2133077 2247532 1296096 1139740 736213 719444 878208 876132 919560 930067 961900 974221 1080514 1076015 4981811 5224339 39.95 71.2 1
11:53:54 2024-01-24 672385 669624 211326 206490 334609 342530 355379 351690 226147 224903 272717 279804 314426 320067 4314607 4621511 6556188 6387278 1153953 1189799 305459 270782 284466 286074 324852 317376 310838 315802 218005 219763 717183 679170 1530923 1493918 460844 457646 667826 673690 845699 822368 873218 878016 929038 943037 903962 1001071 2138790 2249131 1288887 1136766 736213 718387 876452 878388 923036 927369 956705 973756 1086783 1083702 5022961 5235411 39.95 71.2 1
11:53:55 2024-01-24 673533 666867 210948 206554 335680 340667 354845 354770 226113 223585 273971 280129 314713 321996 4311530 4635265 6509561 6384867 1156427 1189799 306170 271801 284902 291258 323938 315482 313971 314914 218720 220449 718819 681395 1543908 1496458 460154 459979 671145 673395 841370 823276 877067 882292 925024 944369 906570 1000251 2146636 2250409 1292653 1131104 736213 718348 874582 878660 925053 928862 955739 973483 1086730 1081958 5033234 5239357 39.95 71.2 1
11:53:56 2024-01-24 678782 669734 211031 206160 334710 342843 353745 354020 226814 223585 275979 281447 314207 319389 4317821 4671041 6518886 6375728 1164881 1189730 306205 271196 283165 291294 324852 314523 314269 315314 218344 220484 726385 681061 1557188 1493918 458778 457417 671658 671451 841309 824152 878600 878771 922989 946644 909002 1002421 2143751 2250025 1294537 1128179 735935 719481 875205 876243 922430 930176 956233 972870 1088384 1082759 5051177 5233718 39.85 71.2 1
11:53:57 2024-01-24 680856 666898 211353 207125 334024 342915 354312 352028 226278 224937 272717 279477 314936 318342 4314607 4685630 6574615 6368520 1148751 1188697 306419 270369 285681 286396 324852 315446 313458 314914 218685 219763 714325 683349 1535613 1498166 462811 457417 672134 676751 839760 819778 880825 884244 920797 939119 910078 1009873 2151537 2256424 1301580 1118780 734112 721837 875097 869871 921504 937448 957386 966618 1078399 1087432 5079394 5226256 39.95 71.2 1
11:53:58 2024-01-24 681313 667200 210996 206515 334028 344892 353250 351992 226656 223551 273936 279703 314461 317566 4311530 4628668 6621568 6348343 1140070 1189799 306454 270747 284652 286799 324797 314451 313458 315802 217327 221173 719949 686424 1538587 1493269 461498 456125 665866 675310 841907 818616 878056 886303 927714 937865 903815 1010274 2148336 2259396 1296420 1119364 731496 723481 880834 869303 918450 936605 963729 967306 1069588 1080629 5038172 5214960 39.95 71.2 1
11:53:59 2024-01-24 672858 667160 210146 206593 334680 341219 355379 352028 226182 223585 274391 279480 314207 321275 4305229 4553208 6556188 6377899 1136817 1188075 308019 270369 284143 287203 324166 315446 312068 315358 218005 220484 724914 687406 1526177 1479674 462864 457003 667826 675310 846671 819839 877021 886303 930283 939229 902255 1006046 2145278 2228537 1305837 1128689 729933 718240 882624 876243 913210 928529 966332 975950 1080551 1076051 4990289 5226256 39.95 71.2 1
11:54:00 2024-01-24 675523 667200 211693 206520 334644 342771 354881 351425 226498 223585 272752 280696 314461 319877 4311530 4605390 6546862 6368520 1149902 1189799 304573 271231 284032 286799 324852 315122 311778 315838 218005 220983 718819 679448 1545762 1493646 460844 458389 665866 673690 849123 825619 872704 880646 931678 944634 905015 1000922 2139293 2243688 1292653 1138390 737794 719481 876376 876243 922342 928789 958142 973756 1085301 1081158 5032366 5227522 39.95 71.2 1
11:54:01 2024-01-24 678302 668786 211027 206134 334635 342879 355286 354020 226498 223551 273517 281876 313515 319316 4314607 4671041 6523489 6368520 1161673 1189799 304608 272060 284032 286799 324888 314487 313458 314554 218497 220484 726385 677509 1555392 1501681 460154 455906 671467 672730 839483 825619 882083 880021 923647 944188 910407 1003969 2142373 2272562 1298015 1122245 737181 722421 871478 874447 925090 928637 953697 964484 1082192 1085131 5090929 5233718 39.95 71.2 1
11:54:02 2024-01-24 679152 667164 210992 207160 335428 342807 353285 354520 226691 223326 274356 279115 314496 319389 4308456 4624687 6565513 6359179 1142943 1189909 307633 270369 284902 286485 324636 314966 314449 314435 220086 221138 729693 687897 1534694 1492356 462705 458641 671621 677232 839446 817273 882083 885476 922421 936650 909005 1010423 2156008 2259282 1305837 1116181 730975 722553 876376 871177 918477 933963 961175 963761 1076107 1081995 5056970 5211241 39.95 71.2 1
11:54:03 2024-01-24 674867 667160 210692 207488 334028 341771 355914 351992 226498 224491 272752 277659 315411 319841 4301160 4608843 6612140 6348418 1137991 1189799 306454 270782 284555 285485 323855 315446 311778 315838 217327 220449 721971 685311 1531293 1492356 464182 457057 667182 676270 844266 820596 876880 885352 927722 935328 902330 1014065 2148477 2247936 1296420 1128985 733588 720307 880118 871177 915844 928601 960986 971596 1072988 1079100 4998982 5216890 39.95 71.2 1
11:54:04 2024-01-24 672862 667196 210848 206490 334715 341495 354348 351474 226849 222827 273971 280591 313515 320821 4302158 4537455 6546862 6365893 1135196 1188918 310003 274637 284902 287203 324395 315482 312032 315802 219733 220855 724914 688556 1524749 1481865 461714 460016 668131 677232 846709 818672 871940 885504 929038 939453 902218 1007436 2145422 2230756 1307819 1128689 729933 718971 880118 875000 915844 928529 963211 974408 1078986 1076051 4971123 5216890 39.95 71.2 1
11:54:05 2024-01-24 675255 667200 211684 206490 334680 342206 354312 351425 226691 223585 272717 280626 313550 319389 4299090 4573107 6528212 6363978 1149489 1188075 306775 271231 283598 287001 324852 315482 313171 315658 219112 221298 729693 682371 1561345 1488117 459319 458714 666909 671267 846298 820942 873255 880382 931678 937624 898630 1003253 2138252 2239839 1317271 1133165 733588 718461 881096 876243 915844 929519 963729 974744 1082119 1076051 4979489 5220337 39.95 71.2 1
11:54:06 2024-01-24 669724 668786 211326 206382 334141 342807 355949 351992 226182 224903 273517 280164 314461 320330 4302316 4616502 6556188 6375728 1152271 1189799 304608 271196 284067 286799 324672 317366 311528 315442 217900 220308 729327 678963 1532018 1493158 462172 458714 665830 672367 846298 822986 876451 880021 928689 944405 901291 1000959 2134740 2243688 1311448 1134778 738758 717443 875718 878111 921458 927551 958142 973793 1085301 1081958 5027395 5233718 39.95 71.2 1
11:54:07 2024-01-24 680373 667042 211693 206481 334141 342879 353250 352028 225869 223551 272717 281018 314461 318865 4302316 4680420 6542180 6348381 1164994 1189799 305956 272230 285757 286987 326581 314928 313827 314770 218579 220379 718819 677993 1539377 1502430 458778 456125 670706 671414 840008 826600 878563 878771 920309 945974 911251 1003969 2140851 2269660 1311448 1121448 737181 723481 871478 869871 926308 933963 954377 964521 1079022 1085195 5088799 5224377 39.95 71.2 1
11:54:08 2024-01-24 679375 667124 210363 206559 334167 342807 356747 352245 226498 223171 274356 278928 314461 319352 4305384 4618463 6565350 6368520 1143758 1189790 309492 272838 284723 286365 324816 314379 313469 314770 217900 220997 724655 688389 1535078 1491800 461384 456770 671467 676159 839483 818036 878637 886303 925024 936650 908357 1008984 2148590 2255807 1298303 1119364 731496 724030 879579 869488 917140 936641 963729 967343 1073024 1078834 5028774 5216890 39.95 71.2 1
11:54:09 2024-01-24 671987 667272 210372 206524 334680 341219 355130 352028 226498 223171 274391 280087 313515 321312 4302158 4543936 6537537 6366255 1137916 1189902 311138 272827 284804 287167 323759 315374 312803 315472 218544 220308 714469 686915 1534748 1479674 463483 458363 667317 676270 845100 818616 873069 884511 929038 938638 899692 1003068 2142100 2234494 1294537 1131555 730975 717443 881370 876243 913210 928862 964655 974408 1078986 1076051 4968832 5214960 39.95 71.2 1
11:54:10 2024-01-24 676210 667611 211353 206490 334141 342253 354064 350930 226182 224243 272717 280199 313515 320104 4302316 4605390 6546862 6380295 1151552 1187305 306883 271125 283939 286360 324744 316951 311890 315802 217258 220484 724914 678478 1546921 1491666 460068 455612 664346 671451 846188 820625 870664 879168 928726 937660 899692 1001071 2133101 2246872 1292258 1138014 735085 718971 878245 876243 917140 928862 960986 972289 1082155 1076051 4990901 5226256 39.95 71.2 1
11:54:11 2024-01-24 671432 668786 211353 206515 334071 341735 355949 353535 225449 224746 272752 280164 313550 319352 4305384 4616502 6550796 6383431 1151133 1189953 306667 271695 284564 286692 324780 315410 311778 315838 217362 220449 717369 677739 1553285 1493918 462821 455648 667145 672440 846298 822986 871940 878771 928762 945740 899692 1001071 2133101 2241433 1305691 1138014 736656 719481 876376 876941 919817 927186 958142 973756 1085301 1081195 5018826 5226256 39.95 71.2 1
11:54:12 2024-01-24 676483 667164 211031 206554 334715 342650 353781 352245 226182 223620 273552 280591 315062 321048 4302316 4631272 6527487 6386445 1157178 1192384 306279 271505 284759 287297 323902 315554 313714 313635 219191 220202 721719 681395 1558996 1493918 462044 459081 671386 673395 842636 822368 877067 880469 925716 943037 906570 998222 2138790 2243688 1290770 1130751 737181 717443 873857 878734 922467 927551 953952 974706 1085301 1081995 5041772 5226256 39.95 71.2 1
11:54:13 2024-01-24 679892 668786 211693 207173 334028 344928 353781 352028 226182 224746 272717 279847 314936 318117 4308456 4674692 6584319 6357851 1159079 1189688 306667 271231 284466 286396 323855 316426 313827 315586 218005 220484 726385 677509 1553691 1505967 462538 456125 669756 672440 839520 824189 881249 880021 921033 943073 907155 1004534 2142373 2268052 1303953 1120614 737181 723481 871384 869871 925090 936641 955383 967380 1075901 1088242 5074289 5226256 39.95 71.2 1
11:54:14 2024-01-24 678892 666997 211027 206559 334019 344928 354312 351992 226699 223551 274163 279011 314461 317371 4308456 4628470 6621821 6357851 1141701 1188955 306419 270404 284502 286789 326726 314709 312982 315802 217327 221173 729693 684956 1551282 1484513 461498 454473 665903 675310 842993 818616 877067 885500 925716 936650 903962 1011903 2142373 2251285 1274540 1124679 732018 722421 880118 868604 916491 935980 963729 970213 1072191 1079058 5027395 5226256 39.95 71.2 1
11:54:15 2024-01-24 671509 667191 210992 206520 334715 341771 354348 352028 226884 222827 273971 280370 313515 322003 4310633 4551997 6556170 6377899 1138442 1189909 308103 270677 286163 287297 324623 315554 313494 315802 218239 220520 713926 687897 1528098 1480492 460068 457682 667826 675310 845699 819197 873876 884336 928726 937516 904482 1003819 2142373 2233056 1303772 1131555 730975 717443 883051 876243 915844 929519 963211 973064 1082155 1076051 4961444 5220613 39.95 71.2 1
11:54:16 2024-01-24 675830 667196 211724 206524 334410 342530 354383 350930 226498 224590 272752 280906 313550 320528 4304466 4603483 6560825 6373350 1151552 1189799 306473 270439 284493 286799 324636 315338 311559 315838 217362 220484 717369 677509 1552741 1490888 460844 456325 665866 671487 846899 824189 871940 877819 929455 943037 899978 1001071 2136020 2242098 1315287 1136395 737181 719481 876340 876243 921776 928862 960227 973719 1086070 1082160 5005462 5216741 39.95 71.2 1
11:54:17 2024-01-24 673261 667835 210992 206520 335653 340703 354845 355021 226113 225521 276055 280275 315951 321967 4300392 4612915 6537537 6394353 1155602 1192335 306667 271161 284688 287318 324166 317376 312032 315802 218650 220260 715754 679448 1536449 1493371 461498 458327 669246 673395 846298 825086 875744 880646 929038 945704 906305 1003253 2142373 2246224 1294537 1131518 737181 718461 873857 879359 924396 928862 955309 975800 1086841 1083488 5039284 5224339 39.95 71.2 1
11:54:18 2024-01-24 681587 669259 211719 206524 335918 344892 354312 354753 226570 225391 275432 280310 315051 317978 4311034 4697793 6588906 6368520 1147391 1188847 308619 270334 285775 286039 324852 315482 313422 315802 218497 220070 724330 683070 1563890 1501681 463469 457417 672611 677084 841907 820942 879570 884437 920997 937552 910448 1006002 2145422 2257680 1296726 1120959 735085 722385 875097 870833 922314 936641 960948 964484 1079164 1085131 5057239 5214960 39.95 71.2 1
11:54:19 2024-01-24 677822 669729 211135 206550 333618 342627 356980 351668 226605 225787 274249 279989 315271 317226 4301601 4615402 6612442 6349763 1139994 1189909 306419 270747 284466 286476 324762 314930 312982 315802 217292 221138 721971 684956 1536841 1488735 461384 457795 665866 676270 843830 819778 877067 885324 927722 939302 906417 1013347 2148477 2247824 1321044 1127885 733064 724236 881370 871963 917146 935980 962550 970176 1072951 1082160 5033477 5211241 39.95 71.2 1
11:54:20 2024-01-24 671662 669255 210297 207893 337230 341448 358029 351884 226516 225751 275091 278474 314321 321092 4295850 4553208 6565513 6368520 1134311 1186170 307813 269581 284471 287203 324395 315482 311854 315580 217970 220449 724914 687897 1575212 1479766 461171 458327 668772 676751 846298 819506 874498 885500 930357 939302 903839 1004497 2142373 2231622 1290770 1133971 732018 718461 881370 876243 915807 930176 963859 975800 1080551 1076015 4973351 5214960 39.95 71.2 1
11:54:21 2024-01-24 674867 670568 211442 206347 337271 342627 357016 350750 226675 223482 275310 281039 315520 319658 4299090 4583176 6528212 6368520 1149489 1186318 304573 271196 283996 286916 324852 315158 312982 315802 217292 221138 731186 680748 1540496 1488920 460154 458389 664853 673395 847500 823276 871940 880382 930040 937624 898667 1002500 2136137 2246872 1301853 1133934 734112 718971 880118 878462 918450 929519 960986 972982 1083690 1077538 4973629 5215305 39.85 71.2 1
11:54:22 2024-01-24 672759 669578 211402 206416 336029 342627 357016 351456 226482 224799 275468 280508 314426 319352 4297838 4590343 6550943 6368520 1149489 1186318 305246 271766 283254 286803 324852 315482 312982 315802 217292 221483 714469 679448 1558563 1488920 460181 458641 664853 672440 847500 823276 871977 882683 930040 937660 899941 1003969 2139178 2241359 1298015 1133128 735085 719217 880744 878734 917140 930176 963729 974408 1083727 1079100 4954711 5229514 39.95 71.2 1
11:54:23 2024-01-24 670271 669692 211672 206451 337583 342627 356307 351812 225939 225461 273901 280129 314461 320067 4311034 4617555 6560870 6377899 1153953 1189527 305956 271196 285160 287203 324395 315554 313158 315580 218685 220414 724619 679448 1532759 1495171 461498 458327 669720 673395 846298 826600 876405 879685 929038 945073 906570 1003253 2139178 2243688 1313368 1135144 737181 718461 876376 878734 922430 929907 959544 975142 1087612 1083525 5035523 5244843 39.95 71.2 1
11:54:24 2024-01-24 679425 669734 211517 206412 337821 342663 356008 351668 226428 224243 273517 281018 315951 320074 4305229 4627965 6499413 6373350 1160566 1189762 306170 270971 283130 291223 324586 314930 314670 314914 218720 220484 717369 681395 1541090 1497523 459740 456610 672611 672918 841370 825357 879570 880021 925679 948418 907835 1001071 2142373 2266475 1294537 1125480 737181 720271 875718 876941 922430 933927 953915 970176 1086841 1087472 5104206 5235411 39.95 71.2 1
11:54:25 2024-01-24 678409 670679 210816 207498 336594 342541 354348 352245 226463 223516 276876 279399 315951 319352 4301160 4645933 6584164 6359141 1147391 1192335 306419 270369 286137 286799 324852 315482 313935 315802 219179 219907 718613 682860 1558145 1501007 463798 458065 673088 677232 841907 820942 879850 884872 920997 937552 911814 1007510 2148169 2259282 1315253 1121759 736656 723994 873857 871141 925090 936641 958104 970176 1078980 1091410 5080150 5219429 39.95 71.2 1
11:54:26 2024-01-24 681313 671635 211186 207317 334375 342807 353250 353802 226744 223482 273936 279006 314426 319352 4302158 4601963 6570216 6349763 1144575 1189799 307382 270782 284937 286799 324852 314966 314892 315062 218344 221448 728200 687897 1547697 1488735 462538 455612 671182 676101 839483 818616 882857 888018 920997 938638 909150 1009571 2151646 2259282 1300187 1118567 733064 723994 878868 869871 919817 937965 963504 969072 1079106 1085232 5042312 5209888 39.95 71.2 1
11:54:28 2024-01-24 677785 671253 210992 206554 334024 344602 357016 351956 226621 223585 273936 279703 315306 317408 4295850 4607176 6612229 6348305 1138731 1189799 306419 270747 284902 286414 324308 315158 312032 316073 217292 221138 731186 684956 1557164 1493269 461498 456125 666845 675310 843232 820359 877067 885500 927722 939302 906570 1013347 2148590 2251249 1296420 1127083 733588 723481 881370 871141 916998 938112 965605 971921 1072820 1083694 5032852 5213018 39.95 71.2 1
11:54:29 2024-01-24 671625 667160 210150 208257 337335 341423 355914 352028 226498 223551 274898 278008 314461 321048 4292786 4559239 6555809 6375842 1131962 1182593 306419 270369 286284 286799 324623 317152 312982 315802 217970 220484 714469 687897 1524940 1484698 463469 458005 665903 676579 847500 817420 874498 888018 931019 936650 900940 1010423 2145502 2231292 1320761 1128689 730975 718165 880744 876941 918376 934722 966482 974991 1077979 1081284 4990176 5216890 39.95 71.2 1
11:54:30 2024-01-24 673129 671552 211508 206524 337780 342253 355414 351740 227254 223326 274391 280591 313550 321275 4299090 4537455 6546862 6373350 1140032 1189909 308314 271196 284067 291407 324852 315518 311711 315802 220200 221138 726385 686915 1528098 1481777 460068 459462 669246 676270 847500 820942 877067 885596 928726 937624 905127 1006002 2146949 2234917 1313368 1133165 732018 719061 883844 878549 918058 932152 965270 975725 1081391 1080519 4983048 5220041 39.95 71.2 1
11:54:31 2024-01-24 675523 669724 211684 206520 334680 342699 355914 352028 227394 225787 272752 281658 313515 320330 4292964 4567875 6542180 6368520 1151133 1189799 306667 271645 284143 287203 324852 315482 313971 315838 217327 221519 724914 681061 1542978 1491800 460838 456967 665830 673395 848101 822680 873876 882917 931466 943001 900973 1001606 2139330 2247950 1307610 1141649 738322 721453 880834 878697 921723 932152 960799 977118 1085313 1080629 4990011 5214960 39.95 71.2 1
11:54:32 2024-01-24 671031 668786 211357 206485 334176 341459 356235 354020 225955 224711 273936 279812 315362 320067 4299090 4616502 6546862 6387278 1156642 1189799 305921 270971 284502 286723 323902 317376 312982 315358 218685 220449 715754 679170 1541683 1493918 461498 458363 669720 675037 843903 824189 877067 880345 927722 945036 907859 1002537 2140851 2250732 1272692 1132216 738851 718424 874582 881235 926368 930103 958470 977854 1088384 1083488 5018636 5229985 39.95 71.2 1
11:54:33 2024-01-24 679552 669072 211027 206320 337748 342843 354029 354020 226147 223585 273971 281447 313515 319389 4302158 4642905 6500236 6363978 1161598 1189909 305494 271231 283165 287095 324888 314523 313360 315358 220356 220484 726385 677026 1559954 1503138 460068 457147 670669 672440 839483 825393 880549 878771 922337 945740 910303 1001606 2143577 2269330 1288887 1125765 738322 722793 875828 874779 924359 934795 955309 970176 1087612 1088278 5071442 5222244 39.95 71.2 1
11:54:34 2024-01-24 677333 667840 210848 207488 335918 342843 354348 354020 225414 224474 274128 278854 314936 318865 4295007 4673750 6588906 6363978 1146574 1189799 307347 270369 285610 286799 324852 315446 313017 314914 218720 220260 712895 683349 1569074 1501681 463469 458065 673088 676579 841309 822419 881175 885500 920997 937624 910906 1009684 2154471 2261942 1317136 1124160 736213 723810 875828 873825 925710 936641 959544 970176 1082233 1088242 5062476 5214960 39.95 71.2 1
11:54:35 2024-01-24 676863 667196 210844 206559 334024 344928 355094 352028 226884 223551 274199 279738 315411 317408 4301882 4606116 6612555 6354606 1140070 1189799 306883 270971 284937 286687 324833 315446 312982 315838 217362 221173 721971 685657 1531293 1491800 461384 456125 667317 675353 843866 820359 878943 885596 929038 941150 907598 1014570 2151537 2254240 1300187 1128179 735161 724360 882425 871141 917140 936641 966482 974371 1076107 1080395 4999259 5211241 39.95 71.2 1
11:54:36 2024-01-24 672652 667227 211322 206554 338509 342289 355414 352028 226884 223171 274391 280556 313550 321768 4292786 4537455 6556188 6377899 1138442 1187854 308349 270782 284937 291258 324852 315518 311711 315802 220356 221138 724914 688389 1533844 1479674 461498 459462 668772 675623 847500 819778 876442 887833 931530 941817 903629 1008279 2148477 2235066 1294537 1134335 732018 719209 883304 878734 918376 928565 966728 973756 1080551 1079095 4972381 5214960 39.95 71.2 1
11:54:37 2024-01-24 674867 668777 211809 206520 334680 342771 354845 351461 226691 223585 273517 280626 313515 319389 4299090 4576721 6537537 6348381 1141701 1188075 307347 271645 284032 290885 323543 315482 313648 315802 218040 221830 755448 684956 1534537 1483030 460191 458041 667826 676270 846298 821007 877705 886303 931493 944634 903137 1009557 2149868 2235066 1298303 1133165 732018 719481 883051 879836 917146 932006 966028 974146 1084495 1079864 4975933 5224339 39.95 71.2 1
11:54:38 2024-01-24 675830 667227 211724 206589 334715 342807 355130 351992 226919 223585 272752 281250 313550 320330 4302158 4576683 6528212 6368520 1147848 1189799 305529 271231 283833 287203 324564 315482 313935 315802 217362 221830 741221 683005 1542215 1484698 460191 456967 665866 673395 848848 824372 877705 884060 931678 944803 903137 1006802 2145278 2234494 1299480 1131518 732018 719481 883170 878734 919771 928529 965643 973793 1082155 1079100 4972381 5211241 39.95 71.2 1
11:54:39 2024-01-24 673425 667128 211031 206550 334644 342843 354348 351956 226498 224903 273552 280591 313550 320778 4296026 4611477 6551525 6366570 1150311 1189799 305246 271231 284710 286799 324852 315482 312068 315838 217362 220484 726385 679448 1531288 1493269 461171 456967 668131 673137 849123 827383 874312 883155 933664 944891 904370 1003856 2137656 2246872 1323140 1140018 736213 719481 880470 878734 921030 928529 960986 979093 1086841 1080395 5015792 5216614 39.95 71.2 1
11:54:40 2024-01-24 673335 669250 211022 207348 336195 341735 354348 352280 226147 223585 273936 280129 313515 322334 4299090 4618115 6500236 6373350 1159736 1189799 306454 271231 284152 291294 324852 314966 314892 315062 218685 220484 717369 682371 1518834 1493046 461106 458677 673492 672623 841870 826454 880790 881273 926396 948345 910448 1003155 2142373 2272118 1297709 1125480 740064 722421 878831 876243 925090 935319 953952 970213 1085301 1087472 5088799 5224339 39.95 71.2 1
11:54:41 2024-01-24 680343 666934 210701 207195 334406 342843 354383 353303 227115 223482 274427 279703 314461 320330 4299090 4618115 6565513 6348381 1145684 1186023 308099 271006 285053 286808 324852 315446 314892 314914 219214 221173 723443 687897 1543325 1497411 464148 459690 673529 679161 840958 819630 884605 889285 923679 937552 912226 1012625 2157849 2262076 1281936 1117771 734112 722421 880118 875000 922430 938629 963729 967343 1079164 1083511 5053361 5209456 39.95 71.2 1
11:54:42 2024-01-24 675523 667232 211170 207876 335913 342807 357045 352028 226884 223620 274391 278893 315446 319389 4292964 4582473 6588406 6366721 1136446 1186023 306883 271231 286248 286195 324888 315554 312068 315838 218379 220891 713019 684820 1580785 1490777 464128 458714 668131 679161 846151 820286 879495 889280 930357 937975 904814 1012280 2151646 2243688 1300187 1129910 735085 722458 882052 874964 917177 935980 964618 972336 1077362 1081195 4979606 5220613 39.95 71.2 1
11:54:43 2024-01-24 673905 667268 211684 206520 335499 342807 355414 352028 227941 223585 273936 281166 314461 321048 4292964 4549118 6528212 6363978 1146612 1189799 308547 271231 284032 291294 324528 315554 313971 315658 220711 222239 756638 686915 1559910 1483978 460044 460342 669082 676751 847915 823276 877067 884244 928817 944369 903926 1004571 2145539 2246872 1301853 1134778 735085 719481 883051 878734 917177 928565 962588 973793 1083763 1079100 4972381 5216890 39.95 71.2 1
11:54:44 2024-01-24 671405 667160 212128 206559 334680 342843 355949 352028 226182 225787 273517 280591 314531 320594 4292964 4607176 6546862 6348654 1152308 1189527 304643 271266 284702 287203 324636 318795 312504 317589 219733 220997 726385 679448 1548740 1497523 461388 459690 668131 673395 848740 827223 874498 883783 932125 947078 903926 1003253 2142373 2246872 1292653 1140790 738232 720307 878868 878111 922430 928601 960986 976642 1085017 1085131 5032089 5224339 39.95 71.2 1
11:54:45 2024-01-24 681592 667164 211763 206554 335918 344928 354348 351985 226691 224746 272717 280591 314496 317892 4302316 4688488 6574901 6348381 1160018 1189799 305494 272060 284723 287283 327614 315194 314526 314926 218615 220997 717369 679448 1547616 1508229 461024 459191 671658 673690 839520 826454 881212 879722 923716 945472 911666 1004571 2142373 2271269 1298303 1120614 738758 724580 873857 873452 927097 936641 955346 970176 1082155 1089783 5064910 5214998 39.95 71.2 1
11:54:46 2024-01-24 680856 667196 211031 207195 334132 344928 353781 352028 226919 223585 274163 280164 314932 317444 4296026 4615513 6602815 6325591 1140070 1190651 309492 271590 285360 287032 326690 314343 314784 315802 218239 221688 728200 687280 1542425 1493269 462482 457198 669720 678641 843196 820942 879924 888217 929034 939302 907859 1012625 2151646 2259282 1298303 1123879 733064 727668 883051 871214 919165 936846 964655 973020 1076107 1083561 5029860 5209456 39.95 71.2 1
11:54:47 2024-01-24 671699 667263 210367 207199 336195 342530 356521 352028 226884 225787 275040 279939 314461 321312 4292964 4543936 6556188 6368806 1138769 1190651 310186 271125 284862 288418 324780 315374 313648 315802 218615 221151 721719 688389 1527476 1475935 461351 459224 669720 676652 848703 820670 877078 888018 930113 937624 905015 1007510 2148590 2235066 1302070 1136395 733064 717658 883709 877746 916454 928601 966065 976642 1085301 1079864 4970846 5220613 39.95 71.2 1
11:54:48 2024-01-24 673386 667236 211689 206593 334680 342879 354881 352028 226884 224972 273552 281053 316037 320330 4299090 4596011 6546862 6380409 1153205 1186207 305851 272371 284395 287724 324816 316726 313571 317589 217362 221519 723443 680786 1552638 1493195 460844 458005 665903 675310 850512 825393 875818 884244 932858 944405 900973 1001643 2139330 2248466 1313368 1138014 737181 720307 880118 878734 922430 928637 960986 976642 1088164 1085131 5032366 5218808 39.95 71.2 1
11:54:49 2024-01-24 680369 668781 211755 206520 333674 345415 354064 354520 226884 223620 273517 281201 314496 317754 4292964 4680420 6537143 6361902 1163853 1189688 308511 271885 283925 288418 324564 314966 315335 315358 218897 220520 717369 680576 1540875 1493918 460191 458604 673529 673395 841444 827223 881212 880382 926409 945899 911168 1000857 2139419 2271269 1319228 1125480 739285 724580 875755 875621 926344 935980 956742 970176 1083763 1087935 5075768 5216890 39.95 71.2 1
11:54:50 2024-01-24 680856 669316 211022 207492 333705 342843 354312 352245 226919 223551 274427 279738 314461 320104 4302316 4611556 6574900 6348230 1145320 1190688 308173 271090 285467 287207 324852 315230 315335 313599 219156 221306 723443 687897 1538595 1492858 463469 457003 672611 677611 841309 819778 882541 884054 923026 939302 912498 1012625 2151646 2259282 1303953 1118567 732018 724543 880118 873104 922342 938629 963729 968758 1077634 1082759 5026023 5201094 39.95 71.2 1
11:54:51 2024-01-24 674877 667232 211057 206589 334024 342915 358029 352028 226849 223585 273971 279773 315446 318117 4292786 4586389 6612594 6338986 1140032 1192496 307062 271196 284902 287203 325252 314900 313171 315802 217783 221483 721971 684956 1530821 1488735 462482 457417 667826 677232 843830 820942 879570 888018 927640 939302 907560 1014795 2148590 2256079 1300187 1125480 733588 724580 883051 871104 918440 938629 966482 973676 1075000 1081958 4999259 5205582 39.95 71.2 1
11:54:52 2024-01-24 671950 669724 210952 206520 336405 342494 355914 352028 226814 223326 274391 280205 313515 321275 4286471 4540072 6560866 6367283 1133577 1189762 307347 270334 286096 287773 324852 317303 313458 315802 218862 221200 721719 688881 1538119 1483645 463469 459462 669246 678091 848703 819778 875781 889289 930113 939302 903962 1010423 2151646 2235177 1313370 1130298 732018 719481 883170 876243 918450 928601 967675 973756 1083690 1080629 4975933 5214960 39.95 71.2 1
11:54:53 2024-01-24 675830 667160 212092 206524 334680 342843 355664 351956 226849 225787 274128 281447 313515 320294 4302901 4546888 6546701 6403724 1138442 1189527 309037 271090 284755 288012 324852 315518 313384 315766 218920 221138 717550 687897 1534809 1483645 461498 459009 669720 676064 848101 821007 877067 885500 930076 937624 903962 1007436 2148477 2240842 1317206 1132216 733064 719481 883170 879095 918450 928637 964618 976605 1085301 1080629 4973629 5214960 39.95 71.2 1
11:54:54 2024-01-24 673425 669734 211693 207160 334644 342843 356449 351992 226498 224937 273971 280591 314461 320264 4296721 4584618 6550910 6368520 1145320 1186060 307312 271575 284103 291223 324600 315338 313935 315802 218497 221830 753464 684956 1559910 1484698 461497 458327 668772 676270 847829 823276 877067 885509 929382 943151 902607 1006002 2145422 2247936 1323140 1134778 735085 719481 880671 879984 918440 928565 963729 975873 1085264 1081890 4986610 5214960 39.95 71.2 1
11:54:55 2024-01-24 670915 669255 211322 206554 334609 342206 356521 354020 225763 224746 276055 280310 315951 320038 4301601 4609255 6551525 6365893 1150311 1189762 305459 271800 285274 286987 324852 315482 312726 317625 217970 221138 718819 678963 1552741 1491911 461498 456967 669246 673395 848703 825393 874498 881630 932784 945740 903248 1005515 2139330 2244626 1315287 1138014 739285 720271 878596 878111 922430 928529 959544 980498 1088384 1085094 5022961 5224339 39.95 71.2 1
11:54:56 2024-01-24 677445 669259 210961 206097 335689 342843 354277 354770 226570 225787 276876 281827 314286 320147 4301601 4622347 6499413 6368520 1160566 1189909 306314 271196 283563 291407 324852 315188 314892 315284 218344 221138 717369 681395 1530846 1493918 460448 456967 673088 673395 841370 825357 879613 877901 926372 948418 910448 1000176 2138790 2250062 1311448 1127083 737181 719481 875718 878734 926436 928565 958104 972289 1088127 1088242 5088799 5224339 39.95 71.2 1
11:54:57 2024-01-24 677445 666975 210337 207160 334600 342807 357522 355953 227063 225787 275091 279563 314796 319170 4292169 4618686 6565535 6359141 1148256 1186865 308314 270782 284973 287005 324852 315482 313971 314878 219214 221103 729327 686915 1543949 1493918 463469 456967 673566 677611 841594 820942 883797 888018 921033 937552 912189 1011865 2151646 2259282 1315253 1117771 733588 722385 878868 874964 922430 937965 965104 967306 1079164 1085085 5051177 5211241 39.95 71.2 1
11:54:58 2024-01-24 675523 669724 211318 208222 336247 342591 359283 351740 226709 224104 274285 279686 316003 318842 4295850 4597851 6607597 6356407 1136446 1187854 307347 271231 286248 286360 326726 315518 311711 315838 218005 221483 713926 684956 1562647 1488661 464788 458065 667826 676579 846298 820942 879570 889280 930076 939302 904940 1013037 2148590 2243417 1298303 1128689 735085 722385 881333 875621 919817 935980 964581 975800 1077634 1081158 4975933 5214960 39.95 71.2 1
11:54:59 2024-01-24 675830 671524 211442 206360 337821 342699 357522 351920 227448 224451 274214 281658 314286 320638 4295850 4554679 6528212 6375842 1140070 1182593 308138 271161 284466 291223 324852 315518 313678 315802 218461 221138 724914 686915 1525776 1479674 461498 459045 669720 674631 847500 820942 877067 885500 930076 937660 904940 1007473 2146675 2239253 1290770 1134778 734112 719481 883340 879026 917140 928565 964618 975179 1085264 1080629 4966631 5208549 39.95 71.2 1
11:55:00 2024-01-24 677371 670442 212066 207061 337344 342699 357016 351776 226709 224833 276202 281271 314391 320294 4295850 4590343 6536653 6354606 1146612 1182556 306454 272025 284032 291223 324852 315230 313678 315802 218040 222141 742760 683979 1537628 1484426 460844 458005 665866 675310 847500 822950 878317 885500 930113 943037 903615 1005965 2143375 2240842 1315287 1134504 734112 719481 883051 878367 917594 928565 965104 975142 1085301 1080629 4967759 5223780 39.95 71.2 1
11:55:01 2024-01-24 671717 669729 211512 206451 337344 342663 357130 351884 226324 225496 274128 280556 314461 320294 4295573 4605540 6546862 6368520 1153916 1189799 305886 271231 285022 287207 324852 317412 311997 315802 218685 220449 717183 678478 1532018 1493918 462157 459045 669720 673395 848703 826564 877067 880382 928781 947078 907859 1003068 2139330 2247936 1294537 1133971 739285 719481 876340 879786 926405 930176 958142 975179 1088112 1085131 5029627 5227932 39.95 71.2 1
11:55:02 2024-01-24 680828 669734 211548 206386 337344 342699 356008 355021 226463 223585 273936 282059 315951 318997 4295850 4609581 6495453 6363978 1164724 1189799 309019 271610 283165 291294 324852 314930 314892 315580 218461 220449 717369 679124 1548002 1493918 460191 456610 673088 673395 842003 827773 881212 880308 926372 948418 910485 1005553 2142100 2268502 1301853 1125480 739285 722385 876376 876243 925090 935283 956233 972982 1088127 1088242 5098762 5225978 39.95 71.2 1
11:55:03 2024-01-24 677445 669697 210855 207993 336827 342807 355414 352280 226463 224243 275828 280035 314901 319316 4291687 4641993 6584253 6349763 1150039 1193293 305921 271231 286687 286485 324888 315482 313971 315802 218344 220260 722901 679448 1551895 1506069 462917 458389 671658 676270 842599 822986 881212 885596 926335 943001 911591 1010423 2146949 2262076 1293029 1121972 737181 725607 875718 873068 926308 939292 960948 970213 1083660 1091410 5065636 5216546 39.95 71.2 1
11:55:04 2024-01-24 680709 671625 211177 207636 334675 345659 353781 351740 227254 223551 274356 280591 314936 318378 4295573 4592780 6546862 6340710 1143758 1186023 307848 271196 284937 291475 324852 315446 315113 315802 218685 221674 728200 687897 1539631 1488735 462700 456967 672611 678338 841309 820359 882503 889549 923679 939302 907835 1013347 2151646 2260436 1302070 1119364 732018 725607 880744 871177 921122 937507 966332 971921 1078980 1086772 5027906 5216546 39.95 71.2 1
11:55:05 2024-01-24 674829 669724 211505 207850 334384 342519 357416 352028 226849 224208 274356 279054 316118 319549 4286471 4577270 6574540 6366721 1134830 1186023 306918 271231 286687 286396 324636 315591 312104 315838 218709 221138 724914 684467 1575569 1492858 464788 458714 668299 677611 846298 820942 879570 889513 928726 939302 904977 1013074 2150117 2240473 1324882 1128689 734040 722421 882425 876243 919817 938112 967962 976140 1076041 1085232 5030589 5205582 39.95 71.2 1
11:55:06 2024-01-24 671987 667196 210805 208257 337271 342253 356449 352028 226849 224474 275971 278889 314461 321048 4278865 4583778 6593489 6343731 1131495 1189799 306739 271231 286687 286396 324888 315554 312982 315838 218040 221138 724914 683979 1595756 1493269 464788 456610 667826 678571 846298 820670 879570 889513 928726 938638 905015 1013074 2150117 2241433 1300187 1131555 735085 723518 883051 876941 922342 938112 967862 975725 1075923 1082087 5026710 5207525 39.95 71.2 1
11:55:07 2024-01-24 671987 671598 210559 207492 336159 342253 356199 354020 226570 223585 275233 280129 314919 321768 4289725 4534663 6537537 6366721 1134386 1182593 308349 270747 285846 287832 324395 315198 313458 315838 218720 221483 715919 688603 1550555 1482593 463798 459728 669246 680125 848703 819778 877067 888254 930149 939302 904940 1010423 2147064 2234494 1313370 1128689 732018 720904 885733 878549 920375 933782 969246 978552 1085313 1080519 4954333 5214300 39.85 71.2 1
11:55:08 2024-01-24 673607 667155 211501 206485 337583 342519 358029 354520 227588 223551 273936 281447 313515 320821 4289725 4536158 6528212 6359141 1135158 1182593 308314 270782 284937 291258 324623 315554 313935 315802 220200 221173 715919 688881 1548520 1479900 462482 459606 669720 678608 848703 820359 877067 887947 932125 937624 904940 1010423 2150117 2237665 1307720 1133971 735161 722793 886401 880609 918413 935457 970632 978552 1084542 1080359 4966631 5214960 39.95 71.2 1
11:55:09 2024-01-24 674577 667200 211724 207209 334715 342843 355414 351992 226849 225170 273971 281482 314461 320330 4285281 4546224 6528212 6366721 1138442 1182323 309250 271231 284711 291499 324852 315591 313706 315802 218685 221138 726385 686915 1523978 1482593 461498 459368 669720 676579 848703 823276 877067 888018 932125 943001 904977 1007510 2148590 2235066 1294537 1138390 735161 721527 886401 881235 920412 935457 970632 979989 1085264 1078834 4961600 5214960 39.95 71.2 1
11:55:10 2024-01-24 673331 669587 211728 206589 334715 342879 355949 351438 226691 224972 273971 280626 314461 320104 4291562 4567875 6532834 6356022 1149489 1189909 308692 272060 284067 291411 324852 315518 314007 315838 217362 222141 725214 683349 1553088 1484698 461054 458363 667826 674831 847500 823569 877067 885596 932821 947078 904482 1007473 2142049 2245337 1290770 1135144 735687 721527 885140 881956 919720 934133 967441 976642 1085301 1080629 4966527 5200385 39.95 71.2 1
11:55:11 2024-01-24 676483 667268 211715 206554 334715 342555 355914 352028 227588 224555 273971 281482 314207 320367 4283414 4551088 6518886 6348305 1141701 1188075 309966 271231 284103 291294 324852 315518 313494 315802 218685 221830 726385 686915 1526752 1482593 461498 459045 671386 676101 848703 820942 877067 887387 932161 943037 906951 1007510 2151401 2228315 1309603 1135144 734112 721015 885495 881235 918413 933891 967403 977666 1087594 1081394 4966527 5210964 39.95 71.2 1
11:55:13 2024-01-24 675513 667191 211719 207352 334680 342807 355414 351992 226849 224937 273552 280591 313550 320330 4289725 4586633 6528212 6359141 1149489 1182630 305956 272095 284067 287203 324852 315122 313935 317965 217362 221674 729693 681061 1548728 1490742 462209 458005 667826 674831 848740 825357 877067 885500 934179 945740 903354 1006689 2144422 2248811 1303772 1135144 738322 721527 884510 878989 919598 928565 963729 979876 1086841 1080395 4997522 5214102 39.95 71.2 1
11:55:14 2024-01-24 669688 669280 211693 207203 334706 342012 356521 354020 226147 224937 274391 280591 316474 320330 4292786 4603375 6537537 6377899 1157253 1189799 306454 271610 285035 290813 324395 317629 313017 315802 218720 220484 717183 679448 1573808 1493918 462811 459800 671658 675310 847877 826637 878943 882959 931567 950007 910022 1008279 2145278 2246154 1317206 1137977 741397 719217 878868 880308 926330 932702 962356 978692 1087321 1085167 5025184 5218036 39.95 71.2 1
11:55:15 2024-01-24 679855 667187 211658 206490 336750 342952 355935 354770 226884 224555 273971 282306 314023 319389 4286471 4624147 6495177 6343731 1160566 1189799 306454 271231 283201 291089 324852 314487 314892 315358 218720 220484 715415 680092 1541878 1493918 460844 456967 673566 673395 842636 827810 882008 883117 930294 949614 913039 1005365 2145278 2257457 1298303 1128689 737181 719762 875718 879836 927686 933891 959581 973714 1091206 1091475 5085167 5214960 39.95 71.2 1
11:55:16 2024-01-24 676298 668786 210367 207850 334141 342879 355414 353338 226147 224590 274812 279480 314936 319352 4289725 4620815 6565513 6348140 1147391 1189799 307804 270404 286387 286799 324852 315518 314449 315580 219367 220260 722365 683349 1555838 1498166 464751 456967 673566 677611 841370 824959 886549 888833 923533 944634 913035 1013197 2154603 2257150 1302273 1118567 736132 725642 878952 874964 925090 937965 964917 969485 1078986 1087472 5043969 5203813 39.95 71.2 1
11:55:17 2024-01-24 675250 667268 211501 207816 335918 342843 356521 352028 226535 224399 274391 279141 315481 319316 4289725 4586780 6593489 6359141 1138066 1189909 307382 271645 286687 286888 323891 317108 312982 315056 218414 221674 720500 683979 1542144 1498192 464128 455648 667826 680129 847016 822581 880825 890642 930980 939229 908729 1016208 2151646 2247824 1300187 1131407 736213 723957 883051 875000 922342 937965 964581 973719 1079164 1083702 4989880 5205619 39.95 71.2 1
11:55:18 2024-01-24 671699 667200 211018 206589 336230 342843 356222 352028 226919 223171 274391 280665 313550 321019 4283451 4525763 6518886 6359141 1135158 1186354 308349 270782 284902 291294 324852 315482 311818 315802 218344 221138 715376 686915 1535911 1479766 461314 461323 670989 679645 848703 820905 876955 889280 934327 943297 906422 1007473 2145422 2239565 1287004 1133971 733064 719481 883844 880461 917103 928637 964655 975179 1084495 1080629 4957122 5207525 39.95 71.2 1
11:55:19 2024-01-24 671699 666934 211684 206559 334680 342843 355914 351992 226498 224937 273552 281651 314207 319389 4279268 4556975 6518886 6354606 1144153 1188075 309492 271231 283847 290885 324852 315482 313714 315802 218685 221830 758225 684467 1539139 1486204 461277 461323 669172 676751 848064 824447 878831 885389 931678 945036 903962 1006756 2147892 2239253 1294537 1133971 733064 721527 883170 878541 917103 928565 966332 975910 1085301 1080629 4964210 5205582 39.95 71.2 1
11:55:20 2024-01-24 671149 666903 211689 206593 334671 342843 356199 352028 226533 225378 273971 280560 314461 320330 4285547 4577254 6528212 6348480 1147848 1186318 305494 271645 283850 287203 324852 315482 313935 315838 217327 221830 729693 682860 1585384 1490325 461424 458255 668131 675273 848666 825346 876256 885500 932784 945740 903652 1006727 2139330 2246872 1325096 1140018 737181 719762 880118 877782 921122 928601 962356 978070 1088384 1083525 4990101 5207525 39.95 71.2 1
11:55:21 2024-01-24 673607 668781 211357 206593 336190 341735 355130 352280 226498 224243 273971 280168 313515 321768 4292510 4607288 6490910 6359440 1158870 1189799 306454 271196 284165 291547 324852 315224 314892 314914 219191 220891 726385 683349 1519817 1495097 461097 458714 673529 673285 843666 829573 881212 880345 926322 949614 912461 1006271 2142373 2273338 1301622 1125480 740340 723518 878245 876243 925747 936641 955383 970213 1088112 1089783 5079394 5211241 39.95 71.2 1
11:55:22 2024-01-24 681313 667155 210840 207488 334410 342879 354348 353338 226919 223585 274462 280052 314461 320330 4289725 4602296 6556188 6350075 1144943 1189799 308103 270817 285708 287203 324888 315302 315119 315106 219533 221236 715919 688881 1546465 1497102 464333 460016 675481 680129 841907 820942 885761 890438 926396 937624 913182 1010878 2157271 2256079 1304122 1118567 736132 724580 878868 873760 925090 939292 962588 972289 1082155 1087899 5053361 5207525 39.95 71.2 1
11:55:23 2024-01-24 678367 667196 211362 207483 334028 345659 354348 352028 227394 224243 274391 280395 315191 317408 4289725 4590298 6593489 6325591 1137991 1188112 306953 271231 284973 287023 327614 316877 313684 317589 217935 221532 729693 685311 1538318 1492884 463469 458065 669246 676616 845100 820757 881212 889280 930357 937624 908319 1016836 2148590 2256079 1300187 1126808 734562 725607 883051 873068 919683 936846 966752 975950 1077634 1083525 5004436 5201869 39.85 71.2 1
11:55:24 2024-01-24 671699 667006 211362 207195 335724 342289 355414 352028 226691 223171 274462 280591 313515 321312 4280360 4525391 6528212 6350378 1141701 1186354 307852 273611 284488 288355 324636 315374 313571 315802 218615 221652 724914 686915 1539139 1478027 461498 459081 669756 677158 848666 823276 877067 885500 931530 945974 910993 1007547 2142373 2239839 1287004 1133971 734562 719217 883051 879063 919128 928601 963211 973793 1086569 1078834 4985338 5200104 39.95 71.2 1
11:55:25 2024-01-24 669688 667831 211388 206589 334680 341735 356521 352245 226182 224590 274163 280795 314242 320821 4279192 4598343 6537537 6359440 1154431 1190669 307342 271849 284830 287697 324816 317267 311925 315802 218615 220308 720269 678963 1543908 1493918 460476 461323 671945 675310 848740 827223 877705 883783 930149 948418 907920 1003819 2139057 2246224 1319125 1134778 739285 717658 878245 880588 926405 928565 960264 976642 1089742 1088242 5034577 5216890 39.95 71.2 1
11:55:26 2024-01-24 680626 666930 211353 207527 333674 342915 354348 354020 225869 224972 273971 279137 315191 318865 4289725 4679115 6565513 6356782 1157253 1190688 306883 271955 286119 286732 326690 315302 313791 315766 219073 221413 715919 678963 1548163 1515379 464035 458389 671658 676270 842956 827971 883760 884327 926372 945740 911466 1011865 2146949 2268502 1300187 1122558 739812 726636 875097 873687 930329 939292 958067 970176 1082119 1092961 5062753 5205582 39.95 71.2 1
11:55:27 2024-01-24 681818 669724 211318 207457 334680 342807 353781 354020 227553 223551 274391 280325 314426 319928 4280360 4600101 6551525 6365893 1144575 1189841 308173 271090 287793 287976 324816 315266 315780 315802 218720 221794 719949 689257 1539820 1495394 463798 458327 673566 681098 843104 820942 885724 889513 926335 937552 912461 1016396 2151646 2263391 1303953 1119364 734112 726122 883051 875621 922430 937579 966482 970176 1078986 1085131 5018826 5205582 39.95 71.2 1
11:55:28 2024-01-24 673607 667155 211653 208218 334631 342843 357022 352028 226814 224555 274391 278819 315376 319352 4283414 4581026 6603170 6357573 1135196 1190688 307207 271090 287073 286633 326690 315554 312946 315694 218685 221688 724914 684329 1588111 1492858 466113 460016 668772 678571 848101 820942 879345 892295 928689 939302 906951 1015277 2151646 2246527 1300187 1130677 736213 723994 882544 876243 921122 937965 967092 973756 1079164 1081922 4950801 5205582 39.95 71.2 1
11:55:29 2024-01-24 673607 667272 211658 206520 335689 342807 355379 352028 227273 223551 274356 281447 314207 320821 4286471 4527590 6537143 6367283 1134150 1190688 308138 270747 286414 287427 324852 317122 313392 315406 218650 221448 726385 688881 1549727 1488196 464788 459728 669720 679607 848740 820942 877067 887998 932125 939302 906570 1013347 2150117 2234494 1313366 1130677 733064 720271 883051 878734 921030 935943 968856 976605 1083690 1080395 4966527 5208549 39.95 71.2 1
11:55:30 2024-01-24 673905 667155 211658 206524 335653 342771 358029 352028 227906 224208 273936 281447 313550 320294 4286471 4548218 6518655 6339048 1140402 1186170 308314 271161 284466 291633 324600 316951 313422 315802 218650 221448 726385 688881 1535774 1481777 461498 459728 670669 676616 848703 823276 877067 888018 931493 943001 907598 1007510 2146949 2240842 1294537 1134778 734112 719725 885559 880272 919128 928565 964618 976567 1087340 1081394 4947716 5205582 39.95 71.2 1
11:55:31 2024-01-24 671987 669729 211680 206524 334680 342807 356449 351992 226463 224937 273936 280738 314461 318988 4278865 4579199 6528034 6348117 1144972 1188038 307132 271610 286163 288632 324263 315518 313971 315802 218897 222034 755051 684956 1544939 1482593 461498 459368 669720 677232 848101 823532 879570 885500 930113 945740 903962 1007510 2146949 2246872 1323140 1134778 736132 719180 883051 879800 919817 928601 966037 976605 1085301 1081394 4964210 5196203 39.95 71.2 1
11:55:32 2024-01-24 673425 669255 212075 206554 334680 342843 355914 351956 226656 224937 273936 280591 313550 318915 4284512 4556823 6532629 6359141 1141701 1189799 310514 272336 284431 291633 323999 315482 314126 315802 218497 221830 735665 684956 1531301 1483030 461498 459728 669720 676064 848703 823350 878317 885500 930113 945036 906570 1007235 2146949 2240842 1315287 1134778 735085 719481 884304 879649 919780 933927 964581 976605 1086841 1082160 4967759 5205582 39.95 71.2 1
11:55:33 2024-01-24 671987 669734 211689 207169 334715 342843 357559 354020 226147 224937 273936 280556 314461 319775 4295007 4583176 6537296 6349763 1145320 1187820 306419 272025 284032 291294 324600 315374 313935 315838 218309 222297 741221 683005 1558468 1482225 461498 459045 668772 676270 848431 824772 879570 885500 932784 944524 903926 1007510 2145422 2250062 1323140 1134778 737181 719725 883051 879649 921122 928601 963729 979464 1087612 1083220 4994744 5214960 39.95 71.2 1
11:55:34 2024-01-24 673335 669250 211684 207169 336195 341135 356521 353303 226498 224746 276876 280345 316095 322726 4287780 4616824 6546845 6375380 1151133 1184307 306170 271835 285734 287571 324852 317861 312068 314801 218685 220484 711466 678478 1548424 1493918 462811 459045 671658 675310 848703 827810 877067 882959 932784 946529 907598 1004534 2140851 2244626 1319125 1137204 740340 719481 879845 881593 925747 928565 960227 978364 1088127 1088242 5028774 5216890 39.95 71.2 1
11:55:35 2024-01-24 680815 669259 211653 207931 334141 342952 355379 354020 226605 225775 276250 280310 315807 318683 4295456 4672454 6570216 6358833 1156716 1186023 306487 271920 285775 286799 324797 315446 313971 315392 218720 221639 726385 678478 1567940 1508483 463854 456289 671658 675310 842599 827810 885486 884207 926409 947747 912461 1009646 2144906 2271269 1319125 1122245 741397 726636 876340 876243 929669 939292 958142 972289 1085301 1091856 5055531 5205582 39.95 71.2 1
11:55:36 2024-01-24 680856 667011 211357 207632 334671 345903 356691 353838 227769 225787 274285 280220 315306 319695 4284397 4596830 6546791 6340710 1147433 1189799 308279 271006 285811 291018 324852 315253 315557 314914 219061 221483 714469 687897 1531190 1493009 464128 458005 673566 678645 841594 820942 885761 888846 925024 937588 912910 1012317 2154708 2262039 1298303 1119364 734112 723445 881370 876243 925090 939292 963859 970213 1078986 1085085 5041772 5201094 39.95 71.2 1
11:55:37 2024-01-24 676826 667155 211322 207488 336206 345369 357809 351740 227413 224451 274705 280220 315306 318160 4284397 4594578 6556423 6338986 1143758 1189799 308063 271231 285574 287203 324852 315446 315557 315358 218532 221830 728200 687897 1537909 1491948 463469 458363 673566 678608 842599 820942 885761 889550 926285 937588 911629 1012317 2151646 2262076 1305837 1119364 733588 726636 881370 873687 922430 939292 964618 970213 1078716 1085094 5015792 5198160 39.95 71.2 1
11:55:38 2024-01-24 671987 668603 211228 208578 337552 342483 357165 351920 226551 224642 275055 278871 315271 320638 4280360 4570307 6574839 6359141 1130350 1189909 306454 270782 286687 286687 324564 317376 313017 315838 218901 221483 718819 685311 1559057 1493918 465450 459009 668772 679607 848703 820942 879570 887223 932125 937516 907063 1013833 2151646 2234991 1300187 1130298 734562 722421 883051 876243 921776 936641 970556 976605 1079750 1083525 4959440 5192775 39.95 71.2 1
11:55:39 2024-01-24 674642 671593 211402 207353 336595 342663 355807 354484 227766 224508 274285 281775 314391 321275 4282214 4522545 6546216 6359141 1131962 1188075 307813 270782 286723 291027 324852 317412 312982 315802 218685 221483 726385 688881 1533507 1484698 464128 459728 669246 678608 848740 820670 877067 886595 932821 937552 904977 1012625 2150117 2231743 1307819 1131518 733064 720307 884304 878734 919165 935283 970274 978767 1085264 1078834 4966527 5200309 39.95 71.2 1
11:55:40 2024-01-24 676372 671154 211578 206451 337821 342663 357775 351812 227378 224764 273936 281495 313550 320367 4284154 4523581 6518886 6349763 1135196 1189065 308314 270747 284937 287796 324623 315554 313714 315802 218344 221483 726385 688603 1537552 1480725 462811 459800 669720 680613 848740 820942 877067 884017 932784 937624 907715 1009703 2148590 2233329 1319125 1133971 734112 719762 885559 880038 918287 928673 967441 978033 1088384 1078834 4953571 5209888 39.95 71.2 1
11:55:41 2024-01-24 673298 669724 211578 207030 337364 342699 357522 351812 226814 224903 273971 280687 314461 320074 4283414 4587488 6537519 6359141 1149489 1188918 304608 271835 284902 291223 324852 315518 312982 315056 219733 221674 717369 678478 1553374 1488772 461498 459498 667826 674831 851153 827223 877067 885228 935540 948418 903962 1006002 2142373 2248466 1305691 1140449 739812 723211 880744 879984 925090 933963 962550 979501 1088384 1082723 5001106 5207113 39.95 71.2 1
11:55:42 2024-01-24 671983 669688 211512 207498 336595 342735 355914 353798 226691 225170 276679 280451 313550 322224 4269378 4601622 6528212 6348343 1153953 1188683 305921 271231 284973 287203 324852 317412 313158 315838 219026 220449 717183 678478 1536081 1497102 462482 459764 670669 675310 848740 828985 877067 884207 930149 946529 908504 1004534 2139330 2244626 1298303 1137204 739285 719481 878245 881630 926308 928565 959544 976605 1092920 1090635 5008763 5207113 39.95 71.2 1
11:55:43 2024-01-24 680343 670412 211512 206524 335609 342915 354312 354770 226640 224746 274356 282531 313550 320067 4295850 4624147 6490091 6359141 1155781 1185987 306419 271645 285811 291402 324623 315591 314892 314554 219214 221173 717369 683349 1536817 1493918 461498 459800 673566 677084 846298 825393 881175 885500 930357 949491 910485 1005553 2142373 2256079 1300187 1127885 737181 720271 876376 881359 927695 933963 960986 975575 1096074 1091144 5065636 5216546 39.95 71.2 1
11:55:44 2024-01-24 679375 668781 211027 207850 336750 342952 358029 356026 226113 224590 274847 278893 315446 318951 4286471 4632151 6565513 6339199 1149965 1192335 306883 271231 286723 290813 324888 315518 314670 315838 220669 220484 722638 681395 1586866 1501994 465450 459103 673566 676616 845699 825430 883834 887745 929038 945740 913182 1012625 2150117 2262076 1293029 1122282 739285 727912 876376 876243 929011 941844 964142 974744 1084348 1094425 5065636 5214960 39.95 71.2 1
11:55:45 2024-01-24 681313 667227 211505 208218 335689 345903 354312 354020 227588 224474 275441 281016 314936 319389 4275500 4596302 6546862 6340384 1144575 1188646 308314 271196 286248 290413 324852 315554 315550 315358 218720 221830 718819 688389 1524668 1493918 464128 458363 673566 678645 841370 821786 886392 886632 926372 937624 913219 1013795 2157849 2260368 1305837 1119364 734562 726122 882425 876941 925670 941844 968554 972102 1082233 1088315 5043909 5205582 39.95 71.2 1
11:55:46 2024-01-24 677334 671589 211543 207457 335918 344892 355450 352028 226744 224243 274391 280665 316181 318117 4280360 4587036 6602815 6335862 1137991 1188075 307132 271835 284973 286987 324833 315158 313714 315532 217853 221674 728200 685657 1542515 1490888 464128 458389 669246 678608 846298 822692 878637 886961 928726 937660 908504 1015314 2151646 2256079 1302070 1128689 736132 726675 886401 876941 923656 939292 969246 977854 1079053 1085232 5013555 5200461 39.95 71.2 1
11:55:47 2024-01-24 673340 669734 210662 207881 337785 342289 357165 352028 226884 223585 275233 278819 314496 321048 4274260 4543512 6565513 6339199 1131962 1188075 306419 270369 286736 287203 324852 317412 311747 315838 220356 221173 715919 687897 1528637 1489031 465119 459570 668772 680125 848740 820942 877067 891479 932821 937552 906570 1012354 2151646 2234494 1349153 1130714 735687 724852 883844 879984 921048 936532 971590 978552 1079053 1083525 4959440 5205582 39.95 71.2 1
11:55:48 2024-01-24 673607 669734 211693 206485 334715 342807 355414 352028 227588 224439 273971 281911 313585 320821 4278865 4526123 6537537 6339199 1133577 1186120 308349 270782 285846 291223 324623 315591 313742 315838 218379 221173 726385 688881 1538595 1483645 464128 459800 669720 679644 850549 820942 877067 889550 932821 937624 906570 1010423 2148590 2233477 1311486 1135144 735161 722553 886401 880609 921067 935798 970087 980690 1086841 1078834 4956897 5201869 39.95 71.2 1
11:55:49 2024-01-24 671432 669734 211680 206559 334680 342915 356521 351762 226849 225286 274163 280626 314461 320330 4280360 4597851 6528212 6349763 1147848 1188955 305494 271870 285049 287427 324852 315518 312104 315586 218005 221138 717369 680576 1534959 1493918 462811 458363 668772 674609 850549 827810 877067 885500 935540 948149 903999 1004571 2138790 2247638 1303772 1141262 739285 723066 883881 883746 924359 935457 966482 978070 1088405 1081958 5005282 5207113 39.85 71.2 1
11:55:50 2024-01-24 670674 666939 211393 207195 335649 341771 356521 353303 226656 224937 274356 280700 315188 321275 4283414 4597851 6518922 6368520 1154959 1189799 306419 271801 284937 291294 324395 317412 314892 315358 219402 221138 721719 681395 1537552 1497523 462811 462635 673566 676751 847500 827223 879924 885500 927378 948418 909803 1003781 2151237 2252009 1322963 1135144 740340 722494 878831 883746 928974 928637 960986 976642 1094347 1090555 5040463 5214960 39.95 71.2 1
11:55:51 2024-01-24 678892 668786 211179 207518 334141 344928 355414 354020 226849 225635 273971 279773 315411 318603 4283414 4657852 6565513 6345234 1149185 1193182 305494 271006 286687 286799 324600 315482 313684 315802 218685 220449 712529 679448 1548718 1506710 464788 456967 673088 675586 843903 824261 883834 887387 928380 947315 914340 1012846 2151537 2265707 1287482 1124160 739285 726489 876376 875000 929011 937651 962588 972982 1085264 1092664 5055531 5207525 39.95 71.2 1
11:55:52 2024-01-24 681313 667191 211689 207522 334715 345415 353781 352028 227588 223585 274391 279738 314461 318414 4280360 4590298 6565535 6331344 1141314 1189799 307347 271231 284973 290822 326775 314487 314892 315802 218344 222141 736130 687897 1548196 1491800 463357 456325 671658 678645 842636 820942 883834 890545 930357 943351 915406 1015482 2157776 2262883 1285633 1119364 735161 726636 881800 875621 923693 941954 964581 970213 1078986 1087862 5015351 5198160 39.95 71.1 1
11:55:53 2024-01-24 672798 668777 211062 208166 334410 342519 356556 352028 226919 224243 274391 278535 315191 320330 4264908 4579199 6593489 6340384 1136817 1188955 307347 271231 285062 286651 324833 315446 313714 315091 218379 221674 730063 684956 1535345 1491800 464788 456646 669449 676616 847500 820552 881970 890434 931530 941963 909542 1019305 2153069 2253610 1300187 1128689 736132 726636 885140 874816 921122 939292 966752 975650 1078399 1083561 4971123 5198160 39.95 71.2 1
11:55:54 2024-01-24 671699 666970 211353 207420 335724 342530 355949 354020 227588 223171 276250 281447 313515 321312 4270994 4518160 6528212 6343769 1133577 1186354 308314 270404 286284 290885 324623 317376 313458 317249 218685 221674 726385 688389 1539728 1483755 465176 459800 669720 679644 851042 820757 879107 893082 934327 941963 906459 1014845 2151046 2237665 1360452 1130714 735085 725126 883083 878734 922342 936641 970199 978070 1082119 1083525 4952365 5189751 39.95 71.2 1
11:55:55 2024-01-24 673607 667696 211658 206554 335724 342843 355414 354020 227080 223551 274391 281911 314242 320821 4280360 4523248 6518886 6343769 1135399 1186391 308349 270782 284973 291294 324852 315036 313971 315838 218685 221173 726385 687897 1529462 1480492 462811 459800 670706 681098 852289 823165 879532 890545 932675 943965 908803 1010311 2148590 2237665 1283785 1135144 734562 720234 885596 880345 921030 936641 969620 979501 1086841 1082163 4954408 5201094 39.95 71.2 1
11:55:56 2024-01-24 673607 667160 211684 206589 334710 342843 358029 352028 228135 223585 273971 281876 313585 320367 4280360 4537568 6528212 6348343 1140070 1188955 308099 271006 284502 291294 324852 315554 313971 315838 218720 221674 726385 686915 1547956 1482703 461498 459548 671510 680129 851116 824447 879532 889912 935006 944634 912946 1009703 2148590 2234806 1313368 1135586 735085 720307 885596 883117 919817 928673 967441 979539 1084711 1083561 4994744 5200104 39.95 71.1 1
11:55:57 2024-01-24 671509 666189 211693 207518 337255 341735 356521 353303 226533 224590 274427 280705 314461 322371 4274260 4597851 6509561 6368806 1153316 1189799 306739 271266 284973 291330 323579 315554 314670 315358 219616 221209 711466 681061 1532026 1499656 462700 459584 675481 677232 847426 827076 883343 885389 931678 948418 910485 1001643 2146636 2252882 1324882 1133165 739285 721527 876376 880345 927658 928637 959765 978070 1089706 1088242 5018016 5200104 39.95 71.2 1
11:55:59 2024-01-24 680622 667840 211536 207807 333674 344892 354881 354020 225990 225833 274163 279965 315446 318378 4276088 4670429 6565513 6345234 1155070 1189799 306199 271231 286369 286396 324344 315482 314271 315802 218532 221138 726385 679201 1545293 1517545 465513 459365 673529 677232 845468 827355 886503 886303 927685 947078 910184 1014065 2148477 2266475 1307720 1125195 740868 726636 876340 874964 930329 939292 960948 972982 1082155 1091012 5060305 5205582 39.95 71.2 1
11:56:00 2024-01-24 681592 669734 210996 207169 334375 345379 354277 351762 227553 224208 274391 280129 313515 317371 4277092 4584777 6574901 6326490 1138442 1188038 307312 271196 285191 287297 327188 314451 314892 315514 220044 221892 726707 689257 1558704 1493158 464030 458714 671584 678901 846069 822655 883094 886559 930357 941547 910228 1017084 2151646 2257307 1300187 1123842 735085 726636 884304 874729 921122 937543 967403 975800 1078301 1085131 5004150 5194233 39.95 71.2 1
11:56:01 2024-01-24 671149 667160 210337 207449 335649 341976 356485 354020 226849 223551 275233 279668 314203 321275 4274042 4524504 6565746 6349763 1131155 1188038 306419 273149 286687 287203 324852 317340 312696 315658 220356 221200 724914 687280 1573848 1487493 466113 462233 670035 681098 848703 820942 878943 894719 935581 941297 906570 1013833 2154603 2234494 1390131 1130677 734112 724543 883051 878734 922430 936641 970274 978033 1082082 1083525 4964210 5196203 39.95 71.2 1
11:56:02 2024-01-24 675043 669724 212609 206559 334710 342807 356485 352028 227359 225787 273936 281447 314426 320257 4280360 4556975 6509561 6340384 1141701 1184875 307813 271231 284680 291705 324672 315302 314818 315622 218615 222190 756638 686424 1554639 1486001 461388 459548 669720 676579 848703 825393 880638 888018 932088 945740 904977 1007361 2146949 2246872 1313359 1135032 736132 719725 884931 880308 921122 933659 963174 978033 1087612 1081922 4983048 5205582 39.85 71.2 1
11:56:03 2024-01-24 671712 668781 211510 207457 334680 341735 356521 353268 226147 224903 274391 280674 314426 321996 4277092 4588526 6509561 6368520 1153953 1185220 306419 273804 285560 288464 324071 318309 314748 315730 219604 220997 710037 682580 1537552 1497523 462811 459800 673566 676579 849086 827773 879850 885500 930357 949333 910485 1003031 2142373 2254480 1315287 1128689 738758 720234 876340 880345 929011 933927 960227 975800 1094494 1091328 5077238 5205582 39.95 71.2 1
11:56:04 2024-01-24 674832 668786 210996 207807 334680 342843 355914 353834 226849 223585 275004 279849 314936 318464 4277092 4615513 6556197 6330110 1144054 1190614 309711 273417 286472 287773 324852 315410 313791 315694 219722 220308 721719 685311 1540175 1501793 465450 459254 676885 680571 843793 824152 886392 891078 927722 945036 917062 1010841 2151372 2259282 1302273 1119364 737181 726122 880118 876243 927064 937543 966028 970176 1081316 1089783 5047850 5196203 39.85 71.2 1
11:56:05 2024-01-24 676863 669316 211510 207156 335909 345415 355914 351992 226849 224208 274391 280129 315411 317371 4277092 4595292 6584164 6327947 1139826 1192347 307242 271695 285779 287131 327614 317177 313791 317589 218357 221794 732679 684956 1533505 1492586 465146 458714 669720 677574 846298 823128 882503 892295 930357 937660 907835 1015314 2150117 2256079 1326801 1127885 736132 726636 884424 874964 921030 939292 967441 973756 1078399 1085094 4989880 5191237 39.95 71.2 1
11:56:06 2024-01-24 670674 667200 210332 207816 335680 342253 356521 354020 226849 224520 275655 279442 314207 321275 4267437 4522545 6537537 6356407 1134349 1188995 308103 270866 286544 288152 324708 317679 313279 315802 218685 221138 715415 688389 1541014 1482335 465450 459800 669720 681098 852326 820942 877067 891479 933516 937552 906570 1012625 2150117 2237665 1309668 1131104 733588 720307 884304 879984 920469 935943 970311 978033 1084993 1078871 4954791 5192497 39.95 71.2 1
11:56:07 2024-01-24 673905 669255 212169 206554 335428 342843 355914 351992 226849 224937 273936 280934 314207 320067 4277092 4574400 6527711 6357851 1146612 1189850 306314 272300 284324 288711 324528 315518 313935 315802 218862 222048 742760 683979 1537628 1484698 461384 459045 670035 677232 848703 825393 878600 885596 934142 947078 906417 1010423 2148590 2247824 1305691 1136395 737181 720307 884931 881593 922430 933927 966728 979464 1088384 1081922 4964210 5196203 39.95 71.1 1
11:56:08 2024-01-24 671987 667831 211649 207492 334715 342771 357847 352280 226147 225378 274391 280665 314461 320104 4275801 4582918 6550910 6357851 1151058 1190688 306883 272300 284866 291642 324852 315591 313971 318226 217900 222141 723443 681061 1534102 1491294 462705 459728 668772 675310 851153 827539 878943 885596 935540 948418 904940 1007473 2142373 2251029 1305691 1140790 739285 722421 883051 880308 922430 933927 963729 982334 1089706 1088242 5004150 5201869 39.95 71.2 1
11:56:09 2024-01-24 677172 668777 211649 206520 336737 342879 354348 353303 226849 224903 274391 281876 313515 320821 4280083 4597753 6499897 6376716 1156085 1191536 306384 272025 284937 287972 324852 318092 313791 315802 219367 220449 715754 679170 1531881 1495208 463469 459836 673088 676310 848740 829573 880197 885504 932784 946565 910448 1007473 2142373 2250062 1298303 1134778 740340 719725 878868 882904 928316 928601 960948 976642 1096048 1090555 5026023 5211241 39.95 71.2 1
11:56:10 2024-01-24 679855 668813 211724 207781 334420 345659 355414 354770 227359 225635 274163 280275 315992 318828 4283414 4671041 6556170 6348418 1159191 1189799 306897 272060 286101 287709 326690 315410 313971 315802 219203 221723 717732 678478 1552897 1507412 463798 456967 672611 675790 843830 828985 885761 885500 928380 948418 913182 1010423 2148477 2271269 1307720 1122208 739285 726636 876376 876243 929011 937543 963729 973714 1083727 1091049 5051177 5201869 39.95 71.2 1
11:56:11 2024-01-24 678338 669546 211326 207449 335913 345659 355130 352028 227359 224555 274356 280556 314936 317371 4282214 4586633 6536729 6340384 1143758 1184307 308173 271196 286025 287203 324852 315518 315119 314626 218685 221138 732679 687897 1544931 1493646 464128 458363 673566 679607 841407 820942 886392 889550 926409 937624 915816 1014554 2157776 2262076 1305837 1119088 735085 726122 881370 876243 923656 937579 966028 971596 1079022 1087472 5013555 5187518 39.95 71.2 1
11:56:12 2024-01-24 674877 667160 211649 207816 335909 344892 356199 352028 227553 224555 274391 280168 315236 318051 4288823 4583792 6598421 6331005 1138769 1189762 306883 271196 285071 286741 327614 315518 313238 315838 218040 221830 723443 683979 1535345 1490888 464788 457489 669720 677304 848101 822950 880512 889770 931682 937624 906477 1016798 2151646 2256079 1300187 1128689 736656 726636 884424 876243 921122 939292 966715 975873 1079164 1083525 4990982 5196203 39.95 71.2 1
11:56:13 2024-01-24 671950 669255 211649 206554 336476 342807 355379 354020 227553 223516 277183 281777 315951 320755 4276618 4511453 6556188 6346958 1131962 1185330 307097 270782 287670 291018 324852 317376 313714 315838 218897 221519 720500 688389 1535719 1483350 465450 459534 669720 680608 851153 820942 878317 892148 934179 937588 906951 1012354 2151646 2234494 1349153 1131481 734112 721874 884304 877746 921776 937965 971982 979501 1083653 1083561 4957122 5196203 39.95 71.2 1
11:56:14 2024-01-24 675830 669250 212353 207169 334680 342843 355949 351740 227273 225833 276250 281594 315051 319921 4274856 4528023 6518886 6348305 1138367 1188884 309037 271196 284937 291777 324852 315591 313971 315838 218685 221483 724914 687897 1535078 1484808 462811 459800 671658 678608 851153 823882 877977 889513 934179 945740 909542 1011865 2150117 2242061 1300187 1137204 735085 720307 885596 882881 921122 935943 969583 979539 1085017 1084327 4978224 5196203 39.95 71.2 1
11:56:15 2024-01-24 673335 669250 211719 207488 335653 342555 357848 355953 226605 224833 275126 280551 314831 321885 4282458 4592270 6536904 6340384 1151552 1189799 305459 272025 284973 287603 324852 315554 312982 315753 218005 221674 726385 679170 1564744 1492858 462700 459404 668772 676478 851754 828985 878943 885596 936903 948418 906570 1007473 2142373 2247824 1292653 1138014 740340 723481 881370 879026 926405 935283 963729 979539 1091323 1088242 5013555 5211241 39.95 71.1 1
11:56:16 2024-01-24 679818 667124 211402 206386 338509 344602 356980 355523 226744 224833 274249 281918 314796 319206 4277092 4624147 6481585 6348532 1163058 1184307 308511 271800 283833 291330 324636 314966 315335 315802 219239 221138 717369 680092 1556950 1493918 461498 458363 675481 675310 845100 830162 885761 882954 929038 946637 915166 1004534 2145502 2271269 1309529 1125480 741397 726636 878245 878111 930989 939292 960264 973020 1086841 1092628 5060583 5198160 39.95 71.2 1
11:56:17 2024-01-24 683257 671922 211406 208077 337573 342735 356008 355523 227766 223482 275091 280416 314796 319352 4270994 4596830 6537143 6330110 1144972 1192335 308063 270971 286284 287207 324852 315194 314892 315580 219745 221483 715415 687406 1562733 1493646 464788 459045 674946 680125 842599 822950 886392 889513 926409 945073 917770 1013795 2156316 2262076 1307720 1117771 736132 724580 881370 876243 926330 937543 964581 970213 1079022 1088242 5018826 5200347 39.95 71.2 1
11:56:18 2024-01-24 680828 672579 211578 207712 336863 346320 357016 351884 227413 224764 275091 280325 314681 317408 4259460 4581026 6551525 6331005 1143758 1185146 307848 270971 285574 287806 324852 315446 315557 315802 218344 221830 737645 688603 1526211 1490926 464128 457039 673566 680410 843866 820942 886392 891479 927722 937660 911131 1013833 2154785 2262076 1281936 1122245 735085 728701 884304 875000 924433 942992 970311 975104 1082192 1087472 5010613 5201094 39.95 71.2 1
11:56:19 2024-01-24 675348 669729 211578 208361 336784 342735 357416 351920 227553 224555 274427 279508 315481 319061 4274042 4588445 6593717 6335862 1138442 1187854 306883 271231 284973 290822 324833 315446 313971 315091 218344 221830 721971 684956 1540942 1492097 464128 458098 669720 678091 848101 822950 881212 886362 930149 943037 907835 1016836 2151646 2257680 1302070 1128689 737181 728429 885596 876243 921776 937579 967712 975910 1079164 1085131 4999853 5196616 39.95 71.2 1
11:56:20 2024-01-24 672871 671630 211041 207707 337340 342627 357273 355021 227359 223620 275920 280407 315191 321532 4264908 4522175 6537537 6345234 1133577 1189527 308349 270369 286486 291258 324852 317897 314626 315838 219214 221674 715919 688881 1546478 1482298 465450 459872 671658 680644 851153 822368 879570 892185 935540 937660 907859 1010878 2151646 2237665 1293029 1133971 734562 720307 885596 879026 919817 937965 971695 979539 1086841 1084352 4961600 5200461 39.95 71.2 1
11:56:21 2024-01-24 675554 671635 211552 207022 336195 342843 356485 354876 227941 225787 274898 282306 313515 320367 4259740 4509704 6518886 6345234 1135158 1189799 308349 270782 284977 291705 324586 315591 313971 315802 218720 221519 726385 686915 1543167 1475898 462811 459836 671658 678645 851153 823276 879570 889550 934877 945740 908504 1011903 2151646 2235314 1328720 1134778 735085 720271 885596 881087 919817 935283 969620 981316 1089180 1083548 4943014 5197681 39.95 71.2 1
11:56:22 2024-01-24 673229 669734 211693 207195 334715 342591 358029 351884 226814 225251 274163 280626 313550 318799 4274260 4573839 6509561 6325591 1147028 1188075 306384 271645 284502 291294 324852 315518 314670 315838 218005 222297 729693 683005 1542910 1488920 462482 459728 669449 676270 850549 825430 876072 885500 935576 947747 905015 1007547 2142373 2252882 1299934 1138014 738232 721874 883051 880345 922430 933963 964917 984203 1091331 1084985 4985555 5197719 39.95 71.2 1
11:56:23 2024-01-24 673533 668786 211693 207966 338778 342253 355379 353303 226849 224243 274391 280878 313515 321312 4270994 4591308 6481585 6349763 1153953 1188075 309128 271231 285080 291705 323938 315627 314670 315356 219367 221173 720269 681395 1532018 1497102 463854 459872 675002 676579 847500 827810 883523 885500 930076 946565 911168 1006070 2145033 2247824 1298303 1134778 742456 719762 878868 882917 928864 935421 962588 982222 1093031 1088132 4989912 5201869 39.95 71.2 1
11:56:24 2024-01-24 676483 669316 211437 207061 336702 342843 355414 353338 226884 225077 274898 281447 313515 321312 4274260 4590298 6480975 6354606 1155052 1189799 306454 271231 285610 291407 324395 315338 314670 315802 219438 221138 724619 679448 1536449 1497893 464128 459872 673566 676616 848703 828985 881212 885596 930113 946565 913182 1006039 2148477 2252882 1324882 1132891 740340 720271 879579 885635 932261 935457 960837 979352 1094585 1091255 5026137 5211241 39.95 71.2 1
11:56:25 2024-01-24 681313 670683 212357 206584 334746 345903 354383 355523 227553 224937 274391 282429 314496 319127 4274260 4642905 6504798 6335862 1162465 1189799 307347 272476 284032 290885 326726 315446 315335 315802 218720 221519 717369 678478 1552054 1499544 461498 457718 673004 675310 845100 830162 886392 884244 929034 946637 915816 1007510 2145422 2276107 1317206 1125480 741397 728000 879579 878586 931576 940622 960115 974259 1087230 1096756 5053361 5200385 39.85 71.1 1
11:56:26 2024-01-24 679703 667223 211362 207850 336369 344892 355450 353869 227394 223551 275269 280792 314461 320104 4277092 4596302 6537537 6340710 1144575 1189799 308314 270782 286150 291054 324636 315518 315335 315358 219616 221674 722365 687897 1557112 1493918 464788 459045 674982 680608 842636 823276 886392 889550 926409 943001 915816 1013870 2156241 2260473 1311486 1121180 736213 726675 883881 878734 925053 941954 968114 969989 1083771 1089783 5037799 5196203 39.95 71.1 1
11:56:27 2024-01-24 679375 667196 211986 207488 334028 345415 355949 352028 226919 225787 274427 280591 315226 317892 4270994 4576721 6574901 6321627 1138066 1189527 307132 271231 285610 291089 324797 314523 315550 315021 218040 221830 726707 686915 1537210 1491985 464128 456646 671658 678645 846298 823023 883872 890884 928762 943001 910485 1015314 2151646 2262846 1302070 1127576 736213 728701 885592 874853 922356 944355 969397 973756 1075901 1087472 5004150 5188794 39.95 71.2 1
11:56:28 2024-01-24 671712 670605 210992 207557 336230 342530 356556 354552 226919 223620 275691 280129 314496 321312 4270994 4516118 6528234 6339350 1131495 1188075 308314 270369 286723 291001 324586 317448 313971 315021 218720 221519 726385 688881 1529084 1484698 465450 459872 670669 681647 850549 820942 877977 889256 935576 943001 906570 1012354 2154471 2245450 1303953 1131910 736213 723884 885140 879406 922393 938556 970274 978070 1082155 1087506 4947310 5200538 39.95 71.1 1
11:56:29 2024-01-24 671197 667236 211027 207522 336737 342289 356235 354020 226884 223551 275269 280626 313550 321312 4264908 4515212 6542202 6330299 1131495 1184307 309274 270817 286723 290813 324852 317412 313494 314581 218532 220855 726385 687897 1535780 1487863 465450 459872 671386 681647 850585 820942 878600 891383 935576 937660 907598 1016095 2151008 2247824 1303953 1131910 737181 724433 885287 879947 922430 938629 970311 978440 1082155 1085094 4952464 5188794 39.95 71.2 1
11:56:30 2024-01-24 673607 667236 211719 207352 335724 342879 355450 352028 227941 223620 274199 281876 313550 320367 4264908 4520981 6509561 6344957 1136817 1188075 308385 271006 285009 291398 324852 315591 314007 315658 218720 221674 715919 688389 1542628 1482593 464054 459872 672134 680162 850549 822368 880549 887924 935576 947315 908965 1014065 2153069 2234806 1302070 1136766 736213 723066 888115 882954 921122 935980 971307 979501 1085017 1083525 4981779 5188794 39.95 71.2 1
11:56:31 2024-01-24 671662 667011 211728 207488 334746 342289 357631 353303 226570 224937 274812 281018 314496 321048 4274260 4594225 6518886 6348532 1153953 1186230 306454 271645 285610 290885 324852 318151 313714 315838 219061 220555 709954 678478 1549544 1493918 463798 459872 672611 674668 850940 829573 878637 886303 936986 953090 912516 1008835 2145278 2250409 1298303 1140449 741397 721910 880551 882917 930329 935283 963729 982372 1091287 1091262 5004360 5199063 39.95 71.1 1
11:56:32 2024-01-24 676483 669729 211649 207457 336693 342807 358029 353268 226849 224711 274391 281381 313480 321731 4277092 4588526 6480547 6359141 1155602 1185987 306419 271231 284973 287809 324623 317861 313935 315802 219402 220948 715754 679448 1543537 1497102 464128 459836 673566 677232 848703 828985 884530 888200 934894 951105 912794 1008242 2148336 2250955 1296420 1134778 740868 720234 880834 885005 928279 928601 960948 978440 1097332 1091328 5027906 5198160 39.95 71.2 1
11:56:33 2024-01-24 679301 669259 212357 207772 334420 344892 355379 354020 226884 225950 274163 280657 315411 318828 4277092 4654941 6556197 6331005 1155856 1189799 305211 271835 285775 287203 326726 315446 314892 315802 219168 221483 721719 678478 1543030 1508117 464128 458062 673566 676751 846671 831516 887137 885352 928928 950432 912998 1013197 2154471 2277722 1319125 1124679 743517 728627 876340 878734 931650 940778 962721 973719 1088898 1093401 5056970 5196203 39.95 71.2 1
11:56:34 2024-01-24 682795 667191 211322 207632 334680 342843 354312 355021 227518 225787 275269 280348 314936 319804 4270994 4581026 6541566 6339463 1144575 1184875 308279 270369 286651 287607 324852 315518 314626 315580 219745 221103 710037 686424 1536481 1498166 465119 459009 677367 683042 846069 827383 888176 891812 927575 945559 918937 1017661 2156241 2263592 1294878 1122558 736656 726636 881370 876243 927686 937543 964618 972982 1081316 1089783 5029460 5196203 39.95 71.2 1
11:56:35 2024-01-24 675593 667124 211684 207628 335918 345659 356485 353752 226849 224555 274356 280657 315411 318081 4270994 4578259 6593605 6327521 1137629 1189762 307347 271196 285811 287203 324833 315518 313458 315753 218497 221830 723443 686295 1541683 1492444 465361 460669 671945 680613 848666 825619 884605 893082 934327 945290 910191 1018285 2151646 2267333 1303953 1131104 737181 727668 888078 876243 922430 937579 970311 978033 1079106 1086666 4980502 5186824 39.95 71.2 1
11:56:36 2024-01-24 671662 666970 211658 207449 336702 342843 356485 354770 226884 223482 274812 281447 314678 321275 4267714 4507499 6518886 6330110 1133577 1182556 308349 273342 286248 291705 324852 318085 313935 315838 218685 221674 724914 688881 1533134 1486204 466113 462561 671621 680497 852932 824447 880788 894535 935503 943001 908245 1010878 2157547 2239253 1390131 1131518 736213 724610 884931 880272 925090 938629 973081 980660 1085264 1086703 4947609 5186824 39.95 71.2 1
11:56:37 2024-01-24 675523 667191 212357 207160 335676 342915 356485 352028 227553 224903 274971 281911 314207 320821 4264670 4548841 6499413 6348532 1138442 1188139 308349 271196 284973 291705 324852 317376 313971 314763 218685 221165 726385 690249 1533105 1483885 464128 459692 673051 680424 852932 825619 881416 892074 935576 945740 910003 1015818 2151646 2240842 1309603 1138014 736132 720307 888115 882881 921122 935347 973081 981634 1088384 1083488 4947716 5186824 39.95 71.2 1
11:56:38 2024-01-24 673129 666970 212348 207453 335684 342915 356485 352028 227015 225600 274356 281451 314461 320330 4277092 4567875 6518886 6340384 1151133 1188038 305494 272060 285004 291223 324888 315518 313971 318487 219733 221546 717369 679448 1571245 1490777 463798 461139 669610 676714 853942 828985 879570 885500 938987 946601 906533 1007510 2142373 2252882 1294537 1141262 740868 724506 881892 880428 927621 936641 965793 982334 1091323 1091049 5004150 5196203 39.95 71.2 1
11:56:39 2024-01-24 680231 669255 211680 206524 335689 344892 355130 353268 226849 224903 274391 282341 314207 319469 4270994 4605390 6471501 6349763 1155602 1182593 306883 271231 285560 291777 324600 315266 315600 315622 219652 221032 709501 682860 1548153 1499544 463102 459656 676441 676579 848101 827810 883797 886062 930076 946637 913109 1007589 2146949 2255807 1302070 1128689 739285 722421 881370 880345 930329 936641 963729 973756 1093682 1090242 5066369 5195926 39.95 71.2 1
11:56:40 2024-01-24 678623 669259 210996 207811 334680 342879 355914 353834 226884 223585 275233 280094 314461 319389 4267714 4590298 6546858 6340107 1144054 1187707 309930 270782 286472 287630 326581 315266 314784 314962 219982 221342 720269 686787 1551754 1500296 466296 459009 674982 681610 843866 825619 890190 890811 928380 945740 919344 1013833 2154708 2260436 1298575 1119364 736213 726122 881370 876243 926405 937579 967166 972982 1082119 1090555 5022961 5192497 39.95 71.2 1
11:56:42 2024-01-24 676347 671253 211728 207842 336383 345659 356485 352028 227553 224590 275004 281080 315411 318081 4274042 4581517 6584164 6311985 1138769 1190614 309492 273804 285614 286952 327614 315086 314305 318262 218579 221999 721971 686295 1524006 1491638 465119 456967 671182 680613 848703 824736 883131 892111 934917 945740 911814 1019775 2151646 2259282 1303953 1128689 737181 728701 885596 876243 923656 937615 970311 978033 1078186 1088242 4986497 5187518 39.95 71.1 1
11:56:43 2024-01-24 671662 667196 210992 207850 336693 342807 357022 354520 226884 224590 275884 280129 314461 322224 4270718 4518963 6537537 6348532 1137139 1194176 308067 271090 287459 288355 324780 317976 314233 317589 219227 221688 735665 688881 1559393 1484698 466113 462329 671145 682094 851114 823276 882083 894085 936949 943001 907598 1013833 2154708 2239253 1311517 1131518 735085 723445 885854 880308 922430 937965 973081 981634 1088112 1083561 4954791 5196203 39.95 71.2 1
11:56:44 2024-01-24 674867 667164 212541 207518 336476 342879 356485 352028 226849 225286 274356 281977 314936 320821 4270994 4565008 6509561 6346958 1150458 1190693 307707 272371 284888 288621 324780 315410 314748 317589 218897 222453 756638 684956 1562565 1488759 462811 459534 669720 676579 852326 827186 881175 888217 935503 948418 907598 1011903 2150117 2250062 1325096 1136395 738758 722385 885684 883037 922430 935283 967421 979539 1088384 1083525 4964210 5188794 39.95 71.2 1
11:56:45 2024-01-24 671509 669259 211728 207807 335689 342843 357595 354770 226849 225413 274391 280591 314716 320067 4256842 4567875 6509561 6346920 1150235 1187570 305851 272526 285668 287976 324816 315518 312726 315532 218344 221483 724914 679448 1541232 1493009 464128 459764 670989 674631 852394 829890 878943 885500 936903 946637 908245 1007473 2142373 2250062 1294537 1140790 741397 724030 881832 880308 926308 935283 965104 982334 1091287 1089783 4990063 5196203 39.95 71.2 1
11:56:46 2024-01-24 681551 669734 212322 206550 335653 345903 355094 354520 226884 224711 274163 282341 314461 318865 4277092 4633526 6489981 6348418 1160452 1190688 307207 271920 284799 287133 324852 315446 315557 315802 219498 221674 718819 682371 1525365 1497102 462705 462311 674946 676959 847500 829573 883797 885592 930357 952065 915166 1006002 2145422 2268502 1302070 1128689 740340 724543 880118 880345 930329 938629 962356 973793 1094186 1091012 5060583 5196203 39.95 71.2 1
11:56:47 2024-01-24 680828 666975 211353 207671 334671 342915 355414 353834 226884 223551 275040 281187 314936 319389 4269378 4608189 6556170 6348532 1147028 1190800 310978 270782 286687 287203 324852 315518 314784 315802 219745 220449 723169 683349 1581614 1501007 465450 459404 674982 680608 845100 825393 886392 888846 929038 945740 917118 1013795 2154434 2259282 1313366 1119023 737181 726636 881370 876243 928316 937615 967441 973714 1084495 1087935 5040578 5196203 39.95 71.2 1
11:56:48 2024-01-24 676863 669509 211689 207816 335909 345903 355414 352028 227553 224746 274812 280692 315411 317856 4270994 4584618 6551427 6329553 1141504 1189799 307813 271196 285927 288314 327310 314678 315780 315838 218720 222453 731902 688881 1568773 1493646 464788 458327 673566 680644 846298 822950 886392 893451 930357 943037 915816 1016798 2157849 2262076 1307720 1124405 737181 728701 885684 876243 923656 942992 970311 973756 1080551 1088242 5004150 5186824 39.95 71.2 1
11:56:49 2024-01-24 671662 667164 210996 208496 336195 342807 356556 354520 226884 224746 275884 278889 314936 321275 4272235 4576607 6589022 6331005 1137954 1184343 309055 271955 285811 291029 325287 315518 313458 318226 219498 222141 723443 684956 1537185 1490888 465450 458531 671182 678338 848703 824772 883131 890811 931493 943037 909803 1019049 2154708 2259282 1302070 1131481 737181 727668 885596 876243 922430 937615 970311 978033 1080281 1085131 4961744 5188794 39.95 71.2 1
11:56:50 2024-01-24 673425 667227 211702 206589 336476 342843 356485 352245 228295 223551 274847 281791 313550 321055 4272741 4507499 6546791 6330110 1130350 1187203 307312 270334 287163 291223 324852 317013 314715 315021 219121 221830 724914 688389 1543876 1487863 465781 462243 671182 682131 851790 822692 879262 894085 936903 937660 908893 1015314 2151646 2237665 1295201 1133165 735085 723723 885813 879649 922430 938629 972020 980935 1086841 1085131 4944184 5185095 39.95 71.2 1
11:56:51 2024-01-24 675830 667164 212798 207492 335689 342952 356485 352028 227553 225787 273936 281629 316059 320528 4270250 4518590 6518789 6337434 1138367 1185715 308385 271231 284937 288824 324852 315518 314339 315838 219367 221830 726385 686915 1535608 1484698 463469 459872 672611 679644 850549 825545 878600 889586 935576 945740 909542 1012625 2151646 2245804 1298303 1135144 736132 721363 887484 882917 921122 936641 970311 980935 1087358 1085131 4975933 5188794 39.95 71.2 1
11:56:52 2024-01-24 672670 668781 211689 207811 335724 342807 357344 354839 226605 225426 277183 281174 315201 321657 4269059 4575185 6508846 6340049 1147848 1189799 309492 272456 284693 291411 324672 315554 313612 315056 218005 222141 731186 683005 1553307 1488920 462811 459800 669720 674631 851484 827810 878637 888115 938232 948660 906570 1010423 2142373 2254240 1299934 1138014 739285 723481 884304 882917 925090 936641 964618 982372 1089742 1089783 4994744 5196203 39.95 71.2 1
11:56:53 2024-01-24 676474 668781 211689 207522 336737 344661 357522 355990 227273 225077 274705 281271 315657 321694 4270250 4586235 6518278 6349763 1149489 1189799 305529 271645 285067 291223 324852 317376 312982 317480 218685 221328 719725 678478 1534574 1493918 463798 459764 671386 676751 852394 830162 877977 885500 937567 946674 908245 1007547 2142373 2250062 1300187 1140449 741397 722458 881919 884299 928352 933963 965104 981595 1091360 1087935 5004150 5198160 39.95 71.2 1
11:56:54 2024-01-24 680856 667164 213020 207169 337785 346174 357522 355990 227448 225339 274864 282235 315271 319170 4276618 4591994 6475562 6329998 1156427 1187194 309746 271196 285846 291546 324623 315591 315335 315802 219438 221483 727856 682371 1536449 1499656 463469 462510 674982 677611 848703 828985 883797 888018 930113 946637 913182 1007510 2145422 2256079 1302070 1129873 740340 722421 880118 884207 930329 935421 963042 978070 1096825 1091856 5033234 5201869 39.95 71.2 1
11:56:55 2024-01-24 678856 669321 212407 208248 337776 345649 355842 355021 226709 226072 274670 280220 315271 319170 4270994 4646302 6546862 6340710 1155893 1189799 305459 272060 286347 287203 328040 315518 314892 315838 218720 221674 715919 678478 1552997 1507412 465119 458363 673566 676064 846298 830162 886392 885500 929697 950007 915166 1010878 2148590 2271269 1294878 1124679 739285 728184 878868 876243 930329 937651 963896 973756 1085301 1093437 5036774 5191621 39.95 71.1 1
11:56:56 2024-01-24 683257 671552 211473 207712 337583 347350 356764 353984 227766 224451 275126 280416 315951 318865 4267714 4581517 6517884 6334935 1140730 1182630 308314 271196 285846 290885 324888 315518 315816 315256 218755 221581 721971 688389 1537792 1493918 465119 459764 674713 681647 845100 822950 888922 894085 929038 945073 915816 1016836 2156008 2263704 1300424 1119364 737181 726636 882779 878111 926271 937651 967441 974706 1082192 1087935 5019068 5197372 39.95 71.2 1
11:56:57 2024-01-24 681651 671159 211552 208135 336868 346528 357522 353661 227413 224799 276876 280591 314496 317408 4267714 4568973 6570216 6312613 1138442 1189909 307382 271231 285846 291206 325287 315446 314892 315784 218379 221830 720500 686915 1540534 1493918 464128 457003 672611 680644 848101 822986 886117 889219 930113 944405 910485 1016057 2151646 2262076 1303953 1125480 736906 728701 885596 876243 922430 942992 970311 976605 1075937 1088242 5004692 5185446 39.95 71.2 1
11:56:58 2024-01-24 673830 670679 211216 208361 337437 342627 357955 354770 226849 224937 275269 278954 315201 321019 4261629 4545510 6574839 6326490 1136171 1188955 306918 271231 286826 286803 323855 317376 312982 315532 218379 221674 723443 684467 1534103 1492858 466445 458363 670706 680089 851153 824772 882541 894195 934216 943001 907835 1019775 2151646 2251285 1305130 1131104 737181 726636 885684 876243 922158 937579 970274 978767 1078986 1088242 4967834 5190256 39.95 71.2 1
11:56:59 2024-01-24 675250 671625 212172 207677 336595 342879 356449 352245 227976 223585 275864 282514 313550 321497 4263268 4492230 6528212 6340421 1131962 1186354 307382 270782 287527 290885 324852 317412 312731 315838 218720 221674 726385 688881 1531467 1482335 466113 459872 671945 682131 851790 820625 878637 891927 937296 943001 906477 1015351 2151646 2237665 1378616 1133165 735608 724543 888115 880308 922467 939292 973081 980577 1088405 1088315 4952446 5193004 39.95 71.2 1
11:57:00 2024-01-24 673229 671630 211583 207457 336702 342879 356521 352245 227661 223447 274391 281018 314242 321312 4267950 4485760 6518886 6340433 1134386 1188955 308385 270782 286736 291294 324852 317897 314449 315730 218755 221830 726385 688881 1558760 1482261 466777 462546 672611 682615 853034 822368 880675 894085 936903 943037 907598 1013870 2151646 2237665 1305971 1133165 736213 723481 888119 881630 921776 938629 972805 984203 1089955 1087506 4943014 5197681 39.95 71.2 1
11:57:01 2024-01-24 676478 669541 212384 207203 336737 342627 356378 352028 227941 224903 274391 282144 316131 320791 4258591 4517757 6490910 6312023 1140885 1186391 308385 271266 284973 291777 324852 315338 313971 315838 218755 221830 726385 688389 1534766 1483373 464128 459908 673088 680681 851754 824772 880549 892185 936903 947078 910522 1012625 2148590 2242061 1303953 1136120 736132 722421 888115 882917 922342 938112 974805 984203 1088310 1085232 4947717 5186824 39.95 71.2 1
11:57:02 2024-01-24 675255 667128 212393 207642 336053 342843 356199 352028 227588 224746 274285 281911 313550 320367 4261629 4537568 6500236 6312023 1141701 1188075 307418 271231 284502 291571 324852 315591 313971 316082 218755 222297 756638 686915 1531597 1484808 462811 459836 671658 680129 849911 825430 879924 888217 934877 948149 907155 1011903 2148590 2246872 1292653 1136395 737181 721363 885596 884730 923656 937448 972020 980786 1088293 1085232 4933581 5179429 39.95 71.2 1
11:57:03 2024-01-24 673129 669390 212242 207169 335653 342915 355450 352028 226779 224972 273971 281250 315865 320367 4255556 4565008 6500236 6321077 1149489 1186354 306454 273804 284502 291294 324888 315591 313971 315838 218040 222538 744298 683005 1550028 1484698 462811 459800 669720 676101 851153 827810 879924 887833 936903 946565 906570 1011903 2148590 2252882 1325096 1138014 739285 722458 886401 885635 926330 936496 966482 983385 1091442 1084948 4971559 5181730 39.95 71.2 1
11:57:04 2024-01-24 670527 669724 211719 207667 334750 342843 358278 352280 226691 224937 275464 280626 314461 320330 4255556 4569600 6508846 6335862 1152308 1187194 305529 272060 284973 291294 324888 315518 313273 316009 218040 221674 727856 678963 1561471 1493918 463798 459800 670706 674631 853034 830162 876109 885500 938232 946637 907598 1009703 2140851 2246872 1319125 1139980 742987 726675 883844 883746 927686 937337 966482 984363 1093031 1088095 4961481 5196203 39.95 71.2 1
11:57:05 2024-01-24 673093 668511 211755 207603 339735 342289 356485 353834 226699 224937 274427 280630 313550 319947 4261629 4578259 6494882 6350075 1153953 1189799 306454 271645 285846 291001 324852 318419 313017 315838 219061 220520 718613 678478 1533008 1493918 464128 462635 673088 674668 852252 830162 879924 885596 935576 946710 909803 1009703 2142373 2251179 1280087 1138390 743517 723580 881370 885352 930218 933782 962206 979352 1096048 1092628 4999608 5192497 39.95 71.2 1
11:57:06 2024-01-24 680828 669724 211755 207667 334176 345903 355450 352280 226884 225635 274163 280819 315191 318573 4270994 4645933 6537519 6330411 1156716 1186060 305494 272095 285998 290813 324833 315518 314892 315838 218755 221674 716825 678478 1550464 1507412 464788 458363 673956 674631 846298 830162 888288 885500 929455 946674 915816 1010878 2148169 2279976 1313359 1131407 743517 728147 882092 881235 932355 941954 960948 973793 1087358 1094283 5047571 5185446 39.95 71.1 1
11:57:07 2024-01-24 681960 667128 211510 207807 334680 342879 354845 353798 227553 223585 275233 280825 315121 320294 4279053 4590298 6546845 6331005 1146537 1189799 308989 270782 286786 287203 324888 315482 314634 315802 219863 221103 724619 683349 1547759 1503138 466777 459728 676931 681610 846899 827736 887137 889403 929038 947747 918423 1016057 2157547 2270541 1313370 1125765 741397 728664 880707 878000 931650 942919 966482 975800 1088405 1094210 5038172 5192497 39.95 71.2 1
11:57:08 2024-01-24 678814 667227 211653 207811 334644 346638 355379 352028 227238 224555 275004 280556 315156 318081 4267714 4563620 6518886 6293929 1143677 1189799 309966 271610 285775 287809 324852 315000 315780 315802 218720 221830 726707 687897 1550572 1495394 465119 459009 673566 681610 845662 822950 888922 890517 929038 944369 918914 1019079 2160849 2265707 1283785 1122558 736213 728664 885770 876243 926330 944360 972020 975650 1082119 1088242 4989987 5185860 39.95 71.2 1
11:57:09 2024-01-24 675523 669734 211689 207816 336392 344892 357524 354020 227518 224903 275233 279703 315446 318828 4264393 4571753 6593717 6331043 1137954 1186318 307097 271231 285775 286723 325287 315518 313678 315973 218532 221830 723443 684679 1519331 1493918 466113 458327 671145 680336 848703 825357 883797 888517 936949 946644 911629 1019626 2154603 2260680 1303953 1131910 738322 728184 885596 877487 923656 943288 970237 979464 1080551 1088302 5004592 5178017 39.95 71.2 1
11:57:10 2024-01-24 671662 669468 211362 208307 338224 342771 356521 354020 226884 224903 275233 278819 314936 321275 4258335 4563506 6574986 6321627 1138442 1182556 307382 271231 286012 287203 325515 315482 314413 315753 219733 221830 721971 684956 1536449 1493158 464788 459103 671145 678608 848703 825357 886503 895354 935581 946263 912794 1019626 2154603 2262883 1305837 1128689 737181 728429 885596 879444 922430 942955 970519 978033 1082332 1089012 4997008 5186824 39.95 71.2 1
11:57:11 2024-01-24 673129 667164 211326 207816 337201 342807 356521 354770 226849 225521 275655 280665 314426 321768 4259590 4518963 6537537 6331005 1131962 1186318 308511 271196 287688 291633 324852 318121 313971 315056 218685 221519 714469 687897 1566603 1491800 465122 459836 671145 682615 852858 825309 881933 895629 935393 944634 909542 1019154 2154603 2240155 1386292 1134778 735608 726675 886401 881235 925090 939292 975823 982334 1085301 1087472 4947439 5186824 39.95 71.2 1
11:57:12 2024-01-24 673607 669734 212690 206584 335689 342879 356199 352028 227553 224903 274356 281876 314461 320330 4261353 4539739 6490910 6311985 1141701 1186318 307848 271990 284937 288752 324852 315230 314670 315838 218720 221830 726385 686637 1547405 1484698 463469 459836 672611 682555 852858 827971 882083 890545 935393 948345 911740 1013197 2151646 2248466 1300187 1138390 738322 722348 888115 882881 923656 937965 968856 979501 1089706 1086666 4973643 5186824 39.95 71.2 1
11:57:13 2024-01-24 671950 669250 211715 207488 337184 342771 356485 354082 226814 224903 274391 280275 314461 321768 4267714 4589110 6490910 6349763 1155602 1189762 306703 271231 285811 291258 323543 318346 313971 315802 219616 221138 717362 679448 1537920 1495171 465450 462873 675444 680129 852326 831931 883343 887907 934694 953802 914340 1010423 2145422 2253938 1300187 1134778 741397 720307 879579 885315 930329 933927 962588 982334 1091287 1087899 5004150 5196203 39.95 71.2 1
11:57:14 2024-01-24 680029 668312 212690 207160 334680 345903 355130 354770 226849 224995 273936 281482 314901 318828 4266321 4605390 6476762 6325591 1157253 1189762 306918 271231 285793 291705 324852 315554 315780 315802 219402 221448 718819 681395 1530923 1501793 464054 462220 676922 679161 848666 829816 885870 888574 934327 946637 912203 1005965 2148169 2250062 1302070 1134778 741397 723543 880118 885060 930989 935283 963042 978070 1096825 1091049 5029308 5186824 39.95 71.2 1
11:57:15 2024-01-24 678576 667835 211684 207781 334609 345903 355414 354502 226113 225635 274391 279703 315411 318342 4267714 4633366 6537537 6331005 1153390 1188075 306775 271196 285891 286799 326726 315410 314670 315550 218685 221483 726385 680177 1542275 1508856 466113 460016 673529 678516 847311 830014 886243 887387 930357 946299 913219 1013272 2148477 2268502 1300187 1124963 741397 728701 878868 878462 931650 937579 960986 975912 1087594 1094210 5032366 5186824 39.95 71.2 1
11:57:16 2024-01-24 680819 669724 211318 207671 335689 345903 354277 354020 227588 223551 274391 280360 315153 318828 4267714 4571753 6508846 6330411 1144575 1182556 308349 271801 286079 287203 324852 315518 315780 315802 219498 221581 731186 688268 1535468 1497411 465450 461249 676922 681426 845468 824447 888922 894719 929038 944891 917118 1016798 2157849 2265707 1285633 1119364 736132 728701 884304 878111 926405 942992 968856 975104 1082155 1089783 5011761 5177445 39.95 71.2 1
11:57:17 2024-01-24 673607 669255 211470 208350 334640 342879 357308 354020 226884 225787 274391 278941 314936 319352 4259892 4568973 6565513 6321627 1138442 1188646 307347 271835 285891 287203 324797 315266 314118 318487 220200 222084 731902 685311 1531293 1493046 466113 460016 671584 679570 848703 825393 883797 894991 934804 945740 910448 1019775 2156241 2259282 1303953 1131910 737181 728701 885684 876243 922430 937615 970311 978767 1078949 1087472 5005003 5178131 39.95 71.2 1
11:57:18 2024-01-24 671031 667164 211027 207816 336431 342530 356521 354020 226884 224746 275269 279473 315808 321275 4256842 4540286 6565513 6331005 1130653 1184490 307132 271231 287392 286701 324708 317122 313648 317589 218920 221688 714469 686999 1583211 1491800 467443 459764 670669 683042 851153 823128 882503 891780 934841 937660 908668 1019775 2151646 2243688 1303953 1131518 737181 725607 884931 880336 923656 939292 972387 979464 1085264 1085094 4940655 5180089 39.95 71.2 1
11:57:19 2024-01-24 673425 667191 211653 206554 338778 342843 356235 354520 227553 223482 274391 281412 313515 321275 4258335 4498675 6537537 6340384 1131155 1186318 308583 273535 287792 287868 324636 317976 313535 317589 218615 221532 721719 688268 1543285 1488698 466113 463622 671145 682615 853539 823276 879887 894447 935540 944634 909150 1016836 2151646 2237665 1384373 1133971 735085 726636 885559 880272 925090 939292 973081 980935 1085264 1085131 4947716 5183125 39.95 71.2 1
11:57:20 2024-01-24 675523 669255 211724 206593 334715 342879 355949 352028 227553 225391 273971 281671 313550 320330 4258335 4498862 6500236 6312023 1135158 1190339 309002 273031 286226 288621 324744 317231 314998 315802 218579 221497 715919 688881 1544739 1484808 464128 462474 673455 681610 852363 824152 878600 892001 935576 945740 908504 1015708 2150117 2237665 1311486 1136395 736132 721874 888115 880597 921776 937965 972387 980935 1085017 1083525 4945094 5177445 39.95 71.2 1
11:57:21 2024-01-24 670911 668809 211501 207164 334680 342530 357595 353573 226498 224937 274391 280439 314461 320330 4264670 4583549 6509561 6333860 1150727 1188847 306883 272336 284937 287809 324852 315338 312548 318038 218509 221639 727856 679411 1549831 1493195 464818 459728 669720 676270 852394 831931 880197 885500 938232 946372 907598 1007510 2140851 2247927 1294537 1138014 741397 724543 880671 883032 926308 936641 963174 982334 1091294 1090555 4987616 5186824 39.95 71.2 1
11:57:22 2024-01-24 676483 666903 211684 206593 336466 342879 354845 353303 226849 224590 274427 281876 315685 320821 4258335 4583291 6500236 6365893 1154431 1189841 306314 271955 286105 288012 324744 317389 313279 315802 219367 220939 715754 679448 1532383 1495171 464128 462510 673088 678122 851790 830162 880512 886303 934877 946637 912461 1010423 2145068 2250062 1298303 1140449 742456 722385 883170 884281 928316 935283 965104 984476 1092907 1090242 4994744 5192497 39.95 71.2 1
11:57:23 2024-01-24 679855 669287 212682 207169 334680 345903 355130 354770 226884 224746 275979 282108 314461 318342 4261629 4633250 6478674 6329998 1156314 1188065 307242 271885 285668 288824 324852 315518 315335 315536 219402 221519 718819 682860 1532759 1497523 463469 463079 677367 678091 848703 828985 885093 889280 932821 952065 913182 1008920 2145422 2252882 1303953 1128689 740592 722421 880118 884835 931650 936641 963729 977337 1096825 1093401 5058400 5186824 39.95 71.2 1
11:57:24 2024-01-24 676796 668777 210987 208127 334680 342915 355949 354117 226849 224555 275233 279703 315411 319389 4259892 4601963 6546576 6329553 1160287 1190688 306883 272336 285659 287207 324797 315482 314892 315694 219061 221639 726385 678478 1566869 1508004 466039 458363 673566 674631 847500 830162 886392 885509 929038 946601 915816 1014908 2148590 2271269 1291180 1123879 741397 728701 878868 876243 931650 942992 965104 973793 1086841 1094014 5027395 5179429 39.95 71.2 1
11:57:25 2024-01-24 680343 667164 211505 207632 334141 345903 354845 352028 227394 224555 274427 280591 314936 318074 4255556 4565753 6527373 6329553 1144499 1189088 310149 270782 286400 291018 324636 318042 315780 315802 219026 221830 734172 687280 1535220 1493918 465119 459764 676404 682131 845100 822950 888922 893451 927146 945740 917118 1016836 2154748 2265286 1313370 1119364 736132 727668 885596 878734 926308 942992 968856 975104 1083727 1090555 5011757 5182848 39.95 71.2 1
11:57:26 2024-01-24 675255 667160 211693 208647 334141 342915 357308 354020 226919 224746 274391 278989 315446 318865 4256880 4565753 6527373 6310410 1141276 1185146 308314 271196 286472 287904 324852 314930 315780 315658 219249 221928 729693 688389 1543325 1493918 466113 459800 674982 682615 845699 824189 889679 894085 929038 945073 914228 1016836 2154748 2262076 1309603 1119364 736213 728184 884304 876243 926405 944396 970036 975104 1083690 1089783 4997008 5179429 39.95 71.2 1
11:57:28 2024-01-24 673335 667268 211719 208500 334680 342915 357308 354020 226570 224746 274427 279569 315446 319389 4263268 4564214 6574918 6312248 1138769 1189799 309930 271231 285913 287211 325322 314928 313971 318038 218040 221830 732679 684956 1543537 1493918 465450 458005 671658 679607 848703 825393 883797 893594 934179 947078 913182 1019775 2151646 2259282 1303953 1128689 737181 728701 885689 876243 923656 942992 970311 978767 1078986 1087472 4986321 5176381 39.95 71.2 1
11:57:29 2024-01-24 671694 667160 211022 207850 336466 342807 359045 354020 227394 224243 275269 279703 315951 321055 4259816 4556881 6579623 6331005 1133465 1189762 307382 271645 287603 287203 326581 317122 313458 315532 218720 221830 724914 684956 1630946 1490888 466550 459800 671658 682615 850549 824152 883797 894719 935581 943037 909159 1019775 2151646 2250062 1321044 1133165 738758 726636 885596 879026 925090 937615 972387 979501 1081848 1088242 4942987 5188794 39.95 71.2 1
11:57:30 2024-01-24 673607 666970 211728 207518 336702 342879 356521 354520 228295 223585 277183 282660 315951 321019 4253795 4505283 6528212 6342376 1135196 1188955 308103 270369 287711 291366 324852 317897 313935 315056 218720 221830 715919 688881 1536481 1487974 465159 462510 671658 682615 853034 822986 880549 894719 938232 943037 907798 1016798 2151372 2237665 1311517 1133165 735085 724030 886854 880308 922430 939292 973853 982334 1088384 1085131 4938311 5173753 39.95 71.2 1
11:57:31 2024-01-24 675043 668561 211728 206584 336186 342915 355949 351704 227080 225426 276287 281827 314321 320184 4263871 4518590 6490910 6339463 1138404 1179139 308173 271196 284937 291777 324852 315194 314670 314801 218720 221830 726385 686915 1535078 1483373 463469 459908 673566 680644 850549 825393 880549 891479 938232 948418 911814 1010878 2148590 2243688 1298303 1136929 737181 722421 888115 884207 922342 936641 970311 982372 1089706 1085167 4966527 5180089 39.95 71.2 1
11:57:32 2024-01-24 669724 668781 211759 207488 334710 342627 359116 354338 226605 225741 274320 280547 314356 319243 4259816 4558496 6489978 6326490 1141663 1182556 308063 271835 284937 288590 324852 315554 314449 315838 218685 222141 726385 686147 1530580 1483645 463469 462510 672611 681376 850549 825430 880549 889550 936903 948418 907871 1010841 2150117 2244626 1296420 1136395 737181 722421 888115 884835 922430 937303 970311 981634 1089742 1085167 4966527 5183125 39.95 71.2 1
11:57:33 2024-01-24 671987 668777 211724 207642 337752 342483 358791 355774 226359 224833 274320 280878 314321 321621 4259892 4567875 6509561 6349763 1150591 1185330 305956 271231 284973 290885 324888 317376 313458 315021 218932 221173 718613 678963 1536449 1493083 464128 459606 671658 676751 851790 830162 878637 885633 936903 946674 911679 1009703 2142373 2248466 1298303 1138014 742456 720344 881832 884835 929011 935283 962588 983774 1092907 1089472 4989880 5192497 39.95 71.2 1
11:57:34 2024-01-24 681275 669624 212403 207284 337821 345794 356764 355021 226744 224799 274285 282200 314321 319170 4264908 4591579 6472259 6330148 1153953 1188918 306419 271231 285811 291294 324395 317448 314892 315802 219591 221173 712895 679448 1543167 1498166 464128 463200 674982 677611 848740 829890 883797 888018 933518 946674 914340 1007547 2148590 2252882 1302070 1133971 741397 720307 879493 884835 931650 935980 963729 979501 1097604 1092628 5047888 5191621 39.95 71.2 1
11:57:35 2024-01-24 682499 669587 212443 207742 336868 345794 355842 355272 226744 225496 274285 281864 315446 318117 4259938 4624147 6480825 6326490 1159736 1182630 307382 271266 284502 288752 324852 315482 315557 315802 219402 221483 717369 683070 1537089 1498166 462700 459764 675974 676652 846298 831931 888288 885596 930076 954156 917770 1010423 2145502 2277722 1313368 1127885 743325 728701 878868 877878 931650 937615 960986 973793 1088164 1097384 5036774 5201094 39.95 71.2 1
11:57:36 2024-01-24 682716 671149 211583 207712 336299 342735 357016 356026 227572 223551 275233 280275 314496 320104 4267714 4577771 6532834 6321979 1142943 1189909 310368 271196 285846 291206 324636 315554 315816 315802 219651 221830 719819 688881 1551310 1493918 466113 459800 676489 682131 845699 824189 887322 891148 929038 945740 918423 1019049 2159383 2265286 1309603 1119364 737181 726636 884304 877130 927658 937687 970594 974408 1085301 1089472 5018826 5192889 39.95 71.2 1
11:57:37 2024-01-24 678192 670683 211548 207712 336863 345794 357522 352028 227588 224508 274427 280424 315306 317371 4247709 4571753 6518886 6312248 1141314 1188075 308983 271196 285949 291089 324888 315002 315557 315838 218685 221830 725214 686915 1531595 1493918 465119 459081 673992 681647 846298 823882 886392 894830 929419 945073 912890 1016798 2154785 2263213 1283785 1123879 736656 727364 885684 876243 926405 945064 970311 973756 1083763 1091410 5009064 5181730 39.95 71.2 1
11:57:38 2024-01-24 677172 670679 211548 207707 335909 345659 355414 352028 226919 224729 274898 280430 314936 315586 4257780 4562481 6551525 6312248 1138442 1186354 307168 271196 285116 290885 324833 314966 314892 315622 218414 222453 720500 688881 1537185 1493918 464788 458363 673566 682069 847500 824189 886392 894085 930149 945472 912498 1016798 2151646 2262076 1324882 1123879 736656 728701 885689 875971 924433 944396 970311 976605 1082034 1091410 4999608 5170527 39.95 71.2 1
11:57:39 2024-01-24 676483 669729 211322 207636 334366 344928 356521 351776 226884 224208 274391 280265 315664 318342 4255556 4562481 6565513 6317118 1138442 1186354 306489 271421 284973 286799 324797 315482 313494 315091 218344 221830 723443 684467 1537185 1488735 466113 460669 671182 678608 848740 825393 883797 894085 934216 944405 910522 1019775 2151646 2254480 1302070 1128689 737181 728701 885596 876243 922430 937615 972020 981353 1081317 1085021 4958333 5178816 39.95 71.2 1
11:57:40 2024-01-24 671509 667196 211071 207527 336737 342519 356521 354020 226849 223551 275269 280380 315951 321312 4252264 4518235 6565441 6321627 1128740 1189799 306454 271231 287603 287001 324888 315591 313017 315056 218720 221674 724914 683349 1601891 1490893 466183 461323 671658 682615 850549 823023 883797 894719 935576 943073 907835 1021268 2151646 2243688 1283785 1131555 737181 726636 885596 879026 925670 940667 972020 981353 1082233 1088132 4980744 5177445 39.95 71.2 1
11:57:41 2024-01-24 671987 667196 211536 207423 336737 342807 355949 354020 227394 225470 275441 281482 313550 320821 4256955 4498750 6546858 6331344 1130380 1186170 307132 271006 287163 287203 324852 317412 313494 315021 218755 221830 724914 686915 1575300 1490926 465195 459872 671658 682615 853071 822368 881212 894719 936903 943001 909542 1016873 2151646 2239253 1403564 1133165 735608 725607 884968 881161 926294 939147 974432 979389 1085154 1087826 4933581 5179429 39.95 71.2 1
11:57:42 2024-01-24 675348 670596 211719 206559 335724 342879 355985 351956 227941 224590 274007 281911 314242 321042 4255556 4530360 6490910 6330411 1141701 1182593 309456 271266 284688 291366 324636 315591 313971 315838 218720 221830 726707 686424 1544778 1483645 463139 459908 672500 679644 850549 827223 881212 889550 937961 946565 907871 1013347 2148590 2243688 1294537 1136395 737181 724610 890605 886266 922430 936532 968744 981485 1090667 1086772 4928905 5173440 39.95 71.2 1
11:57:43 2024-01-24 675523 669255 211684 207130 334715 342699 355914 351992 226849 224937 274128 282081 314426 320257 4253795 4524617 6481585 6311948 1139994 1185440 308103 271196 285147 291777 324852 315554 314413 315838 218720 221830 726385 686915 1528293 1484808 463798 459836 673566 679607 851758 825357 880512 889513 936903 948418 909766 1013347 2149844 2243688 1298303 1138390 738322 724610 890200 885005 922393 936459 970125 982147 1091442 1085058 4954791 5184841 39.95 71.2 1
11:57:44 2024-01-24 669422 669049 211442 207716 334680 342735 357559 355021 226656 224937 274356 280556 314172 320294 4252264 4558496 6500085 6330411 1149489 1182520 305459 272025 284902 291258 324852 315122 314670 315973 217970 221830 721971 680539 1561348 1492884 463798 459764 670669 675586 852998 828985 878600 888181 939563 946601 910191 1010423 2142373 2253938 1298015 1144209 742987 724396 886401 885635 927686 938483 968554 986586 1092871 1091328 4996036 5178017 39.95 71.2 1
11:57:45 2024-01-24 675255 669578 211658 207602 336737 342735 355379 353268 226814 224555 274391 280674 313480 321768 4258335 4569875 6490910 6340384 1150591 1182556 306419 271231 285873 291223 324852 317861 313714 315586 219367 221138 711363 680908 1528734 1497102 464788 463527 673566 679087 851758 830162 881175 888018 935540 951798 912461 1010423 2148169 2247638 1296420 1138014 742987 723580 883881 885315 930366 936784 966482 983736 1092106 1092185 4973732 5181768 39.95 71.2 1
11:57:46 2024-01-24 669688 668312 211680 207777 335618 342577 357595 355021 226147 224903 274391 280556 315951 321275 4255298 4554020 6500236 6307446 1151133 1188038 305921 272060 284937 291294 324852 315518 313935 315973 218005 221165 726385 679448 1581869 1493918 464128 459800 671386 675586 853034 830162 878600 888649 938232 946601 907598 1012577 2148169 2257457 1323140 1141262 740868 724323 886126 885005 926368 936641 966715 985575 1093808 1088242 4966527 5186824 39.95 71.2 1
11:57:47 2024-01-24 673607 668786 211658 207966 336737 342735 355914 353268 226498 224903 274776 280591 313515 321996 4255298 4570179 6500236 6311746 1149489 1188038 306775 271800 285574 291223 324852 315518 312726 317516 218720 221173 724619 679448 1541273 1497523 465413 459764 671658 675586 852998 830162 881481 885500 938232 946674 910003 1009684 2145278 2247824 1294537 1143707 743517 724360 884510 881804 928316 937965 969133 983624 1091250 1091328 4982859 5186824 39.95 71.2 1
11:57:48 2024-01-24 678819 669280 211719 206524 335689 345659 354312 354770 226849 224746 273517 282073 313515 318828 4255298 4560549 6443748 6339463 1157253 1184307 306419 271196 285811 291499 324623 315554 314892 315802 219710 221173 721719 679448 1538656 1496830 463942 463164 674982 677611 848740 829573 885093 888018 934253 953053 918029 1009722 2149868 2253610 1300187 1138390 742456 720271 880118 885463 930989 937448 963729 982334 1091287 1089436 4982822 5177445 39.95 71.1 1
11:57:49 2024-01-24 679818 669259 212690 207457 334635 345903 355379 354020 226849 224937 273936 281447 315156 318081 4255021 4583367 6453609 6321039 1153953 1189799 306384 271196 285574 291499 324395 315518 314892 314519 219710 221483 721719 682518 1533126 1497523 464128 463200 674946 680092 848703 829573 887137 889467 934253 953458 912998 1009000 2145278 2253610 1302070 1136395 741397 720307 880118 888796 931650 933927 963729 979464 1096774 1090242 5005462 5186824 39.95 71.2 1
11:57:50 2024-01-24 678856 668777 212348 207453 334644 345659 354881 354020 226849 224903 273552 281018 315153 317371 4264670 4639030 6499413 6321377 1163257 1185146 306883 272633 284032 291258 326726 314930 315335 315802 219061 221483 727856 678963 1587534 1498166 463139 461323 674982 676751 847500 832411 888697 888833 931678 953802 917659 1009722 2151500 2277722 1290770 1127885 742456 728553 880118 880609 931650 937579 962588 977704 1090514 1096607 5041772 5177445 39.95 71.2 1
11:57:51 2024-01-24 680306 669729 211658 207816 334715 342879 354029 354770 227553 225521 275233 280360 314426 319352 4250405 4571753 6532834 6302948 1143758 1185330 309456 271161 286687 287607 324852 315482 315335 315802 219745 221483 727856 687897 1572907 1498166 466113 459764 676968 684017 847877 828876 891461 894354 928965 946932 918801 1019267 2159383 2263592 1294878 1122784 738758 727668 884304 879984 927649 944625 970274 975800 1084458 1089472 5011288 5183125 39.95 71.2 1
11:57:52 2024-01-24 677334 667160 211689 207850 336392 345659 356485 352028 227394 224555 275004 280591 315411 318081 4251987 4562481 6570216 6312248 1138442 1189909 307382 271231 286248 287868 325287 314606 314892 315497 218497 222297 736130 686637 1535713 1493918 465361 461323 673492 684017 848666 826794 886243 895089 934991 945559 914865 1019738 2154708 2263835 1307720 1128689 737181 728701 888115 876941 922430 945027 972387 978033 1081316 1089783 4985338 5170603 39.95 71.1 1
11:57:53 2024-01-24 673340 669734 210987 207807 338988 342807 356521 354020 226884 224555 275269 278963 314461 321312 4252264 4549532 6556188 6331005 1129850 1186354 306454 271231 287266 286803 324888 317412 311711 315056 220669 221830 714469 683942 1599436 1496615 466628 463019 671945 681463 853539 825619 884605 895051 935320 944333 907835 1019775 2157547 2259282 1303953 1131910 738232 728244 888115 878734 922430 937615 970556 979501 1080551 1087472 4962982 5183125 39.95 71.2 1
11:57:54 2024-01-24 670871 667160 211658 206546 336466 342879 356199 354520 227553 225521 274391 281447 313550 320821 4247362 4488301 6528212 6331005 1131155 1186046 307347 270145 287252 291633 324852 317376 314405 315838 218685 221830 729879 689257 1527024 1492356 466665 462365 673051 682504 853539 825619 882083 892935 938195 943001 909150 1017585 2151646 2234494 1307819 1133451 736213 723481 885684 880423 922430 939292 974469 982334 1087612 1083525 4938033 5181844 39.95 71.2 1
11:57:55 2024-01-24 675245 669724 211719 206559 335689 342879 355414 351762 227553 224711 274356 281876 313550 320330 4253795 4501681 6499526 6322551 1130350 1182556 308279 270369 286723 291411 324451 317412 313458 315838 218720 221581 726385 689219 1558760 1487054 466777 463055 673529 682431 853539 825619 879850 891780 938232 945740 911629 1016000 2151646 2236906 1307819 1133165 736132 723481 888115 881124 922430 938629 973081 982334 1088384 1084291 4938311 5170603 39.95 71.2 1
11:57:56 2024-01-24 673607 667196 211724 207169 335689 345147 355949 351992 226884 224520 274163 281548 315657 319389 4258335 4500288 6499413 6331005 1131962 1182556 308028 270782 286723 291294 324852 317412 313714 317516 219498 221581 724914 688881 1543109 1487054 466777 463345 673257 682468 853539 824447 880549 894719 939655 944634 910195 1016037 2151646 2240842 1305971 1133165 736656 724543 888115 882255 922430 937543 974469 984476 1088384 1085094 4935953 5173753 39.95 71.2 1
11:57:57 2024-01-24 673607 667128 211728 207821 336195 344892 356485 352028 226884 224937 274356 281565 314426 320330 4255298 4511603 6490129 6330134 1134311 1180883 308314 270747 285811 291777 324852 317606 314126 315478 219191 221688 726385 688881 1532018 1483885 465964 463345 673529 682615 853034 824152 881970 895629 938897 947747 911529 1012354 2154708 2240842 1311486 1134778 736213 722421 888746 884170 922430 938629 974193 982334 1088127 1085167 4947716 5170603 39.95 71.2 1
11:57:58 2024-01-24 669688 669243 211728 207662 335689 342915 357559 352028 226814 225286 274391 281111 314936 319352 4267714 4570307 6514144 6312023 1151552 1188038 305459 271835 285574 288526 324708 319178 313136 317783 219262 221688 718819 679448 1545021 1492898 465450 459764 671658 677232 854244 829977 880638 888249 938232 952065 910943 1010423 2142373 2250062 1298303 1139637 742456 723994 883051 884203 930329 936641 963896 983774 1093682 1091410 4975707 5176381 39.95 71.2 1
11:57:59 2024-01-24 675523 668777 211684 207527 336693 342807 356691 353303 226849 224555 274812 280983 313480 321312 4253908 4560239 6509561 6345234 1150591 1184343 308583 272230 285998 288523 324672 317303 312839 315802 219450 220997 717183 679448 1531644 1497300 465119 463297 673088 676825 853539 830162 881249 888018 936246 953765 912461 1010423 2142373 2252882 1300187 1138014 742456 722421 881370 885463 930329 935980 963729 981634 1097332 1091049 4986422 5183125 39.95 71.2 1
11:58:00 2024-01-24 680373 666658 212357 207483 336966 345415 355450 354770 226849 225635 273971 280626 314936 318378 4252264 4624147 6476161 6325892 1160566 1191615 309492 273804 284688 288824 324816 315302 315708 315766 220982 221306 717369 682860 1551007 1496379 462811 462279 678368 677232 848101 830162 886392 887708 932125 954831 917118 1007473 2147064 2271269 1317271 1127885 742987 727396 880118 878989 931650 937543 961175 976605 1091323 1094247 5038172 5177445 39.95 71.2 1
11:58:01 2024-01-24 681275 667164 211326 207816 334680 342915 354383 353303 227588 223551 275040 280591 314461 319352 4248956 4571753 6523489 6318460 1146612 1190614 308208 270866 286141 288012 324852 315338 314748 315694 219758 221483 718819 686915 1568800 1497137 465964 459728 676931 682615 845100 826454 887846 892148 929038 947078 918200 1016873 2157849 2262076 1294878 1119088 737181 727668 883051 878734 927658 937651 968856 974408 1083727 1087935 4990025 5173753 39.95 71.2 1
11:58:02 2024-01-24 674608 669734 211693 207701 335918 342952 356485 352028 226884 224555 274391 280591 315411 317371 4245649 4550402 6551525 6314744 1141701 1189107 307742 271090 285668 288130 326690 316612 315744 315802 218685 222141 736130 688603 1542907 1493918 465450 459081 673956 683042 847500 824152 888922 891927 930076 945740 915166 1016836 2157849 2265286 1307720 1122282 737181 728538 885596 876243 925090 943064 973081 975873 1082192 1089783 4985338 5168067 39.95 71.2 1
11:58:03 2024-01-24 671699 667164 211018 208350 336476 342807 357595 354020 227394 224590 275269 278967 314461 321048 4245926 4549532 6574446 6320121 1140070 1190688 307672 271470 285668 287220 325287 315446 313397 315753 219121 221546 718819 684956 1540942 1493918 466113 461051 673051 680644 850549 826600 885131 889219 935540 947078 912498 1021268 2151646 2259282 1305837 1131104 737181 726987 887711 878111 922467 942992 972020 979539 1080551 1088242 4961744 5170603 39.95 71.2 1
11:58:04 2024-01-24 671699 667160 210992 207850 336737 342843 357308 355021 226884 224474 275691 280247 314461 321312 4244322 4528222 6603540 6320512 1137144 1190423 307672 271695 286651 287090 324308 315554 313706 318712 218955 221830 723443 684956 1541273 1493918 467776 459368 671658 680608 851153 827810 883834 891780 935576 944405 910448 1019775 2154708 2253901 1303953 1133971 738758 726636 887484 879984 925090 937651 970311 979539 1082119 1088242 4942710 5166901 39.95 71.2 1
11:58:05 2024-01-24 672385 667164 211362 207203 336737 342843 356521 354502 226849 223516 275233 280683 313515 321312 4245926 4504890 6565548 6316643 1138367 1189939 307347 271610 285775 287001 324535 315230 313935 315973 218685 221830 723443 684820 1542425 1493918 466183 459045 671658 679644 851153 827810 885131 893451 935540 947078 911814 1021231 2154708 2255543 1303953 1131518 737181 727668 888115 878817 922430 937651 970311 979539 1080551 1087472 4945305 5164381 39.95 71.2 1
11:58:06 2024-01-24 672652 666970 211693 206584 336737 342879 355949 354520 227588 223516 274427 281557 315951 320821 4242898 4502224 6537412 6320121 1131155 1189909 307132 270369 286759 287751 324852 315194 313494 315056 218685 221320 724914 688389 1533548 1489686 465159 462510 671658 682615 851754 822368 880549 895629 937567 943001 910308 1016836 2151363 2246872 1305837 1133165 738758 726636 885596 879649 925090 937615 973081 981634 1082155 1086703 4933608 5166901 39.95 71.2 1
11:58:07 2024-01-24 672652 667006 211658 207483 336733 342879 356521 354770 227553 223516 277220 281250 315176 321312 4253795 4504292 6556170 6330411 1131155 1181719 309274 273417 287567 287422 324852 317412 313714 318219 218650 221830 726385 686915 1564949 1493918 466550 459872 671658 682615 852998 824189 883523 894719 936903 943037 910228 1019079 2151646 2243688 1305837 1133526 736906 726636 887484 880359 925090 937579 973081 981634 1084495 1087472 4924229 5170064 39.95 71.2 1
11:58:08 2024-01-24 673607 666934 211728 207195 336462 342915 356199 352028 227756 224555 274163 281986 313550 320528 4257169 4489398 6517997 6349211 1130575 1189953 306419 270334 287365 291223 324852 316855 313243 315056 218720 221830 726385 688881 1531315 1489686 465853 462510 671658 682615 852998 822950 881212 893864 938232 944405 912982 1016873 2151646 2239253 1424864 1133971 736132 726636 885596 881593 927652 937579 973161 982334 1087612 1088242 4928905 5172675 39.95 71.2 1
11:58:09 2024-01-24 673607 667196 211728 207373 336737 342915 358537 352280 228100 223585 274427 282094 315951 321055 4251701 4485946 6528181 6323416 1133948 1182593 307848 271196 287603 288523 324816 318383 314449 315532 218755 221830 715919 688881 1537513 1489686 466550 463891 673088 682615 854280 824809 882503 896627 939655 945740 910448 1019775 2154708 2243688 1420951 1134778 737181 726636 885596 882917 926271 937615 973161 983774 1088112 1088242 4931263 5170064 39.95 71.2 1
11:58:10 2024-01-24 674564 667196 212393 207169 336217 342952 356556 352028 227588 225234 276679 283105 314726 318878 4251701 4489641 6499413 6349211 1131457 1182593 309674 273417 288061 291294 324852 318383 313901 315056 219498 221830 715919 688881 1537961 1488920 466183 464315 673088 682615 853034 822986 881249 894719 938232 944405 911641 1018323 2154708 2237665 1386292 1133165 736132 726365 885818 881630 924306 937579 974108 983774 1087612 1087472 4934785 5162696 39.95 71.1 1
11:58:11 2024-01-24 674564 667155 212357 207488 335720 342915 356521 353553 227661 227402 276287 282056 314831 320184 4249670 4495272 6499413 6330411 1131962 1189679 307848 270782 287414 291294 324852 317412 314626 317625 219061 221830 715919 688881 1556053 1488920 466550 463563 672611 682615 853071 825430 881249 894719 938232 945740 910228 1016873 2151646 2238209 1356686 1134297 737181 726122 887484 882917 923615 937349 972470 983774 1087612 1088242 4933608 5170064 39.95 71.2 1
11:58:12 2024-01-24 675250 667160 212717 207522 338539 344602 358791 353838 227661 224833 274320 282288 314356 320184 4257780 4485723 6499413 6313937 1132732 1180883 308279 270782 287603 291294 324852 318158 313750 315056 218755 221830 715415 689257 1532284 1488920 466777 463236 672611 682615 853071 824189 881249 896627 938232 945472 910388 1016873 2151646 2237301 1386292 1133971 737181 726636 885596 884207 924960 937579 973124 983774 1085276 1088242 4934785 5173753 39.95 71.2 1
11:58:13 2024-01-24 673312 667200 212627 207638 338778 344638 358537 351920 227801 225339 274249 282038 314538 319921 4248956 4485946 6499413 6330411 1131962 1181719 307848 273031 287163 291490 324852 318121 314007 315532 219249 221830 726385 688881 1540594 1484440 466586 463891 672611 682615 853071 823605 881212 896103 938232 945740 910341 1016873 2154785 2237665 1352919 1133165 736132 725642 885596 882292 925090 937579 973161 985291 1085017 1085167 4925049 5173753 39.95 71.2 1
11:58:15 2024-01-24 676758 670601 213183 207638 336595 342771 356414 351956 227801 225530 274898 282271 314796 320330 4246204 4495272 6499413 6331005 1131962 1186023 308314 270782 287401 291294 324852 317412 314007 315091 219061 221830 715415 688881 1553814 1484698 466550 463956 673088 684070 854280 824809 881249 896627 937829 947747 910943 1016560 2151646 2239839 1315253 1137204 737181 724580 890010 884474 922430 937615 974469 982330 1090551 1087472 4951252 5181844 39.95 71.2 1
11:58:16 2024-01-24 673793 670527 212540 208001 336560 344710 358207 353875 226709 226003 275055 281412 314426 318915 4247407 4540543 6499526 6321627 1137314 1186281 309250 271161 285775 287391 324852 315554 314670 315838 219214 221830 718819 688881 1565427 1483645 465119 463891 673566 682615 855492 825357 882466 891780 939563 948418 910485 1013795 2151646 2239764 1277545 1138014 737181 723957 890010 885463 924124 939292 973775 984476 1089669 1088242 4948907 5185860 39.95 71.2 1
11:58:17 2024-01-24 673501 669734 212181 207703 337821 344710 358207 354948 226675 225600 274356 281412 314461 320514 4247634 4542980 6500085 6321627 1146612 1185619 308947 272025 285525 286711 324600 315518 314892 315838 219367 222765 755062 684956 1543265 1484698 464128 462510 671945 678608 852363 829573 883760 890811 939292 946601 907835 1013347 2150117 2250062 1327053 1138014 739285 723994 889470 885555 925090 938629 968819 984438 1091287 1091328 4976151 5187970 39.95 71.2 1
11:58:18 2024-01-24 671717 669734 211508 208138 338778 342591 358207 353763 226814 224937 274812 281180 314981 321731 4247823 4556899 6490910 6311784 1147848 1186318 306160 272025 284946 291705 324852 315482 313935 315973 218005 221830 723443 679448 1539024 1490851 464017 459836 671658 676579 855492 830162 880600 888846 940230 946674 909150 1011865 2142373 2247824 1315766 1143264 741397 726636 884931 884410 928974 939292 968129 986736 1094458 1092961 4982092 5184541 39.95 71.2 1
11:58:19 2024-01-24 671983 669692 211548 207997 336595 342699 357559 354082 226849 224937 277183 281891 314461 322187 4250405 4556899 6504798 6349211 1151133 1188038 305459 272025 285574 291258 324852 315446 313458 315973 218650 221830 720269 679448 1543120 1495998 463613 459872 672611 676579 855492 832522 879850 889280 940230 952065 912330 1011865 2142373 2250062 1321044 1142990 742987 726636 884304 884839 930329 939292 967441 985178 1096923 1091144 4985555 5178816 39.95 71.2 1
11:58:20 2024-01-24 674591 669724 211543 207816 337482 342771 356485 354082 227115 225461 274969 281412 313550 322563 4253908 4537342 6500165 6318460 1149489 1188038 305921 272060 285811 291633 324852 315518 313458 316009 218720 221830 718819 679448 1557469 1493009 464788 459836 671658 677047 855492 832522 879887 889280 938492 953852 911814 1011865 2144906 2250062 1321044 1140790 743517 726636 883083 885463 929011 938629 966028 984953 1096893 1094516 4976095 5178816 39.95 71.2 1
11:58:21 2024-01-24 671987 669724 211719 207781 336159 342577 358387 356026 226621 224937 274812 280591 315951 321621 4247672 4558111 6504798 6349211 1150628 1189725 305956 272025 285811 291294 324888 315230 313458 316009 219367 221977 712895 679448 1563804 1495171 465450 459836 672611 676579 855492 832522 880512 888833 938492 954120 913145 1012625 2146636 2250062 1300187 1140790 744384 724543 884931 885467 930989 939444 970556 987845 1095900 1094425 4992697 5194233 39.95 71.2 1
11:58:22 2024-01-24 678409 666934 211693 206550 339725 345441 355379 353834 226884 224868 277072 282200 315734 320784 4255298 4563620 6490910 6330110 1153953 1188075 306419 271231 285775 291499 324852 318346 313935 317213 219367 221138 718613 679448 1536449 1499656 465838 463891 673566 678571 852998 832522 883523 888649 938232 954831 913182 1009646 2144906 2250062 1296420 1138014 745985 724543 883709 885467 931562 939444 969133 985141 1094311 1094425 4995014 5180089 39.95 71.2 1
11:58:23 2024-01-24 675523 670674 212070 207603 336702 342807 355379 353834 226535 224833 274391 281412 313515 321312 4248956 4556937 6500236 6325615 1151552 1188038 306384 272025 285811 291294 324852 320137 312982 315550 219367 221483 717183 678963 1546504 1497337 465450 463527 673566 678091 854886 832522 882466 888880 939563 954831 913145 1012625 2142373 2252845 1300187 1139637 744384 723445 885103 888796 933594 939444 969246 985103 1094311 1094425 4989987 5180089 39.95 71.2 1
11:58:24 2024-01-24 678732 667196 212278 207636 337745 342915 357775 356493 227413 224903 274776 281841 313515 321048 4247823 4550380 6490985 6331005 1150591 1188038 306419 271231 285811 291511 324852 317861 313678 315838 219402 220484 721719 679448 1517593 1496235 465450 463622 673566 677821 852998 830162 881175 889280 936912 952065 913145 1011865 2145422 2251285 1324882 1138014 742987 725126 883844 888796 931539 936496 965755 982147 1097221 1094425 4990025 5192928 39.95 71.2 1
11:58:25 2024-01-24 680782 669246 212682 207164 337489 346283 355379 352280 226884 224555 273936 282306 314242 317856 4247709 4579200 6453471 6311985 1153953 1186354 306419 271766 285811 286312 324623 315482 315335 315802 219745 221674 715415 682371 1536600 1498166 464128 463273 676968 679607 848740 830162 886392 891479 934877 954120 915816 1007510 2150117 2256079 1302070 1132216 742987 727711 882624 885315 931576 939219 966444 981391 1097456 1094174 5047812 5179429 39.95 71.2 1
11:58:26 2024-01-24 677334 668777 211633 208171 334680 344892 355949 353798 226147 224903 275233 279799 314936 319316 4245926 4618115 6528212 6321627 1150039 1193182 305494 271231 286804 287203 326509 315482 315083 315838 219061 221830 732775 679448 1552835 1509931 466777 459728 675481 678571 848101 830332 888922 889476 930113 946637 917118 1016523 2151646 2275389 1317136 1128179 743517 730773 881370 879984 935627 945549 966407 976530 1088384 1097384 5032366 5177445 39.95 71.2 1
11:58:27 2024-01-24 683330 667268 211684 207811 334680 346393 355379 354020 227553 224555 275197 281247 314936 317856 4252264 4557126 6508921 6312248 1142390 1189762 308063 271196 286723 291428 326545 315518 314090 315802 220088 221138 721719 684918 1551382 1501681 466550 459800 677927 682615 847829 827810 887846 893451 928726 947315 916966 1016836 2160629 2272123 1296726 1125765 741397 730254 882624 880572 934262 945695 967441 976605 1088384 1098558 5022961 5179429 39.95 71.2 1
11:58:28 2024-01-24 681592 667232 211684 207816 334715 346138 355379 354020 227553 224555 275197 280591 314971 318378 4252264 4559915 6518842 6312248 1143758 1188075 308314 270782 287338 291294 324888 315554 315335 315802 219745 221830 727856 687897 1541022 1497374 465159 459836 678888 682615 846298 826600 889109 891927 931017 948418 918423 1019116 2160753 2266823 1296726 1121759 739285 728627 886126 881235 928974 943028 970274 979233 1088236 1094210 5018826 5177851 39.95 71.2 1
11:58:29 2024-01-24 681592 667155 211689 207816 335689 345659 354348 354020 227747 224208 275040 280591 314496 319389 4235536 4568505 6523489 6311971 1142943 1186354 308314 271161 285846 291223 324888 315518 315780 314698 219402 221830 732679 687897 1540555 1493083 466777 459800 676968 682615 846298 825357 890003 894719 930357 948660 917996 1021305 2160849 2267317 1328720 1122558 738322 728590 885592 879026 926308 945027 971307 975800 1085264 1089472 4994744 5168067 39.95 71.2 1
11:58:30 2024-01-24 673607 667616 211693 208465 334141 342843 357595 354020 226849 224555 274427 279313 314461 319090 4246204 4562481 6556188 6302907 1138442 1180810 307132 271231 285811 287203 324797 314864 314449 316009 218532 221830 721971 685934 1540539 1493646 465450 459045 672611 680608 850549 825393 886392 895629 936986 950007 915668 1021847 2151046 2265670 1283785 1127097 737181 728701 887484 876243 926816 945731 973081 976605 1082183 1091410 4985338 5168067 39.95 71.2 1
11:58:31 2024-01-24 673129 666975 211353 208320 334671 342843 357595 354020 226884 224555 275233 279107 315191 320294 4242622 4550569 6556197 6302972 1135196 1185477 307132 271196 286248 287868 325287 315750 314892 315056 218532 222141 721971 687619 1537552 1496458 465450 459009 673566 682615 848703 825393 887137 895629 936283 947674 913035 1021081 2154603 2265707 1283785 1128689 737181 729076 889565 877760 925053 944396 973081 980615 1082155 1087899 4972117 5168067 39.95 71.2 1
11:58:32 2024-01-24 671662 669734 211326 207807 337492 342843 357559 354520 226884 223551 275691 280801 313515 321275 4239578 4512909 6528212 6321627 1128740 1186354 306454 270782 287365 291206 324852 318121 313183 315021 219156 221830 726385 687897 1552825 1491800 466513 464315 673088 682615 855970 826794 884568 894277 938122 944224 911740 1018098 2154603 2234991 1426820 1133165 736213 726108 885813 882255 925747 937579 978042 981634 1082155 1088242 4938311 5168067 39.95 71.2 1
11:58:33 2024-01-24 673607 667164 211689 206593 336693 342879 356521 354020 228100 224474 274391 282407 313550 320821 4240918 4502736 6509561 6321627 1133577 1188793 308349 270782 286723 291447 324852 317376 314626 315838 218720 221830 726385 688881 1530434 1493936 465817 463891 673492 682394 855362 827383 882083 893009 939490 946932 912906 1019154 2151646 2231743 1298575 1136766 737181 724506 890010 883143 925053 937579 974469 983774 1088934 1085131 4928628 5170716 39.95 71.2 1
11:58:34 2024-01-24 672175 667191 211724 207488 335724 344928 356485 352028 226919 225443 274391 281451 314461 320330 4247430 4508123 6499526 6321627 1133502 1182886 308349 270747 285409 291817 324852 315554 313971 315929 218720 221830 721971 688881 1529462 1482593 466028 463273 674928 683904 853576 826794 883974 891633 939453 948076 910448 1013833 2150117 2239541 1328720 1137204 737181 724030 890200 885991 922430 939292 973081 985291 1094811 1085131 4928905 5170603 39.95 71.2 1
11:58:35 2024-01-24 672652 667155 212348 207492 335689 342915 356521 352028 226884 225286 274356 281565 314461 320067 4242898 4505030 6485494 6321979 1132657 1180846 308385 273342 285811 291777 324852 315591 314449 315838 218755 221830 724914 688389 1542381 1485145 466445 464538 673566 682504 853576 825619 884605 897190 939453 948418 910485 1013833 2157547 2234954 1311517 1134778 737181 724977 889377 882917 925090 937579 974469 984902 1088127 1085158 4939389 5163202 39.95 71.1 1
11:58:36 2024-01-24 673607 667232 211684 207203 336764 342915 356485 355021 228135 223551 274971 281880 313515 321048 4242898 4466334 6536846 6321627 1130350 1184758 306454 271231 287711 287203 324888 317412 313458 316227 218720 221674 717369 685311 1589633 1497411 468110 459728 673051 682541 853539 825619 884605 897264 938232 944405 909159 1026040 2157776 2243688 1330639 1135107 739285 727668 885689 880441 926405 940778 973081 982334 1082155 1088242 4942987 5155816 39.95 71.2 1
11:58:37 2024-01-24 671149 666997 211326 207671 336728 342843 356521 354020 227080 223551 275269 280657 313585 321312 4245926 4494055 6546862 6312613 1130651 1186354 307132 271231 287603 287297 326496 317787 313935 316009 219003 221581 724914 685311 1596707 1497411 468778 459728 673051 683996 853539 826794 885056 894424 937567 945740 912764 1019775 2151646 2239579 1305837 1134778 738232 727668 888115 882255 928352 937651 975165 982372 1085301 1088204 4952370 5170603 39.95 71.2 1
11:58:38 2024-01-24 671699 667196 211362 207842 336728 342843 359300 352245 227588 223551 275691 280626 313515 321768 4239874 4503644 6560937 6321627 1131532 1182630 307382 272025 287603 290825 324344 317448 313684 318487 219533 222084 724914 684820 1614650 1497411 468110 459656 673051 682504 852998 825430 885761 897264 939686 947078 910448 1021231 2156008 2262076 1302070 1131555 739285 727805 889377 878989 926405 945064 974469 982334 1084261 1087899 4952469 5170064 39.95 71.2 1
11:58:39 2024-01-24 673607 667232 211719 207483 337473 342915 357595 352280 228260 223551 275269 282081 314461 320681 4249232 4497573 6546862 6330411 1131155 1181719 307382 271231 288044 291294 324419 317831 313720 318262 221338 221723 715919 688268 1546889 1497411 468778 463345 673566 684556 854886 825393 885870 897079 939563 945740 910485 1022074 2154785 2239839 1347269 1134778 737181 727668 888115 882917 926271 937615 975673 983774 1088384 1089012 4938311 5173753 39.95 71.2 1
11:58:40 2024-01-24 675523 667232 212682 207492 336702 344892 356521 352028 227782 224937 274391 282447 314426 320367 4252264 4479302 6499413 6321627 1131155 1181683 308314 270971 287351 288310 324672 317606 314269 317589 219262 221723 715919 690361 1536456 1488112 466513 463891 673566 682615 853071 825346 882466 897264 939563 945740 912718 1016836 2154708 2237665 1302273 1136395 737181 724580 890010 884207 925090 937615 973891 983029 1089706 1085167 4938311 5166901 39.95 71.1 1
11:58:41 2024-01-24 671368 667196 212393 207842 336230 342915 355949 352028 227235 225635 274427 281990 314461 320821 4242622 4511603 6490129 6321377 1135196 1184758 309976 273611 286436 288536 324780 315122 314748 317589 219297 222034 715919 690576 1534226 1480234 465450 464583 673566 685418 855492 826600 883797 894719 940897 946565 910448 1015314 2151646 2239253 1291180 1137204 737181 724030 890010 885463 925090 937543 972470 984476 1091323 1087472 4938311 5166901 39.95 71.2 1
11:58:42 2024-01-24 671509 667160 211790 207492 336511 342915 357595 352028 226884 225477 274391 281539 314496 320104 4242898 4539739 6490129 6317118 1140326 1186429 309002 273804 284866 288824 324816 315446 314748 315802 220825 221688 715919 687897 1531201 1479038 464788 464753 673566 681610 853071 827810 884605 891472 936468 946674 910510 1013833 2150117 2254390 1330965 1138014 740340 724309 887711 885463 926405 937965 969208 983029 1090514 1090555 4975933 5173753 39.95 71.2 1
11:58:43 2024-01-24 678026 668772 211724 207820 337245 342843 355414 353834 226884 225391 274427 280819 313515 322371 4253908 4550418 6500236 6337434 1151552 1189379 306314 271955 285703 288012 324816 318201 314447 317589 219367 221483 715415 678478 1564380 1497114 466113 463164 673566 678091 854886 834224 881249 888018 938232 954831 913145 1011903 2142373 2246469 1302070 1141649 744384 724580 883083 887350 930989 938360 964618 981595 1097604 1094247 4986144 5179429 39.95 71.2 1
11:58:44 2024-01-24 681960 668777 212752 207811 334715 346393 355985 355721 227588 225635 274199 281911 315191 318342 4235574 4593335 6443785 6337836 1157140 1185913 307742 272336 286141 287077 324586 315410 315780 315838 219934 221830 718819 683349 1532748 1500296 464128 464583 678407 681098 850512 830162 887656 889550 935540 957534 917118 1010423 2148590 2257299 1305837 1131555 741397 726122 882425 886266 933673 937579 964655 980935 1097604 1094283 5041772 5173753 39.95 71.2 1
11:58:45 2024-01-24 676347 666939 211353 207881 335680 342952 356485 354401 226884 223620 275269 280405 315223 319389 4242898 4583778 6537143 6325030 1153130 1187707 306883 274580 286580 288020 325252 315591 315335 315838 219687 222070 727856 679448 1556272 1510213 466777 461323 674982 678645 848703 830162 887846 890434 931466 946674 917118 1016074 2154748 2269660 1309668 1125480 741397 728516 881800 877746 931687 945731 967478 977100 1086552 1093437 5007023 5170064 39.95 71.2 1
11:58:46 2024-01-24 677378 667232 211693 207518 334406 345903 356485 352028 226919 224243 274462 280714 314971 317408 4235574 4552935 6517084 6311093 1141701 1189004 308173 271196 285811 291227 324888 315482 315636 315766 219061 221830 728200 687897 1544506 1497411 466113 461397 674982 682615 847500 825393 887976 893119 930113 947078 917118 1021268 2157849 2265286 1287482 1121411 737181 728320 885596 878111 926344 945964 972387 975216 1085301 1090278 4985338 5155816 39.95 71.2 1
11:58:47 2024-01-24 674877 667232 211728 207876 334172 344892 356556 354020 227524 224746 275040 279852 314971 318117 4242898 4537191 6513335 6310688 1144499 1184307 308385 271231 286284 291595 326690 315230 315780 315802 219438 221830 726385 688881 1532370 1502465 465159 459872 676968 682615 846671 825393 889183 894719 929419 947747 916732 1019775 2159383 2265286 1315253 1120651 737181 727668 885596 879063 930329 945731 970311 973793 1085301 1092185 4990025 5170603 39.95 71.2 1
11:58:48 2024-01-24 680373 667227 211719 207667 334710 346393 358029 352028 227588 224555 274427 281053 314242 317444 4244331 4563620 6518655 6302948 1142390 1188955 308314 273417 286615 288637 324852 315554 315335 315802 219780 221200 718819 686915 1552835 1497523 466550 459872 676968 682615 846298 826600 890485 894719 930357 946565 917039 1019775 2157849 2266893 1315253 1118986 738758 728701 884931 880308 929011 943064 970311 973793 1086569 1092664 4990063 5172048 39.95 71.2 1
11:58:49 2024-01-24 676853 667236 211759 207850 334455 345903 356521 354020 227394 224746 275269 280849 315226 317371 4253795 4570839 6518574 6293966 1144017 1190436 310478 271231 286486 291294 323855 315554 315672 315622 219652 221674 726385 687897 1574697 1497449 466183 463295 677927 682615 847500 827223 890485 894447 929419 948418 918339 1019813 2160918 2265286 1317136 1119023 737181 728429 885596 880308 929011 945064 969170 973830 1085301 1091085 4990025 5170064 39.95 71.2 1
11:58:50 2024-01-24 676372 667227 211759 207846 334644 345415 356521 354020 227623 225204 275040 281642 315933 318087 4253093 4558646 6518035 6293966 1144934 1189527 308349 271231 286521 291390 326690 315554 315550 315802 219780 221830 723443 687406 1530023 1499656 465159 459872 676968 684070 846298 827810 889852 894719 929419 947747 917002 1019813 2157849 2265286 1311486 1122282 737181 728184 885596 880570 929011 945731 970311 973793 1085301 1091085 4975467 5168104 39.95 71.2 1
11:58:51 2024-01-24 676335 667160 211693 208457 334609 344892 357559 354020 227553 225391 277220 280345 315735 318537 4245006 4558870 6518789 6308974 1142943 1180846 308279 271610 287194 291294 324852 315188 315780 315550 219367 222453 729693 688881 1541313 1493918 466445 459800 674946 684017 848703 827186 889123 896627 930076 947479 917770 1019775 2157812 2266893 1309603 1123842 737181 729350 885596 879711 928316 947069 973081 976605 1086783 1090242 4990289 5158688 39.95 71.2 1
11:58:52 2024-01-24 676335 669720 211689 208465 334609 344855 357559 354302 227626 225391 275828 280924 315306 318683 4235574 4549812 6499413 6302958 1143758 1188139 309002 273535 286450 291633 324852 315482 315816 315802 219402 221830 714469 688881 1532370 1497523 466777 462635 676931 682615 846298 825357 889778 898539 930076 948418 916966 1019775 2160918 2266893 1287482 1121759 737181 729268 885596 880308 929011 945731 970311 973756 1086841 1090242 4983294 5168067 39.95 71.2 1
11:58:53 2024-01-24 676483 669729 211999 208496 334644 344602 358387 354338 227273 224833 275126 280024 315306 319133 4245006 4550402 6546576 6293490 1138367 1185987 308063 271196 285811 291258 324762 315410 314676 315838 218344 222453 736130 686915 1544650 1494484 466113 459368 675002 682615 848703 825393 888922 894719 933047 947078 913145 1019775 2156241 2262076 1307720 1125480 737181 729387 889377 878734 926405 947233 973775 979464 1082119 1087899 4983165 5158688 39.95 71.2 1
11:58:54 2024-01-24 673340 669734 211684 208939 337785 342591 358387 353947 227378 224799 275126 279333 315271 320147 4239578 4543936 6556188 6302869 1137106 1189065 307347 271231 286490 287297 328309 315554 313178 315973 218685 221830 721971 685934 1535345 1493918 466513 459728 672611 681127 851484 827810 886392 891780 937567 946607 913145 1024337 2156241 2259282 1330639 1131910 739285 728701 889382 879984 926405 944396 973081 982334 1082155 1089168 4950047 5159507 39.95 71.2 1
11:58:55 2024-01-24 672652 672551 211402 208218 339739 342375 357416 355523 227413 224608 275971 280926 314761 322114 4235574 4524504 6546862 6312248 1133179 1186354 307347 271231 287932 287297 324797 317376 313458 316009 218720 222141 723443 685934 1550464 1493918 467542 459764 673383 682615 852394 827810 886392 894388 937961 947078 913145 1022726 2154748 2252882 1307720 1133165 740340 728701 890642 880272 927064 942992 973081 982334 1082155 1088242 4933608 5160941 39.95 71.2 1
11:58:56 2024-01-24 673901 671552 211411 208118 337577 342699 357165 356026 227378 223447 275706 281460 313515 321275 4231818 4485946 6551525 6311971 1131457 1189909 307097 271231 287603 287292 324852 317412 313458 317516 219214 221830 724914 685934 1617531 1493918 468778 459836 672611 684070 852998 825357 886466 894424 938232 945740 910258 1022726 2154708 2247824 1307720 1133971 739380 727668 888115 881593 925615 937651 975584 983736 1085301 1089783 4924229 5155513 39.95 71.2 1
11:58:57 2024-01-24 673905 671917 211543 207533 337340 342735 357130 354985 227731 223482 275233 281955 313515 321275 4245926 4491975 6528212 6312248 1131962 1188038 306883 270782 288044 291227 324852 318121 313935 315021 218720 221830 724914 687897 1544989 1492858 467211 463855 673088 684070 854244 825086 883797 894388 939563 945036 908928 1019775 2151646 2234954 1424864 1136395 737181 726636 888115 883544 926308 937579 973853 984476 1088384 1089783 4938095 5170489 39.95 71.2 1
11:58:58 2024-01-24 673533 671368 211587 207489 337063 342699 356378 355021 228260 223585 274427 281973 315951 321048 4239301 4488301 6509561 6312248 1131155 1189909 307777 270747 287603 288238 324852 315158 313971 317625 219026 221830 726385 690082 1538078 1488920 467211 463891 673566 685529 854280 825393 883131 894424 939563 947078 911740 1019775 2154708 2241359 1356686 1134778 737181 726636 888115 884180 925615 937615 973891 985178 1088384 1088278 4952042 5166901 39.95 71.2 1
11:58:59 2024-01-24 671002 672316 211146 208181 339103 342771 357559 354770 226884 223585 275864 280902 313953 321275 4234849 4512547 6528212 6321377 1128740 1182556 307347 271196 287365 287203 324852 317861 313458 315056 218720 221830 724914 686915 1551690 1493158 467211 463623 672611 684070 852998 824772 885093 896991 938232 945740 910191 1021231 2156241 2240473 1303953 1134778 737181 727912 888115 882260 926405 937579 974070 982334 1088368 1091410 4943014 5163089 39.95 71.2 1
11:59:00 2024-01-24 671478 672321 211517 207772 336697 342843 356521 354520 227413 225751 275619 280762 313480 321275 4242898 4511715 6565549 6293929 1131532 1189527 306454 271196 287837 287203 326726 317412 314626 316009 218685 221830 724914 684467 1596132 1497523 467542 459800 672611 682615 851754 827810 886392 897264 938232 945740 911814 1022726 2156241 2250062 1307720 1136395 740340 728701 889377 880322 926405 942992 973081 984165 1086820 1091410 4967481 5155627 39.95 71.2 1
11:59:01 2024-01-24 672196 666939 211022 207846 336697 342206 357416 354985 227324 224555 275884 280360 315951 322003 4239578 4525391 6537537 6293929 1128740 1188038 307347 271231 287603 287427 324852 315388 313935 315622 219367 221830 714469 687897 1568741 1493918 467909 463330 673088 684994 853034 824772 884464 897264 938232 945472 909803 1021268 2154748 2243688 1307720 1134778 737181 727668 888115 884526 926308 944588 975711 985613 1088373 1090482 4935859 5168067 39.95 71.2 1
11:59:03 2024-01-24 675043 667232 212348 207599 337634 344855 356485 352028 228295 224903 277183 282064 314207 320821 4239874 4482753 6490910 6321627 1134386 1182520 308349 271351 286687 291777 324852 318383 314449 315056 219402 221830 726385 688881 1532757 1484698 466183 463600 673566 684556 855492 825357 883797 898539 937829 948418 911777 1015314 2151646 2241396 1313370 1138014 738232 726122 890642 886266 926330 941141 975861 985103 1093031 1088315 4918687 5164381 39.95 71.2 1
11:59:04 2024-01-24 675523 671081 212544 207453 336155 342879 356521 354020 227979 225426 274427 282341 313550 320330 4232434 4479288 6480710 6302948 1131155 1188139 307347 270782 287401 291294 324852 317861 314413 315056 218720 221830 715919 688881 1527788 1487863 466550 463891 673566 684070 855492 825357 883169 897264 937793 948418 910485 1016836 2151646 2240842 1313370 1135586 737181 724580 892507 886266 926330 943453 977255 985141 1088310 1089673 4926534 5161116 39.95 71.2 1
11:59:05 2024-01-24 675523 666930 212313 207169 336190 342879 359045 354484 228428 224555 274427 282341 313550 320330 4229410 4473302 6490985 6289407 1133577 1182666 308349 270782 286723 291705 324852 317861 313971 315838 218720 221830 726385 688881 1551382 1484808 466550 464255 673566 684556 855362 825393 883797 897264 939563 947747 910214 1016836 2154708 2239253 1302273 1134778 738851 727193 891471 884023 926368 941954 975861 985066 1091442 1089110 4925386 5161116 39.95 71.2 1
11:59:06 2024-01-24 673607 667191 211689 207603 339254 342879 359045 354770 228295 223551 274812 282073 314461 320821 4232434 4460224 6509561 6312248 1131155 1186318 308063 270782 287603 291223 324852 317897 313971 315056 219214 221830 726385 688881 1533962 1484440 466550 463891 673088 684070 854886 824152 883797 897264 939655 947078 910485 1019775 2154708 2239253 1351036 1136766 739380 727711 889340 885005 926368 941954 977255 985066 1089399 1087472 4912020 5168067 39.95 71.2 1
11:59:07 2024-01-24 673275 670573 212698 207628 337019 344892 356485 352028 227588 224937 274391 282531 314461 320330 4236852 4492995 6481585 6293929 1137629 1186354 308385 271231 285811 291777 324852 315554 312660 315838 219498 221830 715919 688881 1519648 1484808 465119 464972 673566 682615 854886 827186 883797 894719 937829 946674 910333 1013833 2151646 2255543 1290770 1140018 740868 724396 890605 885352 927027 939219 971831 985178 1091323 1089472 4966527 5159242 39.95 71.2 1
11:59:08 2024-01-24 673154 668777 211724 207671 336195 342530 358098 354330 226884 225378 275233 281106 314461 321275 4244322 4549118 6490129 6312360 1146209 1181719 306739 272025 284973 291438 324852 315554 314892 315753 218344 222488 719213 683979 1541053 1491800 464128 462510 672611 678608 854886 829890 883834 892111 939192 953447 908928 1011903 2148169 2257457 1281354 1143707 742456 726526 889340 885352 929006 939292 969583 984465 1094511 1090635 4938033 5168067 39.95 71.2 1
11:59:09 2024-01-24 671950 668772 211759 207816 335689 342807 358134 353834 226656 224972 274427 281250 315693 320330 4242898 4542271 6481585 6307746 1148668 1182556 305494 272060 284973 291285 324888 315591 314670 317892 218344 221830 723443 682032 1568009 1493918 464788 462510 672611 679124 855492 831341 881249 890811 939229 954831 914212 1014065 2148169 2250025 1294537 1144523 743517 726489 886401 885191 930329 939292 968856 987102 1096069 1091049 4961906 5164381 39.95 71.2 1
11:59:10 2024-01-24 677176 667164 211728 207807 338778 342879 356235 354366 226884 224746 274427 281119 313515 321768 4233533 4554060 6476551 6321627 1147848 1188075 306205 274493 285610 291817 324852 317412 313458 315056 219061 220484 708544 678478 1530553 1498166 465450 462837 673566 677611 855492 832091 883797 886632 937975 956509 916296 1014792 2148477 2247750 1294537 1140449 744580 725938 884304 887618 931650 939444 969246 984427 1096048 1092664 4985338 5170603 39.95 71.2 1
11:59:11 2024-01-24 677172 667160 211814 206589 336773 342952 355414 353338 226884 224746 275269 281767 313515 320821 4236852 4554060 6453609 6331005 1150628 1189909 305921 271196 285851 291402 324852 317448 313648 315838 219745 221138 718613 679448 1538794 1498477 465781 464583 675481 678608 854280 831466 883797 890559 939342 956509 915668 1015205 2148477 2254165 1289754 1137977 743517 724543 882425 887981 934299 939292 964581 983774 1099267 1094247 4985338 5166901 39.95 71.2 1
11:59:12 2024-01-24 679259 668786 211693 206520 336230 345415 354881 355953 226919 224746 275040 282465 313550 320104 4242898 4551224 6462495 6331005 1153953 1189799 306454 271645 286248 291411 324370 318383 314892 315838 219745 221674 715754 679448 1533478 1498166 466113 465241 675974 680125 853034 834855 887137 891891 939490 955721 915705 1013272 2151537 2254203 1305837 1136395 743395 724580 885103 888249 934336 939292 964655 984401 1099675 1095832 5005462 5170064 39.95 71.2 1
11:59:13 2024-01-24 679855 666934 211755 208171 334644 346124 355949 352280 226919 225669 274391 280626 316059 318342 4245926 4611355 6444283 6317118 1153953 1189799 306454 271231 285726 286781 324852 315591 315557 315802 219934 221830 720269 682371 1539024 1499717 464128 464583 678617 681098 852252 832374 888735 891812 935393 957461 916725 1010274 2154603 2262076 1305837 1131518 743517 725975 881919 885559 934336 941807 966028 983072 1097269 1097384 5036774 5173753 39.95 71.2 1
11:59:14 2024-01-24 674877 669259 211693 208346 335684 345415 356485 354437 226919 224590 275886 280832 314936 319389 4236554 4586763 6508846 6302869 1153390 1188884 305494 271835 286486 291018 325287 315554 314892 315056 219402 221830 726385 679448 1574276 1509143 466513 462306 676885 681098 848592 832522 891461 892447 934327 953802 919693 1019775 2151646 2271269 1304122 1125480 742456 729387 881800 880498 934336 946598 968856 978070 1088384 1097384 5018016 5167014 39.95 71.2 1
11:59:15 2024-01-24 681313 667227 211728 207846 334750 346393 355414 354020 227941 224243 275040 281018 314496 318378 4235498 4543936 6500236 6298374 1144298 1189799 308349 271231 286687 291294 324888 315518 315816 315802 219438 222297 721971 688881 1546413 1494985 467776 464026 678850 684482 848431 825247 892735 897190 934327 948345 918423 1021268 2160918 2268502 1311486 1122245 737181 728835 888931 879026 929011 947069 973081 976642 1087612 1092359 4981779 5164381 39.95 71.2 1
11:59:16 2024-01-24 674867 667155 211737 208531 334680 344565 358134 354520 227588 224903 275040 279703 315446 319352 4233533 4535236 6542180 6289002 1138442 1186354 307418 271835 286459 291294 325287 315410 315557 315753 218720 222141 729693 687280 1540165 1497411 465815 459620 676168 682504 851116 827003 890826 897190 934841 948418 914228 1019775 2157776 2262076 1305837 1127885 740440 729423 889377 878734 925615 947069 972470 982334 1081353 1089472 4957905 5160698 39.95 71.2 1
11:59:17 2024-01-24 673129 667191 211027 207846 336737 342807 356556 352245 227553 224590 276412 280129 313550 321312 4227500 4518963 6537537 6302907 1130350 1187293 306918 271006 287639 291027 324888 317412 313971 315749 218755 222275 726385 687280 1558014 1495282 467799 464026 673529 685492 856007 826794 885056 894461 938232 946409 914212 1023500 2154785 2241433 1307720 1133971 738758 727668 888115 882917 926344 941105 973891 983774 1085301 1089783 4921871 5155816 39.95 71.2 1
11:59:18 2024-01-24 673335 667191 211719 206589 336773 342952 356521 352280 228295 223585 275075 281968 313550 321048 4236554 4479028 6518886 6312248 1131686 1188075 309565 270782 287652 291411 324852 318121 314449 318487 219533 222275 709870 688881 1549894 1490851 468778 464401 673529 685492 857651 825393 885131 897042 940750 948418 911777 1021268 2157547 2249690 1307720 1134778 740868 727255 890010 882255 926308 943028 974469 985328 1085301 1087632 4930089 5162696 39.95 71.2 1
11:59:19 2024-01-24 673607 667308 212357 207488 336737 342627 356556 352315 228330 224243 275040 282451 314461 321312 4236554 4466646 6509561 6317118 1131962 1189909 308314 270782 288293 291393 324708 317831 314640 318487 219191 221723 726385 688881 1554383 1488920 468443 465348 676441 684556 855492 825430 884568 894351 939192 946601 910221 1016074 2154748 2237301 1305837 1137204 737181 724580 887429 885559 925090 937579 973161 985941 1091360 1088242 4938311 5160698 39.95 71.2 1
11:59:20 2024-01-24 671662 666934 211763 207842 336230 342843 358422 352315 226182 224972 277146 281250 315431 320330 4236852 4537568 6481585 6289407 1147848 1186391 305991 272060 285596 288788 324744 317122 315263 319083 218579 222765 723443 682371 1547949 1496458 465838 462510 672611 678645 855492 832522 884819 892148 939229 954831 911992 1012577 2145539 2252882 1298303 1142451 745169 726636 885559 885463 931650 936882 968893 985202 1096048 1094247 4968569 5177445 39.95 71.2 1
11:59:21 2024-01-24 680373 666939 212686 206593 335715 345903 355165 353338 227015 224590 274847 282381 314461 319127 4232472 4544348 6434958 6312613 1154959 1189767 309492 272230 286137 288797 324780 318005 315263 315802 219982 221688 723169 681883 1539024 1498166 466113 464583 676968 680497 852762 832522 886392 892530 936986 954831 916845 1010423 2148590 2253938 1305837 1133165 742456 724580 881919 885559 935476 939292 964618 981634 1097306 1095905 5032366 5162696 39.95 71.2 1
11:59:22 2024-01-24 677371 667155 211393 208496 334715 344928 356485 354366 226849 224746 275691 279957 314971 319097 4236554 4595762 6509561 6307746 1151133 1190651 308619 271955 287679 287288 327151 315410 313469 317589 219450 221342 708071 679448 1550076 1507005 467211 459692 676416 680089 848740 830162 891461 889219 935576 946710 916966 1016873 2151646 2269389 1300424 1125480 741397 728452 883844 879154 931687 946400 970311 976679 1088201 1093473 4991178 5182529 39.95 71.2 1
11:59:23 2024-01-24 681592 667223 211728 207850 334680 346393 355414 354020 227623 224243 275269 282081 314496 317444 4229523 4550607 6500236 6314368 1144972 1189688 311248 271125 287257 288824 326690 315410 315780 315802 219745 221830 731186 688389 1547302 1499395 468184 463200 678407 684070 848703 827810 890522 900606 930113 946565 917039 1021268 2160645 2265286 1317136 1121448 738758 728701 885596 880345 930329 945731 973081 976642 1086070 1092664 4987616 5160698 39.95 71.2 1
11:59:24 2024-01-24 675009 667236 211684 208171 334680 345415 357595 354520 227623 224937 275269 280395 315481 319090 4236852 4537583 6514144 6305594 1144972 1189688 308279 271920 287226 288621 327151 315554 315816 315802 219438 222141 720500 688881 1543537 1497337 466183 462546 679333 685529 847500 827539 891789 897264 932821 946565 919581 1022876 2160918 2264841 1311486 1126808 738758 729460 889377 877782 927658 947738 973161 979539 1084532 1091085 4968569 5155009 39.95 71.2 1
11:59:25 2024-01-24 673335 667236 211763 208861 334750 342952 358422 352245 227394 224903 275304 279738 315481 320330 4254590 4540707 6556008 6310688 1137629 1185913 308173 271920 286342 287427 325287 315591 314449 317861 219003 222417 723443 686915 1541273 1493918 469112 462746 673566 683042 853034 828985 886392 894719 938232 945633 915816 1025069 2154785 2260473 1307720 1133971 740868 729423 890010 882021 926344 945731 973199 983774 1085239 1087899 4952365 5158688 39.95 71.2 1
11:59:26 2024-01-24 673129 670784 211318 207816 337446 342843 357595 355021 227518 224208 276114 280591 315685 321731 4236554 4506846 6564904 6309851 1138367 1190958 308103 271990 286723 291223 325778 315194 314640 318414 218685 222601 732679 686915 1536633 1499661 466777 459728 673566 682615 852363 828985 888288 895629 938232 946529 915816 1022330 2157547 2266893 1334477 1127083 739285 729387 890647 879984 926271 948408 973891 983736 1084458 1091012 4975933 5155009 39.95 71.2 1
11:59:27 2024-01-24 673129 666970 211649 208930 335653 342915 358098 354770 227553 224903 277971 279703 315411 320784 4227182 4547596 6546701 6291824 1138769 1189799 307347 271196 286248 291499 328541 315338 315335 319120 218685 222453 731186 688762 1567224 1493009 466243 459764 675002 682615 852363 827810 888836 897264 937567 948418 915816 1021961 2157776 2265286 1307720 1128689 741397 729387 890642 879984 926271 947738 975165 982334 1082119 1091012 4975933 5164381 39.95 71.2 1
11:59:28 2024-01-24 672139 670780 211470 207846 337245 342843 357595 355021 227045 224555 276114 280591 314461 321768 4234849 4531087 6556170 6301256 1136742 1182703 307347 271610 287756 287831 327188 317086 313971 317444 219121 222239 723443 684329 1560398 1495394 467909 461360 672611 682615 852357 827810 886392 897264 938232 947078 915166 1022726 2156241 2252882 1307720 1133971 741397 728701 890010 881593 926878 943028 973081 983774 1085301 1089783 4934785 5155816 39.95 71.2 1
11:59:29 2024-01-24 672652 667196 211649 207671 337438 342843 356521 352280 227553 223551 275655 281215 313515 321275 4240639 4488875 6556143 6293929 1131962 1187839 310039 271231 288211 288008 324852 318383 314269 316009 219214 221830 726385 686637 1590784 1493918 467946 462510 673566 686231 854886 826600 886392 897336 939563 947078 912461 1022726 2157812 2246872 1307720 1134778 739285 728701 889377 882881 927621 942992 975276 984476 1088384 1091328 4925386 5168067 39.95 71.2 1
11:59:30 2024-01-24 675043 667191 212357 207164 339735 344855 356521 354020 228295 224903 275040 282940 315951 321019 4235347 4477074 6499413 6293891 1133540 1184233 307312 270937 288044 291633 324852 318121 314413 315973 219367 221830 726385 688881 1550632 1493269 467578 463164 673566 684556 855492 825393 884426 898681 939156 948418 911777 1016798 2156241 2240842 1300424 1136395 737181 727668 891612 885463 925090 937615 975276 983029 1091287 1088242 4926534 5155816 39.95 71.2 1
11:59:31 2024-01-24 671294 669734 212357 207811 336195 344928 357559 354020 226884 227760 277220 281888 315951 320038 4260688 4512731 6476161 6325892 1135512 1183999 309250 272230 286235 286711 324852 317861 315262 317625 219367 222297 726385 687897 1535467 1482335 466188 464912 675481 682615 855492 829151 883797 899966 939156 952029 911814 1015277 2151646 2251029 1315287 1140018 740340 726122 890642 887981 926405 937313 973081 982991 1092871 1091475 4957122 5168067 39.95 71.2 1
11:59:32 2024-01-24 675554 669259 212322 208140 337719 342807 356521 357035 227273 225426 275441 281306 314321 322150 4245006 4550380 6495453 6299487 1151322 1191536 305921 272025 286248 291705 324852 317376 313678 316708 219402 221830 720269 679689 1560849 1496272 465338 462510 673566 678091 856706 832091 883131 888846 939192 955912 915816 1010878 2144906 2252882 1305691 1142451 745444 726122 885559 889252 931650 939292 967441 984427 1096069 1094210 4975933 5170064 39.95 71.2 1
11:59:33 2024-01-24 680553 669724 211719 206511 336466 345649 357775 355990 227273 224833 275126 283027 314538 320294 4235574 4550569 6472149 6321627 1153205 1182666 306384 273804 285820 291705 324888 318346 313458 315056 219402 221483 717183 679448 1535897 1497337 466113 463927 673566 678608 855492 832091 883834 891479 938492 954831 917062 1012625 2151646 2257680 1303953 1134778 744384 723580 883051 887981 934336 939292 964618 982334 1098860 1096607 5004996 5164381 39.95 71.2 1
11:59:34 2024-01-24 678851 668786 211814 208252 337510 345369 358029 355523 226709 226195 275126 280503 315271 318196 4239578 4617034 6499526 6302869 1161561 1189799 306918 272441 284866 291826 327188 315482 315564 315838 219745 221830 727856 678963 1562740 1500612 464128 459800 677927 677574 848703 834524 889257 888115 932821 956181 918303 1016118 2148477 2277722 1298303 1128689 745444 729492 881370 882356 936995 945731 965793 978033 1091287 1099717 5018016 5155816 39.95 71.2 1
11:59:35 2024-01-24 683956 672284 212074 208573 336556 345758 357522 354033 228119 224608 275935 281271 314321 320257 4233533 4559688 6537535 6299487 1147391 1189799 307347 270971 287603 291294 326726 317412 315335 315838 220123 221138 720042 683349 1562887 1503138 467578 459836 678888 682615 848740 829573 889387 894719 932125 952065 919679 1019775 2156241 2264862 1305971 1122282 741397 729736 884304 880461 931650 945731 970311 976605 1088384 1094283 4990063 5172675 39.95 71.2 1
11:59:36 2024-01-24 683257 672542 212207 208177 336560 347350 357775 354698 228084 224799 275971 281412 315951 319352 4238942 4553208 6500236 6302869 1144575 1184307 308349 271231 286687 291741 326726 315554 315816 315802 219710 222516 723443 688389 1528911 1493918 466147 462510 676968 684556 848101 827186 891789 894498 930076 948418 918990 1022726 2157547 2266893 1302273 1122208 739285 728701 885596 880308 930329 946400 973081 978070 1087612 1094247 4982859 5172675 39.95 71.2 1
11:59:37 2024-01-24 680709 671625 211578 208361 337573 346810 356307 353911 227925 224903 277735 281215 314936 318190 4236554 4537455 6509437 6298463 1143758 1182666 308349 271196 286723 291499 324888 315554 315816 315573 219745 221830 723443 688881 1529659 1498166 466477 462510 678407 684556 848703 827810 892150 897264 931466 948418 918990 1022768 2160918 2265286 1302070 1121411 739009 728701 887484 880345 930329 947069 973081 978033 1086841 1092628 4997522 5169383 39.95 71.1 1
11:59:38 2024-01-24 678409 671363 212176 208361 337335 346528 356521 354020 227333 224590 275233 281170 315817 317820 4239578 4537568 6500165 6293490 1142943 1188955 308314 271196 286687 291294 326726 315289 315816 315838 219402 222453 717558 688881 1542123 1497523 465817 462546 677927 684556 849086 827810 890485 897264 932821 948418 916732 1022726 2160918 2268502 1311486 1124679 739285 730720 888115 879026 931650 948408 973853 978033 1088384 1093774 4997522 5164307 39.95 71.2 1
11:59:39 2024-01-24 680343 671625 211543 208168 336859 346393 358537 354020 227906 225077 275548 281416 314936 317408 4223296 4537455 6500236 6302869 1144575 1189799 308314 271196 286450 291294 324852 315518 315816 315802 219745 222297 723443 688881 1536243 1496309 466513 463200 678407 684556 848703 827810 890485 897264 933159 948418 918990 1021997 2160918 2268502 1291180 1122208 738758 728858 888115 880350 930329 948408 974469 978033 1090457 1095905 4971311 5165690 39.95 71.2 1
11:59:40 2024-01-24 678892 671630 211693 208136 337230 346638 357595 354589 227308 224903 275233 281482 314936 317408 4229844 4537455 6490910 6293490 1143758 1188918 308314 271231 286486 291705 326726 315482 315816 315838 219438 222297 736130 688881 1536633 1493083 466147 463659 676968 684556 848703 827810 890522 896991 933518 948418 916317 1022726 2160918 2266893 1311486 1123879 738758 731257 888115 877746 929011 948408 976484 978477 1088405 1095202 4980744 5159951 39.95 71.2 1
11:59:41 2024-01-24 677822 667232 211719 207846 334640 346737 356378 354020 227906 225391 275233 281658 317884 317856 4229373 4540707 6518789 6293490 1140070 1189527 308063 271231 286723 291777 324797 315482 315550 315717 218720 222453 736130 687897 1535081 1493083 466777 459764 675019 682615 848740 828985 889146 897264 935576 946565 918371 1021268 2157849 2265286 1309603 1128689 739285 729464 890642 879984 927612 948226 977142 981353 1083580 1094425 4975816 5164381 39.95 71.2 1
11:59:42 2024-01-24 671987 667191 211371 208391 337210 342807 357595 352280 227394 225391 276042 280591 316185 321275 4233533 4534326 6546862 6302972 1137255 1186170 307347 271231 286723 287462 324797 317376 313971 317861 219061 222453 723443 686915 1537185 1496458 467946 459836 673566 684017 852998 828985 887656 897264 938232 948149 913182 1023131 2157849 2255636 1300187 1134778 741397 728320 890642 884730 929006 947306 975861 984363 1086821 1091255 4944178 5160698 39.95 71.2 1
11:59:43 2024-01-24 673905 671081 211693 207492 338778 344892 356521 355523 228649 223585 275040 282376 313480 320821 4227500 4469756 6500236 6321377 1132769 1182556 308314 273149 287401 291402 324852 318383 314670 315056 219367 221830 726385 688881 1535653 1484698 467247 464256 673566 684556 855492 826600 885093 898681 939192 946601 913145 1016836 2157849 2239764 1285633 1138014 738232 726379 893143 888796 926368 941954 975861 987253 1094585 1088095 4919500 5157525 39.95 71.2 1
11:59:44 2024-01-24 673340 667164 213123 207662 337821 344602 356521 352028 226919 225741 274427 281570 314461 320594 4236554 4492845 6462307 6302869 1135196 1182593 308349 271161 285846 291777 323615 317412 314604 315838 219061 221830 726385 688389 1552424 1483030 466113 464583 673956 682615 855492 825508 883797 894719 938528 952029 911814 1016523 2151646 2247824 1315287 1138717 740440 726675 890860 887981 927027 941954 972968 985066 1094585 1089783 4938311 5163202 39.95 71.2 1
11:59:45 2024-01-24 671717 667831 212101 208077 334750 342915 358134 351704 226849 224972 275233 281530 314461 319841 4233533 4534060 6476161 6312360 1141701 1180846 307382 271231 285165 286347 324636 315591 314866 315838 219214 222453 751877 684956 1533373 1484698 464128 463891 673566 681647 854615 830162 886392 893451 937829 953017 910485 1012354 2145422 2252447 1307610 1146158 744049 726563 888078 885389 930329 941954 971325 986605 1096048 1091856 4966527 5164381 39.95 71.2 1
11:59:46 2024-01-24 676791 671048 212353 207199 337281 345635 355949 352315 226919 224937 275233 282341 315284 321048 4227500 4541588 6472361 6307558 1152308 1188075 306454 271680 286248 291705 324623 317897 314449 315838 219745 221165 718613 679448 1539760 1497374 465159 465241 676698 680125 854886 833307 886392 889513 938232 954831 914228 1012391 2151363 2254240 1302070 1142891 745646 724433 885407 888658 931576 939219 967862 989302 1096048 1096719 4975933 5170565 39.95 71.2 1
11:59:47 2024-01-24 680851 667196 212682 207317 336230 346393 355379 353303 227553 224937 274427 283204 313550 319352 4235687 4537380 6444283 6348932 1153953 1188075 306419 271231 285931 291705 324852 318383 314449 315730 219402 221519 715754 679448 1533463 1498166 466777 465241 676452 680125 854280 832091 887137 892295 938232 955505 914266 1013122 2151401 2252597 1303953 1141262 745646 724360 886401 889470 931650 936187 967478 983066 1097493 1094210 4978224 5164381 39.95 71.2 1
11:59:48 2024-01-24 680851 667543 213060 207816 334680 346393 355414 352280 226919 225286 274199 281447 314496 317892 4239578 4586633 6444283 6302869 1158870 1188075 307132 271231 284937 287181 324852 315554 315816 315838 219745 221830 718819 683005 1529930 1499270 463984 463927 678407 678645 850549 833307 888922 888254 935576 959227 922086 1015633 2153069 2273338 1300187 1134868 744580 728664 885770 885472 934336 942992 969208 982334 1097604 1096607 5038172 5155816 39.95 71.2 1
11:59:50 2024-01-24 676347 667200 211689 208500 336186 345415 356521 354401 226884 224937 276114 280360 315191 319841 4227224 4593301 6499413 6302878 1155893 1186023 305494 272060 286723 287832 324833 315086 315557 315021 219402 221830 727856 679170 1556943 1510213 466513 459800 676968 681647 848740 832128 890448 890811 936283 956509 920928 1016686 2154603 2279807 1303953 1128179 745646 729619 881800 881630 936349 946996 966482 978070 1091323 1100459 5013555 5155816 39.85 71.2 1
11:59:51 2024-01-24 680819 667164 211689 207850 338530 345659 355414 353303 227623 223585 275691 280709 314936 319877 4233533 4559239 6499526 6302869 1145758 1189799 307347 271386 287639 291037 324308 315518 314892 315056 219745 221173 717000 681883 1545118 1507412 467946 459584 678888 682615 851153 830162 891349 895452 936986 952452 922351 1018899 2154603 2266898 1315215 1127885 741397 731526 883677 881161 934336 947069 970274 977741 1091323 1094247 4994744 5160698 39.95 71.2 1
11:59:52 2024-01-24 678892 667232 212353 207850 334680 346393 356199 352028 227588 225170 275040 281447 315411 317408 4221945 4530974 6490910 6284517 1141314 1186120 308063 271006 286687 291294 324888 315482 315550 315838 219402 222297 734614 688389 1538687 1495208 466513 459908 676968 684556 850940 830332 893335 898539 934327 948418 919730 1021118 2163929 2266893 1309603 1125480 738758 732853 889377 879984 929011 948408 975861 978804 1086841 1091085 4966250 5151333 39.95 71.2 1
11:59:53 2024-01-24 675375 667196 211755 208500 334644 344928 357595 354020 227235 224937 275040 279878 316397 318865 4235687 4537455 6514144 6289002 1138442 1185330 308314 271231 286736 291366 324797 315482 315816 316294 218755 222488 734614 688881 1537185 1495208 465853 459836 677404 684918 851042 829151 891461 898539 935393 950163 917659 1021884 2159383 2266893 1309603 1128985 739285 731490 890010 880038 930329 946556 973853 981634 1085276 1091085 4972381 5151333 39.95 71.2 1
11:59:54 2024-01-24 673905 667196 211719 208535 335689 342952 358170 352280 227941 224937 275269 279508 315188 320367 4227500 4527662 6542180 6284517 1136817 1188955 307382 272196 286687 291741 325813 315446 314892 316009 218379 222297 724914 686915 1535713 1493009 466777 461065 675444 682394 852932 827699 888884 899817 937383 951105 915668 1025801 2157849 2262883 1311486 1131104 740340 730699 890010 881124 926308 947069 972470 983774 1083727 1091049 4969022 5151333 39.95 71.1 1
11:59:55 2024-01-24 673905 667164 211071 208500 336737 342915 358674 352280 226919 224590 276149 280164 314496 321312 4232660 4524152 6537143 6284517 1138028 1186351 306918 271266 286392 291294 325813 315482 314892 316009 218720 222297 724914 686915 1537185 1497411 467443 462306 675481 682541 852932 828874 888884 898650 938122 946565 915816 1024626 2157547 2266893 1309603 1125480 738758 732453 889377 877782 928352 947306 973853 979539 1085301 1091085 4972381 5141086 39.95 71.2 1
11:59:56 2024-01-24 673905 667196 211719 208535 336195 342915 358134 354770 227588 224937 275233 279808 314971 318915 4233533 4534663 6537537 6284517 1136817 1188075 307382 271835 286360 290813 328041 315554 314007 316009 218755 221830 731902 686295 1534959 1497411 469112 459656 673566 681984 854479 830051 888847 894351 938232 948660 915816 1026271 2156279 2259282 1285633 1135144 741397 729017 886801 880450 926308 945731 973161 981595 1085301 1089205 4939461 5155930 39.95 71.1 1
11:59:57 2024-01-24 673612 667232 211545 208166 337517 342843 356592 352280 227588 223620 276114 280626 313550 321312 4211216 4491185 6537537 6302869 1130728 1186391 306454 271196 287693 290404 323855 315591 313971 315788 219156 221928 724914 685311 1589938 1497102 467836 462365 674344 684482 854790 827039 886392 899929 939292 947078 912998 1021603 2157849 2254352 1311486 1134778 740868 726855 886801 883028 927658 943028 973891 981353 1086841 1087935 4924229 5158411 39.95 71.2 1
11:59:58 2024-01-24 673335 667263 211724 207811 337790 342915 356556 353303 227941 223551 275269 281710 313515 321312 4220319 4475563 6528212 6307746 1128740 1188112 308089 271041 288405 291294 324888 317448 313720 318487 219498 222275 731902 686787 1562801 1497411 469447 463345 673529 685529 855492 826564 886503 897079 940750 948418 912461 1020188 2157547 2255636 1307720 1134778 741397 728320 890642 880593 926344 945064 973853 984476 1085301 1087935 4933608 5141086 39.95 71.2 1
11:59:59 2024-01-24 672858 671076 211684 207885 337245 342915 356556 352280 227588 223585 275920 281333 313585 322106 4233533 4484809 6537537 6298374 1130691 1188075 307132 271231 288098 291027 326617 318763 314419 318487 219191 222226 723443 685311 1619295 1497137 468463 463018 673566 684556 854886 827810 887432 896972 939563 947747 914303 1024149 2157849 2247936 1309603 1136120 740340 728701 889382 884207 928352 944396 975314 983029 1088384 1089509 4914850 5141086 39.95 71.2 1
12:00:00 2024-01-24 673340 667236 211763 207846 337517 344928 356556 352020 227941 223585 275304 281977 313585 321312 4227500 4475846 6518886 6299487 1128740 1188222 307168 270817 288234 288404 324708 317867 314341 317589 219144 221723 726385 689257 1548846 1495282 468740 464511 673566 684556 855492 827971 885019 896968 939156 948149 914752 1016836 2154708 2240842 1296726 1136395 738758 725570 890735 885559 926405 937615 976008 985165 1094811 1087472 4907696 5155930 39.95 71.2 1
12:00:01 2024-01-24 675523 669734 212651 207636 336431 345391 356485 352028 227553 224937 274356 282306 315951 320330 4220281 4465441 6480975 6293490 1131850 1184758 309002 273031 286911 288856 324708 317715 314748 318038 219604 221870 726385 688881 1523662 1484698 466513 465241 674677 685344 856706 827736 883797 894424 943573 948418 913145 1016836 2154312 2238246 1352919 1134778 737181 727668 889104 884798 926271 937615 976008 987026 1088384 1090555 4917115 5158688 39.95 71.2 1
12:00:02 2024-01-24 673603 667164 212353 207821 336666 344892 356485 354020 228100 224555 275004 282306 313515 320330 4230199 4476117 6495453 6302869 1134150 1188987 310845 273417 286580 288824 324744 317940 314233 317299 219262 222190 717369 688881 1533919 1484698 468778 464985 675481 685529 856706 827186 886503 898317 939156 946601 913145 1016037 2151646 2241359 1303953 1138014 740440 725607 892245 887350 926405 937543 973580 985165 1093645 1089783 4938311 5156114 39.85 71.2 1
12:00:03 2024-01-24 670637 669280 212348 208171 336186 345415 358638 354770 226691 225286 275004 281412 314426 319352 4223334 4524504 6480975 6305187 1135779 1187278 308208 271470 286105 288824 324744 317679 314748 318038 219227 221794 726385 688389 1539024 1488112 466363 465241 675002 684070 855492 828876 885093 894719 939192 952029 912964 1015277 2151646 2247824 1296420 1139361 740868 726122 890642 887355 927064 937543 973081 983029 1093682 1091328 4947716 5155009 39.95 71.2 1
12:00:04 2024-01-24 671625 669259 211728 207842 336190 342843 358134 353268 226814 224937 275004 281260 314207 320520 4223019 4536158 6500215 6314744 1140402 1185693 308173 271695 285632 288572 324816 317195 315335 315838 219026 222453 715919 688603 1557113 1484698 465450 464583 673956 684881 855492 829573 886392 891780 937793 954120 911740 1014554 2150117 2257607 1309529 1140449 741397 726636 889377 887708 928316 937543 970311 985903 1096048 1091049 4957122 5163316 39.95 71.2 1
12:00:05 2024-01-24 672615 668786 211724 208140 339490 342843 356556 354366 226884 224903 275040 281215 314426 321768 4217232 4541899 6499116 6310688 1149413 1189841 306883 272563 286186 288829 326690 317412 313714 316486 219179 221928 721719 679448 1560849 1497102 466113 464538 675481 678571 857923 833897 883131 893561 940558 956181 914479 1012317 2148590 2254390 1302070 1140449 744388 726636 884304 887981 931650 939292 966028 983029 1097604 1094210 4961444 5158688 39.95 71.2 1
12:00:06 2024-01-24 680819 669729 213024 207483 334710 345903 355914 353303 227359 225391 274391 282597 314461 318342 4230199 4538163 6461683 6320121 1156085 1190688 309201 271920 286213 291705 324479 318869 314640 315694 219982 221483 715754 679448 1523798 1500059 466513 465241 676968 680089 853034 832337 886392 889476 938232 956181 917118 1010605 2146949 2252882 1305837 1136395 744384 724543 883051 887981 935665 937543 964618 983774 1099639 1097384 4989950 5158725 39.95 71.2 1
12:00:07 2024-01-24 682733 669259 212840 207842 334680 346393 355414 352280 226884 225600 274356 281447 314936 318342 4230199 4573441 6443625 6310688 1154152 1189762 306419 271196 286450 287181 323819 317267 315780 315802 220123 221674 718819 683349 1548377 1497411 466113 464912 678407 680608 852764 832522 888288 892111 935540 954831 918423 1010423 2148590 2259282 1305837 1131518 742987 726122 882457 885463 934336 937543 965991 980935 1097269 1097114 5018788 5158688 39.95 71.2 1
12:00:08 2024-01-24 679822 667835 211724 208171 334680 345649 356449 352280 226849 225669 275040 280164 314936 318603 4225376 4606617 6443625 6301256 1158832 1186354 306454 271610 285971 287316 324852 315482 315780 315802 219367 221688 727856 682371 1554369 1503138 463942 459800 678617 677574 848740 833307 890448 888181 934179 957534 919570 1010878 2148590 2277722 1321044 1128689 746506 729423 883051 883544 935476 945731 965793 979501 1089706 1098938 4999259 5141011 39.95 71.1 1
12:00:09 2024-01-24 681313 667119 211689 207846 336195 344928 355949 354401 227553 223585 275851 280657 314426 319352 4228790 4563097 6498411 6298374 1147391 1188139 309274 271730 287567 287701 324797 315554 315335 317589 219367 221483 712650 681395 1551434 1507412 467909 459872 678407 682131 851153 831931 889275 891780 935503 952065 919642 1021268 2154708 2268502 1315253 1127083 743517 729387 883051 880272 935665 947306 968819 979501 1089706 1096607 4994744 5155930 39.95 71.2 1
12:00:10 2024-01-24 682076 667200 211689 207850 336195 346883 354845 354520 228295 224555 275233 280591 315951 319783 4226239 4541899 6499674 6293490 1144693 1188881 308314 271006 287252 291741 324419 317122 315780 315802 220123 221830 717369 687897 1547584 1499544 467578 462510 678888 684556 848468 829573 893096 897375 932821 946674 922365 1022726 2160918 2268502 1305971 1121411 740340 728944 885689 881708 931650 947069 973081 978033 1088384 1097114 4987616 5160698 39.85 71.2 1
12:00:11 2024-01-24 676858 667232 212348 207885 334680 345893 357559 354770 227588 224903 275864 281201 315898 318051 4235574 4524279 6500236 6303516 1142943 1188918 308349 271231 288076 291777 326726 315482 315816 315838 219745 222453 726707 688881 1569548 1496272 466513 462546 678888 684556 848703 827810 891752 898539 934142 946529 917002 1022726 2157849 2266475 1311486 1125480 739285 731526 889104 879053 930329 948408 973853 979839 1088384 1091856 4966527 5145637 39.85 71.1 1
12:00:12 2024-01-24 675043 667164 211724 208686 334680 345415 357595 354876 227308 225426 275828 280310 315341 318683 4235687 4534024 6509437 6292811 1138442 1182703 308173 271266 286477 291705 324797 315446 315780 317965 219214 222453 734614 688389 1570632 1495505 468110 459800 675019 684070 851153 828985 890485 898539 935503 948418 918423 1021997 2157849 2266893 1311486 1127083 740440 730972 890014 879026 928316 948408 975733 982334 1085264 1092628 4962982 5145637 39.95 71.2 1
12:00:13 2024-01-24 673607 671290 211719 209183 335689 344602 358387 354876 227308 225426 275548 279598 315306 320147 4226141 4521124 6499413 6279630 1141701 1186318 308279 271196 286799 291705 326726 315230 315816 315586 219214 222297 719544 688389 1536293 1493646 466513 459872 676968 684070 848703 827810 890531 896066 934841 948418 918339 1022726 2157849 2265286 1311486 1125205 739285 729542 888207 879984 928969 948408 973853 979501 1085301 1091049 4962982 5134053 39.95 71.2 1
12:00:14 2024-01-24 673607 666939 211719 208899 337812 344602 357848 355021 227413 224833 275742 279598 315306 319170 4223019 4531441 6546858 6296050 1135196 1186354 307382 271645 286777 288450 325287 315482 315335 316009 218720 222453 728200 687619 1543838 1493918 466777 459764 674909 684283 851153 827810 887846 898650 937567 946565 916467 1022726 2154748 2262076 1309603 1128689 739285 731132 890735 879984 926308 947738 973853 982334 1084495 1091049 4962982 5149309 39.95 71.2 1
12:00:15 2024-01-24 672652 671085 211411 208899 338769 342735 357452 354484 227413 224833 275935 279528 315012 320374 4211216 4536501 6542180 6293490 1134718 1185440 307347 274493 286786 291223 325515 315518 314670 318226 218685 222297 727856 686424 1542638 1493918 466513 461323 673566 682615 851754 828985 888288 898539 938232 946601 915816 1023094 2154748 2259282 1307720 1131518 740340 730662 890102 879140 926308 945731 973853 984476 1084495 1090242 4971559 5147941 39.95 71.1 1
12:00:16 2024-01-24 671987 671085 211411 208216 337639 342735 357452 355523 227413 224451 276980 281039 314426 321768 4211216 4500444 6550910 6284112 1136817 1184758 307132 271231 286248 291231 325287 315518 314670 316705 218685 222297 723443 686424 1540165 1493918 466513 461397 673566 682615 852394 829573 888288 894388 938897 946601 915816 1028252 2154708 2260436 1307720 1133971 741397 729678 891612 880345 927658 946598 973891 985328 1085301 1091049 4945309 5153833 39.95 71.2 1
12:00:17 2024-01-24 671987 671368 211369 208396 337639 342735 357452 355523 227580 224451 276149 280630 314461 321312 4232585 4503301 6528212 6302869 1131962 1181829 307347 271231 288382 291294 324852 317412 313971 317444 219026 221830 717369 688389 1541857 1493918 468646 464583 673566 684556 856580 827810 886392 898008 939192 946529 913145 1019049 2154708 2239253 1298575 1136395 737181 726122 890642 885463 925615 937651 975314 985202 1091323 1087899 4909554 5161999 39.95 71.2 1
12:00:18 2024-01-24 676003 669734 212720 207673 336595 345234 357153 352028 227518 224937 274391 282341 315951 319629 4223597 4461995 6462659 6298374 1131924 1184600 309250 270782 286607 292600 324852 317897 314892 315753 219402 222141 726385 688881 1533822 1484698 466550 465241 673956 684556 855492 826564 883797 898650 940676 946565 913145 1019049 2151646 2241545 1300424 1137204 738232 726122 888723 885559 926405 937651 976045 985165 1092637 1088242 4919068 5161999 39.95 71.2 1
12:00:19 2024-01-24 675523 671154 212882 207997 338472 344892 356521 354020 227623 225286 276949 282751 314207 319389 4217269 4470694 6462934 6298374 1131155 1186538 308349 270972 286723 291822 324852 317448 314892 315056 219061 221830 726385 688881 1564878 1484698 466550 464949 673956 684556 855492 827186 884464 897042 939192 946674 913182 1016836 2154708 2246872 1281936 1138014 739285 726636 886801 888078 926405 937543 973161 983066 1094548 1091410 4905284 5140897 39.85 71.2 1
12:00:20 2024-01-24 675486 670674 212590 207488 336431 344928 356521 352028 227626 224937 274356 282381 313550 320330 4227182 4467433 6471116 6302883 1131924 1187293 308349 271006 286723 291777 324852 317897 314670 315056 219402 222141 715415 688881 1530821 1484698 467247 465241 674469 684556 856706 827810 885093 897901 939229 946674 913219 1016873 2151646 2239764 1281936 1138014 739285 725607 891612 888249 926405 939110 973891 987140 1094548 1090635 4909119 5159951 39.95 71.2 1
12:00:21 2024-01-24 673533 666934 212646 207492 336768 344892 359045 352245 228428 224520 275269 282341 313585 320674 4211216 4466943 6490910 6293972 1134386 1181829 308314 270971 286723 291777 324852 317412 314449 315056 219367 221830 726385 688881 1569889 1486918 467615 465241 674469 685529 857190 827810 885761 897372 941260 946674 913182 1016836 2151646 2243688 1305837 1138014 739285 725607 892245 887350 926308 941141 975748 987845 1094311 1092875 4935859 5163202 39.95 71.2 1
12:00:22 2024-01-24 671987 668777 211719 207671 338778 345415 358638 353303 226884 225635 275828 282138 314461 320184 4221156 4523901 6462270 6293490 1141701 1180846 307848 272060 284973 286946 324852 317412 315335 315056 219402 223114 731015 686915 1577526 1484513 465450 465241 673992 682615 855492 830162 886392 894719 941963 954831 911851 1015314 2148590 2258564 1307610 1144077 743395 727668 890200 888249 931654 943215 972020 988677 1097530 1095979 4963083 5164381 39.95 71.2 1
12:00:23 2024-01-24 677450 669624 212251 207811 337790 345415 355949 354401 227766 224937 275269 283340 313550 321768 4223485 4537342 6481585 6312613 1150591 1186391 309492 271835 286727 291777 324888 318383 313971 315532 219745 221519 718613 679448 1532383 1497411 465159 465241 675019 680125 856706 834561 886392 890848 939229 956181 918423 1013347 2148316 2256079 1305837 1134778 744384 725607 885770 889095 936921 941954 969246 983699 1102290 1098014 5018940 5155816 39.95 71.2 1
12:00:24 2024-01-24 681320 669729 212497 207881 334680 346638 356378 353303 227588 225669 274391 280876 314936 318378 4227500 4586121 6463180 6298477 1152271 1187233 306918 271231 286289 287216 324852 315591 315816 315838 219780 221830 729327 682371 1545391 1501793 465119 464912 678888 680644 850549 831822 889146 891516 937567 955543 918237 1012625 2150117 2265286 1307720 1133971 744580 728516 886401 887981 936293 943956 969246 982222 1099907 1098051 5022961 5158688 39.85 71.2 1
12:00:25 2024-01-24 679611 669250 211724 208908 337821 345903 356235 352280 226340 224972 275269 280164 314971 318828 4227500 4605568 6499413 6290000 1158908 1182593 305494 272095 284973 291330 324797 315482 315780 315838 218755 221830 717369 679448 1561218 1507412 465450 459836 677927 679087 848740 834598 890522 889513 934216 957265 919570 1016074 2150117 2274009 1285633 1128985 745646 732853 883881 883746 936958 947629 969246 979352 1090732 1097000 5009041 5155816 39.95 71.2 1
12:00:26 2024-01-24 679859 671331 211481 208166 336466 344928 355985 354401 227588 223620 276114 280700 317652 319352 4227500 4556000 6500236 6293490 1145758 1189799 307848 273031 287715 291294 324570 315591 315335 315838 220088 221568 714325 684956 1580725 1508903 467946 462546 678888 684556 848740 830162 892479 895629 932125 946710 922365 1021268 2157547 2268765 1307819 1128985 743517 731812 883881 881235 935627 947629 972387 981634 1089742 1094283 4975745 5151667 39.95 71.1 1
12:00:27 2024-01-24 680893 667196 211728 207876 334785 346393 355414 354020 228135 224746 275886 281250 313550 317408 4220281 4544534 6490129 6293528 1142943 1187293 308349 271196 286813 291233 323855 315554 315816 315573 219745 221830 724914 688881 1541339 1498166 468110 463563 678888 685529 848703 827810 894443 899289 932858 946601 919716 1024272 2163836 2273748 1291180 1124160 740340 730773 889461 883746 932355 948651 973775 979501 1089955 1094425 4961481 5151333 39.95 71.1 1
12:00:28 2024-01-24 674914 667011 211763 207846 334671 346393 356556 354020 227756 224746 275269 281447 315446 317408 4217269 4551241 6490910 6275152 1142943 1185477 307418 271196 286813 291705 326726 315216 315816 315056 219402 222801 731186 688881 1561021 1502465 466550 459908 676968 684556 850940 828397 890526 897372 935540 946601 919307 1025119 2162294 2265707 1287482 1125765 740340 732853 890730 880609 930329 945854 973891 982222 1084495 1094664 4961879 5141086 39.95 71.1 1
12:00:29 2024-01-24 674877 667227 211763 208320 336713 345903 358423 354520 227976 224937 275269 280753 315481 318378 4224168 4531441 6508846 6279630 1140501 1188955 307848 271266 286284 291393 324797 315482 315816 315056 218755 222801 728200 687897 1547679 1493918 466550 459908 676968 684556 851153 828985 890642 896405 936986 950995 918237 1022501 2160849 2270541 1311486 1128179 740340 732853 890642 879063 929011 949998 975748 982334 1086569 1093437 4968832 5141011 39.95 71.2 1
12:00:30 2024-01-24 673129 667196 212353 208535 335715 342988 358134 352280 227941 224937 275269 279919 315446 319024 4224168 4525391 6537537 6289002 1136817 1186354 309019 271266 286396 291294 327042 315591 314670 316486 219274 222297 717732 685934 1542662 1502465 468646 459872 673566 682615 854280 830162 888288 898391 939379 948272 915742 1025613 2157776 2261275 1307720 1135144 741397 728447 886764 881745 929043 945731 974245 983029 1085276 1092664 4924229 5141199 39.95 71.1 1
12:00:31 2024-01-24 672652 667227 211689 207527 336773 342879 356521 352315 227553 223365 275691 281482 313515 321312 4215902 4460261 6528212 6289002 1128740 1185477 307132 271006 288166 290885 324852 318158 314007 316044 219061 221830 726385 686915 1559592 1495245 469015 464583 673566 685529 855492 828876 887137 902493 942903 948381 914099 1022689 2157675 2244737 1424864 1136395 738232 728701 890726 885559 928974 943028 976777 987140 1088127 1088242 4906589 5149309 39.95 71.2 1
12:00:32 2024-01-24 674858 667196 212717 207706 336466 344928 356521 352028 227588 224972 274391 282341 314242 320140 4223891 4464326 6467652 6303248 1131962 1188075 308385 270404 286875 291438 324852 317412 314670 317516 219438 222297 727856 690855 1532745 1491814 467615 465241 673992 684371 858448 829741 887137 899817 943573 950835 914340 1022188 2154603 2240842 1298575 1137204 740440 727152 893273 887175 926405 943846 978168 985903 1093659 1089783 4900689 5155930 39.95 71.1 1
12:00:33 2024-01-24 675830 667227 212840 207811 336702 344892 357022 354020 227906 225600 274391 282306 314461 320330 4211179 4470694 6476349 6302869 1131924 1186318 308349 273535 287329 287391 324852 318346 315335 315973 219402 222141 717369 688881 1536635 1484698 467909 465022 676885 685869 858448 828800 885575 898845 942903 951068 914340 1022225 2157776 2239802 1296726 1137977 739285 727193 892245 885463 927612 942955 976702 986605 1094458 1090555 4907074 5141011 39.95 71.2 1
12:00:34 2024-01-24 675830 667196 212661 207807 336702 345659 356521 354020 227394 225443 274391 282368 314426 319804 4220820 4473811 6461683 6302869 1133502 1188139 309214 270971 286687 286946 324852 318121 315335 315973 219402 222297 727856 688881 1571871 1484698 468778 466010 676885 685869 857849 828837 885575 899817 943573 951068 915092 1021231 2156241 2245582 1298575 1138014 739285 726636 894415 887981 927723 942783 978131 985165 1091287 1088242 4895191 5145637 39.95 71.2 1
12:00:35 2024-01-24 674867 667200 212642 207453 337210 344892 356485 354020 228260 224868 274776 282341 313515 320330 4224168 4460938 6480863 6293490 1131962 1186318 307347 270747 287603 291777 324852 317861 314892 315753 219402 221830 726385 688881 1541276 1490321 469447 465022 675481 686505 860360 827039 885537 899817 943573 948418 913145 1021231 2157547 2243651 1235981 1134778 739285 728516 889470 885555 930057 942992 976739 983029 1088384 1091049 4912479 5141199 39.95 71.2 1
12:00:36 2024-01-24 673607 667227 212322 207632 337719 344892 357296 352280 228295 224520 274812 282341 313515 320001 4208175 4447565 6499248 6293490 1128740 1186318 307097 270782 288044 291616 324852 318121 313971 316009 218720 221830 709870 689257 1534491 1497411 469164 464766 674965 686505 856596 827971 886168 898993 942335 948418 912461 1025005 2156241 2241359 1392050 1137578 738758 728184 890010 885463 929011 942992 976702 985165 1091016 1088242 4907696 5149309 39.95 71.1 1
12:00:38 2024-01-24 675830 667191 212984 207816 337492 344892 356485 352028 227747 225251 274776 282495 314461 320067 4211179 4467709 6472029 6293490 1134349 1188222 309250 270747 286723 287391 324852 315554 314670 315056 220982 221892 726385 690745 1554477 1486001 468110 466950 676922 685492 857204 827626 885724 896058 941224 955118 915779 1016724 2151646 2247824 1302070 1138014 740340 726365 888686 888078 927723 937579 976202 985165 1094458 1090242 4938311 5149309 39.95 71.1 1
12:00:39 2024-01-24 671950 669255 211689 207846 336159 342843 358098 353303 226656 225728 275004 281447 314461 320294 4215902 4511340 6472149 6284112 1144972 1182813 308511 272025 285076 286624 324852 315554 315564 318451 219156 222971 725214 684956 1575883 1493158 466113 463709 673529 680387 856706 831822 886392 894991 944671 956181 911554 1013074 2148169 2257150 1311448 1144077 743517 727668 890102 888078 930329 937579 972387 988789 1096048 1094210 4957122 5158688 39.95 71.1 1
12:00:40 2024-01-24 674867 667196 211728 207850 338264 342807 356485 354366 226884 224903 275233 281447 313515 321768 4220543 4524354 6472259 6293490 1149489 1188918 305494 272476 285927 288955 326581 317122 314383 318683 218615 222417 732775 682371 1544723 1499544 466777 463673 673566 681098 857923 833307 887137 892074 943261 957534 915816 1014570 2146949 2256079 1303953 1141262 746506 726122 885596 889611 932982 939292 967403 985866 1098824 1095795 4961406 5160698 39.95 71.2 1
12:00:41 2024-01-24 682555 667164 213046 208171 338269 346883 356199 353303 227906 225635 274391 281876 315411 318603 4227182 4586633 6425334 6293490 1158870 1185146 307347 272611 285596 288824 324708 315410 315780 315802 219947 222190 718819 684820 1550609 1506710 465450 463259 678407 678608 852252 836930 890568 886595 934841 959531 919642 1013795 2151646 2277722 1322963 1128689 746506 731632 883170 883014 937503 947069 968114 979539 1093719 1099290 5019375 5141199 39.95 71.2 1
12:00:42 2024-01-24 677436 669724 211501 208465 336431 345903 356449 355183 227553 224682 276114 280591 314496 319316 4221945 4568505 6514144 6284112 1147391 1192347 309930 273611 288009 288418 327151 315446 315708 318038 219947 221306 724330 683349 1542924 1508117 469015 463200 681271 684505 850512 832249 889778 895629 935540 952065 923008 1019775 2157776 2266898 1307819 1128689 741397 730456 885592 881593 934336 948408 973081 978767 1090477 1094247 4971840 5141011 39.95 71.2 1
12:00:43 2024-01-24 680856 666975 212357 208311 334675 346883 356485 354020 227553 224868 275269 281447 316253 317371 4224168 4525391 6481585 6286969 1144934 1189730 309002 271505 286615 288842 326690 315410 315780 315334 219604 222346 723443 690855 1550125 1498166 468778 463891 678888 685307 848703 828985 895929 898539 934179 946372 921021 1020151 2160918 2268502 1315253 1123879 739285 730972 889377 882646 931650 948408 973161 979501 1088405 1094210 4966631 5151333 39.95 71.2 1
12:00:44 2024-01-24 674841 667196 211715 208320 334680 345903 357559 354020 227553 224903 275269 281053 315664 317856 4217810 4524617 6486108 6299487 1144934 1189227 308244 273768 286606 288638 326690 315374 315780 315766 219402 222297 724914 688881 1537074 1499549 467542 463855 678888 685529 851116 828985 893096 898993 934877 946601 921021 1021603 2163993 2268502 1289331 1124679 740340 729642 889377 881593 931650 948408 975165 979226 1088384 1093401 4970200 5141086 39.85 71.1 1
12:00:45 2024-01-24 674841 667200 212357 208166 334710 345903 357595 354520 227906 224903 275601 281295 315446 318342 4227182 4524866 6485617 6301256 1141701 1187305 308208 271885 287522 289045 327151 315518 315816 315714 219402 222453 717369 688881 1561021 1498166 467578 463891 680815 685529 848740 828985 892873 897372 934841 946565 919679 1025005 2160918 2268502 1315253 1125480 740592 731641 889470 880441 931650 946592 975276 979501 1088384 1094210 4966767 5141199 39.85 71.1 1
12:00:46 2024-01-24 674841 670816 211728 208491 334715 345903 358134 354770 227626 224937 275269 280360 315922 318792 4211216 4525391 6537143 6282836 1139046 1186388 308138 271885 286669 286659 325778 314928 315816 316009 219156 222957 726707 688881 1545799 1493918 468740 459872 676489 684556 852363 828985 890448 899929 938232 946601 916695 1022726 2157849 2268502 1311486 1128689 741397 732728 888057 880400 930989 946556 976008 983774 1085301 1094516 4975933 5147941 39.95 71.2 1
12:00:47 2024-01-24 675523 667196 212357 208817 335653 345903 358351 354770 228100 224937 275691 280670 315446 319316 4221156 4525391 6546791 6287557 1138329 1187278 308173 272025 286687 291321 325515 315771 315636 318524 219026 222921 728200 687897 1537416 1499230 467211 459836 675974 684556 851754 829573 890582 895769 936949 946565 917770 1025069 2157849 2265286 1309603 1128689 740340 732636 890642 880308 929011 946520 973891 983774 1085029 1093437 4959444 5133591 39.95 71.1 2
12:00:48 2024-01-24 673129 667164 211510 208496 336693 344892 358134 355021 227553 224937 276078 280080 314936 319928 4224168 4531537 6536729 6282391 1136667 1181683 307347 271196 286284 291777 325707 317205 314532 315753 219121 222453 745837 687280 1544083 1493918 466880 463019 674982 684070 851754 828985 889146 897264 938232 946637 918423 1023131 2157849 2265286 1307720 1128689 740340 732366 888094 880308 929011 948408 975673 984476 1085301 1093437 4959444 5141968 39.95 71.2 2
12:00:49 2024-01-24 672652 667196 211362 208526 336728 342915 357595 355021 227588 225170 276114 279738 314461 321048 4219691 4538180 6546751 6292093 1137629 1187803 307813 273804 286813 291777 325287 315446 315550 315973 219156 222587 729693 687897 1540539 1499656 466513 461360 674982 684556 851754 830162 889146 897372 938232 946637 917118 1023131 2154748 2265286 1309603 1132216 740868 732636 892245 880308 927621 946290 976008 984476 1085301 1094247 4957122 5145637 39.95 71.2 2
12:00:50 2024-01-24 672381 667160 211353 208487 336693 342879 358134 353042 227588 224903 276078 280129 314461 321275 4228790 4533266 6542028 6280514 1137629 1187157 307277 271231 286651 291366 325550 315446 315600 316859 218720 222801 729693 687280 1544279 1493046 466513 459800 675019 683585 852998 828985 889405 896066 938232 946674 917118 1023094 2156241 2263250 1309603 1131104 740868 731526 891612 881087 929011 946520 976045 985178 1085264 1093437 4966532 5149309 39.95 71.1 2
12:00:51 2024-01-24 672652 667200 211510 208500 336728 345147 357595 353303 227588 224937 276149 279738 315735 321019 4229712 4526526 6546701 6284112 1138442 1186318 307347 272060 286710 291223 327650 317412 314670 318910 218720 222204 723443 685934 1537552 1495208 469348 459872 673687 684070 854886 830162 888922 899178 937829 948418 913182 1020188 2156008 2256079 1309603 1136395 741397 729387 892355 882881 929011 945731 973161 985903 1086841 1089436 4921871 5149309 39.95 71.1 2
12:00:52 2024-01-24 672652 667268 211719 207846 337781 344892 357595 352280 227941 223551 278340 282064 315951 322003 4226503 4473527 6528212 6299487 1128740 1186318 307132 271231 288562 291499 324852 318383 314449 318669 219402 222453 726385 688881 1561222 1493046 470113 464912 674523 686505 856706 827810 888013 898681 939229 946601 913182 1019116 2156241 2240842 1296726 1137204 740064 726636 892245 885463 927064 942992 976777 985941 1094494 1090555 4913603 5149309 39.95 71.2 2
12:00:53 2024-01-24 671031 667128 212388 207671 336466 345415 357559 353838 227115 226125 275055 282059 314831 319695 4226141 4499725 6462382 6302972 1138442 1184758 309471 271231 285811 286946 324852 317412 315557 316009 219438 221830 727856 688881 1526380 1482915 466113 465241 675019 684070 857960 830162 886392 897264 941260 954831 913145 1016798 2151646 2252882 1291947 1138014 741397 726636 890981 887981 928044 937615 973081 985903 1094494 1094210 4947716 5141011 39.95 71.2 2
12:00:54 2024-01-24 671031 667155 211719 207846 337210 342591 358171 357288 226640 224833 275126 281162 314356 322373 4226141 4526806 6471116 6293490 1148256 1180883 305494 272060 285525 291366 324852 315554 315335 316743 218040 222453 712476 681061 1558091 1493918 465450 464583 673566 680125 857923 832091 883834 894085 944707 956857 913145 1012317 2142373 2251067 1319125 1144077 745514 726636 888115 887981 933673 937543 970237 987382 1097604 1096607 4966527 5153068 39.95 71.2 2
12:00:55 2024-01-24 681592 667187 213020 207827 338539 346737 358029 356026 227448 225182 275126 283027 314761 318196 4224168 4530898 6434958 6321350 1156427 1189799 307848 272702 287733 287216 324888 320072 315816 318487 221156 222644 723973 683349 1540864 1503138 469447 465894 682786 685529 860399 839381 895929 898008 946754 966650 926377 1021268 2170191 2286942 1319020 1140827 754538 737921 897361 897227 947398 955606 978902 992301 1106411 1115667 5046153 5198160 39.95 71.2 2
12:00:56 2024-01-24 692116 682491 215529 211605 345958 354848 366905 364111 232165 229091 283831 287430 324051 323363 4261629 4581517 6631468 6387278 1170322 1223130 316136 279074 299002 299831 341326 330849 327764 333360 226942 228516 734769 703713 1570686 1530797 481987 475291 693214 705049 886387 857821 918302 931599 969388 979259 943554 1057183 2241183 2328082 1426086 1168608 766794 754218 930338 924309 964794 979286 1012456 1024594 1135480 1133951 5056970 5295825 39.95 71.2 2
12:00:57 2024-01-24 703967 697237 217484 215018 355067 360438 382128 378817 235355 234636 291733 298049 331170 332892 4339331 4696319 6691705 6494580 1220255 1261693 322489 284334 310031 306494 353634 341861 339724 341290 230850 231585 748629 716154 1598618 1554042 486245 482412 706391 712295 891635 869507 933019 938797 972211 982728 952801 1061530 2275421 2383314 1418995 1174479 774483 764468 936885 926184 972702 988351 1021296 1026128 1134484 1136362 5080803 5322122 39.85 71.2 2
12:00:58 2024-01-24 712328 707402 217703 214052 356458 365042 391088 384932 235564 234291 293904 300983 332265 337200 4355283 4683732 6686743 6546139 1251309 1278212 321025 284334 309338 310953 356476 345617 342821 344819 228866 231701 747200 709037 1646943 1571862 487353 477900 701225 705039 888373 868659 926330 926184 963080 982102 944506 1048065 2281460 2388441 1420951 1158314 768349 757751 929020 921035 968530 982647 1007613 1014875 1122366 1131127 5105495 5320303 39.95 71.2 2
12:00:59 2024-01-24 714535 711310 215606 210530 355454 362985 387957 382060 235251 233396 293733 300456 330876 336433 4367780 4667086 6714178 6570163 1247741 1284731 317092 280457 309981 310264 352183 344497 342338 342325 226709 229032 745771 709037 1591680 1567677 482673 474929 693926 694863 878268 860808 914089 913159 948770 964593 927695 1026198 2263625 2381595 1426820 1152556 762982 751472 913689 909817 957950 964728 990885 997011 1106639 1112333 5119629 5291817 39.95 71.1 2
12:01:00 2024-01-24 714028 713031 211357 208320 351762 359036 387267 382096 233849 231452 298031 299792 330241 333505 4364648 4617034 6714954 6546716 1241903 1285371 312740 278920 306478 306209 351893 344534 336627 338686 225666 225630 743778 705222 1591786 1558457 477114 474524 687082 687812 869028 848329 897634 898354 935540 954831 908893 1001071 2244370 2368240 1320903 1150063 755294 737921 899841 903825 945484 955822 969246 982260 1100725 1102019 5159630 5284371 39.85 71.1 2
12:01:01 2024-01-24 724838 714107 208100 203927 346350 354730 383137 378709 231011 229337 291733 295320 328180 330209 4364648 4673750 6770672 6537337 1226593 1281998 311675 272999 303740 304330 349738 339286 333843 335565 222266 224204 739074 705726 1586157 1540017 472728 468778 671467 676616 859691 836410 877067 885500 926409 936650 888078 985936 2224244 2338669 1302070 1153376 745646 728553 894415 893045 929704 933818 955739 972870 1085313 1081321 5069988 5283238 39.95 71.0 2
12:01:02 2024-01-24 719366 711528 206000 203780 344939 351821 381159 378658 232612 227618 288098 294394 326170 328505 4367762 4750112 6752021 6527411 1237043 1283565 308349 271231 301772 303240 348648 337208 333843 333830 221156 223584 734336 707746 1573350 1547041 470718 466229 670706 676101 846298 822986 876442 880382 908036 921069 885523 984236 2230338 2340600 1284080 1132216 736213 728590 888078 878697 918413 939015 951794 955565 1069944 1074458 5132666 5272946 39.95 71.1 2
12:01:03 2024-01-24 722024 715302 206678 202829 342997 351857 382274 375489 229888 226404 288658 293506 325679 327432 4373860 4688337 6776961 6542047 1228263 1285643 307848 270593 302561 303311 348779 339542 331825 333830 220776 223114 746369 707240 1581917 1535150 467247 466889 665359 672918 847829 820942 863969 875037 908073 917057 871164 972322 2223198 2315824 1294537 1144523 735161 721527 885592 883746 912897 925634 947420 955248 1063030 1063063 5054787 5293865 39.95 71.0 2
12:01:04 2024-01-24 720152 712264 209749 201875 343042 349666 382814 376654 228969 227107 287455 292622 324699 330173 4399061 4729019 6724157 6574843 1258486 1291218 306775 270369 301170 303311 347634 338582 333337 333830 220158 223406 743469 699712 1597444 1558457 467946 463236 665830 666965 839520 822986 867741 866418 894687 918469 876303 966700 2220315 2353934 1311403 1135144 740340 723298 878831 876132 917146 924935 934068 949545 1072151 1064530 5128498 5321404 39.95 71.0 2
12:01:05 2024-01-24 728922 717446 209566 203175 343042 351821 382814 379069 228809 226404 288685 293755 327191 330209 4420840 4764084 6796392 6556113 1237117 1296663 306419 271196 302231 301436 349210 339012 331592 333866 220811 223114 735765 711809 1590984 1544397 468683 466559 663404 672440 845100 816226 858416 871214 901818 910540 867713 971954 2229206 2314602 1303953 1143707 732018 719481 884304 876243 906598 920878 942223 948708 1053160 1059316 5113881 5338640 39.95 71.0 2
12:01:06 2024-01-24 726904 722175 205507 202325 343528 351857 383188 378925 232797 227460 288613 295338 327191 329345 4445909 4775747 6743433 6603081 1274058 1303210 306375 271231 301525 302814 351609 337990 333807 335754 221346 223114 744617 707746 1608241 1565455 470051 463927 667826 673690 838293 818616 865756 867653 894908 911186 870748 963588 2233976 2346335 1296726 1128689 732997 722421 876376 875418 911519 919623 935006 942237 1060236 1066899 5196212 5351821 39.95 71.0 2
12:01:07 2024-01-24 735036 721278 209749 203148 344719 354743 383188 378997 233229 226949 290390 295338 329209 330443 4461483 4744556 6826624 6635767 1262517 1305990 308352 272060 302733 304200 350831 340864 332832 334053 221883 222067 743778 705726 1610266 1561779 467776 466559 664853 667474 844266 822544 859198 862728 894840 913890 864016 958405 2228931 2338941 1317206 1147340 738758 719333 876376 879063 910623 915870 935635 948745 1060724 1054724 5141213 5365020 39.95 70.9 2
12:01:08 2024-01-24 733651 725503 205684 203789 346678 354994 383188 380919 233264 227654 288757 296250 329938 330344 4486398 4861557 6873251 6631036 1257119 1309658 307848 271645 302196 303347 353920 341344 333807 335565 222230 223443 740411 713092 1637261 1562889 470384 466376 663257 673690 846397 816347 855752 870143 894466 902405 861451 965727 2228385 2329734 1347269 1145707 732018 720271 881370 876941 905954 919109 937008 944964 1049641 1057819 5184851 5383777 39.95 71.0 2
12:01:09 2024-01-24 747651 731310 206326 203753 346642 354994 387813 382833 233193 228521 291006 295732 330205 332118 4502182 4849786 6841231 6650182 1268621 1316897 308349 272182 303651 305129 351893 341068 334569 335754 222927 223477 749268 718719 1592017 1571431 469447 463332 666235 671230 836958 816347 862710 866912 890088 902199 864479 959441 2249827 2357428 1324882 1134778 732018 726255 881370 868604 903990 919623 934290 936666 1054207 1060066 5248694 5393156 39.95 71.0 2
12:01:10 2024-01-24 736179 733908 206322 204930 346085 353956 387849 382632 228926 227072 292182 295732 330170 333469 4520939 4812638 6869267 6706154 1288818 1318877 307347 272928 301736 305129 354420 340349 335732 334627 222927 225639 742912 711300 1609288 1585882 469164 462365 664309 669386 838182 818432 858416 860279 883579 901497 862640 954311 2235098 2369921 1314567 1138014 737181 724543 872619 871141 911644 919651 923684 936703 1060702 1057540 5286316 5426798 39.95 71.0 2
12:01:11 2024-01-24 746590 730323 206322 204639 347124 355999 385527 382060 229630 227813 292246 297495 329850 333167 4537413 4864557 6919878 6720115 1277699 1322628 306454 274726 304603 305558 351893 342271 333627 337621 223725 225480 748006 712830 1603704 1576610 467776 466600 666235 666929 839483 819778 852751 859095 884131 901461 855322 946008 2238759 2344820 1315287 1149245 737181 718386 873857 876243 907293 909824 925001 943977 1054207 1048703 5211072 5436170 39.95 71.0 2
12:01:12 2024-01-24 747362 738468 207801 204074 347688 355299 387849 383277 228926 229267 291733 297077 330611 332351 4551955 4914834 6975830 6724912 1262531 1324508 309971 272025 305252 305809 351605 344776 335696 337657 222855 224760 750595 720264 1623817 1571802 466150 462510 658684 664175 842195 818672 848449 855373 886783 900033 852701 946345 2235098 2348147 1343266 1156665 735085 718971 876376 875000 901790 911300 924822 938741 1051209 1046665 5209103 5436228 39.95 71.0 2
12:01:13 2024-01-24 742079 738840 206399 204791 348457 355496 387294 385545 228926 228521 292246 298014 332246 333541 4567833 4947572 6976438 6717196 1266816 1330097 308103 272230 306811 304735 351821 342343 333807 337657 222820 225373 755068 725573 1615560 1565455 465450 462256 662148 667960 838887 811722 847882 857604 883871 894798 848680 949200 2241956 2329734 1322963 1147340 729413 717443 878868 871177 894770 910656 927528 934191 1038228 1044859 5201666 5442850 39.95 71.0 2
12:01:15 2024-01-24 744391 742024 207468 204356 348738 355999 391088 385545 233229 228361 293306 297113 330611 335428 4576786 4976083 6981411 6746264 1281068 1332066 307707 271955 302585 304022 355889 342271 333771 336436 222891 223546 757968 720413 1609482 1580827 467542 459800 656787 667437 836994 808849 845361 857840 882443 888649 849025 945971 2234838 2354014 1315287 1147065 730975 719217 875718 867023 893244 909184 923684 927431 1042870 1044121 5267227 5451024 39.95 71.0 2
12:01:16 2024-01-24 743758 743524 206360 204361 349264 355999 387560 382060 228960 227813 292182 297633 335996 333505 4592228 4948914 6923596 6763447 1287091 1333694 308208 271090 304202 304057 353884 341068 336444 334018 222962 225530 747818 724537 1611703 1581381 465119 460669 659237 664175 830263 807094 849090 852878 874143 883614 848680 942270 2238056 2357354 1317206 1134778 727856 718201 872097 863268 896788 910538 919588 924683 1041545 1045634 5305127 5458531 39.95 71.0 2
12:01:17 2024-01-24 749790 743973 206322 204356 346121 354994 387993 383277 233299 226439 297338 295767 329885 336962 4605348 4920478 6943414 6772879 1307805 1337566 305459 271231 304281 303027 354670 341886 333771 334521 222891 222410 755052 719233 1613373 1592616 465450 458327 660084 664175 825568 807058 846639 848620 870132 883506 846165 936980 2230116 2354018 1307720 1137739 729933 718461 864663 860753 895680 908728 911647 920886 1039074 1042532 5322118 5474175 39.95 71.0 2
12:01:18 2024-01-24 756587 745772 206322 204066 347160 355014 387632 382632 233193 227072 292145 296242 330911 331381 4608147 4890998 6959178 6801177 1292620 1335348 305529 270369 303579 303665 351573 339763 333843 333830 222543 225004 755068 715131 1635318 1586117 461498 455612 657483 656399 823123 811146 842886 839400 866337 888649 841201 926293 2222029 2360701 1337282 1138014 730454 714363 864663 861973 893502 900183 907655 922006 1042284 1036543 5310880 5486667 39.95 71.0 2
12:01:19 2024-01-24 755477 747956 209562 204213 346121 355496 386686 383241 233229 226404 291990 296529 329885 333433 4626555 4910331 6992086 6781765 1292713 1333092 306127 269546 300785 302814 350795 343345 333807 333830 222578 222101 750059 717178 1609104 1585845 460191 458005 656714 656399 824326 805842 839765 839400 866337 883434 837921 923619 2229105 2340600 1327053 1142177 727856 710261 860376 864567 889343 892582 905033 922892 1034484 1034964 5267331 5496322 39.95 71.0 2
12:01:20 2024-01-24 759697 747696 210040 203780 345283 354994 387632 385581 232797 226369 291927 296242 332427 333145 4637853 4973666 7022457 6809320 1292620 1337317 306955 273020 302451 302354 351893 341380 332328 333830 221848 224071 755776 716154 1626665 1586117 461171 458668 655126 657752 823160 804212 832998 838444 863782 880863 832601 921537 2220150 2335626 1323140 1145707 726820 708249 857937 862009 888378 890555 902386 919302 1032545 1026691 5276910 5497851 39.95 71.0 2
12:01:21 2024-01-24 760717 749847 206187 203002 345045 355245 387560 387194 228723 227214 292373 294290 332805 333018 4641170 4975618 7053242 6801101 1292620 1340168 305160 274601 301810 301436 351609 341104 329858 333866 221121 223114 751488 715131 1614316 1585845 460191 458065 651384 654955 823123 802502 829848 833915 862527 874600 827350 919017 2221287 2333042 1319228 1147065 725786 706244 857937 860242 884414 889582 898137 915288 1027185 1023524 5267227 5497851 39.95 71.0 2
12:01:22 2024-01-24 762526 750224 205511 202194 347911 355241 387577 383099 228864 226300 288504 296695 332067 333304 4649012 4998286 7050434 6823208 1292620 1331199 304124 270539 300745 300697 350795 341344 329787 333830 220193 223214 754347 716154 1617925 1586117 458454 457417 650462 654027 821080 800228 828041 829996 861014 875489 825111 914294 2213820 2329734 1317271 1145707 722640 703639 854863 857803 883042 883569 898265 914261 1024253 1019119 5261526 5497694 39.95 71.1 2
12:01:23 2024-01-24 763028 751790 206426 201067 345414 353848 385384 384460 228154 226265 289905 295618 331170 330308 4651663 5005125 7047374 6818699 1294634 1337280 303271 269968 300745 300451 350266 342444 329288 332711 220158 222488 752917 716154 1616910 1586117 457452 456125 649542 652101 818137 797927 824991 830180 855973 871867 823355 909956 2214978 2326432 1343266 1143264 721609 701543 852340 856587 881286 883461 895070 908551 1023844 1015491 5288174 5519861 39.95 71.1 2
12:01:24 2024-01-24 764152 752097 206058 201067 346928 353775 387725 385278 227906 224972 288373 296242 330241 333267 4664339 5032559 7082780 6820663 1283188 1337280 304695 269173 297608 299576 349456 338227 329324 333830 218685 222744 755808 717178 1621907 1586117 456151 450895 643620 647283 818137 793240 821114 828415 854692 864224 817387 910256 2216982 2323822 1295753 1144077 716997 701047 855469 851598 871338 883971 898265 908527 1012088 1015107 5276810 5510502 39.95 71.1 2
12:01:25 2024-01-24 755617 753578 206031 201647 346937 349630 384373 382632 226919 225077 287878 294403 329138 332892 4665550 5044375 7089261 6818699 1277699 1340168 305160 268086 297572 299296 347634 339322 329288 331812 218720 222801 753581 720413 1643616 1581108 454384 450823 641308 647283 812794 791035 819946 829003 853066 861491 813850 907590 2216553 2311320 1337282 1140827 712244 700047 854258 848583 867147 882099 895731 903459 1008190 1013117 5254007 5518385 39.95 71.1 2
12:01:26 2024-01-24 753766 754562 205480 201159 344978 351501 387596 384460 226113 224746 288373 292622 329671 334216 4675064 5072466 7052402 6799612 1281594 1335016 302243 267450 299147 296759 347634 338227 327764 331345 218532 221977 758750 726611 1602680 1576897 454532 450823 642216 650680 811645 783570 816379 827791 848141 853984 814108 907553 2213405 2329734 1337282 1134778 712752 702075 851130 840583 867741 884414 893964 897254 1007548 1010590 5335556 5520242 39.95 71.1 2
12:01:27 2024-01-24 756573 754858 205122 200564 345714 350158 384337 379069 226884 223482 287455 294403 328216 331346 4677040 5026104 7018199 6820663 1293711 1342865 302810 266630 297216 297802 348648 337552 327573 330808 218005 221830 746981 723503 1625364 1586117 454532 448275 638555 647112 804270 784124 821114 824717 839025 854837 815002 904968 2216553 2326432 1303772 1122784 710722 700544 846648 842036 868848 883005 884596 892664 1008264 1012057 5342749 5513705 39.95 71.1 2
12:01:28 2024-01-24 762136 754790 204228 200227 342451 351254 385420 378709 225955 223171 286817 290837 329173 329345 4683070 4994932 7003250 6837456 1311519 1344093 299327 265847 297500 297484 347634 337552 326776 329275 218344 219728 753811 719233 1647881 1593075 453564 448275 642253 645735 802640 786419 816379 813863 838104 856465 811800 892984 2205712 2342261 1348596 1131407 714790 698834 843081 839326 867110 877554 882073 892627 1013039 1005965 5378441 5529890 39.95 71.1 2
12:01:29 2024-01-24 773702 754830 203484 200498 343006 348577 381703 380919 225449 227233 286813 292387 327685 329345 4695100 4993346 7042613 6865593 1304013 1340861 299360 265812 294677 296794 345512 336527 329180 327786 217362 220449 760222 715131 1631922 1594935 449684 445069 638555 638240 802640 784062 810634 811454 837767 853631 804291 891771 2198161 2314177 1327307 1138014 712244 693296 839460 843546 866422 870101 877057 892354 1002972 991679 5292015 5533293 39.95 71.1 2
12:01:30 2024-01-24 767425 753761 204299 198932 341969 349630 382042 379069 224128 223516 285129 292833 328180 328140 4701801 5055650 7082690 6856214 1296483 1340674 299978 264186 295199 300033 343475 337625 325300 325813 217362 219763 752168 717178 1612684 1586117 446283 448275 638518 638240 802529 782950 802350 810589 838989 847559 800079 889928 2207513 2311937 1282059 1137977 707410 691821 841847 839363 857282 865469 876100 889895 997429 996118 5295824 5525947 39.95 71.1 2
12:01:31 2024-01-24 760239 754862 202985 198621 342749 345925 382814 381214 224059 226878 285035 292932 325679 329345 4711166 5083779 7125037 6855804 1292620 1341341 297274 264186 293850 295879 344474 337552 324830 327821 216281 219044 757279 714621 1617534 1586117 448303 446159 633085 636515 802640 779628 804097 811122 834474 847986 800042 889452 2201230 2293960 1303578 1134335 703606 689861 841286 835689 853432 864143 878934 883690 987567 990299 5276910 5524458 39.95 71.1 2
12:01:32 2024-01-24 756587 756739 202910 197966 340860 346411 382579 378997 223495 223889 284720 291049 326135 331381 4717893 5082622 7098613 6835931 1274967 1341120 298594 262501 293850 297108 344855 336454 324830 325743 216652 218974 754337 724537 1615829 1576610 446852 441557 629402 638104 800329 774380 802245 811556 832114 840807 795505 886131 2201230 2317670 1323318 1119364 699879 691907 839774 827095 852331 865605 873171 875488 987567 995849 5369226 5533837 39.95 71.0 2
12:01:33 2024-01-24 758738 758993 201920 197935 341933 347865 383356 378925 223956 221905 284720 291084 325625 330912 4715249 5059871 7018792 6837831 1290946 1335963 298370 262065 293090 295262 345587 333131 326667 326690 216652 218668 750595 724537 1594704 1586117 448127 440041 632839 639085 792005 774380 803533 804765 825380 843191 797844 876768 2191850 2322174 1334059 1122784 705391 689861 830277 827791 854721 863919 866910 876922 995478 988188 5399182 5533837 39.95 71.1 2
12:01:34 2024-01-24 769901 757036 201291 197763 338775 347619 378943 378622 223299 221861 284085 289075 325118 328468 4720531 5018253 7033149 6865593 1311169 1341120 295445 262466 296602 294363 345685 332356 324794 324816 216652 217463 752866 712075 1629091 1599487 446852 442352 631041 632667 791913 773633 798814 801161 830185 841998 788608 874349 2185672 2302654 1284260 1135586 701877 685854 830240 830143 851121 856456 867114 876959 986965 980579 5337830 5533837 39.95 71.1 2
12:01:35 2024-01-24 764595 756995 201282 197116 340589 346393 381196 378622 222577 222408 283219 289110 323166 330113 4727271 5109333 7136021 6865593 1292582 1339328 296614 262173 296602 293111 342879 333131 323880 324727 215435 217277 756567 715904 1618705 1585610 445191 442459 625652 630870 791025 768891 793026 806388 823082 828804 786350 879514 2191850 2303747 1287928 1121180 696490 687909 830277 820923 843798 861446 867114 868126 977042 984854 5369226 5533837 39.95 71.0 2
12:01:36 2024-01-24 760357 758989 200337 196044 338533 345659 381196 375489 223265 220524 285099 289075 323166 328933 4736650 5084026 7052364 6850171 1290946 1337317 297032 265508 296352 294199 342879 330849 324794 324600 215827 217406 750595 723367 1607803 1585609 444950 439097 625652 634019 785835 767526 793130 796706 818712 835804 788617 869523 2179463 2316870 1309251 1119579 699879 683843 824562 822673 846266 855515 858406 869490 986965 981965 5410768 5543216 39.95 71.1 2
12:01:37 2024-01-24 771705 759821 199992 196492 336737 345903 378302 376897 222200 220524 282355 287534 323653 327396 4736650 5027545 7022234 6874971 1311447 1335963 296197 260830 290866 292050 344638 333198 323556 323615 215783 216127 749372 711809 1621639 1598561 442029 437783 623551 626851 784200 767254 792246 795556 820684 829532 779486 870722 2179463 2283663 1317391 1125480 694008 680667 826715 824428 839451 847478 862085 870148 974044 975012 5325936 5552594 39.95 71.1 2
12:01:38 2024-01-24 761869 757077 199996 195437 340338 342771 378979 376053 220987 220559 283066 287534 322196 329399 4742644 5118828 7154725 6865593 1288856 1339681 294109 261608 291350 291401 341699 330741 321253 324708 213942 215977 755074 716154 1617497 1583630 440479 437993 619811 626930 784016 761681 785940 797908 818712 824285 777208 871422 2182565 2296162 1282059 1119364 693513 682601 824562 813753 837072 854828 858406 863367 969320 974323 5373065 5543216 39.95 71.1 2
12:01:39 2024-01-24 761292 758989 199670 199112 336693 342771 378871 374293 221618 219083 283066 287534 321936 327432 4746029 5096216 7070557 6840225 1292406 1341341 294965 260469 291945 290657 342181 331782 322229 321692 214580 215757 753581 723367 1605201 1583630 441311 432723 621640 628633 777451 761219 789498 788704 808633 830295 780701 858341 2170191 2286942 1278147 1116181 690554 676712 816377 816207 841277 847533 849081 862524 976359 972911 5350388 5543216 39.95 71.1 2
12:01:40 2024-01-24 768417 759203 197845 195403 334644 342289 378302 375489 220307 219154 283029 285330 321677 324455 4742644 5046742 7052364 6897144 1305645 1339470 293688 259666 288604 290621 340595 331782 321443 320860 214085 214227 748452 715642 1606516 1594021 438489 432831 620323 622445 779582 761869 782697 784106 814013 820518 771484 860828 2173279 2268502 1301375 1119364 687084 674727 821057 816171 830268 843317 853349 863405 963011 965903 5293874 5533837 39.95 71.1 2
12:01:41 2024-01-24 759697 757113 198559 199072 334410 341735 378835 373465 224130 219802 281326 285762 323319 324383 4746029 5146646 7118461 6835213 1275877 1337566 292427 258395 291012 289404 338686 329314 318008 320896 213044 216016 745771 721296 1633347 1572135 437156 436711 617370 625518 778731 756402 783813 790456 802525 816168 776865 859565 2168649 2286942 1293797 1106882 687612 676712 811837 808757 837072 846336 842840 852002 966508 969398 5376530 5543216 39.95 71.1 2
12:01:42 2024-01-24 763563 760064 197806 199001 334028 342807 376264 373202 219816 218402 281362 284072 323283 321441 4755131 5066407 7050609 6874643 1311410 1339470 290378 258609 288523 287391 340775 329673 320761 320493 212674 213530 756567 710790 1608145 1595337 438503 432078 617536 619393 772748 756812 781584 783524 806618 818030 767878 850751 2160918 2277450 1317391 1124679 688591 672904 814115 811703 830231 838392 845352 855794 965781 959577 5352155 5541803 39.95 71.1 2
12:01:44 2024-01-24 770157 759863 197772 194401 334141 340667 374275 372091 223711 218402 279707 286373 321293 324419 4764786 5140982 7159394 6879574 1278537 1333860 291679 258175 287365 289000 338270 329907 319402 319890 212341 214044 763655 717178 1624881 1580783 436000 432723 612975 618076 775145 750950 773518 786364 802525 811432 765860 855552 2170191 2285320 1299380 1106882 682897 673737 814145 804194 825535 843353 846592 848983 958625 963821 5389777 5548634 39.95 71.1 2
12:01:45 2024-01-24 760239 759597 197128 194946 334019 338615 375399 372938 220431 217385 281362 289463 321293 324419 4765339 5114951 7045195 6869527 1290946 1339358 291291 256554 287684 286624 337665 329440 318536 317960 212376 214201 752088 721956 1605412 1581381 436000 430150 616058 621044 770561 753191 779252 775026 798060 818022 768066 849016 2156241 2266893 1317391 1115387 685125 666626 805471 810552 830231 829523 837331 852002 962293 957506 5340969 5537855 39.95 71.1 2
12:01:46 2024-01-24 767784 758717 196547 194942 332710 340416 372857 372675 220180 217759 278277 289736 321043 323029 4782657 5126271 7117317 6878171 1292582 1337244 291106 256554 286589 288824 336649 329440 315816 317960 211120 213451 749268 709037 1601668 1581381 433838 431434 611243 614470 773845 750372 772835 782142 800150 802527 758961 850788 2160918 2268502 1317391 1109248 680259 670704 809500 801346 821048 835998 839183 842470 951036 957543 5379589 5548634 39.85 71.0 2
12:01:47 2024-01-24 768141 760334 195899 193788 333477 337015 374310 370056 219565 217107 279383 285089 320036 326018 4775825 5112836 7032208 6870912 1288708 1337280 290175 255337 286248 291231 336106 326877 316022 316009 210684 213900 746116 719233 1597490 1576897 433838 428777 611207 617637 765180 747182 774487 773762 792215 810218 763933 841524 2151646 2262076 1313321 1109248 680744 664161 800306 804042 825499 826974 832207 847738 957945 951114 5342749 5558006 39.95 71.1 2
12:01:48 2024-01-24 767711 757072 200134 194059 329969 338579 373529 371338 219320 217445 277368 284796 319919 321922 4773224 5135398 7092949 6874971 1296118 1337428 287038 254945 285525 287297 335646 328436 315816 315056 210502 212668 749923 709774 1602575 1581381 432609 428835 612496 610856 769434 747660 767758 774860 797332 799455 756481 847130 2154708 2262039 1313321 1106882 676881 667643 806044 795506 816368 829523 836698 839658 946189 951929 5389777 5561973 39.95 71.0 2
12:01:49 2024-01-24 768141 759258 200139 193471 333388 337621 376098 369363 218743 216201 278597 282284 319140 324058 4774165 5112787 7037483 6865593 1290946 1333418 288557 253772 284937 286615 334591 324604 315816 315573 209844 212668 758861 719233 1589557 1576897 431997 427264 608476 614507 763056 744538 772285 769241 788892 802527 757966 839093 2145148 2252882 1309251 1111621 679292 661811 798041 801346 821011 825187 830533 842706 948313 944269 5342749 5545829 39.95 71.1 2
12:01:50 2024-01-24 769900 759080 197093 192861 331417 339684 372811 369839 218099 216444 276855 285633 318211 322150 4783544 5161308 7121956 6884350 1292342 1333418 291664 253807 283298 285557 336631 324568 312660 315788 209300 211741 742568 707746 1600486 1576897 430019 428777 605804 608856 765488 742957 765162 774311 791096 793477 750799 839082 2148590 2259282 1307216 1100713 671903 664634 801442 792139 816379 828728 830430 834743 943970 948427 5399182 5558191 39.95 71.1 2
12:01:51 2024-01-24 761982 760828 195914 193005 327768 339203 372484 367511 218029 215531 276007 282390 318835 319389 4785244 5104002 7002229 6869034 1305876 1336332 286830 253383 283722 284379 334088 324424 314892 315802 209008 211827 749102 707746 1613441 1590627 431312 423854 606441 608226 758153 744010 765162 764719 791131 800054 747591 829899 2142373 2248195 1311214 1108458 671903 659434 802473 796669 809491 820437 831614 838426 939260 941972 5303425 5574533 39.95 71.1 2
12:01:52 2024-01-24 760239 758575 196260 191747 330491 336704 373074 366444 218848 214932 275691 283650 316878 322003 4789504 5163060 7097841 6849711 1284339 1333964 287841 252783 282804 283529 334088 323176 313458 315838 207816 211741 754315 714111 1602566 1575779 430019 423411 601203 608856 756540 735872 765161 765874 783148 799731 753693 829183 2137656 2248398 1303146 1100713 674783 656531 792834 795519 811828 819210 824474 833484 941228 937947 5362373 5580422 39.95 71.1 2
12:01:53 2024-01-24 767637 759107 195608 191717 329720 333685 373183 367727 216816 214828 275269 282038 317181 320433 4784285 5165190 7153013 6874971 1282909 1331874 286392 252254 281548 284401 332567 323403 313017 315802 207313 211523 741637 710048 1626400 1574370 427038 423782 598553 605632 759167 735350 755677 767573 783148 791065 749586 832333 2145422 2256079 1313321 1089834 669993 659938 791113 787514 813986 820509 818733 829741 946189 941753 5433224 5562912 39.95 71.1 2
12:01:54 2024-01-24 771266 760219 195122 191554 326882 335863 369966 368539 216574 214266 275655 280325 317392 320330 4802024 5091011 7072357 6893354 1294634 1333418 286432 251763 282738 284286 332855 321482 313017 311698 207672 210104 747609 709774 1607985 1583630 425826 420559 602127 602978 755468 736916 755836 759011 784329 792810 746201 830365 2139330 2225029 1311286 1100713 667141 656531 793147 785771 804808 820437 823151 827435 935313 940796 5395772 5556115 39.95 71.1 2
12:01:55 2024-01-24 760202 760329 194238 191589 328664 333902 371841 365380 216480 213603 274391 278889 316118 319061 4789504 5128535 7023131 6869792 1290026 1333927 286830 255731 281407 282019 332855 321184 311086 312740 208031 209512 750595 714621 1587388 1576897 427038 421187 602330 607131 752225 736916 760931 755689 779724 791101 741617 823050 2126851 2237665 1307061 1106882 669040 652687 791711 789859 802608 816276 824519 830472 928932 932757 5333738 5570106 39.95 71.1 2
12:01:56 2024-01-24 769243 758717 195488 190245 327874 333758 369561 364903 216816 214198 274320 280591 314426 320330 4792922 5141095 7083415 6865593 1283423 1332105 285517 255695 282539 281555 333866 319952 311086 313444 207638 209693 749769 714621 1598884 1572135 425826 420552 596414 604303 747284 728361 756914 756794 774629 791065 746483 819871 2130071 2237665 1292971 1100713 669040 651238 786407 788474 804742 816006 819750 827748 933631 930085 5330144 5563409 39.95 71.1 2
12:01:57 2024-01-24 763715 759622 193925 189459 325901 333288 368190 362071 215371 213603 277829 279826 314461 318378 4795693 5211553 7115711 6865593 1264003 1331971 286392 251283 282140 281949 329577 320508 309170 312019 207638 208678 742570 715131 1590514 1562889 423416 420559 595772 603554 753292 728397 751175 760123 770627 782113 744015 820679 2126851 2258835 1311214 1090610 668089 654868 786929 788474 808293 811094 811668 827510 935623 928937 5342749 5569041 39.95 71.1 2
12:01:58 2024-01-24 769623 758456 194067 189258 325866 333311 366798 363774 215072 214348 272682 280164 314954 317892 4795454 5180213 7143688 6884350 1287091 1328097 281790 251637 279653 280236 329845 319468 307268 312055 207054 208027 743130 704719 1598128 1574370 422822 420850 594691 599746 750400 728742 747104 759011 776347 779843 738137 822834 2133101 2243688 1297041 1087474 662646 655869 782707 779389 802571 813392 811668 823313 934294 930158 5370966 5561786 39.95 71.1 2
12:01:59 2024-01-24 765806 757104 192774 189351 325010 333288 365469 362684 214590 217995 273695 277866 314883 315442 4795454 5155644 7087735 6893729 1288931 1331971 282841 250930 279617 280271 327821 321060 309170 309409 207492 207703 755831 707746 1595185 1574390 420914 419660 595772 599636 747869 729464 746628 753063 772916 781563 733683 822834 2123828 2238246 1315368 1090366 660753 650630 784140 778685 802571 814007 808196 817490 930008 928844 5432816 5567378 39.85 71.1 2
12:02:00 2024-01-24 770170 760559 192699 189122 325010 331776 366240 364065 213800 213597 278186 276290 313550 315478 4804820 5120654 7059759 6897144 1293711 1328194 281971 250506 277832 279810 329577 320298 308270 309157 207054 207489 741637 707240 1606652 1583868 421546 417296 594801 595472 741750 727709 746511 747016 772916 781897 733720 818086 2122710 2222835 1290173 1096064 660694 652088 785812 774787 797909 810449 809397 816198 923647 926114 5405205 5569345 39.95 71.1 2
12:02:01 2024-01-24 760793 759258 192336 188490 325010 330701 364267 362141 214441 212814 277720 277134 313008 315514 4790802 5110748 7060486 6893729 1302053 1328194 281980 250577 277370 278272 329809 319393 308235 309157 206472 207205 751284 703713 1631441 1581381 419651 414876 590937 593535 740700 725649 744481 747228 766292 779909 731018 818691 2123345 2219203 1304984 1094502 659809 650133 784140 774750 796738 809377 804659 814185 924974 924772 5410266 5572774 39.95 71.1 2
12:02:02 2024-01-24 762955 759254 191734 188198 323700 329809 364011 362141 214109 212446 273756 276294 312067 315220 4814185 5104441 7059759 6898184 1296324 1328097 281643 249767 276944 278078 328547 319131 307268 310699 206182 206378 748253 702710 1611981 1576897 418754 414768 592555 592660 740176 724621 743522 746671 770556 779614 730745 816282 2123601 2219476 1280762 1091350 657927 650323 782150 773725 793388 807094 802454 812489 924956 923035 5441601 5570031 39.95 71.1 2
12:02:03 2024-01-24 769076 759254 191398 187873 323760 329239 364267 361093 213083 212630 273389 275453 317164 314926 4814185 5111841 7082930 6893729 1288438 1328061 280267 248192 276750 278043 326798 318578 307268 308415 206182 206343 741264 706735 1592958 1576897 418360 414148 590357 590878 737346 722499 739181 745084 771326 779062 728563 814031 2117302 2213183 1307061 1091284 656520 647415 779706 772081 793388 807108 801126 809299 921001 921079 5446210 5557744 39.95 71.1 2
12:02:04 2024-01-24 769076 758993 191092 187595 323041 328671 363175 363597 213173 211852 272947 274620 317164 314189 4810753 5118828 7059759 6897144 1294597 1328061 280036 248541 275215 276813 326798 315591 306802 306292 205279 205667 748253 709160 1613685 1574661 417172 411970 589749 590231 736523 720348 739215 744300 768988 776443 726572 811602 2117302 2213256 1277963 1089805 653252 645515 777428 770405 792989 802410 797751 805743 919812 917612 5436527 5563538 39.95 71.1 2
12:02:05 2024-01-24 767984 757113 190491 187054 322063 327715 362886 363084 212096 211781 272755 274585 313075 313491 4797397 5111557 7042314 6893368 1296324 1326178 279380 248157 275215 281365 325848 315852 306802 306292 204920 205704 748253 701709 1619012 1580259 417105 411644 588496 589694 736694 719449 739178 743771 765719 775213 724442 809323 2110579 2212874 1276692 1088284 653252 643622 777843 769966 789983 800081 795450 805070 920988 910556 5435159 5567378 39.95 71.1 2
12:02:06 2024-01-24 770170 758180 190491 187025 321088 327679 362631 361042 211701 211816 270693 275206 313174 313199 4816676 5137521 7078410 6888536 1295397 1328190 278531 247774 274373 280998 325778 315554 306802 306104 204633 205062 746738 701709 1608480 1575779 415399 409806 587182 588523 735798 719375 737186 740079 764633 772406 723701 809323 2114014 2216107 1298754 1084384 651321 643621 772178 765837 791103 800287 795243 804562 918509 911963 5368031 5571352 39.95 71.1 2
12:02:07 2024-01-24 765770 757036 190611 186948 320274 327715 363836 360390 211994 211746 269752 274585 312416 311520 4804520 5181659 7103091 6874971 1284746 1324188 278462 246594 275602 277458 324852 317787 305903 306284 204418 203791 743130 703212 1607198 1567677 416580 413824 588766 589321 740088 719522 737111 740252 761242 767181 722636 804604 2111552 2222402 1302907 1074740 652323 642980 767915 767236 789721 793360 793129 808111 914326 906642 5354213 5557744 39.95 71.1 2
12:02:08 2024-01-24 767984 756849 190456 189710 321991 328651 361024 360934 211701 211084 269788 275158 309736 313235 4821059 5213513 7134362 6868684 1282271 1326141 276774 246629 274373 276680 326726 315482 304543 306078 202672 204425 745222 702323 1612682 1566959 416469 413461 583849 586820 733881 714350 732742 742718 760809 768268 724516 802239 2108280 2219476 1268709 1075846 653252 642070 768286 767670 787368 792315 792564 805706 911131 905405 5369226 5561748 39.95 71.1 2
12:02:09 2024-01-24 767984 756812 189857 185779 322027 326799 363579 360426 211374 211084 269788 273755 309595 314411 4811455 5211553 7152738 6884350 1279235 1326104 276774 246386 273883 276608 324852 315482 305043 306536 202425 206445 753936 703330 1613997 1566959 414626 412291 581366 585202 733187 712322 732023 742186 756676 765556 722394 802389 2098427 2222402 1276692 1075920 653252 639545 765737 765837 785931 791196 793129 804684 905327 904124 5322131 5553744 39.95 71.1 2
12:02:10 2024-01-24 759961 756496 189261 189941 320014 327200 361024 356288 211047 210424 268509 275786 310019 311591 4825552 5231828 7126669 6865593 1259296 1324225 278274 244255 274110 276608 323902 315188 303155 305926 202637 203722 753530 711809 1601633 1555852 414060 412583 582192 588601 732755 712322 732779 740079 751688 761780 719601 797487 2098763 2213275 1268552 1080809 649545 634249 765737 764518 779108 788965 794848 802174 900148 904124 5372693 5571075 39.95 71.1 2
12:02:11 2024-01-24 758733 756407 189261 186489 321021 324960 360952 358188 211194 208897 268922 275206 308649 312504 4826992 5194676 7074794 6865593 1275877 1324211 276740 244290 273464 274690 324888 313496 303744 306573 201719 205252 757405 708395 1619388 1567337 415399 409276 579683 585953 728327 709065 735052 735890 750469 765213 722673 792775 2093034 2194743 1292523 1088284 651321 634698 768460 765036 778556 791196 792266 794714 900148 901506 5408588 5563409 39.95 71.1 2
12:02:12 2024-01-24 758470 758721 188040 185526 317158 324960 363066 356610 215057 209927 268509 273563 310525 312144 4819602 5158735 7022457 6865593 1283537 1326141 278271 244084 274338 274463 324852 313496 304677 303816 202426 204284 743130 705350 1593766 1570684 414111 409855 584264 585088 727375 711269 732927 731842 752001 765556 712179 791898 2094522 2185523 1294600 1086737 643011 635599 765737 757868 775149 791012 786204 795332 907361 904764 5448471 5561861 39.95 71.1 2
12:02:13 2024-01-24 769069 757077 188466 189604 319029 324924 360300 358188 214431 209113 268096 272693 308614 312144 4826992 5128101 7059759 6893729 1285255 1325450 277489 243539 273435 275078 323651 314706 304677 302892 202037 204533 755069 701709 1598834 1576610 411589 405682 580954 581196 724722 708290 726785 730833 753287 761780 711164 792982 2098994 2199631 1292523 1078985 643469 634557 762450 755652 780802 790638 783803 794765 902696 899932 5369226 5571352 39.95 71.1 2
12:02:14 2024-01-24 762991 755925 187711 186104 316092 324924 360650 355503 214431 210061 266826 272728 308649 309616 4821807 5189404 7097061 6884350 1279525 1322628 276604 244128 273676 273795 321620 313281 301950 301830 202143 203925 745222 702323 1618167 1566224 410825 409964 580542 581196 728881 710192 726824 729560 750094 755912 710123 795364 2096011 2206641 1292523 1066189 642096 634698 755846 755847 775149 782068 783803 795316 904357 899285 5352155 5561711 39.95 71.1 2
12:02:15 2024-01-24 767439 754826 188597 185324 318596 323830 358422 356574 214281 208717 266826 273528 307887 312883 4832916 5201984 7143688 6884073 1277835 1322628 275087 243330 273447 272959 322407 313703 301134 304658 200525 203426 753530 698313 1590784 1562889 409304 405898 574779 579255 726705 704142 724722 732659 749515 756388 711200 793063 2094248 2200838 1274657 1069686 643927 634427 758003 756721 775149 779900 782688 794489 894581 893988 5323938 5545792 39.95 71.1 2
12:02:16 2024-01-24 756587 755702 187425 185588 317048 323830 358674 352280 211272 208897 267580 272763 307181 311666 4839816 5261624 7125857 6865593 1254853 1324639 275931 243652 274950 272613 320825 314669 299980 303978 200840 203890 748914 709774 1576014 1553370 410209 408231 577046 584508 724722 702116 727860 731241 739283 756683 710661 786012 2080534 2194743 1286293 1075697 643927 627335 758669 755579 769947 779900 786040 790739 892231 892420 5399182 5553744 39.85 71.1 2
12:02:17 2024-01-24 758195 756808 187416 185588 316609 322550 359793 354117 211068 207777 266826 270208 307181 312108 4836364 5172341 7061205 6859198 1279235 1324639 276354 242448 273169 271402 321763 311453 301104 300634 201156 203426 757405 708529 1588485 1562889 410825 405610 578042 580975 720485 704252 727786 724603 743053 754626 707292 783738 2080779 2183973 1270977 1080522 638455 626413 759747 752033 769470 784346 784921 788000 892318 892420 5408588 5553744 39.95 71.1 2
12:02:18 2024-01-24 762719 757072 186833 185073 315179 323794 355949 353338 214246 207418 266007 271033 308964 310748 4836364 5139977 7052088 6897144 1297979 1325413 273932 242652 270567 271366 322252 312039 300190 300880 200036 202928 748914 697316 1611692 1576284 409657 403261 575323 576129 719150 704076 718823 722481 746467 752954 706253 786102 2086739 2193186 1258377 1074281 638418 632006 756517 751464 773899 780932 774681 785475 896222 893731 5370966 5561748 39.95 71.1 2
12:02:19 2024-01-24 765231 754812 190719 185073 316001 323794 356521 352315 210213 208391 265528 270844 308103 308815 4832916 5189204 7078410 6899477 1281068 1320872 273131 243345 270459 271366 318558 311419 301170 302046 199862 201656 750453 699831 1579787 1558457 407061 404541 574779 578107 722088 702116 717252 724053 741147 747646 702084 785507 2080446 2194569 1286293 1063411 636413 629960 754478 747642 770529 775477 774058 791534 893580 891660 5359807 5561471 39.95 71.1 2
12:02:20 2024-01-24 765241 754862 190955 183867 316127 320564 356521 354117 209592 207384 267472 270998 305330 312144 4849195 5216878 7150254 6895502 1269724 1319933 273932 243345 269970 270953 318852 309603 298271 299444 199201 202786 747116 703713 1596929 1557080 406179 402694 570452 574428 719661 696847 716492 726181 737341 747154 708368 783527 2077577 2202399 1286293 1063411 640272 626282 751138 754241 770529 774241 776957 786877 883178 884614 5318330 5567378 39.95 71.1 2
12:02:21 2024-01-24 754370 756537 190790 183704 315996 320825 356521 352028 210213 206451 263939 271637 304869 310017 4832226 5248882 7082516 6857772 1267945 1320872 273061 242248 270423 268999 320410 310277 297125 300354 200313 202150 761399 705726 1579703 1556248 407297 402566 568911 576129 712412 696095 716206 718731 734441 752715 705717 779178 2068194 2176303 1273833 1080522 637776 623734 755920 749140 765185 775477 779280 779146 884537 891008 5389777 5571352 39.95 71.1 2
12:02:22 2024-01-24 759544 755870 190381 183863 315556 322849 354312 351668 209592 206416 263974 269985 304834 306500 4842281 5168114 7050887 6886069 1287091 1320872 272227 241604 270603 268999 319029 310277 300240 301193 198577 200358 733189 698313 1620390 1566959 407334 400822 572643 573507 712953 700089 717259 719541 736591 748445 700167 774616 2074742 2163896 1286293 1072737 634150 625505 753771 742498 763522 775369 771689 779109 892231 893273 5427399 5571352 39.95 71.1 2
12:02:23 2024-01-24 756323 754826 186870 183315 314597 320339 354881 354520 208253 206451 263939 268497 304834 307785 4839252 5156862 7090757 6886069 1279235 1320872 271502 242056 269734 269409 316044 310022 299405 297883 198715 200848 760530 698313 1576518 1558457 403882 403707 571395 572257 717585 699096 711775 717208 736554 743996 698111 781472 2077466 2186974 1277986 1060077 632347 623734 746520 742938 765728 775003 770008 784860 890591 874141 5359807 5577991 39.95 71.1 2
12:02:24 2024-01-24 765241 752661 190684 182411 315748 318887 354312 354020 208869 206416 263499 269316 303881 310273 4849195 5241241 7156408 6895223 1277624 1315313 270675 242150 268869 270797 317853 309766 297651 299444 197509 200393 757405 695823 1576938 1557352 405028 400540 567302 571165 715048 693037 713094 720366 736518 745162 699005 779141 2077193 2185523 1286293 1063259 635506 624619 747371 744790 765728 766463 769971 781440 883037 882226 5314667 5562086 39.95 71.1 2
12:02:25 2024-01-24 753692 752625 186608 182661 314556 318887 353781 350894 208724 206382 265168 268941 304340 306212 4842281 5272904 7134154 6874971 1252570 1318877 271917 240401 269698 267891 316009 309438 296246 300214 198625 200393 771517 703330 1605568 1553370 405891 400259 565663 572293 711405 690703 716492 719541 731901 742943 701161 771899 2065256 2174759 1271756 1068926 634602 620701 747297 747164 755811 766463 772239 776235 877573 883989 5400869 5541840 39.95 71.1 2
12:02:26 2024-01-24 755477 756213 186351 182700 313606 317889 354881 350930 208219 205563 263464 266869 303881 306536 4843657 5178749 7035141 6865593 1272242 1318128 272262 240481 268833 272287 317770 309110 297680 297667 197543 199731 755843 704719 1588588 1557352 403882 400295 569718 571853 710441 693073 714419 711214 729706 743651 692968 769906 2066724 2160944 1287809 1072737 628725 617808 747297 738562 756508 772470 769971 776074 881931 882081 5427399 5571352 39.95 71.1 2
12:02:27 2024-01-24 764635 754826 186082 182088 313129 317889 355003 351776 207894 204782 268597 266903 303001 306464 4838950 5153391 7058963 6883900 1290479 1318804 269851 240890 266585 271904 319425 306325 296526 297811 197165 199418 742183 693345 1579854 1565455 403596 396921 566463 568302 708391 690447 709209 710711 729971 743651 693985 774413 2068194 2173217 1269679 1066610 628852 621970 745180 737796 761361 770835 764608 773375 882411 878418 5361560 5571352 39.95 71.1 2
12:02:28 2024-01-24 762756 752611 185500 182092 311233 318629 354002 350822 206994 205066 263305 268124 305142 305479 4839101 5216788 7103091 6900166 1275802 1316184 269405 240108 266363 269276 315126 308856 295213 296663 198030 199106 766161 694335 1596381 1553643 401492 399490 562366 567023 710441 688925 707193 718446 732847 737207 696592 774450 2065256 2179331 1262447 1058880 633248 620140 743339 741447 760893 761372 764881 774547 875439 875498 5314705 5576750 39.95 71.1 2
12:02:29 2024-01-24 763614 752629 185535 181512 311921 316929 354002 347733 207860 205101 263305 268324 304178 306212 4860596 5278950 7115711 6855937 1249970 1313131 269886 239152 268204 268332 315874 306649 294028 296854 198205 199106 756638 698313 1612453 1549237 403882 399166 559167 569951 706386 687950 713266 714892 727091 743708 696062 764201 2058921 2165546 1265526 1066474 631000 616197 745180 741814 752193 763017 765498 771867 872605 874465 5408588 5553744 39.95 71.1 2
12:02:30 2024-01-24 754370 754649 184906 182084 310113 316894 352262 349836 206925 206448 263318 267843 305142 306362 4851177 5178863 7002155 6865593 1274238 1315313 270465 238624 267219 268332 314616 306505 296080 296520 198625 197862 746738 697814 1565174 1561779 402666 396813 565663 567023 703818 691985 708102 709134 727501 739359 689455 765050 2058921 2145597 1271756 1065853 625276 616464 745180 735853 753650 765204 762703 768743 880538 874393 5466889 5571352 39.95 71.1 2
12:02:31 2024-01-24 765802 755339 185161 180969 311233 316894 354002 351137 206327 206303 263832 267807 304785 304456 4858117 5165190 7065361 6893729 1279525 1316184 268738 238959 263921 268520 315838 305337 296497 296520 198345 197828 764574 696822 1576601 1553643 399221 396813 565263 566987 708391 690882 703035 710321 727464 730765 687918 769869 2061851 2173217 1265526 1052935 625276 617623 737036 733853 756508 761872 760698 774380 877901 865456 5345339 5574009 39.95 71.1 2
12:02:32 2024-01-24 764971 748355 184871 180905 312144 315874 353748 351402 206436 206303 263124 266696 302899 308260 4858117 5239370 7143872 6865593 1264323 1312449 269405 237886 264965 267767 315394 306217 294278 295744 197509 197828 761399 703713 1575399 1540017 399221 396741 561258 566987 707388 681845 703035 710321 723720 730418 692442 769066 2057458 2185523 1270847 1058880 627061 613697 735950 739332 754328 757450 764506 773278 866232 870456 5335125 5545792 39.95 71.1 2
12:02:34 2024-01-24 758888 748355 185165 180265 310909 315478 351686 348216 206787 205435 261536 266765 302899 306324 4853231 5252616 7082930 6856616 1261915 1313382 268585 237851 265475 266056 315452 306001 293829 296405 197693 197862 758225 700314 1566436 1549237 400177 394333 559743 565312 701221 682643 705110 709545 722668 735064 692924 762295 2049386 2154804 1255142 1069686 626539 613262 742764 737944 751092 762847 764506 764444 868526 875498 5389777 5552594 39.95 71.1 2
12:02:35 2024-01-24 752161 752588 184005 180693 311133 318901 351614 346995 206110 205435 261536 267401 303360 304700 4839101 5166948 7013132 6874971 1280681 1316000 267921 237448 265510 266091 315838 304568 294278 296067 196955 197484 759812 692836 1596639 1562889 399858 394333 561332 562756 700227 686903 702998 705231 721224 736664 686908 763998 2055997 2145597 1292523 1063411 624387 616311 741229 733812 752193 763925 755827 764711 872836 870420 5368244 5571352 39.85 71.1 2
12:02:36 2024-01-24 762138 754696 184507 180663 311353 318596 351474 348323 206110 205435 261059 267843 302863 304700 4861012 5207850 7093659 6884350 1274020 1315249 267362 237448 263921 266910 313480 305033 294036 294300 197509 197004 755843 694335 1587485 1553643 399221 396461 562129 562756 705387 685410 700930 708309 724717 725232 683889 764543 2058921 2170137 1271756 1050736 624831 616311 733986 733697 752193 756899 756042 768706 871333 866382 5369226 5569041 39.95 71.1 2
12:02:37 2024-01-24 761985 754264 184005 180572 309573 315214 351794 348604 205901 205435 261500 267467 303006 304528 4867952 5248643 7153013 6879440 1270082 1313382 268552 237649 263631 266141 314471 304319 292525 296520 196126 197484 755051 696043 1598898 1546592 398088 394333 556547 562572 702253 680709 699386 707807 720553 730309 690470 765125 2052566 2176303 1253065 1052586 626614 610988 732828 735950 752989 756239 758465 767032 864649 865158 5322398 5569345 39.95 71.1 2
12:02:38 2024-01-24 758955 755371 184110 179593 309860 315658 351155 346960 205435 203822 261463 265184 301698 305963 4860107 5224272 7087735 6849711 1264692 1313382 268929 236384 263851 264498 315616 304594 292213 294842 196055 197367 748703 701317 1573390 1549237 398088 390810 556547 561945 697219 680227 699900 701070 716275 730057 686908 759319 2043280 2151750 1277208 1068926 622612 608258 738078 731549 746519 757450 760121 762842 865008 865415 5399182 5578527 39.95 71.1 2
12:02:39 2024-01-24 756476 754374 183526 179632 308200 317589 349005 346910 205755 204142 260800 266344 301751 302678 4867952 5189623 7050434 6874971 1288011 1312449 266941 236915 263411 264428 314692 304704 292418 293496 196229 196389 758225 690386 1580314 1558457 398051 390501 558124 559573 697219 681675 696902 700604 722631 730562 684176 761753 2054026 2153276 1255142 1058715 619963 612311 733899 728724 749426 757377 751500 764011 867531 863864 5352901 5584412 39.95 71.1 2
12:02:40 2024-01-24 762366 751611 182975 179349 308169 315694 348514 346301 204723 204285 259594 265184 301947 303782 4864480 5226400 7087735 6884350 1271027 1313382 267798 235949 262640 265647 311109 305197 292009 292440 196402 195912 754280 692357 1595065 1549237 396959 393190 558951 560764 701221 682569 697894 702171 720553 721440 681753 760056 2054026 2164010 1261372 1048214 620571 610988 728858 728724 747288 753770 752295 766710 865583 856474 5360592 5570996 39.95 71.1 2
12:02:41 2024-01-24 759854 753692 182910 179275 308169 314849 351335 345538 204264 204859 259812 266166 300675 304773 4867952 5248643 7164077 6874971 1262479 1308692 267798 235949 263773 264428 312740 304557 290573 292121 195780 196218 757829 700314 1572589 1540017 394714 391359 553266 561162 700190 674804 694812 700043 712138 721440 683889 759479 2046737 2173217 1268727 1051693 621727 603875 728858 731123 746192 752706 753988 764520 857152 861376 5337639 5570996 39.95 71.1 2
12:02:42 2024-01-24 753269 753840 182910 178467 308275 313599 349219 345312 204899 202791 259308 266344 299836 304773 4877331 5280658 7107179 6856214 1249970 1309658 267539 235550 263591 262813 312055 304594 289884 293333 195126 195912 753464 697316 1559639 1544397 396959 392312 553816 560367 693173 674841 699884 700007 712174 725232 682813 751398 2038927 2147119 1275088 1060077 621727 603875 733466 729141 740888 752706 755827 755468 861511 867037 5401772 5565547 39.95 71.1 2
12:02:43 2024-01-24 751328 754365 181697 179537 306622 315092 349465 345822 204797 203643 259558 264855 298959 300579 4867225 5194280 7013141 6865593 1270544 1313382 267214 234823 263008 262778 312090 301763 290440 291374 195126 195301 756638 690855 1575355 1557352 396959 391758 555724 557450 691144 680709 697398 698619 716275 726065 676758 754686 2046737 2131851 1273833 1055799 618618 608258 731755 724566 742499 753770 744610 757159 866958 863931 5422866 5574980 39.95 71.1 2
12:02:44 2024-01-24 762413 748062 181571 179173 306987 313886 349851 346910 203913 203038 258178 266082 299800 301717 4861012 5202021 7074794 6865593 1266498 1309386 266087 234823 263215 262778 309661 302222 290454 290665 195161 194658 754280 690855 1564326 1549237 394714 391084 554903 556196 697219 678224 691784 701101 712210 719231 678233 755045 2049649 2157863 1259295 1044017 619474 607363 725727 725630 743025 749371 747664 762225 862774 858407 5345225 5571352 39.85 71.1 2
12:02:45 2024-01-24 755491 752239 181897 178245 308651 313409 349184 345442 203630 203999 258359 265457 299591 302683 4857549 5276910 7106386 6856214 1246379 1309658 266495 233414 267297 262341 309227 301728 288882 291374 194509 194962 753464 697814 1606347 1540017 395834 392312 552138 557881 691853 671768 697894 701101 712481 721440 681205 750997 2034585 2144076 1272967 1056757 618168 605399 728858 728207 737907 750883 752918 755505 856633 861523 5409511 5563409 39.95 71.1 2
12:02:46 2024-01-24 753007 752239 181650 178467 306987 311912 349219 344955 203842 202791 258288 263571 299836 301157 4858611 5186871 7013132 6849711 1272242 1312449 266087 234100 263959 261209 310166 301795 289590 290701 194645 194658 750290 690249 1589886 1556248 395834 390102 553266 554553 690041 677785 693788 695018 715043 721521 672795 750257 2038927 2130203 1223576 1052362 615951 603875 728858 723604 741419 753702 745859 750846 863314 859659 5417264 5562086 39.95 71.1 2
12:02:47 2024-01-24 761869 753161 181554 178373 306987 312933 346841 343206 202863 203073 258178 263168 299591 302197 4867952 5165190 7042038 6884350 1274929 1309658 265271 234065 260818 262778 310131 300870 289590 290224 193930 197919 758622 691349 1561916 1547041 392376 391758 554671 554553 695247 676790 690730 696076 715550 716058 672759 751324 2043832 2154804 1248911 1041790 614200 605937 723187 723330 741709 747270 745463 758240 858256 854175 5367475 5569041 39.95 71.1 2
12:02:48 2024-01-24 762444 752239 180745 177408 306415 312796 347394 345396 202999 203038 257997 263940 297988 303401 4860183 5254324 7149627 6874971 1264323 1305837 265541 234100 261185 261975 309192 302015 288408 290153 193282 194658 753464 697316 1601801 1537834 391160 390102 549018 553734 692121 670564 688595 695055 709320 716058 678787 753576 2040376 2160944 1264486 1044760 619032 602816 723701 726402 741219 747270 750353 757886 850366 854780 5323938 5577099 39.95 71.1 2
12:02:49 2024-01-24 751854 751706 181288 176850 306843 311586 346562 343015 202999 201414 258178 263290 297988 302756 4870377 5261901 7072634 6851324 1260714 1309658 265678 233344 261662 261175 311109 301161 288443 290427 193112 194086 742355 698313 1560540 1540017 392340 387763 551356 556196 688051 671515 690693 691881 703196 721332 673746 746474 2029661 2136390 1253355 1058565 613591 602182 724626 721550 735904 748256 750236 752286 856596 857266 5409908 5571352 39.95 71.1 2
12:02:50 2024-01-24 755841 751551 181324 177307 306766 311948 344930 343015 202999 201695 258132 262328 297988 301869 4861012 5170764 7046828 6874971 1282575 1305837 264424 233344 259977 260741 309192 299984 288408 288939 192672 195276 755051 691371 1562820 1544124 387718 387907 552138 549770 692001 672522 686639 690953 708819 712426 671593 746588 2037478 2148444 1242681 1041357 611689 603504 719601 719467 737100 745636 740914 755617 855869 847316 5347191 5572774 39.95 71.1 2
12:02:51 2024-01-24 758733 751134 180607 176821 305872 309086 346562 344955 201744 202401 256556 262765 297996 301813 4870377 5239370 7149627 6859236 1249523 1305990 265306 237109 260782 260776 307325 301161 288865 288720 192672 195276 750290 696822 1551901 1535150 392376 387835 547431 553536 687077 668630 689751 693055 703160 717102 673746 742223 2026778 2153168 1262366 1058565 615951 599495 726204 723090 734788 747159 747529 746924 848036 854846 5397483 5558006 39.95 71.1 2
12:02:52 2024-01-24 754084 751560 180106 178768 304619 311948 344895 342158 202931 201695 256736 262294 297924 299986 4867952 5195355 7013132 6866008 1275877 1307690 263579 231945 261360 259514 308222 300275 288865 288799 192602 195276 751877 686915 1565231 1553643 390498 385406 549576 550406 684057 670564 685516 689921 710326 717066 671556 745455 2035624 2142192 1264486 1046996 609982 600767 721647 718297 739720 747254 741807 750646 856670 850406 5348610 5565547 39.95 71.1 2
12:02:53 2024-01-24 760898 752140 180676 180482 305187 310966 345424 343015 201710 201695 256306 262076 297888 303643 4867952 5261781 7132902 6865593 1263419 1304136 263614 231980 259104 259549 307255 300238 288865 288146 191929 195276 750290 697814 1550235 1530797 389394 387533 547431 554716 690004 667648 686602 692982 702321 712318 673501 745613 2032722 2146496 1264486 1048490 613591 599197 723224 721001 732443 739314 745439 749085 847731 852215 5395772 5571352 39.95 71.1 2
12:02:54 2024-01-24 753532 752239 180071 180482 306016 308116 345172 341906 201710 201519 256736 260382 297052 301157 4863551 5206351 7014445 6855059 1267681 1308782 263360 236965 260782 259084 307971 300238 288775 288133 192602 194150 750290 687897 1575953 1553643 390535 384793 547431 549943 681981 668630 686602 687932 707211 719645 671880 744621 2035347 2127015 1262366 1047742 609660 601420 720623 715178 736985 745745 737204 750210 855324 850553 5353016 5574484 39.85 71.1 2
12:02:55 2024-01-24 760239 750116 180106 180249 305115 309989 342997 342943 201676 201379 257900 261493 296119 302725 4867035 5257915 7184208 6859534 1252608 1304136 263983 236632 258342 259549 306078 299319 288368 287923 191960 194150 747116 697814 1556463 1530797 389948 386600 545391 551968 684021 665944 688595 691881 703849 712390 672252 741354 2024048 2131553 1258125 1054048 613153 599197 723224 719504 727401 740760 743513 745580 846032 847388 5404274 5561973 39.95 71.1 2
12:02:56 2024-01-24 750753 752239 178976 180710 302770 309555 346402 340323 201710 200432 255912 261093 298032 299315 4860070 5218711 7022457 6856214 1277699 1305837 261170 236930 259906 257970 307040 297239 287927 288797 191826 194150 750488 685934 1569638 1549237 388841 383103 547431 547116 682017 667611 679965 683866 705089 715440 667992 745076 2031926 2133068 1236451 1041611 608469 599622 715531 711177 734898 740760 739131 750108 851717 843226 5345377 5567378 39.95 71.1 2
12:02:57 2024-01-24 760898 750904 180101 179931 305621 309761 342997 342665 205616 201028 255161 260695 297014 299315 4867952 5246826 7144534 6859198 1245458 1304136 263360 232702 258306 259264 306825 297599 287234 288797 191355 194150 747116 696320 1555550 1530797 387718 385370 541067 550369 682297 664203 686565 689921 704173 715440 671880 737036 2024048 2130039 1256005 1053769 611840 597923 721172 717466 728848 740796 742452 742019 843830 849952 5401342 5560564 39.95 71.1 2
12:02:58 2024-01-24 751166 751017 178937 180254 301991 309519 344937 338855 201710 200083 255161 260478 295637 297234 4867149 5177492 7042613 6865593 1277699 1305800 260918 233357 258922 259582 306362 297491 287117 288883 191355 194014 748703 686915 1602357 1549237 389394 382763 545391 546388 680810 664639 680748 685539 705126 715169 668066 741940 2030479 2130039 1234374 1043589 604677 600401 715531 710100 734815 742970 737176 746441 848036 838410 5353130 5569041 39.85 71.1 2
12:02:59 2024-01-24 761438 749955 179537 176765 304437 308116 342528 341906 205402 200432 255090 260444 295431 299658 4866756 5246836 7133648 6854945 1244186 1304136 262738 232013 258922 262973 306393 299996 286678 288355 191054 193878 742355 691844 1604517 1535150 389118 381887 543641 548740 678883 662321 684040 687528 701872 712246 669399 739178 2017595 2123796 1249644 1054086 606742 594508 719127 714257 728295 739639 739374 742019 843866 848041 5385929 5561973 39.95 71.1 2
12:03:00 2024-01-24 753527 751179 178941 179671 302345 309519 342888 340323 205616 199457 255090 259865 294984 298721 4867035 5150566 7046828 6874971 1270120 1304136 261170 233093 256683 257935 306861 296582 287234 287746 190753 193267 751877 688881 1557103 1540017 387189 385918 545813 547080 683537 667513 681084 686551 701111 707283 664171 741327 2030442 2139298 1260246 1034698 604901 595516 712221 710284 728812 734251 732918 746441 849048 840816 5350388 5571352 39.95 71.1 2
12:03:01 2024-01-24 759817 750112 178411 176765 303440 306933 342997 340562 205189 200258 254307 259900 297766 297162 4867035 5257915 7145373 6855937 1249026 1300401 261970 232013 256683 262973 306393 297888 285436 288536 190585 193437 745529 696320 1547067 1525904 389675 383067 542175 547080 680626 661126 685487 685767 700185 711401 668066 733710 2019033 2120983 1253885 1048103 608908 595346 717599 713229 724690 734323 737176 741435 838920 845683 5397483 5552318 39.95 71.0 2
12:03:02 2024-01-24 749492 750539 177654 177124 300442 309542 342961 338238 205581 199145 254307 260041 294334 296843 4870377 5203672 7008767 6846835 1264902 1305990 260338 231292 258270 258854 306825 295677 285748 287140 190718 192657 749496 684956 1556439 1548308 386640 382655 543678 545753 680296 663548 676663 681620 700084 710396 663155 740798 2024048 2123855 1256005 1035435 604800 592464 712438 708272 728516 735361 732732 743149 846262 839034 5335888 5561973 39.95 71.1 2
12:03:03 2024-01-24 767041 749533 178971 175793 303014 306933 341852 340598 201755 199596 256063 259108 295655 298176 4870377 5277451 7125037 6856214 1256576 1300438 260304 232013 255894 259400 305962 297491 285410 287140 189986 192962 750687 695327 1555670 1521306 386640 385372 542871 549759 681629 662013 682691 686063 694568 703232 666133 733436 2012559 2127183 1253885 1043589 606056 591845 711419 711141 721509 729904 736127 740052 837662 838410 5389777 5552594 39.95 71.0 2
12:03:04 2024-01-24 751625 751620 178373 176531 301850 306897 342997 337728 205046 199548 258925 259073 294779 295637 4867952 5205628 7023797 6841952 1258087 1300438 261170 231256 256718 258854 305566 295677 286490 285387 190153 192318 752718 688881 1568757 1544397 387702 383123 544450 546603 677776 664203 681233 682103 700185 710359 659961 732816 2016857 2102543 1257218 1045119 603182 594179 714519 709277 725644 734719 727474 736548 845662 838338 5386340 5545792 39.95 71.1 2
12:03:05 2024-01-24 770380 750112 179244 176770 300442 309105 342370 338784 204858 199145 258669 259865 293855 296089 4870377 5224346 7072597 6856214 1259184 1300438 259510 231292 256468 258591 304138 296582 283626 286262 190153 191747 745529 685934 1569793 1538983 385289 383123 539657 545591 679772 656390 675751 684602 697141 702966 663632 738838 2015423 2139386 1256005 1035435 606626 591882 708405 712304 727507 730373 732918 741034 834699 836630 5305127 5559554 39.95 71.1 2
12:03:06 2024-01-24 747367 749581 178369 175788 300926 306861 341816 337728 201473 198798 253562 258250 298820 297559 4879466 5241303 7062471 6846835 1254890 1300438 260122 230537 255894 257876 306393 293806 285401 286508 188924 192004 742355 692836 1560538 1538983 386457 382509 544215 546640 676437 662248 680152 678617 697141 707392 656504 728480 2015428 2102543 1253885 1041790 602754 594088 714466 705960 722567 730012 727851 737078 843866 839953 5433502 5571352 39.95 71.1 2
12:03:07 2024-01-24 760624 750107 181474 176276 299532 308402 341335 337763 201473 199110 254241 258319 295526 295150 4877331 5231928 7074864 6856214 1262517 1300438 261410 231256 255859 257660 304816 295914 282753 285423 188993 191747 743545 687280 1561441 1537887 383782 382655 537372 544316 678736 656845 674787 681348 694186 701218 664281 736062 2018991 2136353 1250402 1035435 599396 589565 707094 708272 720453 728174 734557 739839 834428 836630 5346272 5558006 39.95 71.1 2
12:03:08 2024-01-24 748960 749051 181560 175232 301145 306393 340820 336746 201333 198763 259108 258460 294063 297451 4869543 5228207 7046828 6840338 1256223 1301237 259941 229821 255929 257048 305030 294497 283626 284951 189819 190808 742355 686295 1568190 1548792 386604 380928 540605 542206 673524 660263 676626 677730 697214 703413 656577 734041 2016583 2104252 1249644 1038923 600716 594275 710418 705194 724690 730445 726815 736841 838291 836002 5352155 5562086 39.95 71.1 2
12:03:09 2024-01-24 755608 747961 181347 175779 300931 306897 339755 336711 200912 198522 254741 258319 293999 296542 4879742 5242672 7103204 6860696 1262517 1299478 260305 230537 254894 257048 304138 294529 281936 286262 189611 192074 721723 691844 1573396 1533241 382500 382078 536577 544316 676780 656573 670777 678801 691103 698157 662068 733995 2009700 2136390 1241163 1035435 602325 588734 705364 708272 720489 726056 732087 737107 829768 829433 5333344 5561973 39.95 71.1 2
12:03:10 2024-01-24 747477 749427 181453 175626 301348 306393 340820 336204 200912 197901 259035 257464 294733 297234 4877331 5258260 7069824 6846835 1253994 1300438 259149 229821 255072 256832 305531 293322 284494 285000 190684 191503 740767 693830 1560538 1537333 384854 380892 542138 544316 673524 660447 677329 676808 693205 706272 656924 727786 2009700 2098544 1258125 1038937 598546 591010 710418 702098 718347 730300 725265 732263 838993 836630 5425844 5570031 39.95 71.1 2
12:03:11 2024-01-24 760282 747224 181113 175473 300010 306393 340269 337685 200912 197901 252774 258250 294590 294285 4876522 5250628 7092945 6865593 1259814 1300438 263046 229786 254289 256868 303213 293699 281654 285138 189611 191469 731245 688389 1572283 1528074 382849 381466 536577 544044 674941 653591 669316 677803 690868 699998 659874 728480 2006810 2136390 1252567 1034698 600288 587159 704329 706231 719628 727564 728655 739369 828632 829361 5362557 5563409 39.95 71.0 2
12:03:12 2024-01-24 751625 747993 181316 174670 301403 304994 341048 335698 200912 197901 254241 255901 294697 295357 4877331 5228356 7033149 6837456 1255327 1300438 258934 229073 254681 255685 302928 294461 283776 283329 190684 190939 758225 687280 1550953 1542808 384817 378641 537900 539561 669715 656609 671327 676797 695355 702737 655061 730050 2011855 2102543 1247524 1037281 598658 585631 708405 701792 720489 730300 723645 732821 837068 829433 5354213 5563409 39.95 71.1 2
12:03:13 2024-01-24 755224 747293 180951 175193 297829 306393 338731 335662 200737 197866 252810 258284 292516 295592 4886710 5256112 7082690 6856214 1262517 1300438 259715 229073 253899 255438 302892 295083 282938 284773 189611 190970 739577 686424 1578366 1530247 382304 378677 532054 542774 673951 652202 669774 677278 689999 698327 658437 729713 2009700 2131814 1236922 1032491 599005 587063 703192 706231 719628 725594 728581 736554 826185 829918 5325732 5563409 39.95 71.1 2
12:03:14 2024-01-24 746553 747956 181280 174090 298624 304100 338766 334724 200562 197557 254241 256257 293871 296506 4883224 5256209 7046496 6846835 1251309 1300166 257966 228717 256314 255438 303603 294216 284094 283507 189611 190970 742751 692836 1564383 1537333 382771 378749 538315 542005 669715 656463 673271 672772 689118 700232 652911 725679 2003287 2093324 1262366 1038830 597379 585883 708405 701064 717553 726092 721481 728447 838256 829397 5372098 5558006 39.95 71.1 2
12:03:15 2024-01-24 755480 747256 177880 174670 297973 305890 338220 334688 200248 197660 252774 258071 292693 294735 4879742 5254511 7079163 6856214 1259814 1299478 258600 228861 255517 255438 302892 295028 280640 284481 189611 190669 742156 688881 1561095 1527801 378632 378821 535172 542390 675439 651821 669997 674786 687559 696610 657858 727823 2003287 2130203 1243905 1032491 598578 583945 701198 702061 717553 721431 726407 734983 824983 829918 5346272 5563409 39.85 71.1 2
12:03:16 2024-01-24 748721 746989 181209 174083 301004 304494 338766 334384 200108 197488 252810 257120 292551 295357 4877331 5231978 7065519 6830738 1253538 1300312 261007 228471 256133 255011 302574 292563 282868 281746 189611 189736 755051 686295 1540763 1538426 382646 377346 535172 539295 669241 653613 669353 672964 691923 702285 653206 725716 2003287 2095101 1261041 1035435 596450 585559 705364 700567 719118 726056 719361 728521 832302 829918 5362671 5567378 39.95 71.0 2
12:03:17 2024-01-24 757927 746127 180698 174474 297235 305424 337674 336731 199934 197214 252702 256257 293048 295592 4883515 5267188 7106386 6860696 1258008 1300312 257804 228826 255229 254724 302940 292698 280012 284104 189078 190369 705844 688881 1584699 1526461 378632 378216 534508 541201 673083 649401 667582 673331 686963 694327 656040 727823 2003287 2129738 1235695 1032491 597300 582892 701198 701064 713462 720815 727333 731743 826221 828746 5370966 5545792 39.95 71.1 2
12:03:18 2024-01-24 751933 747993 180955 173529 298589 303070 338503 334115 199934 197214 252738 256760 293558 293837 4872788 5216915 7022196 6837456 1254405 1298464 259800 227781 255590 254546 302940 291820 281759 280854 189477 189871 750290 686915 1571425 1535150 382576 376264 535100 535957 665825 654518 669261 671460 684939 699808 649369 723029 2000441 2090356 1234802 1033962 595606 587895 704366 699078 716537 725594 716197 729497 828632 828746 5359807 5558006 39.95 71.1 2
12:03:19 2024-01-24 753260 750746 176743 174118 297764 304371 336658 333648 199309 196906 251919 256715 293048 293353 4877331 5246826 7059759 6858854 1259814 1300312 257946 228257 254473 254333 302689 293703 280741 283471 188669 190473 737593 690386 1546005 1524671 380405 377649 533750 539634 671653 649443 668933 673331 682085 692266 653206 721416 1997601 2108769 1240103 1033226 597300 582815 702656 699513 710296 719222 722580 727790 827448 829918 5389777 5561973 39.95 71.1 2
12:03:20 2024-01-24 749255 747256 177280 173918 297753 302150 338731 334001 199621 196598 252310 260807 293502 298081 4879742 5222577 6994481 6849867 1258872 1300423 258525 227515 255590 253519 303013 293946 280404 284165 188812 189278 737593 681061 1570129 1543906 380676 374190 532090 531779 668089 653127 664161 669159 685169 694363 650325 727305 2006847 2108769 1267727 1026110 593066 585076 699211 696076 717553 721431 718304 730630 832265 820419 5342749 5545829 39.95 71.0 2
12:03:21 2024-01-24 758195 745764 180698 172864 297685 303142 335609 334653 198444 197043 251529 256182 291980 295177 4879742 5265398 7112524 6859747 1248988 1298575 258743 227515 252576 254476 302046 294120 282303 281817 188945 189278 736006 691844 1542358 1520332 378740 377612 532240 538000 667639 648446 669997 671786 685130 694363 654597 718203 1997601 2108018 1236922 1038830 596450 582815 702339 701064 709256 721422 722067 725684 824326 829918 5394761 5546128 39.95 71.1 2
12:03:22 2024-01-24 753009 747993 176757 174361 297545 303142 337674 334001 199656 196291 251560 256760 293061 298421 4879742 5216661 6994481 6852871 1262853 1302274 258525 227127 255410 253519 302260 293141 279887 281423 188812 188683 737593 682371 1560220 1543028 378704 374190 534508 531707 663873 651008 664161 668612 685133 694399 650288 722756 2003287 2099784 1239043 1032491 593071 585490 700204 696040 716537 721431 717286 729497 828596 820419 5346567 5529971 39.95 71.0 2
12:03:23 2024-01-24 755509 746118 176752 173374 297973 303106 335609 333648 198409 196788 251140 256760 290580 294699 4889108 5269144 7088590 6859861 1260009 1296656 257082 227515 252540 253519 301869 296210 279231 282156 187489 189931 736006 688881 1544431 1521578 378250 375207 531486 537204 669553 645064 663146 670582 680053 689207 652764 718203 1991863 2105781 1234802 1031978 594755 576906 699211 698088 709401 716194 719361 726717 822541 820491 5389777 5554043 39.95 71.1 2
12:03:24 2024-01-24 749790 747993 176757 172973 297764 300740 336658 334001 198720 196257 251104 256042 293048 297925 4879742 5222652 7013184 6841125 1255289 1298575 257514 226775 254869 252494 299514 296001 279340 280566 189078 188546 736006 679689 1553916 1540017 380676 373070 532240 534338 663399 648446 663617 665707 687072 694399 647424 719333 1997601 2096587 1232682 1029558 590614 583713 698716 692982 714004 721359 717503 725684 825019 820383 5345458 5554043 39.95 71.1 2
12:03:25 2024-01-24 757365 745631 176757 172389 297973 302610 334565 333785 198375 196019 250327 256042 291058 294735 4882140 5273294 7121956 6859975 1243084 1296663 258273 226898 252612 253235 300877 292459 279015 280854 188546 188615 734419 690855 1543090 1520975 380676 375843 530323 536618 664341 645028 667545 671533 681531 692230 651247 717438 1991182 2105384 1232682 1037650 595178 576991 701198 698088 708359 717093 718814 721347 818263 826919 5388064 5543216 39.95 71.1 2
12:03:26 2024-01-24 752475 747915 175999 173460 295066 303443 338696 332954 198409 195339 250679 256007 291022 298348 4877331 5211222 7027264 6848339 1271582 1296619 256866 226845 252398 252459 300354 291857 281308 280069 188281 188967 737593 683979 1565460 1530797 378519 375843 533479 535096 667785 649364 663072 669122 686802 689263 644504 719260 2003287 2111763 1247524 1022464 593307 583154 696209 695733 711301 716448 714373 725647 825494 822546 5322322 5551134 39.95 71.1 2
12:03:27 2024-01-24 748355 745736 176721 172381 296322 303933 336622 331910 198962 195916 250080 257300 290784 292389 4877331 5291826 7103204 6800913 1245420 1298575 256905 226213 252648 251652 301937 291936 279761 280959 187753 188649 704679 690249 1539580 1525904 378519 373034 532240 534787 664341 646505 664125 664352 676119 690213 645841 716380 1991571 2081149 1247524 1031023 590471 581919 701198 690880 709905 719186 713284 719264 827353 820347 5414637 5552594 39.95 71.1 2
12:03:28 2024-01-24 764366 745116 175999 172428 296978 301867 334600 333459 198306 195950 249482 256760 291022 293037 4886710 5248507 7073412 6838907 1254853 1294706 255681 226213 252612 252990 301230 292045 279171 280959 187489 188057 713656 686295 1554889 1521578 377179 373594 529199 534751 665825 643934 664361 669085 676083 689263 646894 717949 1994014 2102543 1232682 1028021 593066 579352 697196 695018 706354 716448 718526 724565 818299 820347 5386340 5542939 39.95 71.0 2
12:03:29 2024-01-24 749790 747391 176713 172359 297135 300248 335609 332954 198134 195339 250291 255256 292227 292941 4877331 5227570 7011969 6829474 1253538 1294770 256828 225793 253860 251582 298954 291633 279761 279643 188017 187851 734419 679448 1550950 1540017 378519 374080 530698 532070 660547 647066 660699 664221 683569 690177 645841 721314 1998273 2104720 1232682 1020285 587900 576906 693453 691844 710409 717967 713284 726717 825531 818449 5344788 5558006 39.95 71.1 2
12:03:30 2024-01-24 755804 745477 176713 171658 296771 300248 335872 334001 197515 195373 249518 255221 290104 293809 4876522 5261713 7102940 6840073 1236596 1295810 256433 225584 252540 251617 297077 291890 278974 279218 187275 188278 745132 685311 1555950 1521578 378250 373024 526851 534338 659613 642111 660149 663750 677918 691220 645488 715325 1984742 2079048 1248236 1033226 587138 577895 696209 689884 704284 717057 714136 718680 824326 820275 5408588 5552594 39.95 71.1 2
12:03:31 2024-01-24 765785 747920 175595 172051 294994 300283 335872 334001 196728 195339 249518 254403 290580 292739 4877357 5200297 7045195 6861513 1259146 1294889 256186 225688 251368 252213 299605 290737 279761 279748 188017 187399 742355 680908 1544259 1528074 376912 373034 528415 531244 664069 644847 659759 667629 681050 685385 647156 720661 1992597 2108769 1234802 1021463 592645 576798 691978 694982 709905 712417 716482 723511 816326 816068 5299506 5548634 39.95 71.1 2
12:03:32 2024-01-24 745966 745177 176153 172042 296228 300248 335872 331910 197343 199036 250291 253624 290139 292673 4879016 5231717 7007134 6828078 1249970 1296663 256327 224747 252576 251430 299423 290331 279653 279748 188017 186812 732832 680908 1550062 1538925 378519 373552 529199 531800 658643 645028 661640 663750 681531 689984 645841 718498 1994014 2093324 1230562 1026110 587975 579947 693946 689884 710529 716112 713828 722409 824289 817835 5333344 5550068 39.95 71.1 2
12:03:33 2024-01-24 755440 743560 175595 171777 295736 301197 333983 332954 197687 195035 249482 255221 289224 292871 4895215 5284319 7133877 6846835 1250273 1297578 255431 225758 251014 251652 299532 290701 279367 279437 186404 187783 731245 688881 1539029 1512358 375277 371883 528930 534717 664341 643477 660149 665670 677918 685349 645841 710077 1984742 2086595 1226321 1035435 590471 577895 697196 695218 705854 716448 716482 717916 816363 820311 5370966 5539262 39.95 71.1 2
12:03:34 2024-01-24 750097 744610 174987 172046 293173 304351 335872 330406 197996 199316 249482 254403 289259 292866 4888489 5184888 7026384 6846835 1273007 1296730 255610 225409 250026 251301 300167 288698 279761 277947 187073 187269 737593 682371 1562289 1525904 376378 375635 529199 531244 663870 643627 658822 664074 676191 684276 642116 717438 1994014 2102761 1260246 1020248 590513 576834 691978 692419 709401 711234 712234 721347 815178 811405 5276718 5543216 39.85 71.1 2
12:03:35 2024-01-24 741566 743596 175595 171739 294140 301412 333983 331444 197687 198894 249518 254013 288943 294776 4895072 5244890 7045850 6828078 1249523 1294889 256602 224781 251794 251058 299919 288761 279761 278997 186964 187269 734419 683349 1545421 1530797 377447 372761 528415 529669 656746 643663 661640 662340 676155 688167 641624 715325 1994014 2087393 1252567 1026110 587138 576798 693453 688907 708359 716448 709601 718171 820652 816032 5333852 5543216 39.95 71.1 2
12:03:36 2024-01-24 754766 743560 175587 171223 294751 302266 333911 332683 197035 195035 248712 254645 289088 294495 4888014 5269279 7123443 6848339 1234847 1295169 256863 224365 250763 251478 297601 288743 277763 277947 186702 186846 729658 686387 1586852 1521578 377447 372761 522968 532070 656709 640222 660699 661401 674973 690236 645841 710077 1983331 2082625 1248236 1031757 584637 577486 693150 685877 701189 712381 710141 718465 820072 819643 5416321 5548723 39.95 71.1 2
12:03:37 2024-01-24 753044 743524 175001 171624 293941 300944 333983 332683 195842 199280 247944 253768 289858 290889 4886414 5244890 7050434 6825357 1253098 1291218 253867 224781 250375 249454 297847 288622 277143 278457 186369 186812 704295 681061 1545151 1521578 373843 372498 523004 531281 660547 639224 658785 664221 672959 681321 643063 708959 1981922 2090356 1246070 1031757 589653 576261 693187 691844 701189 711270 712234 715838 811572 818449 5383449 5539262 39.95 71.1 2
12:03:38 2024-01-24 747477 744469 174424 171734 292600 299373 333983 329373 197070 198894 251058 253733 288978 292478 4881008 5189708 7028138 6866008 1262479 1294889 254114 224643 249464 250882 297847 288622 278546 278961 186797 186519 742553 681395 1545275 1525904 375277 373552 526072 528064 660547 643366 654905 663213 678878 684759 644926 716803 1985200 2108769 1233481 1023192 587811 573676 688028 689884 702221 709127 714373 718680 811572 811369 5336893 5543216 39.95 71.1 2
12:03:39 2024-01-24 743030 743978 175027 170646 295289 300270 333947 329907 196728 196451 248498 252568 288904 291822 4879434 5216593 6995741 6823917 1253538 1294889 254542 224712 251439 249386 297847 288320 278154 279390 186631 186519 729658 678478 1544869 1535150 374710 369880 526072 526874 655745 642111 652939 658524 676959 683278 638272 714308 1988355 2096587 1230562 1016060 584637 577895 687541 686399 704284 708130 707687 719227 818680 810119 5348610 5552594 39.95 71.1 2
12:03:40 2024-01-24 758327 745092 174504 171070 295285 299605 333983 331408 196215 196937 247731 254158 288680 291940 4881873 5269279 7089261 6818699 1231320 1292976 254826 227855 251050 249351 297336 288586 276559 278997 186369 186519 728071 683979 1554693 1520498 375314 369844 524185 530081 652596 636466 657812 658022 671973 685385 641845 709172 1979351 2073412 1226321 1029284 583807 576261 691978 683829 701189 712043 708191 714276 818299 817257 5416321 5544678 39.95 71.1 2
12:03:41 2024-01-24 755841 743596 174094 170917 292565 300452 333676 329390 196611 197075 247661 254123 288680 290141 4886414 5244890 7065361 6846835 1250469 1295702 253477 223430 249500 252059 297847 288842 276488 278012 185741 186485 713656 683005 1545964 1516658 372979 371972 523814 531135 659613 635980 654941 662340 667178 679265 640190 709135 1979109 2087393 1248236 1029558 587975 574118 691978 689884 700194 708166 709097 712137 809209 816032 5380371 5543216 39.95 71.1 2
12:03:42 2024-01-24 744905 746353 173853 171232 292084 299351 333983 330127 196830 195692 248463 252707 288006 291807 4891636 5207389 7012159 6846835 1269762 1291218 253867 224365 248274 249351 297140 287190 278154 277981 185777 185643 734419 679448 1535441 1521578 373579 372761 523076 527050 659613 641129 652939 662340 676959 681021 640227 712170 1983331 2105781 1241739 1019523 586303 572388 686082 689395 702221 706070 710141 718465 806854 811686 5314255 5539026 39.95 71.1 2
12:03:43 2024-01-24 746307 751914 174713 169837 294147 297631 333622 330357 196488 195865 247731 251899 288207 290793 4886414 5215007 6982079 6830548 1260677 1291218 252279 223395 249500 253577 297919 287594 277143 278177 185741 186192 729658 677509 1570722 1530797 369727 369808 523076 527282 656746 641202 651977 658488 674496 680891 634566 710040 1988355 2093324 1236922 1015337 586303 576261 688028 686848 703516 707383 706178 715838 813945 811686 5322512 5536614 39.95 71.1 2
12:03:44 2024-01-24 747477 742585 174434 170646 293042 300343 333695 330076 196830 195865 247802 253873 287299 292624 4888014 5278809 7031933 6825847 1247741 1294889 254469 223361 250075 253756 296973 287275 277959 278177 185741 185935 735213 686424 1560471 1525904 375314 369844 526010 526502 654192 642111 654403 656627 676959 685349 638308 710077 1985346 2086320 1224201 1016784 581288 574560 686082 682308 704284 708166 707184 718465 817521 810540 5322131 5544678 39.95 71.1 2
12:03:45 2024-01-24 754370 743560 174469 170148 294389 299423 333135 330621 196181 196247 247420 253307 288277 291482 4886136 5278225 7080647 6800988 1229530 1291218 253265 227499 250626 253613 296764 288550 276065 278177 185116 187427 713656 684956 1537511 1519420 373015 368105 522802 528064 652303 634598 654941 654592 671464 681285 637334 706578 1979109 2066038 1230562 1024649 583807 574597 690997 682440 700194 708166 703062 710081 818100 813767 5406902 5548634 39.95 71.1 2
12:03:46 2024-01-24 755266 745295 173732 170642 292041 300343 332612 329355 196215 195834 247038 254263 287334 290861 4888128 5254249 7098129 6856616 1251309 1291181 252279 225466 248484 253649 296764 287630 275677 278764 184529 186424 712307 684956 1562631 1516658 369727 369844 523072 528101 656709 635641 653939 659961 666804 680198 637821 706076 1975469 2084104 1217840 1028058 586303 571141 690018 687661 697187 708382 709200 710007 808340 811333 5388064 5544678 39.95 71.1 2
12:03:47 2024-01-24 742963 744419 173170 171417 291587 299133 332882 329609 196318 195387 247593 251934 287299 291502 4886710 5222457 7003807 6846439 1262890 1291218 251682 227499 249079 249941 296376 286714 276100 277360 185198 185319 728071 675577 1570290 1529712 369618 369542 522968 522729 654783 638377 649103 657761 672959 676372 635936 709172 1984742 2090616 1232682 1015337 585469 574524 685636 685913 700697 703368 706178 714276 809439 807040 5293874 5543216 39.95 71.1 2
12:03:48 2024-01-24 742957 744230 174164 169977 292312 297703 331641 327741 196284 194154 247455 252251 288323 292032 4886710 5255300 7033172 6830435 1244186 1290265 253610 227356 248694 253222 295364 286714 276524 275664 185187 188959 747116 679448 1532759 1526461 373579 367588 523072 524387 651380 636429 651400 653862 671973 680198 635719 708959 1982179 2090356 1226321 1013172 582978 573712 684630 681826 700194 703332 700958 714276 813369 808216 5331550 5535313 39.95 71.1 2
12:03:49 2024-01-24 747293 742879 173636 169943 292076 297667 333261 326753 195706 195387 246277 252707 288838 290998 4883224 5323223 7069084 6818699 1237479 1291218 252490 227463 248658 249591 296556 286750 274606 278177 184564 185353 707406 684956 1534554 1519420 369727 367588 523072 527319 652766 635531 653939 654073 667106 679301 634818 703997 1979109 2065664 1251764 1023192 581288 574154 688028 681309 700194 707632 700921 709001 810999 809395 5342749 5544678 39.95 71.1 2
12:03:50 2024-01-24 762771 745111 173454 170445 291131 299242 331480 327777 195672 195078 246277 252251 286673 291688 4882140 5260391 7082817 6840225 1244568 1291011 252490 227535 247126 253222 295687 286714 275255 277360 184599 185029 713656 686915 1551037 1507412 371891 369844 521593 527319 654657 634740 656993 655590 667070 680771 638308 705036 1974065 2073523 1235695 1026110 578649 569938 686082 680690 694650 707099 705175 708964 811035 811686 5391477 5544678 39.85 71.1 2
12:03:51 2024-01-24 752619 742590 173601 169935 291836 297775 329746 330544 195062 195352 246277 251400 287299 288365 4879742 5183735 7032309 6832580 1251309 1291218 251717 227108 247508 249766 293120 287176 274571 276510 184822 188659 704295 677509 1546072 1519724 369618 368105 519348 524387 653265 632943 651125 656054 667344 676300 636621 702924 1973792 2078199 1241739 1025379 583807 570874 687054 683866 693178 703404 706178 707651 804840 811686 5374804 5533837 39.95 71.1 2
12:03:52 2024-01-24 744430 747035 172773 170441 290608 297451 331785 325804 195706 194734 248845 251689 286964 288545 4889108 5224109 7008174 6827708 1259296 1291218 250947 227036 248658 249241 294914 285551 274799 276546 184013 188694 713656 675577 1542771 1530525 370349 366412 522702 524387 652340 636234 648590 654592 667214 674325 632948 707883 1981922 2087393 1228441 1013893 585294 571177 682758 683866 700194 702269 703878 711632 804840 802356 5276647 5532651 39.95 71.1 2
12:03:53 2024-01-24 756039 744015 173484 169464 291969 297739 331211 327512 195367 193983 246312 250710 286273 290286 4879016 5228067 7023797 6818699 1244186 1290265 252524 227001 247682 249591 295236 285837 276100 275207 184013 186283 737593 679448 1547089 1524821 371891 366448 521187 523644 649042 635980 649549 652221 667214 676372 633919 708126 1973460 2084400 1219960 1009540 578649 567892 680824 679726 697187 702269 696847 712137 808637 802320 5337677 5551597 39.95 71.1 2
12:03:54 2024-01-24 750012 745111 173196 169469 290718 297608 332756 328678 195062 195043 245483 252286 285433 288581 4888052 5297255 7062546 6799612 1236025 1291181 251717 227036 247126 248507 296499 285071 273959 277360 183523 188730 716961 685934 1541991 1517267 369655 366999 522332 522729 651109 631028 651018 652683 668763 680198 631745 700857 1969973 2066075 1239573 1021463 579474 572021 684071 680690 698175 707115 696847 711388 808637 802428 5333344 5551597 39.95 71.1 2
12:03:55 2024-01-24 752730 744010 172131 169473 290171 297487 329675 327212 195028 194154 245862 250883 290668 291398 4888853 5265398 7062546 6837456 1247703 1287486 250563 227391 246400 249591 293773 284964 273158 277396 183395 188994 717145 682518 1547190 1512358 370086 367552 518615 525876 653265 631117 650474 654665 665387 676070 636170 699789 1972663 2068675 1264464 1026110 582978 568728 686082 681863 695437 703368 705138 706583 804270 809967 5377096 5540639 39.95 71.1 2
12:03:56 2024-01-24 747655 745971 172911 169464 290648 297487 329141 326718 195333 193948 246312 249735 285528 288545 4888052 5174463 7003532 6846835 1257119 1291218 251717 227036 246400 249941 293852 284964 274834 274785 184013 186152 736006 676542 1530254 1519420 370612 367552 519772 522902 650919 632943 645758 654537 667344 674289 635499 704498 1969973 2084567 1239573 1017316 581251 568325 682758 682624 690551 699238 703025 709140 803665 805801 5373065 5551597 39.95 71.1 2
12:03:57 2024-01-24 759361 745714 173118 169435 290357 296268 333351 328446 195028 194225 246069 250849 285667 286763 4891001 5216788 6977037 6820777 1254673 1291181 251262 223136 247891 248436 294300 284928 273924 275593 183616 186342 713656 675577 1535545 1530797 370349 365242 521287 522089 649501 634740 645648 653146 669491 672287 631048 702887 1981097 2085335 1230562 1012452 581251 567820 681790 681882 697187 699131 700387 708927 802420 802315 5276576 5546682 39.95 71.1 2
12:03:58 2024-01-24 755502 742993 172962 169396 290718 296901 329551 325840 194961 193331 248816 250431 290561 290467 4886009 5233063 6995741 6819047 1245479 1289277 251647 223136 247473 248401 294300 284964 273888 275364 183943 185785 712094 677026 1539813 1530797 370876 364729 520083 521277 646605 632943 645153 650763 668966 672287 630119 700857 1975469 2087356 1254733 1013893 581129 567784 681790 682624 696693 699799 699875 709102 802493 800853 5295768 5546682 39.95 71.1 2
12:03:59 2024-01-24 744830 744129 172842 168932 290718 298027 329640 326790 194961 193577 245553 250465 290117 290598 4877331 5267259 7022122 6799942 1242790 1287449 250912 223250 246330 248227 295164 283254 274763 274785 183325 185892 724897 683349 1556825 1518814 370876 365277 521187 524015 646605 634740 649549 650266 667070 676372 632015 703960 1975469 2081149 1239573 1009614 577004 569534 678860 674750 693105 700680 697885 709467 809486 802570 5320573 5556115 39.95 71.1 2
12:04:00 2024-01-24 752695 742403 172571 170333 290577 295565 329711 328050 194489 194876 244798 250849 290153 288108 4886710 5292388 7070557 6801290 1231320 1287413 250912 223136 247091 246907 294585 284893 272219 275628 183628 185892 707406 684329 1543185 1516658 370349 367036 519348 524387 645692 632495 650474 649382 665894 676300 628231 699847 1972663 2056534 1237408 1018234 577826 567784 682758 677693 696163 703295 697885 707086 807195 804275 5335812 5546682 39.95 71.1 2
12:04:01 2024-01-24 751625 744391 172571 168898 289726 297113 328609 325875 194388 193918 244833 249735 287216 289059 4877331 5272894 7092907 6828078 1245458 1287471 252535 223764 245915 248436 293049 284893 273122 275171 182744 186283 712094 684956 1547074 1513216 369037 366412 518542 525131 651380 632011 650474 653862 665857 675275 635719 697820 1964286 2065756 1237908 1026110 577004 565444 682647 677693 691969 703295 700958 706546 806016 802284 5383871 5546682 39.95 71.1 2
12:04:02 2024-01-24 757296 745176 172062 168902 289546 295637 327759 326824 193917 193682 244833 249493 287306 287518 4877331 5183735 7014445 6830435 1250415 1290228 250494 223136 245915 248053 291995 284928 273052 274330 183616 185336 716781 676542 1539546 1516658 369299 364985 513990 519805 649501 628263 644696 653146 661924 670363 632426 699847 1968568 2074884 1235242 1022464 580301 567119 682486 680690 689483 699131 698862 703391 799249 802320 5383449 5542719 39.95 71.1 2
12:04:03 2024-01-24 743602 742105 171754 169405 290746 297356 329284 324987 194556 193036 247227 250258 287399 287995 4876522 5186871 6994481 6837180 1264323 1291011 250494 223764 244745 248436 292843 282923 273158 274489 182779 185336 713656 678478 1549199 1518814 369027 366448 519348 519805 651380 632943 645657 653609 667780 671778 632948 702887 1971798 2093324 1209138 1014615 578237 564572 677420 678210 690951 698318 700958 709140 800118 802570 5356705 5537250 39.95 71.1 2
12:04:04 2024-01-24 746315 745171 172023 170333 290339 295057 329818 326826 194220 193612 247052 251870 290659 286365 4876522 5204001 6966505 6820777 1257119 1289313 249312 223136 245915 246907 295414 283192 272861 273910 182779 185372 708969 677509 1551875 1525234 368253 363601 518578 521314 647593 632495 642981 651297 667817 671133 627307 699789 1975196 2086817 1224414 1010220 579887 569263 677899 680208 694650 697096 697799 708864 799726 802497 5290108 5538759 39.95 71.1 2
12:04:05 2024-01-24 741358 741759 172053 167860 289703 294842 327830 324859 194220 192551 246724 248110 290489 288437 4863361 5218855 6986389 6799942 1243299 1289313 250703 222056 245915 246872 293127 283589 272254 273109 183325 184819 712094 675577 1541519 1529712 369299 363020 517007 518192 644986 631795 640905 650302 665894 671133 626386 699847 1974065 2079122 1219960 1009503 578649 568728 677899 679726 693141 698318 697885 706546 800293 801359 5282296 5527817 39.95 71.1 2
12:04:06 2024-01-24 742417 741905 172113 167898 289097 296354 327795 324987 193917 192586 247161 249250 290081 288509 4882510 5226026 7014445 6809320 1244186 1288363 250494 221781 246122 246872 292922 283157 272219 272241 183325 184560 704295 677026 1547649 1528074 369299 363020 514099 518192 644072 630898 641359 647438 663905 667358 626386 701606 1972663 2083853 1226321 1010257 578649 568728 677899 678727 692615 694390 695828 704966 798902 801359 5284108 5527817 39.95 71.1 2
12:04:07 2024-01-24 742408 740824 171631 167903 289097 295543 328326 324987 194353 192253 245294 249215 285824 288509 4883224 5278809 7012092 6799942 1240732 1287471 250494 222752 245364 246907 292511 284462 273122 273109 182710 185077 704295 682371 1531428 1519149 369299 363091 518176 519805 644035 632943 641850 645501 665821 671306 626386 702621 1974065 2081149 1214129 1007459 575861 568325 674955 674237 691969 694390 693891 707049 804811 802497 5353831 5527817 39.95 71.1 2
12:04:08 2024-01-24 747655 741351 171972 167894 288395 294229 329053 324987 194050 193301 245906 249735 285276 287590 4876522 5292053 7022196 6799942 1240533 1287471 249416 222212 244815 246699 293369 282552 272219 273910 181843 185207 713656 683349 1544433 1512358 369037 363056 518578 522089 644072 631117 643745 645046 665857 672322 627307 699518 1968995 2073412 1207238 1006742 573732 566317 673538 673404 689972 698318 693506 707086 805993 797885 5322512 5537250 39.95 71.1 2
12:04:09 2024-01-24 749804 742101 171387 167894 288076 293262 327830 324807 193179 193441 245176 249492 285276 287315 4886710 5276948 7093745 6781577 1229567 1287413 249347 221745 245536 245697 291966 283121 270526 273910 181843 184819 715374 681395 1536225 1511285 367992 363420 513954 520945 643307 628780 645685 645994 661960 671778 625293 696790 1964797 2065664 1228745 1014668 573732 566682 676425 673404 691076 699544 695828 705792 804811 799620 5324253 5537250 39.95 71.1 2
12:04:10 2024-01-24 751625 742915 171814 167363 288715 295093 325787 327288 193213 193001 245559 248869 285677 286750 4877331 5285275 7097841 6816917 1234222 1281998 249450 221745 244027 246872 290701 282725 271164 272848 182166 184560 708969 684329 1519971 1503138 369299 363091 513904 519364 644035 625546 642797 645323 657093 671133 627130 691674 1963507 2049165 1224201 1016784 574956 566718 678860 671750 688994 698639 690684 700588 804811 802497 5345263 5537250 39.95 71.1 2
12:04:11 2024-01-24 748402 742015 170996 167903 288955 295093 327936 324987 195175 192662 245212 248524 285494 288356 4886710 5273294 7092945 6811765 1231580 1285643 249416 221710 243992 246907 290251 282689 270974 272276 182131 184689 718548 684329 1542849 1506342 369037 363091 514633 518228 643307 625546 641850 644866 657093 671133 627402 691674 1960594 2047677 1224201 1016784 574548 566682 678860 673404 689483 699167 690684 701625 804775 801928 5337754 5546682 39.95 71.1 2
12:04:12 2024-01-24 755148 742125 171039 167903 288752 295543 328623 324915 194357 192697 245212 248524 285276 288257 4877331 5258073 7083142 6820625 1230663 1285643 250878 221710 244368 246526 290595 282689 270561 272657 181843 184303 707406 683349 1534569 1505967 369037 363056 513904 518997 642212 625103 641850 644866 659608 672081 627130 691674 1963404 2047677 1234374 1016784 573732 567119 678860 673404 689483 698148 692408 701087 802456 801928 5334180 5537250 39.95 71.1 2
12:04:13 2024-01-24 748938 738507 170996 167633 288955 295543 327795 324987 195175 192393 245668 248696 285081 288257 4879742 5257915 7069084 6811765 1236025 1285643 249312 222056 248887 246699 290595 282689 271353 272657 181877 184303 707406 683311 1527925 1501681 367992 363127 513904 519768 644072 624660 643252 643608 659608 671814 627999 693677 1957799 2050581 1209254 1020012 571764 562907 678380 670545 684062 694124 694499 701125 805993 801894 5411232 5537250 39.95 71.1 2
12:04:14 2024-01-24 753007 742024 170528 167368 288960 293944 328660 324987 193065 193512 243797 248869 285686 284888 4883224 5213410 7022457 6818699 1245458 1285643 253573 221745 244368 246157 290224 283174 269737 272205 182166 183975 710531 675301 1535640 1512358 366172 364449 512451 518052 644986 623775 641813 647475 656814 667286 626386 690619 1956924 2059775 1233481 1020248 575365 558842 678860 674200 687045 694102 697587 698520 797867 799090 5365987 5537250 39.95 71.1 2
12:04:15 2024-01-24 748445 742024 171039 171091 288815 293979 326808 324987 192679 192124 245212 249666 285650 284924 4879742 5183735 6994481 6828078 1253098 1287471 253609 221364 243312 246682 289748 281561 271388 271410 182004 183684 716781 673653 1527387 1512358 366691 362512 513540 513450 644035 623775 639785 644554 658675 667707 627344 693677 1956924 2062740 1241227 1015337 575365 562076 674955 672772 681468 695124 696485 699553 793267 797794 5368528 5524458 39.95 71.1 2
12:04:16 2024-01-24 741575 740636 169982 169123 288169 293709 327229 322589 193314 191822 245212 249842 284876 286235 4874015 5186871 6985156 6818699 1260714 1285643 249972 221745 245085 244977 291410 286546 270561 271410 181590 183975 708969 677509 1546106 1512358 364476 363420 513954 516390 644072 626454 641188 647438 658164 667358 627402 697820 1960579 2084104 1243717 1009503 573325 558770 671630 672736 687579 695124 696595 704747 793346 797394 5347027 5533837 39.95 71.1 2
12:04:17 2024-01-24 742165 742651 170878 168909 288852 292192 325822 324170 192980 191787 244922 250017 285281 284090 4873852 5215195 6952285 6791311 1255327 1285643 249201 221364 248887 244600 290595 281363 270338 271410 181555 183975 707406 673653 1559089 1512358 364476 363420 513954 513486 644072 625534 640277 647438 658164 667358 621911 697323 1960594 2078199 1217105 1007459 573325 560750 671593 673404 687393 695124 697091 703742 793346 796829 5353130 5524458 39.95 71.1 2
12:04:18 2024-01-24 745088 738544 170558 166973 289582 291988 325857 324170 192546 191822 243689 247938 284881 284019 4877331 5205628 6952172 6799942 1255327 1286557 249236 221054 248499 243883 290736 286359 270149 271375 181233 183975 712484 673173 1575032 1512358 364476 362908 513556 513450 644072 625534 640277 646487 658128 667358 626957 696790 1961104 2084104 1241504 1007459 572068 560353 671154 673404 686379 695087 695568 703817 793346 796829 5341392 5524458 39.95 71.1 2
12:04:19 2024-01-24 740257 742020 170825 168909 289054 292054 326806 324206 192679 191578 243544 247904 284446 283748 4876264 5205628 6953375 6799942 1248192 1287486 249797 220330 244027 243848 290224 286765 270303 271186 181394 183718 707406 671735 1546296 1521578 363925 360866 513904 513414 642212 621979 640277 645046 658092 665337 624738 695763 1963404 2078199 1225767 1006025 574548 558770 671154 673257 689464 695124 696485 703315 792222 793418 5318436 5533837 39.95 71.1 2
12:04:20 2024-01-24 740490 742805 170859 168432 289059 292334 325787 324228 192148 191647 243797 246634 284876 284653 4867952 5209503 6957180 6795092 1240645 1285643 249972 220330 246227 244394 289642 286373 269703 270583 181429 183102 741164 671936 1527512 1521578 365618 360866 513540 514828 638514 625546 636502 643952 658056 662593 623338 694701 1960616 2072281 1235695 1006025 574548 558770 669692 675245 688503 695124 695988 702776 792222 793381 5316637 5523178 39.95 71.1 2
12:04:21 2024-01-24 740819 740709 170829 168432 288951 291925 325787 323737 192148 191647 243761 251563 284876 284653 4873852 5215225 6967409 6790563 1240645 1285643 249972 219644 243770 243813 290541 286778 269737 270548 181590 183102 708969 672898 1530661 1521578 365101 360866 513394 514463 638026 625546 636465 643952 657556 661425 622861 693714 1959709 2074053 1235695 1004594 573732 558341 669692 673294 688595 693087 691628 701274 792222 792224 5292015 5524458 39.95 71.1 2
12:04:22 2024-01-24 738690 740719 170646 170677 288747 291481 327854 323019 194357 191508 243761 246634 284007 283117 4867713 5211288 6952285 6781577 1253538 1285643 248258 220330 248427 243643 289783 282529 269257 270548 180443 182788 705844 671735 1540842 1516658 362826 360866 512929 515924 641303 625546 638386 643645 659352 662391 624701 693714 1955009 2078199 1200591 1006025 571764 559164 669218 672743 686602 692560 691628 701274 791062 793240 5352978 5525947 39.95 71.1 2
12:04:23 2024-01-24 740347 741534 170386 170677 287818 290630 325562 322493 192047 191183 243761 246634 283808 283152 4870377 5195008 6952227 6799942 1256204 1281998 248084 220365 243707 243813 290701 282131 269292 269759 180443 183146 708969 675577 1538129 1516658 360749 360866 513904 515924 641303 625546 637895 639988 657826 662391 623817 693714 1956924 2078199 1200591 1004594 572031 559560 670007 673294 686602 693087 691628 701274 789905 793112 5333700 5525947 39.95 71.2 2
12:04:24 2024-01-24 738325 742288 170721 170646 288647 293014 325296 323019 192047 191485 243761 246634 284676 283756 4873852 5216937 6962720 6795092 1242727 1285643 249622 219987 248463 243609 289818 282131 269257 270548 181186 183102 705844 671735 1528970 1521578 363925 360434 513177 514828 638550 625546 636539 643952 660075 662893 624738 693714 1956924 2080895 1200591 1006742 570949 559560 670961 672229 686114 692035 694004 699777 788750 793345 5343200 5520518 39.95 71.1 2
12:04:25 2024-01-24 742278 740044 170462 170646 288142 291255 326808 322732 194085 191183 243725 251633 283897 283219 4873852 5205628 6947854 6795092 1249970 1287471 247765 219987 248427 243030 290947 282131 269292 270548 181138 183520 696602 671735 1559895 1516658 360749 360830 513177 515193 640396 624660 636502 644682 658675 663359 625181 693185 1955121 2078199 1183266 1007459 570949 557977 670007 670826 682638 690009 691591 699740 791967 793345 5342749 5524458 39.95 71.1 2
12:04:26 2024-01-24 743901 738366 170458 170368 288142 290595 324969 322386 196297 191183 243761 251810 283367 282918 4879742 5205628 6938529 6791575 1249970 1285643 247922 219987 245085 243065 291330 282529 268917 269759 180409 183102 705844 671735 1540153 1518343 360713 360540 513177 515193 640396 625103 636502 644682 658675 663359 625593 691711 1949370 2075256 1206925 1007459 569324 557583 669243 669872 682601 690191 691628 699740 791967 792748 5350388 5525947 39.95 71.1 2
12:04:27 2024-01-24 743335 742358 169956 167496 288147 290560 324969 321862 195953 190882 243381 251739 283376 282685 4863551 5203672 6952227 6799612 1255327 1281998 247800 220330 243707 243065 289783 281732 270557 269724 180375 182812 705844 675577 1534611 1516658 360713 360286 512451 514828 639943 624660 636502 643645 658675 659498 621980 691674 1949407 2073412 1200591 1004594 570542 557685 669721 670764 684616 690679 692520 698707 788520 791033 5333966 5520518 39.95 71.1 2
12:04:28 2024-01-24 743409 738507 169913 167492 287733 290118 324681 321719 195918 190582 242967 251527 282315 282289 4867952 5198207 6938529 6785720 1245455 1281998 247800 219609 243707 242861 289324 281732 270366 269724 180249 182812 705844 671257 1543940 1519420 360713 359707 512088 514463 638514 623775 636013 643238 656814 661425 623884 691637 1951370 2074884 1211351 1004594 569324 556073 668287 669872 682601 689181 692520 697676 788483 791033 5340969 5505665 39.95 71.1 2
12:04:29 2024-01-24 743006 740677 169644 170373 287328 290701 326808 321065 195953 190547 242967 251492 282412 283188 4873852 5203672 6947854 6790247 1253538 1281998 247504 219987 243707 242354 290134 281335 270366 269467 180249 182522 704281 672693 1546050 1519420 360677 359165 510967 513735 637575 623334 635526 643952 656814 661425 621943 691637 1951370 2068675 1194094 1006025 569324 556036 668287 670349 682712 689181 692520 697676 788446 790438 5333344 5517537 39.95 71.1 2
12:04:30 2024-01-24 742353 740450 169375 170135 287332 290560 326626 321065 195988 190582 242967 247922 283133 282918 4870377 5200151 6952285 6791311 1256185 1281998 247453 220330 243291 243065 289378 281299 270366 268904 180124 182522 716961 675577 1526312 1512358 360641 360250 512088 513735 638550 623775 635526 639988 656814 659534 621943 690619 1955121 2072281 1198426 1004594 569324 556073 667918 670826 682712 689181 692520 697676 788750 789880 5337677 5523178 39.95 71.1 2
12:04:31 2024-01-24 742353 739881 169379 167496 286938 292186 324537 321030 196434 190547 242931 248269 283746 282649 4867035 5213065 6967099 6799942 1254890 1281998 248048 219952 243255 243065 289308 281262 270366 269467 180215 182453 696602 675577 1537309 1512358 362131 359671 512052 513735 638477 623775 634515 643681 656241 663472 623302 689567 1951215 2062746 1193647 1007459 570542 557468 670007 669395 680185 685196 692520 695508 791315 790996 5353016 5521464 39.95 71.1 2
12:04:32 2024-01-24 739720 740709 168809 170642 284960 292917 326808 320023 195883 190212 242931 247229 282912 283117 4877331 5207389 6986389 6799665 1256099 1281998 248432 219574 242123 243030 287993 279608 270748 270698 179771 182164 708969 673863 1544483 1510628 364198 360866 510967 512209 640359 619196 632197 641147 649114 662069 623707 688484 1951215 2054985 1202757 1008032 570949 557254 671642 669872 676712 685196 688437 694400 787811 792151 5367475 5524458 39.95 71.1 2
12:04:33 2024-01-24 738147 739767 168304 170642 285036 292186 324969 320023 196157 190212 242895 247229 282244 284099 4877331 5200547 6982079 6818770 1247741 1281961 248048 218926 243255 243030 288391 281299 269986 270396 180340 181714 740172 670016 1522264 1509555 363680 359671 505013 510689 634734 617665 634155 640204 650914 658308 619164 683909 1945619 2047224 1198426 1015337 571764 556036 673119 669872 679740 689181 689946 691361 786103 790996 5340969 5517504 39.95 71.1 2
12:04:34 2024-01-24 743409 738580 169266 167487 285860 293129 323647 321030 195813 190512 242212 247229 282376 283117 4867990 5174463 6986389 6809320 1244074 1281659 247457 218926 243427 242657 288391 282131 269796 268425 180055 181749 688204 670016 1533762 1507412 360677 359671 504977 510689 636566 617227 634420 641638 649078 662069 620040 682454 1947108 2047224 1222416 1015337 569287 557468 671917 667447 678741 691167 690512 691891 788676 789843 5350388 5522958 39.95 71.2 2
12:04:35 2024-01-24 742353 737726 168847 166844 285860 293429 323647 320758 195848 190547 242554 246947 282279 283081 4877331 5185514 7000102 6820777 1244111 1283489 247630 218926 243255 242284 287985 282131 269191 270389 180215 181588 705844 670016 1527925 1507412 360677 359382 504977 510689 636116 617227 635852 641147 649042 662069 620076 682417 1940878 2047224 1196260 1016118 569287 556676 671917 667969 678704 691203 689983 691399 788676 789807 5348334 5522958 39.95 71.1 2
12:04:36 2024-01-24 743409 740943 168873 167591 285396 290348 322929 322005 195848 190512 242141 246792 282279 282685 4867035 5198584 7009929 6790563 1241903 1281961 246867 219420 242877 242284 287120 279644 268435 269689 179272 182487 707372 676542 1557779 1503822 360605 359671 504977 513371 636602 617591 636230 642093 649114 661389 621906 684468 1944885 2047224 1217990 1014668 566429 556491 669530 664184 676712 691691 688927 695082 788713 789843 5376530 5522681 39.95 71.1 2
12:04:37 2024-01-24 743716 740365 168688 167674 285463 290286 322965 322005 192196 190547 241389 247229 282244 284751 4877331 5172548 7009447 6799942 1243679 1281689 246938 218738 242913 242250 287094 281931 268549 268834 179771 181588 712200 671735 1539498 1507412 360061 358625 504941 512209 636566 612929 634588 641147 649078 659462 620113 682454 1943467 2041387 1194094 1016118 566429 555886 669054 664184 676712 691167 689418 693410 789868 788693 5381639 5522958 39.95 71.1 2
12:04:38 2024-01-24 747367 740705 168068 167351 285223 289677 324404 321030 192196 191113 241068 247922 281779 284348 4877331 5228267 7013132 6801314 1240131 1280070 246867 218891 242123 242250 288838 279608 267647 269279 179203 181876 701091 675577 1552576 1501007 361103 359382 507942 513735 636602 617517 636428 640240 649042 662355 620076 685966 1938083 2041387 1185432 1013221 565216 555886 669530 663169 676885 691167 686407 692385 793309 792297 5397311 5515080 39.95 71.1 2
12:04:39 2024-01-24 750024 737637 167753 167478 284561 295624 324404 320023 195813 189948 241407 248269 281350 282685 4873852 5252250 7012129 6801177 1236025 1279121 246867 219232 241711 242081 288635 279644 269002 269244 178109 182326 701156 679448 1522774 1497337 361616 359130 505049 513735 636116 617080 635489 639751 651375 661389 620113 684431 1942087 2041387 1196260 1013221 564812 555491 668103 662193 676404 690155 685845 690377 791062 789952 5389563 5515080 39.95 71.1 2
12:04:40 2024-01-24 745902 738808 170311 167492 284273 289642 323468 319763 192465 189386 241854 247922 280922 283117 4867952 5223997 7022457 6799942 1236025 1280107 246867 218585 241917 241878 288391 279572 268435 268869 178638 182326 702719 679448 1521046 1498166 361103 358625 505049 513371 635667 617481 635489 638359 650453 660889 619164 684431 1941138 2038004 1217990 1012461 564812 555096 667629 661687 676404 690191 685358 690377 790989 788838 5383449 5522958 39.95 71.1 2
12:04:41 2024-01-24 747367 738845 168461 167335 284601 296070 323911 319988 192196 189386 241625 247922 280586 282649 4873852 5223997 7022457 6799942 1240979 1277313 246487 218210 241711 242081 288594 279572 269002 268869 178075 182326 712200 679448 1522648 1500023 361103 358301 505049 513735 634734 617376 634551 638359 650453 659498 619602 684942 1938157 2038004 1206925 1013221 564632 555096 667629 661218 676404 689145 685358 690377 790428 784364 5381639 5513565 39.95 71.1 2
12:04:42 2024-01-24 748960 738286 168461 166984 283972 290540 322929 320023 192196 189351 241590 247922 280494 282254 4867149 5231516 7042613 6781577 1236025 1278212 246902 218210 241336 241878 288102 279536 268813 270008 178604 181841 712200 679448 1517089 1493009 360605 359130 504941 513371 635328 618398 634551 636562 649074 661389 616401 681412 1944885 2032230 1200591 1011739 564409 556036 668103 660245 676404 685196 683168 689320 793346 784328 5316757 5513565 39.95 71.1 2
12:04:43 2024-01-24 740417 738017 170047 167227 283627 289642 323420 320023 192196 189351 241250 247020 280529 284453 4867952 5246552 7050434 6790563 1226669 1278212 248048 217871 241336 242284 287985 279536 268247 269593 178920 180797 702719 679448 1514699 1493918 360677 358625 506169 510689 633044 614314 633703 634308 648615 658344 616430 680336 1944885 2029315 1207088 1008873 566024 556073 668103 661255 675718 685160 681149 688265 792747 784256 5316757 5515080 39.95 71.1 2
12:04:44 2024-01-24 744084 738580 170047 166949 283733 290083 322893 320023 192196 189351 241384 246848 281350 284090 4877331 5257984 7070557 6801290 1224841 1276397 248432 217532 241747 241541 287203 279500 267647 269783 178920 180797 701156 678478 1522656 1503138 360677 357510 504736 509894 630771 615848 633703 632962 649074 658344 614612 680373 1938120 2032230 1226321 1008152 565620 556860 668103 662699 678260 685196 681149 688339 787487 784338 5291969 5524458 39.95 71.1 2
12:04:45 2024-01-24 745939 738612 168703 165884 285592 290567 321665 320544 191928 189948 241032 247020 281150 282685 4867990 5239097 7033149 6762427 1217160 1280070 246902 217532 242877 240801 287782 279608 267200 270008 178920 181301 718344 677509 1517827 1503138 361103 355294 505452 510689 629398 617080 632682 635659 649114 658344 614612 682491 1947652 2044321 1229055 1000908 563201 555886 663810 660245 679740 685160 683168 692422 789868 783194 5291969 5513565 39.95 71.2 2
12:04:46 2024-01-24 744042 738981 170226 166539 283737 288906 324440 319056 192062 189317 241178 247229 280529 282918 4867035 5271003 7014445 6771805 1233074 1280107 246902 217497 241711 240801 288833 277787 268435 269214 178109 180762 710613 679448 1525616 1505967 360061 356436 507978 510689 631254 617993 631902 632962 650453 657773 614649 686491 1947652 2056444 1202757 997307 565620 556036 662399 662193 677228 683077 680143 692385 788034 784338 5256198 5513565 39.95 71.1 2
12:04:47 2024-01-24 734889 736532 169590 166388 284406 290540 322929 318573 192196 189185 241478 244919 280957 282883 4867149 5217087 6932253 6771805 1240645 1280107 246107 217567 242123 240732 287985 278642 268247 269214 178638 180728 701156 669059 1529588 1516658 360079 355330 505013 507629 632596 612965 631004 636411 649078 656349 617743 686454 1944885 2070583 1187597 1003842 565620 553485 662399 664184 674763 684044 685358 693410 782655 786560 5340969 5516825 39.95 71.1 2
12:04:48 2024-01-24 737875 738877 171995 166278 284158 288906 323911 318538 192196 189317 240676 245709 280494 281429 4873852 5211109 6957180 6790563 1253994 1280070 246522 218023 240623 240599 288833 277823 267682 268835 178109 180728 701156 673380 1557344 1510213 359569 356150 505085 508383 633942 618030 631004 636484 649042 656349 616401 685966 1946782 2064424 1189221 1003842 565620 552664 661424 662229 673492 683077 685395 692422 784126 785448 5349290 5505701 39.95 71.1 2
12:04:49 2024-01-24 737875 735243 168887 166802 282011 288906 323456 317097 192196 188985 240356 245709 280494 283836 4867952 5194003 6967099 6776735 1254890 1278256 246902 217532 239842 240801 287782 277556 268247 268458 178109 180442 693717 671936 1531679 1506342 360079 358049 505013 504738 634878 614314 627319 635659 646710 653441 616437 681376 1942519 2047224 1194094 1006713 566429 555096 665734 664184 672537 682113 684143 687249 782941 784256 5335812 5496322 39.95 71.1 2
12:04:50 2024-01-24 737879 738286 169357 166681 281975 290653 321593 317132 192196 188688 241684 245331 280591 283435 4870377 5170484 6972066 6786917 1245458 1276372 246107 217194 240623 240801 286302 278642 267647 267669 178604 180123 698140 670016 1527162 1503138 360079 355865 504022 504630 631701 612353 627319 635659 644776 653441 616430 680189 1932508 2041424 1191929 1011776 566429 553485 667154 664184 674928 682608 685120 684251 781832 786004 5339531 5505701 39.95 71.2 2
12:04:51 2024-01-24 753289 737755 169590 166271 282987 288928 320620 319539 191058 189351 240356 245674 280705 282162 4867952 5177997 6975830 6790563 1238324 1277313 245350 217194 240587 240398 287176 279070 265971 268835 178075 180157 709026 670016 1546085 1502072 359569 355865 503309 507666 633044 613660 631902 634580 647662 657309 617305 680227 1938379 2038004 1185432 1009594 562800 551844 663339 659274 673014 685160 685120 687287 784126 785448 5373922 5505701 39.95 71.1 2
12:04:52 2024-01-24 748721 738995 169167 166414 283269 288906 321915 318057 191928 189282 240187 247229 279642 283836 4867035 5241303 7012166 6790563 1234847 1276408 246142 217532 240214 240767 286974 278642 266825 268835 179583 180408 699594 679448 1518703 1491800 360079 357223 504736 509894 632148 612353 632352 632513 643867 658272 614649 679222 1938379 2025908 1198426 1009594 562398 555096 666207 656372 673492 684044 678098 684251 788676 784338 5303448 5515080 39.95 71.1 2
12:04:53 2024-01-24 750346 736686 171924 166383 283327 290540 320941 318092 191626 189019 239895 245709 279642 283599 4867149 5231791 7057696 6762164 1224960 1276408 246522 216485 241747 240398 286418 279106 266790 268458 181539 180157 710613 675577 1536530 1501681 360079 353980 503309 507629 625706 612870 631004 631099 649074 658272 610997 681308 1942124 2041424 1196260 1003842 562800 555096 663339 657803 676748 684123 681149 688339 786373 780911 5276722 5515080 39.95 71.1 2
12:04:54 2024-01-24 745176 736125 171959 165880 283728 288575 321987 318538 191493 189317 239895 246503 279504 283836 4870377 5278225 7022457 6762427 1221994 1278256 246487 216857 242087 244215 287176 278642 266007 269214 179583 180693 707439 677026 1521512 1503138 360079 353697 504736 508778 627512 615479 632352 632962 647180 658308 614612 682417 1944885 2044321 1194094 998733 561597 553522 659984 657761 676748 684044 679138 690377 787524 779773 5297659 5499403 39.95 71.1 2
12:04:55 2024-01-24 738110 729782 171875 165845 283300 288906 322440 316105 192196 188096 240676 245296 279607 282883 4861012 5237563 6985156 6776348 1232498 1279835 246695 216636 240623 240029 287176 276935 267682 268045 181539 180157 703305 675577 1535387 1507412 361103 354264 506169 504666 626626 614173 626319 630652 647698 651993 610529 680373 1947652 2054985 1209254 998733 565620 555886 662399 661255 677367 680116 678173 687813 782618 779810 5254346 5510525 39.95 71.1 2
12:04:56 2024-01-24 740246 738612 171999 165749 284752 288906 321951 317167 191661 189019 239895 245331 280494 281294 4860070 5196250 6933590 6771805 1250415 1279872 243879 217380 240418 244008 287176 276935 267200 267669 179583 179838 703500 671735 1538684 1512358 358043 354264 504585 504738 630807 613806 627319 635659 649533 653441 616430 682417 1938379 2064199 1187008 1000908 563201 550245 659480 659274 672537 680116 684143 688302 780912 782640 5331550 5499403 39.95 71.1 2
12:04:57 2024-01-24 735977 736641 171337 166278 282130 288906 320976 316105 191928 188096 240436 244201 279642 282998 4863436 5155863 6952172 6799942 1241016 1279835 245178 216822 240214 244250 285423 278678 266563 267704 181575 179555 692755 669059 1519628 1503138 359059 355045 501851 506717 630361 609231 627319 633639 644813 653441 614649 676737 1924296 2032230 1187597 1011739 563201 550209 664281 659274 671584 682128 683168 685059 781505 783784 5370966 5505701 39.95 71.1 2
12:04:58 2024-01-24 744941 736677 168847 165588 281975 289009 319970 319056 190723 189317 238869 244954 279291 281258 4864480 5194618 6985156 6762239 1238324 1278292 245350 216822 239638 244250 286333 278214 265156 268458 179583 179873 705852 671735 1541718 1498879 358043 354264 501887 504774 632148 613298 631004 635208 645268 656349 615994 680711 1932878 2035114 1191434 1008152 561197 550209 662399 658228 669610 682644 682682 684251 784126 784338 5382491 5515080 39.95 71.1 2
12:04:59 2024-01-24 747099 737937 168464 165734 281975 289176 320715 317132 191359 188950 238869 246088 278828 282798 4863551 5239370 7002155 6781184 1236700 1276408 245178 216857 239099 244286 285459 276971 266007 268269 179079 180408 698031 678478 1510471 1490888 358043 355330 503665 507666 631254 612353 631004 633859 640173 656385 615994 679222 1932878 2029315 1183266 1008152 559999 550245 662399 656361 669610 683560 679138 685059 784115 784338 5322398 5515080 39.95 71.1 2
12:05:00 2024-01-24 742686 737755 168610 165889 281117 289014 320455 317132 191626 188722 239575 244954 278893 282822 4870377 5248369 7041108 6781765 1226593 1277350 246142 216520 239099 240398 285459 277361 266007 267669 179331 179555 707439 678478 1527256 1492858 360079 355294 501851 504630 625706 610578 627319 628761 640173 653441 610582 676219 1938491 2025455 1209254 1005276 561597 553522 663339 655908 672537 683077 673188 684045 785798 779810 5292128 5515080 39.95 71.1 2
12:05:01 2024-01-24 747205 729962 168878 165318 282011 288906 319003 317132 191024 188722 238833 244236 278793 282998 4864480 5235374 7022159 6757416 1216130 1276397 244972 214880 240587 244043 285023 277592 265563 267669 179079 179589 707439 675095 1534827 1501007 359059 354844 501496 504702 626572 611918 630108 628317 646253 654432 607409 679222 1938379 2039978 1189763 1000908 559999 553093 659480 656827 675444 683077 677172 685261 784126 775279 5269192 5515080 39.95 71.1 2
12:05:02 2024-01-24 743826 735610 168610 165318 282046 287104 320941 317097 190891 188722 238798 244954 278598 282998 4861012 5276783 7018792 6743424 1225445 1278256 245350 216149 239673 243595 286799 276511 265156 268269 178576 179998 701091 677509 1523712 1501007 358805 353697 504736 504738 625706 613445 629139 629243 648615 654432 610097 680410 1935330 2041424 1191929 994463 559164 551881 656961 654965 672537 676254 673188 687287 784126 775279 5248215 5501774 39.95 71.1 2
[truncated: 169,638 more chars]
