# Supplementary material for: Methods for Estimating the Detection and Quantification Limits of Key Substances in Beer Maturation with Electronic Noses
Source: Sensors (Basel). 2024 May 30;24(11):3520. doi: 10.3390/s24113520 (PMC11175341; doi:10.3390/s24113520)
Supplement: Supplementary file 1 [file sensors-24-03520-s001.zip › Data/Acetaldehyde/raw data/Day 2/1000ppm8.txt]

Time Date R01 R02 R03 R04 R05 R06 R07 R08 R09 R10 R11 R12 R13 R14 R15 R16 R17 R18 R19 R20 R21 R22 R23 R24 R25 R26 R27 R28 R29 R30 R31 R32 R33 R34 R35 R36 R37 R38 R39 R40 R41 R42 R43 R44 R45 R46 R47 R48 R49 R50 R51 R52 R53 R54 R55 R56 R57 R58 R59 R60 R61 R62 T01 H01 Phase
11:11:00 2024-01-24 689815 677461 210697 206520 336205 344928 357631 355503 227941 223620 276149 282337 317392 320433 4364648 4685630 6677418 6424792 1144128 1196430 309492 271196 286969 286799 329346 318537 314892 317000 217853 221209 727856 684956 1550658 1493918 459502 453445 660589 671451 838293 815113 867517 878623 917094 924799 894632 1002425 2151262 2256461 1290770 1122282 727856 719481 876340 866408 908009 927551 955886 961264 1068427 1075254 5102425 5265568 39.85 71.1 1
11:11:01 2024-01-24 682823 676977 210987 207203 334176 342952 360952 355218 227623 225064 275920 281089 318388 322334 4367780 4647270 6654027 6443733 1147789 1199018 308349 271161 285663 286581 327291 322008 315780 316672 218650 221103 720269 688881 1546029 1484426 457568 456125 663404 673690 841759 815039 867555 878074 920423 928726 895689 1000251 2145047 2234494 1300187 1128414 728863 718461 875097 870724 908993 924717 954377 962944 1070103 1071281 5088522 5261591 39.85 71.1 1
11:11:02 2024-01-24 677822 677684 210337 206520 337205 342807 360844 356003 227518 223551 276732 283168 316878 322347 4364372 4620513 6612229 6434171 1151133 1196355 308314 271196 285035 286846 327556 319208 315816 316965 218650 221448 724619 687897 1535462 1484698 456151 456624 664235 671498 841594 815767 866937 876132 919525 932125 895061 995198 2146949 2231710 1296420 1128614 727337 713279 876376 871852 907972 919551 955346 966421 1074472 1071474 5033234 5271233 39.85 71.1 1
11:11:03 2024-01-24 682827 677936 211326 206515 338254 344892 360300 354401 228260 224903 275655 283835 316878 320468 4367762 4649537 6612309 6443550 1160566 1198982 305956 271835 284937 291705 327821 318466 315816 317924 219112 221830 726385 683005 1548291 1495642 457452 456964 662620 668910 843067 818672 865051 876703 922421 934804 892061 992333 2146949 2247978 1290770 1131104 729933 716156 877076 873031 909030 919515 954377 966421 1074509 1069958 5029627 5271233 39.85 71.1 1
11:11:04 2024-01-24 682827 677931 211464 206485 336190 344855 359793 354366 227906 225787 275269 283641 317100 320468 4348814 4658934 6612309 6434171 1160566 1198982 306631 271610 285574 291633 328281 319173 315780 317035 217292 221138 724914 681395 1555084 1497114 457452 455335 661958 667960 843067 819940 865794 874484 922458 928646 887874 992426 2139293 2244626 1307610 1138014 734112 716426 872619 871141 913210 919587 951660 965043 1076870 1071474 5041772 5284559 39.85 71.1 1
11:11:05 2024-01-24 676779 676020 210992 206559 335689 342843 360952 356574 226849 225600 275691 282346 319233 320397 4367844 4685138 6602815 6452929 1165967 1198095 306419 271231 285811 288450 329116 320177 315816 315973 219026 220167 723169 682580 1540496 1502430 458431 457417 666235 671498 841235 818432 867741 871214 918541 935292 899626 993843 2142373 2249654 1292653 1128689 734112 714326 869622 874964 917140 919479 946073 966618 1080514 1075978 5057239 5280611 39.85 71.1 1
11:11:06 2024-01-24 681275 676972 210996 206515 339739 342807 359793 358440 227553 225251 276114 282341 316878 322908 4370880 4691105 6584276 6429582 1175031 1199018 306918 271800 284564 286659 328778 320298 315600 319163 221295 220891 721719 682371 1555734 1502430 457238 455388 668131 667960 837105 820942 871903 869871 917752 938638 898630 991719 2145106 2256079 1315287 1122245 732018 716156 869622 873068 917140 919623 946036 963761 1080514 1079100 5092436 5286217 39.85 71.1 1
11:11:08 2024-01-24 689742 676982 211693 206520 335689 346638 359215 356574 227588 225741 275655 284273 317392 321312 4355095 4758035 6668421 6424792 1156716 1199533 307382 270971 286723 291223 328564 321023 315672 319389 220356 219930 717000 683349 1580157 1510628 459607 454790 668131 670389 837105 815955 872591 876978 913817 928538 902255 999461 2148590 2257680 1305837 1118567 730975 719481 870859 867023 917146 929519 948131 958007 1072988 1080395 5111227 5280611 39.85 71.1 1
11:11:09 2024-01-24 688023 675916 210987 206554 336195 346393 358674 355432 228100 224711 276149 282108 317392 319947 4364372 4677766 6686938 6424792 1140767 1196430 307347 273804 287315 286952 329026 322008 315744 316929 218544 221342 727856 685803 1592024 1499544 460154 454790 661489 672440 842195 811537 869598 879649 919748 928270 897324 1003969 2151646 2256079 1288887 1124679 729933 719481 876376 867023 910623 929519 955346 963630 1069185 1074422 5086657 5273083 39.85 71.1 1
11:11:10 2024-01-24 678338 677968 210293 206559 339735 342843 360844 356538 227588 223585 276962 282306 316878 322311 4361501 4608843 6612140 6438954 1150311 1196318 309002 273611 285690 287077 327679 321890 315780 316859 220711 221306 724619 688881 1576330 1484698 456043 456501 664235 671267 841907 813808 867741 878771 923537 928538 893253 995235 2145502 2237665 1296420 1131104 727856 714326 878868 873724 909941 919587 956916 964484 1071359 1072111 5040459 5286217 39.85 71.1 1
11:11:11 2024-01-24 681275 677936 211322 206490 336737 344855 360336 356003 228295 225100 276114 284069 316400 321144 4354758 4633526 6593489 6434171 1159364 1199912 309055 271955 284835 288418 327715 321662 315780 317783 219578 221688 734172 683979 1546737 1488698 457126 454692 661489 667960 840712 817149 868272 875037 920309 928682 890383 992296 2142373 2250062 1294177 1134778 731496 716426 875097 872413 912562 919587 953697 964484 1076107 1071474 5036678 5261591 39.85 71.1 1
11:11:12 2024-01-24 679064 675060 211287 206554 336195 344892 360880 354401 226884 225635 275691 282460 317357 320433 4336325 4661437 6612140 6441786 1164555 1198871 306314 271920 285703 288572 328635 321368 315672 317783 218650 220484 723169 679170 1544796 1500575 457452 455122 663404 667947 844266 819778 866506 871214 920309 935989 894706 993172 2136256 2248466 1307610 1133165 734112 714326 871384 873687 915844 919551 951623 967306 1078949 1072868 5058400 5271233 39.85 71.1 1
11:11:13 2024-01-24 681592 676020 210992 206563 338490 342807 359757 358152 227588 225251 276149 282376 316400 322383 4364648 4700430 6579150 6461608 1169960 1203521 307242 271920 285668 289086 327644 321170 318051 315753 219581 221138 723169 684329 1573277 1501362 456801 457147 668094 669294 838887 818616 870664 873797 917241 937975 901270 991719 2145422 2254240 1294537 1124679 732018 715412 870859 873068 917177 924862 947537 964484 1082119 1078337 5094565 5282448 39.85 71.1 1
11:11:14 2024-01-24 687008 676982 211644 206520 334680 346148 359504 356610 227553 225519 275233 284069 317392 321312 4364244 4755450 6669198 6431137 1169332 1201696 306883 272752 286548 288192 329809 320752 315816 316486 218850 221342 720269 679448 1546583 1512358 459412 454679 665866 667437 834735 820670 873839 872486 911881 935989 899655 996690 2145422 2271269 1283785 1119364 733064 719217 869622 867023 919817 927839 948843 960851 1075344 1081995 5122221 5280611 39.85 71.1 1
11:11:15 2024-01-24 688999 676982 210666 207195 336426 346393 358710 356288 228295 224746 276185 282376 317392 320433 4364372 4673429 6668973 6414446 1150235 1199987 307347 271196 286248 291306 329845 320569 317566 316965 217970 221830 721971 687897 1553150 1496272 458092 450859 664346 671451 837105 813808 871940 880021 917063 929528 897358 1001071 2154708 2261979 1319125 1116181 727856 720271 875718 866408 913210 928529 955346 960888 1071126 1075218 5094565 5271233 39.85 71.1 1
11:11:16 2024-01-24 678856 676977 210367 207850 339469 342879 360988 356003 227941 224937 276962 281250 317392 321406 4355283 4643055 6669387 6445143 1142390 1196392 307382 271006 288080 287868 328369 321934 315780 317035 220044 221173 718819 687897 1541440 1496346 460191 457147 662464 673395 841907 813452 867741 882021 918973 927560 894779 1003969 2151646 2251285 1292653 1125480 730975 718912 876376 869488 911915 928862 956742 965043 1068427 1076015 5088799 5271233 39.85 71.1 1
11:11:17 2024-01-24 678855 677931 210820 206554 337754 342879 360626 356574 227588 223585 276998 283204 316913 321894 4361223 4613745 6617218 6443362 1151133 1197859 308138 271920 285681 286711 327786 319432 317335 319163 218780 221639 720269 686915 1530040 1487863 456043 456125 664346 670938 841907 816226 868978 878148 928429 928646 896687 995981 2148590 2240842 1299934 1131518 729933 715375 878868 873724 909978 919623 957460 965893 1077634 1071474 5041772 5277014 39.85 71.1 1
11:11:18 2024-01-24 677593 675069 211174 206559 336466 345903 361024 357777 227588 226019 275920 282381 317392 323029 4370600 4688554 6636016 6441786 1162983 1199768 306789 271800 286213 291499 328317 323033 315557 317000 218720 220484 718613 679689 1567290 1498879 458104 456125 664346 667474 840775 820359 867741 873141 918324 937706 893069 993881 2140851 2246872 1288887 1130677 735085 714326 871478 876243 917140 919515 950908 968758 1078949 1075181 5060583 5280649 39.85 71.1 1
11:11:19 2024-01-24 682763 675069 211031 206554 337517 345391 359829 358475 227553 225477 276748 282094 318637 324981 4373933 4707391 6584253 6442743 1173350 1199018 307347 271231 284830 288824 328813 319480 317603 316009 218685 221284 721719 683005 1557940 1499942 457238 455480 667826 665515 837105 820942 871940 871852 917241 938638 899978 991719 2144906 2257645 1294537 1123879 732018 716934 870859 873724 919817 924935 948843 968166 1079022 1077574 5075768 5282172 39.85 71.1 1
11:11:20 2024-01-24 686713 676503 211313 206063 336466 345903 359251 357362 227626 225426 276712 284654 316888 322873 4364568 4735537 6584164 6424792 1170964 1199018 306349 272476 284573 291366 329809 320752 315816 316740 218685 221173 714325 677509 1545770 1507412 456801 453482 665866 665515 834735 820942 874224 871177 914501 936650 901291 995119 2142373 2271269 1315287 1119364 734811 719217 869005 867023 919817 930176 945364 960888 1078222 1080629 5150958 5277014 39.85 71.1 1
11:11:21 2024-01-24 684283 677670 210332 207479 335680 345415 360591 359017 227575 225234 277085 281341 318211 322644 4367628 4702316 6640682 6415414 1156085 1201808 308314 271231 286284 291407 328813 320525 316022 315753 218532 221519 718819 688881 1539612 1497411 458758 455480 665866 673395 837521 811472 875818 879186 914501 929528 902293 1002537 2151646 2262076 1283091 1113010 727856 718971 873857 868871 916873 930176 954377 962258 1072988 1082163 5119106 5276845 39.85 71.1 1
11:11:22 2024-01-24 686005 676972 210840 207280 338295 346737 359746 357794 228154 225182 276819 282200 317216 320418 4361501 4671116 6677418 6437174 1141314 1195548 306775 271196 287756 291018 329472 319952 315780 317000 218344 221138 718819 687897 1584612 1497523 460191 456125 662620 673395 841407 813452 867741 880345 920691 927560 894779 1004081 2151646 2246600 1317206 1125480 730975 719481 878868 868871 911269 927551 955346 965043 1068427 1072905 5079394 5263717 39.85 71.1 1
11:11:23 2024-01-24 681313 677757 210750 206386 339499 342771 360445 356396 228154 223482 276819 283211 316737 323365 4349076 4608189 6588682 6434171 1151133 1199018 309492 271231 285160 287190 327857 319432 315816 316965 218532 221830 749593 686915 1544607 1487863 456801 456125 663404 669514 841309 817420 870218 876280 920346 928682 894779 995981 2148316 2242991 1299934 1130677 729933 716426 878868 876243 911915 919660 959581 967343 1077634 1069770 5025985 5267406 39.85 71.1 1
11:11:24 2024-01-24 681042 676283 211446 206451 336595 345550 360736 355326 227766 226465 275971 283459 317357 321441 4357998 4683262 6626729 6438954 1158908 1199018 306419 272060 286248 291366 328813 319468 315780 318441 218685 221173 721471 679448 1560849 1499544 457371 455802 663875 667511 843866 820670 867741 873797 923679 937975 895689 992333 2142373 2248466 1309529 1135586 735085 716426 873857 875000 917140 919660 951660 968758 1078222 1074458 5050900 5280659 39.85 71.1 1
11:11:25 2024-01-24 681033 676904 211212 207065 338157 342699 360736 359402 227413 225443 276114 282376 316913 322418 4361689 4681791 6574839 6434171 1166659 1196430 307382 271645 286284 287007 327291 319208 317603 317444 219214 221173 712895 684467 1540165 1501007 456079 457417 667826 671295 838887 819778 871940 875658 918541 937706 898340 991719 2145422 2256079 1294537 1123879 733064 716934 870859 874729 919165 924898 948843 965930 1082183 1079100 5092525 5272871 39.85 71.1 1
11:11:26 2024-01-24 688674 676643 211622 206412 337808 346810 359613 356538 227588 224937 275269 283672 318808 322143 4364648 4756383 6640116 6424792 1155893 1199018 307848 271006 287603 291669 329577 319432 315816 317000 220356 220295 718410 682371 1570229 1506281 460844 455856 667826 672440 838293 818036 873218 878499 917241 928682 903926 1000358 2151646 2258871 1296726 1118567 732018 720038 871478 867023 919165 928529 953155 960888 1073024 1082013 5132666 5282573 39.85 71.1 1
11:11:27 2024-01-24 688643 676908 210851 207061 336195 346393 358710 356574 228295 227081 276855 282341 317392 320468 4360727 4673750 6686743 6422704 1147028 1199018 307382 271266 286266 291018 329880 318984 315816 318441 218040 221674 723443 686915 1543647 1496272 459828 453482 663404 671451 839520 815955 870627 877782 919844 928538 898246 1003819 2150117 2252882 1296420 1125480 730454 719217 876376 867023 911915 928529 956742 965975 1069807 1079058 5074790 5273141 39.85 71.1 1
11:11:28 2024-01-24 679106 676908 210297 207199 337517 342915 360952 356431 227906 224903 277459 282144 317357 324750 4358152 4596302 6607614 6434171 1147848 1197282 308349 271006 286284 287735 327556 319952 315816 317000 218344 221519 720269 688881 1552718 1484698 458431 457307 664346 672440 841407 813844 867741 879813 921582 928538 896687 997437 2148590 2233329 1321044 1128689 727856 715412 878868 873760 910623 924898 962588 967651 1074438 1076008 5027906 5273141 39.85 71.1 1
11:11:29 2024-01-24 679808 676982 211501 206520 337788 342771 360880 356538 228809 224746 276149 284007 317145 321441 4355283 4617034 6602815 6429582 1158908 1197282 309237 272095 285102 286981 329472 319503 315816 317000 218932 222453 733099 684956 1553194 1488920 456079 456125 663875 670463 841907 818036 868737 878148 919659 934008 894779 997437 2148590 2249690 1309529 1130677 731496 716934 878868 875621 914089 927603 958590 971377 1077524 1072992 5033158 5280649 39.85 71.1 1
11:11:30 2024-01-24 682827 676982 211442 206455 336702 345415 360916 354437 228330 227921 276042 284069 317357 320468 4357998 4652284 6612140 6429582 1161673 1199018 306454 272512 285855 291777 328849 319503 315816 318923 218040 221674 718819 681061 1539392 1497374 457408 456125 662934 667511 843903 820670 867741 876280 925061 935989 895014 992371 2140851 2258235 1347256 1138014 734040 717443 877076 876316 918133 928260 955739 969185 1079164 1075275 5033067 5254127 39.85 71.1 1
11:11:31 2024-01-24 679375 676019 211322 206559 336728 345659 361024 355896 227588 226019 276149 283332 316561 320468 4345641 4661475 6612140 6443817 1160018 1199018 306419 271266 286284 288613 328849 320473 315816 317000 218720 221173 721719 679170 1553195 1498879 458454 456125 664346 670229 843866 820942 867741 875037 922373 938638 897324 994527 2140851 2247899 1311448 1133971 736213 715119 875828 876941 918450 924978 954302 970027 1084542 1077565 5051177 5279463 39.85 71.1 1
11:11:32 2024-01-24 679818 675064 211022 206627 340625 342627 360916 358764 227588 225007 276149 282416 317392 322454 4336437 4671505 6546451 6434171 1166659 1199245 307848 271870 285882 287391 327821 319208 315636 316044 219191 221519 723169 683005 1529462 1498879 457452 455385 668299 669514 839520 819778 871977 875037 919193 939302 902553 994740 2142373 2256079 1319125 1125765 734112 717496 872097 873613 921067 924717 951183 967764 1085313 1079864 5085233 5282448 39.85 71.1 1
11:11:33 2024-01-24 686607 675055 211583 206559 335724 346393 359251 356610 227623 225775 275269 284078 317427 321914 4348889 4744487 6649442 6424792 1156716 1199875 307848 271196 287639 291294 329311 319244 315816 317000 218720 220295 718410 682860 1558120 1508073 461171 455480 668772 672918 838887 818345 873876 878771 917241 933972 904977 1001071 2148590 2262846 1291180 1121982 733588 721527 872097 869451 921067 932812 951474 962944 1076107 1085131 5111227 5269330 39.85 71.1 1
11:11:34 2024-01-24 689385 676982 210848 206589 336195 346393 358746 356610 228649 224746 276803 282376 317427 320433 4355006 4677878 6677418 6424792 1144128 1196430 307848 271870 287603 290849 328849 319503 315816 317995 218532 221519 717369 684956 1594925 1493918 461171 454837 662934 673395 841907 816262 870701 880418 919624 929528 897994 1004571 2154471 2262883 1298303 1119364 730975 723580 878831 866949 914368 928601 958179 965155 1068818 1075905 5085167 5271233 39.85 71.1 1
11:11:35 2024-01-24 676826 676716 210185 206593 336764 342879 360952 356574 227976 224937 277459 282024 317170 323984 4355283 4605568 6631464 6443550 1147848 1198168 309759 271231 285958 286985 327857 319952 315816 317035 218685 221519 720269 688881 1526805 1484698 458870 457417 664346 673395 842636 815611 869598 880382 923716 928646 898414 1000251 2154195 2233255 1293029 1127848 729933 717369 880081 875000 911915 927551 961862 969072 1071359 1076015 5048981 5273083 39.85 71.1 1
11:11:36 2024-01-24 679892 677014 211362 206481 337754 345659 360952 357685 228969 224937 276185 284468 316878 321441 4358428 4629678 6612140 6429582 1154861 1197245 306454 272441 285775 287146 328778 321589 315816 317924 218005 222453 731186 683979 1554027 1488388 457011 456125 663404 669404 843104 819778 871460 876280 924276 938122 901841 1000214 2151401 2234843 1294537 1134335 730975 716243 880118 876243 911915 927603 961862 968684 1072951 1075942 5032089 5267473 39.85 71.1 1
11:11:37 2024-01-24 681822 676972 211653 206515 336697 345659 360880 355432 228614 225600 276078 284069 317357 321370 4358114 4658929 6607597 6433970 1159736 1196355 305921 272476 286213 287560 329275 319432 315816 318664 217970 221830 729327 679448 1579308 1493009 457371 454401 663404 668149 843830 820942 867741 876978 926321 940787 894558 998860 2145278 2246075 1299934 1131910 731496 717443 878868 876243 913136 924826 957423 969411 1079164 1074330 5029627 5271233 39.85 71.1 1
11:11:38 2024-01-24 677858 676498 211684 207169 339254 345659 360916 355432 227871 226142 276114 283641 317392 320468 4352132 4654754 6602815 6424792 1158908 1198131 306419 272025 286687 286711 328813 320437 314568 317924 219121 221138 721719 679448 1543394 1497337 458092 457147 664346 668930 843830 822544 870760 876978 925738 939229 894300 995973 2145278 2250409 1317206 1134778 735608 719209 877076 874964 918450 926205 954377 970570 1079164 1075978 5040459 5271233 39.85 71.1 1
11:11:39 2024-01-24 675833 675060 210996 206550 336155 342915 363066 356538 227553 226125 276114 283407 317357 320433 4345790 4676438 6602815 6443550 1165826 1196392 308474 271835 286495 291705 326798 320437 315816 316965 219332 220484 711363 679448 1536081 1499507 458742 458389 665830 670779 844229 822855 871272 875511 922458 939229 899753 997396 2145278 2247936 1315287 1133165 736213 717363 875097 876243 917140 924869 954377 970139 1080514 1075978 5055103 5273083 39.85 71.1 1
11:11:40 2024-01-24 678136 675060 211291 206589 337210 342843 360988 358499 227359 225600 276114 282376 317357 322347 4355283 4680401 6556188 6434171 1169960 1199018 306918 271231 284937 288824 328512 320006 318051 316044 218685 221138 715415 682729 1524432 1503138 457452 454851 669558 671020 838565 823276 875632 874484 917021 940558 903429 997359 2146949 2276107 1287004 1121759 736656 721837 870859 871195 922430 930176 948843 965732 1082155 1081195 5155944 5261591 39.85 71.1 1
11:11:41 2024-01-24 684501 675060 210328 207492 336476 345903 360880 358764 227906 225251 276998 281791 318317 320397 4336288 4688375 6640245 6415186 1153953 1196355 308967 271231 287360 291777 329311 320752 316721 316965 218720 221830 718819 688881 1540539 1499544 460725 457387 669558 675236 837410 816347 876880 883783 917021 934142 903962 1001606 2154476 2268502 1303953 1116181 729933 719481 878952 870487 917146 928601 957423 962944 1071396 1079100 5098205 5261854 39.85 71.1 1
11:11:42 2024-01-24 681859 676419 211022 207816 334680 345659 360952 356003 228260 224972 276185 281447 318353 322334 4349076 4639334 6658767 6424792 1141625 1199018 309250 271196 287567 286898 327786 322761 315527 317924 218720 221830 720269 691242 1555525 1488112 461384 458065 665762 675273 844266 816347 870764 883783 922953 928574 898326 1000251 2151646 2231706 1281936 1128985 730975 716934 880118 874964 913210 928206 960986 970139 1076107 1075971 5018826 5265469 39.85 71.1 1
11:11:43 2024-01-24 680337 676498 211644 206520 337473 345659 360591 355468 228969 224937 276114 284074 317100 321370 4352132 4624661 6574578 6424792 1158908 1199245 306419 272476 285775 287190 328813 319432 315816 318664 218005 222239 719819 682860 1555204 1495282 458720 457417 663838 670817 846069 820831 870218 878148 926322 936650 897675 995198 2142373 2247638 1279470 1136395 734112 718461 875718 876243 915844 927551 953915 970139 1078716 1075978 5033234 5267473 39.85 71.1 1
11:11:44 2024-01-24 676261 675028 211031 206593 337492 342915 363066 357649 227553 226019 276149 283402 317392 320468 4358390 4676438 6602815 6443550 1166659 1199018 308474 271800 286651 291777 329239 320437 317494 319389 221652 221391 693336 681395 1547216 1499395 460068 458714 668131 671773 842562 820942 870839 876280 922458 939302 898630 995272 2145278 2247936 1290770 1133165 736132 716426 873857 876243 918440 919623 953155 970176 1080551 1076015 5058400 5261591 39.85 71.1 1
11:11:45 2024-01-24 680716 675060 211160 206554 338264 342879 360336 358188 228100 224972 276149 282442 316400 324178 4336288 4668171 6565535 6424792 1169998 1198710 307347 272025 285574 287216 329061 321515 319097 319163 219297 221688 721719 683349 1518239 1505639 458431 456411 669720 668420 838293 822680 877705 875621 918541 937552 903615 998109 2142373 2272944 1321323 1122282 736132 719481 873857 871141 919817 930176 951660 966533 1085301 1080395 5122221 5271233 39.85 71.1 1
11:11:46 2024-01-24 684987 675019 210662 207492 335653 345903 360590 357637 226849 225635 276185 281876 317392 321996 4352122 4701568 6640245 6406035 1153953 1196392 308314 273804 286508 288996 329061 321097 318501 318760 218615 222190 726385 690855 1531660 1497411 459754 455480 667826 675133 839760 816226 877067 882292 918541 933872 903926 1003031 2157776 2265286 1303953 1116181 729933 721015 876340 871177 915844 928601 955346 962258 1072839 1079100 5094565 5267473 39.85 71.1 1
11:11:47 2024-01-24 678856 674795 211027 207850 335680 344928 360988 356003 228260 225600 276149 281482 318832 320433 4345917 4630074 6649442 6434171 1146172 1199950 309940 273804 286508 287112 328175 320330 315780 317783 220669 221497 715415 690855 1544212 1481404 458815 456739 667145 675310 843830 816226 870218 883509 923679 928610 898600 1001071 2151646 2240842 1298303 1130298 729933 717171 880744 876243 911915 927551 960986 970176 1077634 1072868 5022961 5263717 39.85 71.1 1
11:11:48 2024-01-24 681859 676982 211649 206559 336737 345659 360880 355432 228330 225868 276114 284069 317357 320468 4345271 4649537 6588682 6422813 1160234 1192738 308366 272526 285703 287077 328671 322118 317566 318522 218204 221999 731186 682518 1547036 1493918 459412 457417 663404 669440 843866 820670 870031 878148 925716 936650 891766 995235 2142373 2247824 1292653 1138014 735085 718461 876376 876243 915844 926896 955346 970139 1078986 1075218 5041494 5263717 39.85 71.1 1
11:11:49 2024-01-24 678224 675073 211031 207160 337754 342843 361024 358188 227553 225443 276149 282376 316818 322418 4352178 4678447 6565513 6478034 1166393 1199133 307277 271920 286683 288572 327644 321824 317566 316451 219367 221138 718613 681116 1548012 1500296 459857 458389 667826 672918 843067 820942 871903 876280 919659 938638 901291 992296 2146949 2252882 1292653 1125480 735085 716426 872097 876243 921776 926205 951660 970176 1085301 1080629 5069988 5257839 39.85 71.1 1
11:11:50 2024-01-24 686981 675060 211653 206451 339258 346393 359793 357362 228100 224972 276114 284548 317357 320172 4336325 4728981 6574332 6438139 1176715 1199987 307707 272526 285632 287112 329666 320979 318015 316965 219463 221830 721719 680908 1551763 1499507 457452 455856 669646 668420 839483 822368 877067 875037 919844 937588 903999 995235 2148590 2276107 1323140 1122245 737181 721874 872097 871141 922430 928529 950359 965732 1081316 1083561 5122536 5273083 39.85 71.1 1
11:11:51 2024-01-24 684621 676498 210657 207169 336466 345903 360916 358799 228260 224937 277618 282341 317392 320433 4352122 4673750 6631468 6409862 1152075 1200841 308173 271920 286687 291777 329809 320532 316464 320330 218685 222453 726707 687897 1543908 1496339 461534 454480 665866 673395 838293 816226 877067 882954 919193 928610 902607 1001569 2154708 2262076 1296420 1118567 730975 722458 878868 869488 914331 933927 959544 966571 1069844 1079100 5074289 5246496 39.85 71.1 1
11:11:53 2024-01-24 676826 676498 210337 207195 337464 342915 360591 356574 228135 225635 277850 281876 317392 322156 4342743 4598824 6607501 6423878 1144896 1198982 309250 271196 286450 287181 328529 322575 315816 317000 218720 221830 720269 690745 1543599 1480161 458815 456289 665830 673395 843866 816262 870839 881667 924970 933936 899238 1001071 2150117 2240990 1303953 1130677 729933 717443 880744 876243 913210 927551 960986 970213 1078892 1075218 5015792 5269483 39.85 71.1 1
11:11:54 2024-01-24 680856 675069 211693 206515 339469 345903 360590 354437 228649 225635 276114 284468 318353 321441 4345917 4648886 6603063 6433311 1159736 1194656 306419 272667 286508 287216 329275 319916 315816 318958 218251 222382 712002 679448 1544228 1493046 458454 456770 664346 669440 845699 820942 869598 876280 926409 939302 893739 995235 2142373 2250062 1288887 1136395 736132 719481 876376 876243 917177 928206 955514 970176 1079786 1075978 5048513 5263717 39.85 71.1 1
11:11:55 2024-01-24 677371 675060 211318 206593 336737 345903 361024 356538 227553 225903 276149 283239 317427 320468 4353941 4660077 6617218 6424792 1160566 1196430 307242 272752 286687 291777 328813 320177 315816 318781 218720 221674 724330 678963 1539760 1500296 458778 456770 664346 669440 846298 822680 870218 876280 926409 937552 899528 995235 2142373 2250062 1287004 1135586 736656 717443 875097 876243 919817 924898 955739 970213 1080587 1078337 5047294 5267473 39.85 71.1 1
11:11:56 2024-01-24 679338 674555 211322 207169 338846 342915 360916 358764 227623 225477 276768 283239 319160 324981 4361389 4671656 6574927 6429582 1169741 1198982 307347 272025 285940 290300 328671 319952 316464 316486 219402 221483 724619 683070 1532018 1498166 457408 457417 669720 672169 839520 820942 874535 876280 918288 937624 903926 992333 2145422 2262039 1298303 1124679 734562 719481 873857 876243 922430 928862 951660 968758 1088384 1078871 5079394 5273247 39.85 71.1 1
11:11:57 2024-01-24 683761 674074 211653 207203 335969 346638 360336 356610 227588 226369 276712 282921 318587 321547 4345757 4728407 6640833 6421634 1159191 1196392 306811 271610 287995 291294 329809 318949 317603 317000 219581 220520 710130 679448 1545587 1507412 461498 455802 668772 672440 839483 820942 877067 880021 919844 935989 903615 1002537 2151646 2263680 1296726 1119364 735085 721874 872097 870724 922430 928673 955886 964355 1079164 1085167 5117016 5246565 39.85 71.1 1
11:11:58 2024-01-24 685968 676238 211031 207164 336733 346883 358710 358047 228368 225519 277368 283014 318211 322187 4351185 4665686 6658767 6415414 1147391 1196281 307382 271835 287567 291285 329880 319468 315816 318441 218685 221830 717369 684956 1541418 1496830 461498 455480 664346 673395 841407 818616 873839 882954 920997 928610 899655 1006002 2151646 2252882 1296420 1126808 732018 720307 880118 871141 914331 928601 958179 968032 1071433 1078337 5046153 5265469 39.85 71.1 1
11:11:59 2024-01-24 678781 676982 211658 206550 339739 345649 362632 357399 229078 224833 276891 284464 317251 322275 4351970 4605465 6583989 6459417 1151133 1197282 309754 272060 286284 287251 328583 319468 317603 317960 218720 222141 721719 686915 1546469 1482298 458815 456325 665866 673395 845100 818616 871283 882954 925664 936650 898667 1001109 2151646 2246872 1301853 1131518 732018 717443 880551 876243 913210 927551 963042 972289 1080317 1075978 5022961 5273083 39.85 71.1 1
11:12:00 2024-01-24 681275 675064 211481 207276 338263 346174 360663 355860 228189 225880 276007 283644 317251 323103 4352122 4652935 6602815 6434171 1159736 1194656 308619 272928 286687 287181 329311 319468 315816 319406 218990 221674 729327 679448 1537991 1493918 458815 457417 664346 669477 846298 822368 866852 878148 927722 937552 894411 998185 2142100 2252882 1309529 1137204 737181 719481 876376 876243 919165 928862 957460 972289 1082119 1079100 5041772 5263717 39.85 71.1 1
11:12:01 2024-01-24 681042 676266 211437 207560 339454 342807 360808 358620 228154 226037 276819 283711 317251 323255 4349018 4689158 6565513 6434171 1165520 1198982 309556 272095 286723 287007 327821 322502 316022 318190 219745 221830 723169 683005 1538288 1499544 458129 455648 669720 672918 841907 820942 875781 878148 920309 937624 905926 995235 2146949 2259282 1298303 1124679 734562 718461 873238 876243 923656 928862 951660 968758 1086841 1081158 5079394 5270718 39.85 71.1 1
11:12:02 2024-01-24 686639 676409 212247 207065 336631 347374 360699 358009 228119 225496 276007 284069 317039 321312 4355082 4737732 6640833 6415632 1159349 1200131 306205 272060 287877 287133 329845 319208 317603 317000 219249 221830 721719 679448 1538987 1510213 461384 453759 667826 672169 839520 820942 877067 878771 916188 937312 905131 1001606 2150117 2269660 1302273 1119364 734040 720344 873857 869871 921776 928673 955346 966571 1078127 1084327 5111525 5275027 39.85 71.1 1
11:12:03 2024-01-24 684283 676899 211360 207528 337817 346846 360736 356146 228260 225443 276149 283808 318353 321019 4339646 4660077 6663346 6418125 1139110 1192960 308089 271680 288373 291294 329311 319468 315816 317960 218685 221830 719725 684467 1604369 1493918 461277 456125 664346 675310 842636 816226 874537 884872 922337 928574 896562 1006039 2151646 2243688 1298303 1127083 732018 719217 878868 872449 915194 928529 962766 969448 1074546 1078337 5047286 5269373 39.85 71.1 1
11:12:04 2024-01-24 679703 678340 211333 207485 338122 344855 360844 356574 228330 223585 277173 283928 317357 321929 4355395 4610974 6593489 6429582 1153205 1192960 307418 272060 284973 287216 328813 322459 317603 317960 219061 222297 742760 685934 1541130 1487863 460842 457741 663914 673395 843866 820359 871940 879355 925024 937975 897065 1001071 2150117 2252882 1300187 1131518 733064 718461 880118 876243 916325 927551 960302 970213 1082085 1078293 5018473 5265148 39.85 71.1 1
11:12:05 2024-01-24 678443 674914 211578 207164 336773 346393 360591 355468 227820 226300 276768 283636 317392 320468 4355283 4653803 6612587 6429582 1160018 1199018 306454 272095 286822 286659 329346 320437 315816 318923 219402 221519 720042 679448 1555378 1498879 460181 457417 665359 670901 846298 822986 869354 876280 927055 937588 897994 998185 2142373 2252882 1291006 1134778 737181 717443 876376 878111 919817 927551 954630 974744 1087357 1082013 5062332 5273141 39.85 71.1 1
11:12:06 2024-01-24 679859 674555 211693 207667 338811 344602 360808 358692 227906 225669 276998 283587 317145 324453 4346020 4668171 6570158 6434171 1164994 1199018 309930 272060 287001 288089 328317 319503 316943 316743 219438 221674 723169 682032 1540904 1498879 458815 456646 670706 673395 841444 820588 875818 878771 921033 937624 908397 995272 2148316 2257680 1298303 1125480 735085 719481 873857 876243 922430 930031 952929 971959 1086730 1084463 5080150 5280611 39.85 71.1 1
11:12:07 2024-01-24 686005 676748 211755 207420 336773 347619 359793 357649 228135 225635 276042 284867 317427 319947 4349076 4719081 6630791 6415632 1158080 1199018 307382 271870 288523 291535 329845 322045 317603 319389 219096 221173 715430 681395 1584560 1507412 461498 456125 669720 673395 839520 820942 877067 879974 919009 937975 907859 1001606 2151646 2262076 1293029 1119364 735085 723481 873857 873167 924867 936784 951548 966383 1082233 1087289 5112798 5263636 39.85 71.1 1
11:12:08 2024-01-24 686976 676799 211333 207492 336768 345659 359505 357937 229078 224937 277034 283239 317427 320468 4339724 4664478 6649167 6401466 1147028 1199018 308099 271835 286759 291366 330844 319727 315816 318994 218720 221830 716825 684956 1533113 1493046 461498 455480 663914 673395 841407 818616 874535 882954 925061 928718 899978 1007510 2151646 2257408 1298303 1125480 732018 724610 882055 873788 915807 935457 960837 969147 1072987 1081321 5072145 5259947 39.85 71.1 1
11:12:09 2024-01-24 677556 675069 210367 207203 339258 344602 360952 356574 227976 224624 277850 283609 316913 322192 4330372 4587036 6584026 6412847 1142943 1193808 309962 270817 287203 287181 327821 320473 315816 317070 218755 221674 720269 688881 1538595 1484698 461054 457003 665830 675310 845699 816262 870068 884872 926409 933936 897028 1000183 2151646 2235066 1305837 1132216 732018 718786 883881 876169 913210 930176 965029 970064 1077487 1079100 5019375 5263717 39.85 71.1 1
11:12:10 2024-01-24 680984 675064 211402 206382 337754 345659 360916 356038 228809 224972 276149 284069 317392 321406 4339724 4605390 6593717 6420210 1160040 1197318 306489 272928 285954 286981 328849 321853 317603 318923 218040 222297 726385 681061 1545421 1492586 459525 457417 664346 670938 846298 820942 870664 877819 927722 939302 897358 998222 2143375 2246038 1290770 1134868 735161 719481 881370 878734 915522 928753 960837 972982 1081389 1076051 5015157 5254352 39.85 71.1 1
11:12:11 2024-01-24 678590 674814 211724 206593 337245 345903 361024 355776 228135 226404 276149 283870 317427 321406 4345917 4654416 6602815 6424998 1158908 1198168 306454 272095 287401 288788 329577 320473 315816 318958 219061 221519 718613 679170 1535669 1497374 459865 457093 665359 671773 846298 823023 869391 876280 927722 937624 897994 998185 2145106 2253610 1270843 1137167 737181 721015 876340 877764 921067 928753 955309 972336 1083660 1080445 5036774 5277014 39.85 71.1 1
11:12:12 2024-01-24 678856 674800 211057 207195 338846 342915 360916 358799 227976 225443 276803 283239 317132 322454 4339724 4675106 6556188 6424998 1168289 1194693 307382 272095 286284 287652 328547 319208 316721 316521 219438 221830 712895 683005 1532459 1499544 458431 457147 669720 669514 839520 824189 877067 876280 921150 937696 907776 1000251 2151401 2265707 1298303 1125765 735687 721254 875828 878000 922430 930176 953697 971883 1088273 1084463 5073611 5261854 39.85 71.1 1
11:12:13 2024-01-24 686718 675060 212348 206559 335684 346883 360300 358152 228295 225833 276114 284069 317427 321275 4342002 4732550 6640245 6403523 1159191 1199018 307097 272025 288270 291777 329809 319468 317603 317960 219214 221138 718613 679448 1549623 1510270 461498 456125 669246 673395 841309 822419 878317 880308 921150 940120 908641 1006146 2153069 2274953 1298303 1124160 738322 724610 872097 871177 925090 928637 952868 966421 1078986 1088242 5116739 5261854 39.85 71.1 1
11:12:14 2024-01-24 688563 676977 211287 207492 336702 346638 359793 358188 228809 224903 277352 282376 317392 320397 4333088 4655855 6612292 6406035 1152308 1199018 308314 272060 287127 287133 329809 320752 316721 317924 218720 222453 728200 688881 1527636 1497102 460725 456125 668299 675790 839483 817999 879570 886303 923537 935393 907448 1009000 2157738 2268928 1305837 1116387 731496 720307 878868 871177 921067 935246 959544 965043 1075693 1083525 5077238 5252475 39.85 71.1 1
11:12:15 2024-01-24 676857 675064 210372 207846 336737 342879 361024 356574 228295 225635 277618 281764 317392 321858 4339646 4599570 6621466 6415414 1141314 1193771 310402 271231 288044 287181 327786 320437 315816 317035 219179 221830 720269 688881 1533919 1484698 461498 458582 665830 676270 846298 819255 873875 886303 926225 935466 899841 1008279 2154328 2242743 1364219 1128689 730975 719481 881370 876206 917798 928529 964581 971921 1077634 1079100 5015792 5261854 39.85 71.1 1
11:12:16 2024-01-24 677822 677107 211653 206524 337745 345903 360916 356574 228809 224937 276732 284668 317392 321406 4345917 4601622 6588906 6415414 1154861 1195511 307347 272893 286360 287181 329044 322008 317603 318405 218650 222453 730063 683979 1544429 1491528 458778 458065 664346 673690 846671 823128 875162 881273 927539 939265 901762 1000922 2148477 2256079 1317271 1134778 736213 719481 881370 878111 916961 930103 960948 972289 1082119 1079100 5020724 5231558 39.85 71.1 1
11:12:17 2024-01-24 676483 675069 211693 207492 337473 345903 363066 356574 227941 226369 276114 284145 317392 320468 4336276 4648158 6607597 6424792 1161673 1198131 307347 272476 286723 286946 328547 321898 315816 317924 219367 221138 721684 679448 1544095 1497718 460154 460016 668094 673690 847877 825619 875200 878734 928304 943965 903727 1001071 2142373 2252882 1294537 1133128 737181 718461 875718 880461 922430 927551 955346 974408 1087340 1083525 5069988 5271233 39.85 71.1 1
11:12:18 2024-01-24 686607 675060 212362 206554 336983 346883 360590 357649 228065 225635 276114 284654 318095 322371 4342743 4717935 6612140 6405794 1163332 1198131 308547 272476 287850 291366 330576 319432 317603 317035 219214 222297 721719 679448 1565221 1514701 462297 456949 670035 672256 841272 825033 880750 880646 921039 937516 906570 1001606 2151125 2277722 1294537 1119364 737181 725642 873857 871141 924433 933927 956421 964484 1078986 1088242 5102523 5261854 39.85 71.1 1
11:12:19 2024-01-24 687716 676890 210992 207636 336737 346393 358710 357362 228649 224903 277388 282376 317392 320433 4336552 4655855 6621661 6387278 1148256 1195511 308314 272095 287369 287007 329845 321023 316243 319389 218720 222453 728200 688762 1537552 1492824 461424 456015 667680 676751 841870 819839 879495 885500 922458 933936 905926 1008887 2157776 2262076 1302070 1121982 733064 724506 880744 869834 916978 936641 960986 964484 1072988 1080629 5066369 5246496 39.85 71.1 1
11:12:20 2024-01-24 674877 676233 210337 207518 337714 342879 360988 356288 227941 225286 277850 281876 317392 321894 4330274 4594262 6612587 6415186 1141701 1195511 309971 271196 286831 289103 327821 320177 315816 317924 219498 221581 721719 690249 1550256 1483885 461497 459690 668131 677232 846709 818672 870590 882996 927677 937457 896954 1004534 2151646 2231520 1317064 1128689 730975 719481 880744 876243 915844 930176 963729 970176 1077362 1079100 5026023 5258101 39.85 71.1 1
11:12:21 2024-01-24 676863 675055 210996 206515 338508 345415 360916 356574 228649 224555 276768 283516 316878 321406 4330274 4588526 6574839 6410838 1153878 1193781 309930 272060 286248 287181 328813 319468 318464 320330 218967 222779 734614 684956 1549184 1490325 459412 458714 666235 672256 843793 820942 873218 880535 928380 939302 898600 1001071 2148202 2252882 1290339 1131910 735085 719481 880744 878734 917146 928862 962588 972982 1080587 1076015 5022961 5252578 39.85 71.1 1
11:12:22 2024-01-24 678929 675060 211689 206589 336733 345415 360916 355468 228135 225868 276114 283937 317357 320433 4342160 4642905 6584164 6406035 1157253 1192923 306454 272702 286723 288824 329292 322731 315636 319641 218920 221723 721471 679448 1534872 1501793 459282 458028 665762 669477 847500 824502 872704 878148 928380 937624 900887 998036 2142373 2250062 1292653 1136395 737181 718971 876376 878111 921122 927551 955309 974408 1085301 1081394 5041494 5252475 39.85 71.1 1
11:12:23 2024-01-24 680716 675023 211505 207195 338775 345415 360880 358728 227941 225635 276998 283204 317135 322383 4345641 4663129 6546862 6406035 1169998 1195548 307848 272456 286101 288409 329559 321207 318951 316859 219604 221688 721719 682860 1538920 1500296 458874 457417 670669 670426 842394 824115 877067 876280 920892 942856 906570 997437 2146949 2274493 1309447 1123879 737181 722421 875097 874343 922430 928601 951660 967306 1086569 1085131 5126422 5285237 39.85 71.1 1
11:12:24 2024-01-24 682790 674551 210363 207483 336195 345903 360916 358764 228100 224937 277850 281799 318353 320433 4333460 4664478 6616943 6401466 1150628 1198169 309714 272646 287797 287042 329666 321170 319177 317783 219262 222382 721971 688881 1532759 1493009 461054 456125 669646 675310 839483 817999 877705 885389 918324 933972 909694 1006002 2155967 2265286 1302070 1119364 731496 724543 880118 868604 917103 936641 964416 964484 1076107 1081394 5075768 5252475 39.85 71.1 1
11:12:25 2024-01-24 676311 676409 210332 207846 336737 342915 363066 356288 227941 225286 277850 281447 317427 321894 4336552 4599570 6631464 6422813 1140288 1197491 308173 271505 288378 289050 328671 322849 317566 319288 219262 221830 718819 688389 1543589 1492356 462705 458714 666235 676270 846298 818672 871940 885596 926372 928646 899941 1004571 2151646 2234954 1358569 1127885 730975 718165 878868 876243 917687 928565 963729 972982 1079164 1079100 5015347 5246496 39.85 71.1 1
11:12:26 2024-01-24 678375 675060 211505 206520 337513 345659 360229 355468 228969 224972 276114 284543 316878 321406 4342743 4611969 6574615 6437174 1156085 1194619 308208 272787 286544 287879 329168 321824 315987 318887 218532 222453 734172 682860 1545273 1491037 458778 456289 664346 672256 846298 820942 871940 880382 929034 937552 897065 1001071 2142373 2256079 1317271 1134778 735085 719481 880744 878734 917140 929519 960264 971596 1081885 1078337 5033739 5258101 39.85 71.1 1
11:12:27 2024-01-24 675412 674074 211680 206559 336983 345903 363066 356574 227553 226369 276149 282921 317392 320468 4342743 4667236 6612603 6442743 1160566 1198629 309784 272787 287221 288194 328778 320473 315816 317070 219828 221546 717000 679448 1536034 1501007 460068 460016 668772 672440 845699 825357 871977 878771 926372 937660 903839 1001071 2145148 2247824 1296420 1131518 737181 718461 875718 879026 922430 928206 957255 973756 1087612 1081995 5067819 5246527 39.85 71.1 1
11:12:28 2024-01-24 686444 675069 211362 206481 337754 346883 359251 358152 227941 225903 276962 289423 317357 320433 4345271 4688587 6565441 6414446 1169960 1199133 311723 272787 286213 287181 330844 318949 316499 319841 219947 221830 721719 678478 1550563 1508458 459466 456770 671182 671414 839520 827539 879570 878148 919623 944405 907598 1001071 2148590 2275801 1299665 1125480 739285 722421 876376 876243 922430 928673 951660 968758 1086841 1086703 5111227 5261854 39.85 71.1 1
11:12:29 2024-01-24 682551 675069 211362 207850 336702 346638 360916 360124 228295 225443 277850 282341 318799 320433 4345917 4683112 6640578 6423878 1153916 1195511 309250 271645 288071 288788 329595 322118 316943 316929 220158 221830 723169 689966 1544112 1498440 461498 457417 671658 677084 839483 820359 881175 884470 919844 937975 907155 1007510 2157849 2265286 1291180 1114594 733064 721363 878868 873452 918302 933963 960264 965732 1077634 1081958 5085167 5252475 39.85 71.1 1
11:12:30 2024-01-24 677822 675064 211536 208197 339009 345659 363066 356574 228295 225984 276962 281880 318835 320468 4335947 4635730 6654586 6423878 1141314 1194664 308314 271645 288306 287216 327786 320473 315636 317960 219687 222070 720269 688881 1530144 1488735 462811 457418 665866 675586 846899 818036 873218 885500 927722 933936 898667 1007510 2154748 2239253 1352919 1128689 730975 720038 880744 876243 917140 928601 965346 970213 1076107 1079100 5018016 5254352 39.85 71.2 1
11:12:31 2024-01-24 680343 675064 211684 206554 338264 345415 360916 356574 228969 225833 276185 284468 316878 321441 4341230 4580093 6593711 6420210 1151133 1196750 308244 272060 286213 287853 329311 320212 318464 318816 219214 222453 748703 686915 1555589 1488920 459502 458714 665903 673395 846298 820670 873839 881667 926409 939302 898377 1002500 2148590 2250062 1307610 1133971 733064 718971 882425 878734 915844 930176 963042 974408 1082119 1078337 5013278 5252475 39.85 71.1 1
11:12:32 2024-01-24 679375 675069 211724 207169 336773 345903 360952 355432 227941 225984 276149 284069 319465 323029 4345757 4650645 6607820 6415414 1159699 1195511 306419 272928 286857 288559 329702 320437 315816 319441 219214 221830 711363 679170 1540456 1498166 460191 455612 665830 672646 848703 824189 871940 879396 929038 937660 898667 1000358 2142373 2252882 1288887 1136395 738758 719762 878868 876243 922430 929519 958142 975104 1088384 1080395 5060583 5267473 39.85 71.1 1
11:12:33 2024-01-24 682823 675064 211505 206554 338584 346148 359793 358475 227941 225775 277368 284370 317110 324021 4342551 4675599 6560870 6415414 1171799 1198392 308067 272717 286034 288194 329845 319208 316978 317035 219828 221830 719863 680092 1569435 1498879 458758 457417 671182 671451 841907 825430 877977 878148 920960 945073 909005 999645 2145229 2276107 1303772 1124679 738758 724030 873857 876243 926405 933927 954377 968032 1086841 1087472 5126422 5263717 39.85 71.1 1
11:12:34 2024-01-24 682753 676414 210996 207846 336728 345903 360916 359559 228049 225461 278221 282235 318211 323103 4348763 4673750 6622035 6406035 1153130 1198206 308385 272476 287751 287181 329845 318722 316978 317035 219402 222453 724619 688881 1532018 1497411 461498 457417 669720 677232 839798 819778 880549 885500 920309 936650 907586 1007547 2159383 2265286 1303953 1116975 732018 724580 880118 871214 921122 937965 963042 965930 1077634 1085429 5081537 5252475 39.85 71.1 1
11:12:36 2024-01-24 677334 675028 211062 208201 339499 345649 362776 357363 228189 225880 277706 281548 318211 323762 4342551 4611556 6650333 6424121 1141314 1196689 310368 271266 288270 287993 329939 320508 315816 318476 219402 221830 720269 688881 1530636 1488920 462811 457003 667145 675623 847500 818616 873218 887484 930085 933936 901911 1006039 2151646 2234991 1295201 1128689 732018 718165 882425 876243 916491 928637 963211 974408 1077423 1079100 5009976 5231558 39.85 71.1 1
11:12:37 2024-01-24 680622 675458 212074 207420 338526 346174 360808 356431 229219 225496 276625 285040 317251 323139 4336552 4597753 6574839 6415632 1151133 1194664 308125 272512 286248 288054 329346 319952 317603 317960 219402 222801 759812 686424 1533667 1483350 460068 458279 665903 673395 846298 820942 875162 882954 926409 937552 899053 1001606 2150117 2250062 1292335 1131555 734112 719481 883051 877746 917146 927186 960711 973020 1083727 1079100 5026550 5231558 39.85 71.1 1
11:12:38 2024-01-24 677362 675453 211468 207603 337648 346601 362921 356467 227766 226265 276007 283693 317392 320433 4330372 4649537 6603170 6424792 1159402 1197282 307382 272060 287199 287391 328317 323033 315816 317960 219780 221830 714182 679448 1532748 1497893 461054 457682 667826 672440 846298 825430 874535 877910 927722 943037 903999 1001071 2142373 2247936 1294537 1131555 737181 718461 876376 879685 923656 927551 955383 973064 1087612 1083561 5064199 5270718 39.85 71.1 1
11:12:39 2024-01-24 684721 674695 211395 206416 338153 346356 359071 358009 228119 225845 276998 284748 317135 320468 4342551 4674805 6565549 6401466 1169295 1195585 307848 272893 285846 288543 330808 318502 317013 317960 219745 221830 721719 678478 1551914 1503138 458778 456770 671182 671451 841309 826637 878637 878771 922273 945073 908504 1001071 2148590 2280463 1290770 1122245 739285 724580 874545 875621 925615 933963 954377 966618 1085029 1087472 5123179 5267585 39.85 71.1 1
11:12:40 2024-01-24 684082 674923 211221 207703 337577 346283 360736 358764 228649 224972 277850 283486 318587 323139 4330372 4654754 6612140 6412429 1152308 1195585 309962 271835 288080 287181 329809 319432 317013 316965 220123 221830 718613 687897 1530821 1497374 462297 457417 671658 675623 839520 820359 881970 885500 918324 937975 909542 1007547 2157849 2265286 1291180 1115387 733064 721874 878868 873760 921122 935980 962766 964521 1078399 1083598 5094719 5265608 39.85 71.1 1
11:12:41 2024-01-24 678438 676643 211552 208387 337103 345903 363066 356538 228333 225669 277706 282341 319317 321441 4342304 4623501 6649442 6420210 1141239 1194701 310224 271231 287603 287216 328583 320508 317603 318923 219438 222141 721719 688881 1549525 1484698 461498 458005 667826 674668 849086 818616 874535 885500 927677 936650 905812 1004608 2151646 2240842 1308897 1128689 732018 719481 883051 878111 916702 928601 964618 972336 1083697 1083850 5009041 5263708 39.85 71.1 1
11:12:42 2024-01-24 680190 674923 212318 207457 337790 345903 360952 358047 228969 226142 276149 284468 317427 323712 4336552 4634211 6584164 6415414 1157253 1195548 306454 272964 287527 287251 329845 319987 315104 319925 218532 222453 720269 681061 1546119 1493918 460191 456325 666198 672440 848703 824189 871977 880418 929807 937624 898667 1002537 2145422 2252882 1311448 1138014 737181 720307 880671 877856 921122 928565 961900 975612 1086858 1081357 5027906 5263708 39.85 71.1 1
11:12:43 2024-01-24 675523 674115 211693 207642 337276 345685 363066 357649 227623 226369 276768 283747 318070 321180 4336552 4648195 6593419 6429582 1159980 1195548 307382 272512 287603 287216 327857 323033 315816 320104 219780 221519 715591 679448 1537093 1501793 462209 458363 668772 673395 847500 825393 876442 877819 927722 943037 903999 1001109 2144906 2251285 1303772 1136395 740340 718201 878245 877782 923508 929337 961175 977043 1085190 1082160 5044191 5246565 39.85 71.1 1
11:12:44 2024-01-24 674877 674800 211477 207677 337402 344819 363066 358152 227556 226125 277101 283698 318317 321858 4339646 4654754 6588796 6424792 1165826 1197245 307382 272441 287567 287146 327821 321410 317603 317924 220088 221483 721471 679448 1552013 1499544 461498 459543 669720 673395 848481 825357 875781 879026 927722 943001 905926 1002537 2146949 2256079 1300187 1131481 737181 719481 876340 882378 927612 931558 958470 977156 1088310 1085095 5058620 5255982 39.85 71.1 1
11:12:45 2024-01-24 679338 673892 211614 207457 338771 344892 360591 359956 228295 225635 276998 283636 317357 322908 4342743 4668434 6555913 6424578 1163294 1192923 308279 272893 287401 288492 328778 320177 316943 317000 220088 221830 708071 682860 1532372 1500612 459466 458005 671658 674831 843830 822950 878943 880345 927722 945740 906914 999608 2151646 2259010 1300187 1127083 737181 722479 877714 880461 926368 932812 957103 975687 1091132 1088315 5077238 5273141 39.85 71.1 1
11:12:46 2024-01-24 686495 675060 212322 207160 337752 348779 360844 358440 228295 225984 276149 285290 318317 320397 4336552 4722021 6593717 6406035 1167704 1198131 309055 273765 287670 287059 331847 319916 316464 318405 219863 222453 723169 678478 1550142 1510213 461497 456125 670669 672404 841907 827186 880512 880021 920960 943001 907798 1005515 2151372 2277722 1294537 1122784 740440 727193 876452 875693 927686 936496 959840 969147 1085313 1091328 5113692 5261854 39.85 71.1 1
11:12:47 2024-01-24 687193 677376 211552 207842 337719 346393 359504 357649 228969 224937 277618 283168 318141 321370 4333365 4653329 6626730 6396656 1152308 1195475 309719 272441 288152 287059 330844 319205 317013 318664 219367 222765 729693 688881 1535345 1498166 462487 457417 669720 674595 842195 820942 880549 888027 922989 937975 907509 1009666 2159383 2272123 1303953 1122784 734112 726526 883881 874447 922379 939219 966407 967957 1078399 1087747 5079394 5243096 39.85 71.1 1
11:12:48 2024-01-24 677371 675760 210809 208171 338018 344892 363066 356610 228260 225635 277850 282513 317427 324713 4333365 4590298 6621813 6415414 1142943 1194878 309400 271610 288234 288194 329971 321184 317603 318629 219402 222141 721719 688881 1547302 1484698 462811 458363 668094 676616 848101 819778 874498 888115 929114 937975 901254 1006756 2157547 2248857 1360452 1131910 733588 723580 885140 876095 921030 928601 964618 975800 1080643 1081958 5015347 5242752 39.85 71.1 1
11:12:49 2024-01-24 680856 675060 211689 207351 337987 346393 360952 355468 228969 226142 276149 284947 317357 321406 4336552 4621361 6574839 6406035 1158908 1192923 306918 272928 287163 287216 329809 321743 317603 320125 218685 222453 718819 681061 1585384 1493918 461226 456967 665866 673395 848703 824152 874498 882292 929382 937660 900898 1004592 2150583 2256461 1303772 1135144 738322 721527 883881 880272 919598 928529 960986 978552 1085264 1080395 5042748 5252475 39.85 71.1 1
11:12:50 2024-01-24 678732 675060 211689 207811 338502 344855 363066 359269 228390 225984 276998 283636 318353 322872 4333365 4659809 6565513 6424792 1163055 1195548 307382 272858 287679 288054 329472 321184 316499 317000 220123 221830 722901 681395 1533707 1500612 463483 458363 671658 675310 846027 825357 877067 880611 927714 944597 908893 1000922 2151537 2259669 1276389 1130261 739380 719481 876376 880418 926405 931310 955309 975066 1089706 1087972 5112798 5258101 39.85 71.1 1
11:12:51 2024-01-24 684569 674038 211689 208132 336702 346664 360916 358188 227906 226369 277388 282376 319093 322829 4339646 4705198 6640365 6412710 1159312 1200098 306454 272476 288486 287391 331578 320437 316022 318441 219745 221546 720269 679448 1526211 1512358 463469 457417 670399 673395 841370 825393 881970 885042 924970 943224 910303 1009000 2155666 2283309 1290770 1125480 740340 726636 876068 879444 928279 936605 955739 970420 1088273 1088242 5117016 5246527 39.85 71.1 1
11:12:52 2024-01-24 686193 676247 211326 208244 337719 346883 360952 359847 228649 224937 277599 282482 317427 321406 4333365 4658263 6626288 6406035 1153130 1195505 309719 272858 288044 287007 330344 319916 317937 318438 219899 222453 731186 688881 1543537 1499656 462811 458065 671658 676579 840995 822764 885592 890101 922458 937865 909150 1013350 2163929 2268502 1305837 1118567 733834 726675 882624 874964 921776 939292 963654 967306 1079164 1085094 5069988 5245075 39.85 71.1 1
11:12:53 2024-01-24 676826 675060 210337 207842 337750 345415 363066 356574 228710 225635 277850 282161 317427 322347 4323986 4581026 6612140 6406035 1142629 1193781 310188 271610 288044 287818 330209 320473 317603 318923 219402 222453 712002 688881 1542390 1484832 462482 458363 669082 679161 850732 821007 874349 889280 931641 939192 904370 1009722 2156241 2240990 1287482 1132216 733588 719481 885559 878734 917687 933927 964618 973756 1084532 1081124 5004150 5248729 39.85 71.1 1
11:12:54 2024-01-24 681313 675023 212169 206559 337482 345903 360952 355468 228649 226177 276149 284712 317392 322154 4330274 4628116 6589019 6406035 1157253 1193781 308692 272928 288099 286981 329809 320437 317603 319890 218685 222297 729327 679448 1546548 1497102 462157 459653 669271 673690 851116 826794 875200 883783 931406 944634 899507 1002500 2142373 2257570 1298303 1138014 738758 720271 881096 881124 922430 928565 960264 977539 1088384 1083525 5058400 5257825 39.85 71.1 1
11:12:55 2024-01-24 684764 674042 211649 206313 338300 346883 360336 358188 228260 225635 276998 289258 317357 320433 4333365 4680420 6556197 6401466 1170964 1197282 308099 272928 286347 287138 331310 321624 316978 320784 219745 222453 723169 678963 1575954 1505967 461883 457955 672574 672219 843067 827003 884605 881273 925081 946409 907835 1003253 2151046 2268502 1300187 1125480 738322 723580 876376 878734 925412 933963 955383 970176 1088127 1088242 5119106 5254352 39.85 71.1 1
11:12:56 2024-01-24 686193 674795 210987 207488 336773 346638 360880 359557 228723 224972 277850 283204 318353 320433 4333365 4657852 6602815 6396656 1147316 1199923 309250 272060 288247 287216 331345 318949 317013 318923 219745 222765 728200 689257 1538380 1494948 462811 458065 671621 678196 844793 820868 882083 888018 924244 937975 907600 1009684 2160918 2268502 1305130 1122784 733588 726636 883051 873031 922158 939292 963211 969448 1075901 1086703 5069988 5252475 39.85 71.1 1
11:12:57 2024-01-24 677334 676498 210996 207807 338811 345659 363066 357649 228295 224972 278741 283437 317392 323170 4336552 4587036 6602815 6424792 1144499 1197245 310948 272476 288293 288290 328813 320508 318051 319417 219876 222587 721719 690855 1563899 1488205 462445 460669 671430 678196 851116 820942 875818 888018 929864 937552 909694 1007510 2154708 2246872 1298303 1131518 733588 719217 885324 879984 917798 928637 966028 976140 1085264 1079864 5013555 5252199 39.85 71.1 1
11:12:58 2024-01-24 682560 675060 211719 207169 337754 346393 360952 356003 228649 226019 276962 288995 317427 321406 4330274 4637371 6569860 6407872 1155602 1192923 308089 272964 286723 288054 329845 323033 318915 319641 219156 223078 723443 684329 1546836 1493158 461384 460016 668131 673395 848703 824152 877705 886303 930076 942964 899655 1003782 2154603 2257150 1292653 1136395 737181 719725 883051 880533 919817 928565 962356 975179 1085301 1081195 5044191 5231558 39.85 71.1 1
11:12:59 2024-01-24 677445 673538 211693 207636 338537 344892 363066 359305 228295 225669 276998 283747 318353 323136 4333365 4634891 6561110 6420210 1163777 1197282 308349 272893 288234 290458 328564 323500 319366 316894 220670 222382 718613 683349 1548796 1502156 462080 459009 672611 675310 846298 827971 879570 881593 926409 944369 910444 1001071 2151646 2257680 1302070 1128689 738758 719481 876376 882218 926953 928529 955346 972982 1091323 1089012 5111616 5248460 39.85 71.1 1
11:13:00 2024-01-24 682827 675060 211318 208171 337513 346883 360397 358764 227906 226019 277654 282341 318353 320433 4333365 4683023 6621535 6406035 1152308 1197491 309976 272646 288306 288919 330165 322575 319177 316894 220670 222155 713789 688881 1536630 1499544 463469 456610 673566 679645 843104 822692 883169 885596 923572 937588 910485 1010423 2160918 2268539 1300424 1116181 735085 724543 880118 876243 922467 937965 963042 967343 1078716 1087472 5088799 5252475 39.85 71.1 1
11:13:01 2024-01-24 681592 675069 211728 208320 336195 346393 360988 356574 228330 225669 277423 283808 319317 322334 4330274 4632747 6649442 6403243 1141701 1198169 309245 272752 288450 287391 329666 321303 317566 319748 219604 222382 720269 684820 1589633 1493918 464017 459653 667789 676543 847500 820942 877478 886595 929038 936650 903284 1013347 2154748 2254390 1302070 1128689 735085 723481 883051 876243 919817 935980 964618 974408 1078399 1081958 5013555 5248729 39.85 71.1 1
11:13:02 2024-01-24 677822 675439 211728 206593 338300 346393 360952 356645 229289 224972 276768 284867 317392 321894 4333365 4598343 6584164 6416875 1148923 1196578 310082 272823 287055 288623 329133 322923 318501 318781 219402 222453 721719 686915 1548155 1487838 461171 458363 669720 676751 850940 822368 877067 885500 930357 937588 906570 1004534 2151646 2250062 1294537 1133697 735085 718165 885559 880313 918287 928601 965104 973756 1086070 1080629 5020724 5254352 39.85 71.1 1
11:13:03 2024-01-24 676347 675069 212353 207492 337781 346393 363066 356288 228330 226404 276768 284069 318353 321441 4336276 4651100 6603170 6433311 1158870 1204201 307742 273588 287999 288128 329702 321149 315816 319925 219367 221830 718410 679448 1539084 1498166 461498 457003 669082 673285 848740 827810 874498 880382 931493 945740 903926 1003969 2148590 2256079 1285120 1137204 739285 720307 879493 879113 924433 928565 959581 975910 1087858 1087472 5069988 5263717 39.85 71.1 1
11:13:04 2024-01-24 686644 674088 211728 207483 336466 345370 360952 358188 228100 227072 277034 283290 319093 322371 4330372 4710840 6640919 6412387 1156604 1199987 310502 272752 288595 286946 330844 319916 316499 320784 219793 221483 712650 679448 1550526 1508856 464054 457417 671658 676270 843866 824189 880549 885500 924370 937624 909150 1006756 2154434 2269660 1311517 1119364 736132 724580 876376 875000 925090 937965 963042 967343 1081353 1089012 5098205 5252475 39.85 71.1 1
11:13:05 2024-01-24 682338 675449 211689 207527 336466 345370 363066 356574 228809 225669 276998 281911 318870 320468 4336552 4632980 6650295 6417104 1141625 1194508 308314 272512 288559 286946 330576 322738 315708 319630 219402 222453 718819 684956 1554581 1493646 464128 458065 665903 676579 846899 820942 877067 889280 929038 936650 904940 1013497 2157849 2252882 1302070 1128689 736132 724580 883051 876243 918376 936641 965104 975950 1079164 1081958 5018940 5244519 39.85 71.1 1
11:13:06 2024-01-24 677822 675064 211728 206584 338569 346148 360591 357649 229289 224972 277423 284748 317427 322418 4323385 4575185 6593685 6414446 1146991 1194664 310224 272060 287149 289500 328778 320177 315766 318441 219402 222417 721719 688881 1550582 1480161 460844 458399 669246 674668 848703 820942 876442 887387 930357 937552 903926 1006002 2151646 2247824 1307720 1133165 734040 719180 885559 880308 917140 928601 963896 973793 1086569 1080629 5013555 5248729 39.85 71.1 1
11:13:07 2024-01-24 676863 674106 211737 207199 338248 345903 360952 355468 228330 226369 276149 284069 317392 320504 4332680 4642905 6593711 6410838 1157253 1194088 306992 272823 287603 287993 329845 320437 315816 319783 219581 221830 709954 678963 1539392 1497102 461384 456774 667789 673395 848740 827223 873876 879836 930076 945740 902111 1003253 2145539 2254390 1305691 1138014 740340 720307 880118 879026 922430 928565 961213 976642 1087358 1085167 5056970 5254352 39.85 71.1 1
11:13:08 2024-01-24 686490 674074 212388 206593 337281 345370 360880 357649 228330 226335 276149 284069 318105 321775 4345656 4728772 6621661 6406267 1166393 1204201 307132 272928 288608 286746 331202 322008 316464 318664 219745 222453 721719 678478 1572784 1512086 462811 457417 671658 673395 842636 827223 881212 882292 922989 945073 910485 1007510 2151646 2277196 1302273 1121411 739285 726636 876376 875000 927649 938629 958179 970213 1082192 1089472 5100321 5248460 39.85 71.1 1
11:13:09 2024-01-24 683474 674800 211728 207662 336737 345405 360591 356574 228649 226125 277634 283897 319105 321922 4333132 4649537 6650333 6396656 1142465 1193818 308385 272787 288559 291777 330844 320437 315816 319890 219402 222297 718819 684956 1548383 1493918 464128 458065 667826 676751 847500 820588 878943 888018 927714 937975 905926 1010878 2157849 2255636 1298303 1128689 736132 725607 884304 876243 919817 937965 961806 974408 1078892 1081995 5011643 5248729 39.85 71.1 1
11:13:10 2024-01-24 677334 675060 212357 207199 340085 345903 360736 357937 229274 225234 277599 284171 317286 322311 4329898 4588998 6579601 6406267 1153205 1198168 311174 272928 286723 288089 329809 320473 316721 318958 220303 223114 759812 686424 1541991 1484440 460191 458363 667826 676270 848703 822950 877067 885500 928726 942335 903321 1004571 2154708 2252882 1307610 1133971 735085 719762 885596 880345 919817 928601 963504 973793 1086841 1078871 5032366 5231749 39.85 71.1 1
11:13:11 2024-01-24 678140 674115 211763 207842 339585 345125 362812 359595 228154 226500 277316 283963 318176 323291 4332103 4649870 6584164 6421634 1157253 1196689 310003 272702 287643 288194 329845 321446 315816 318994 220088 221830 714325 679448 1541600 1501007 461384 457682 668772 673395 850549 828713 874535 880492 930076 945740 905164 1004156 2145539 2250695 1294537 1138014 740340 719217 880118 881593 924433 928565 958179 973793 1088127 1087472 5069988 5246864 39.85 71.1 1
11:13:12 2024-01-24 684769 675185 212434 208257 338774 348322 360736 357542 228189 226967 276819 283027 318693 322114 4333184 4722054 6621466 6406035 1159312 1199018 306454 272928 288649 286959 330880 320437 316499 318441 219934 222141 724619 679448 1545636 1510213 463469 457417 670706 673395 842636 825430 881212 882917 922310 937696 907798 1007510 2151646 2276107 1303953 1119364 737181 725607 876376 875000 924960 939292 960264 970213 1081885 1087935 5093046 5250411 39.85 71.1 1
11:13:13 2024-01-24 685097 674763 211477 207746 336595 348358 360808 356431 228668 226195 277706 284295 318799 321312 4329579 4645933 6658767 6396625 1139147 1197282 308385 272893 288631 286746 329880 320508 315069 319641 219934 222801 720269 685934 1563000 1497102 465450 455969 667826 677611 848101 820552 881556 889513 930357 938638 903999 1010915 2157849 2256079 1302070 1128689 736213 725607 885596 876243 919817 937965 964345 973756 1078399 1081995 5018826 5257933 39.85 71.1 1
11:13:14 2024-01-24 679960 676680 211587 207742 338668 346565 360844 358045 229069 224937 277423 284468 317427 322454 4327186 4581996 6574839 6406267 1154431 1195548 309285 272928 286759 288562 329845 320437 316022 319441 219780 223114 741606 686915 1540088 1484403 460844 458399 667826 676751 849123 822986 877067 885500 930357 943037 903999 1007473 2151646 2256079 1301133 1133971 736132 720271 885596 880345 919546 928637 963933 975216 1087612 1083561 5028313 5258090 39.85 71.1 1
11:13:15 2024-01-24 676964 674659 212211 207712 338113 346283 363836 358188 228135 226404 277423 283857 318247 322118 4336552 4653803 6584107 6429582 1163332 1197318 308314 272964 288423 288089 328849 322160 317603 318441 220123 221830 715591 679448 1543120 1498879 461498 459728 671658 674831 848740 828397 877067 881667 928726 945740 906570 1001643 2147064 2255543 1300187 1133971 739812 719217 878596 883023 926308 928601 957460 977539 1091323 1090635 5075068 5256189 39.85 71.1 1
11:13:16 2024-01-24 686718 674400 212216 207707 336702 345370 360988 358475 228014 227002 278332 283204 318835 320172 4333132 4693863 6622035 6396902 1155070 1199018 309285 272025 288595 287216 330612 320177 316057 317070 220846 221830 717183 684956 1553130 1501681 464128 456646 673566 676616 842672 822986 882466 885500 922384 937660 911851 1010461 2159383 2265286 1287938 1118567 736132 725607 878868 875000 924960 940110 959581 971921 1085276 1092765 5103366 5254276 39.85 71.1 1
11:13:18 2024-01-24 684933 675069 211728 207662 336230 345405 360736 358482 228295 225669 277850 283946 319353 321239 4327186 4621750 6644708 6394353 1139956 1197318 308385 272893 288631 286746 330348 320473 317378 319925 219438 222297 729327 684956 1578464 1493918 463798 458065 667826 676616 847500 820588 879570 888217 929038 936196 903999 1010878 2157849 2257299 1302070 1128689 736132 724580 884341 876941 919817 937747 966369 975575 1079090 1085232 5043164 5242864 39.85 71.1 1
11:13:19 2024-01-24 676863 676238 211728 207634 339867 346369 360988 358224 229289 224972 277316 284468 317075 322192 4330372 4579200 6579477 6410838 1154621 1195548 308385 272646 286759 289351 329577 320473 316499 319441 219745 221660 749593 685934 1543720 1484440 460844 458363 667826 676270 848703 822986 877067 886303 930113 943001 903999 1006756 2154785 2247936 1325096 1133971 735085 719762 885596 883746 921030 935421 969246 977646 1087538 1082087 4989912 5244987 39.85 71.1 1
11:13:20 2024-01-24 680373 674800 212438 207636 338528 346883 361024 356003 228934 226019 277159 284472 317463 321406 4327186 4623871 6584306 6406035 1158080 1195542 307347 272964 287639 288089 329845 320212 315104 319961 219061 222488 720269 680576 1533070 1496346 461498 458604 667826 673395 850585 827810 877067 884244 932858 945073 901651 1004534 2145539 2257150 1315287 1138014 739812 724610 883844 883746 925670 937014 962967 978590 1088310 1085232 5032366 5250411 39.85 71.1 1
11:13:21 2024-01-24 677763 674551 211724 207881 338846 344783 363066 359883 228295 226019 277034 284069 318353 323363 4330372 4655205 6556170 6420210 1163332 1199018 308349 272964 288080 288325 328564 320508 318240 317995 220656 222332 718613 681061 1530923 1499544 462482 459764 672611 675310 847829 827223 877977 882954 928380 944597 909150 1002500 2151646 2259282 1302070 1131407 740440 722479 879579 883746 929006 934133 959840 979952 1091442 1089783 5064199 5261854 39.85 71.1 1
11:13:22 2024-01-24 687915 674555 212984 207608 337245 347683 360844 358188 228330 225984 276732 289461 317427 320397 4330274 4700401 6579659 6403310 1169998 1192923 308314 272928 286875 288054 330844 319432 316978 318441 219710 222297 723169 679087 1557533 1500296 460844 456289 673566 673395 843196 829573 881175 880308 925679 948418 916782 1003969 2151646 2279806 1279470 1128985 741502 723298 880433 879984 927686 936459 959840 974554 1092871 1091328 5127447 5252475 39.85 71.1 1
11:13:23 2024-01-24 683257 674914 211326 208581 337482 346883 360952 359847 228295 225635 278509 283402 318353 320397 4330274 4664478 6602827 6403310 1152308 1192923 309971 272025 288486 287007 329845 320437 317013 318403 220123 222297 718819 688881 1548488 1498166 463469 456967 673566 678571 841334 820942 885449 889280 920997 937552 912461 1013302 2166926 2272562 1287482 1118492 735935 724360 882624 876095 923666 939183 963729 967306 1079164 1090786 5086657 5245071 39.85 71.1 1
11:13:24 2024-01-24 680893 674804 211693 207816 336422 346393 360988 356003 228464 225635 277388 283076 318611 321768 4323986 4621764 6649584 6405831 1141038 1192923 308314 271231 288595 287216 328547 321149 317603 318958 219367 222297 720269 688881 1560503 1491800 464128 459009 668772 678608 851696 820942 877067 889513 930040 938638 900713 1014065 2160715 2244338 1412393 1131910 735161 723580 883881 879947 922158 933963 967441 977704 1082082 1085058 5004587 5245075 39.85 71.1 1
11:13:25 2024-01-24 681238 675060 211724 207164 338300 346148 360880 355432 228809 226142 276149 284947 317427 321665 4327186 4615263 6574839 6396656 1156427 1193781 306454 273694 288221 287853 329773 320401 318051 320410 218720 222453 727856 679448 1559037 1497102 461054 457003 668502 673395 851153 827810 875781 882917 932821 947315 902069 1003744 2145278 2257457 1296096 1136766 738322 723066 884032 880368 921122 932666 964618 977539 1086841 1078834 5030143 5244710 39.85 71.1 1
11:13:26 2024-01-24 674613 673091 211728 207599 337754 345415 363579 358188 227941 226019 277260 284069 318353 321406 4323986 4653803 6565184 6424792 1162502 1196638 307382 272893 288247 288194 328547 321898 316057 318403 220123 222297 712772 679448 1539760 1501007 462044 459728 672611 676270 848703 827810 878943 885672 930136 948660 910303 1007437 2151537 2260680 1278238 1133526 740064 719217 878245 883579 929006 928529 958142 973027 1094548 1089783 5069988 5252475 39.85 71.1 1
11:13:27 2024-01-24 684769 674800 211719 207811 336737 345334 360916 357649 227588 226369 277423 282341 318835 320397 4333365 4683023 6621466 6403523 1155033 1197245 308385 272476 288680 288947 330580 320473 316499 318476 220123 221674 718410 683349 1536728 1507412 464128 456967 673566 676579 845699 825582 883230 888833 923533 944634 912998 1010236 2159213 2266475 1324670 1122208 737181 726675 878831 874995 927064 939292 962588 974408 1082155 1091049 5090929 5243096 39.85 71.1 1
11:13:28 2024-01-24 684769 675069 211505 207816 336737 346149 360988 356003 228969 225635 276998 284069 319069 321275 4327186 4632423 6649584 6406035 1138066 1193744 308349 272386 288631 287216 329809 321184 317603 319406 219402 222297 720269 687897 1547090 1495171 464128 459218 667826 681098 851005 820757 876955 893082 931641 937829 905015 1013235 2160918 2243688 1395888 1130599 734112 723506 883051 878734 921686 937965 967441 973793 1080514 1081958 5004692 5248729 39.85 71.1 1
11:13:29 2024-01-24 680585 674070 212552 207488 337754 346393 360952 355468 228969 226019 276768 284867 317392 321406 4327186 4614769 6574839 6406035 1157253 1194393 307132 272928 287675 287818 329809 320177 318872 319925 219367 222453 719725 681061 1539030 1493918 461384 460669 668131 674572 851721 827197 874972 884060 934327 945974 903727 1005403 2146949 2260031 1311448 1140018 739285 721363 881919 882415 922430 933927 960986 978070 1088164 1088242 5060583 5252475 39.85 71.1 1
11:13:30 2024-01-24 684692 674074 212721 206559 337236 346883 359793 357924 228295 225984 276149 289258 317427 320172 4324102 4696498 6570216 6396656 1168327 1195548 306454 272964 286723 288788 331578 319397 316499 318441 219745 222453 721719 679170 1538656 1510195 461240 458279 672574 675615 844266 828800 884605 883155 926396 947747 910485 1004497 2154603 2283700 1298303 1122245 741397 728184 876376 875971 929669 939292 957423 971596 1086841 1093437 5100321 5245075 39.85 71.2 1
11:13:31 2024-01-24 686569 675060 211689 207846 338548 346883 359504 356574 228969 225635 277618 283720 317463 320468 4317821 4631667 6621661 6377899 1144575 1193818 310149 272095 288080 287216 331847 320979 316978 319665 219581 222957 714469 688268 1533463 1498166 462811 458065 670633 679161 845505 823276 883974 889280 927722 939302 908743 1012437 2159383 2265286 1305837 1124679 734562 727668 884931 873724 919817 937579 966332 972982 1077634 1085131 5058400 5228160 39.85 71.1 1
11:13:32 2024-01-24 675926 675064 211644 207160 338811 345903 360988 356574 228969 224937 277654 284149 317392 322418 4317821 4568973 6574839 6401466 1151476 1192054 308385 272928 286687 288089 329311 322575 316022 318675 219876 222971 749593 686915 1540700 1489957 461060 460669 668626 677232 848666 822950 877067 885500 931493 944634 903962 1006039 2151646 2259282 1290770 1134504 736656 720271 885596 881593 920338 928637 965104 975179 1088384 1078834 5011567 5243096 39.85 71.2 1
11:13:33 2024-01-24 675523 674358 211728 207671 337745 344892 363579 358764 228260 226177 276998 283870 317427 322347 4320902 4645220 6556403 6415414 1163332 1194664 307848 272476 288044 287914 328068 323033 318915 320330 220528 221688 715754 681395 1536449 1497225 462811 459584 673529 675310 846298 827810 880220 883598 927677 945740 908504 1003117 2151646 2259282 1302070 1127083 738758 720271 876376 881593 926308 928637 957460 974408 1094223 1089783 5113372 5245075 39.85 71.2 1
11:13:34 2024-01-24 681313 674070 211005 207846 336737 346638 360916 358764 228100 225443 277850 282094 318353 321437 4317821 4654979 6602815 6392094 1150666 1192091 309940 272646 288491 288824 329595 322767 319402 316894 220670 222382 724619 688268 1547304 1506486 463469 456931 673566 677611 842394 820757 883797 888018 920997 939119 912461 1011903 2160645 2268502 1291180 1116181 734040 724543 880744 876243 922430 937965 965104 967343 1078186 1085131 5066369 5235621 39.85 71.2 1
11:13:35 2024-01-24 675921 674542 211205 208311 337210 345903 363066 356574 228295 225320 277423 281548 318353 321406 4317821 4593130 6621466 6396656 1140402 1196638 309471 273986 288306 287984 328175 322960 318051 318781 219604 222382 720269 688881 1538595 1484426 464128 459045 669558 679161 848703 820942 877067 890471 932125 937975 905926 1010423 2157849 2242098 1302273 1128414 733064 720307 885559 879359 917687 935319 967441 976605 1085301 1080395 4990025 5233718 39.85 71.2 1
11:13:36 2024-01-24 677378 674074 212357 207492 338255 346393 360952 355468 228295 226019 276149 284069 317392 321406 4317821 4624147 6565259 6394674 1157742 1196467 309492 272823 287338 287945 329702 322804 318501 320232 218579 222886 724619 681061 1540356 1490851 461277 460016 665866 673395 851153 825582 876917 884872 931530 943037 901291 1001606 2145422 2256079 1309529 1138014 738758 721363 881919 879804 922430 928637 960986 978767 1089435 1088242 5051177 5254352 39.85 71.2 1
11:13:37 2024-01-24 686082 674074 212353 206554 338002 345370 360372 357649 228649 226335 276149 283750 318353 319965 4320902 4708543 6593489 6404147 1169960 1196578 308474 272858 287423 287713 331668 321890 319177 318405 219863 222141 721719 678478 1555432 1510628 462119 458065 672611 674652 845699 829573 883797 880382 925024 947747 911814 1006002 2151372 2280463 1296420 1121448 740340 726636 876376 876243 929011 939292 958179 970176 1085301 1091049 5094565 5239357 39.85 71.2 1
11:13:38 2024-01-24 685840 676409 211649 207807 337790 345890 360916 355503 228649 225635 277423 283870 318576 321048 4317821 4625827 6640900 6384791 1147848 1191965 309073 272752 288342 287949 331812 319134 315766 319665 218755 222623 717369 686915 1550195 1493918 462482 457927 669246 676101 845468 820942 879924 888018 928380 937516 907586 1010878 2151646 2265286 1280087 1124679 735085 727152 885559 875000 922430 937579 964618 974408 1077634 1084279 5051177 5229514 39.85 71.2 1
11:13:39 2024-01-24 674841 674217 211174 207492 338766 344928 360627 356574 228295 224590 277885 283672 317357 322418 4317821 4556000 6589026 6405013 1148256 1194804 310082 272561 287365 288527 329311 320437 316022 318710 220017 222453 721719 686915 1532733 1486090 461498 459728 669720 674668 848740 823276 877067 888018 930832 937624 905926 1007510 2151646 2248466 1307720 1133971 735085 720271 885596 881630 919165 928637 966028 976605 1086569 1080359 5004150 5235621 39.85 71.2 1
11:13:40 2024-01-24 673349 673091 211719 207483 338584 345903 363066 357649 227941 226369 276962 284074 317392 320468 4320902 4629913 6584306 6414446 1160566 1193182 309456 272702 287747 287216 330296 321339 317603 319841 220303 221830 718036 679448 1541273 1498166 461498 459404 669720 673395 848703 827810 877067 882292 928726 947078 907859 1003782 2148590 2252882 1298303 1131555 739285 718165 878868 883009 926308 928529 958358 976605 1088127 1088242 5060583 5244987 39.85 71.2 1
11:13:41 2024-01-24 685218 673081 211724 207811 336230 345370 360880 357649 227553 226147 277423 282403 318835 322334 4318960 4704494 6621888 6396656 1151676 1193818 308314 272646 289221 286946 329845 319952 316499 318699 219982 221674 719819 682371 1544668 1506765 463283 456289 673566 675623 845100 822986 880549 885500 925061 937660 914303 1007547 2151646 2265286 1309668 1121972 736656 724580 876376 875000 926405 938629 960986 969485 1082155 1087935 5081537 5239357 39.85 71.2 1
11:13:42 2024-01-24 681859 674587 211689 207527 334741 345128 360627 355503 228330 225635 277034 281596 318870 323029 4323385 4616051 6650333 6401466 1138066 1194693 308314 271645 288595 287181 328849 321303 316022 319441 219438 222453 721719 687897 1545962 1490888 464128 458363 668772 678645 848740 820942 877067 889550 930832 937975 903962 1011903 2156316 2243688 1390131 1128689 732997 722458 883051 878734 921776 935319 967478 976642 1081848 1083561 4986459 5235621 39.85 71.2 1
11:13:43 2024-01-24 680343 674070 212388 207199 338548 345903 360952 355468 228649 225984 276149 284405 318070 323754 4323713 4603483 6579561 6399255 1153916 1193781 309930 272928 286835 288720 330443 320473 316022 318958 219392 223114 720500 683005 1568479 1488920 461171 458399 667826 675310 848703 825357 878317 885500 930149 943037 902644 1006002 2151646 2257680 1298015 1134778 737181 720344 883170 880483 922430 928637 962588 975910 1087612 1080395 5013555 5235621 39.85 71.2 1
11:13:44 2024-01-24 674914 673086 211763 207518 337754 344892 361024 357649 227855 228351 277173 283786 317181 323139 4314294 4631780 6574839 6415414 1161636 1192965 308244 272928 288058 287216 327857 321184 316022 317070 220123 221519 711363 679448 1549027 1498166 462482 459764 671658 674831 848703 827539 878943 882917 929038 945740 908484 1000894 2148590 2253901 1298303 1131555 739812 719217 876376 882954 926344 928565 958142 975104 1094494 1087899 5109714 5243096 39.85 71.2 1
11:13:45 2024-01-24 682827 673810 211353 207881 336737 346393 360663 358189 227308 226160 277706 281770 318470 322644 4323435 4673750 6603312 6387536 1152308 1193818 309754 272060 288644 288543 330808 320212 317013 318938 220158 222453 714325 686915 1535464 1498166 463798 457003 673566 678608 841407 820942 885131 889280 922310 937588 913182 1013497 2160918 2268015 1283785 1117771 734562 726636 882425 875000 922430 937579 964655 970176 1078752 1085167 5043969 5233718 39.85 71.2 1
11:13:46 2024-01-24 675338 674546 210697 208252 339286 345125 360736 356431 228154 225880 277742 281953 317251 322275 4311530 4556000 6584164 6406035 1141701 1193182 309723 271645 287401 288054 328352 320473 317603 318699 219863 221830 721719 688389 1557580 1480161 461498 459081 669246 676616 848740 820942 876442 888018 930149 937588 903999 1007510 2154476 2242098 1309603 1131555 733064 719217 885596 880308 917177 928637 969620 976642 1086841 1078871 4994744 5228160 39.85 71.2 1
11:13:47 2024-01-24 675250 673275 211477 207638 338015 346320 360880 356396 227448 226265 276783 283494 317251 323103 4311668 4627965 6574839 6401466 1156047 1193818 306918 272476 287747 287251 329613 323722 315816 318958 220123 221674 715591 678478 1541581 1497893 461498 458399 669246 673395 848740 827810 877067 882292 930113 947078 907214 1003068 2145539 2252882 1296420 1133971 739812 718201 880118 882379 926330 928565 958179 976642 1088164 1088242 5051177 5234443 39.85 71.2 1
11:13:48 2024-01-24 685631 675190 212584 207379 336124 347619 360736 357506 228119 226230 276007 284069 317392 321312 4313926 4694889 6612140 6382722 1155070 1197282 307848 272095 288595 287181 330380 319468 316057 318441 219745 221674 716820 679448 1556444 1508117 464128 456325 672611 676270 843903 824809 881249 885500 926359 937696 910522 1008984 2151646 2266893 1291180 1120614 738758 726636 876376 876243 928352 937543 960986 970213 1083492 1090278 5086669 5240951 39.85 71.2 1
11:13:49 2024-01-24 683182 673851 211543 207677 338509 347865 360663 355825 228225 225251 276962 282885 318317 320491 4311378 4616214 6621661 6368520 1144575 1192091 309894 272476 288121 287181 331812 321207 315987 319630 219392 222921 715218 686424 1545391 1493918 462811 457417 669246 677232 846298 823276 878600 889912 929038 937552 906570 1015632 2156241 2265286 1303953 1125480 735085 726636 885051 874964 919780 939292 966294 974371 1077634 1085094 5052262 5235411 39.85 71.2 1
11:13:50 2024-01-24 677176 673860 211294 207349 338633 345685 360916 357613 228295 225135 277814 284375 317357 322383 4304001 4562481 6593489 6394023 1138066 1193474 308314 271610 288595 287181 328778 320923 315507 318923 219367 222141 720269 688881 1541449 1491148 464128 459332 668772 678571 848703 820942 877067 889403 930113 937975 903926 1011903 2156241 2240842 1345386 1131104 734112 720307 884304 879984 919817 935943 967441 975142 1083690 1084352 4989898 5225978 39.85 71.2 1
11:13:51 2024-01-24 679771 673856 211512 207130 338229 346393 360880 358538 229043 225845 276114 284468 317322 321144 4317821 4563506 6556197 6375380 1144499 1189430 309971 272441 287365 288492 328778 320401 317603 318664 219367 222297 715415 687280 1546074 1484698 461171 459045 669720 676101 848703 822692 877067 888018 930076 943001 904903 1006002 2151646 2248242 1317206 1133971 734562 719481 885559 880424 917140 928601 965793 977006 1088405 1083702 4981989 5235411 39.85 71.2 1
11:13:52 2024-01-24 675486 673018 211622 206559 336737 346614 362740 355468 228065 226335 276149 284069 317004 322644 4314607 4624147 6565513 6387278 1155602 1192054 306454 272476 287603 287853 329809 323159 315816 318958 220052 221942 721719 678478 1534574 1497337 461498 458327 668772 673395 850549 828985 876405 881873 930076 947078 903962 1003969 2145106 2251249 1298303 1138014 740340 722385 881370 879122 924396 934722 962588 980758 1089955 1082087 4996273 5235132 39.85 71.2 1
11:13:53 2024-01-24 676483 673050 212169 207786 339739 346883 360844 355432 228295 226300 276114 284393 317427 320433 4317821 4624147 6574901 6387278 1156427 1194878 307097 272476 287684 287739 329845 322688 315816 320125 219402 221830 721471 678963 1549087 1498166 463195 457003 668772 673395 851153 828985 877067 882917 932784 947078 903926 1001606 2145422 2257645 1298303 1138014 742689 721874 881370 880386 924829 934722 962588 980690 1088310 1085232 4989912 5243096 39.85 71.2 1
11:13:54 2024-01-24 675043 674706 212074 207842 337442 345659 363066 357649 227553 226265 276962 283636 317039 320468 4317821 4635725 6574839 6406035 1161636 1194878 307382 272893 287567 287099 327821 322158 317603 318405 220088 221830 714182 679448 1561218 1497337 462482 459728 671658 675310 849086 827810 877067 882954 930076 948418 908877 1004534 2148590 2256079 1300187 1133165 740340 719481 880834 885005 930329 934023 960799 980690 1091479 1089885 5040459 5235019 39.85 71.2 1
11:13:55 2024-01-24 681238 674042 211658 207602 338766 345903 360301 358584 227906 225635 276962 283839 316435 322383 4314607 4622289 6527495 6396656 1161598 1193781 307813 272476 288044 288728 327821 319468 316721 317035 220123 221830 715415 681395 1535669 1497714 461498 459728 673566 676270 846899 827186 879887 884872 929695 947747 907798 1003969 2151646 2262076 1302070 1127083 738758 723543 879579 883709 930366 935457 959840 978515 1093534 1088059 5048981 5254276 39.85 71.2 1
11:13:56 2024-01-24 685209 672068 212690 207483 337350 347865 360300 357613 228295 226335 276114 284074 317392 321275 4314607 4704494 6616943 6382722 1156716 1195511 309711 272060 288523 286746 330844 319432 318051 318441 219863 221639 712529 679448 1549624 1508117 464788 458389 672611 676270 843903 825393 882466 885500 926372 943001 909803 1009703 2151372 2268502 1302273 1122784 740440 727711 876340 876095 930366 939256 960762 974895 1084458 1091328 5090317 5229985 39.85 71.2 1
11:13:57 2024-01-24 682560 675449 211548 207492 335689 347374 359793 355183 228260 224972 276998 283168 317357 320784 4308456 4619244 6640365 6368520 1143677 1193182 308279 272060 287630 291781 330844 322008 317378 321027 218720 222297 721971 684956 1535669 1490851 463798 457417 667826 677232 846298 823276 879570 888018 929038 939302 908504 1010878 2154708 2261640 1303953 1128985 736213 725460 885770 876132 922190 939219 967862 975800 1077634 1081958 5004150 5223780 39.85 71.2 1
11:13:58 2024-01-24 675855 674768 211326 206584 338771 345379 360952 356538 228649 224208 276998 283835 316400 321894 4308456 4554060 6556197 6387278 1149413 1193182 308063 272476 286369 289709 329311 319952 317603 318441 219402 222801 749593 685934 1532484 1484698 461497 459009 668772 676270 848703 822913 878943 885509 930099 943001 903926 1006002 2156008 2241135 1287482 1134335 734636 721527 888078 881235 918413 928565 966028 976605 1087357 1080395 4999608 5233718 39.85 71.2 1
11:14:00 2024-01-24 673607 672538 211719 207488 337241 345903 362810 356503 227553 226019 276149 283560 317357 320433 4305229 4626379 6565513 6384867 1153916 1192054 309492 272893 287391 287181 329773 319916 315816 319665 219402 221830 723169 678963 1540185 1493918 461498 457003 667826 673395 850512 828397 875818 882917 932821 947747 905015 1005215 2150960 2256461 1277587 1137977 739285 723066 884510 881557 922430 928637 962588 978440 1088384 1081958 5034047 5224339 39.85 71.2 1
11:14:01 2024-01-24 674867 673054 211658 207169 337719 344892 363066 358728 227553 225669 276962 283835 317427 322120 4308456 4627388 6546862 6406035 1161066 1195839 307848 272476 288044 288194 327821 323033 316721 317035 220088 221830 718613 679448 1535325 1497893 462811 459764 672611 676270 848703 827810 880197 884336 928781 949333 912906 1005215 2151046 2250025 1300187 1134868 741397 721527 880118 884207 922209 932666 960799 978033 1089669 1088242 5041772 5227522 39.85 71.2 1
11:14:02 2024-01-24 686449 672068 212353 207457 336466 346883 359469 356610 228295 225984 276149 283672 317427 321275 4314607 4698558 6574615 6375728 1166659 1192091 306419 272964 286732 287181 331345 319208 316978 317960 219899 221830 721719 677509 1544911 1508229 461498 458065 672611 673395 842599 828985 883797 883746 926246 950007 913039 1006802 2151401 2281428 1302070 1125765 740340 723994 878868 878549 927612 937965 955346 972982 1092758 1089472 5100321 5233718 39.85 71.2 1
11:14:03 2024-01-24 681749 673050 211031 207850 336737 346638 360916 358764 228295 225443 277654 282858 317392 320433 4308456 4636660 6593605 6377899 1150666 1192091 310113 272060 288527 287216 329845 319952 317937 317000 220123 222453 712895 687897 1562973 1496309 463469 456967 673566 678091 842505 823128 887185 890434 925081 941963 918838 1013272 2162113 2268502 1291180 1117771 734562 725126 883083 876243 922430 939292 966294 970176 1078986 1088242 5051177 5220613 39.85 71.2 1
11:14:04 2024-01-24 674841 675449 211027 208491 337201 345659 361024 356574 228649 225635 276998 281215 317110 320468 4305229 4583778 6612140 6387278 1138066 1193182 308314 271231 288595 287617 328317 320921 317603 318958 219591 222297 721719 688881 1567216 1484513 464788 459728 668772 681098 852687 820720 878868 893082 933664 939229 905469 1013235 2157776 2242098 1356686 1132216 734112 723445 883051 877746 923693 938629 970274 976605 1082155 1084279 4994744 5233718 39.85 71.2 1
11:14:05 2024-01-24 677763 674079 211728 206559 338811 345903 360722 357649 228969 224903 276998 284069 316913 323947 4308456 4564214 6546862 6384981 1142793 1189467 309754 272476 286974 288089 328813 319952 316271 318441 219745 222453 712359 686424 1541456 1482593 461384 461323 671467 679161 851116 824447 878868 889243 934327 943965 904828 1007436 2151646 2247258 1281936 1133971 735085 719762 887665 883746 919817 933927 964618 976605 1087612 1080395 5004592 5233718 39.85 71.2 1
11:14:06 2024-01-24 674846 673081 211724 207488 337245 345903 363066 357649 227588 226404 276998 284286 317427 320433 4317821 4625920 6565513 6396656 1156679 1193182 308054 272441 287603 287216 328583 321410 315816 318664 220123 221674 714182 679448 1553374 1501681 464362 464104 671108 675273 851116 830088 877629 885042 933664 948418 906305 1004534 2151537 2254480 1300187 1136395 740440 722516 880515 884835 926308 928601 960711 978070 1090514 1089783 5056970 5235621 39.85 71.2 1
11:14:07 2024-01-24 682827 673271 211719 207816 336457 346883 360916 357649 227976 226369 276149 283204 318353 321312 4314607 4688961 6602827 6384981 1157140 1192960 307132 272060 288559 287216 330844 320245 316499 318958 219745 221830 721719 681156 1571749 1513161 465450 458714 672574 677232 846709 827626 884605 885500 926409 945073 910214 1010274 2151646 2271269 1313370 1122784 737181 726636 878868 876243 928352 937579 963042 970213 1084532 1091410 5088799 5233718 39.85 71.2 1
11:14:08 2024-01-24 682827 674079 211658 207811 336230 345334 360916 355503 228330 224937 277388 283416 318353 320755 4302158 4618115 6631314 6380409 1143758 1189504 308314 272476 287959 287216 331345 319208 316499 319676 219498 222971 712359 687280 1542867 1496346 463469 457198 669610 678678 847389 823276 879887 886924 930357 941963 907598 1013795 2154708 2268488 1305837 1125480 735085 727668 888115 875621 921122 937579 967478 975104 1077634 1085131 5047850 5224339 39.85 71.2 1
11:14:09 2024-01-24 674877 674106 211027 207889 338775 344928 360988 356574 228295 224590 277654 283292 316878 322156 4308456 4553208 6556188 6382722 1146209 1192335 310224 272060 287207 288527 328849 323033 318464 321387 219876 222417 721719 687897 1558825 1483885 462538 459584 671108 677574 848740 820588 878667 890545 930076 937660 906570 1006689 2154785 2246872 1307720 1133165 736132 720271 885601 880345 919817 928637 966065 976642 1087612 1078834 4986422 5229985 39.85 71.2 1
11:14:10 2024-01-24 673607 673050 211689 207203 337754 345903 363066 356610 228036 226335 276962 284069 317135 320468 4308456 4623084 6574839 6396656 1156976 1192335 307382 272476 287792 288824 330333 323033 317494 318558 220017 221688 717000 678963 1532255 1497225 462774 459728 669720 673395 850880 829499 877067 882255 929419 947078 908893 1004534 2142373 2251285 1298303 1133971 740340 719217 880118 884212 926308 928565 959544 976605 1091323 1087972 5058400 5235621 39.85 71.2 1
11:14:11 2024-01-24 682827 671120 211540 207850 336728 345108 360880 358764 227553 225669 277423 282306 317145 320172 4308456 4655205 6593489 6375728 1151713 1194083 308103 272682 288306 288824 329702 320913 318501 318816 219793 221178 715430 679448 1592808 1503138 464128 460494 673088 677232 845699 824772 882541 886303 926262 937696 913145 1010423 2151401 2274493 1302070 1119364 738232 726636 878868 876243 928352 937579 962356 973020 1084503 1089472 5075768 5235621 39.85 71.2 1
11:14:12 2024-01-24 682770 674079 211501 207492 336230 345370 360988 356253 228330 225320 277423 282341 318353 321312 4305229 4618115 6626580 6366608 1144934 1197491 309002 272336 288342 288824 330701 322118 317349 320232 219639 222382 717369 683349 1532759 1492356 465450 458714 668772 677232 848703 822986 880638 888181 928726 936891 906570 1015039 2154785 2255673 1302070 1128689 737181 726636 885818 876243 919817 937579 964655 973756 1079164 1084327 4986459 5224339 39.85 71.2 1
11:14:13 2024-01-24 678464 674587 211719 206589 338811 345903 360952 357901 228969 224937 276998 284468 316913 321406 4308456 4551224 6556188 6391437 1145754 1193108 310118 272752 287608 288860 329168 320366 318501 318746 219710 222297 721719 687280 1561468 1483461 461498 459764 671182 677611 851116 822950 878943 888217 932821 945073 906570 1009703 2154708 2244626 1309603 1133971 735085 720271 885689 881087 919817 933963 967441 978070 1088384 1081195 4985338 5224339 39.85 71.2 1
11:14:14 2024-01-24 673607 673815 211728 207488 337781 346614 363066 356610 227553 226369 276768 283870 317110 320468 4302158 4614769 6574873 6405283 1158042 1196689 307672 275164 287864 288194 329168 321898 315816 318958 219745 221879 715591 679448 1538090 1498166 462811 459764 671621 675310 851153 829573 877067 883783 932125 948418 907715 1004534 2146636 2251285 1296420 1138014 740868 722458 880831 880308 925090 928673 963042 979539 1089742 1088242 5049986 5243096 39.85 71.2 1
11:14:15 2024-01-24 684283 672615 212357 206550 337245 345370 360626 357649 228135 225984 276078 283870 317427 321048 4308456 4694889 6612603 6386148 1161636 1198392 306777 272787 288486 287391 331847 319503 319140 318675 219982 222141 719819 678478 1559738 1509931 464030 456646 671658 675310 843903 827971 885131 884336 926409 945740 911814 1010147 2151646 2274493 1309668 1120379 740340 727668 878245 876243 929669 937651 960986 973020 1085301 1091085 5074289 5229985 39.85 71.2 1
11:14:16 2024-01-24 682297 674079 211684 207662 336230 345890 361024 358555 228649 225669 276998 283672 318353 321312 4305384 4623286 6640578 6364349 1144972 1196541 308314 272095 288175 286746 331381 323033 318051 319890 219367 222453 721538 685311 1550195 1493918 463798 457417 668772 674631 847500 822950 879924 886961 930357 937696 905194 1013833 2154785 2263742 1303953 1127885 736656 726636 885684 876941 921122 937507 966752 973793 1079164 1085094 5005065 5224339 39.85 71.2 1
11:14:17 2024-01-24 676483 674804 211510 207164 338802 345635 360952 356610 228649 224555 277423 283870 316596 321441 4302158 4560353 6574927 6384753 1138066 1193182 310188 271266 288270 287984 327786 320473 317603 318958 219402 221977 727856 687897 1535854 1484808 464128 461360 668772 678645 851153 820942 877067 889256 932821 937552 903999 1010461 2154471 2242098 1317064 1128689 735085 724030 884968 878989 922430 937303 970311 979501 1082155 1084327 4980502 5224339 39.85 71.2 1
11:14:18 2024-01-24 678375 674587 212384 206593 338291 345903 360988 356003 228330 225635 276837 284468 317170 320468 4304466 4584339 6565008 6394023 1141276 1194083 310700 271920 288486 288728 328813 320473 315987 319414 219876 222141 721719 688881 1543601 1484698 463469 459800 669756 678681 851153 823276 877067 889550 932821 937624 905926 1011903 2153219 2240510 1293029 1131555 734562 720344 888115 880382 919817 936747 970311 978804 1085301 1085131 4975806 5226256 39.85 71.2 1
11:14:19 2024-01-24 678856 673815 211759 207203 337745 345903 360952 355468 228464 226019 276185 284074 317427 323029 4313926 4603483 6565512 6382722 1157742 1189430 309128 272964 287751 288089 329292 320366 317603 320671 219249 222453 714325 678963 1537991 1493918 461498 459943 667826 674831 852895 829573 877067 884872 934179 947078 903962 1004571 2145422 2252882 1233083 1138014 740868 724030 880671 880450 926344 933963 963729 979539 1090514 1089509 5043969 5235621 39.85 71.2 1
11:14:20 2024-01-24 686009 672095 212721 207522 336737 345405 360916 357649 228330 227107 276942 283238 318587 322491 4314294 4688375 6602815 6375766 1160962 1192128 306419 272964 289901 287216 331614 319468 316756 318923 219934 222141 721719 677509 1551078 1510213 462811 456289 673455 675310 843903 828985 885131 885500 926138 947747 912498 1009703 2151646 2276107 1304122 1121448 740340 727668 878596 876243 930329 937579 960986 971921 1085301 1092664 5079394 5229985 39.85 71.2 1
11:14:21 2024-01-24 682827 674804 211397 207625 336230 345405 361024 356360 228723 226125 279843 283955 320282 321165 4304875 4624661 6630791 6384981 1138066 1198362 309002 272512 288631 286898 329880 320473 315816 319961 219438 222488 718819 683979 1570016 1493918 465119 457003 668772 678608 848740 820625 878637 892111 930113 937552 906951 1016836 2157849 2249690 1303953 1128689 737181 725607 885596 878734 921776 939444 967478 975216 1079164 1085167 5014438 5229985 39.85 71.2 1
11:14:22 2024-01-24 676863 674106 211693 206584 338011 345685 360699 357399 229245 225496 276891 284890 317286 323828 4314294 4567875 6556188 6380632 1150033 1189540 309285 272512 287163 288763 329311 320473 316022 318923 219745 222801 721719 686915 1546011 1479112 463483 459800 670706 676137 850549 822986 879570 888286 930149 944369 906951 1008984 2151646 2250062 1276881 1133971 735085 720307 885596 882292 920851 933963 966028 976679 1085017 1085167 5011605 5235621 39.85 71.2 1
11:14:23 2024-01-24 677445 672095 211477 207638 339514 344565 362921 359125 228474 226230 277244 283857 317251 323709 4314607 4626598 6537537 6406035 1161673 1195728 308279 272858 288049 289022 328778 320473 316943 317000 220123 222141 717183 681395 1528007 1497337 462811 459800 675208 677232 848703 828985 881212 885500 930357 948418 913029 1006271 2151646 2259282 1303953 1128689 740340 720271 880118 884207 930329 935246 960911 976567 1094458 1091049 5107611 5233718 39.85 71.2 1
11:14:24 2024-01-24 681313 675190 211411 208248 337608 346846 360772 359667 228084 225845 278296 282275 318282 323021 4308456 4634691 6603104 6384867 1153353 1195511 308349 272060 288559 287216 329845 320401 316686 318405 220586 221830 714182 683349 1542924 1503822 465450 459254 675002 678571 846298 825357 885056 888649 926372 945036 915166 1010841 2157776 2266893 1307819 1120577 738232 726636 880118 877487 927658 941771 965793 972982 1085264 1091049 5067819 5237009 39.85 71.2 1
11:14:25 2024-01-24 681051 673851 211517 207707 336556 347583 360808 356396 228793 225810 276962 283204 318835 321275 4305229 4618686 6630791 6387278 1138028 1193182 309214 271610 288892 287853 328994 321410 317603 319665 219710 222453 721719 688881 1546470 1488920 465119 459728 669720 679607 850243 820942 878943 892111 932821 940787 904977 1013833 2156241 2258235 1305837 1128689 735608 724506 885559 879984 922430 937965 970274 976605 1082119 1084862 4988022 5235411 39.85 71.2 1
11:14:26 2024-01-24 679703 672904 212211 207030 338122 346247 360736 355432 228969 225915 276149 284867 317110 322011 4305229 4575921 6551525 6387278 1151133 1194141 308279 272928 288257 289000 329809 320437 316464 318923 219367 223114 736130 683979 1563224 1484698 461384 459368 669720 676270 848703 826600 878600 885596 932821 946409 905127 1007510 2151646 2257607 1294177 1134778 738232 722385 885324 882881 922430 928637 965104 981278 1088384 1084327 5016803 5225978 39.85 71.2 1
11:14:27 2024-01-24 678140 673538 211548 207712 339657 345343 360988 358764 227747 225635 279843 282921 319305 322418 4296721 4625920 6556188 6396656 1161673 1194046 309966 272893 288247 288089 327821 321410 316464 317699 220123 221830 709954 679448 1528007 1500724 463469 459764 673566 677232 848703 829573 879850 885500 929419 948418 910448 1008349 2150117 2257680 1303953 1131910 741120 720271 879493 884170 930329 928637 960986 973756 1099267 1092961 5047697 5244843 39.85 71.2 1
11:14:28 2024-01-24 685705 673856 212949 206524 337245 345854 360590 357901 228119 226300 276114 283239 318095 319965 4314607 4683023 6593489 6371166 1160018 1193781 307132 272893 288559 287181 331260 319952 316721 318923 220088 222453 723169 679448 1533231 1511285 464788 456967 672611 676270 846298 829573 885724 885500 927722 947315 911131 1011144 2151646 2272880 1300424 1122558 739285 727668 880118 876243 929011 937579 966728 976140 1088405 1096485 5089609 5235411 39.85 71.2 1
11:14:29 2024-01-24 682827 674070 211658 207777 336697 348288 360663 355967 228809 225600 276998 283353 318070 321275 4305229 4610939 6584253 6362054 1149027 1193182 309719 272476 288486 288597 329845 319432 317937 318923 219745 222743 717369 688389 1541711 1495171 464128 457003 673294 678608 845063 823276 886392 887851 928380 937588 910485 1013037 2157547 2267011 1289331 1118567 735085 726636 884660 878734 926330 943846 969133 974982 1084542 1091291 5069498 5233441 39.85 71.2 1
11:14:30 2024-01-24 681859 674555 211446 208100 336666 347619 360988 356538 228295 226091 279407 283835 318835 321048 4305229 4615402 6621466 6368520 1138066 1189577 308349 272893 288631 287007 329809 320473 317603 320633 219899 222801 721719 684329 1593556 1493009 465450 458327 669246 680089 851153 823276 880276 893451 930113 937516 907859 1015294 2160918 2246872 1305837 1128689 736906 725607 886233 881124 925670 939110 970125 979989 1085313 1088315 5004150 5224339 39.85 71.2 1
11:14:31 2024-01-24 677334 674918 211724 207457 338811 346393 360952 358189 229399 224937 277618 284867 317392 321894 4305229 4537568 6556188 6380295 1139263 1194878 310224 272441 288523 288527 328813 320473 318276 318923 219745 222453 721719 688881 1542160 1484808 464128 459800 669720 678608 852998 823276 879570 889513 934179 937660 907859 1010423 2154708 2243651 1288638 1133165 736132 724610 890200 885005 922104 936496 970125 981391 1088310 1086772 4992467 5235411 39.85 71.2 1
11:14:32 2024-01-24 679552 674038 212682 207488 338015 346737 360916 355468 228330 225984 276149 284468 317427 321142 4305384 4605390 6565535 6387278 1156427 1193182 307312 272893 288369 287971 329845 320437 315816 320375 219710 221830 718613 679448 1546197 1497102 462811 459045 670669 675310 852998 830162 878317 885500 935503 946529 906570 1004534 2145502 2252882 1294537 1141649 743517 725642 884865 883117 927686 933818 964992 983162 1094585 1091328 5039134 5242857 39.85 71.2 1
11:14:33 2024-01-24 681818 672068 211552 207283 338811 346883 360336 358764 228295 225635 277388 284867 316878 321144 4314607 4639030 6523489 6385056 1164881 1192923 308349 272893 287401 289000 329773 321743 317937 320557 220158 222453 714325 682371 1535440 1502072 462096 457003 673566 674831 845699 830162 886117 882411 928380 946565 914340 1005994 2151646 2283499 1299665 1128179 744580 726489 882624 881235 929667 939219 960526 975800 1091323 1091049 5098205 5233718 39.85 71.2 1
11:14:34 2024-01-24 684721 674800 211649 207811 337745 346638 360880 359847 228783 225286 278277 283208 318353 320433 4305229 4621787 6574540 6384981 1152308 1192923 310224 272060 288559 288089 329845 320473 317937 317000 221156 222453 724619 688389 1560152 1498477 464788 459970 673956 680608 844229 822986 886392 889550 926372 937660 915129 1013795 2165381 2272562 1296726 1118492 736213 725975 885140 879947 927686 941954 964618 971596 1082891 1091588 5069988 5231889 39.85 71.2 1
11:14:35 2024-01-24 680343 674038 211719 207846 336466 346638 363066 356574 228649 225984 277618 282438 319093 321967 4305229 4595466 6612140 6387278 1137255 1193781 310368 272476 290866 288054 329845 321934 316022 319925 220123 222801 721719 687897 1566370 1493918 466113 459728 670512 681610 852394 822331 879887 894085 935233 937552 909542 1016095 2163836 2247214 1426820 1131910 736213 724360 888078 880272 925090 939292 972387 979315 1085227 1086703 4995179 5229709 39.85 71.2 1
11:14:36 2024-01-24 680066 674555 212690 207195 338502 346883 361024 356038 228969 226369 276962 284867 317427 321370 4302158 4586633 6556188 6377622 1155602 1193182 306883 272964 288283 288054 329809 320437 317603 320575 219402 222453 720269 679448 1535867 1493046 463320 459368 669720 675310 852998 830162 879570 885500 938320 948272 907598 1009722 2150006 2263436 1274540 1141262 744165 724506 884304 882899 926308 936532 965516 981597 1094458 1089472 5051177 5243096 39.85 71.2 1
11:14:37 2024-01-24 684769 674207 213051 207816 337236 346447 360952 358440 228368 227107 276998 283870 318835 321996 4305229 4688961 6593380 6384981 1156716 1192965 308279 272476 290095 287251 331345 320437 316978 318958 220123 221830 713900 679448 1556928 1507412 465450 458604 673566 676579 848481 827810 887137 889801 930357 946968 915406 1013235 2159213 2272155 1304122 1122558 740868 728701 880118 878734 931650 937651 964416 975912 1088405 1094352 5079394 5229985 39.85 71.2 1
11:14:38 2024-01-24 683257 674074 211728 207842 336702 346133 363066 357649 228809 225827 277814 283239 318835 320134 4299090 4608843 6612329 6375842 1142428 1189467 308385 272476 288040 291849 331345 320437 317603 319890 219591 222765 727856 684956 1533126 1493918 465450 458714 670035 678571 851005 827383 883898 893082 935382 941963 909123 1019154 2163929 2259282 1281936 1128689 738232 728147 889377 878734 922430 937543 970594 976605 1081353 1087472 4990289 5229709 39.85 71.2 1
11:14:39 2024-01-24 677593 675064 211719 207164 338811 346148 361024 357685 229450 224972 276998 284748 317135 321441 4305229 4537455 6556188 6382446 1144972 1193182 309971 272928 287567 288965 329773 320473 316464 318675 220123 223114 721719 686915 1532247 1480124 462626 459800 672463 680129 852252 827383 882083 890545 935655 945559 909076 1009516 2151646 2252882 1305691 1137167 738322 721837 888115 884839 922356 935283 967166 979501 1089706 1087472 5018788 5233718 39.85 71.2 1
11:14:40 2024-01-24 677445 675185 211728 207842 339831 345903 363066 359883 228330 226142 277814 284069 317110 323399 4308456 4628557 6537537 6396656 1163332 1197282 308349 272964 288559 290567 328778 321182 317013 318441 220811 222453 724619 682371 1562695 1499777 463357 459584 676404 679161 849048 828874 883648 887944 931641 951778 912189 1003031 2151646 2265707 1305837 1128689 740868 723445 881370 884212 931650 936641 963729 975910 1097604 1094278 5113372 5243096 39.85 71.2 1
11:14:42 2024-01-24 681313 673086 211536 208175 337790 345334 360916 360390 228969 225635 278705 284069 318388 323712 4305229 4624100 6584164 6384867 1152308 1196433 309940 272512 288306 288527 330844 320473 317973 318441 221156 222801 721719 688762 1548981 1501681 466113 458901 675370 680461 846709 825619 890153 893082 928767 945073 917118 1016074 2163929 2271269 1311486 1119364 736213 728701 887484 878734 926308 944360 970274 971883 1084495 1089783 5041772 5224062 39.85 71.1 1
11:14:43 2024-01-24 676382 675069 210996 208213 338846 345903 363836 357936 228649 226177 279169 283239 317427 322418 4302316 4553208 6584164 6384587 1138066 1193182 309719 272476 290300 288728 329577 321898 315987 319157 220123 222971 721719 690249 1533169 1491037 466333 459656 671621 681947 853539 825033 881175 894719 935576 937624 909113 1013795 2159383 2244626 1352919 1131518 736213 724506 888115 881593 922430 938629 972112 979539 1088384 1085167 4975670 5224339 39.85 71.1 1
11:14:44 2024-01-24 678892 675185 212875 207518 338811 346883 360988 356288 228969 226369 276998 284668 317075 321370 4302316 4605390 6556188 6387278 1158908 1192054 308063 273765 288283 289351 329845 321182 318464 320646 219876 222779 711363 679448 1544796 1496161 464128 459584 669646 676751 853390 830162 879570 885500 938122 946565 908231 1007473 2151537 2256079 1302070 1138014 742456 724580 883051 882950 930329 936641 963211 983072 1094494 1092961 5033234 5237009 39.85 71.1 1
11:14:45 2024-01-24 682827 673081 211728 207195 339525 346883 360361 359593 228649 226369 277885 289533 317135 321929 4302316 4635725 6518611 6377899 1169162 1195548 308420 272964 286857 288825 331597 322045 319862 319157 220670 222921 722365 679448 1560220 1502430 462774 460669 675481 675310 847500 829704 887137 884835 928689 946674 915166 1008887 2151646 2280192 1315287 1127083 743325 728184 881800 879685 931687 937579 960986 975104 1087358 1094283 5079394 5229709 39.85 71.1 1
11:14:46 2024-01-24 685218 675060 211719 207850 337790 346411 360988 356574 228969 225669 277850 284069 318353 321048 4305229 4615402 6630791 6375842 1143278 1189504 308103 273517 288342 288824 331597 320366 318501 320277 219828 223078 726385 686295 1541273 1498166 466502 458005 669720 678645 852932 826564 884856 893451 932821 943224 909542 1016821 2160918 2255673 1281936 1128689 740340 728184 888115 879984 924433 937615 968856 979464 1081353 1088242 5004587 5229985 39.85 71.1 1
11:14:47 2024-01-24 676863 674804 212393 207488 338833 346638 363066 358224 229239 225635 277423 289419 317463 321894 4299090 4551997 6556188 6377899 1149451 1196638 310011 273517 288413 290567 329702 321527 319177 319748 220017 223078 741221 687897 1535235 1483350 461498 459800 671621 677574 851547 827186 879887 891194 934179 947078 907586 1010423 2157849 2257680 1302070 1134778 738232 723481 888115 884839 925090 936641 966752 979539 1089706 1088315 5004474 5227522 39.85 71.1 1
11:14:48 2024-01-24 675523 673086 211755 207846 338811 345659 364157 359847 228330 226369 277618 284069 317427 322908 4302158 4621973 6546587 6394674 1160490 1195212 308244 272858 288378 289000 328671 322315 318951 319264 220979 222141 718077 679448 1564912 1497225 464030 462510 673566 676101 851790 832522 881175 885596 934253 946637 910295 1007547 2151646 2262076 1283785 1133165 741397 722421 880794 885463 931650 936641 963042 978767 1097000 1094247 5098205 5235621 39.85 71.1 1
11:14:49 2024-01-24 684015 672574 211719 208496 337754 345370 360988 360680 228969 225704 278741 283808 318835 320468 4299090 4630074 6584164 6375259 1153953 1196578 310291 272787 290236 288387 331166 321267 317013 318441 221346 222453 720042 686295 1548163 1503138 466445 459404 676489 681500 846298 827810 887137 890848 927722 945740 917118 1013870 2160918 2266858 1311517 1119364 739285 727668 881919 877865 928352 937651 968856 972982 1085301 1091085 5062753 5216890 39.85 71.1 1
11:14:50 2024-01-24 678856 674435 211755 208500 336728 346883 363836 356610 228969 226177 277885 283239 318870 320433 4299090 4602296 6631414 6380219 1141701 1198392 309144 272787 290118 288194 331310 323952 315987 320090 220088 223007 719000 684956 1549820 1493918 466113 461618 669720 680608 849911 824809 882541 890517 934179 937660 910444 1016873 2160918 2256079 1281936 1130677 739285 726636 888115 879026 923693 937579 970274 978767 1082192 1088242 4975745 5220041 39.85 71.1 1
11:14:51 2024-01-24 678338 674592 212388 207492 338802 346883 360699 357685 232832 225669 277423 289258 317427 321441 4302158 4556975 6574900 6391011 1146612 1194841 311024 272667 288486 289439 329845 321184 319402 320303 220052 222957 721719 688881 1537011 1487138 463469 459908 672611 680644 853034 825393 878637 892148 936283 945740 913598 1013497 2157849 2250062 1313370 1135586 737181 722458 889377 885463 922430 937965 970311 981634 1091053 1087472 4990063 5226256 39.85 71.1 1
11:14:52 2024-01-24 675338 673081 212388 207881 338584 346393 364093 358764 228295 226404 277654 283786 318388 322383 4299090 4626598 6570238 6405013 1163891 1195511 308103 272964 288559 288720 329204 321934 317013 318958 221276 222297 714182 682371 1549922 1501681 464128 463236 673992 676616 850549 830162 882503 885500 932821 946674 912498 1007510 2154513 2262076 1305837 1131555 742987 722421 880565 885463 931650 936641 964416 978804 1097269 1094247 5098205 5235621 39.85 71.1 1
11:14:53 2024-01-24 682823 675449 211719 208531 337754 345370 361024 360934 228969 226019 278741 283239 318035 320468 4310633 4648495 6603103 6384867 1154431 1194664 310188 272717 291218 288763 331345 322761 317013 320330 221289 222453 720042 685934 1548868 1506080 466113 459081 676968 681647 847500 827810 888288 888627 929038 945740 917002 1013870 2163994 2268052 1294878 1119364 737181 727668 885596 879026 929011 942326 968893 975912 1085301 1092961 5069988 5233259 39.85 71.1 1
11:14:54 2024-01-24 680893 674592 212393 208457 337482 345405 364426 358475 228969 226369 278509 282412 319353 324482 4313926 4594076 6621544 6380295 1139256 1194693 309250 272928 291436 287888 330844 321827 316499 320896 220158 222801 711466 686424 1589058 1497523 465159 459728 671182 682131 852394 824189 882503 894719 934253 937660 907155 1016873 2160918 2251285 1285633 1131555 737181 726636 888341 880382 925090 937615 973081 979539 1085029 1088242 4968569 5226256 39.85 71.1 1
11:14:55 2024-01-24 678818 675069 212726 207492 340121 346883 361024 357398 232832 226019 278061 285789 317181 324021 4298729 4565753 6546862 6386445 1144537 1189540 310948 272928 288306 290418 329845 321220 318742 319961 220563 222801 721719 687897 1558825 1484698 462811 462968 672611 680125 853071 825430 880549 888590 936903 947078 909542 1012625 2159383 2254390 1300187 1134778 737181 723760 889604 885463 922430 937303 972020 981634 1089779 1087472 5019375 5226256 39.85 71.1 1
11:14:56 2024-01-24 676831 673598 212388 207885 338811 345903 364093 359883 228563 228351 278061 284898 318247 323028 4304875 4628470 6551521 6406035 1162502 1195548 308173 272999 288599 289000 328813 321934 317937 318958 221001 222453 718613 679448 1541273 1501007 464128 462546 673992 676652 849911 829890 883169 887484 932125 946637 910906 1006756 2154785 2257150 1305837 1133165 741397 723481 880551 885463 931650 936641 963729 978070 1097306 1094283 5103964 5228160 39.85 71.1 1
11:14:57 2024-01-24 682827 674804 211724 208355 337781 347792 360736 360391 228049 226195 278561 283098 318728 323139 4304598 4655205 6612616 6375728 1153953 1197282 309285 272738 290336 288742 331614 320437 316978 319441 220811 221830 719819 682371 1581111 1508073 466113 459045 674982 678681 848740 827810 886392 886632 930357 947078 917770 1013112 2159383 2271269 1304122 1118567 738232 727668 884424 877888 928352 942992 967478 974408 1086569 1091085 5062753 5226256 39.85 71.1 1
11:14:58 2024-01-24 677895 675060 211481 208904 337537 347792 364756 358080 228899 226300 278169 283959 318952 323103 4305229 4622745 6631464 6384867 1140804 1192960 310468 272999 290300 288194 331381 321446 316022 320896 220123 222957 720269 684956 1578239 1502465 466445 459045 670706 681647 851790 825467 884568 891817 933518 943037 909542 1019049 2160918 2257150 1283785 1131518 739285 727668 888115 880583 925090 937651 972387 979539 1084532 1088242 4987616 5226256 39.85 71.1 1
11:14:59 2024-01-24 680343 676742 212803 207932 339860 347619 363507 358656 229611 226195 278133 285668 319910 322275 4305229 4550460 6556188 6382722 1148180 1194878 310224 273729 288044 289000 329845 324139 316943 320375 220123 223584 741221 686915 1546415 1484698 462811 464434 671658 678054 852998 828985 881212 889513 936903 948418 907564 1013347 2160918 2259282 1315287 1134778 739285 724506 890010 885463 926405 937965 968856 980935 1090477 1088241 4990025 5230322 39.85 71.1 1
11:15:00 2024-01-24 677061 675453 212509 207742 339418 347619 364832 358548 228793 227250 278097 284867 318317 321370 4301160 4605864 6574901 6377899 1157253 1198392 308279 273765 288523 289000 330808 321446 317603 320896 220123 222765 719819 679448 1549467 1500296 464128 459764 671658 677232 855492 832522 878600 885596 938282 946601 910308 1007510 2150117 2257680 1300187 1138014 743517 723994 885185 885463 930989 936641 965104 982334 1095776 1092592 5052262 5246496 39.85 71.1 1
11:15:01 2024-01-24 686718 674145 212909 207712 338597 348852 360736 358584 229450 226300 276962 283714 318799 322003 4311378 4696319 6574901 6375492 1168327 1189504 308089 274604 288008 288930 332315 320177 317937 319406 220123 222765 723169 678963 1547516 1509555 462589 458327 674946 676751 847500 832091 889679 885500 930357 952029 917118 1010423 2154708 2287334 1298015 1127083 744588 728701 881800 880565 933636 937579 963729 977344 1089706 1097384 5094719 5235411 39.85 71.1 1
11:15:02 2024-01-24 686718 675614 212176 208326 338668 348852 360844 358188 229434 225950 278669 284810 319058 320433 4302158 4618686 6574540 6354606 1150666 1192039 310188 272928 288595 288930 331310 319952 318677 319406 220088 223584 728200 688881 1536081 1498166 464788 458363 673566 681127 847877 825357 888922 894719 931017 943001 913953 1016798 2163994 2274493 1287482 1127083 738758 728835 890010 878734 926405 945731 972387 978033 1082085 1091439 5042312 5216546 39.85 71.1 1
11:15:03 2024-01-24 679217 674882 211543 209117 338775 346638 364339 358188 229043 226265 279097 282403 318353 323947 4305229 4565259 6593489 6387009 1141314 1194628 311131 272441 288306 288930 329542 321934 316978 319925 220123 222801 712359 688881 1521636 1487974 465450 462510 672134 682615 854886 824152 879887 894719 938232 943001 909150 1013795 2160918 2246600 1304122 1131518 736656 724543 892245 884835 922430 937543 973081 984908 1091331 1088315 4985555 5225978 39.85 71.1 1
11:15:04 2024-01-24 681042 674996 213020 207777 339800 347619 362776 357470 229611 227072 277850 289736 317110 324058 4299090 4576797 6560870 6393856 1146612 1189504 311131 273729 288486 289642 329809 321410 317013 319570 220811 223114 723169 687897 1531118 1484698 463687 459836 673566 679607 852998 827810 881970 891442 935576 948418 908208 1013347 2157849 2256079 1309529 1136395 739380 724543 890642 885463 922430 940778 975711 985613 1093031 1084985 4983224 5233718 39.85 71.1 1
11:15:05 2024-01-24 675523 673533 212871 208222 339418 347865 364608 357649 228969 227072 278221 285837 318870 321858 4308456 4617555 6565513 6396656 1157704 1195548 308314 273765 288559 288930 330844 324413 318276 320635 220776 222609 714182 679448 1546321 1500337 464128 459836 672611 676579 854886 831466 881212 887387 937567 946674 912461 1010423 2151646 2259282 1278238 1138014 744384 723445 884304 889430 932927 938112 969246 985103 1095900 1094425 5051771 5235019 39.85 71.1 1
11:15:06 2024-01-24 686230 676409 213689 207597 338775 346898 360591 359305 229219 227072 277423 289258 319317 322334 4308456 4689799 6574615 6377899 1162502 1196396 307382 273765 288595 288054 332585 320437 316978 319890 220123 222957 723169 679448 1574514 1511081 465450 458363 673566 676579 848703 830162 888922 888018 930357 946601 915816 1013795 2160918 2283700 1315253 1124160 741397 730625 883844 881124 934299 944215 966482 978552 1091132 1097201 5077238 5235411 39.85 71.1 1
11:15:07 2024-01-24 685209 675028 212348 207885 337245 348852 363066 357613 229289 226369 278277 284618 319282 321037 4302158 4601963 6630906 6368520 1144575 1194878 309940 272928 288815 287853 332855 321410 316464 320932 220088 222957 718819 685934 1545021 1493918 466445 457969 671145 678645 850512 827810 883797 893414 935540 943001 910448 1019775 2160645 2265286 1307720 1132216 741502 730662 890642 881235 926368 944625 973662 979315 1085313 1089783 4990417 5233718 39.85 71.1 1
11:15:08 2024-01-24 676960 675069 212878 207811 340314 346883 363066 358764 229611 225600 278473 285267 317427 322418 4302158 4551224 6546862 6387278 1151514 1194628 309285 272964 288044 289000 329845 323033 317013 319890 220158 223741 749593 685934 1565204 1484168 463469 459800 671182 678608 851754 829573 881212 888846 935540 948418 907835 1012625 2157849 2263250 1285633 1138113 741397 724360 889340 885366 927614 937820 970632 983736 1091287 1089783 5018788 5218036 39.85 71.1 1
11:15:09 2024-01-24 676927 673059 212651 208175 339791 345903 364093 360644 228330 226369 278277 284668 318353 323399 4304952 4625827 6537537 6406035 1163332 1193781 309250 272964 288671 289620 329542 321446 317013 318441 221121 222453 721471 682518 1545404 1501007 464128 463200 674982 677574 851153 831341 885761 888649 931530 946637 913219 1007473 2157547 2260605 1281936 1135144 743517 723335 883881 889206 933599 937965 963729 979539 1100221 1094101 5088799 5233718 39.85 71.1 1
11:15:10 2024-01-24 684232 673045 212353 208496 338548 346133 363066 360970 228969 225984 279366 283750 319317 322615 4295887 4636660 6598252 6377899 1152308 1195548 311390 272928 290517 288965 330880 320473 318419 318441 221537 222957 727519 688881 1563062 1500612 465781 459728 676931 682615 846298 827810 887846 893451 929038 947078 919457 1019116 2172926 2274953 1315253 1119364 739285 728627 888078 880272 929011 943028 970311 977156 1085264 1091049 5047736 5224339 39.85 71.1 1
11:15:11 2024-01-24 680622 675069 212357 208457 337754 345334 364093 358188 229289 226369 278705 282376 319093 321894 4302158 4577771 6612140 6382722 1138769 1194664 310224 272893 290988 288965 329809 323952 316978 320375 220123 223114 723169 690361 1544535 1484131 466445 462510 672611 682615 855492 825393 881175 896627 939655 945974 913652 1019079 2163929 2248811 1349153 1134868 738322 726636 890642 885467 926330 941844 975861 983736 1089706 1086703 4975670 5218036 39.85 71.1 1
11:15:12 2024-01-24 679892 675069 213024 207820 338802 346883 363066 356574 228969 226404 277850 289258 318353 321406 4298814 4602105 6556197 6377899 1157253 1192054 310003 274411 288671 289620 330844 320473 316022 321870 220088 222801 721471 679448 1533450 1498166 464128 459800 671658 676751 855492 832522 879383 888463 939686 953765 910444 1007361 2154603 2262883 1298303 1141262 743517 726122 884424 886266 930968 937965 964618 985291 1097258 1093437 5041772 5235621 39.85 71.1 1
11:15:13 2024-01-24 686607 674079 213060 208166 337754 346411 363066 359305 228295 227618 277885 284157 319353 320433 4302158 4685175 6593489 6368520 1153390 1194664 309679 272893 290952 288054 331847 320473 317048 320410 220158 221830 712650 681395 1565434 1508073 466777 459368 675974 679607 848703 830332 887137 894354 931678 947674 918386 1016208 2163653 2268502 1326801 1122245 741397 728553 883717 879984 931650 945064 968441 973793 1085017 1092628 5060583 5224339 39.85 71.1 1
11:15:14 2024-01-24 676858 674490 211755 208826 337754 346883 364093 357649 228969 226335 277885 282376 319317 320433 4295850 4583778 6612140 6375690 1138367 1192091 309285 272928 291194 287181 330844 323033 316464 320896 220123 222801 720269 685934 1597694 1493646 466183 459764 670989 684017 854753 826794 884605 894646 935655 944634 913039 1018862 2160918 2246469 1307720 1131938 738758 726636 888746 882255 926330 941954 975165 981634 1087612 1089783 4968569 5224339 39.85 71.1 1
11:15:15 2024-01-24 678819 675055 213055 207492 338838 346883 363066 356610 232832 226177 277850 289533 317427 321894 4295850 4574400 6556188 6377936 1155602 1192054 308063 274411 288523 288965 330880 320959 317013 321644 219402 223114 721719 681061 1542149 1495171 463357 459584 671945 679161 856633 832522 882083 891194 940919 952452 913598 1011865 2151646 2260680 1315287 1140753 743517 726636 885596 885389 929011 937543 967478 983029 1095776 1094247 5033234 5233718 39.85 71.1 1
11:15:16 2024-01-24 685209 675060 212686 207488 340636 346375 361024 359557 228969 226404 277654 286400 318835 321967 4305229 4671430 6551525 6377899 1168537 1195548 308138 274639 288815 288965 333125 320437 317973 319665 220158 223114 723169 678963 1539723 1514240 465450 461323 676441 677232 848666 834299 890153 889243 931604 952029 917118 1010878 2160477 2286942 1285633 1124679 742987 730773 881370 877746 934336 945064 964618 975179 1088384 1097384 5079394 5224339 39.85 71.1 1
11:15:17 2024-01-24 684769 675055 212353 208316 337482 346933 363066 358188 228969 226212 278509 284668 319388 322334 4302158 4603375 6626542 6366721 1145754 1192960 309754 272964 288595 287251 332855 322997 316756 320896 219934 223114 723169 687280 1547245 1501406 466777 458219 671621 679460 853539 827626 884907 892111 934142 945073 913145 1022614 2160918 2265286 1307720 1131910 739285 728320 890010 879685 926330 944396 972387 981634 1083727 1089783 5004587 5213988 39.85 71.1 1
11:15:18 2024-01-24 674841 674800 211728 207876 340349 346883 364093 358764 228969 225635 279169 284668 317392 323399 4292688 4540707 6546862 6377936 1144499 1193182 310695 272928 288283 290714 329845 321410 316943 319890 220908 223477 721719 688881 1535078 1487147 463798 462365 673529 679942 854753 828985 882466 892148 936986 950007 910485 1013347 2157849 2254240 1309529 1136395 739285 724543 890010 885472 922430 937303 970311 981634 1092637 1088242 5011567 5226256 39.85 71.1 1
11:15:19 2024-01-24 675264 673054 212690 207885 341391 345903 363066 360390 228649 226212 277850 284677 317427 323399 4299090 4612674 6518886 6392094 1162427 1200777 310368 272928 288523 289844 330912 323033 320761 318710 221471 223007 715754 683349 1550558 1499433 463798 462329 677404 679161 851153 830162 886392 887870 934327 954120 915816 1007473 2154603 2274493 1289884 1127083 744384 727668 884304 882917 931650 937651 964416 975910 1093719 1097384 5083668 5229985 39.85 71.1 1
11:15:20 2024-01-24 687059 675933 212393 208496 338811 345370 360916 357685 229289 225984 278509 284069 318611 319912 4292964 4608843 6593418 6366721 1147848 1192039 310007 272999 289239 288790 333072 322496 320988 320528 220052 223706 720500 688881 1536081 1497411 465450 456967 673566 681647 848481 827971 886280 894719 930076 945073 915095 1016836 2160918 2271269 1309603 1128689 739285 728579 889377 877787 925615 944396 973081 979539 1082155 1090635 5044434 5223780 39.85 71.1 1
11:15:21 2024-01-24 676483 675166 211505 208500 339827 346393 363839 358764 228969 225635 279169 284548 318130 323136 4292964 4549973 6565760 6387278 1144575 1192091 311863 273901 288306 290074 329631 321339 317831 320753 220705 223549 721719 688881 1541519 1484698 464128 462546 673566 681098 855399 827773 881249 893451 938320 948345 910485 1012317 2160918 2252882 1315253 1137204 739285 724580 890981 887350 925090 936846 972387 983774 1094223 1089783 5004592 5226256 39.85 71.1 1
11:15:23 2024-01-24 675830 674074 212384 208175 340636 345903 364093 360934 228330 226439 277885 284219 318388 323399 4299090 4619338 6537537 6406035 1160490 1196467 311652 274356 288486 289739 329435 321791 318571 318816 221791 223078 717183 683005 1573642 1502072 464128 463952 677404 678571 850549 832522 886392 891194 932821 946674 913219 1007510 2154434 2265286 1309603 1128689 742456 725607 883051 885463 933673 939292 964618 978804 1097604 1095832 5098205 5233718 39.85 71.1 1
11:15:24 2024-01-24 680541 674974 211693 208491 338846 345405 360988 361006 229289 225669 278777 284069 317999 321406 4292964 4614834 6565184 6384981 1151921 1192812 311060 272787 288450 288860 330934 323835 318794 318781 221169 223114 718819 688881 1533532 1501681 465450 459764 675019 682615 847500 825283 889183 891780 929038 945740 916966 1018323 2167108 2274493 1289331 1123879 737181 729423 889377 878734 929011 947069 973081 976605 1085301 1092961 5041772 5220041 39.85 71.1 1
11:15:25 2024-01-24 675523 674065 211510 208526 338842 346393 363875 358799 228969 226369 279205 283204 318388 322418 4295850 4553208 6574794 6384639 1137954 1196578 310082 272787 291012 290161 329702 322279 316943 320410 220123 223114 723169 690745 1532299 1489686 465159 462546 671658 682541 854886 825393 881212 894719 938987 943037 907835 1016836 2160918 2247824 1326308 1131555 736656 725607 889604 884207 925090 937579 973775 983774 1089435 1085167 4990294 5220613 39.85 71.1 1
11:15:26 2024-01-24 673312 673091 212344 207842 338811 345370 362088 360390 228649 226404 277885 284468 317427 322383 4295850 4608657 6565481 6402915 1160566 1196578 308244 274042 288414 288930 329809 322423 316022 318675 221063 222417 711363 679448 1540496 1501007 465450 463952 673566 676616 854280 831503 883268 888018 935576 946710 911554 1011903 2150117 2264283 1298303 1136395 743517 723481 883051 887981 931650 936641 964828 981634 1097269 1094210 5086657 5224339 39.85 71.1 1
11:15:27 2024-01-24 682560 674328 211759 208535 338300 345405 363066 361042 228783 226019 279169 283239 318870 320433 4292964 4621787 6603176 6384981 1155602 1192812 310082 272667 290783 288562 331614 320508 317796 319890 221502 222297 714182 684956 1536300 1507412 465159 459800 676968 682131 849300 828985 888922 892148 927414 947747 916966 1016798 2160918 2269660 1303429 1119364 738758 728184 885596 880382 928739 945064 970311 973756 1085301 1093473 5036774 5211241 39.85 71.1 1
11:15:28 2024-01-24 674841 674079 211728 208565 338838 345576 364093 358764 228969 226404 279133 283204 319353 322156 4285281 4609801 6640578 6348230 1146134 1195511 310007 272999 290720 288825 333396 320401 317013 321644 220088 223114 718819 686915 1542796 1495515 465450 458363 672500 680644 850549 827810 886392 894085 935306 946409 913182 1021997 2160918 2268052 1287482 1131555 740340 728701 889449 881850 926308 942992 973081 981353 1085301 1087935 4972155 5220374 39.85 71.1 1
11:15:29 2024-01-24 677858 675060 212726 207629 339831 345092 363066 356610 229289 226404 277989 289834 317075 321406 4292169 4594050 6556170 6377899 1157253 1194083 308138 274497 288523 288930 330844 320508 316499 321844 220017 222801 721719 679448 1534486 1498166 464128 459800 671658 676137 855492 831503 879924 886924 936505 952101 909159 1012625 2151646 2258871 1303953 1138014 744384 723518 884304 887350 930329 937448 966065 982293 1096048 1094247 5041772 5226256 39.85 71.1 1
11:15:30 2024-01-24 684933 673086 213091 207846 337245 346411 361024 359340 228330 227107 278277 284069 318587 322534 4304466 4671791 6603103 6366721 1161524 1192960 308279 272964 290300 287853 332068 320401 317048 319441 220193 222488 723169 679448 1531190 1510213 466113 458399 673566 678091 848740 830162 887656 889550 930113 946637 915816 1013870 2157849 2275801 1286123 1123879 742456 728356 882425 880699 933673 945731 964618 976605 1085017 1094283 5055531 5216890 39.85 71.1 1
11:15:31 2024-01-24 680893 674583 212388 207846 337517 345405 364608 358764 228969 226369 278917 282130 319810 324252 4289323 4575479 6612587 6375766 1138066 1192091 309320 274150 291048 288194 330880 321482 316756 320671 220193 222957 720399 686915 1542903 1497102 465853 462306 671658 682615 853071 824809 883169 894498 935576 943037 907835 1018323 2160918 2247824 1351036 1131518 737181 726379 888115 884207 926308 937615 973161 983072 1087612 1089783 4971393 5216890 39.85 71.1 1
11:15:32 2024-01-24 678818 674592 212736 207382 338846 345370 363836 357399 228563 227214 277599 285739 318211 321786 4295456 4594050 6556188 6375842 1153953 1192539 308134 273765 288559 288763 331345 320508 318646 320932 220088 222801 720269 679448 1541867 1498879 464128 459800 670706 675623 855492 832374 878637 888018 936505 952065 910485 1009703 2151646 2257680 1302070 1137578 743924 724030 884304 887981 930329 937697 965104 982372 1097604 1093437 5047571 5226256 39.85 71.1 1
11:15:33 2024-01-24 684629 672611 212419 208496 338300 348852 360736 361348 228084 227513 278561 283963 318693 322644 4300108 4688375 6569860 6356407 1165100 1192960 307382 274447 288595 288089 332387 320212 317048 318994 220811 222957 723169 677739 1554668 1511285 464128 458399 674982 676652 848703 832128 887475 886961 929419 953483 916467 1012354 2157849 2285275 1307720 1125480 745444 729423 880551 881161 934813 944396 963729 975216 1089742 1097384 5072145 5220613 39.85 71.1 1
11:15:34 2024-01-24 682827 675060 212592 208287 338051 349594 362776 357255 229415 226265 278597 284597 319561 321657 4292786 4615402 6612292 6366721 1144537 1189430 309719 273865 288559 289473 332855 320401 317013 320896 220088 223114 717369 687406 1551004 1498166 465450 458327 672611 680608 852363 827810 886392 894719 934804 947078 913109 1021231 2160918 2268502 1309603 1128689 739285 731701 890642 880609 927064 945731 973081 979501 1082119 1091328 5038347 5214960 39.85 71.1 1
11:15:35 2024-01-24 677371 676895 212264 208252 340446 346846 364020 358584 229184 225496 278989 285272 317216 322383 4292786 4538283 6556008 6377899 1149451 1192054 310659 273765 288044 288965 329845 321410 319366 320375 220158 223741 735665 687897 1533962 1489386 463469 462510 673088 679607 854280 829113 883131 892111 937567 948418 909159 1012800 2159383 2259282 1300187 1136395 740340 726122 890237 887981 926405 937507 970311 983736 1092907 1091328 5018940 5229514 39.85 71.1 1
11:15:36 2024-01-24 679425 675458 212216 208172 340721 346320 362921 360754 228793 226862 277706 284943 317392 323136 4295456 4613215 6509561 6368520 1165713 1192091 309250 272928 287603 289844 329845 320177 318901 318923 220811 222801 714325 681646 1529655 1503138 462811 459009 674982 676751 848703 832681 889556 885500 929382 954831 921371 1010423 2154708 2283499 1315315 1128689 745444 728701 883051 883043 931650 937651 960986 973756 1091287 1098938 5085233 5235411 39.85 71.1 1
11:15:37 2024-01-24 686718 674364 211583 208322 338633 349347 360699 358296 229289 225669 278473 284069 318737 321370 4289725 4601622 6574503 6348532 1147848 1189467 310188 273482 288559 289878 331812 319916 318901 319406 220158 223741 721971 688881 1541683 1498166 465450 459045 675002 682131 848703 825393 888922 895629 931678 945740 913182 1016798 2163994 2271269 1324882 1127885 739285 729551 890642 880609 925090 945731 973081 981359 1082155 1090242 5039677 5225978 39.85 71.1 1
11:15:38 2024-01-24 676796 674359 211858 208326 339693 346883 364093 358728 228969 224937 279078 285232 317357 322383 4289725 4524711 6565441 6377899 1141701 1193781 310846 272928 288559 289642 329542 321184 319140 320410 220776 223114 718613 688881 1539780 1486204 464128 463164 673566 681647 855492 827186 881212 894085 938232 947747 909122 1013795 2159383 2250062 1305837 1134778 738232 724543 891612 885463 925090 940778 975165 984476 1092920 1088315 4985555 5216546 39.85 71.1 1
11:15:39 2024-01-24 681651 673888 212843 207777 338811 347619 363066 356610 229078 226897 277778 289665 318353 323656 4295850 4590494 6546862 6377617 1156427 1195839 308063 274184 288523 289404 330992 321184 316464 321644 220123 223114 726069 679448 1541171 1500296 464788 462380 671658 676579 857651 832091 880549 888115 940230 950922 910303 1010423 2151646 2259282 1324882 1140790 744454 726636 887484 885463 931650 939292 968441 986360 1099267 1095380 5042312 5235411 39.85 71.1 1
11:15:40 2024-01-24 684501 674042 212541 207636 340625 348522 360808 360354 229289 226404 278741 283938 318247 322311 4292964 4610939 6509561 6387278 1166583 1194628 310405 273729 288319 290285 330808 320473 318936 318958 221121 222900 732270 682860 1558109 1503138 463469 459728 676698 677232 848740 834561 889146 888018 930113 954831 918423 1011144 2157547 2277722 1309447 1128689 745975 728701 885596 884835 931650 944588 965346 981353 1097567 1097237 5099069 5233718 39.85 71.1 1
11:15:41 2024-01-24 684732 674800 211442 208895 339612 347865 360988 360934 229450 226091 278973 284069 318835 321370 4295850 4625375 6565259 6375728 1151487 1196638 311131 272928 290300 290161 331847 320473 318936 318697 221502 223114 720269 688881 1547723 1501793 466445 459800 677927 682615 848703 827810 890448 894719 930357 947747 916966 1021231 2168649 2277722 1291180 1122245 738758 730456 888115 881161 931654 950185 971545 977854 1087501 1095979 5047697 5220613 39.85 71.1 1
11:15:42 2024-01-24 681313 676384 212651 208461 337754 346883 364093 358477 229210 226369 278705 283636 319353 320433 4295850 4600620 6602815 6368520 1137790 1193182 309250 272893 291230 288527 329524 321446 316978 320896 220158 223114 722263 688389 1563696 1495208 466147 459872 672611 682615 855828 825357 883131 897264 938232 944369 909159 1019049 2160918 2248466 1403564 1133165 737181 728516 890835 886266 927686 943288 975861 983624 1088310 1090984 4975933 5220041 39.85 71.1 1
11:15:43 2024-01-24 681822 674070 212871 207811 339585 348358 363836 356574 229289 226404 277618 289533 317463 321406 4282219 4546224 6537537 6366608 1142830 1192054 311639 272928 289996 289607 329845 321410 316978 320410 221156 223114 723169 688881 1534096 1484698 464128 463527 674946 682615 855492 828397 883760 894719 938232 948418 910485 1012317 2160918 2254427 1303953 1138390 740440 726675 892905 887944 926368 939256 972931 984014 1094585 1088242 4977336 5224339 39.85 71.1 1
11:15:44 2024-01-24 675255 673562 212544 207850 338775 346883 364608 358764 228330 227107 278381 284867 318035 321406 4289725 4616502 6556188 6387278 1162502 1194083 308349 272964 288559 289022 329311 322196 317013 319663 221121 222453 721471 679448 1556217 1500612 465450 463927 674946 678571 852998 832091 883797 888018 935576 952101 913182 1012625 2154748 2267716 1285633 1136766 745113 724360 885140 889248 935627 939535 966444 984476 1097604 1094247 5048981 5224339 39.85 71.1 1
11:15:45 2024-01-24 685742 673095 212840 208500 337473 346133 363066 360898 228295 226369 279169 283946 319353 320504 4292786 4635078 6584164 6368520 1152308 1195548 311166 272928 290336 288965 331314 320473 317937 318958 222039 222801 726069 686915 1543527 1504894 466147 459800 677927 682615 848101 830162 889815 894085 927378 946601 919027 1019775 2173202 2279806 1305971 1121759 741397 730773 886401 883216 931539 945695 970311 973793 1089955 1095905 5060583 5220613 39.85 71.1 1
11:15:46 2024-01-24 680306 675060 212686 209002 338264 345334 364608 358728 228969 226404 279366 283204 318772 322418 4286471 4553208 6584164 6375728 1138066 1192960 309754 273517 291642 288825 330808 322459 317013 320896 220846 223114 721719 688881 1558074 1493918 466880 465426 673088 684556 855492 825430 883797 897372 939563 945073 911629 1022074 2166926 2252009 1428776 1133526 739285 729268 890605 885463 927658 937651 973928 985141 1088384 1089472 4982088 5224339 39.85 71.1 1
11:15:47 2024-01-24 680589 674555 213070 207816 339836 346883 363579 356574 229450 226879 277850 289294 318353 322156 4292964 4574400 6546862 6373350 1156427 1194393 307883 274184 288595 288965 330844 320473 319133 321870 220088 223114 712895 679448 1556358 1499507 464128 459872 671658 676616 857314 832337 879887 888217 940713 953802 911629 1011753 2154603 2262883 1322963 1141573 745646 728184 886854 885463 931650 941954 967403 984465 1097604 1094352 5033467 5229985 39.85 71.1 1
11:15:48 2024-01-24 685469 674038 212840 207203 338802 346933 360988 358764 228969 226404 277388 284947 319093 321768 4292964 4674918 6565513 6368520 1160999 1195548 307813 274184 290059 290458 332621 322008 317937 319925 220193 223114 720269 679170 1544506 1512358 466113 459045 673956 678608 848703 829704 890003 890434 931530 953127 918349 1017661 2160849 2287447 1302273 1125480 742456 729387 883051 881235 934336 945731 967441 978033 1091479 1097384 5069988 5226256 39.85 71.1 1
11:15:49 2024-01-24 682606 675069 212682 208320 337245 346969 364093 358188 229289 226369 278705 283524 319836 320433 4292786 4599570 6612367 6375842 1144575 1189504 309976 273573 288852 287251 332351 321410 316499 320932 220123 223114 718819 686424 1534939 1498166 466513 459404 671658 680644 853539 830332 887137 894609 935430 945595 912794 1021847 2163653 2262076 1285633 1131518 740340 730773 890642 881630 926405 943028 974245 982334 1086070 1087899 4990289 5220613 39.85 71.1 1
11:15:50 2024-01-24 676910 675060 212682 207846 340349 345370 363066 357111 229289 226404 277850 289701 318353 321894 4289725 4563506 6546862 6377899 1151514 1192054 309250 274184 288080 289000 330844 322960 317048 320635 220123 222067 737645 684956 1549499 1493646 464128 459872 672463 681098 855970 832522 883686 893082 940897 952452 913039 1016208 2157849 2265286 1305691 1140987 742456 726636 889719 888628 928939 937543 970274 984465 1096048 1093473 5018940 5218036 39.85 71.1 1
11:15:51 2024-01-24 676964 674042 212871 208320 340616 345903 364093 360970 228969 226914 278509 284867 318388 323891 4292688 4619244 6528212 6387278 1163294 1195548 310224 273765 288595 290502 329809 321934 318936 319665 221537 223114 721719 683005 1533126 1497151 465450 464292 679333 680461 853576 833706 888214 892447 937008 955154 915816 1007547 2157849 2269330 1285633 1129873 743854 726636 884510 887990 935000 937579 964655 981634 1100184 1097384 5088799 5226256 39.85 71.1 1
11:15:52 2024-01-24 682247 674070 211724 208856 338811 346411 361024 360970 229289 225669 279402 284427 318835 320504 4289725 4608843 6574839 6348343 1150666 1195548 311390 272928 290563 288492 331614 321410 318901 318664 221346 222957 721719 689257 1541339 1501681 467443 459692 676822 682541 848666 827626 892735 894609 931017 947747 917002 1019079 2169917 2274493 1313370 1121759 739285 729423 888115 878404 929011 947738 974469 975873 1086841 1091085 5033348 5207525 39.85 71.1 1
11:15:53 2024-01-24 677571 674074 211755 209183 338846 346883 363836 358764 228969 226404 279133 283270 318870 322156 4283612 4556000 6593489 6368520 1138693 1192091 311166 272667 290300 289000 329845 323722 317013 320896 220158 222971 721719 691349 1541313 1488647 466777 463418 673529 682504 855382 827971 883131 894719 939563 945740 911667 1016037 2160918 2246872 1302273 1132891 737181 725607 891612 885463 923656 937615 973161 984476 1091323 1088242 4990289 5208549 39.85 71.1 1
11:15:54 2024-01-24 674877 673091 212871 207850 338802 345370 364093 358764 228649 226914 277885 284548 317463 321180 4289725 4607176 6546862 6387278 1161673 1199070 308314 272964 288559 288965 329346 322423 319402 319193 221289 222971 720042 681395 1537158 1499433 466113 464401 676441 680129 853034 831503 885093 884054 938346 954794 913145 1010423 2156008 2262076 1303953 1138014 745444 724543 885596 889733 931650 937965 963211 983774 1097332 1094247 5040459 5226256 39.85 71.1 1
11:15:55 2024-01-24 685631 673081 213095 207846 338037 346969 361024 359305 228649 227460 277885 284219 318870 320945 4289725 4675106 6593489 6368520 1155893 1195548 309037 272964 290549 288720 331597 323033 320307 320161 220670 222609 718210 682371 1545587 1511702 468110 459620 676931 680644 851153 830162 890826 892148 932784 946601 920020 1018313 2159110 2272880 1311517 1120651 741397 728320 885596 880345 931650 945731 972387 973793 1087358 1094247 5043969 5216890 39.85 71.1 1
11:15:56 2024-01-24 674836 673533 211755 208861 338811 346883 364093 358224 228969 226369 279133 283239 319353 321929 4289725 4568024 6602865 6375842 1135083 1192923 309976 273936 291799 288755 331059 323537 319177 320825 220670 223549 717369 687280 1562266 1500023 466843 459872 672611 684556 855382 826600 885093 896066 938232 945595 913145 1021268 2160918 2251285 1311486 1132891 739285 728184 890010 884835 927612 937687 975314 984476 1087358 1088242 4975933 5206518 39.85 71.1 1
11:15:57 2024-01-24 678892 675069 213060 207816 340376 345370 363066 357936 228969 227072 277885 289294 318870 321894 4289725 4593184 6546862 6375728 1157742 1196638 308067 274969 288450 289739 331202 321339 317831 322442 219793 223706 721719 681061 1553307 1493918 464128 459584 672574 677574 857923 830878 881212 891812 940046 952065 909159 1013347 2151646 2262076 1300187 1143264 744384 727668 887484 887350 930989 937579 968893 985941 1097332 1094283 5033353 5226256 39.85 71.1 1
11:15:58 2024-01-24 684232 674074 212717 207164 340121 345890 361024 359340 228809 226369 276998 285561 319353 320982 4292786 4676371 6569860 6384981 1167229 1196281 310332 274533 288707 288860 332711 321303 318536 320268 220670 223114 723169 679448 1534694 1516009 466113 459728 675019 677574 848740 834855 887883 888217 930113 952138 918423 1015314 2159110 2283700 1294878 1123879 743395 729423 883051 880345 934115 946400 968166 978070 1089706 1097384 5055531 5211241 39.85 71.1 1
11:15:59 2024-01-24 680884 673538 212357 207885 336773 346411 364093 358224 228969 226404 278313 282412 319353 321406 4283612 4574021 6602815 6375728 1137954 1196578 309648 273658 291372 288229 330701 323841 316243 320896 220158 223114 718613 687280 1566010 1497893 466777 459872 672611 682394 854280 825430 883834 898650 938232 944405 910522 1021268 2160918 2249617 1309603 1133165 738232 728701 889470 883672 927649 937615 973891 983774 1088384 1087935 4972381 5208549 39.85 71.1 1
11:16:00 2024-01-24 676863 675069 212717 207842 339836 346883 363579 358764 232832 225669 278509 289329 317427 322156 4283336 4524391 6556008 6381585 1141701 1189393 311497 272787 288414 290538 329809 321446 317013 319925 220563 223078 717183 688881 1548803 1483387 465119 464542 673566 682343 855492 827223 882503 894719 938320 948418 910522 1013833 2160918 2252882 1307720 1134778 739285 725607 892245 885472 925090 937543 972470 981595 1094223 1087899 4986459 5211241 39.85 71.1 1
11:16:01 2024-01-24 675523 674070 212366 207881 339799 345903 364093 359847 228649 226404 277885 284468 318388 322908 4283414 4603897 6546822 6386148 1160566 1194619 309144 273729 288716 288965 329845 321934 316872 320375 221648 222488 718410 679448 1563296 1503138 465119 464315 673566 678608 854886 832717 883834 888254 937567 953483 913182 1009405 2154708 2262076 1307720 1134778 744384 724580 884424 883981 934336 938629 966728 983029 1094133 1097384 5038172 5226256 39.85 71.1 1
11:16:02 2024-01-24 685003 673081 212717 208496 338264 346933 363066 359847 228330 227107 278741 284109 319388 320468 4292964 4689158 6603063 6376716 1157742 1199018 308314 272964 291129 288755 331704 322997 317973 319961 220811 222488 715271 681395 1543370 1510806 466550 459764 676452 680644 850549 830162 887902 892185 932821 946601 919679 1016836 2160918 2274493 1298575 1122282 741397 727255 885596 880363 932982 945731 970311 975216 1088164 1094590 5053361 5210567 39.85 71.1 1
11:16:04 2024-01-24 682827 675069 212388 208210 337517 346933 364093 358224 228969 226369 277885 283672 319388 320433 4285268 4601622 6631351 6368225 1142943 1195839 309976 273623 288847 291157 332891 320473 317048 321620 219911 223114 721719 686637 1561587 1493918 465450 459081 672611 681859 851754 828985 886392 891780 935576 947747 913182 1020114 2160918 2264804 1285633 1131518 740868 726828 886764 881745 926308 943028 974469 982372 1086569 1087899 4961744 5214960 39.85 71.1 1
11:16:05 2024-01-24 677858 674115 212388 207492 338838 346883 363066 357972 232867 226019 277885 285561 317427 322734 4296836 4517860 6556170 6373350 1145320 1189430 310517 272928 288559 290567 330916 321862 317048 320410 220837 223114 712895 687897 1543612 1487974 464128 463563 673004 681647 855492 828985 883834 893451 938232 946565 911814 1013112 2160918 2252882 1305837 1137204 739285 724580 891612 887981 925090 937543 972020 985328 1093719 1089472 5004150 5209456 39.85 71.1 1
11:16:06 2024-01-24 675301 673024 212379 207872 339871 346393 363836 360426 228330 226404 278221 284765 318328 326018 4286037 4603483 6518922 6384905 1157742 1192091 308385 272964 288500 289035 328849 324137 317048 318958 221537 222488 715591 679448 1535004 1500337 465450 463927 674982 678645 853071 832128 886392 888254 935576 952138 916467 1009703 2154785 2262076 1305837 1132891 743854 724580 883051 887981 932982 939292 963211 979539 1099675 1097384 5085167 5214300 39.85 71.1 1
11:16:07 2024-01-24 684496 673086 211763 208852 337790 346168 362776 360645 228723 226195 278917 283045 318728 323139 4286037 4625920 6583889 6373350 1153280 1195579 312928 272667 288667 288527 330844 320473 317973 318218 221537 222801 702378 687897 1534300 1500747 465159 459836 676968 682615 848101 828985 890485 894719 930113 947747 917002 1019775 2167108 2274221 1315253 1120614 738232 729423 888931 879063 929011 948408 973081 976642 1087612 1093473 5028774 5207525 39.85 71.1 1
11:16:08 2024-01-24 674841 675069 211353 208218 340887 346737 364462 359017 229274 226265 279258 283928 317322 323255 4292169 4533266 6602815 6394540 1137991 1192091 309754 272964 291664 288527 329880 321708 317013 320125 220846 223114 717369 687897 1563871 1495208 468443 462546 673088 684070 854886 825467 885870 896103 938232 945740 908891 1021268 2160918 2249690 1311486 1133165 738851 728701 891091 885463 929011 943028 976502 982293 1088164 1089783 4961481 5211241 39.85 71.1 1
11:16:09 2024-01-24 676899 675069 212812 208283 339585 348322 363361 357506 228937 227320 277742 285232 318211 323139 4289725 4592270 6546862 6373350 1158908 1189577 308314 273765 288595 289000 330844 321934 316057 321680 220158 222801 715591 679448 1539024 1499507 465450 459836 673566 676579 857190 833270 881212 889280 939563 954120 911506 1011865 2151646 2259282 1326801 1138014 744580 724543 885596 887981 931650 937965 964581 985178 1096825 1097384 5033234 5224339 39.85 71.1 1
11:16:10 2024-01-24 687347 675458 213409 208573 338122 348852 360808 359125 229149 227443 277439 285196 318658 320134 4286471 4677766 6584306 6368225 1160018 1193781 307597 272928 290894 288527 331847 320177 317937 319890 220776 223114 723169 679448 1544362 1512358 466777 459368 674982 678571 848703 832522 890190 889513 930076 946601 917118 1015277 2157776 2277722 1309668 1124679 741397 728798 884660 880308 931650 945731 968819 980536 1088127 1094210 5041772 5219054 39.85 71.1 1
11:16:11 2024-01-24 682770 674659 212536 208678 337608 348358 363984 358009 229505 226230 278809 284145 318481 321996 4284435 4609932 6626288 6343731 1144575 1189577 309719 272964 288725 288912 332891 319916 317048 322322 220123 223741 718819 686915 1536058 1493918 465450 458363 673566 682094 852363 827810 888646 897375 935540 947747 913182 1023500 2160918 2268502 1309603 1128689 740064 729505 888057 879136 927064 947069 974469 982334 1082183 1091012 5015105 5222244 39.85 71.1 1
11:16:12 2024-01-24 677445 675645 212207 208181 340162 346846 363984 359378 229104 225286 279563 284872 317427 323183 4286471 4527129 6556188 6348343 1138028 1189577 310188 272476 290746 288965 329809 321898 316978 320635 220158 223114 721719 688881 1546907 1491037 465817 463891 673566 684070 857190 825430 883131 897264 939563 946409 910214 1019049 2160918 2250062 1324459 1133971 737181 726636 890907 885463 927723 937615 973891 982991 1091287 1088241 4964480 5215685 39.85 71.1 1
11:16:13 2024-01-24 678892 674877 212513 207673 339652 346883 362740 358728 233158 225984 278417 285668 317392 321858 4280360 4524805 6546655 6368520 1141701 1193182 311166 272858 288559 289809 329542 321898 316978 319925 220158 223114 712895 688881 1567475 1483967 465119 463891 673566 682615 855492 827810 883797 894719 940324 948418 911814 1013833 2160918 2252882 1309603 1136395 739285 725607 892245 887981 925090 937543 974469 985178 1094275 1091410 4976095 5216546 39.85 71.1 1
11:16:14 2024-01-24 676668 672836 212882 207842 340564 347619 364093 357613 229078 227425 277850 285477 318353 321894 4289725 4596011 6546862 6359141 1153916 1192054 308314 274184 288523 289404 330808 321410 316943 321906 220303 223114 715754 679448 1545847 1498166 464788 462243 672134 677574 857923 832091 881212 885895 939192 954794 911777 1013347 2156241 2259282 1303953 1138014 745444 725607 885689 889340 931650 939292 966294 984991 1100050 1097498 5042312 5225978 39.85 71.1 1
11:16:15 2024-01-24 686449 674042 213020 207636 338775 348779 360844 359811 229450 227239 277423 284003 318551 323029 4278566 4607176 6499413 6368520 1166583 1195240 309683 273729 288044 290082 330808 319952 319641 319406 221156 223114 724619 682860 1536382 1507412 464128 459728 676968 676064 848740 836103 889146 888018 932125 954831 918914 1013347 2157776 2286942 1300187 1127083 745514 729451 881763 882255 935439 947306 966728 979876 1094585 1100422 5079871 5214960 39.85 71.1 1
11:16:16 2024-01-24 686449 674592 211724 208582 338811 346097 360880 358728 229611 225984 278989 284468 318353 320433 4286471 4590298 6584365 6348532 1147316 1189504 310695 272928 288631 291074 331578 319468 318936 320860 220776 222033 731186 688603 1547307 1498166 465450 459368 674946 683042 848740 827810 889146 894498 931429 947078 915816 1019011 2163993 2274493 1309603 1128689 740340 729423 890981 883434 927649 949324 974394 982185 1085154 1093613 5018712 5211241 39.85 71.1 1
11:16:17 2024-01-24 675375 674909 211689 207781 340054 346883 364093 358477 229540 225443 279169 285272 317392 322418 4283414 4521274 6556188 6368520 1141701 1193182 311893 272928 288631 289844 329809 321446 317048 320635 220493 223114 718819 688881 1531694 1482455 464788 464972 673566 682615 855492 827810 883760 894447 937793 946601 909803 1013795 2159383 2259282 1298303 1136395 740340 727436 893398 889095 927686 941287 971869 984326 1097890 1090445 4990289 5216546 39.85 71.1 1
11:16:18 2024-01-24 675830 673077 212677 207850 338561 346419 364093 360354 228969 227166 278277 284748 318353 322383 4282214 4592270 6546862 6366608 1155602 1192091 308314 273765 288680 288965 330844 321934 316022 320932 220123 222801 720042 678963 1572912 1501007 465119 459872 673566 677574 856706 834291 882466 888181 937793 953447 914303 1013347 2154708 2260473 1307720 1138390 745646 726675 885140 889880 934299 939219 966444 982185 1102253 1096571 5040268 5216890 39.85 71.1 1
11:16:19 2024-01-24 684501 673050 212584 207850 337482 346411 360988 358728 228260 226404 278705 283314 319317 319912 4283612 4641686 6574615 6368520 1152308 1195548 310224 272893 290746 288527 331345 320473 317937 318476 221537 222453 718613 684956 1555463 1503138 466183 459800 677927 682615 848740 830162 890448 894085 930136 946565 919570 1019775 2167108 2278628 1307819 1122784 741397 730773 887447 883746 931539 945549 970125 973756 1087015 1092664 5033348 5207525 39.85 71.1 1
11:16:20 2024-01-24 680343 673091 212357 208813 338771 345334 364093 358440 229289 226369 279133 283808 318353 322383 4269378 4574519 6602815 6359141 1138066 1193182 309714 272964 291194 289351 330844 321898 318464 320896 220776 223114 720269 684956 1619874 1496272 467211 459836 672611 682615 855492 827810 886392 897264 937567 945740 910485 1021997 2166649 2254128 1287482 1133526 740340 728701 890605 885635 929006 942955 976008 983774 1088405 1091049 4966527 5216890 39.85 71.1 1
11:16:21 2024-01-24 678819 673533 213024 207483 338846 345334 363066 356574 228969 227072 277814 289258 317427 321441 4280360 4586633 6546862 6363978 1155433 1193182 308314 273765 288559 289000 331847 324749 316022 321870 220811 223114 711466 679448 1541930 1499544 465119 459872 673566 677574 857314 833934 883131 885932 938528 954831 917982 1013122 2157547 2261275 1302070 1141262 745646 725938 888078 887990 932982 939292 966715 987253 1097604 1094283 5018561 5218036 39.85 71.1 1
11:16:22 2024-01-24 685961 674038 212682 207169 338846 346375 360699 358764 228969 226369 277423 289258 318835 321768 4283612 4664478 6574599 6359141 1160999 1195548 307382 274411 290263 288527 331883 320437 317937 320410 221156 223114 723169 679448 1552045 1512358 466445 459728 674982 678608 848740 833343 889146 889513 934894 955154 918237 1018426 2160849 2287447 1298575 1125765 744580 729387 883844 881593 935665 948336 967403 978033 1089706 1097535 5051177 5205582 39.85 71.1 1
11:16:23 2024-01-24 680856 674551 212357 208457 337482 345405 364608 358188 228969 226335 278705 283204 318388 321406 4280360 4565259 6574615 6366721 1136446 1189467 309754 272928 291642 288089 329845 322160 316499 320575 220123 223114 720269 687897 1551161 1498166 469112 462510 672611 684070 855492 827186 887137 899030 938677 945595 912794 1021884 2163929 2253610 1309603 1133128 739910 728701 890642 885352 927723 937687 975733 984165 1089706 1088242 4966527 5205582 39.85 71.1 1
11:16:24 2024-01-24 677408 673801 213055 207850 338811 346883 363066 356610 228819 227072 277850 284867 317427 320504 4286471 4587066 6546862 6366570 1157253 1193182 307813 273765 288559 288965 330844 320473 316756 321906 219745 223114 714325 679448 1560594 1498166 464788 459872 672611 676616 859066 834818 883898 891812 940897 951920 910228 1011753 2154603 2259282 1301364 1140790 744384 728664 888115 885463 931378 937579 969901 983066 1096825 1096607 5026142 5216890 39.85 71.1 1
11:16:25 2024-01-24 685961 674551 213055 207479 338846 346447 360988 359847 228969 226404 277423 289258 318353 322100 4286471 4671656 6556188 6348343 1166042 1193781 309966 274604 290032 288965 331883 319952 318196 319925 220811 223114 712895 678478 1547552 1512358 464128 459728 679333 680129 851042 836080 892735 890545 934327 954685 921039 1016208 2160918 2288035 1291180 1125765 745444 731526 883051 882255 936921 947069 964581 979539 1091323 1096964 5062753 5214960 39.85 71.1 1
11:16:26 2024-01-24 682827 675069 212726 208346 337750 347212 364093 357649 229289 226369 279333 284069 319353 320433 4283612 4590024 6612603 6363978 1138066 1197282 309971 272964 291751 288435 331345 322459 316978 321644 220846 223114 721719 686915 1556981 1496207 469447 463144 673529 685529 856633 827626 885537 899929 939490 946932 911777 1021640 2164031 2256079 1307357 1133971 739285 728701 891993 885559 928316 944552 975314 982293 1087358 1089783 4975933 5207525 39.85 71.1 1
11:16:27 2024-01-24 679375 675060 213055 207846 338846 345370 364608 358728 228330 227107 277850 288852 318353 321406 4280360 4592270 6546862 6373350 1158908 1195511 310149 273800 288662 289404 331350 322160 316978 320410 221156 222488 725760 681395 1537158 1500389 466777 464110 675481 678461 857241 834892 884907 891812 939563 956509 913182 1014792 2151646 2262076 1307720 1140018 746506 726122 885596 886705 934336 939292 964618 982330 1100454 1096607 5033234 5216890 39.85 71.1 1
11:16:28 2024-01-24 684760 672579 212875 208350 337754 347229 361024 359305 228295 227107 278313 283733 318516 320433 4280360 4655016 6584164 6363978 1150039 1192091 309754 272682 291194 288089 331614 320473 317973 319925 221253 222744 718410 684820 1564208 1509305 468110 459692 679333 682504 852326 830088 890826 894317 930149 950286 921039 1016836 2163836 2268502 1313366 1122282 741397 729387 885596 880345 931650 947069 970311 976642 1088164 1094247 5035485 5205582 39.85 71.1 1
11:16:29 2024-01-24 679855 674583 212726 208500 337745 345405 364093 358764 228969 226369 278904 283208 318870 321406 4277092 4555727 6593738 6348381 1137255 1193781 309971 272999 291230 288089 330612 323952 319140 320682 220563 223670 711466 686787 1553278 1495575 468110 462524 673529 684482 855492 827223 886392 897116 938987 945740 910485 1020151 2165381 2249690 1313370 1133165 739285 728701 890642 885463 929011 944588 975314 985328 1087321 1089783 4972381 5211241 39.85 71.1 1
11:16:30 2024-01-24 678818 674106 213055 207846 339871 345405 364093 358475 228330 227072 277885 284867 317463 323123 4283414 4596011 6551521 6348381 1157253 1193818 307848 273800 288559 289598 333230 323952 319140 321501 221050 223078 715754 679448 1540128 1501793 465781 462474 673566 677611 857651 834855 883898 889912 939229 953729 915661 1010878 2151646 2262076 1307720 1137204 745444 724580 885596 889440 934336 939292 964618 985328 1100454 1097114 5052590 5214960 39.85 71.1 1
11:16:31 2024-01-24 682823 672570 212348 208861 338300 347193 363066 360970 228649 226369 278741 283672 318293 320468 4280360 4618115 6574839 6359141 1150002 1196689 309976 273517 290939 289809 331202 323371 317867 320303 221395 222530 718410 684329 1542447 1506342 467211 459836 678407 682357 851116 830162 888616 894354 934327 946601 919679 1016836 2163836 2271269 1305971 1119364 739812 728701 888207 883042 930329 945731 972387 976367 1088384 1094283 5029627 5200104 39.85 71.1 1
11:16:32 2024-01-24 680856 675069 212682 208320 337236 345334 364608 358475 229289 226369 278741 282416 318870 321894 4274260 4558965 6584306 6368520 1139919 1196467 310953 272717 290737 289739 329702 322053 318878 320753 221014 223549 724619 688881 1527079 1488075 466550 463636 675002 684556 856706 827810 886503 898539 939192 946601 912498 1016523 2160918 2249654 1283785 1136395 739285 726122 890797 887981 926405 937687 973891 983029 1094494 1087899 4975731 5207525 39.85 71.1 1
11:16:33 2024-01-24 676062 673081 212388 208316 338811 346393 364093 360680 228969 226404 278313 288852 318388 322418 4280360 4594076 6532883 6385201 1159402 1196578 310295 274042 288581 289299 330670 322315 318951 320268 221121 222801 715591 680017 1551370 1501719 466113 464583 674946 678645 857190 836374 885131 888144 936468 956181 915816 1010461 2157849 2264862 1309603 1131555 743854 726122 883051 887759 934115 937543 964618 982334 1100454 1097384 5085167 5216890 39.85 71.1 1
11:16:34 2024-01-24 681859 674804 211728 208526 338295 345370 363066 361006 228969 225669 278741 284069 319127 320468 4274260 4608843 6574873 6348230 1150591 1196578 310771 273746 290118 288825 331166 320473 318454 318441 221883 223114 724619 688389 1576633 1501007 466183 462635 678814 682615 848703 828985 893096 897264 930113 945899 919027 1021268 2168649 2271269 1271598 1120614 738758 731563 888115 881630 930329 947738 973081 976642 1088384 1094247 5026142 5201869 39.85 71.1 1
11:16:35 2024-01-24 675869 673086 212393 209178 338735 346883 364093 358224 228969 226570 278509 282478 318870 321406 4269378 4591308 6622035 6358188 1145792 1196304 309577 273623 290377 288054 331883 320508 316788 321133 220017 223114 721357 684956 1545954 1498879 468110 459800 673088 682131 853034 830162 886392 896627 936903 945740 913219 1021640 2160918 2265286 1287482 1133165 741397 728990 888057 881749 926308 945731 973081 983072 1086070 1089472 4970846 5205619 39.85 71.1 1
11:16:36 2024-01-24 677371 675060 212388 207846 339871 346883 363066 358764 229611 225669 278277 289365 317392 321894 4270718 4518590 6542122 6348192 1141663 1193071 311166 272928 288523 290039 329542 323730 317048 320150 220158 223114 730798 688603 1553409 1484808 465450 464583 673992 684556 856099 828985 883834 894719 937865 946674 910522 1013833 2159383 2258871 1300187 1137204 740340 726636 891612 886888 926308 937543 972387 982293 1094494 1091049 5000577 5214960 39.85 71.1 1
11:16:37 2024-01-24 677176 672615 212726 208355 340936 346393 363066 360970 228969 226404 277885 284654 317463 325199 4274260 4599885 6537457 6376716 1158908 1193818 310149 272999 288378 289536 329773 322423 316978 319925 221493 222815 714182 679448 1549922 1499758 465450 464583 674982 678645 855492 833343 885131 888254 937567 954156 913219 1010878 2154708 2262076 1283785 1134778 744384 724580 883083 888846 934336 936882 964917 982372 1100491 1097384 5047850 5207525 39.85 71.1 1
11:16:38 2024-01-24 682827 672827 212721 208531 337754 346411 361024 359847 228135 226404 278509 283341 318870 320433 4285547 4656493 6574927 6348343 1157628 1194664 309930 273658 290381 287949 331614 320473 317084 320339 220811 223114 723169 679448 1554527 1511013 466777 459764 674982 679607 851153 829741 889815 893561 932858 946710 918914 1016836 2160918 2274009 1304122 1125205 741397 729423 884336 880345 932982 947738 970311 978070 1089742 1094283 5034577 5195340 39.85 71.1 1
11:16:39 2024-01-24 680893 674079 212726 208201 337513 346447 364169 357685 228969 226369 277850 282500 319105 323066 4276618 4589459 6602790 6350075 1144537 1192923 309285 272964 288734 288032 332513 320473 316756 320932 220158 223114 718819 684956 1549540 1498166 466777 459764 672611 681647 853034 830162 886392 897375 936986 947078 913219 1021640 2162458 2264804 1311486 1131555 739285 727255 891723 884835 927695 943028 973891 983774 1088112 1090278 4952365 5200104 39.85 71.1 1
11:16:40 2024-01-24 680378 673118 213086 207881 339836 345370 363066 357649 228969 226862 277599 285298 319539 323066 4279918 4575298 6528212 6359141 1151133 1192054 309745 273971 288270 289000 329845 320508 317048 319925 219969 222067 734614 683979 1580484 1489686 463752 462546 671658 678645 854886 830162 885870 889219 938528 946710 907598 1011903 2151646 2259282 1324882 1140827 744580 726636 885689 885559 931650 937615 970036 984465 1097604 1094247 5022961 5207525 39.85 71.1 1
11:16:41 2024-01-24 682827 672546 212721 206593 338846 346168 360988 359017 228758 226827 277173 285267 317989 321239 4282736 4633526 6489865 6366721 1161561 1192812 308385 272999 288523 289915 329845 319987 318972 318958 220846 223114 724619 682518 1537158 1501800 462626 463600 677927 678164 850549 832128 888288 887625 934877 954831 917548 1009703 2154785 2276107 1325313 1128414 745519 728701 885596 884839 932982 944396 963729 978804 1096048 1099362 5066369 5208549 39.85 71.1 1
11:16:42 2024-01-24 682753 673086 211759 208535 338588 348322 360736 360681 229113 225565 279025 283998 318247 323139 4282458 4605009 6565513 6356782 1150666 1192113 309971 272512 291024 290511 331381 322045 317048 318994 221573 222488 720042 684956 1551989 1503138 467247 461323 678407 683798 848740 830162 890485 894719 931682 946529 919642 1019775 2167074 2271269 1300424 1119364 739285 728701 889377 884170 931650 947069 973081 976605 1088112 1094210 5033353 5205582 39.85 71.1 1
11:16:44 2024-01-24 680269 674555 212776 208934 340805 348815 365124 358045 229184 226739 278561 283548 319140 322571 4280360 4589758 6602815 6359141 1144575 1192923 309285 272928 288694 288492 332855 320401 320082 321609 220528 223584 724619 686424 1539024 1498166 466113 459498 673566 682094 852961 829573 886392 894719 936903 948418 913182 1025069 2165533 2268502 1311486 1128689 741397 730840 888686 880409 926271 947738 976202 984476 1085301 1092628 4999259 5203625 39.85 71.1 1
11:16:45 2024-01-24 678657 675458 212515 208582 340721 346846 363727 359125 229184 227065 278953 285624 317216 322383 4277092 4531087 6565441 6348343 1140501 1193510 310659 272441 290549 288965 329577 322387 318193 320375 220158 223114 721719 688881 1543601 1492208 466513 463891 673566 682615 857314 828985 883797 897901 938492 948418 911814 1015277 2160918 2247824 1313370 1138014 739285 726636 893511 887981 926405 937615 973853 987441 1094494 1090555 4975933 5211522 39.85 71.1 1
11:16:46 2024-01-24 676099 672868 212909 208361 339657 347865 365124 359366 228438 227250 277814 284748 318317 320433 4286471 4589459 6551525 6355741 1156427 1194878 308063 273729 288563 288965 330773 321410 318051 320611 220811 222957 717183 679448 1544025 1499507 465450 462510 673566 679087 857314 833897 882466 889280 938492 954831 915166 1013347 2154708 2262076 1281936 1137204 745444 725607 884931 888540 932982 938629 964581 983774 1102833 1097384 5039134 5231670 39.85 71.1 1
11:16:47 2024-01-24 684732 672979 212729 208652 340428 348852 362885 358692 229289 227425 277618 284145 318070 322150 4280360 4654716 6574901 6354606 1161788 1195548 306454 273765 288595 289351 332351 320437 319366 319890 220873 223114 721719 678478 1573388 1512358 466445 459534 674982 678571 850549 833307 889146 888846 930113 953447 918423 1015314 2157849 2283700 1293029 1124679 743517 729423 883340 881593 935665 947069 967712 979501 1090514 1096607 5054524 5209094 39.85 71.1 1
11:16:48 2024-01-24 684232 673847 212505 208326 337612 347421 363836 357649 228969 225984 278221 283729 318799 321275 4268907 4581026 6607597 6340384 1143677 1193781 309250 272928 288559 288124 332891 322081 317013 320932 220088 223114 718819 686915 1542981 1497100 466852 459045 673566 682131 852394 828985 888922 900606 935576 948418 916467 1025069 2160918 2268502 1313370 1128414 740868 729405 890642 880272 927652 947738 974469 982334 1087631 1093503 5009041 5200347 39.85 71.1 1
11:16:49 2024-01-24 677450 673856 211658 208465 339836 346883 363836 358189 229219 226335 279133 284069 317427 322383 4276816 4525391 6546862 6366721 1137954 1192923 310259 272702 290952 289145 329809 321898 316978 320860 220811 223114 721719 688881 1542932 1488920 466550 464583 673566 684556 856706 827810 883797 894461 940994 948418 911777 1019049 2160918 2248466 1307819 1133165 739285 726636 892245 885463 926405 937651 977840 986398 1095832 1091291 4966636 5207113 39.85 71.1 1
11:16:50 2024-01-24 674836 674042 213024 208316 339836 348285 360699 356538 229289 226879 277618 285290 318247 322387 4274042 4577254 6537537 6359141 1155564 1192091 310514 273765 288523 289404 331112 321410 317013 321906 219898 223114 725581 679448 1550846 1495208 464788 462474 672611 678608 857923 832128 881175 889550 939229 954831 911814 1013347 2151372 2259282 1324882 1141262 745444 726122 888115 889512 933019 940476 972020 987140 1099907 1094137 5040573 5216890 39.85 71.1 1
11:16:51 2024-01-24 684769 673538 213445 208062 338731 346654 360988 358764 228969 227672 277423 284069 318835 321312 4280360 4655205 6570216 6339199 1164345 1193182 306454 273729 288595 288089 331883 320210 317973 319925 220776 223114 723169 678478 1566942 1511285 466113 459728 674982 678608 849086 833307 889815 889513 930113 952065 916732 1016798 2157849 2280463 1302273 1125480 743325 729642 885103 883709 936921 948651 969246 979315 1091479 1102483 5071442 5211241 39.85 71.1 1
11:16:52 2024-01-24 686552 674987 212348 207842 338537 347212 362776 357901 229289 226177 278277 284677 318576 321019 4270994 4581026 6593489 6321039 1143758 1194030 309285 272964 288270 288728 332819 319952 317048 320932 220123 223584 718275 685934 1536425 1497102 466445 459728 673566 682615 852394 828985 888922 894719 937567 948418 913219 1022726 2160918 2268230 1289331 1128689 742456 732853 895089 883043 927686 947665 975861 982185 1085313 1094425 5004436 5205582 39.85 71.1 1
11:16:53 2024-01-24 676695 675069 211728 208171 340757 346883 363066 358475 228969 224972 278705 284668 317392 322383 4274042 4516118 6528212 6358865 1140885 1193182 311202 272476 288653 289844 329542 321410 317013 319346 220776 223114 712895 688881 1536034 1484698 466445 463927 673566 682615 856706 827810 885832 894719 937865 946637 911814 1013833 2157849 2256079 1281936 1139204 742566 727711 892544 889880 927686 941917 972692 986548 1096048 1091049 5004692 5207525 39.85 71.1 1
11:16:54 2024-01-24 677445 675185 212074 207876 340860 345903 363066 360680 228809 226404 277885 284468 316631 322908 4274260 4588526 6509561 6368520 1162465 1192091 308385 272964 288523 290567 329809 320210 318677 318923 221156 222957 715754 682371 1532748 1500612 464128 463927 677927 679644 852252 831466 888922 888883 935576 956181 916695 1010423 2157849 2270387 1283785 1132216 744580 728110 885770 887957 936958 944625 969246 982334 1098860 1097535 5077238 5210567 39.85 71.2 1
11:16:55 2024-01-24 682060 673054 211724 208539 338502 345370 361024 360970 229289 225984 279169 284145 318388 322992 4274042 4596381 6556188 6359141 1152308 1192091 310259 272928 290419 288965 330844 320508 318677 318923 221848 223114 713789 687897 1533891 1501681 466550 459872 678888 684070 848740 830162 892424 894719 931466 946601 919679 1020502 2173202 2278354 1305971 1122558 741397 730773 890605 885005 931576 945731 973081 976605 1091509 1097384 5038172 5201592 39.85 71.2 1
11:16:56 2024-01-24 677588 673566 212393 209209 338264 345334 363836 358188 228969 226369 279169 283327 318353 322418 4264908 4534023 6584164 6358865 1136446 1193182 309285 272928 291312 288089 330576 321446 316022 319605 220123 223114 721719 684918 1599811 1493918 468778 462510 672611 684070 855492 827186 886503 897372 938232 945740 912794 1023538 2166926 2250025 1307357 1135144 740440 728701 890730 885555 929011 943028 977893 985141 1088127 1089783 4961906 5205582 39.85 71.1 1
11:16:57 2024-01-24 676899 675185 213051 208355 338838 347619 363066 356574 228969 226404 277423 289258 317427 320468 4270994 4574400 6537519 6348305 1155052 1194989 307848 273765 288559 289000 330844 323722 317013 321501 219780 223114 721719 679448 1552252 1493918 464788 462510 672611 678608 857923 832128 882503 888517 940787 955154 914865 1013272 2154603 2260755 1317206 1144523 745646 728701 888746 887981 932982 943883 970274 985866 1096493 1096965 5004398 5204820 39.85 71.2 1
11:16:58 2024-01-24 676483 671111 212690 208359 340341 345903 360627 359847 228330 226369 277885 284149 317427 323136 4277092 4597851 6509561 6368520 1160018 1192091 308349 272964 288595 289880 329311 320508 318677 318923 221156 222957 715754 682371 1554384 1500920 464128 462873 677927 680644 853034 832091 887137 893718 938346 957867 917696 1010311 2159213 2268928 1309603 1131518 743517 727668 884931 890408 936958 937615 967441 982334 1102800 1098938 5079394 5207525 39.85 71.2 1
11:16:59 2024-01-24 681313 673086 211719 208535 338811 345370 360916 360390 229289 225635 278705 288995 318130 320433 4269416 4599570 6556188 6339199 1150666 1193781 310149 272702 290952 288728 331345 320508 317973 318958 221537 222644 715754 686424 1549874 1503934 467247 459836 678888 682615 848703 829977 893297 895629 931678 951105 921039 1019588 2169829 2272880 1293029 1119364 739285 730699 890200 882498 930329 947738 974805 976605 1088384 1094210 5019375 5196203 39.85 71.2 1
11:17:00 2024-01-24 676598 673533 212384 209183 338537 346883 364093 357649 228969 226019 278509 282482 319093 320468 4270994 4564781 6588796 6350075 1136780 1193182 309250 272964 291458 287844 330344 324413 316499 320054 220123 223114 720269 684956 1600905 1495208 467946 459836 673088 684371 857190 829151 886317 899817 938158 945559 912961 1022614 2160918 2249690 1311486 1133451 740340 728701 890642 884835 929006 945964 976008 985178 1088384 1090242 4957122 5199063 39.85 71.2 1
11:17:01 2024-01-24 676347 674804 212717 207850 340349 346883 363066 358224 232832 225477 278277 289461 317427 321894 4270718 4513923 6528212 6348343 1141889 1189577 311166 272893 288559 290502 329311 321446 316978 320410 220193 223114 718819 688881 1535218 1484698 465450 464905 676404 683613 857277 829499 883648 897264 940882 951105 914340 1016037 2160918 2250732 1287482 1138014 739285 726636 889389 889243 926405 937615 973891 984465 1095776 1087935 4969175 5198160 39.85 71.2 1
11:17:02 2024-01-24 675523 672100 212541 208210 338838 345903 364093 359847 228649 226404 277885 284654 317427 324206 4280360 4594076 6518922 6377899 1160018 1192054 309002 272964 288856 289844 329577 321446 318454 318994 221537 222957 717183 682032 1548424 1503822 466591 464985 678814 680497 852924 834892 888847 892716 935393 954794 917118 1010423 2157271 2259282 1307720 1136395 745007 726526 884304 890994 935000 937543 966369 983774 1102088 1097384 5033234 5198160 39.85 71.2 1
11:17:03 2024-01-24 684725 671520 212393 208526 337754 346411 363066 359557 228295 226369 277921 282495 318388 320433 4270994 4605309 6574874 6349763 1151133 1192091 308385 272928 291194 288527 331310 322997 317048 319925 220776 222141 715430 683349 1543344 1509918 468110 459728 678814 682504 852932 832522 891461 894719 932858 946674 922365 1018899 2160918 2271269 1304122 1119364 740868 728835 888115 882917 932982 947069 970311 975910 1086552 1093738 5033234 5199063 39.85 71.2 1
11:17:04 2024-01-24 684496 674592 212393 207876 337281 347212 363582 357362 228969 226212 277850 284069 318870 321312 4270994 4578259 6574615 6367133 1143758 1192091 309285 272928 288694 288089 331883 320473 316756 320932 220873 223670 714325 687280 1547245 1499230 468110 459656 673529 681910 856007 830162 886392 897264 938320 947529 915129 1025031 2163993 2268854 1311486 1131518 741397 728985 888094 883032 926344 945731 972433 985291 1086569 1091049 4961744 5198160 39.85 71.2 1
11:17:05 2024-01-24 676863 674804 212348 207811 340376 346883 363066 358475 232832 225635 277885 283818 317392 321929 4263268 4505133 6551521 6359141 1136817 1193182 309976 272060 290988 289000 329346 323952 319402 320646 220908 223007 721719 688881 1523945 1484366 468110 464438 673529 685492 857923 827810 884501 899067 940897 947747 911814 1019775 2166649 2246872 1311517 1133971 738232 726636 893621 885463 926308 942992 978168 983029 1092907 1088242 4963085 5198160 39.85 71.2 1
11:17:06 2024-01-24 673607 673533 212717 208496 338838 345092 364093 360390 228330 226439 278313 284748 318353 322383 4277092 4590298 6518922 6368806 1161066 1189540 309320 273538 288631 290516 329328 324526 320307 319559 221431 223078 718613 682371 1532735 1505006 466777 465241 677927 680644 853034 834855 888884 888627 936903 954156 920814 1012625 2156241 2265286 1311486 1131555 744384 726636 884304 886924 936884 937615 967441 982372 1100528 1097461 5079394 5210567 39.85 71.2 1
11:17:07 2024-01-24 682827 671147 212397 208861 338811 345890 363314 361006 228969 225984 279169 283636 318870 320433 4274260 4608954 6565238 6348343 1150666 1193818 310446 272717 290903 289194 331704 321303 317867 319335 221933 222729 708016 685803 1547742 1506103 467247 459872 678888 682394 849911 830162 892424 894719 933590 952065 919716 1020502 2167108 2270998 1296726 1119364 739285 728356 890200 884207 931650 947738 973081 977337 1086589 1094247 5013555 5192497 39.85 71.2 1
11:17:08 2024-01-24 674841 673851 211357 208723 338802 345903 363836 357720 228809 226019 278777 282412 317463 321894 4267950 4539851 6584164 6354330 1140885 1194368 309471 272752 291075 287949 330737 321827 318726 320468 220017 223078 720269 684918 1585623 1493083 468778 459620 672463 684070 854886 827223 887137 899743 938232 945740 908928 1022876 2160918 2249690 1287482 1133971 739380 728701 890014 885463 929011 943028 976502 982330 1088384 1090242 4953583 5190752 39.85 71.2 1
11:17:09 2024-01-24 676863 675064 213020 207816 339827 346883 363066 356574 228723 226335 276926 289329 317463 321406 4274260 4549118 6518886 6357148 1148923 1191891 310118 272787 288342 290974 329666 323568 320081 320232 220634 223741 758225 686424 1536129 1490232 464695 463454 673566 680644 855492 831894 886392 894719 939563 946637 912189 1015277 2159383 2259282 1317206 1138014 741397 726636 892245 889243 930329 937543 972387 985178 1096048 1093738 4980744 5189576 39.85 71.2 1
11:17:10 2024-01-24 673607 671038 212835 207846 339557 346883 364684 358692 228295 227072 277423 284468 318317 321108 4270994 4582918 6541904 6375380 1156913 1195691 308208 272823 288509 289466 330665 321755 316943 320860 220811 222801 722901 680666 1571978 1500296 465450 463164 673566 680129 857923 834524 883797 889513 940009 956181 913145 1013347 2151646 2259282 1307720 1140449 745975 726636 888207 886522 933636 939292 966678 984465 1097332 1097384 5022961 5211241 39.85 71.2 1
11:17:11 2024-01-24 685209 671083 213539 208140 338264 346898 360988 358764 228809 227583 277618 285005 318799 321996 4269388 4661830 6536615 6357851 1167229 1189356 311689 274427 288319 289704 331274 319916 318901 319854 221121 223007 709954 679448 1551893 1503138 464128 459692 678888 677574 851153 836967 890698 888217 934841 957534 918954 1013347 2157576 2285320 1311448 1127885 746576 729423 883051 885060 935476 945731 965991 978729 1092907 1100496 5053361 5205582 39.85 71.2 1
11:17:12 2024-01-24 684764 674804 212353 208171 338264 347212 363066 356574 229174 226142 278277 284867 319058 321275 4277092 4578259 6603063 6338986 1146612 1194804 309542 272893 288712 288089 332855 320437 319402 321727 220088 223741 714325 684956 1530553 1499507 466513 461323 673566 682615 855970 830162 887656 897264 938232 947747 913219 1022367 2160918 2265286 1266151 1131518 741397 729487 888686 882996 930329 947069 974469 984476 1086841 1093738 4992131 5196203 39.85 71.2 1
11:17:13 2024-01-24 676483 674804 212348 208136 340598 346883 363825 358764 228969 225286 278705 284867 317392 324445 4270994 4511303 6555893 6348154 1138367 1193182 310913 272476 290300 289598 329666 322125 318915 320410 220776 223114 712359 690745 1542091 1483313 466513 464583 673566 684556 857314 828397 885093 897264 939229 946565 913145 1016798 2160918 2252611 1305837 1138014 740340 726636 894415 888144 926271 937615 973853 983029 1094458 1089436 4985338 5205582 39.85 71.2 1
11:17:14 2024-01-24 676483 672574 212831 208183 340075 346393 364093 359811 228809 226369 277885 284748 317427 322872 4279149 4599749 6555608 6348140 1153953 1193182 307804 274128 289212 289404 330773 321184 316499 321870 219982 223114 724619 679448 1543676 1497374 466777 463164 673566 678091 857923 834561 884492 887888 941260 956857 913182 1012354 2154708 2262076 1303953 1138014 745646 726122 887577 886522 934336 937507 967855 984465 1097604 1097384 5022961 5205582 39.85 71.1 1
11:17:15 2024-01-24 685557 672777 213060 208285 337754 346933 363066 358728 228464 227618 277850 284069 318835 322003 4288351 4667086 6550796 6348532 1170964 1191928 309250 274568 287603 289439 331812 322767 321216 320375 220811 222801 712895 679448 1553242 1503138 464128 459800 677927 677574 850940 835781 890485 889280 932821 956181 916695 1013347 2157849 2286942 1307720 1127083 746045 731526 883051 884835 938204 945731 966482 978033 1092871 1101731 5055531 5201869 39.85 71.2 1
11:17:16 2024-01-24 682823 674042 212357 208496 338537 346933 363579 357362 229129 226335 278221 284654 319069 321019 4291083 4580938 6593672 6337434 1142943 1193182 309719 272928 289742 289809 332855 319916 317013 320635 220088 223584 726385 686915 1534226 1497102 466039 459728 674200 682615 852998 830162 888922 894424 937567 948418 914196 1022726 2160918 2271233 1287482 1131481 741397 729487 888057 882982 927658 945731 975861 983066 1087612 1091012 4961744 5196203 39.85 71.2 1
11:17:17 2024-01-24 675833 673806 212840 207811 340349 346883 363066 358728 229470 226091 278828 285561 317251 324169 4270250 4504983 6546862 6348305 1136372 1188586 310989 272858 291194 289000 329542 322160 316943 320348 220123 223114 712895 688881 1527336 1484440 467676 464583 673566 684556 857923 827810 886117 898539 939192 946601 913145 1016057 2160918 2250062 1289331 1138014 740592 726636 893511 888612 926308 937615 973891 985903 1096048 1090242 4990289 5201869 39.85 71.2 1
11:17:18 2024-01-24 674841 672538 212726 208491 339795 345649 364978 360609 228979 227179 278169 284907 318211 323219 4273304 4576607 6536729 6349763 1154861 1192039 308349 274184 288523 289880 330808 320508 317973 320932 220123 222067 715415 683979 1553694 1493918 464788 463622 673566 678608 858411 831466 885093 894085 941963 954831 911777 1010878 2154708 2262076 1297597 1144077 746045 728701 888746 888249 934063 937651 970311 987345 1097269 1098938 5019375 5214960 39.85 71.2 1
11:17:19 2024-01-24 685209 673081 213020 208042 339550 349347 360699 360210 229415 226739 277706 286472 318141 322867 4277092 4633526 6509561 6354606 1169998 1189504 309250 273729 288329 289880 331812 319952 319419 319925 220966 223114 724619 680092 1554094 1502072 464128 459872 679850 677611 851153 837004 890448 888181 934877 957534 919642 1013347 2157849 2286942 1290770 1128689 746581 731269 884304 885463 938204 945731 964581 980935 1093682 1100103 5051926 5201869 39.85 71.2 1
11:17:20 2024-01-24 685738 676418 212587 208758 338561 349347 360772 357506 229575 226230 278724 284561 318176 321885 4270994 4582642 6555873 6330186 1150666 1194083 310224 272928 288631 288965 330844 319468 318936 319406 220158 223584 723443 688881 1536081 1498166 465122 459872 676968 684070 850549 828985 890772 897901 932784 947747 917770 1025069 2163994 2274493 1289331 1127083 740340 731526 892245 880308 928974 949998 973853 982334 1085301 1094210 5013555 5192775 39.85 71.1 1
11:17:21 2024-01-24 677763 674513 211587 208858 339688 346846 364866 358584 229184 226230 279186 283252 317427 321894 4266628 4565259 6584164 6349763 1138066 1194664 309250 272893 291737 287739 331028 321410 316978 320932 220123 223114 720269 684956 1602773 1497102 467983 459872 673566 684556 855492 828985 886392 899929 938232 947315 912498 1020151 2165533 2252882 1311486 1133165 740868 728701 888057 885555 930329 943028 976008 985178 1088384 1092359 4957122 5208549 39.85 71.1 1
11:17:22 2024-01-24 678409 674405 212549 208172 340166 347573 363691 359125 229575 225443 278509 289258 317392 321894 4277092 4505936 6528212 6359141 1140070 1193182 311639 272476 290300 289880 329809 321410 316978 320635 220811 223114 723169 688881 1549467 1484440 466513 465241 674713 684556 857923 829573 886392 897372 941260 946674 915816 1016798 2160629 2247824 1298575 1136395 740340 727152 894507 887990 926308 942992 976739 986360 1096048 1087935 4964239 5209094 39.85 71.1 1
11:17:23 2024-01-24 675523 672388 212878 208322 339621 346883 364866 359269 228809 227072 278544 284690 318211 321370 4270994 4598974 6537537 6368520 1161673 1194083 309250 273729 288631 289607 329845 322459 317715 319925 221502 223114 715591 679448 1554384 1501681 466445 465241 676931 680644 855492 834561 887656 891479 936468 956181 918423 1013460 2159383 2268502 1287482 1131555 744384 727668 885559 889243 935476 941771 967478 983072 1100491 1100349 5085969 5212818 39.85 71.1 1
11:17:24 2024-01-24 682869 672909 212181 209013 338811 345890 360988 360355 229470 226230 279097 284468 318353 320954 4274260 4583778 6546862 6348555 1149846 1192039 311202 272928 290300 289022 332086 320473 319419 318958 221502 223114 720269 688881 1537411 1501007 467211 462546 678888 684556 849945 830162 894661 897264 932821 946674 919679 1022726 2170191 2279157 1315253 1120614 740340 729387 890642 886266 931650 948408 974469 979876 1091331 1097535 5033348 5207113 39.85 71.1 1
11:17:26 2024-01-24 679671 674804 212840 209143 338260 346133 365014 358728 229289 226335 279563 283204 318772 324519 4270994 4537481 6608255 6348305 1138066 1189577 309285 273482 291848 290284 330844 322423 316978 320967 220158 223114 721719 688389 1580260 1498166 467983 463891 673566 685529 857923 828985 886392 901305 939229 948418 913145 1019775 2163994 2250062 1307819 1134778 739285 727410 894145 887981 926344 945964 980713 989295 1094311 1091328 4964278 5205582 39.85 71.1 1
11:17:27 2024-01-24 674342 673081 213002 208723 339693 347865 364866 358728 228649 227460 278365 284867 317463 320468 4266000 4567875 6537537 6354606 1156427 1194664 308314 274411 288595 289880 331847 321446 320307 322622 220088 223741 709601 681061 1563225 1499544 465450 463891 673566 678608 860399 834187 883797 892148 941963 954831 913145 1012080 2151646 2259282 1298303 1140833 745975 726636 887711 890360 935682 943215 968707 987996 1097604 1097535 5026137 5211241 39.85 71.1 1
11:17:28 2024-01-24 686296 675453 213251 208136 338537 347492 361024 358441 229219 227618 277618 284069 318835 321768 4270994 4635041 6565513 6330148 1161825 1194664 309529 274184 288631 288527 333094 320437 317937 320410 221121 223114 723169 679448 1560929 1512358 465817 459800 676968 678645 851153 834598 890485 892111 934179 956181 917002 1016836 2160918 2288533 1309603 1127083 745975 732816 886401 885743 939628 947665 968554 979352 1094585 1103619 5055531 5208587 39.85 71.1 1
11:17:29 2024-01-24 686718 674800 211755 208171 338811 348545 360627 359847 229611 225669 278741 284468 318070 321406 4261629 4583778 6546862 6330110 1149846 1195548 310730 272928 290418 289642 331345 321971 319455 319630 221121 224071 719725 688881 1538578 1499942 466183 463200 677927 684556 851153 828985 893133 898185 932821 946565 917039 1024337 2166926 2277722 1291180 1125480 742456 734941 894415 883746 930308 951096 978651 983385 1087465 1096607 5004474 5203625 39.85 71.1 1
11:17:30 2024-01-24 674841 675060 211684 209048 340860 346883 364093 358764 229289 226404 279635 284069 318388 322383 4264670 4515845 6556062 6363978 1142943 1195607 311202 272893 290431 290118 329845 321934 319402 320896 220811 223584 724619 688881 1541232 1485145 465159 465241 674982 684556 857960 830162 886392 896066 940594 952065 913219 1018773 2160918 2260031 1300187 1141649 743517 728664 894452 890508 930329 944625 977255 987958 1096825 1093437 4992697 5205582 39.85 71.1 1
11:17:31 2024-01-24 678507 674978 213060 208526 340864 346638 364093 360934 229289 227072 278741 289258 318353 323399 4270994 4594076 6509561 6368520 1161636 1192091 309754 272964 288631 290559 329845 321446 318972 319665 221537 223114 715415 682371 1550558 1501681 466113 465241 678888 682615 854280 834561 887846 894719 938232 955615 917002 1010841 2162294 2274925 1289331 1133526 745646 728701 887447 891335 938292 944625 969546 985328 1102088 1103152 5075768 5214300 39.85 71.1 1
11:17:32 2024-01-24 682823 674042 212726 209006 338775 346671 363066 361006 228969 226369 279169 284145 318998 321180 4270994 4582362 6565513 6359141 1152308 1194664 310224 272682 291230 289000 331812 320508 317973 318958 222230 222851 717183 686915 1543527 1503822 467946 462510 680369 685529 849911 831931 894405 896906 932784 946674 921021 1025119 2172882 2274953 1304122 1127008 745113 732853 885670 885005 936995 946556 972387 981634 1092760 1097384 5026023 5205582 39.85 71.1 1
11:17:33 2024-01-24 682827 675064 212713 208500 337473 347212 364093 358475 229289 226369 278904 283243 319388 320468 4267751 4564509 6593738 6349800 1139110 1197282 309285 272999 291751 288527 331847 321446 316721 320967 220158 223114 724619 684956 1589430 1497411 469015 462635 673566 685529 855492 828985 888288 898717 939563 949333 915644 1025538 2170161 2256461 1293029 1135144 742987 731292 889352 885559 930329 945964 978576 988184 1088127 1091049 4966527 5196203 39.85 71.1 1
11:17:34 2024-01-24 678409 674106 213024 208205 339836 345370 364608 358188 228969 227072 277885 289258 317427 320504 4277130 4582918 6537537 6368520 1157253 1193818 310149 273765 288631 289642 331619 322949 316499 320932 221156 222801 714182 679448 1551004 1501681 465159 465241 674982 680125 857960 836410 886392 891775 940787 958142 916950 1016208 2157776 2265707 1283785 1141262 746506 726636 888115 892258 936884 941954 968856 985941 1100454 1100459 5018826 5207525 39.85 71.1 1
11:17:35 2024-01-24 684778 673091 213579 208496 338537 347300 363066 359593 228969 227813 278741 284149 318587 319912 4274260 4648345 6565513 6349763 1158451 1197318 307848 272999 291194 288763 333360 322960 318454 320896 221156 223914 723169 679448 1555796 1512358 467247 459872 676968 681127 851754 834524 895289 895200 936986 954011 921039 1019663 2163717 2290700 1298575 1127885 746506 732636 886401 885005 938204 948408 969583 984203 1094458 1099362 5049986 5205619 39.85 71.1 1
11:17:36 2024-01-24 683957 675064 212726 208491 338569 347528 363579 358188 233158 226404 279333 289428 319353 321312 4270994 4580752 6603170 6349763 1144575 1196433 310007 272999 290336 288562 333396 321446 317048 321644 220158 222067 715415 686424 1550657 1497411 467578 461323 673566 682615 857800 832411 890041 898539 940193 951105 915668 1028587 2167037 2271269 1313370 1134778 743517 729583 892245 885730 930329 947306 980051 983066 1088127 1092664 4962991 5198160 39.85 71.1 1
11:17:37 2024-01-24 680269 674070 213390 208350 340385 345405 362596 358728 228969 227107 278313 289294 317463 321180 4270994 4576759 6537537 6354606 1155602 1193182 308385 274639 288856 289880 331525 321220 319366 321906 220123 222067 721719 681061 1558312 1495208 465450 462220 675444 681098 861275 834892 884944 894609 944915 955420 914340 1016208 2154785 2265286 1296420 1144077 746506 727305 889719 889792 935682 943028 971695 988864 1098897 1098668 5011605 5214960 39.85 71.1 1
11:17:38 2024-01-24 684015 674065 212875 207527 340349 349347 360988 360970 229450 226404 278544 284072 317427 321216 4270994 4589165 6499413 6368806 1163332 1193293 309719 273765 288667 290215 329845 320508 318936 318994 221537 223114 730798 683005 1579675 1501681 466697 465058 680996 682504 854134 834892 891461 890370 938122 957497 916966 1013347 2157547 2263555 1287482 1134778 746716 727668 888022 886595 937540 937651 969620 987140 1103688 1098586 5069988 5201869 39.85 71.1 1
11:17:39 2024-01-24 682343 674323 212348 209438 338846 346133 363066 361006 228969 226019 279274 284069 317145 320468 4270994 4593037 6556188 6350075 1150666 1194093 310948 272928 290783 289000 331847 320508 318454 319180 222075 223114 724619 689257 1531983 1505967 468778 462401 678851 685529 851116 830125 893063 894314 932125 946674 921058 1021847 2170191 2277870 1317136 1122282 741397 732218 888057 883032 931650 948226 975351 979539 1088934 1095832 5013555 5196203 39.85 71.1 1
11:17:40 2024-01-24 676335 675069 211689 208706 340385 346883 364608 358764 229289 226404 279635 284069 317463 322418 4261629 4503644 6555846 6359141 1137790 1192113 309754 273765 292054 289035 330880 322459 316978 320967 220846 224020 721719 689257 1584976 1500296 468499 464474 675481 686505 860362 829462 886392 900028 939265 948235 917137 1020502 2164031 2247643 1315215 1134778 740340 728184 894816 886888 928352 944396 978902 987382 1095271 1090010 4960664 5198160 39.85 71.1 1
11:17:41 2024-01-24 674613 673127 213060 208500 340110 346737 363175 359847 228969 227460 277885 289258 318388 320504 4266321 4576683 6528212 6354606 1153916 1192335 308349 274411 290078 289880 330880 321220 320307 322108 220563 224652 726385 684467 1540972 1492972 466039 464438 675788 680461 859789 834561 886392 898424 944327 957534 913219 1013833 2157776 2265286 1305837 1144077 746506 728871 890710 886078 934336 943064 973081 989258 1100454 1090793 5015792 5207525 39.85 71.1 1
11:17:42 2024-01-24 685255 674074 213091 207966 339871 347492 361024 360426 232797 227618 277850 289329 319353 319947 4270994 4661775 6556188 6348305 1166042 1195548 308099 274639 288631 289669 333108 323033 320988 322757 221050 223549 714325 679448 1552890 1514701 466502 459692 678407 679607 850549 837004 894656 892148 935576 956857 921021 1018282 2160918 2288035 1294878 1127083 746231 732636 885596 884207 938204 946556 969583 981634 1094494 1098586 5052266 5198160 39.85 71.1 1
11:17:43 2024-01-24 684769 674800 212388 208500 339588 347528 364093 358224 229210 226404 279402 288852 319353 321312 4269378 4581026 6593489 6321077 1143980 1192091 309976 273936 290010 289871 333342 320330 318571 320789 220550 224214 724914 688881 1554110 1499852 466147 459800 674982 684070 855772 831931 890448 896139 938232 951105 915361 1023897 2165569 2274493 1313370 1133165 742456 731600 893511 884835 930989 945188 975351 983066 1088384 1093503 4971123 5198160 39.85 71.1 1
11:17:44 2024-01-24 677334 675060 212726 207881 340900 345370 363579 358188 232867 226404 277885 283938 317463 324209 4270994 4524316 6518886 6358833 1147789 1197491 311354 274128 288171 290657 330665 321827 318536 320753 221324 224178 712359 688389 1531136 1484403 466113 464292 677404 684556 857923 832522 888288 894351 941963 954794 911777 1016798 2160918 2268502 1315287 1140449 744384 728701 894779 889513 931650 942992 973081 988789 1097604 1097384 5004150 5205305 39.85 71.1 1
11:17:45 2024-01-24 680044 673045 213015 208680 341380 347374 363066 360934 229289 226404 278473 284947 317322 322908 4267714 4579551 6500236 6365614 1165482 1196638 310991 274042 290232 289563 329666 322279 318277 321202 222017 223114 721471 681395 1534939 1501495 468443 465899 678888 682094 856706 837270 890954 894195 938897 956181 917566 1013347 2159383 2266893 1311486 1134778 745646 727668 885684 887851 937503 937579 969961 984476 1103651 1100496 5069988 5196203 39.85 71.1 1
11:17:46 2024-01-24 682343 674235 212353 209187 338802 346133 363066 360970 229434 226335 279366 284548 318835 321144 4267714 4590298 6546862 6365893 1153916 1192775 311060 273588 290975 289704 331668 321755 318865 319406 221883 223114 714325 689257 1545293 1501681 467909 463200 680332 686505 851547 830162 895717 898539 932821 946637 922093 1021603 2170191 2277722 1296726 1122245 741397 733155 892544 885463 934336 946628 976008 981634 1089669 1098938 5009976 5196203 39.85 71.1 1
11:17:47 2024-01-24 676298 675023 211724 208821 340864 346883 364608 359557 229289 226369 279599 284145 318353 324707 4267714 4516118 6565441 6367283 1140032 1192849 312573 272787 291580 289844 331381 321934 317937 321644 221253 224056 724619 688881 1537514 1484477 467909 465168 676404 685529 859752 830162 886392 898681 943064 946637 915816 1019049 2163993 2256079 1305837 1138014 740868 727668 896724 889476 929011 942955 976739 988441 1097604 1093437 4975933 5201592 39.85 71.1 1
11:17:48 2024-01-24 676669 672534 213015 208508 340314 346393 363140 361006 228649 227072 279097 284947 318353 323363 4277092 4586121 6546791 6367005 1158870 1196541 309108 274376 288734 289159 331310 322423 319177 322837 221431 223114 712772 679448 1560479 1503860 468110 464912 674982 680608 859789 837004 887137 893561 939229 956857 918423 1012354 2159383 2268502 1311486 1136395 745646 727668 885596 892074 937503 937651 969999 983029 1105255 1099326 5044076 5196203 39.85 71.1 1
11:17:49 2024-01-24 685742 675527 212871 209152 338766 347177 363579 360898 228653 227072 279133 283716 319282 320433 4267714 4633526 6574927 6348418 1156716 1194656 309971 273765 291642 289528 331704 320437 318419 320896 221466 222765 718410 682860 1546019 1510213 468646 462510 678888 682615 853502 831466 890485 896627 935576 952065 922130 1021231 2163993 2274493 1265186 1121411 742456 731526 890010 885463 935476 946556 974469 979501 1090477 1098938 5022961 5196203 39.85 71.1 1
11:17:50 2024-01-24 679301 674070 213024 209218 338811 345370 364608 359557 229450 226369 279563 283605 318353 322154 4259702 4577254 6603103 6349763 1138066 1193781 309940 274042 291457 288930 331883 321934 318951 322478 220811 223584 721719 684956 1584758 1497337 468646 462510 675407 685529 856706 830162 888922 898681 938223 948418 913145 1022726 2164031 2250062 1390131 1134778 740340 728701 893873 887981 929011 944360 978902 990011 1093682 1090555 4947716 5192220 39.85 71.1 1
11:17:51 2024-01-24 674175 673081 212866 208218 339800 346133 364866 360390 228649 227037 278277 284668 318551 323984 4272083 4576607 6536842 6329833 1154033 1193881 309674 274113 288523 289809 331310 321303 317973 320860 220123 222101 736130 684956 1562740 1493918 466113 464583 673566 680644 857923 833307 887137 891743 941224 956181 908891 1013074 2154708 2262076 1303953 1144077 745646 727878 890102 883981 934336 943028 972805 988827 1098860 1098938 5013555 5207525 39.85 71.1 1
11:17:52 2024-01-24 684769 675185 213024 207842 340616 347177 360988 359847 229611 226879 278221 285597 319034 322003 4279676 4612915 6499413 6348734 1162732 1192039 309285 273765 288486 290242 330808 323722 319903 321702 221537 223114 726069 683979 1550657 1503138 465450 465241 679850 681647 855492 834561 890485 889256 938232 955579 920984 1013347 2159383 2277722 1313359 1131104 746586 729423 888115 887981 938204 947069 967403 982334 1097269 1103788 5060583 5205582 39.85 71.1 1
11:17:53 2024-01-24 686188 675069 212875 208817 340349 346654 361024 358477 230507 226827 279078 285521 318693 322572 4284927 4588998 6556197 6340384 1149846 1198281 311202 272999 289973 289607 331847 320473 320424 319890 221502 223741 708071 688881 1539368 1501007 466513 463891 678888 685529 851754 830162 894517 898317 936903 946565 918990 1022726 2168649 2277450 1317136 1127083 741397 733812 891950 882370 930329 946592 976739 983774 1086841 1095832 5013555 5195926 39.85 71.1 1
11:17:54 2024-01-24 676561 675069 211724 209234 340900 347756 365014 359559 229470 226967 279455 284796 318211 322992 4263871 4543936 6574839 6338926 1138066 1195511 310188 272964 292054 289022 331345 322459 317048 320646 221156 223584 721719 688389 1563826 1498166 470453 464583 675002 686017 857923 828985 888922 898354 939229 946565 913182 1021231 2163994 2250062 1321686 1134778 742456 728184 891987 887981 928932 945731 978168 987345 1096825 1090242 4966527 5196203 39.85 71.1 1
11:17:55 2024-01-24 675523 673077 212776 208873 340063 348322 365641 359667 229315 227320 278597 285196 318211 323828 4259892 4560239 6518886 6380821 1157253 1193182 308385 274219 288676 289844 331310 321410 317973 321870 220123 222101 714325 683005 1575476 1493918 465450 464583 673566 680608 860399 834524 886392 894719 944002 956857 913182 1013833 2154748 2262076 1305130 1144077 746506 727278 890010 889243 935391 937651 970311 988789 1098860 1100606 5015195 5211241 39.85 71.1 1
11:17:56 2024-01-24 686607 674978 213445 208278 339693 349347 362921 360210 229540 226932 278329 286875 318658 320397 4263268 4588998 6475935 6348305 1162502 1189504 309719 272964 290393 290285 329773 321446 318901 319665 221537 223114 717183 682371 1549912 1502072 465122 465241 680301 682615 855492 834561 889146 894719 936200 955615 919679 1012317 2160918 2280463 1313359 1131104 748108 729533 889197 885559 937503 947069 964655 981353 1094133 1103326 5060583 5208549 39.85 71.1 1
11:17:57 2024-01-24 684947 674923 212549 209039 339693 348358 362921 360862 229575 226195 279274 284668 317110 320468 4256904 4596830 6546862 6339237 1151676 1192960 310913 272928 291194 288825 331847 321898 318936 320669 222230 223114 720042 684956 1557547 1506342 467983 463200 680851 685043 850549 832091 895405 897264 934142 952101 922439 1023538 2168649 2276107 1291180 1122208 741120 730972 892245 885463 934336 946556 973853 979501 1090477 1097384 5016803 5200461 39.85 71.1 1
11:17:58 2024-01-24 682716 674918 212733 209004 338633 348852 365124 358584 229611 226404 278741 284069 319317 321709 4259892 4573566 6574578 6331005 1142943 1192091 310188 273729 290300 289000 332567 320437 317973 321870 220776 222067 720269 686915 1536425 1499544 466550 459872 674982 684070 856435 830162 889146 897372 937829 950007 916467 1024626 2167108 2265286 1291180 1134778 743854 731526 894816 885463 930989 948408 975314 984465 1088127 1093978 4961906 5203392 39.85 71.1 1
11:17:59 2024-01-24 681299 674846 213357 208361 340685 348362 363836 358188 233193 227072 278025 286150 318317 321894 4259930 4506738 6518886 6349763 1140885 1192091 311858 272964 290300 290418 329845 321934 317937 320932 221156 223741 712895 688881 1555433 1488920 466147 465241 677177 685529 860399 830162 886392 897042 941963 954831 914516 1016836 2163717 2254390 1315253 1138014 741397 727668 894816 889513 929011 945064 976739 988827 1099267 1092728 4947717 5200347 39.85 71.1 1
11:18:00 2024-01-24 678892 674850 213362 208616 339836 346411 363175 359269 228758 227672 277850 284867 318353 321406 4270994 4583329 6528212 6349763 1153953 1193182 308314 273800 288595 289880 331614 321446 317013 322369 220123 223741 724619 679448 1569673 1499544 465914 464255 673566 680608 860399 837004 886117 893451 944039 957534 915816 1017127 2154785 2263680 1307720 1140790 747828 727668 889377 892074 935665 937615 969583 990040 1100577 1100656 5011989 5207113 39.85 71.1 1
11:18:01 2024-01-24 686230 673765 213575 208500 338528 350339 362958 360354 229174 227425 277850 289468 319211 320172 4267714 4635003 6537537 6331344 1166004 1193818 308314 274639 290300 289000 332891 320437 318936 320860 221156 223114 723169 678963 1542750 1514314 465159 461323 678407 680608 853502 837004 894405 892148 935540 957534 921021 1019775 2160918 2286377 1297882 1126281 746506 733711 885596 884835 939931 950949 972020 984203 1094347 1103619 5047812 5196203 39.85 71.1 1
11:18:02 2024-01-24 685631 674592 212388 208721 338811 347492 363836 358728 232797 227144 279025 284867 319388 319909 4259892 4568505 6574839 6331344 1144575 1192128 310259 273765 290925 289439 333631 320177 318936 321906 220811 222067 724914 688389 1535325 1499544 467211 459872 678407 684556 853034 830162 892424 898681 938232 946674 917002 1023860 2167108 2272944 1315253 1128689 741397 733711 894544 886266 932982 952370 978651 986950 1087501 1096425 5004322 5192497 39.85 71.1 1
11:18:03 2024-01-24 674608 674923 211649 208487 340900 346883 364093 359270 229575 225984 279347 284668 316782 322872 4261629 4503644 6560937 6354606 1136446 1189504 309754 272928 291848 288825 330576 322459 317048 322393 220846 223741 723169 688881 1545549 1493918 468979 465241 674469 683747 859789 830162 887380 901305 941963 946601 915166 1022726 2165569 2247824 1296726 1137204 740868 728000 898283 890434 930366 945466 979450 990116 1096143 1094425 4963221 5200385 39.85 71.1 1
11:18:04 2024-01-24 679813 675032 213046 207885 340900 348852 363579 357685 233193 226914 278741 284038 318353 321894 4264908 4530360 6518886 6349763 1147533 1192091 311675 274184 288595 290215 329559 321934 318454 320932 221311 224056 709870 687897 1534831 1484513 466113 465241 676968 684070 860127 831466 888288 894461 941260 955118 913182 1019049 2160918 2268015 1281936 1147796 747782 731775 891915 890513 935627 944918 974394 990830 1103074 1100225 5007023 5207525 39.85 71.1 1
11:18:05 2024-01-24 684769 675064 212918 207842 340620 349571 361024 360934 229450 226439 278741 284072 318353 323139 4267950 4592493 6490129 6366721 1161673 1189504 309250 273765 290300 289880 329809 322423 318972 319925 221883 223584 720042 682518 1561471 1502072 466550 466229 680580 682615 856706 836374 889815 894719 937865 955615 921021 1010841 2160715 2278253 1291180 1134297 745646 730773 888078 890508 939665 946923 970162 984465 1103688 1100139 5069988 5198160 39.85 71.1 1
11:18:06 2024-01-24 684571 675060 212388 208856 339871 346411 363066 360934 233158 226335 279169 284668 318835 321406 4261629 4580752 6546576 6349763 1150666 1199018 311202 272928 291230 289000 331847 321934 319903 318958 221883 223584 733741 688881 1554951 1501681 467946 463952 680369 686017 851153 830162 895182 897042 934877 946674 922402 1023860 2176305 2281874 1300424 1123359 742456 732332 892544 887907 935627 951347 973891 980935 1091323 1096964 5013555 5207530 39.85 71.1 1
11:18:08 2024-01-24 678581 674583 212348 209218 340349 345370 364608 359234 232797 226404 279671 284867 318388 322908 4264670 4512909 6546862 6354606 1141314 1193818 311166 272928 290988 289809 330580 322423 317048 320932 220811 223584 720269 688881 1539379 1488920 467946 465241 674982 685529 857960 830162 886392 898354 941963 954831 918258 1019116 2170105 2267634 1309603 1140449 742456 728664 894411 891664 929011 943028 977472 987196 1097604 1093437 4985555 5196203 39.85 71.1 1
11:18:09 2024-01-24 676483 672565 212875 208500 340620 346638 362886 360970 229289 227107 278741 289258 319127 323399 4264670 4581996 6509610 6368806 1163332 1195585 309285 274378 290390 290347 329845 321446 318972 319890 221883 223114 717183 683005 1560016 1503138 466445 466010 679887 682615 855492 834561 890448 893561 939342 959421 920928 1014757 2163929 2272155 1291180 1135144 745646 730254 885689 886595 938204 945586 970274 983029 1103688 1100312 5072145 5201869 39.85 71.1 1
11:18:10 2024-01-24 682289 675069 212330 208821 339561 346447 361024 360970 233193 226019 279402 289428 318835 321406 4255556 4581026 6556188 6340384 1150666 1195277 311166 272928 290359 289642 331847 320544 320646 319665 221537 223741 720269 688881 1535078 1501681 467946 463927 679887 683747 850549 829704 896570 902381 936986 952452 921564 1025613 2173254 2281428 1322786 1125480 741397 733711 893621 885592 933636 946701 976777 982372 1093031 1097384 5008361 5188794 39.85 71.1 1
11:18:11 2024-01-24 678585 674079 212726 209213 339836 345370 362631 360160 229289 226439 279671 284668 318870 323399 4264670 4503301 6546862 6363978 1142868 1193818 312148 272964 288671 290480 330844 321934 317973 320967 221156 223741 723169 690111 1533795 1484440 466550 465899 676968 685831 860251 832411 888697 898317 943573 953802 915668 1019626 2163929 2259282 1311486 1138014 741397 728701 896798 891840 927575 944396 980051 987382 1098860 1093437 4961406 5196203 39.85 71.1 1
11:18:12 2024-01-24 676483 673010 213091 208535 341064 346883 363175 361042 228969 227107 278741 289329 318388 323399 4261629 4584777 6509610 6363978 1163332 1195548 309719 273765 290300 290559 329880 321446 319455 319925 222222 223114 726069 683979 1537158 1500612 465122 465630 681271 682320 855970 836675 891461 893974 938158 959531 920384 1013235 2160918 2274493 1302070 1131910 748104 731009 888115 887981 938329 947069 968441 983774 1098860 1103363 5055531 5201869 39.85 71.1 1
11:18:13 2024-01-24 686607 675449 212384 208535 339836 346411 360988 358799 233229 226369 278777 284867 318353 322143 4263415 4571753 6546862 6312060 1151552 1192091 311166 272964 290336 289439 331847 323033 319939 320446 221191 222719 734172 688881 1537552 1501518 468778 462946 680301 686505 853539 831931 894931 901098 935356 951105 921021 1022404 2170191 2282577 1291180 1128689 741397 733748 894779 884207 931654 946628 978205 983066 1088384 1096607 5006400 5182148 39.85 71.1 1
11:18:14 2024-01-24 674650 675064 211724 209222 340589 345370 364978 359847 229289 225669 279402 289414 317427 323171 4261629 4503644 6556188 6349763 1138066 1192128 310695 272928 291751 289361 330612 322459 318008 321906 220846 223114 723169 690249 1549281 1496346 470118 466229 676922 686505 860362 830088 888810 902493 942755 946601 913219 1020151 2168649 2252882 1354803 1134778 741397 727360 891987 889340 929011 945731 978902 988123 1095776 1091085 4953583 5192497 39.85 71.1 1
11:18:15 2024-01-24 675523 673810 213095 208522 340146 345405 362886 361006 228969 227107 278741 289066 318388 322454 4255556 4578259 6509561 6348140 1160018 1194664 309493 273765 288739 288746 329613 322459 317048 320410 222039 223007 722901 682371 1547245 1504568 468110 466559 678334 682468 857886 836820 890954 894830 937865 955579 921039 1010841 2160918 2273672 1289331 1133165 745646 728701 885601 891479 938204 945731 970036 983029 1102906 1100175 5062753 5194454 39.85 71.1 1
11:18:16 2024-01-24 683257 674800 212384 209178 339871 346969 363066 361006 233004 226369 279635 288888 318388 321441 4259892 4587036 6546862 6340710 1152032 1195548 311166 272964 291230 289642 331919 321446 321216 319676 222677 223706 723169 688881 1559151 1501607 468832 464073 680815 686505 853034 829704 895717 898717 935393 946674 922439 1023897 2173254 2278847 1296033 1124679 741397 733748 892245 884835 934063 952092 978205 982372 1091360 1098938 5004150 5188794 39.85 71.1 1
11:18:17 2024-01-24 674650 674587 211755 209002 341656 346664 363140 360390 232832 226439 279671 284748 318611 323399 4257169 4527823 6565482 6354606 1134792 1193818 310007 272928 296511 289968 330594 323152 319402 321620 221205 223741 712895 690361 1563367 1497411 469201 465168 676404 685721 859789 830162 890190 903778 944474 946674 915816 1021922 2167108 2252882 1319020 1138014 741397 728701 897273 889513 929011 946400 979637 989295 1097604 1094247 4954333 5197883 39.85 71.1 1
11:18:18 2024-01-24 674841 674328 213095 208960 340385 345334 362921 361042 229289 227107 279311 289432 317999 323435 4264908 4581026 6500297 6363978 1163332 1194083 309471 274356 290697 292609 330326 321827 320281 320268 222088 223741 726069 684329 1568530 1506080 466445 465899 680369 682615 856670 835781 890485 894719 937829 960926 922402 1015351 2160918 2289657 1303772 1129873 748717 732673 888115 887981 939536 950108 968893 983072 1094169 1103399 5053361 5192534 39.85 71.1 1
11:18:19 2024-01-24 687658 675055 212875 208535 339871 347528 363579 358224 232902 226914 279205 288923 319282 321996 4270994 4575479 6574578 6331005 1146574 1197491 310882 273936 290888 290180 333203 320330 318794 321692 220979 224336 731902 687897 1534939 1498166 467174 463622 674982 685043 856435 832522 891311 898956 940230 950922 918423 1026086 2165533 2274493 1291180 1134778 744384 731540 894779 885463 931650 948408 976702 985165 1089669 1094210 4957122 5196203 39.85 71.1 1
11:18:20 2024-01-24 678856 675064 213504 208465 340349 346950 364608 358188 229289 227618 278509 289631 318481 321406 4264670 4567875 6532834 6356407 1156875 1196578 308208 274234 290118 290180 331399 323458 319402 322705 220740 224071 726069 680908 1560729 1501532 466777 464547 675002 680571 860251 838786 886392 894317 944707 955579 917770 1015277 2157547 2262076 1309603 1144077 748104 728835 890642 889880 935665 942955 973081 991686 1100454 1096964 5011567 5205582 39.85 71.1 1
11:18:21 2024-01-24 686230 675023 213729 208132 339831 347456 363579 359811 229611 227778 277885 289667 319317 322334 4264670 4641336 6537143 6356407 1169960 1199987 309612 274497 288468 290145 333180 323033 318936 320896 221502 223741 711363 679448 1591502 1510628 466113 462510 680786 680424 852998 839381 894438 892111 935540 955615 922402 1019738 2160918 2292906 1313370 1128689 748637 733738 886854 885463 940870 949998 969583 983774 1096825 1103363 5051177 5196203 39.85 71.1 1
11:18:22 2024-01-24 685594 675064 213015 208821 338775 347492 364866 359269 233158 226914 279133 288888 320061 320397 4259892 4578259 6603170 6348418 1146612 1198281 310082 273623 290975 289607 333311 320437 318901 322359 220908 224372 729327 688389 1538990 1500612 469112 462510 674982 684556 857042 832522 890448 898644 938492 950007 917118 1025319 2167108 2265286 1291180 1134778 744384 731526 894779 887350 931650 948408 978131 985903 1090477 1094247 4964210 5196203 39.85 71.1 1
11:18:23 2024-01-24 680332 675069 213544 208496 340864 347193 364866 358728 229289 227583 278509 289736 318293 321894 4259892 4536181 6537359 6357851 1151020 1195654 310659 274568 288671 290762 331310 323952 319277 320611 221466 225126 737266 686915 1549814 1491800 466777 465241 674713 682615 857960 834524 887883 897264 943297 956857 915166 1016798 2157547 2268502 1317206 1140449 744914 728701 893253 889109 931650 944360 973853 993102 1097306 1098938 4994744 5198160 39.85 71.1 1
11:18:24 2024-01-24 680782 674287 213024 208526 341919 346375 363579 360970 229611 226439 279045 284864 318317 321406 4261629 4588678 6494656 6348154 1162427 1194656 309285 274148 290300 290269 329809 322913 318936 320669 222039 223114 721471 681395 1543858 1503138 466880 466559 679850 682615 857314 837004 890174 894719 937829 955615 919642 1017051 2160918 2277722 1311486 1131481 748642 731105 889470 889340 938168 948651 968856 984476 1100491 1103363 5055531 5205582 39.85 71.1 1
11:18:25 2024-01-24 688110 675060 212686 209148 340589 346411 360988 359557 233158 226404 279366 289423 319058 321437 4272741 4585729 6556143 6340384 1152308 1197282 310918 274042 290810 289844 331561 320473 320388 320339 221466 224056 730063 688881 1539024 1501007 467909 464255 678888 686017 852727 830162 894405 899992 935540 950007 919642 1023131 2170191 2277196 1317136 1128689 742456 734788 894816 884835 931650 946664 979599 984465 1088384 1097891 5004150 5186824 39.85 71.1 1
11:18:26 2024-01-24 676561 675060 212353 208531 341897 347719 362850 360934 229450 226019 279635 289258 318105 325906 4267199 4534340 6598421 6330110 1141164 1194628 310188 273765 296332 288317 331597 323260 317937 322359 221466 223741 721719 686915 1611372 1500724 470384 464583 676404 685685 857923 830162 887846 901628 941693 946637 915816 1022367 2167108 2252882 1386292 1136395 741397 727769 894286 886705 930989 947069 979637 989258 1096825 1092628 4957122 5192497 39.85 71.1 1
11:18:27 2024-01-24 676483 674038 213060 208616 340864 346933 363976 361006 229289 227532 278881 285526 318810 324944 4266114 4563430 6528212 6343415 1157216 1199018 308349 274639 290146 290524 331847 321934 317973 322562 221156 222410 724619 681395 1539723 1499507 468110 464583 675481 680608 859654 838191 888922 894719 944707 955615 917118 1015314 2159383 2268502 1309603 1142451 750240 728701 890642 891891 936980 942992 970311 988827 1103651 1100139 5013555 5196203 39.85 71.1 1
11:18:28 2024-01-24 686230 674804 213756 208500 338838 348261 364093 360681 229605 228629 279347 284601 319919 323103 4259778 4644771 6556197 6340384 1167704 1197739 308349 275025 290300 289439 333631 321446 319903 321644 221502 223741 715754 679448 1550804 1512358 467211 462510 678888 681610 854146 838191 895080 894719 936903 955579 922167 1021997 2167108 2289657 1302273 1127083 746506 734788 887484 885463 940870 946628 973081 984476 1096048 1103326 5034577 5192497 39.85 71.1 1
11:18:29 2024-01-24 683257 674587 213015 209113 338561 349842 365826 359559 229505 227478 279455 284832 319919 322831 4253643 4572224 6602957 6332896 1147848 1196396 310224 273765 291808 289000 333866 320473 318419 322884 221156 222067 720269 686915 1535030 1499544 467946 462510 677367 684556 856706 832055 890485 898681 940325 946565 915816 1026124 2170191 2262076 1291180 1137204 743854 731563 894544 888212 931650 948408 981033 987808 1091323 1094247 4957122 5186824 39.85 71.1 1
11:18:30 2024-01-24 680851 674546 213771 208899 340613 349594 364057 358548 229611 227672 278934 286552 319539 324630 4258591 4554020 6518886 6349763 1151133 1194664 309285 274604 288721 290109 331847 322196 318901 321809 220811 223253 729693 684956 1550446 1493918 466502 465241 675002 682615 860399 835744 887574 897375 944744 957534 915166 1016057 2159383 2266893 1305837 1145707 749429 729387 892355 890811 936330 945731 974469 991686 1102833 1098550 5004398 5201869 39.85 71.1 1
11:18:31 2024-01-24 686569 674536 213405 208252 340233 347385 363470 360499 229746 227637 278525 285744 319282 322792 4264670 4641537 6551427 6340384 1166042 1194664 308314 274639 290300 289642 332855 320473 318936 320896 221502 223741 723169 679448 1561038 1512358 467211 462635 678888 680644 853502 838191 895717 894719 936903 955579 922402 1019775 2163993 2289657 1252033 1127885 746506 733711 888115 885463 940598 946628 972387 983774 1096048 1101768 5041772 5211560 39.85 71.1 1
11:18:32 2024-01-24 686075 674914 212918 208863 338668 348398 365641 359378 229611 227285 279133 284069 319353 320205 4267714 4563506 6588757 6340384 1144575 1194664 310224 273765 290598 288965 333866 321410 318419 322884 221156 222101 720269 686915 1535030 1497374 468610 459872 676404 684070 856706 831466 889815 898008 941657 946601 915816 1024626 2167108 2256079 1291180 1134778 742987 729460 894816 888612 931650 947069 979637 989302 1092871 1091049 4953571 5193689 39.85 71.1 1
11:18:33 2024-01-24 679082 672900 213543 208584 340170 348852 364535 358692 229752 227460 278705 284279 319034 323984 4255556 4563506 6518886 6349486 1157253 1194664 309285 274639 288712 289704 331883 321934 318936 322001 220158 222067 720269 683005 1563837 1498166 466777 465241 674469 682131 861623 835781 887137 897375 946084 955615 915816 1016037 2159383 2265286 1307720 1144077 748853 727291 892355 892111 935476 943028 974193 988864 1102051 1101438 5007754 5207113 39.85 71.1 1
11:18:34 2024-01-24 686718 675530 213883 208652 339791 348505 364093 360934 229470 228275 278989 284947 319353 320433 4267199 4645070 6532834 6340384 1169370 1195511 308349 275253 288734 291538 333396 321634 319903 320932 221537 223741 714325 679448 1579865 1512358 466777 463527 680851 681610 853502 839381 895717 894830 937567 955651 923477 1019775 2160918 2292906 1296726 1128689 748637 735529 887484 885463 940907 946664 971695 984476 1100050 1108435 5046771 5197681 39.85 71.1 1
11:18:35 2024-01-24 687169 674877 213055 209148 340349 348541 364608 359125 233321 227037 279599 289635 319836 322152 4264670 4572833 6593489 6367133 1144575 1195548 309471 273800 290907 289642 333866 321446 318677 322884 220811 222101 711466 686915 1534959 1499544 468979 462510 676404 684556 857923 832091 889183 898681 941657 946601 915816 1026124 2168649 2255673 1293029 1134778 742269 731563 894816 888612 931650 948408 981453 991833 1094511 1094137 4957176 5197403 39.85 71.1 1
11:18:36 2024-01-24 680034 674065 213539 207881 341129 348852 364608 358728 233229 226914 278509 286839 318211 321894 4261629 4530974 6509561 6344957 1149489 1193182 310695 273800 288595 290418 331310 321482 318677 320718 221502 222754 751155 686915 1556954 1489686 466777 465241 675019 684070 857960 834524 888697 894461 941963 956857 913219 1016836 2157849 2268502 1298303 1145707 745646 729482 889352 888480 937017 947306 975434 993027 1103858 1100459 4999608 5205582 39.85 71.1 1
11:18:37 2024-01-24 684283 675665 213409 208346 341892 347421 363066 360970 232832 227355 278509 284107 318835 320433 4267950 4634060 6499526 6340710 1169998 1195548 309719 273765 288523 290621 331847 322158 320424 320671 221883 223741 726069 683979 1537310 1503138 466113 465241 680851 681647 855492 839381 893203 889219 939563 955651 924133 1013833 2160918 2291281 1303772 1130677 748642 733835 890200 890485 944361 948226 969246 983661 1097567 1106933 5051177 5198160 39.85 71.1 1
11:18:38 2024-01-24 688114 674887 213024 208861 340349 348541 364093 359161 233229 226914 279599 289834 319317 322189 4255556 4562481 6584164 6331005 1144575 1193818 309905 273800 290661 289642 333866 320473 318936 322395 220811 222101 718819 687897 1559288 1499544 467909 462510 676404 684556 857314 832091 890485 898681 940991 946601 915816 1026124 2168649 2262076 1293029 1136395 745646 734418 898283 889752 931613 948408 979487 986950 1093031 1097682 4953583 5195926 39.85 71.1 1
11:18:39 2024-01-24 680553 675055 213725 208257 340757 346411 364093 358188 233158 227618 278741 284279 318835 322156 4258335 4511415 6518886 6349486 1149451 1193818 311202 274411 290300 290621 331614 322423 318936 320611 221537 222565 724619 688881 1531429 1488920 466777 466229 677927 684556 860399 834524 888735 894461 944002 956857 913219 1019775 2160918 2271233 1305837 1146976 751002 732853 892549 893045 936958 946959 975546 991537 1102833 1097000 5009444 5201869 39.85 71.1 1
11:18:40 2024-01-24 685742 673984 213547 207885 340891 347528 363836 361006 229505 227425 278509 289432 319317 320397 4264908 4634854 6542180 6367133 1171039 1193808 308349 275289 290095 289880 333866 321184 319903 320967 221537 222067 714325 679448 1537552 1512358 466183 462546 679850 681610 853539 839381 895717 894719 938232 955615 922167 1019775 2163993 2297226 1305971 1130599 748637 734641 888078 885352 942838 953118 973081 985178 1097604 1103399 5041772 5185337 39.85 71.1 1
11:18:41 2024-01-24 687169 675060 213091 209002 338846 348577 362850 359305 232867 227107 279169 289329 319388 320205 4261629 4563506 6584164 6335862 1146209 1192091 310730 273800 290644 290321 333866 320437 318936 322395 220846 222565 727856 687897 1536058 1499544 467946 459908 677367 684556 856706 832091 890522 898717 940991 946674 917770 1027004 2173202 2272155 1307720 1136320 745646 732453 897051 887907 931576 948408 978168 987845 1092920 1095795 4952469 5192220 39.85 71.1 1
11:18:42 2024-01-24 678626 675069 213390 208175 340936 345890 364093 358188 232902 227107 278509 284279 318835 321894 4261629 4549118 6518886 6349486 1151133 1192128 310259 274219 288703 289554 331614 321708 318972 320646 221502 222788 734614 686915 1542262 1491800 466777 466229 675019 684070 857960 834561 891626 898012 943334 956857 916950 1019116 2162388 2272304 1324882 1146976 749705 731812 894457 892038 932982 945731 974805 990786 1100491 1097000 4990421 5196203 39.85 71.1 1
11:18:43 2024-01-24 682827 674800 212721 207667 340891 347456 363066 360970 229470 226914 277921 284279 318870 320433 4264670 4642905 6518886 6340384 1169370 1192960 308385 274675 288523 289677 333396 320508 319903 320896 221537 222067 714325 678963 1575689 1512358 466777 462583 680369 680644 853502 839381 895717 894085 938320 960137 923390 1018899 2163929 2291780 1294878 1128614 748637 735309 887484 885463 940870 952443 970311 985328 1096825 1103546 5034577 5192497 39.85 71.1 1
11:18:44 2024-01-24 682606 675069 212902 208998 338811 347492 363175 359847 232867 227107 279599 284069 319353 321630 4260005 4556975 6584164 6331005 1144575 1193818 311202 273992 291082 289915 333866 320508 318972 322395 220811 222410 717369 688389 1537130 1500612 467983 462546 677404 685529 856706 832091 895289 902381 943226 953301 920384 1026012 2170161 2279807 1317136 1133128 743854 735830 898072 885389 931650 952056 979637 987177 1091479 1098938 4992131 5197883 39.85 71.1 1
11:18:45 2024-01-24 677588 675060 212721 208856 341933 345370 362631 360970 233334 226404 279402 284072 318388 322908 4255298 4497573 6542202 6348532 1140501 1192960 311885 272964 291660 290321 330576 322949 318972 322359 221537 222067 723169 690855 1546312 1491800 469447 466559 676968 685758 860288 833003 889490 904310 944561 954685 918386 1021118 2167037 2255506 1289331 1138014 742456 728590 897176 889219 930989 945731 981453 990274 1098860 1095832 4978224 5194454 39.85 71.1 1
11:18:47 2024-01-24 674877 675185 213082 209002 340900 345334 362631 361042 232867 227107 279599 289533 317181 323891 4261629 4581026 6490910 6354606 1163332 1195548 310224 274411 291024 290215 329880 323210 319903 320410 222266 223114 718613 682860 1552270 1503138 467247 466559 680786 684371 858448 839658 894011 894277 940897 960247 923390 1016208 2163993 2271269 1291180 1134297 745646 729496 888207 886559 940966 946556 970311 983066 1103688 1105508 5056970 5198160 39.85 71.1 1
11:18:48 2024-01-24 686188 674583 212726 209037 340349 346447 361024 360390 233264 226404 279671 289428 319388 322906 4261629 4571753 6546862 6326490 1150666 1194701 311237 273800 291813 289915 331883 320473 320909 320967 221573 222599 724914 688881 1539392 1499544 469447 463600 681233 687934 854790 833706 895605 902381 937850 953802 921021 1023169 2170191 2282577 1293029 1131104 743325 734788 898657 885693 931650 952056 979637 986360 1088127 1095832 4961744 5188794 39.85 71.1 1
11:18:49 2024-01-24 677858 676530 213086 208491 341416 345405 364093 358764 233264 227107 279009 283938 318870 321477 4253795 4504597 6518886 6340384 1143758 1189577 311929 272964 290440 290330 330844 322459 318713 322344 221346 222067 724619 688881 1564622 1491294 468778 467809 677817 686505 861586 833706 890512 903778 944744 956181 915816 1022074 2170191 2265286 1302070 1139980 745646 728557 896798 893414 931650 944552 976777 988827 1097306 1097384 4975745 5196203 39.85 71.1 1
11:18:50 2024-01-24 678409 675034 213725 208861 342719 346883 364093 361042 232832 227107 279205 289338 317427 324419 4264908 4581026 6499526 6359440 1163332 1195585 310954 274219 290440 291538 331117 321970 319455 320410 222266 224020 718613 683349 1539024 1506042 466403 467220 681781 684482 857886 836820 893059 897375 939192 962560 923666 1015314 2160918 2285126 1293029 1131555 746506 731526 889382 889764 939536 948408 970311 985202 1102088 1103399 5053361 5192497 39.85 71.1 1
11:18:51 2024-01-24 687169 674583 212871 209183 340385 346969 361024 359883 233264 226404 279402 289329 319574 320504 4259892 4574519 6537537 6331344 1152308 1193818 311675 274094 291253 290321 331919 320473 321899 320646 221635 224336 727856 690855 1541320 1501607 468536 465273 680815 687971 854886 831931 895717 902307 938987 952065 922329 1024663 2173278 2283700 1319020 1128689 742269 736512 894816 885463 931687 952092 979637 985202 1087358 1097384 4973401 5181400 39.85 71.1 1
11:18:52 2024-01-24 676863 675060 213178 208526 341969 345405 362088 358764 233299 226914 278777 283865 318388 322192 4250751 4498187 6528212 6345234 1140426 1195240 312148 272928 291339 290224 330594 322924 321591 322108 221897 224056 714325 690855 1537297 1492097 467799 467220 677927 685200 859691 832374 890713 903372 944707 956181 915668 1022651 2167108 2262076 1291180 1140018 744384 728320 897435 893414 931650 946800 978205 988864 1097306 1097384 4968569 5188794 39.85 71.1 1
11:18:53 2024-01-24 678068 675073 213575 209041 342478 346883 362667 361042 232867 227107 279205 289329 318870 324419 4261629 4579653 6490985 6350075 1161673 1194664 309285 273971 290587 292996 330290 323152 319277 320718 222365 223549 711363 684049 1558783 1505639 468110 467220 680851 684994 860285 838463 890448 894862 939192 962178 922329 1013795 2160918 2286942 1309447 1131910 749705 731760 890642 889875 939536 948408 968819 985178 1099639 1106525 5051177 5186824 39.85 71.1 1
11:18:54 2024-01-24 687584 675069 212866 208972 340314 347456 363066 358728 233158 226404 279563 285298 319058 321275 4247823 4570240 6537519 6331005 1152308 1198169 313461 274128 290903 290145 333341 321791 320470 319748 222044 224020 723169 688881 1538587 1501681 468646 464912 681271 686693 852961 832522 895717 902344 938232 946637 922329 1023131 2173279 2280426 1315253 1128689 743517 735830 894779 885463 931650 952056 981733 983029 1088384 1097384 4990025 5177445 39.85 71.1 1
11:18:55 2024-01-24 675568 675055 211724 208972 341897 347374 363175 360644 229611 226921 279635 284867 318317 322418 4250405 4518963 6546862 6337434 1138404 1197491 311248 272823 291981 290418 329702 322279 320081 321692 221324 223741 723169 688881 1528260 1493918 470789 466559 674909 685721 860399 832101 888922 900987 943297 952029 916950 1021231 2165533 2256079 1289331 1140449 742456 728701 894595 889109 930989 945731 979599 988864 1097604 1094210 4966527 5192497 39.85 71.1 1
11:18:56 2024-01-24 676964 673774 213024 208817 340584 346883 363175 361006 229289 227618 279366 289533 318835 323399 4261353 4578259 6509561 6366343 1160566 1196578 309577 274497 290565 290361 330397 323296 318759 320860 221848 223114 722901 682518 1541232 1503138 467873 465900 679850 683576 859789 838786 890540 893083 942335 955615 919642 1015314 2165533 2271233 1317136 1134778 746506 729464 890102 889183 940870 947069 973081 985903 1106552 1103290 5060583 5196203 39.85 71.1 1
11:18:57 2024-01-24 683257 674042 212357 209187 340864 347456 363066 361042 233264 226369 279599 289423 319317 321894 4258335 4581026 6555608 6353308 1157253 1196318 311671 273623 291908 290418 332315 321898 319419 321870 222230 223007 720069 684820 1539394 1510213 470789 464985 682786 686505 856706 835781 896570 898993 938232 956181 925720 1021603 2170191 2279120 1295201 1125480 745514 733711 890642 885693 938204 946664 976739 982334 1096048 1099326 5019375 5186824 39.85 71.1 1
11:18:58 2024-01-24 682832 676024 213060 208972 338811 347212 363940 360390 229434 227072 279599 284109 319353 322383 4252264 4559688 6593738 6339000 1144575 1192775 310082 274148 291605 288965 332855 322158 320534 322478 221466 223899 721719 685934 1576798 1502430 470118 463891 674982 685685 858411 831503 890448 902316 941926 946637 916194 1024589 2170191 2256079 1367986 1137204 741397 729651 893253 889476 934336 947738 982433 988864 1097604 1097039 4945372 5186824 39.85 71.1 1
11:18:59 2024-01-24 680369 675064 214056 208826 340864 346933 363905 359847 229289 227813 278705 289461 318835 323910 4258335 4554114 6518378 6348418 1154394 1194878 309250 274184 288595 290762 331597 322279 318901 322287 221156 222754 719949 685934 1571940 1491953 466777 465241 674946 682615 861623 836967 888922 897264 947426 955579 915816 1016798 2159383 2268230 1307720 1145707 748637 729423 893143 890811 935476 945731 974469 991686 1102869 1100139 5004592 5196240 39.85 71.1 1
11:19:00 2024-01-24 685742 673086 213694 207842 340345 347492 364093 360934 233123 227425 277850 289736 319317 322334 4253567 4620426 6499674 6338884 1169124 1195511 309927 274356 288523 290762 331310 320508 320388 320635 221910 223706 715397 684467 1540162 1508117 467776 463563 680851 681647 854886 839381 898274 893414 938232 955651 922402 1016836 2163993 2292906 1315253 1128689 750776 735309 888115 887981 940966 946592 970274 982334 1096825 1103326 5038172 5186824 39.85 71.1 1
11:19:01 2024-01-24 684232 674555 213024 208782 338264 347492 363140 359811 229611 226879 279366 284069 319317 322992 4263268 4550380 6536729 6321627 1152308 1196578 310877 272928 291284 289844 331578 320437 320731 320896 221502 222565 732775 688881 1533707 1500296 467946 463563 678888 686505 855970 832522 895736 901305 938232 946674 919642 1024626 2170191 2277722 1297882 1131518 744384 735835 894816 885463 931378 946664 979637 985903 1088384 1099717 4982766 5186824 39.85 71.1 1
11:19:02 2024-01-24 678073 675064 212682 208500 341656 345854 364608 359883 233264 226369 278741 286875 318551 324713 4260824 4485760 6537493 6346920 1140885 1192039 312077 272858 291579 290383 330576 322913 318454 321870 221502 223741 724619 688881 1543908 1488920 468646 466559 678331 685721 861623 832522 888922 901024 945813 956181 918423 1021268 2167108 2265855 1326801 1140449 743924 728701 894360 890480 931650 945731 978168 990710 1099675 1097384 4975933 5188794 39.85 71.1 1
11:19:03 2024-01-24 677780 674079 213060 209269 341933 345890 363579 361042 229470 227567 279347 286400 318105 323255 4261107 4580004 6518886 6366532 1159736 1195511 309723 274078 290300 289880 330576 325059 318419 321323 222039 223114 721757 681395 1556584 1505006 469077 467220 678888 682615 860399 838786 890485 894719 941926 955579 921674 1015519 2163993 2271269 1315253 1131518 746311 729423 890010 889476 939536 948408 970311 985165 1102869 1103326 5059519 5196203 39.85 71.1 1
11:19:04 2024-01-24 681859 674800 212682 209187 340341 346933 363325 360754 230194 226827 279491 285232 318952 323828 4259816 4590809 6556170 6340384 1155258 1194656 311639 272964 291642 289880 332351 321446 318936 319925 222230 223114 717183 688881 1578028 1504894 469348 464583 681818 685721 853502 833307 898274 900028 936903 954831 926104 1025356 2173278 2280463 1302273 1125480 743517 735830 894145 885463 935512 953438 979599 984476 1093682 1098550 5004150 5202836 39.85 71.1 1
11:19:05 2024-01-24 678781 675069 212875 210245 340577 348815 366640 360102 229611 227285 279455 283729 319175 324522 4259892 4562481 6588906 6338986 1142428 1192054 310188 273765 291566 288965 332891 322160 317973 322884 221502 222067 710930 685934 1580572 1499544 470384 463891 674982 686505 857923 829704 889815 903939 943334 946637 915816 1023131 2167108 2252882 1390131 1136395 741397 728835 897361 889476 931650 948408 982433 990980 1097604 1092628 4938311 5188518 39.85 71.1 1
11:19:06 2024-01-24 674613 675449 213436 208939 340613 348852 366158 360210 229575 227672 278953 285744 318658 323103 4252264 4553064 6509561 6343604 1152196 1193182 309493 274411 288595 290215 331578 321934 318936 322622 220158 222719 728200 683979 1548490 1493918 466777 465241 675481 682131 860399 836374 889679 894424 946084 955579 915816 1016037 2154748 2262076 1305837 1143264 749390 729501 888094 888480 935476 943028 974193 990980 1102869 1098550 5004150 5201094 39.85 71.1 1
11:19:07 2024-01-24 685209 673280 212763 207746 340757 348852 362921 360790 229540 227285 278793 286875 318059 320468 4257169 4583329 6513373 6359141 1156642 1192091 309250 274604 290422 290321 330576 323176 317048 320896 221502 223114 722109 681395 1551902 1503138 467578 466559 678407 682615 860399 838514 887879 894719 941963 957534 920890 1013074 2160918 2271269 1315253 1133697 746506 729387 889377 889513 938255 948408 970311 984465 1103688 1102547 5053361 5192775 39.85 71.1 1
11:19:08 2024-01-24 683257 674882 212549 209547 339728 348852 364020 360898 229540 226369 279599 284748 319093 321370 4267437 4581026 6546862 6340421 1150666 1189577 310695 272928 291194 290714 331847 321934 319903 319925 222543 223741 723169 688881 1539758 1501681 469348 464612 681818 686459 852357 831503 897634 900630 935544 952101 925062 1026124 2170191 2280463 1296726 1126281 742987 735830 893511 885463 934336 954147 979637 985291 1091089 1098938 4999853 5190256 39.85 71.1 1
11:19:09 2024-01-24 677763 674918 212874 209048 342523 347865 365124 360390 232832 226019 279635 285054 318364 323291 4252264 4509704 6546862 6345234 1138066 1199658 310695 272928 291751 290285 330844 322459 318454 321906 221684 222067 721293 690855 1542144 1492858 469718 466559 676968 685758 859691 830162 888922 902621 944707 954831 917118 1021268 2166835 2257680 1328720 1138014 742456 728701 897361 893525 930329 945731 981733 988864 1097269 1097498 4976095 5190256 39.85 71.1 1
11:19:10 2024-01-24 678623 674826 212869 209004 340864 346883 363175 361042 229289 227567 279455 289701 318317 323399 4260824 4571683 6518886 6345234 1155602 1189504 308349 274376 288667 289880 331847 323033 317013 322884 221156 223114 715754 679448 1536604 1501800 467211 465241 674982 682131 860945 839381 888922 893193 944744 955651 921021 1016873 2160918 2266893 1289331 1140174 748717 728701 889382 894683 939628 943028 970311 989295 1109369 1103509 5023393 5223305 39.85 71.1 1
11:19:11 2024-01-24 686713 674369 214056 208826 339323 347528 363911 360790 233158 228521 278741 284867 319388 322040 4259726 4648495 6528212 6325591 1166042 1195548 308349 274639 288631 290039 333866 322539 319679 320896 221537 223741 724619 679170 1544736 1512358 466513 463200 679850 682615 853071 839381 895717 894719 937567 955615 922402 1021231 2160918 2289657 1311486 1127083 748104 735309 888115 885467 940870 946664 974805 987140 1099267 1103217 5048158 5200385 39.85 71.1 1
11:19:12 2024-01-24 686718 674466 212686 208535 341376 346933 360988 359269 233158 226404 279169 284947 318835 320468 4252264 4566180 6528212 6326490 1147354 1193182 311202 272928 291316 291130 331847 320473 320424 320375 221493 222101 717369 688881 1539368 1501007 467983 464972 679887 683747 853034 832522 895717 901851 937567 946674 921058 1023131 2170191 2278847 1294878 1128689 742987 735309 896161 884835 932982 953793 983224 987215 1088347 1098828 4995014 5177445 39.85 71.1 1
11:19:13 2024-01-24 675264 675453 212587 209148 341620 345854 364093 360136 230148 226230 279205 284003 317427 322418 4255556 4497886 6518886 6340384 1140885 1193818 312184 272928 290300 290418 330808 321945 318454 320932 221502 222033 714325 688881 1546074 1488647 466550 466559 677447 686017 860399 832091 887336 899669 944707 956181 915631 1019775 2165569 2265286 1302070 1139943 744384 728420 898377 895052 934300 945586 978651 991574 1102290 1098828 4983048 5180752 39.85 71.1 1
11:19:14 2024-01-24 678073 673041 212984 208861 340900 346883 364869 361042 229289 227107 279599 289329 319093 323891 4258335 4560452 6528212 6340384 1155602 1195548 308349 275253 290300 290538 331883 321970 317048 322884 221156 222067 715754 679448 1534141 1501891 467211 465241 676452 682615 862202 839381 888922 894719 946259 955687 917118 1019049 2157849 2268052 1287482 1140827 750776 730143 892507 894609 939665 942846 972968 988640 1106404 1102837 5011757 5196240 39.85 71.1 1
11:19:15 2024-01-24 686230 674079 213390 208943 339693 347528 364093 360970 228969 227848 279169 284605 319353 320433 4235536 4628408 6537537 6331005 1161825 1194664 308125 274604 291194 289035 333396 320473 318972 320932 221537 222033 714325 679448 1545652 1512358 469112 463236 678888 682615 854280 838786 896570 894719 938232 954870 922402 1020151 2164031 2288035 1298575 1130599 748453 735720 890010 887318 940833 953793 976978 985103 1096825 1100175 5033348 5192497 39.85 71.1 1
11:19:16 2024-01-24 682827 677675 213060 208861 338802 347528 363175 359847 229923 226914 279169 284074 319388 320468 4247709 4559688 6584164 6331005 1143203 1189577 309754 273765 290952 288965 333866 321446 317937 322622 221156 222067 720269 686915 1542519 1497374 470051 463236 675974 685529 858411 833934 890485 900666 941297 946674 917118 1026198 2170105 2262846 1296726 1137977 744580 731417 894779 890508 935627 948372 982433 988827 1094494 1095942 4950047 5182846 39.85 71.1 1
11:19:17 2024-01-24 678818 674583 213729 208821 340385 346933 363976 359557 228969 227460 278544 289701 318388 322154 4235810 4539739 6504927 6331005 1153916 1192091 310154 274184 288306 290285 331883 321446 318454 321870 220158 222565 719544 683005 1556690 1493918 465195 465241 675444 682615 861623 836410 888922 897264 947155 955615 915816 1019116 2163836 2267317 1283785 1144523 748637 732332 894452 893045 938168 945731 974469 990748 1101941 1103803 4990025 5195926 39.85 71.1 1
11:19:18 2024-01-24 685213 674578 213725 208175 339871 347492 363579 360970 233193 227813 278313 289432 319093 322334 4258335 4624147 6504798 6326213 1167492 1193818 309754 274639 288640 290356 333396 320473 319939 320646 222039 222067 724619 680576 1554902 1510213 467776 463563 680851 681647 854886 839381 897662 894085 938232 962970 926302 1019116 2163929 2293445 1311486 1130298 751002 735162 888115 887990 940870 946664 972692 985178 1097604 1104961 5043969 5180089 39.85 71.1 1
11:19:19 2024-01-24 683993 677075 213091 209006 340376 348541 364093 358799 230148 226439 279402 289432 319317 322371 4255298 4562481 6551525 6321627 1149027 1194664 311202 273765 291129 290770 333396 320245 320424 321906 221156 222754 727856 688881 1543120 1501007 468646 462546 678888 685236 855970 832091 895741 904954 940713 955831 922733 1027852 2173254 2284199 1298575 1135144 744384 735835 896724 885463 935627 952020 979637 988123 1090732 1097387 4980502 5188794 39.85 71.1 1
11:19:20 2024-01-24 676298 675069 213082 208856 341692 345370 364093 359883 233299 226404 279169 284072 318130 324209 4252264 4488301 6523564 6345234 1140426 1189540 312148 272964 291471 290762 329880 322495 320004 321906 221537 222067 713789 688881 1559261 1488920 467983 466559 676968 685758 860945 833632 890078 903666 947352 956072 918386 1021884 2163929 2260629 1311486 1138014 743395 727937 896954 893414 931650 945731 976777 988715 1098897 1097384 4975933 5192497 39.85 71.1 1
11:19:21 2024-01-24 679552 673091 213055 208861 341969 345370 363066 361042 232832 227072 279169 284003 317427 322418 4255556 4571753 6471581 6343604 1160808 1189540 309962 274184 290350 290762 329845 322459 319903 319961 222230 223114 717183 683005 1540128 1503138 467776 466559 681818 684371 858448 839060 895434 897264 940897 961607 923008 1016208 2163929 2267086 1315253 1133971 747782 730773 889382 888590 939536 947306 972470 985903 1105255 1103399 5056970 5188794 39.85 71.1 1
11:19:22 2024-01-24 682680 674435 212533 209222 339871 346411 361024 361006 233264 226369 279599 284867 318035 321441 4252264 4574519 6546862 6321077 1151133 1192960 311456 272928 291194 289229 331883 323952 319939 321630 222230 222067 724619 688881 1547302 1502072 469385 465022 682712 689441 855362 833706 898236 899595 936756 953265 926266 1026086 2170191 2278628 1284307 1122208 742987 731600 893511 889875 935516 952092 976777 983774 1093719 1097498 5004150 5176381 39.85 71.1 1
11:19:23 2024-01-24 678856 674111 212726 209252 338838 346133 365568 359847 232832 226949 279671 283870 318870 322418 4235574 4553394 6574839 6335862 1137255 1192091 309754 273800 292054 289000 331847 322459 317973 322657 221537 222101 723169 686915 1630349 1499321 470497 465022 677404 687971 860974 832522 891461 903114 944351 946674 915816 1026198 2170105 2257680 1315253 1136395 742456 732853 894890 889513 934336 945188 982433 988864 1094223 1093473 4940655 5183125 39.85 71.1 1
11:19:24 2024-01-24 676964 674587 213579 208852 340625 346411 364267 360390 228969 227848 278544 285298 318835 321441 4246204 4558496 6509561 6335862 1155602 1192091 311210 274219 288595 290215 330522 321482 318936 322622 220647 222410 730238 684329 1573340 1500612 467776 465204 675961 682504 862198 836856 888847 894461 946084 955651 917118 1019116 2160645 2266893 1311486 1144523 748637 729510 888723 890696 937540 945731 973891 991724 1103688 1100175 5006400 5190752 39.85 71.1 1
11:19:25 2024-01-24 685735 675453 213765 208526 339871 348296 364093 360970 232867 227848 278509 289329 319129 320397 4255556 4639334 6556188 6331344 1164919 1195511 308099 274604 291545 289317 333396 323952 318972 320575 221982 224336 712895 681395 1550017 1516658 469447 463746 680815 682504 856007 839381 895717 897375 938232 957351 922255 1022726 2167108 2286942 1311517 1127885 746506 734788 889377 885463 940966 952056 973928 982330 1097604 1101438 5018826 5182148 39.85 71.1 1
11:19:26 2024-01-24 683957 675152 213091 209006 338873 348541 364720 359340 233229 227107 279438 289329 319836 322334 4252264 4559239 6593750 6321627 1144575 1195585 310730 273765 290372 289809 333396 323033 320988 322108 220908 224652 707135 688389 1537920 1500296 469112 463709 677404 686505 857923 833343 893245 899447 942335 954831 918990 1029127 2171707 2273972 1294878 1134778 744384 733835 893290 888078 933010 946628 979599 988123 1093448 1097384 4947716 5183125 39.85 71.1 1
11:19:27 2024-01-24 680343 674583 213774 208496 341704 346411 363175 358764 232797 227848 278741 285561 318388 322652 4246204 4539739 6500297 6339463 1151133 1189540 309754 273765 288523 290480 332286 323952 320988 320789 221351 224846 735665 684956 1582678 1493158 466777 466229 675481 682615 860399 838463 890153 897264 946754 958889 917007 1016761 2159110 2268502 1300187 1145707 748717 730977 892245 891406 936802 945731 973853 991686 1103651 1100139 5004150 5196203 39.85 71.1 1
11:19:29 2024-01-24 686449 675449 213689 208281 339836 347492 363836 360390 229611 227778 277885 289497 318481 322224 4255298 4634771 6509437 6330411 1170580 1192992 309506 275197 288270 290269 333216 322886 319761 323132 221897 224020 724619 679448 1566169 1511702 466513 463891 681818 683529 856007 839381 895717 891780 939655 955687 926377 1019775 2163993 2294533 1319020 1128689 748717 735830 888115 887350 942875 946628 970274 985178 1097604 1107082 5032366 5186824 39.85 71.1 1
11:19:30 2024-01-24 682827 674042 213020 208535 338766 348505 363175 358764 233158 227107 279366 284069 319317 322757 4248956 4553208 6593717 6321627 1144896 1197491 309976 274128 290274 289404 333722 321791 318277 322705 221324 224336 730963 686915 1535669 1499230 470014 463564 676895 685529 857960 833897 893935 900949 943334 946601 917770 1026161 2170191 2257680 1294878 1136395 743517 731668 894595 886879 934336 948408 982433 988827 1096048 1094247 4947716 5182848 39.85 71.1 1
11:19:31 2024-01-24 678372 675060 213544 208647 340349 346411 363976 360354 228969 227778 278705 289665 318799 321894 4252264 4558870 6509561 6346920 1154861 1191928 309612 274462 288450 290445 331704 322775 319725 323136 220776 222754 721719 683979 1567019 1501362 468339 465899 674946 682615 862124 838044 889188 898539 947426 955651 918423 1017548 2160918 2266893 1305837 1145707 750320 731009 892877 892074 938204 946400 975861 993848 1105255 1101695 5013555 5205582 39.85 71.1 1
11:19:32 2024-01-24 685703 675060 214357 208491 340864 349067 364093 360970 233158 227813 278705 289568 319353 320397 4258335 4624147 6499413 6329998 1170299 1196578 313272 274462 288423 291472 331668 321374 320838 320896 221537 223741 715754 685311 1553213 1503138 466777 465899 682301 682468 857923 839381 895717 894719 939192 961130 925062 1021231 2163994 2296162 1289331 1130298 750320 735830 889377 887981 943545 946664 972387 983029 1097306 1106256 5041772 5188794 39.85 71.1 1
11:19:33 2024-01-24 683957 675069 213055 209152 339588 349366 364866 359557 233158 227072 279599 289258 319034 322224 4252264 4562481 6569615 6329591 1150273 1194508 311024 274427 291460 290250 333360 320437 320909 320611 221599 225141 731186 688881 1543120 1500296 470118 463891 678617 685721 855492 833706 895717 902658 937829 954794 919642 1029127 2170021 2277722 1319020 1136395 744914 733807 894558 888078 931650 946628 979599 988864 1091323 1097384 4941840 5186824 39.85 71.1 1
11:19:34 2024-01-24 681313 675060 214061 208500 340936 346411 364608 358728 229611 227778 278741 289736 318353 321406 4252264 4531520 6517601 6339090 1144896 1196650 311858 274184 290263 290762 331310 322208 318936 321835 221466 223741 723169 688881 1558041 1488920 466147 466559 678407 686017 859654 834524 889146 898681 944744 957534 915816 1022726 2163993 2271269 1326801 1147340 748717 731526 893511 892111 935476 947306 975165 993848 1103688 1099326 5004150 5196203 39.85 71.1 1
11:19:35 2024-01-24 684933 674551 213685 207885 340900 347492 364093 360355 233123 227072 278509 284038 318445 320433 4255298 4589203 6480712 6357851 1163257 1195548 309971 274604 291162 290621 330522 322423 320761 320860 222578 224020 720042 683005 1536034 1501681 467946 467220 681818 684556 857651 838786 893096 896627 939229 962860 922402 1016037 2160918 2285320 1327307 1131910 750240 732636 888833 888181 940202 946592 970274 982991 1098860 1106525 5046153 5186824 39.85 71.1 1
11:19:36 2024-01-24 685968 675760 213015 209006 340349 348242 363579 358764 233229 226721 279169 289294 318810 321768 4259892 4570307 6542028 6312576 1147354 1194181 311024 273729 291157 289880 332819 321971 320660 320789 221502 225019 732679 688881 1562326 1501007 468979 463891 678888 685721 855492 832128 895717 902344 939563 953447 921674 1026124 2173202 2284347 1294878 1133128 744454 735830 897361 887981 932982 953438 981733 988552 1090514 1097384 4973919 5180089 39.85 71.1 1
11:19:37 2024-01-24 676826 676494 213051 208826 342446 346375 362596 360644 228734 226404 279599 284038 318551 324981 4260824 4485373 6555702 6340384 1137954 1197491 310188 273765 296352 289880 331202 322423 318454 322359 221848 222067 724619 688881 1548661 1501007 470718 466229 676931 687739 861518 830878 888510 903939 946084 952065 918423 1023131 2168649 2256079 1300424 1138014 742987 729382 898637 893525 931650 949998 982433 991686 1098860 1096607 4957122 5186824 39.85 71.1 1
11:19:38 2024-01-24 676298 674555 213729 209178 340900 346133 363211 361042 229611 227921 279347 285655 318810 324167 4254439 4569375 6518886 6339651 1157253 1196689 308385 274604 290155 290215 331525 322160 317937 322920 221502 223741 715754 679448 1550142 1503138 467578 465241 676968 682615 861932 839381 888922 893083 944707 959227 919642 1019775 2160918 2266893 1315253 1138014 748637 728701 890102 891743 940870 945731 973081 988827 1108015 1103057 5041772 5192497 39.85 71.1 1
11:19:39 2024-01-24 684349 674074 213055 209837 339836 350067 364608 360717 228883 227602 279383 283963 319211 323139 4254439 4635705 6536615 6331005 1166004 1193660 308314 274639 290300 289844 333324 320473 319903 320932 221848 222067 714325 679448 1535081 1515582 468110 463927 681063 682615 855492 839381 897919 894719 939563 955651 923666 1025069 2163994 2292906 1302273 1128689 748717 735830 890010 887981 940870 952092 974469 985903 1097604 1103363 5028774 5195112 39.85 71.1 1
11:19:40 2024-01-24 684769 674804 213051 209143 339307 349343 365826 359559 230254 227320 278936 285267 319919 322608 4248361 4537568 6546822 6318460 1146462 1192960 310224 273765 290988 290039 333396 320401 320424 322620 221346 222565 732679 688881 1534939 1501793 468646 463659 678888 685721 855492 832128 895442 902658 940897 952065 919679 1025463 2170191 2280463 1317136 1134778 745169 735309 896724 885463 931650 946664 979599 988789 1090477 1097384 4953583 5186824 39.85 71.1 1
11:19:41 2024-01-24 678856 675032 213930 208899 341641 348852 365124 359739 229117 226967 279419 286472 318176 325203 4247709 4493078 6518886 6345234 1140885 1192091 312112 272928 290873 290224 330576 322459 318936 321870 221537 223741 723169 688881 1537514 1484440 469348 467220 677927 686766 862202 832055 887846 903778 946084 956857 916966 1022726 2167108 2265286 1288638 1140790 744914 729387 898711 894683 931378 947069 979637 991686 1100454 1098938 4961444 5186824 39.85 71.1 1
11:19:42 2024-01-24 679665 674978 213445 208943 342307 347865 365124 362976 229575 227637 279419 285668 318799 324117 4252264 4573566 6527378 6348532 1156642 1192923 310368 274604 290796 290524 331883 322160 317048 322622 221502 223741 708544 679448 1537891 1503138 468110 465241 677367 682615 861555 839381 888922 891817 947155 955651 919679 1019775 2160918 2268502 1315253 1139133 748717 728283 891612 894683 940870 945731 972387 987027 1106411 1103326 5052590 5200815 39.85 71.1 1
11:19:43 2024-01-24 686370 673933 213538 209693 340206 348398 365087 360826 229184 227672 279599 284069 319353 321406 4264670 4608843 6565535 6340384 1155893 1197282 309971 273765 292054 290215 332855 323453 318936 321620 221883 223114 722638 683349 1544689 1512358 471784 465241 682786 686017 857314 837004 895829 898317 937865 956181 927036 1028100 2176368 2280463 1328436 1125480 745169 733711 894890 887985 936839 954822 979599 983029 1094494 1098550 5007023 5196693 39.85 71.1 1
11:19:44 2024-01-24 678709 676156 213433 210026 340170 348852 366677 360354 229399 227107 279599 284069 319776 322383 4252264 4560201 6612972 6302986 1145754 1195548 310913 273765 290988 289633 333866 323722 319455 321584 220846 222719 727856 687897 1541556 1501007 468646 463989 677927 685236 857923 833343 894405 902455 941260 946710 919371 1029127 2170191 2269660 1317136 1138014 743395 732874 894816 889513 935476 946556 983835 990980 1096825 1095868 4950021 5188248 39.85 71.1 1
11:19:45 2024-01-24 680828 674877 213887 208682 341513 346411 364608 358764 233158 227778 278881 289533 318835 324215 4244322 4511340 6499960 6340384 1151133 1193781 310695 274411 288595 290762 331345 321446 318454 320932 221502 222754 718683 686915 1563642 1484440 466513 466229 676489 684556 860399 835781 890448 897372 946754 955579 915816 1019775 2160918 2269389 1311486 1144077 748637 729423 893511 893377 938204 945731 973891 992431 1106215 1103509 5011832 5196616 39.85 71.1 1
11:19:46 2024-01-24 686160 674400 213535 207846 340936 347492 363066 360681 233193 227072 278705 284678 318353 319947 4253795 4580093 6462307 6330186 1163332 1193818 309714 274219 290449 290833 330808 321934 319939 320410 222195 223427 709954 683979 1547245 1503138 465159 466889 681818 682615 857923 838786 894405 894719 939229 963240 925062 1016836 2163720 2292906 1319125 1131555 749921 735830 889382 889475 942243 946628 972020 984991 1099796 1106379 5058696 5197681 39.85 71.1 1
11:19:47 2024-01-24 686718 673538 212871 209187 340385 348118 363066 359305 233193 226404 279402 285526 318693 319912 4250751 4562481 6528212 6317118 1148256 1193818 311166 273765 291194 290285 331883 322575 320649 320932 221502 222101 723443 688881 1535692 1501406 469348 464583 680369 685721 854886 832091 895717 903298 939563 952101 924406 1026124 2173279 2280463 1296726 1131481 744384 735830 897361 885463 934300 955822 981453 990975 1091479 1100496 4989874 5180089 39.85 71.1 1
11:19:48 2024-01-24 674914 675064 212772 209597 341924 345370 363175 360680 229470 226300 279743 289294 318353 323171 4252264 4512547 6556188 6349763 1138066 1196773 310224 273765 292054 290361 330880 323176 318454 322657 221537 222410 724619 688881 1552282 1493918 470718 466559 676968 687776 862202 831503 889303 904954 946259 952101 915668 1026161 2170191 2257224 1401645 1138014 742987 731563 899565 894317 935553 951096 985239 993735 1100452 1097682 4945372 5188794 39.85 71.1 1
11:19:49 2024-01-24 677223 674555 213729 209152 342498 347492 364963 361006 232797 227813 279599 285561 318870 321441 4252264 4557088 6509561 6321039 1153953 1189540 309285 275060 290300 290524 331883 322196 318972 322920 220992 222565 723169 683005 1567571 1499656 466513 466289 676452 682615 863461 838786 887846 898044 947426 961166 917770 1016873 2160918 2268015 1313370 1142451 750846 730699 893143 898162 940833 945586 974729 991537 1106750 1103619 5013555 5205582 39.85 71.1 1
11:19:50 2024-01-24 686449 674111 213756 208974 339454 348541 364608 361006 228969 228297 279599 284468 319353 320433 4253795 4633366 6546862 6312060 1166042 1192960 308349 275253 290988 289439 333866 321446 319939 321906 221883 222067 714325 679448 1548836 1516658 469348 464583 680851 682615 855492 838551 895969 897264 939563 955687 923628 1022367 2164031 2289657 1300424 1132216 749927 736253 890642 887981 940870 953793 975823 986511 1097604 1102583 5018473 5188794 39.85 71.1 1
11:19:51 2024-01-24 682827 676165 213531 209002 338838 348577 363721 359847 233229 226914 279635 284468 319388 320433 4246204 4557155 6556197 6293929 1147028 1192113 311166 274411 291194 290538 333631 320473 319939 321906 221156 222599 721971 688881 1544650 1501195 469015 463659 678888 685488 855492 832128 895717 903298 939655 954156 919716 1026161 2170191 2284675 1296726 1131407 744580 737361 898600 885352 935627 954676 981733 985941 1089472 1098938 4971123 5177137 39.85 71.1 1
11:19:52 2024-01-24 674877 675069 212384 209041 341924 346133 362631 360934 233229 226019 279635 286575 317427 322454 4235536 4488301 6556188 6340384 1136446 1192091 309542 272928 292054 289809 329666 322459 318454 321906 221528 223741 709870 688881 1535395 1493918 470718 466559 676968 687776 860945 832522 887962 902986 946084 954156 917770 1022501 2173202 2259644 1300424 1140449 743517 730773 897065 893143 931650 947069 981453 990980 1102290 1096607 4958521 5179429 39.85 71.1 1
11:19:53 2024-01-24 675338 673028 213091 208821 339871 346883 364267 361042 228969 227266 278777 289533 318388 322383 4252264 4557303 6509561 6339463 1153953 1189540 308349 274219 290300 290321 331883 322423 316978 322395 221537 223114 722901 679448 1547248 1502866 467946 465241 677927 682615 860945 839381 887883 894719 946084 960137 923666 1019116 2163929 2268465 1317136 1138014 749780 730773 891282 894683 942307 945731 974108 988827 1106824 1103363 5058400 5185860 39.85 71.1 1
11:19:54 2024-01-24 683725 673127 213060 209213 339836 347492 364746 361042 228969 227460 279635 284069 319353 320468 4246204 4614255 6555913 6339463 1156716 1192960 308314 273765 291848 289880 332891 321410 319679 320967 221537 223114 714325 679448 1552315 1512358 470718 464912 680851 684556 856706 837004 895717 897079 942186 957351 927624 1025613 2170161 2284199 1349153 1125765 746581 733711 891471 887981 940966 953793 976739 983774 1094494 1102056 5006400 5177445 39.85 71.1 1
11:19:55 2024-01-24 679892 675060 213091 209252 338846 346969 364267 360970 232832 227107 279671 284069 318870 322454 4246204 4549532 6555809 6339209 1138066 1192960 310940 274219 292054 290161 331883 322459 317084 322884 221191 222067 721719 686424 1606906 1498879 470460 465241 676968 686766 859691 832128 894792 904954 946259 953127 916800 1028244 2173254 2267333 1294878 1137204 743517 733192 897643 891069 934336 946592 983558 991574 1096048 1094283 4944184 5179429 39.85 71.1 1
11:19:56 2024-01-24 678335 676238 213760 208830 340900 346447 363976 360390 229174 227848 278777 289365 318870 321441 4252264 4534062 6504927 6331344 1153916 1189540 310259 275253 288631 290762 331847 322230 319419 322884 220846 223098 723443 684956 1562257 1493046 466550 466229 675019 682615 863321 839658 891386 899817 948733 960247 917007 1018862 2162388 2266893 1309603 1145707 750776 733295 893511 893414 939536 948651 975351 994745 1103688 1103399 5004592 5188794 39.85 71.1 1
11:19:57 2024-01-24 685735 675069 214065 207876 340900 347492 364093 361006 232867 227460 278509 284038 319353 320205 4253795 4605390 6481585 6331344 1169998 1195548 310259 274675 288117 290559 332927 320473 320388 320967 221573 222067 714325 680092 1557755 1505967 466513 463600 684190 682357 858448 841768 898236 894646 940625 960985 926266 1019588 2164031 2292906 1307720 1131910 750240 735830 889736 889764 943582 946701 970311 985613 1097306 1106525 5041772 5188794 39.85 71.1 1
11:19:58 2024-01-24 683957 674804 213086 209213 339876 348577 363140 359883 233193 226439 279081 289329 320096 321312 4246204 4563658 6528212 6302986 1150666 1193818 311675 274219 291230 289431 331883 320212 320909 322620 221537 222754 723443 688881 1547245 1501495 470118 464328 681707 688460 855419 834299 898601 903151 940156 953265 922365 1026967 2173278 2285320 1319020 1131518 744109 736512 897998 885463 933673 953474 981733 988827 1089742 1097384 4961946 5181400 39.85 71.1 1
11:19:59 2024-01-24 676863 675064 213060 208852 341964 346411 362667 359593 233299 227107 278777 284038 317463 321477 4247709 4491789 6508846 6340710 1140501 1196689 311202 272964 291848 289809 330844 322459 318454 322395 221346 222067 723169 692340 1554801 1491837 471126 467882 678368 689441 865306 834299 891461 904161 947426 956181 917039 1022539 2168649 2258871 1320197 1141649 744580 729003 897850 890480 931415 947738 982433 991724 1100491 1096964 4966527 5185095 39.85 71.1 1
11:20:00 2024-01-24 678372 674592 213579 208861 340900 345405 362886 361042 232832 227460 279402 289365 318388 324154 4252264 4566180 6500350 6354606 1162465 1196316 309502 274639 291373 289809 329916 323439 318972 320967 221946 223513 721471 682371 1565281 1506042 467799 467882 682749 684519 861586 839345 891863 894461 941963 962215 922914 1015314 2160918 2278187 1302273 1133971 747571 729564 890102 889219 940870 946556 973081 988864 1105255 1103399 5053361 5188794 39.85 71.1 1
11:20:01 2024-01-24 682675 674587 212721 208861 340625 347212 363066 361042 233264 226212 279671 289432 319353 321441 4246204 4574245 6537224 6331344 1150077 1203037 311202 272964 292054 289809 332387 321934 319206 320682 222641 223598 714182 686295 1570064 1509555 470571 465095 684204 688460 855492 836374 897746 898733 939563 957534 927695 1026124 2173254 2277722 1309668 1125480 744580 733812 891914 883981 935476 953683 979562 985178 1094494 1099326 5001886 5177445 39.85 71.1 1
11:20:02 2024-01-24 677297 674982 212682 210170 340589 347865 363685 360934 233123 227072 279599 284069 319093 322418 4245926 4550569 6584164 6307446 1144575 1194878 310224 273729 291194 289598 333095 324413 320761 323052 221205 224372 721719 687280 1560110 1501793 470163 464980 676895 686017 857923 834524 892910 901231 943297 952306 918221 1027475 2170191 2259282 1319020 1137204 744384 733638 894669 889476 934336 946592 983835 988827 1096048 1096607 4945372 5185446 39.85 71.1 1
11:20:03 2024-01-24 679855 675060 213694 208496 340860 348508 364608 359269 233229 227072 279133 285071 318317 322156 4235536 4490853 6500236 6340384 1141701 1193781 312148 274128 290010 290621 330790 322315 318794 322216 221360 224214 720399 690855 1563784 1491294 467909 467551 678617 685721 864076 834299 889211 900949 944707 957461 917770 1022726 2166926 2268502 1303953 1140790 745444 729482 894595 891960 931650 947069 978131 993102 1100454 1099717 4975933 5186824 39.85 71.1 1
11:20:04 2024-01-24 678669 674070 213394 208967 342692 347374 364608 361042 229450 227037 279405 285267 317392 323399 4252264 4572224 6527495 6339199 1157253 1194904 309002 274391 290903 290586 331704 323260 319402 322441 221360 223706 715591 681395 1543327 1503138 467946 466559 680301 684070 862129 839381 887846 897227 946084 961094 922365 1021231 2160918 2268502 1311486 1138014 748637 730254 889377 894683 940870 944552 973081 987345 1106375 1103326 5051177 5186824 39.85 71.1 1
11:20:05 2024-01-24 684444 674042 213024 209652 339836 347212 364608 360717 229611 226369 279635 284867 318799 321406 4258335 4590298 6546862 6327947 1155526 1192701 310553 273658 291945 289739 332194 321755 319501 321466 222365 223114 719819 684329 1560726 1509931 470608 465241 682786 685721 856706 836856 898274 900630 938897 957867 927695 1024626 2170191 2277722 1309668 1123842 744454 733711 894779 889475 938168 952020 978865 985291 1096048 1100103 5004150 5186824 39.85 71.1 1
11:20:06 2024-01-24 676790 675060 213024 209837 340625 346149 364231 360354 233158 227072 279707 284867 318775 323363 4248956 4521793 6556188 6356407 1137916 1192775 310771 274042 292845 290974 331668 324726 318642 322849 221883 224703 723169 690249 1545475 1498166 470718 466559 677927 690423 862202 833114 890448 904917 946754 954831 916966 1024589 2170021 2257680 1311517 1138014 743517 729387 899275 892111 930963 946520 983133 993571 1100454 1096607 4933203 5186824 39.85 71.1 1
11:20:07 2024-01-24 675301 673091 213729 209152 340900 346411 364267 360970 229450 227778 279366 289736 318835 321894 4252264 4537102 6517266 6348418 1151552 1195674 310517 275075 288541 290657 331812 321898 318936 321835 221502 224968 731186 685934 1551320 1492858 466513 466449 676931 684556 860399 837004 890462 898644 946754 955579 917118 1021231 2157849 2268502 1302070 1147340 749705 731554 894145 894793 938168 949324 973891 993848 1105255 1100139 4990063 5196203 39.85 71.1 1
11:20:08 2024-01-24 686188 674070 213685 208171 340900 347456 363579 360680 233123 226879 278277 284279 318353 320172 4252264 4580093 6480548 6338986 1163891 1196689 310082 274148 290263 290621 331296 321446 320624 320753 222159 223741 717183 683979 1563804 1506710 469265 467220 682786 682615 857923 839381 895168 893248 939229 964298 925062 1019011 2160918 2292906 1300187 1131518 750776 735830 889382 890064 943582 946628 972387 983029 1098046 1106525 5041772 5192497 39.85 71.1 1
11:20:10 2024-01-24 683957 676233 213060 209178 339831 348541 364608 358764 233193 226879 279563 289294 320544 321312 4253795 4566448 6537412 6329553 1151133 1192960 311166 274320 290851 289633 332441 321149 320874 321609 221502 222719 717369 690855 1532383 1500296 468979 464583 680815 686729 855492 832091 897657 904273 939563 954120 922402 1026124 2173241 2280463 1319020 1131910 744384 736512 897361 885472 934336 954111 981033 987811 1089706 1098938 4982244 5177445 39.85 71.1 1
11:20:11 2024-01-24 676863 675060 213399 208817 341928 346411 364866 358764 228259 227072 278741 284296 317427 321894 4253795 4499018 6527242 6349441 1138028 1192886 310913 273482 292474 290488 330808 322913 318901 322395 221395 222067 724619 688881 1543601 1492858 470718 467220 677927 687739 862202 832522 887846 903939 947426 956181 916966 1023094 2168649 2259282 1296726 1141262 743924 729387 898637 894048 931650 949324 982433 991686 1100454 1097384 4966527 5186824 39.85 71.1 1
11:20:12 2024-01-24 677763 674033 213055 208972 340900 346133 363140 361042 229450 227425 279599 289736 318353 324167 4257169 4570164 6537359 6330110 1157253 1192812 308314 274568 290300 290285 331561 323152 317831 322884 222004 223584 711363 679448 1544723 1501793 467946 466229 678407 682615 863802 839381 889146 896627 947426 960100 921021 1019775 2163993 2271269 1293029 1134778 748717 729423 890642 894683 940870 948408 974469 988048 1106824 1105743 5060583 5188794 39.85 71.1 1
11:20:13 2024-01-24 682823 674555 212690 209837 340349 348242 363579 361042 233193 226369 279383 285325 321427 324482 4254439 4588998 6546862 6325441 1152308 1196689 311166 272928 291763 290215 332387 322923 319419 320635 222927 223721 717183 687897 1554104 1505273 470718 465241 682786 687739 854886 835781 894180 902307 938232 957534 927036 1026161 2174753 2283700 1313370 1125480 743854 735396 891950 888078 935682 954822 979599 984928 1094494 1099326 4995179 5170603 39.85 71.1 1
11:20:14 2024-01-24 676826 675382 213055 209872 340349 346411 363211 360644 230148 227532 281201 284654 318952 323255 4251399 4563620 6569935 6311985 1143278 1194083 310118 274184 292054 289607 332891 321898 318419 323565 221156 222067 720269 686424 1563801 1500724 470718 464912 676968 686243 860399 833343 892424 903939 944707 952029 918423 1029127 2170191 2256079 1383052 1138014 743517 732599 894816 892074 934336 949998 983835 991686 1096825 1094210 4938311 5183125 39.85 71.1 2
11:20:15 2024-01-24 675301 675069 213729 208972 341416 349842 366640 359523 229470 228275 279222 285668 318693 324206 4253643 4539739 6518182 6340384 1146965 1193182 312148 274184 290300 290621 330844 322423 318972 321906 221848 222376 724619 688881 1538531 1484513 467247 467882 678888 685721 864073 834561 889935 899669 946754 955579 917118 1022726 2164031 2269623 1299480 1147340 748637 731563 894890 894683 937933 948408 976008 994557 1105255 1103363 4990025 5198160 39.85 71.1 2
11:20:16 2024-01-24 686230 675060 213539 208758 341609 350339 363618 360862 229611 227478 279455 285425 318176 322275 4253795 4572224 6490129 6366726 1163332 1189504 310188 274604 291045 290762 330576 323403 318936 320932 222195 223114 721471 682032 1540090 1503138 469015 467882 680631 684556 860399 839381 892424 897264 944437 961130 922365 1016724 2160918 2274493 1317136 1133165 749705 732746 889082 888517 940870 946592 973081 989264 1103688 1108093 5043969 5189389 39.85 71.1 2
11:20:17 2024-01-24 686713 674777 213255 209750 341129 347385 362958 360499 230254 226932 279419 285521 319140 323139 4252264 4560549 6518886 6317118 1150666 1193034 312148 273800 291751 290109 332351 323748 320909 320611 221573 222754 718819 688881 1537946 1502072 470446 465241 681818 686729 855492 833307 897093 905066 939563 954120 925062 1026161 2174826 2280463 1319020 1128689 745975 736875 898711 885463 934336 954822 982433 987345 1091287 1098938 4961481 5182148 39.85 71.1 2
11:20:18 2024-01-24 678372 676497 212724 209043 341785 348605 366158 360754 229972 226897 279527 284867 318353 323399 4244322 4512547 6556188 6348532 1139688 1189504 310224 273765 292468 290974 331578 323630 318677 322395 221537 222565 723169 690361 1560489 1502199 470718 467220 677927 687812 862737 831466 890485 903939 947426 954831 918069 1023131 2170191 2259282 1304122 1138014 743924 729637 899275 894048 934336 946556 983133 993139 1100491 1097498 4953583 5195340 39.85 71.1 2
11:20:19 2024-01-24 676150 674405 214068 209048 341477 349347 366407 359631 229575 228131 279169 289736 319317 323984 4247709 4539739 6499960 6340384 1151133 1193182 310007 274639 288725 290798 331847 321934 318972 322323 221156 223132 720500 684956 1544136 1493918 466550 466559 675938 684070 862129 838191 889815 898681 948954 955615 917118 1021997 2160918 2271269 1307720 1146523 749705 731554 893143 894159 938204 948408 973891 994557 1105255 1102547 5004692 5197681 39.85 71.1 2
11:20:20 2024-01-24 688184 673924 213547 208322 340685 348362 363836 360898 229787 227618 278313 286687 319211 322224 4246204 4605390 6476161 6325667 1166546 1195839 309679 274184 288595 290621 331578 320473 320388 320896 221573 223741 715754 684467 1550658 1510213 466777 464255 681818 682615 855492 841768 896570 893193 937829 955687 925062 1021640 2167108 2292906 1302273 1128689 747782 735830 889641 887981 940870 954147 973580 985903 1097604 1106755 5040573 5188248 39.85 71.1 2
11:20:21 2024-01-24 686713 675342 212869 209013 340589 348505 364093 358799 233229 227214 279258 289834 319282 321275 4248361 4553208 6546845 6312248 1144498 1193182 310259 273800 291312 290321 333631 322118 319939 322359 221156 222754 730063 688881 1537891 1501800 469015 463891 678888 685721 856706 833307 895741 902658 941260 954831 921711 1029127 2170191 2274493 1294878 1136395 745444 733711 896724 889476 935015 946628 982433 990786 1096886 1100656 4943014 5181265 39.85 71.1 2
11:20:22 2024-01-24 678409 675064 213015 208526 341924 346411 364759 359414 228734 227037 278741 284020 318835 322275 4242898 4482490 6509561 6331005 1140070 1189596 312148 272964 291194 290974 330844 322423 318454 321870 221537 223741 723169 688881 1550494 1488920 469348 465930 678888 686766 862202 832717 889183 903298 946259 956181 916966 1020151 2168649 2257680 1317136 1140790 744388 729387 899915 894048 931650 949998 984969 995086 1103584 1097237 4957176 5210384 39.85 71.1 2
11:20:23 2024-01-24 674877 674587 213694 209032 341850 349594 364267 360644 229129 227654 278881 285748 318835 321441 4242898 4537342 6499413 6339463 1149451 1189504 310259 274184 288667 290798 331345 321898 318936 321870 221537 222754 742760 686915 1544976 1487678 466513 465666 676968 685529 859654 837004 890522 899757 946084 955615 917118 1020502 2160918 2271269 1309603 1145707 750776 731691 890650 891075 941636 949324 978927 994482 1106750 1103619 5004474 5196203 39.85 71.1 2
11:20:24 2024-01-24 686607 675453 214254 208500 340349 348577 364093 360970 230254 228221 278509 289533 319836 320433 4255556 4630074 6537537 6331344 1165558 1195579 308099 274639 291307 289352 333866 323033 319679 321906 221537 222067 724619 679448 1566428 1515309 469348 464583 680851 682615 855492 839381 898274 898650 937865 955615 925478 1024626 2167108 2283700 1345386 1127083 746506 734941 893143 889095 942346 953292 978651 985141 1097493 1103619 5009976 5182341 39.85 71.1 2
11:20:25 2024-01-24 685738 676020 213575 209187 338811 350836 364832 358764 233264 227107 279599 289365 319353 321996 4246204 4553208 6556197 6317118 1144575 1193781 310695 273765 291230 289809 333866 320473 319455 322395 221346 222719 726385 688881 1563804 1501007 469348 463891 678888 685758 857923 833934 895829 903629 940750 954831 921058 1029127 2170191 2282081 1298575 1135144 747782 735706 896959 889968 935627 953292 982320 990793 1094312 1100496 4956961 5170603 39.85 71.1 2
11:20:26 2024-01-24 674877 676716 212682 209048 342446 345890 362886 360970 233299 226369 279635 285074 318130 322418 4235574 4479414 6537537 6325591 1138066 1192128 310882 272928 292296 290321 331345 323140 318419 322395 221346 222067 723169 688881 1548044 1493083 470718 466889 677927 687812 862202 831503 889146 903939 947426 954831 916966 1021640 2168375 2253610 1293029 1141649 745646 731812 899915 893901 931613 948372 984499 992989 1100418 1097384 4969010 5179429 39.85 71.1 2
11:20:27 2024-01-24 676347 676409 213060 208852 341412 345370 362631 361042 229857 227107 279599 289329 317498 323435 4247709 4556881 6500297 6343769 1161066 1189540 309285 274184 290952 290321 330844 323870 318419 321906 222230 223427 715591 680908 1561100 1503822 468683 465930 679850 684556 860909 839381 890485 897264 944707 955723 922167 1016836 2166926 2277008 1317136 1136358 749705 731812 890642 894572 944216 948336 974469 988827 1106411 1106859 5060583 5185446 39.85 71.1 2
11:20:28 2024-01-24 684496 674079 213060 209833 340349 347492 364608 363084 232797 226404 279671 285076 319317 323029 4235574 4582399 6546862 6326490 1154211 1195548 309754 273800 292296 289880 332891 321482 320307 322133 222230 223114 720468 682860 1565680 1512358 470718 464912 682301 683747 857314 837004 895717 899669 939302 956181 927695 1028511 2177904 2283926 1328436 1125765 744580 734604 897324 890508 938168 954822 979637 984991 1096143 1100139 4999853 5179153 39.85 71.1 2
11:20:29 2024-01-24 678860 675069 213086 209995 339871 346969 363721 360934 232902 227107 279707 284069 318870 322418 4235574 4546741 6570158 6331005 1138066 1194664 310224 274411 292054 289000 331883 323176 317973 322369 221502 222754 723169 686915 1575230 1499544 471784 466229 676968 687812 860909 832091 892822 903939 944744 956509 918274 1027834 2173254 2256461 1302463 1137977 745367 732332 898637 892111 931650 948226 985239 993102 1098860 1096607 4947716 5179429 39.85 71.1 2
11:20:30 2024-01-24 675523 674328 213390 208535 340927 346411 364011 361042 229888 227495 279635 289437 318870 323891 4247709 4564214 6518886 6345234 1158908 1195585 308385 274411 290988 290356 331883 323176 317973 322657 222230 223114 722901 679448 1543676 1501681 468683 466374 678888 682615 864039 841171 889815 898391 948954 964335 922351 1021118 2160849 2272155 1294878 1144523 750776 728880 892245 897398 943688 947069 972433 992431 1107003 1106525 4990063 5190752 39.85 71.1 2
11:20:31 2024-01-24 686644 675064 214101 209213 340385 348577 363140 361042 232797 228201 279671 289428 320356 322154 4255556 4615216 6565513 6349763 1162689 1201259 311639 276363 293552 293019 334627 324532 323880 324852 224205 223477 728618 686915 1565541 1521578 474411 466658 690045 691835 867143 848983 908771 912978 952819 970762 939667 1039811 2201230 2312960 1349153 1138014 755832 744803 911924 906473 953099 973002 1000317 1006007 1115252 1119974 5036774 5235621 39.85 71.1 2
11:20:32 2024-01-24 691066 685034 214949 213224 351979 356333 376299 372675 233326 232827 286813 294438 326205 329345 4299090 4596011 6640116 6481065 1197431 1238260 319016 282603 304603 305129 349210 340074 335318 337665 228511 230692 740959 702710 1580124 1544397 481987 480639 705184 708065 893166 874191 928976 930131 973479 998226 955607 1050750 2242875 2384975 1336396 1168275 778912 762871 927704 928850 982622 991183 1009049 1024304 1139655 1145627 5149319 5305298 39.85 71.1 2
11:20:33 2024-01-24 711109 703909 216991 217572 355494 364151 389970 383277 237059 233570 293939 298084 332440 337236 4336632 4627573 6751746 6546747 1217160 1263558 322525 285914 309484 311206 356547 348710 342857 346204 229971 232026 750059 707746 1624397 1557634 486467 484660 705476 707058 899938 876224 924678 930754 976280 992593 948641 1044938 2270420 2403985 1418995 1165990 778912 762727 931696 930241 977749 988351 1004636 1019780 1133873 1142287 5170612 5355353 39.85 71.1 2
11:20:34 2024-01-24 721208 710487 214945 213074 356601 365246 392136 387939 237059 234128 297369 301795 334480 336998 4374013 4669731 6770672 6574852 1228908 1276174 318768 283233 311166 312188 359784 348188 342821 346553 228475 230732 745187 709413 1596253 1562616 484737 482608 700194 702974 890628 870125 918265 922379 960247 982102 939525 1032105 2277073 2397031 1319125 1162675 772280 755288 922476 921035 969592 973669 991785 1004538 1122076 1128394 5163463 5319909 39.85 71.1 2
11:20:35 2024-01-24 721485 713544 213756 209213 354047 360907 391479 387666 235166 232100 295496 299652 331941 337703 4367780 4626786 6762614 6565473 1237139 1281998 314234 279925 309338 310228 358413 348527 341017 346737 227584 228734 739550 705726 1599347 1558065 479827 479083 687712 691724 880620 857821 898747 907350 948345 963921 917002 1010915 2257773 2363207 1313366 1155019 760155 744570 909987 913122 953848 963912 976777 990581 1109659 1112442 5151639 5310544 39.85 71.1 2
11:20:36 2024-01-24 726558 712264 210741 206485 351983 359676 390260 383277 232609 232174 298178 298084 330345 331381 4374013 4669731 6761346 6556113 1236025 1281998 313098 277638 307649 307856 357693 346340 338011 342735 224183 225841 742912 703330 1582910 1555417 476709 472981 678888 682615 870152 848000 888288 893451 935576 948660 899340 995272 2235098 2344820 1322786 1152282 753683 732673 897361 902621 939628 945731 962356 979539 1097269 1091893 5166066 5293929 39.85 71.0 2
11:20:37 2024-01-24 723659 713540 207472 208414 345636 355999 384976 383277 230725 228911 297114 295355 329707 330808 4377132 4701568 6789048 6537382 1217047 1285505 311644 272682 307411 306852 353884 342415 337157 338270 222784 223408 729684 709037 1573564 1538925 470718 470543 671826 677611 857923 833343 876072 886303 918324 928682 884964 983061 2223198 2338941 1324882 1153376 745519 727291 892245 893414 927695 936641 953952 974408 1084532 1079100 5088799 5301179 39.85 71.0 2
11:20:38 2024-01-24 722780 715572 206326 204361 347120 355496 383152 380884 229630 228876 291016 296250 328180 331418 4399016 4784746 6779997 6565112 1243122 1292701 310082 272787 306338 306348 355387 341681 337203 337962 222507 223477 740569 710790 1586503 1556958 472392 466559 669720 676579 853502 829890 877067 885500 911844 919633 884193 985211 2235098 2351481 1303953 1142414 741397 731009 893253 884189 921776 937543 955309 965006 1069185 1074422 5120906 5327505 39.85 71.0 2
11:20:39 2024-01-24 724355 722175 206386 204218 347688 355999 387849 381453 229664 229981 292237 297113 330241 332820 4429929 4756383 6754090 6612527 1271860 1302274 308173 274462 306010 306816 355869 345228 336627 338686 223590 225004 761571 707746 1619614 1567677 473400 468841 675788 678608 850549 830162 879570 881630 908073 919633 885449 979534 2244370 2357083 1302273 1134778 742987 731032 893511 885463 927064 939292 954377 960813 1075308 1082160 5201666 5351821 39.85 71.0 2
11:20:40 2024-01-24 730727 721278 207616 208561 347688 355999 390188 384967 230725 228556 293115 297806 331869 336450 4452111 4737447 6829550 6649993 1267945 1311573 310989 275411 306478 307352 354339 346668 339951 340463 225507 225369 750059 710790 1601624 1571022 470718 468010 674946 676270 852998 838191 879570 876280 910651 928538 885523 973515 2244370 2381595 1319125 1147340 750776 735313 890237 891626 931650 937615 946073 960888 1080551 1081922 5231811 5393156 39.85 70.9 2
11:20:41 2024-01-24 743024 732869 208956 205027 351416 360183 392029 387578 231826 231092 294917 298501 333405 336450 4489599 4775043 6865668 6687987 1273755 1316184 313574 277602 309593 310002 358089 347104 342579 342325 225666 226893 752917 715131 1609218 1586117 474074 468376 676931 677611 854886 839381 878600 880021 910463 928502 885523 978799 2260063 2394182 1322786 1147340 750776 737925 893143 889476 933636 942992 950232 960888 1078716 1088242 5258099 5407754 39.85 70.9 2
11:20:42 2024-01-24 742727 736641 209999 205843 352019 360472 394141 391382 232378 232011 295990 299862 334948 341095 4531757 4792132 6904112 6743669 1288011 1328280 315452 278652 308829 311206 360907 350619 342460 342843 227263 228446 754347 714111 1632931 1594935 476103 468814 677927 680608 855492 839658 879225 879781 910651 930186 885592 977754 2267178 2402234 1300424 1152556 751208 738430 893511 893377 934336 945731 950232 962944 1082119 1089783 5280621 5454914 39.85 70.9 2
11:20:43 2024-01-24 750790 743181 211313 207164 354798 363352 396898 391820 233651 232827 297293 301899 337741 342927 4556278 4820429 6929204 6781479 1298181 1331874 314164 279743 310945 312153 364526 350297 344796 343370 226675 228286 761368 721296 1627547 1599873 477114 472241 681271 686505 857314 838191 881212 885500 910651 924871 885559 979534 2281460 2396868 1376697 1147340 750776 737023 901121 891743 930989 945027 954630 960851 1079164 1083525 5291864 5469976 39.85 70.9 2
11:20:45 2024-01-24 747367 747956 211658 208256 357640 364084 396682 395278 235216 233375 297194 304509 338904 341713 4575143 4917325 6943712 6776348 1300223 1335016 315183 279743 311604 312153 363131 351501 345228 345441 226709 231340 762318 729737 1625172 1595337 479221 472241 676968 685529 863461 839109 877067 885500 911881 919596 880538 985211 2284707 2399946 1349830 1167653 753683 741754 904036 897227 926308 944360 958142 965893 1077634 1080629 5248416 5501774 39.85 70.9 2
11:20:46 2024-01-24 751091 750520 213286 208904 358216 365708 400903 396844 234992 234141 299908 305742 339929 345114 4605348 4995284 7062733 6791311 1277946 1347060 318052 279743 312262 314056 362877 355136 346261 346482 227185 232026 770520 726611 1645064 1598738 475655 472618 676968 682615 867143 842462 874461 882917 917241 929528 875644 973789 2281460 2403389 1340235 1178670 757989 740960 901438 901268 931650 939292 953697 969901 1088384 1080395 5320723 5527134 39.85 70.9 2
11:20:47 2024-01-24 767885 755883 213751 209693 358071 366238 402404 400363 235355 234305 301901 304366 340576 342519 4624560 4961196 7062733 6840225 1308676 1351862 316614 279890 311604 314977 363202 356540 346495 347284 228831 231665 791680 725573 1659633 1620667 479938 472981 681334 684556 860127 841768 879887 881736 909361 924878 881699 975832 2290733 2414307 1409214 1161848 755944 741986 898488 894314 933636 945731 954377 960888 1079022 1087972 5379318 5537250 39.85 70.9 2
11:20:48 2024-01-24 761283 760758 214028 209995 360853 368230 400906 396952 236989 233338 300721 307352 342546 346028 4645693 4989517 7069824 6856214 1306808 1352615 317827 279925 312772 314755 368441 357371 344381 348362 228866 232026 761494 738590 1658185 1599873 476095 475701 679850 685236 864686 839381 874261 883202 910556 919596 874987 976173 2300005 2409176 1322963 1182114 755333 738503 904036 901944 926308 937965 951660 968204 1083660 1076727 5354475 5556115 39.85 71.0 2
11:20:49 2024-01-24 770096 762568 214388 209872 361065 368333 403509 400218 236223 233500 301049 306778 341669 342230 4652279 5012526 7115711 6893729 1317147 1359612 316136 280004 312553 312966 364293 357878 347541 347528 228901 231991 773374 726611 1655606 1630019 479258 472611 680851 682615 857923 841768 878943 878148 905395 919560 878831 969481 2296738 2421531 1405301 1159335 753683 742879 901438 894683 930329 944588 953155 959779 1078288 1085232 5401772 5563132 39.85 71.0 2
11:20:50 2024-01-24 765791 767430 213623 210508 360961 366381 402779 400473 236884 232100 302726 307278 341122 346627 4670999 5021825 7103204 6884350 1313392 1363700 318997 279925 314789 314755 368736 357371 344899 348332 229578 232516 773918 741228 1662048 1607705 475618 475701 678407 685529 862202 837004 869354 878771 908073 918469 870810 968753 2298371 2412595 1346615 1184366 757241 739945 905127 899410 923619 933818 947724 962526 1079053 1071364 5380371 5596027 39.85 71.0 2
11:20:51 2024-01-24 778335 766193 215005 209735 360740 369740 403153 401606 235564 234618 302321 305888 343211 345737 4681484 5036144 7134362 6912261 1325606 1364977 316614 282252 312553 313258 364805 356540 347018 347599 229614 232026 775368 731850 1660967 1632032 479598 474088 680815 684556 857923 837004 873218 876008 901177 917137 871164 964516 2300005 2425684 1407258 1164942 755078 739400 894452 893778 926368 939219 947707 954278 1072951 1080629 5417994 5584013 39.85 71.0 2
11:20:52 2024-01-24 773298 770607 214393 211176 361069 367485 403417 399765 236989 232100 301859 307493 341669 347719 4701801 5051832 7134362 6907556 1319031 1368859 317092 279499 313028 314092 369292 357878 344381 347599 228901 232516 775368 743071 1670606 1618366 475425 474021 673566 681859 860909 836410 864584 873104 902728 910619 865172 962522 2304317 2411242 1344659 1182038 753999 738119 901196 897227 919128 928529 942335 957005 1072951 1065319 5399388 5610235 39.85 71.0 2
11:20:53 2024-01-24 781914 771667 215009 209652 360776 369740 402779 401606 235564 234291 301688 305853 343211 345540 4714528 5059020 7158972 6959380 1330250 1373149 315183 279043 310624 313223 365424 355712 347450 347004 228866 232026 780790 733942 1665789 1641562 477827 468886 678888 681647 853071 833891 868272 873167 897268 910447 866935 960422 2302169 2420515 1399433 1160514 750776 737387 892061 890397 921122 935943 940957 945976 1069907 1072868 5434971 5609985 39.85 71.0 2
11:20:54 2024-01-24 776693 774683 213765 210855 361069 366381 404021 401337 236258 236865 306385 306813 341669 347929 4726525 5102556 7171664 6940622 1316207 1372175 315624 283985 313505 313579 366488 357878 344381 347284 228511 233362 770152 739117 1691566 1624920 474749 471539 673088 680129 860285 836675 860828 866923 897450 911881 857777 951371 2293756 2414307 1326801 1185418 754593 735830 894145 893617 916940 928919 936801 951525 1066913 1060816 5427399 5632983 39.85 71.0 2
11:20:55 2024-01-24 787251 775268 215334 209837 359905 368628 403382 399800 234081 233535 302726 304683 343211 346591 4743709 5076562 7166260 6987004 1335763 1374160 314928 283971 310589 314977 365389 355712 345419 346482 228831 230692 791695 738152 1673479 1645074 477462 471881 678368 680497 848431 829499 865794 866949 889456 903907 860339 954311 2296589 2421802 1365183 1159335 746586 737921 891612 885463 915844 930176 933010 942200 1060702 1069958 5443052 5632983 39.85 71.0 2
11:20:56 2024-01-24 779313 778639 213421 210530 361033 366962 403098 401039 236058 233154 301298 306778 342956 348495 4757993 5104366 7190314 6959380 1324660 1377126 314925 279743 311096 311206 367334 357624 345528 348742 228156 231848 772468 748819 1657987 1625282 475828 471430 672574 681098 854753 825619 857805 867060 890742 898795 853478 951558 2296738 2395436 1342154 1175316 745975 729551 891987 884017 907626 919551 936764 944253 1054319 1056252 5388064 5642355 39.85 71.0 2
11:20:57 2024-01-24 783616 778925 214065 209868 363103 366417 402213 399800 235307 232100 300011 307708 341669 345016 4776723 5137373 7254544 7007172 1334052 1380064 313254 279743 310624 313138 366558 355456 347696 347473 228760 231269 775368 736043 1683638 1649600 474749 469210 672611 673395 845699 829573 860716 860279 884419 902199 855359 942083 2290733 2427293 1347911 1165990 748104 735927 885684 880455 915194 924898 923684 936947 1059952 1060816 5477574 5646382 39.85 71.0 2
11:20:58 2024-01-24 782556 780920 213421 210245 360381 365282 403417 401322 235131 232663 301938 306529 341669 348212 4776723 5155389 7227616 6982003 1310501 1380591 317612 277778 313823 312704 363896 356646 345247 345299 227309 232644 770520 742394 1688109 1639296 472057 467315 669558 673395 851153 827810 850907 857729 886521 900289 844893 936736 2284707 2407469 1346615 1184641 748104 729387 885596 885463 908458 918460 924822 936703 1054272 1048703 5442821 5670471 39.85 71.0 2
11:20:59 2024-01-24 795165 782133 214397 209002 359331 368333 402779 401606 233686 232135 301375 303977 342696 346885 4792922 5093039 7218291 7032347 1351305 1382027 314901 278777 310616 312924 366310 354166 345491 344886 227862 229941 771499 739739 1670427 1650656 473400 467220 671658 675310 843666 820942 853395 857840 875558 892153 847403 939442 2290733 2409176 1351749 1159372 742987 731009 881800 876243 906687 920409 923027 930147 1051958 1054688 5483832 5657062 39.85 71.0 2
11:21:00 2024-01-24 784246 786414 211755 209006 360925 365246 403062 399343 235028 232827 299092 305853 341122 346664 4802404 5207572 7254322 7018124 1311485 1381990 315897 276998 311606 311890 363167 354635 342857 347719 228228 231340 770520 741228 1717581 1641562 470789 467220 664346 668930 846298 821786 844160 851033 883336 893718 838233 931542 2278220 2403985 1342702 1181273 744454 728184 882092 879063 903349 910502 918293 932210 1050188 1036675 5458875 5679843 39.85 71.0 2
11:21:01 2024-01-24 796617 783829 213720 207872 357676 366381 401013 401322 232609 236497 300375 303027 341669 345296 4802339 5117567 7231438 7036989 1358647 1383417 311675 277869 310286 309980 365246 351501 342857 345306 226709 228555 794217 741331 1694479 1649549 470718 465241 668299 672918 836512 816299 850301 852878 870785 883542 844765 932944 2281460 2406801 1345992 1162401 740340 728701 876376 872449 904529 910646 914231 923586 1047040 1047149 5494514 5669332 39.85 71.0 2
11:21:02 2024-01-24 788196 786679 212384 208856 358215 365890 405605 399907 232643 231848 300945 303942 340611 345701 4831650 5178065 7261523 7006274 1326553 1383417 313098 276949 309395 308389 363167 354489 342821 344819 226008 229227 782289 749003 1661495 1627612 466550 464976 663404 669477 839520 813808 839229 847954 872959 880536 832096 928820 2287479 2381583 1340746 1175316 737181 722188 882052 876243 894770 901632 918052 926077 1032984 1040848 5457896 5683897 39.85 71.0 2
11:21:03 2024-01-24 795723 787521 212384 207850 359869 365317 399782 400473 232678 232663 297374 305573 342992 342267 4834845 5200509 7274243 7054593 1341490 1383417 311863 276042 310286 309723 363498 351537 342821 342843 226008 229227 778268 740172 1690918 1655350 467247 462510 663404 663917 832265 817456 844160 842480 863819 883506 837565 922230 2278220 2418370 1344659 1162675 740868 727152 869622 869601 899868 909370 906970 918158 1045100 1042532 5532359 5685158 39.85 71.0 2
11:21:04 2024-01-24 793462 788915 211719 207509 356373 365744 405014 399017 232402 231705 300193 304561 342751 346482 4839252 5185646 7266949 7034404 1334052 1387351 312148 274675 309374 307852 363747 351501 340465 342843 227263 229032 779347 747612 1688005 1636786 467946 464912 659617 667474 837105 808798 836112 848620 869516 874780 827814 925799 2281460 2369737 1350527 1169946 732018 721363 875755 868641 890971 901632 911722 918158 1030234 1033547 5454743 5694524 39.85 71.0 2
11:21:06 2024-01-24 788525 788727 211468 207608 357385 363939 403296 400363 232079 231345 297446 304776 342027 346518 4842281 5230098 7338625 7062658 1343444 1386366 309754 274639 308357 307852 360907 351465 342579 341807 225658 228222 771018 742287 1673734 1650656 464788 460595 660552 661282 829086 811508 839765 840297 860368 874276 832601 914014 2275421 2412595 1307359 1162675 737181 720307 869005 867023 893502 900219 903745 916908 1039332 1030143 5564472 5713926 39.85 71.0 2
11:21:07 2024-01-24 801097 792272 211076 207056 356810 365042 403868 396808 231722 230413 297266 302643 339626 346065 4848062 5207572 7274243 7038765 1320496 1383417 309754 272738 308066 306458 362767 351393 340238 342602 225666 227738 789413 747935 1684219 1631958 462811 459800 654661 659805 832265 809422 830440 838210 864069 873189 823355 914294 2272188 2383550 1366230 1173643 732018 716934 871384 869488 883161 892582 904735 915288 1025658 1025973 5489671 5721807 39.85 71.0 2
11:21:08 2024-01-24 802325 792263 210851 205779 356529 365890 401021 397025 231148 231726 296430 301206 340353 341893 4863551 5196762 7274243 7070931 1363319 1384867 306918 273765 306478 306209 362044 350297 339760 341290 225666 226330 789867 744411 1660967 1650888 465450 459291 659617 664175 823123 802392 834850 838805 854881 865623 824120 915359 2272188 2393620 1350527 1155019 730975 718165 864050 859462 888378 898713 897438 908626 1032612 1032039 5531080 5716467 39.85 71.0 2
11:21:09 2024-01-24 793213 792347 209636 206559 357062 362840 401588 395962 231860 229302 296013 304776 339049 342483 4876598 5295005 7355225 7076253 1330350 1383417 307883 272928 305279 306458 360907 349276 337134 342361 225666 226121 780818 738064 1676777 1644948 462811 459081 654389 656399 828498 807058 825652 831950 857257 872402 815579 904968 2272575 2380151 1364195 1171974 732018 714363 865283 865764 886392 891923 898358 911095 1026756 1020875 5493238 5695461 39.85 71.0 2
11:21:10 2024-01-24 804833 791155 209017 206524 354144 363827 399144 396988 231114 228911 297099 302643 340587 342375 4881536 5179476 7222471 7062433 1341275 1386578 308349 271266 305544 304577 360582 347175 337643 340811 225348 227033 780455 745476 1660109 1644936 464128 457093 650923 657866 824363 801364 828078 833325 854276 864571 816193 908918 2272188 2390789 1361219 1163280 726781 718277 867120 855189 878822 897971 900831 903346 1017981 1018648 5550077 5745287 39.85 71.0 2
11:21:11 2024-01-24 792867 793377 209676 205203 354423 360799 400454 397025 229698 229337 295740 302431 340323 345016 4883224 5276460 7302219 7109163 1349079 1389916 306454 271231 304149 305996 359784 347140 337643 338686 225348 225630 787920 736043 1706989 1658994 462044 454473 652345 654955 818717 802502 829258 827828 846870 863071 818004 899312 2266855 2405388 1325313 1159966 729933 715192 857863 858290 885131 892107 888913 900894 1026645 1020765 5587293 5730790 39.85 71.0 2
11:21:12 2024-01-24 800302 793472 208630 205813 353330 360726 400454 394508 230336 227813 295217 302643 339083 342411 4883224 5291902 7311269 7081303 1320918 1386366 308314 270369 303615 304542 358629 348152 336084 339639 223976 226073 777469 742287 1693183 1646509 458778 455043 647634 653026 823415 801364 818742 824317 853534 865798 809341 897648 2257182 2377531 1339276 1172659 726781 710261 857900 857803 876330 884232 890816 902251 1016467 1008671 5511260 5711770 39.85 71.0 2
11:21:13 2024-01-24 806557 793463 209435 205173 354047 360763 399216 396880 229596 228166 295704 300774 340108 341028 4891990 5200491 7289807 7081303 1348318 1390311 305459 269476 304577 305129 359967 347104 337608 336071 225031 224898 774933 748683 1663846 1643741 458778 454480 649542 654955 815215 793097 825698 830351 841865 855230 813998 903614 2265447 2369663 1338790 1147340 720581 710150 857291 850996 875088 883605 888167 894935 1013186 1017580 5540266 5730790 39.85 71.0 2
11:21:14 2024-01-24 796854 797817 208300 208636 353821 360219 399216 392118 228926 228521 293966 301724 338820 341304 4896088 5300508 7407229 7103129 1345364 1390311 306236 269511 304603 305021 357264 347140 337598 335565 224363 224673 777875 741228 1670094 1657704 456903 450570 650511 651265 816449 796429 818182 820813 843752 859686 806007 892275 2249164 2369055 1341271 1164331 723672 704137 852738 857803 875709 877851 881203 900986 1014625 1007390 5512049 5719967 39.85 71.0 2
11:21:15 2024-01-24 806281 795826 207651 208605 354047 359640 396232 394718 229471 227425 293868 299897 338809 341727 4905467 5243143 7246267 7062321 1337869 1387351 304573 270730 304405 304200 359748 348216 335732 337594 222734 224864 767577 747206 1664916 1644688 459740 450642 644682 650958 815289 790253 819759 822931 835884 847451 806989 895582 2262878 2369811 1345261 1150259 717508 709757 853987 846742 869613 883461 885047 890883 1005851 1012202 5576444 5740169 39.85 71.0 2
11:21:16 2024-01-24 797927 795826 208261 208193 354038 358557 399252 394195 229611 227425 292937 299897 338536 341821 4914846 5307367 7358172 7110203 1347288 1390311 305124 270539 300820 303987 355121 348207 336609 336595 223568 225639 776404 740269 1703910 1649526 454855 450534 647743 648032 811588 792157 811789 816291 840771 853595 797821 886317 2244435 2359027 1361397 1164331 720581 699984 848717 850996 869340 874243 879561 892280 1002972 1001940 5512049 5740169 39.85 71.0 2
11:21:17 2024-01-24 804701 796948 206395 204935 351947 360172 394490 390364 233193 226369 298118 298640 337481 338817 4914846 5252522 7285653 7081303 1335959 1383417 305517 269265 303236 302494 357839 346486 333699 338271 221897 225004 770004 744528 1692588 1644936 457177 450361 639911 648344 809523 786291 815109 819796 832297 846184 802543 889035 2253643 2370032 1341271 1145707 714280 705172 848717 841750 864654 874195 879912 883653 999645 1005965 5572461 5736407 39.85 71.0 2
11:21:18 2024-01-24 799132 797243 207263 204356 351443 356405 396898 392154 229030 226369 297957 298710 336736 340273 4924224 5301485 7362590 7115337 1347437 1387864 303164 268994 301658 301717 355889 346450 333771 335718 222748 224056 782881 739739 1677264 1650888 451515 450294 643127 644820 807195 788529 807033 811740 836772 846186 795051 879775 2238279 2354014 1327307 1162675 718019 700544 846275 843637 864004 871985 874489 886247 1002556 994007 5521455 5740169 39.85 71.0 2
11:21:19 2024-01-24 807264 796948 205688 204647 350356 357479 392029 391936 229450 225635 298031 298049 336736 339611 4924224 5257848 7254011 7092681 1337869 1387240 303731 267308 302378 301224 355370 342487 333807 333830 220811 224968 778562 747077 1663744 1645831 452057 448800 639495 645735 802034 781569 811789 811490 827320 838509 795492 882392 2244770 2360701 1355235 1144077 713261 700021 841884 838173 864654 874944 870209 880755 998157 997253 5559077 5738531 39.85 71.0 2
11:21:20 2024-01-24 797420 797812 205684 203780 351947 356333 396663 390830 228969 225635 293119 298989 335958 340575 4935935 5352268 7447444 7133686 1343583 1387939 301361 268310 299884 300802 354339 346340 331377 335754 220837 223114 783441 736043 1661779 1649616 452278 449145 640400 641937 807232 784124 802463 811468 828591 838509 791002 878489 2244370 2335626 1351986 1156665 709205 697745 847476 841750 854212 865433 877057 882086 987604 990356 5497779 5749548 39.85 71.0 2
11:21:21 2024-01-24 802431 796948 207544 203148 350921 356405 392100 391936 228295 225898 292145 297598 335723 337511 4935339 5318436 7355578 7143796 1357323 1386366 302065 267486 297572 299540 356898 342415 332832 333722 220158 223114 767577 736043 1671892 1659876 451379 446377 636643 640142 798925 784062 802350 804721 825563 838473 790405 874387 2228496 2348147 1353257 1154197 713261 692959 837675 841750 859961 863919 866460 881069 993893 989702 5542728 5760081 39.85 71.0 2
11:21:22 2024-01-24 810644 798083 205360 203148 348773 357754 394454 390278 227941 224937 292246 296349 337735 338248 4954786 5297697 7342877 7093583 1330175 1386366 301396 265812 300199 300122 353241 345020 329822 333564 219745 222801 775976 745476 1655954 1636858 449317 448275 633983 643413 800329 776727 802188 808220 820757 829496 789845 876992 2241183 2354014 1335287 1138014 706904 697076 839497 833252 853002 865433 867457 873074 987604 994007 5593967 5754819 39.85 71.0 2
11:21:23 2024-01-24 797963 799510 205364 202475 348733 356755 394419 391128 226605 225775 291890 296868 334807 338395 4952441 5337986 7395498 7133572 1345546 1387351 299607 265812 299328 300370 351893 342415 331556 331543 220123 222141 769968 739739 1661879 1646119 446890 447009 636575 639233 800329 780733 794857 801951 826892 837840 781255 869280 2222066 2343150 1331636 1155019 707188 690858 839497 836948 848671 856528 867732 876959 985416 983427 5548187 5761224 39.85 71.0 2
11:21:24 2024-01-24 811869 798073 209678 202827 348907 357403 394384 391863 226043 224486 292004 294890 334269 337329 4959435 5262234 7302219 7102940 1347058 1383417 299571 264962 299364 297802 353884 341380 329288 329809 219899 221830 774933 744411 1694531 1646156 447730 444453 635333 638167 793420 778145 800182 796706 816395 836657 786370 864473 2225937 2340600 1347916 1147796 707188 690840 830277 833289 853002 856226 858406 871833 987604 984158 5599282 5760004 39.85 71.0 2
11:21:25 2024-01-24 813905 800805 205955 202335 345423 355962 394700 387795 226675 223447 291103 295410 334410 337511 4954521 5318739 7360469 7092719 1328450 1383417 299536 264679 299364 297694 351893 342138 327799 331274 218344 221674 772990 745476 1673114 1629571 446890 444091 630366 638131 795698 770460 793093 802520 816395 826398 784140 872157 2222066 2348147 1349951 1137204 701377 692433 833822 827791 847467 862699 860857 868164 980578 984891 5594552 5761115 39.85 71.0 2
11:21:26 2024-01-24 802543 800343 206357 201309 347018 355350 394421 387903 225414 223585 288797 294429 333978 336853 4952415 5348968 7404930 7146954 1343167 1387351 300263 264150 296380 297209 350472 339763 329787 329008 218532 221138 775976 739210 1672223 1654175 445345 440422 632153 631874 792549 774842 790846 793222 818331 829424 774920 861943 2222664 2335626 1322733 1155842 703882 689372 832638 830143 844760 854828 860857 870148 977733 979534 5590962 5782494 39.85 71.0 2
11:21:28 2024-01-24 811593 798009 205373 201800 345045 354398 391088 387722 225974 222603 290869 292691 332905 336212 4961514 5327552 7283568 7118818 1334052 1386366 298664 263307 296555 297448 351893 339286 326811 331260 217292 221483 768511 743348 1676434 1645134 446927 440755 627466 634712 791136 765928 795459 797908 809240 820518 778523 861294 2221085 2348147 1339776 1138014 702493 691821 825545 820533 848671 859567 853825 861799 984715 981314 5600422 5761186 39.85 71.0 2
11:21:29 2024-01-24 797963 797685 204913 200892 346598 351821 391364 384967 225926 222827 288288 294360 330911 335464 4973396 5369185 7442100 7146954 1339783 1383417 297978 262501 294953 294968 348648 339286 327764 327521 218005 219763 781025 736043 1660714 1646104 443058 441079 629660 630943 791136 772647 783873 793300 811677 820482 772615 861294 2222664 2314602 1339776 1147340 696897 683843 832819 827327 839765 847406 858257 863217 970241 974215 5527827 5769477 39.85 71.0 2
11:21:30 2024-01-24 807058 799214 204873 199874 344527 353630 387704 386432 224718 223137 287657 293542 331871 333126 4961627 5287484 7330195 7128467 1352661 1386366 296780 261664 295686 296166 350795 339322 325791 327256 217327 219044 773462 739210 1680966 1648171 445029 438424 628477 632630 784200 770153 790883 787588 806922 820446 773785 853321 2207281 2323822 1341811 1151500 702879 684468 823355 827953 844271 847863 847687 865068 977745 969398 5554944 5799018 39.85 71.0 2
11:21:31 2024-01-24 810438 800348 204263 200332 343458 354456 390812 383277 224059 223261 287693 293506 330946 332351 4961374 5330397 7358172 7118818 1318062 1381382 297978 263300 295442 295499 348648 338263 326667 327256 216618 219044 770004 744943 1657905 1628773 441803 441629 624802 630943 788896 763453 783910 793300 802561 816168 774646 858341 2223198 2334422 1341811 1131104 696490 685222 824838 819575 841240 847514 849081 855556 970766 975592 5561720 5773563 39.85 71.0 2
11:21:32 2024-01-24 800339 797952 203904 199552 343493 351501 391364 385617 223644 227197 286822 294168 330380 335428 4983219 5381296 7386148 7160601 1349215 1383380 295616 260900 291993 299926 349187 339062 325756 325778 217878 219044 770004 731850 1683843 1657704 443058 437906 625245 626406 782780 765622 782697 784069 809335 820684 768600 853759 2215285 2324484 1288658 1152256 697485 682601 825508 820923 835616 846174 850711 858309 968525 965639 5577888 5777747 39.85 71.0 2
11:21:33 2024-01-24 811639 798078 203585 199874 343042 351424 387921 387321 223299 223104 288098 292932 330380 333126 4986317 5292373 7291828 7133572 1339330 1382362 294999 265544 293367 293629 348648 339062 325265 326545 216281 218703 771497 743348 1658106 1641369 442786 437893 624802 629079 780834 765055 786674 783724 802525 820793 771708 848867 2210556 2324484 1305364 1138014 695907 679703 818789 820923 839451 838573 841328 858122 970766 966659 5609999 5777684 39.85 71.0 2
11:21:34 2024-01-24 809532 799588 202976 199565 343006 350723 390260 383205 223334 222635 286741 291155 329885 333361 4989876 5345492 7358172 7118818 1315248 1381382 297032 265400 292920 295012 345512 339062 324794 324797 216652 218176 772990 744133 1652367 1632217 438813 438462 619967 626839 784016 758015 777960 787428 802599 812557 767206 853872 2216553 2330093 1331636 1131910 690554 681840 821057 814979 834368 844950 844150 851444 963011 968712 5606104 5777747 39.85 71.0 2
11:21:35 2024-01-24 802686 799116 203012 198004 342487 349630 390224 384391 222611 223104 286307 292932 331636 332892 5001492 5381296 7395473 7175091 1345364 1383108 296197 264876 296392 294434 346553 337277 324564 324852 216652 217498 767018 732355 1684685 1660213 441311 435207 620177 622925 777147 762262 780587 781085 804872 816168 758961 843812 2207410 2314602 1346519 1147340 694504 678741 818694 816171 830268 838537 843513 852002 962974 958898 5587293 5787063 39.85 71.0 2
11:21:36 2024-01-24 811634 797916 202136 198035 343042 349349 384950 383014 223299 221940 286338 290837 330241 331848 4986317 5355688 7292619 7132485 1332149 1383380 296197 260980 296849 292609 348403 337589 323652 328041 216355 218352 772500 740269 1656639 1641517 441656 435822 618246 624855 777147 755330 781584 784080 798060 811677 763421 841542 2201016 2345389 1342366 1131518 694504 681633 813295 811703 834667 838537 834878 848379 966508 963857 5625970 5782935 39.85 71.0 2
11:21:37 2024-01-24 801474 799681 201673 198004 343037 347248 387303 382060 223299 221248 284884 292394 329938 332387 5004469 5427437 7460751 7156333 1339504 1383417 293497 261347 293274 292263 347536 337261 322611 327346 216499 216870 775976 733932 1668796 1646305 438801 437365 619410 619972 781671 760712 776144 782969 797857 802527 759160 848904 2205712 2306409 1325531 1138014 687612 677780 816377 811703 827879 837248 841552 846495 956587 958898 5530860 5778812 39.85 71.0 2
11:21:38 2024-01-24 805982 793428 201704 197665 343042 347492 384373 382096 221926 221749 284755 292932 329974 330848 5004582 5376256 7367497 7155495 1356961 1385927 292986 261167 292991 290516 346654 335834 323508 324455 216007 216162 773918 736043 1675351 1650999 440054 432610 620323 619935 772748 756812 776415 779276 796930 809386 758078 839093 2198008 2308045 1346519 1143264 690554 672275 811837 811703 829054 834288 836260 848983 957429 951966 5564507 5788177 39.85 71.0 2
11:21:39 2024-01-24 811835 799592 201467 197321 341933 348541 384337 382292 222611 221248 284555 291119 329707 329310 5008633 5353208 7357339 7138578 1334930 1382027 294287 260505 292707 290375 346411 336345 321479 324528 215435 216301 772500 740269 1733215 1641628 438467 432949 614278 621486 774796 752124 777212 780715 791133 807117 756744 839690 2198008 2328979 1327566 1128689 690554 678260 807209 805824 830268 838428 830430 839086 961611 959577 5608876 5788177 39.85 71.0 2
11:21:40 2024-01-24 800339 801446 201608 197308 343037 346411 385220 381752 222611 220594 283850 292042 328946 331077 5003717 5398595 7450866 7173346 1339745 1385964 293320 259666 291848 290798 344855 335469 322611 322598 215971 215595 777047 736043 1655003 1641562 434652 432418 617370 619393 774980 755330 765544 774860 793482 802455 754301 839899 2198008 2289657 1327566 1138014 683872 671950 814724 809404 820465 829559 838561 842743 948065 946538 5549671 5788177 39.85 71.0 2
11:21:41 2024-01-24 811831 797948 201502 197321 338811 346969 383223 381498 220494 221284 284170 290587 329707 331418 5011638 5335162 7338745 7159611 1339783 1381382 293177 258211 291579 290798 345722 333438 321884 321644 215739 214962 774016 741228 1657284 1641437 436000 430186 616223 619935 770561 752124 773385 770405 784053 802491 755408 833516 2188736 2303475 1346519 1131555 686634 669573 806007 809404 825535 828211 829211 842780 956316 949769 5580535 5792307 39.85 71.0 2
11:21:42 2024-01-24 811901 801450 200371 196487 338300 346969 384950 379069 221209 220524 285683 287460 329707 331528 4989907 5379708 7392042 7133572 1320955 1384979 293405 258175 292054 290161 342879 334948 319690 323639 214156 214927 769470 741862 1657620 1632217 436310 432114 611207 618149 770561 747256 772285 774442 784365 800296 753659 832296 2188736 2324784 1311286 1127083 686634 672786 802617 802483 825535 834288 824982 835968 956587 946610 5616888 5787385 39.85 71.0 2
11:21:43 2024-01-24 804969 802053 199505 196087 340896 346638 386353 381214 220834 219189 283687 288838 327402 333504 5018935 5433540 7386148 7156333 1330350 1378105 290793 258359 288306 289000 342879 332896 319939 323866 212760 214927 767954 733418 1705967 1640272 433838 430118 609408 613601 770561 745902 764617 775026 784319 793405 747261 833553 2194886 2308045 1344442 1131104 681229 671253 809500 800210 816368 829523 829963 833285 943970 948427 5574543 5792307 39.85 71.0 2
11:21:44 2024-01-24 802543 797943 200468 195480 340900 345903 383188 382687 222038 220088 284563 288741 326100 332064 5019069 5421676 7362515 7165712 1357173 1381382 289664 258211 288103 288089 343180 331386 320424 322395 214085 214262 770985 731850 1661311 1650656 435072 428777 611207 612659 763554 749159 763769 765947 788892 800296 746316 829774 2188736 2296162 1322896 1138014 681229 668626 806638 804194 816097 825223 829839 837829 944675 943471 5585863 5801679 39.85 71.0 2
11:21:45 2024-01-24 811639 797948 199539 196530 337541 346445 384097 381949 220797 219355 284783 287473 328003 330296 5018821 5335400 7339521 7156333 1333899 1379387 290793 256194 288595 287216 342879 331386 318972 318675 214156 213530 774016 739739 1697551 1640272 433617 428777 611626 616325 764096 750891 765433 764555 782042 793549 747261 824880 2179463 2289657 1336135 1134778 683173 664402 800343 802483 818685 820473 820780 836006 947394 939311 5577888 5777557 39.85 71.0 2
11:21:46 2024-01-24 810399 802370 198845 195950 337577 346283 383356 381913 221882 218603 284636 287290 326821 330136 5018594 5389815 7308498 7134310 1332149 1380064 290661 256124 288044 287181 342879 329350 319903 318923 212710 214159 771993 741353 1659182 1636858 431960 426324 606742 613921 760242 741795 762949 765641 779724 797876 748854 823420 2179463 2294533 1338212 1125480 680259 665104 798041 801346 818105 820473 821105 832263 947394 942901 5663809 5840809 39.85 71.0 2
11:21:47 2024-01-24 811712 802622 199500 197013 337821 347596 382128 377572 219816 218402 283066 286864 325853 327604 5026132 5368452 7347002 7137576 1328450 1380064 288961 255372 287567 291822 342879 330312 316943 321643 212008 213496 776609 735517 1657675 1636858 433223 428171 607185 610819 761393 738617 766885 767273 780830 792810 745906 822210 2179190 2314602 1338696 1124679 681229 667607 798041 795506 815294 820509 821105 830332 947394 937525 5673534 5802788 39.85 71.0 2
11:21:48 2024-01-24 807223 804668 198884 195946 336702 342807 383898 378320 221310 218838 283685 285261 326135 330443 5034188 5421339 7394315 7146954 1313317 1377126 290281 255158 286651 287216 340775 330849 317013 319630 212341 213200 767954 739117 1671573 1632217 428731 428171 603833 610819 764068 733947 756213 765641 779724 788938 747261 827892 2188736 2298851 1315356 1114557 675746 665141 799739 795199 811828 820509 821105 830434 940681 941753 5604431 5782494 39.85 71.0 2
11:21:49 2024-01-24 801438 802611 198980 198861 339494 342591 383319 377751 219782 217013 282829 287948 324907 331307 5027390 5452556 7482045 7156333 1335959 1380064 287212 255158 286248 291411 340811 330849 317979 318887 211380 214051 768511 730806 1655432 1638963 428731 428171 608163 608856 763554 740453 755067 763471 781383 784391 738041 826802 2179463 2286942 1336135 1126281 675469 662650 799739 793012 809443 825444 823261 825703 935623 939165 5612719 5796441 39.85 71.0 2
11:21:51 2024-01-24 799012 800219 198884 199001 336159 342879 381703 377486 220656 218838 282194 286629 325153 328432 5036769 5436405 7399639 7184469 1349140 1380064 287840 255123 284688 291571 341807 330374 317013 316965 211380 214201 767954 727688 1685237 1649616 429338 423746 606667 607094 756540 736543 755836 756794 779467 790647 738050 821040 2177915 2277722 1336576 1128689 675746 661085 801901 797709 807181 819552 820956 828064 931575 935476 5557606 5813017 39.85 71.0 2
11:21:52 2024-01-24 802325 797907 197806 195768 336806 340703 382814 378925 220180 217724 281760 287683 324140 330443 5036769 5439196 7386065 7184469 1353081 1379791 287212 254945 284538 287203 341771 330140 316718 317000 211310 213900 767954 728693 1712199 1650656 429338 423113 604688 606234 755294 740746 755836 756721 779724 790089 735442 820764 2177915 2281874 1327828 1132216 673069 660222 800191 795519 807144 818446 817346 825703 931645 928511 5566424 5801679 39.85 71.0 2
11:21:53 2024-01-24 802325 801974 197815 195493 334644 341459 382814 377486 219873 217724 281326 285528 324140 329399 5038953 5445697 7383795 7184469 1354049 1378105 286977 255337 286852 286888 340811 329673 316022 316486 210979 213600 778148 726611 1685732 1650888 428694 422482 604942 604733 754360 736095 755298 756421 779354 788974 733164 818031 2176305 2287447 1330215 1133526 673821 660222 797918 795482 804282 811459 819936 824847 930261 931576 5548187 5796441 39.85 71.0 2
11:21:54 2024-01-24 806520 799080 197737 194942 335934 340667 380890 377751 219565 217351 279743 287184 323166 330443 5036769 5441825 7383024 7156333 1349943 1379791 287453 253772 284937 285624 340260 329907 317603 316708 210354 212967 764923 729737 1653123 1650656 428694 422148 602869 604409 752225 739626 754761 755748 778801 788782 735024 819862 2173254 2273377 1325752 1128985 670186 656349 797351 791016 804890 816276 816259 822764 930324 930195 5593854 5805820 39.85 71.0 2
11:21:55 2024-01-24 801934 799116 197154 194946 335913 340188 382274 376017 219565 217351 279707 283865 323201 327396 5055527 5443085 7395473 7193848 1349177 1378105 292559 254162 285486 286396 339710 328204 315816 315532 210319 212967 775071 726611 1672471 1649486 428255 420855 602127 601740 751653 736260 752946 755748 779354 784247 732973 816357 2173254 2278187 1323675 1128689 669040 656531 797881 791991 804319 811496 813290 821007 929551 930195 5577700 5806908 39.85 71.0 2
11:21:56 2024-01-24 801179 800273 197119 194946 335659 339639 381734 376017 219224 217385 279635 284279 322680 327359 5055527 5442897 7395473 7184469 1354049 1379387 291531 253737 282795 285548 339710 327936 317226 315056 209991 212817 775071 726611 1678166 1650999 427646 419932 600863 604882 750141 735806 750219 753026 774939 786551 734539 813890 2176373 2265286 1323496 1122245 670186 655995 791113 785215 800297 815977 813632 816161 924992 930195 5634321 5805820 39.85 71.0 2
11:21:57 2024-01-24 799095 799681 196957 194946 334028 338650 381196 376317 219307 216978 279635 289401 322230 328127 5055527 5449573 7387340 7175091 1350906 1380064 286637 252959 286163 284614 338722 328436 315780 315838 209662 212335 763408 728693 1654126 1645933 428255 422641 602046 601937 749409 735798 750781 754247 773376 784329 730893 812909 2167108 2276852 1319521 1125480 666367 653609 795051 788433 800297 810209 811779 816236 924992 924808 5588712 5796720 39.85 71.0 2
11:21:58 2024-01-24 799132 799071 197124 194401 333812 338615 378979 374328 218238 216676 279563 289736 322196 324528 5051921 5458115 7399785 7175091 1349215 1378105 287122 252219 281372 285049 338175 327437 315370 315802 209335 212088 773532 728693 1676211 1650789 427038 420850 597850 602196 749409 733484 749823 749833 766292 782115 728563 811489 2167074 2259282 1319426 1122558 666367 652650 788874 784043 797394 811423 811504 811427 919591 924808 5627560 5801679 39.85 71.0 2
11:21:59 2024-01-24 797927 799080 196205 194401 334028 339400 378979 373208 218625 216340 279133 289432 322196 324492 5055527 5442934 7395473 7184469 1345546 1374197 286830 252150 282719 285054 336649 326648 315636 315586 209417 211459 762839 726611 1686581 1650999 426431 420850 599047 601452 747062 729464 746511 749177 769934 779873 728821 811714 2165381 2259282 1329905 1119364 663996 653549 789992 783771 795666 809033 810624 814036 921118 919533 5617842 5801679 39.85 71.0 2
11:22:00 2024-01-24 797802 800273 196197 194094 333627 338579 378907 372056 218168 216305 278313 289365 321229 324492 5057684 5442972 7404798 7193848 1339783 1378105 286392 254132 282756 284800 338854 326150 315197 315472 209195 211347 762082 729737 1680636 1648538 424017 419660 599030 599636 749372 730752 744361 746942 770011 775414 727603 810984 2167108 2259467 1345057 1119364 667796 654107 788278 779573 795644 810209 809434 811682 919591 926114 5618032 5801679 39.85 71.0 2
11:22:01 2024-01-24 804397 802351 195899 193447 333987 338306 376564 373202 218686 215035 277885 289459 321194 324492 5057684 5443123 7470076 7184469 1337030 1378589 285267 252702 283740 283569 336704 327790 313827 314734 209195 211164 771310 728693 1655343 1635696 421845 420776 598956 599636 747136 729464 741071 749325 764942 772509 724552 811714 2163993 2265286 1345057 1117771 665417 653609 788085 779536 793388 809377 804659 811682 921118 919533 5606104 5805820 39.85 71.0 2
11:22:02 2024-01-24 802080 800273 195899 193146 332347 338068 376299 373202 218730 214966 277618 289329 326531 324455 5057684 5451111 7442100 7191230 1335185 1376665 284902 252702 282902 282704 335754 327754 313028 313957 208612 210679 764635 728693 1656183 1637541 419615 419660 597683 597753 749409 728074 737879 745355 763789 773025 721919 809210 2159383 2271269 1340817 1116181 665417 652687 786407 774953 793388 807058 802032 811104 919812 923688 5615510 5796720 39.85 71.0 2
11:22:03 2024-01-24 800302 801832 200139 192828 332976 336507 376528 373729 217491 214633 278313 283636 322686 324528 5061293 5489819 7480390 7184892 1329324 1375686 283600 252702 282393 282775 334053 324496 311086 315358 207348 210686 787070 726611 1647668 1629571 422181 420850 592756 594504 747869 726678 740019 747678 763825 766472 723490 804594 2160918 2277722 1338696 1110038 662578 654941 784177 774990 793388 802518 801312 806926 920965 921079 5634321 5797542 39.85 71.0 2
11:22:04 2024-01-24 800302 799385 199858 192832 332706 336236 376264 372938 217153 214782 278313 282412 320972 324455 5064905 5506233 7436785 7174703 1315205 1375686 285481 252562 281308 282041 335791 324280 311925 313921 207313 211340 792710 731850 1660470 1629866 420282 418772 589488 596355 744909 721951 737810 747678 757206 766508 727787 805775 2160918 2271269 1321598 1102879 660753 652623 779706 774824 797995 802518 797184 808149 923647 917721 5671943 5815199 39.85 71.0 2
11:22:05 2024-01-24 806109 801789 196020 193146 329898 338068 375100 370056 217481 214266 276998 283204 320712 322992 5057684 5428495 7401434 7156333 1305923 1371165 285365 250996 282539 281716 333866 324532 311523 313993 209404 210104 757346 736043 1645342 1619516 418949 418476 585847 598786 746261 718206 737944 744225 756981 766364 724552 802389 2151646 2285320 1309137 1106095 664469 652623 774957 774953 793388 800287 795450 811682 918941 914277 5569627 5811051 39.85 71.0 2
11:22:06 2024-01-24 813947 800273 196296 192359 330665 336507 374275 372056 216816 213603 276998 282341 321969 322454 5072107 5442972 7336767 7156333 1327550 1374160 283808 251283 281308 280271 336668 323643 312048 314657 207638 210168 776155 733942 1656239 1629914 422181 414840 590168 597937 738717 718242 741635 744556 756410 770844 724003 796553 2146949 2262039 1334456 1117771 663596 647452 778602 777259 788269 798029 802236 808724 910618 913900 5549671 5805820 39.85 71.0 2
11:22:07 2024-01-24 804833 800192 196296 191961 330933 336813 375999 371500 215509 214266 276114 282130 321043 324239 5077233 5467360 7404930 7194433 1337594 1374197 283402 250996 279329 281555 333866 323439 311778 312019 207169 209074 770455 730285 1649504 1641437 418358 414440 590030 593706 740359 723522 736661 738562 761388 768268 719601 802426 2151646 2251285 1308359 1112973 660224 649359 780811 772629 787441 802374 798960 802207 911885 910556 5617918 5805820 39.85 71.0 2
11:22:08 2024-01-24 801474 801441 196296 191589 331699 337289 374310 372149 216574 214880 277173 282094 321186 324154 5075063 5506825 7490401 7175091 1331360 1377126 281857 251283 279653 280236 333866 323895 308270 312754 207638 209039 768916 726092 1666923 1632217 420310 418180 585847 592623 744639 722462 736218 745084 760311 763934 719601 800070 2157849 2271269 1336576 1103068 656989 649819 774957 772044 793388 797760 793129 803718 915913 913900 5648793 5811051 39.85 71.0 2
11:22:09 2024-01-24 810714 800282 195746 191593 329684 339444 374094 369695 216574 215253 275971 281770 321186 322013 5066775 5411773 7367497 7146954 1320918 1372138 282841 250506 279617 278632 335888 322459 309170 313004 207638 209039 776155 731850 1641348 1627612 420579 414768 588501 593955 737829 717484 737847 739315 752570 766364 719734 792737 2142373 2257680 1330215 1112182 660694 643892 774408 774824 783984 793432 798960 804599 908041 908637 5559077 5806206 39.85 71.0 2
11:22:10 2024-01-24 804833 800233 195501 191652 329648 335573 374168 372602 215337 215556 275935 282240 320664 323255 5076139 5466316 7414363 7193046 1339783 1370805 282050 250666 278259 279928 333866 321184 310144 310601 207638 208678 767378 725573 1676639 1639037 417695 413883 589749 590531 737577 719294 734044 737981 758625 766364 715421 797119 2146636 2257150 1332335 1110038 657881 647452 778296 768080 784168 798029 793120 800038 911849 911963 5627634 5816842 39.85 71.0 2
11:22:11 2024-01-24 802543 804636 194677 192462 327764 337767 375832 369803 215971 215253 275548 280626 321032 320433 5062212 5411810 7395473 7143796 1305783 1372175 282841 248961 279653 278636 332387 323643 308235 310282 207638 208858 765839 736043 1638491 1616069 417766 414840 587251 595713 738753 717993 735610 738270 750094 763934 718581 793063 2142373 2276107 1313253 1106971 658817 643586 772541 774274 789983 792133 790873 802393 910618 901542 5626511 5827440 39.85 71.0 2
11:22:12 2024-01-24 814110 800348 194985 191450 327768 338245 373638 369803 215406 217888 273971 281719 320356 322040 5076415 5380960 7362628 7175091 1330032 1372175 281980 249381 281004 278501 333866 321934 308235 310131 207638 207489 766439 730783 1656906 1636969 417731 413493 590996 594668 735571 720348 735646 736934 752570 765213 711200 791935 2142373 2247936 1323854 1114594 655117 642980 774957 769205 782660 799157 795450 797087 908041 911318 5634038 5812178 39.85 71.0 2
11:22:13 2024-01-24 801401 802622 194954 191419 327768 335718 373119 369651 215475 217959 275671 279447 321897 322383 5080037 5505748 7435285 7169973 1328450 1374160 280267 249767 277832 278501 332927 320508 310286 312019 206472 208352 774592 726092 1641369 1632217 417172 413821 586379 589997 738101 716976 730254 738270 753670 761780 716472 796185 2148590 2265286 1313291 1097583 656989 645515 769411 765922 784229 791092 790540 802393 913058 905185 5600526 5829656 39.85 71.0 2
11:22:14 2024-01-24 809880 802473 194190 190986 326921 336338 373183 369695 214590 215595 274356 279313 320321 319912 5080037 5418182 7311656 7162770 1328354 1373186 282015 248192 279545 278078 332656 320473 308200 308222 207638 207345 767378 733406 1654132 1624920 417172 411934 588913 590587 733890 719522 736137 732700 751003 760775 710381 788414 2142373 2247862 1336216 1112973 653252 641615 774957 768080 781547 793504 795243 796317 907808 910492 5642663 5810984 39.85 71.0 2
11:22:15 2024-01-24 800302 800273 194853 189489 328644 333722 372893 369355 214808 213447 275040 280534 318870 322156 5076415 5514714 7469927 7179345 1326553 1370194 279380 248996 277796 277656 331883 320473 306305 310601 206076 206446 768916 724020 1644892 1629926 415399 413300 586672 588743 738188 716976 728627 737482 748229 755148 710661 793063 2146636 2262076 1315368 1095952 655117 643622 767642 767633 784020 792133 788249 801065 910545 901425 5598972 5820423 39.85 71.0 2
11:22:16 2024-01-24 807131 802622 193921 190722 326886 333974 373183 370020 214303 217582 274427 278854 319353 322334 5078533 5447868 7311563 7165712 1321853 1372212 281122 248157 277832 276813 331847 321060 308235 308222 206472 207703 777270 733942 1680572 1626456 416580 410544 583034 590443 729719 711232 730773 733771 747390 763395 713325 788451 2130199 2246336 1321734 1113351 656052 641813 774497 771610 779364 792315 790725 796429 901314 907972 5651796 5820677 39.85 71.0 2
11:22:17 2024-01-24 800149 800268 194242 189493 328705 333577 373183 366587 215255 213747 272752 281128 317427 320468 5085780 5471182 7451425 7203227 1328450 1370230 280046 248192 277509 278078 330443 320212 307733 307255 206909 206412 765839 726611 1640880 1632217 414222 409160 586196 588743 733398 715453 725791 729482 750469 756781 708871 792737 2140851 2252882 1323854 1107008 651321 644202 770100 765604 784131 793436 783729 795257 907845 904495 5642007 5816273 39.85 71.0 2
11:22:18 2024-01-24 809532 802354 193891 189459 325972 335863 369929 367138 214773 213597 272752 278889 318772 321312 5076415 5443303 7383757 7147882 1319868 1371266 279415 247774 276944 281393 331919 319952 306802 309192 205748 207022 769905 730806 1651108 1623089 416580 409411 580460 588854 729049 708615 732133 733771 744978 757495 711237 783775 2138513 2247532 1321734 1113206 655584 640035 770100 769419 777115 784346 790836 792950 899530 902847 5618255 5810984 39.85 71.0 2
11:22:20 2024-01-24 800149 799043 193555 189420 325901 333794 372095 365451 214040 213907 272682 279703 317392 322224 5090925 5480083 7420642 7197198 1331124 1368859 279380 247774 276908 277703 328778 319432 308538 306970 206472 206343 776155 727532 1652874 1627372 413013 410254 584721 585362 729601 713320 723655 728761 747095 756388 708677 792775 2145106 2253610 1296677 1103854 650390 639962 767333 762861 783775 791196 783245 794161 904852 901462 5593703 5824577 39.85 71.0 2
11:22:21 2024-01-24 811869 801150 193559 189420 325590 333252 369301 367691 214372 212893 272717 278430 317392 321768 5083386 5449475 7399070 7156333 1319031 1371129 279345 247686 276060 277458 331310 321207 306802 308222 205279 206309 782031 729737 1647554 1623001 415399 411234 580954 587040 728844 709295 728590 732802 744905 759089 712216 782436 2135952 2244338 1319614 1110001 653252 640128 769547 765604 773812 784211 787162 791828 897199 902172 5658410 5823543 39.85 71.0 2
11:22:22 2024-01-24 798974 799043 193555 189219 325677 332783 369966 364867 214074 213447 277756 279423 317100 321312 5093042 5486880 7452093 7184469 1330350 1371506 278706 246629 276025 278239 327786 319432 306802 306292 206182 205667 757346 725573 1642691 1629926 411444 410544 583895 585238 731187 714368 724711 730166 747205 752570 706160 789113 2142049 2257570 1321734 1096765 647610 639239 762990 761081 781464 784382 782688 792629 903160 898479 5595282 5824577 39.85 71.0 2
11:22:23 2024-01-24 811832 802356 192913 189386 324881 332783 369893 367727 213413 212446 272682 277130 316878 320821 5083663 5458681 7341765 7154041 1320918 1370805 279150 246559 275831 277780 329809 319393 308538 306292 204920 206309 774096 731850 1674255 1623084 414222 408231 579719 587844 727375 708597 726527 728724 738384 759126 710196 782436 2128830 2238839 1317493 1112413 653252 638312 767915 765604 772716 784346 786040 788381 892912 898621 5642377 5815199 39.85 71.0 2
11:22:24 2024-01-24 800270 799776 192944 188748 326853 332243 372131 365159 212719 213597 273563 277938 316400 321005 5093042 5492158 7404930 7193848 1335959 1370805 277651 246386 273499 278044 328813 319320 309664 306644 205208 205524 773030 722471 1664595 1638021 413488 407905 581330 583566 726154 710303 722419 724456 747279 754103 705156 786573 2133101 2241545 1319614 1103854 647610 641495 765194 758902 779327 784491 776332 788381 902704 892456 5671943 5815199 39.85 71.0 2
11:22:25 2024-01-24 806113 799071 192325 189088 325005 333559 369821 364320 213344 212446 277843 277977 317135 317371 5093042 5446462 7405043 7165712 1305599 1368859 278675 245628 274338 277458 328541 320298 306334 306292 204884 205490 769905 731850 1635789 1620602 411998 409313 578042 585756 730644 705077 722644 728687 740172 748265 709065 783738 2132697 2259282 1311133 1098872 650932 636502 760256 764518 774948 783212 783724 793031 891598 894025 5561580 5815199 39.85 71.0 2
11:22:26 2024-01-24 808135 797921 192909 187860 325866 332396 368190 366846 212719 212446 273756 277779 315411 321768 5093042 5459530 7383442 7178184 1345364 1370805 278271 246594 274075 276149 329311 318833 306334 306500 204561 207309 769905 723367 1649764 1635326 412866 405682 580542 582398 723761 708143 721453 723467 742760 754245 703506 781472 2132218 2225300 1317493 1103919 646687 637361 764652 756685 774911 784346 774607 786092 899864 894696 5670634 5815199 39.85 71.0 2
11:22:27 2024-01-24 804969 800209 191660 189254 324685 331238 369561 363229 212753 211816 273177 275565 316621 318828 5083663 5458529 7407229 7165712 1307742 1367614 277616 245628 272664 276608 326798 319095 306356 306644 204277 207319 809386 728693 1653543 1622972 410825 408013 576261 581159 726779 704002 718535 728244 740769 747211 705144 783342 2129323 2252882 1321734 1093723 651395 636050 759085 761201 774948 779900 780982 788344 886751 889453 5556124 5815199 39.85 71.0 2
11:22:28 2024-01-24 807260 799617 192609 187054 325014 329702 367637 365451 212390 212518 273140 276709 314461 321275 5098781 5459530 7394315 7162770 1344404 1370805 277489 245799 273883 275442 328529 317831 305580 306753 204097 204925 768342 723668 1653883 1639226 411589 405754 578898 579182 720448 706249 721614 721860 742527 753177 701161 778402 2128364 2222402 1312458 1100713 645305 636388 763531 755711 773348 782068 774478 782637 898836 893731 5671943 5806206 39.85 71.0 2
11:22:29 2024-01-24 804969 797916 191695 188164 323988 331740 369285 364626 212538 211415 273140 276645 315481 315514 5083663 5442972 7401951 7159284 1301172 1368859 279770 244592 276550 275900 327614 319211 304864 306753 203598 206300 758146 733406 1631424 1611407 409074 407964 577224 584508 727258 701051 717768 726696 736941 745962 701515 776856 2120032 2257607 1300212 1097583 645765 631003 757727 756384 770529 775405 781537 786033 883940 888824 5571005 5815199 39.85 71.0 2
11:22:30 2024-01-24 802382 799210 191660 187865 325014 328405 368745 364356 211881 211746 272334 276454 314936 321011 5098781 5501544 7401951 7165712 1340989 1371266 277203 244732 274196 273902 325743 316977 304828 306429 203099 205866 771077 723367 1633693 1626917 411998 405003 578042 580372 719661 707788 722569 721896 737341 748445 697086 774542 2123828 2213183 1330215 1100713 643927 635599 761370 752069 768821 781554 773376 781403 896856 892432 5684114 5815199 39.85 71.0 2
11:22:31 2024-01-24 802686 800232 190893 188203 323005 329702 368709 362106 212887 211415 272755 275002 315446 317856 5093042 5466387 7411297 7181743 1304709 1368146 279842 244185 274598 275584 327382 317679 304364 305782 203241 203756 778857 730285 1646173 1618297 408493 405790 573894 581196 724575 700089 716492 721896 730237 745227 702084 777997 2123828 2253938 1306892 1094502 646687 631076 755445 756721 771621 775405 778062 783804 884501 884432 5561580 5820423 39.85 71.0 2
11:22:32 2024-01-24 805531 798083 191730 186823 325014 328671 365398 364029 211735 211598 270730 275453 313480 320778 5102420 5467294 7386065 7192197 1338787 1368748 276426 244491 275377 273065 325813 315482 304080 304172 203276 205830 778857 722848 1644095 1632217 411411 404859 577633 579549 719150 705213 717222 718224 737669 747283 695005 774450 2123828 2213187 1332335 1100713 643011 632124 760831 750739 766033 779900 771103 777436 896147 889841 5671943 5810775 39.85 71.0 2
11:22:33 2024-01-24 802543 799080 191092 187540 322480 330737 365433 363597 212028 210424 271740 275522 314901 315406 5093042 5438932 7395498 7159611 1303975 1368259 278127 243095 272664 274463 324888 317897 303544 305818 202602 203722 778857 731830 1630283 1613586 407913 405790 574779 581196 723724 700089 717512 721386 731901 742943 699856 774413 2117565 2250062 1317576 1096802 643927 627335 753659 754241 765728 775058 776957 783705 883178 884359 5568586 5824577 39.85 71.0 2
11:22:34 2024-01-24 802047 798078 191061 186991 323992 328706 367637 364626 211194 211415 270657 275419 313515 317371 5102420 5505637 7426109 7197340 1328501 1368859 277489 243539 272143 275477 327382 315482 304972 304566 202637 205144 768342 725445 1656106 1632217 407334 402092 576138 576573 719661 701088 712281 717502 736323 745162 693005 774579 2120812 2231622 1311133 1094502 640272 632203 755382 749969 770529 775513 772239 781440 890967 884724 5587293 5815199 39.85 71.0 2
11:22:35 2024-01-24 811869 797912 190456 186986 323005 328440 364302 362939 212028 209732 270730 274585 314203 315550 5093042 5458340 7364984 7157164 1317147 1364977 277203 243365 271762 272372 325813 315482 300962 305674 202037 205144 774096 726611 1637990 1618191 408077 405433 571395 579549 718640 698106 717222 720366 733981 744701 700167 767610 2110654 2225300 1309012 1099146 643727 628702 756517 755311 762441 770871 774478 776823 883037 883515 5654275 5820423 39.85 71.0 2
11:22:36 2024-01-24 797730 797916 190760 186697 323010 328175 365398 361042 211047 211133 270621 275669 313515 317856 5115842 5483763 7429610 7191230 1328501 1364903 276604 243469 273822 274078 324636 315230 303191 303142 202637 204713 768342 723885 1636905 1627612 406179 402092 574779 576981 719661 700025 709610 715435 733885 739467 691916 777919 2120812 2230040 1311133 1091387 638231 629183 752202 747605 768240 774787 769971 780884 889705 882081 5596699 5823506 39.85 71.0 2
11:22:37 2024-01-24 811257 797912 190289 186693 322022 327715 364302 362141 210722 209586 270693 274326 315951 317118 5108862 5461837 7320572 7143607 1317147 1363935 276675 245146 273822 272980 324797 313496 303155 304066 201789 203406 789433 728693 1625121 1618366 408493 403671 570526 577836 714505 696058 716492 717502 729633 745052 698642 767610 2113781 2212563 1302651 1100713 642096 626413 756923 754241 762441 770835 773927 776074 881319 884359 5634321 5816273 39.85 71.0 2
11:22:38 2024-01-24 798865 798078 190117 186242 322520 327414 364302 360970 215057 210179 269501 277018 315026 318190 5109140 5497817 7452093 7184469 1322770 1368438 276180 242756 273049 272372 324395 315518 301281 302929 202283 203996 761223 721956 1633355 1622997 406179 403936 574779 574428 718378 700556 710187 717502 730165 736099 691941 773273 2117801 2231292 1311133 1083605 637955 629183 747297 747164 764606 771925 765152 779146 884537 874465 5610110 5805820 39.85 71.0 2
11:22:39 2024-01-24 807260 799408 189261 186401 320791 327185 366937 363380 211913 210179 270441 275100 313410 315298 5103361 5447868 7308498 7159517 1318062 1364940 277489 242011 273049 272113 324852 314230 302659 301268 202001 204139 772509 728693 1626664 1618366 406179 400893 572643 578458 715554 698106 714382 711214 727041 739129 691941 766762 2109148 2209431 1287809 1099929 636413 625505 752202 747164 759135 774205 769971 776074 881931 884614 5625932 5811051 39.85 71.0 2
11:22:40 2024-01-24 799012 799080 189226 186816 320771 328578 367978 360754 210654 209593 269870 273457 315062 318190 5102420 5523005 7425933 7175091 1318993 1362931 275531 243095 270711 271542 324852 313531 301281 304066 200665 204139 774096 720413 1653746 1620696 406031 402092 570526 571853 717077 697081 708065 719031 732847 737171 691916 771038 2120812 2228458 1321734 1086737 640272 628739 750039 747678 765185 766391 764302 777206 882411 874501 5612719 5820147 39.85 71.0 2
11:22:41 2024-01-24 808297 799063 189923 188071 320807 328564 365124 363012 210039 209593 268743 276755 315062 314303 5104511 5427113 7338745 7165712 1320696 1362968 276675 246461 273049 271542 324852 314186 302525 301021 201648 203532 774096 728693 1632937 1618366 406179 400259 572238 577018 713494 697118 712281 710173 725376 740952 689944 765125 2105284 2213183 1294170 1097592 634602 624619 751630 742535 756881 773720 765498 774380 881272 884099 5634321 5806739 39.85 71.0 2
11:22:42 2024-01-24 799161 800270 189127 186170 319872 328418 366937 360790 210696 209411 269383 273563 312537 315406 5097050 5524505 7414124 7165712 1319031 1362968 274074 242011 270351 271282 322786 313531 300367 303177 200001 203818 772509 720413 1632879 1618366 405028 400893 568728 571976 715554 694545 708200 717502 732471 734332 689928 768141 2114556 2222144 1319614 1083577 639363 627335 747150 746942 763522 765240 764619 774417 879978 874068 5602582 5825490 39.85 71.0 2
11:22:43 2024-01-24 810703 799214 189157 186011 319648 329779 365124 360826 214766 209732 268060 274821 313741 315671 5095146 5427512 7330195 7155495 1319002 1361940 275757 245935 270675 270679 324395 312544 299457 300549 201331 203532 775683 726611 1632336 1618366 405603 401428 568072 574464 710830 696095 712008 709314 721260 741345 686908 761601 2105010 2203963 1287809 1097583 633699 622851 749472 745157 755836 772470 764302 771006 882411 879521 5651092 5810984 39.85 71.0 2
11:22:44 2024-01-24 801971 799772 188907 185745 318901 327414 363140 359883 214616 208752 268671 274907 312503 312943 5100547 5462007 7386148 7156333 1307654 1361545 274721 246425 270567 271472 324358 312544 299422 301268 200036 204139 809597 723503 1639377 1617217 403882 401428 566864 571976 713494 691863 706187 715435 726401 730093 691941 767610 2109261 2222181 1298411 1083605 638418 621902 744395 747164 761361 763590 765153 774417 876178 875312 5580026 5820224 39.85 71.0 2
11:22:45 2024-01-24 809285 798009 189226 189630 320050 328418 363066 360524 211251 208717 267308 279339 312416 313968 5113876 5424819 7341616 7165712 1319756 1363882 274686 242446 270711 269855 323902 311631 299422 299479 200980 202326 768342 725573 1634308 1618366 405028 400861 570526 572734 708751 695073 709107 708309 721188 734992 683889 761826 2105284 2200566 1298411 1094486 631000 622851 749422 740691 754835 766463 763803 771002 884563 880469 5651763 5811022 39.85 71.0 2
11:22:46 2024-01-24 802612 798078 188036 189736 319288 327723 364608 358728 214466 208426 268096 273492 311598 312979 5098781 5505748 7399639 7156333 1302053 1360963 274529 245971 269698 270714 322287 312580 301170 301057 199722 203532 807057 724537 1653821 1613777 402666 400861 565263 570760 711369 689414 703072 711250 724717 730454 691450 767965 2105284 2233589 1300531 1085445 637776 623734 744088 745879 761864 765978 764317 773680 873114 873036 5578537 5816273 39.85 71.0 2
11:22:47 2024-01-24 806897 797844 189127 186369 320014 327491 361024 360680 211687 209494 267907 275206 312416 314447 5082356 5430231 7367497 7153283 1330032 1362968 272749 245971 270603 268999 323674 311596 298515 300354 200036 202326 780841 718996 1636246 1622997 405028 399730 568911 570760 707388 694545 708705 709314 725412 735028 681849 760670 2105284 2194743 1313253 1091387 632797 624878 750451 741584 757994 766247 758317 768333 882264 877942 5671943 5803612 39.85 71.0 2
11:22:48 2024-01-24 799698 799210 188006 189400 318039 324816 363175 358224 214246 208212 267872 272728 313075 313235 5102181 5524505 7395473 7160601 1315243 1359999 272368 245625 269319 269632 321942 311596 298515 301303 200597 202963 805786 721956 1654865 1613777 401456 400593 564030 568741 709324 687950 702536 714386 721188 730418 689981 766743 2103141 2215923 1304772 1084279 637776 623514 745144 746031 759150 761662 760550 770820 873462 870420 5585863 5816273 39.85 71.0 2
11:22:49 2024-01-24 808614 795817 188533 185978 318565 327260 360952 359883 210801 207777 266826 274945 312416 312504 5102420 5411960 7362628 7153283 1330069 1364940 271502 242150 270567 268181 322693 311087 298062 301157 199374 202008 770922 719233 1629482 1622817 403882 396921 567667 569548 706386 692804 707193 707807 724717 734405 682721 759206 2098539 2198065 1309012 1092923 632310 623624 747261 739480 755362 766088 757108 764444 880538 875498 5674688 5806206 39.85 71.0 2
11:22:50 2024-01-24 803687 798848 188040 185588 317158 327723 360988 357685 210801 207742 267272 272763 312416 310646 5104511 5468319 7395473 7165712 1301122 1357956 273202 241980 268078 269444 320967 311087 297576 299199 198785 202326 800705 724537 1633861 1611489 400250 399166 559131 568705 710441 686940 699900 710321 722668 728219 687955 763700 2098427 2237669 1298411 1082062 635960 619958 742283 742009 757994 761771 760195 768706 868880 870701 5565557 5811051 39.85 71.0 2
11:22:51 2024-01-24 806865 796953 188044 185588 318083 324564 360880 358799 210213 207742 266452 274821 311469 311627 5095146 5426373 7352355 7153283 1324573 1361037 271502 240962 269734 268146 321680 310362 297753 302618 198785 201023 758861 720264 1630988 1622997 403318 396885 567302 568705 704389 690447 705900 707305 722668 729841 680493 757769 2104753 2193295 1298411 1091350 629751 621472 743923 736898 751509 761337 755454 766748 876751 874334 5682810 5805543 39.85 71.0 2
11:22:52 2024-01-24 800339 798083 186833 189338 315876 324888 363066 356574 210213 207384 266724 271707 312416 311555 5095146 5505748 7386148 7156333 1311485 1358411 271123 241980 268042 268555 320706 310144 297160 301193 198128 202326 807480 719899 1648082 1613777 400250 396885 559131 565348 708428 687463 701807 710210 723435 731778 685753 760522 2101456 2217974 1311133 1081787 633699 621934 738402 740728 756471 757184 759179 765364 871370 869921 5593972 5816273 39.85 71.0 2
11:22:53 2024-01-24 809211 796948 187412 185588 316132 324960 360916 357363 210507 207418 265599 273598 311942 311520 5104511 5417820 7311545 7160601 1315248 1361545 273237 240926 268940 268181 320967 310362 297611 297147 199235 201200 780643 726611 1628583 1613777 400816 396885 565394 570760 707225 689719 706909 703594 717997 730201 682610 755687 2095664 2203963 1300212 1091387 628404 617988 740609 737420 748844 763554 759618 764831 873224 872374 5626280 5806206 39.85 71.0 2
11:22:54 2024-01-24 797420 798078 187416 185579 316866 323830 363579 356610 210066 207095 267049 270809 312153 312979 5100872 5545361 7453989 7165712 1317147 1362968 269886 241640 267818 268146 319996 310144 299945 299479 197543 201339 770922 716666 1637285 1618366 399612 398913 564527 567575 709790 687803 701382 709277 722485 726987 682684 758701 2105284 2216107 1311133 1078102 632004 621494 739651 736368 754575 757414 752956 765327 871370 865623 5615510 5815199 39.85 71.0 2
11:22:56 2024-01-24 806865 796953 186863 185583 315214 324924 360880 357398 210066 208619 265564 271932 311723 311083 5111996 5430079 7319764 7155495 1315211 1361545 272333 240108 268644 267704 319925 309639 297789 297595 198715 201269 791071 726488 1622663 1618191 402072 396488 565044 569804 705216 687803 704892 702559 717544 730666 679639 753576 2086442 2204113 1298046 1091387 627061 616311 742246 735853 747067 763925 757183 762805 870716 870384 5625894 5808867 39.85 71.0 2
11:22:57 2024-01-24 796854 798083 186829 185592 316127 323495 360988 356538 210032 206451 266381 270208 311433 312723 5102144 5543967 7440588 7156333 1316170 1360351 269816 241604 267183 267297 318994 311597 296915 298919 197474 200393 770922 717448 1668174 1618191 400358 398718 562927 565963 707742 688488 699810 709314 720553 725521 682721 758851 2101275 2213183 1309012 1072737 631552 619155 737806 736898 752193 758789 752532 765055 871063 866382 5614120 5805820 39.85 71.0 2
11:22:58 2024-01-24 806865 797518 191014 185583 316001 324551 360554 356538 209523 207742 265528 271154 310961 312587 5102420 5430718 7308498 7143796 1315248 1361545 271243 239365 268042 272215 318994 311597 297789 297595 200880 200114 761223 721067 1619537 1620667 401214 395373 566134 566767 703178 690610 700967 701070 716312 730592 677716 752691 2094522 2188753 1287809 1089834 625276 612888 741946 732586 747288 757377 754752 760089 873843 865451 5643727 5796441 39.85 71.0 2
11:22:59 2024-01-24 796854 800081 190675 185583 315996 323303 360988 355468 209523 206451 265564 270173 311469 311520 5111799 5541789 7405142 7156333 1305783 1358647 270675 240855 266737 267332 319417 311855 297861 300307 199748 200673 767748 724537 1629932 1608998 399221 395966 560500 564839 706386 682159 697398 705096 717581 725485 681813 756102 2098930 2223013 1287809 1078985 631000 616311 735982 736041 752193 757359 755095 764619 864037 863864 5565557 5815199 39.85 71.0 2
11:23:00 2024-01-24 806557 798083 186863 184775 317123 321835 360590 357649 209376 206451 265564 271447 309515 316382 5108153 5467475 7383261 7165712 1332149 1361545 270563 240534 267756 268719 320161 310937 297753 299460 199748 200254 767748 715904 1658588 1627596 400358 393708 562129 562756 700006 686045 697894 701101 719463 725778 678567 753413 2096011 2194743 1287809 1085118 627061 618718 740176 733697 749302 757450 749219 759446 870027 866382 5665263 5805543 39.85 71.0 2
11:23:01 2024-01-24 802654 798073 190826 184885 316001 324816 360300 354934 209523 206382 265564 271412 310961 311225 5111799 5478968 7401951 7156333 1297979 1356251 271292 240329 266114 269656 317853 312210 297753 299460 199748 200184 766161 726092 1618256 1604557 398088 395238 559560 566112 704279 680709 695874 703021 715440 721404 682721 754314 2090025 2222402 1281449 1078834 628852 615438 734907 737944 747104 755843 753988 765055 862165 862608 5557606 5815199 39.85 71.0 2
11:23:02 2024-01-24 804833 797513 191023 185034 317053 321537 360880 356610 209300 206416 265342 271033 309550 313419 5096900 5514777 7383261 7174436 1336144 1364354 270311 240676 265777 268449 319748 309584 297234 297775 198625 200009 767153 715131 1652949 1626384 399221 393119 562129 562756 701221 686045 695837 699115 717867 727578 677716 755799 2096011 2203963 1285689 1084377 624809 617771 738082 732802 749993 757414 749219 760564 868796 865734 5612719 5805820 39.85 71.0 2
11:23:03 2024-01-24 806865 798078 191014 184736 316001 323207 357559 355468 209523 205774 265528 270963 309984 311301 5108153 5474438 7384091 7148162 1305783 1360002 270570 239559 267639 267142 318816 311047 295508 300738 198625 200358 790866 724405 1620013 1611407 399308 394369 558914 565963 701221 680709 700695 702098 714537 726628 680787 746883 2082628 2197682 1285689 1086737 628852 616311 738170 736898 743025 755902 754752 757699 862165 866382 5642377 5806908 39.85 71.0 2
11:23:04 2024-01-24 795723 795817 190987 184159 315170 321835 359504 353798 209196 206416 266822 271637 308614 311047 5117525 5501544 7423795 7187908 1320602 1360002 269711 239188 266185 268520 317892 310277 296915 296937 199748 198967 769335 717178 1631955 1613777 396811 396221 562129 562756 704178 683884 691784 700107 715550 721296 674736 755874 2093034 2203963 1313206 1075609 623498 615438 733347 729373 749487 756181 747058 762262 867531 856438 5585863 5815199 39.85 71.0 2
11:23:05 2024-01-24 806781 796944 190345 184745 316001 322550 358386 354401 207860 206416 264714 269351 309550 311887 5111912 5457260 7310606 7144038 1315243 1359464 271053 238553 266474 267767 317070 309475 297507 296067 198625 199071 770922 721296 1621282 1613777 398654 393155 562330 564440 699198 683884 699386 697136 715550 725521 673501 744472 2086739 2185523 1277208 1086737 621727 613697 737554 729104 738658 756203 749145 755767 866268 866113 5642377 5805820 39.85 71.0 2
11:23:06 2024-01-24 795723 797817 190376 184482 315992 320825 360046 353834 208869 206061 264714 268497 309232 311047 5093932 5540628 7404817 7164347 1300155 1357443 269851 238959 265103 268908 317000 310241 296497 297140 198625 199731 791071 724537 1630029 1602148 396677 393743 557334 563173 701224 678782 693516 700604 710898 719195 678750 752467 2083168 2219252 1298046 1078218 625276 610988 731974 735853 746192 752706 751129 760023 856510 856402 5545417 5811051 39.85 71.0 2
11:23:07 2024-01-24 797716 796389 187512 184115 315996 320339 359793 354401 208039 206382 263714 270208 308579 313177 5115842 5517585 7406720 7195646 1322494 1359612 270829 238589 263886 268520 318749 309074 296915 295673 198625 199071 766161 717178 1617008 1613777 395834 391669 561332 562756 705699 681881 690693 697099 714537 721296 673746 754686 2086442 2202399 1283569 1077944 621727 614131 731718 728724 747801 754307 744537 758331 865620 856366 5577624 5815199 39.85 71.0 2
11:23:08 2024-01-24 809163 796953 190568 183823 316001 320860 357595 355468 208184 205740 263974 269129 308614 311666 5125315 5490135 7308551 7159284 1311485 1355720 269816 237886 265284 266910 316894 308856 296706 294842 198345 199071 762987 722848 1628731 1611407 396959 392016 562129 563173 698207 682159 695874 694527 711401 721368 673024 746446 2080779 2185523 1298046 1085155 621285 610088 734907 728452 742084 754536 749219 754654 864649 862986 5634321 5805820 39.85 71.0 2
11:23:09 2024-01-24 795723 797817 190305 183699 316001 319594 359757 353798 208219 205420 264714 268289 311033 312846 5118566 5556162 7476714 7171674 1315243 1358411 267734 239046 264962 267132 316009 308819 294278 297811 198066 199071 786155 716154 1641996 1611135 396677 391980 556153 560367 698702 678782 689714 698983 714537 719195 674773 748216 2093034 2200838 1326200 1072737 625276 614566 731755 731549 744349 748328 745888 759734 859691 857266 5608708 5820423 39.85 71.0 2
11:23:10 2024-01-24 808863 795821 190751 183285 316001 320860 356485 354366 207762 205603 266112 271167 308332 312034 5120346 5458643 7376822 7156333 1315248 1359965 268585 237649 265510 266091 317734 308384 295177 295329 198625 197897 759684 717178 1629903 1618366 398088 390775 558914 561162 694682 682643 695306 696040 711474 721368 671081 746436 2085256 2174759 1292050 1082062 621727 614566 735428 727691 742499 754302 745458 753007 865008 856474 5671943 5815199 39.85 71.0 2
11:23:11 2024-01-24 798000 797817 186604 183898 314083 320564 358423 354876 207941 205568 265960 268393 308508 311042 5112515 5541789 7407229 7164343 1302053 1355509 268773 238698 263596 267320 315091 308275 295177 296520 197787 198448 762987 722471 1622363 1603419 395273 394260 554084 561958 699198 674804 690067 697272 707283 717469 675728 746624 2083775 2213183 1275088 1072737 625276 609190 729947 732622 741608 749865 749182 756107 855324 857266 5549671 5805820 39.85 71.0 2
11:23:12 2024-01-24 802325 795826 187132 182997 315591 321121 357345 354792 207432 205317 265584 270874 307505 313883 5100535 5501687 7367200 7184469 1330350 1355485 267362 238553 263596 266091 317000 306505 295364 296067 197927 198759 764574 714621 1640819 1622997 396396 391758 557729 557881 694682 680641 690559 692982 713490 720244 672546 749448 2085256 2191631 1306709 1078985 621727 613697 731201 726659 745245 752706 745439 753580 861555 857266 5631584 5805820 39.85 71.0 2
11:23:13 2024-01-24 807107 797765 186990 183036 314752 319712 355308 356026 207398 204745 265960 268393 307505 311666 5111912 5477612 7348170 7143915 1305848 1355757 268177 237448 263851 266091 316778 306001 294314 296520 197232 198759 802399 723367 1617662 1604557 395834 391205 556153 562357 691108 676274 691747 690953 703124 721296 673024 744398 2074515 2182424 1298046 1086737 620839 603911 732828 727691 738156 752706 747058 751328 855905 858480 5614120 5790028 39.85 71.0 2
11:23:14 2024-01-24 796617 797629 186502 183119 313975 318781 357488 354734 206787 204963 265584 266834 307611 311188 5114631 5530092 7444637 7143796 1307654 1355720 266584 237662 263043 265683 315874 306541 293346 296103 196955 198759 777487 718362 1626741 1604557 394714 391934 552922 557450 696232 672791 688105 697309 707211 716457 671773 749450 2083775 2204110 1281449 1071210 623498 610520 729427 728306 743140 743982 745970 754654 855456 852327 5546982 5816842 39.85 71.0 2
11:23:15 2024-01-24 802325 795711 186839 182816 315663 320440 356342 356026 206890 205066 268597 268089 306682 312846 5097017 5497817 7369390 7169973 1330350 1358375 272211 237851 263008 265240 316079 306433 295400 295615 197509 197828 786155 713092 1643621 1622997 395273 390653 556153 556232 691108 677260 688595 691881 710359 717102 669619 746185 2083775 2185523 1277208 1078218 620359 611889 730930 725630 743135 748472 741355 751328 858402 856055 5625672 5811910 39.85 71.0 2
11:23:16 2024-01-24 806591 796673 186533 182777 313939 319783 354348 353303 206959 206184 265474 268359 306717 310236 5111912 5476044 7357339 7125540 1304013 1355720 267734 237116 263631 264428 316044 306541 292935 295329 196955 197897 795810 721296 1615395 1604557 396959 391205 550081 559573 692001 672316 691711 693018 706382 718147 673501 739908 2074613 2182424 1300212 1082002 623055 611923 732310 727278 736193 746187 746618 746961 853502 859512 5637963 5810791 39.85 71.0 2
11:23:17 2024-01-24 797987 796848 187101 182049 314597 318852 356235 354020 208080 204429 264460 268941 306219 311702 5117249 5504358 7442100 7165712 1313392 1356476 269308 236880 263043 265240 314950 306577 294278 294229 197509 197141 769335 713092 1612604 1609120 392376 393045 556547 557881 696725 678782 688595 693738 707247 712354 665657 746534 2083775 2194743 1277208 1068166 617709 608258 725800 722407 736200 746151 743513 754393 863283 852855 5581503 5806815 39.85 71.0 2
11:23:18 2024-01-24 805545 795817 185500 182955 313129 321349 357522 354020 206247 205101 268145 269353 307505 308488 5082394 5442821 7301173 7146954 1305923 1355233 268107 235949 263631 264428 315874 305535 293567 293369 197509 196867 770922 717178 1611853 1613777 394714 390929 556547 559537 692001 678224 690730 690900 706382 715017 665657 740083 2077466 2170137 1270847 1082062 615951 603911 730930 720293 737186 749938 743627 749490 859508 857157 5647719 5805820 39.85 71.0 2
11:23:19 2024-01-24 796849 795612 186230 182392 312874 320303 353816 351992 206925 206329 264428 266903 306219 306572 5111799 5471182 7376822 7151229 1294597 1352727 267769 236349 267370 264993 315616 305216 292900 294300 196955 197175 784517 723226 1625631 1595337 392340 391205 552138 561125 695247 671515 686639 691966 704384 712390 672546 744319 2077466 2206913 1285052 1072737 619032 605399 725800 727986 739825 745966 746502 751217 848666 852965 5546692 5801679 39.85 71.0 2
11:23:20 2024-01-24 801752 794664 185768 182084 313822 318633 358266 354625 206213 208671 263714 266869 305756 311666 5104511 5510573 7367497 7165712 1329362 1353761 272211 236349 263586 264428 315874 304568 293382 293013 197101 197004 786155 713092 1635087 1618366 393525 387871 553229 552880 690004 673815 684579 689650 707283 716457 665693 744314 2076585 2185523 1275088 1075883 618442 611257 728475 722261 740693 749975 739280 750673 857614 854175 5593665 5805820 39.85 71.0 2
11:23:21 2024-01-24 806991 796380 185500 181815 312588 318558 354502 351992 206925 208418 264086 266869 305791 309324 5113876 5466387 7362853 7123113 1300193 1355720 268552 235949 263631 263215 315838 305713 290573 294300 196402 197484 795810 717178 1627647 1602010 394714 391205 551356 557020 691020 671515 687689 693018 704384 712426 670605 739402 2071570 2185640 1298046 1080413 622133 607979 728821 726549 732636 743533 743098 748497 850476 854810 5632607 5806908 39.85 71.0 2
11:23:22 2024-01-24 793466 797649 186400 181770 314078 317853 354881 352028 206649 208418 263677 268311 304869 310273 5113876 5504358 7442100 7165712 1311444 1355720 268174 235984 267406 264023 313993 306469 292249 293333 196955 196560 776806 713092 1631152 1609120 391160 391205 554511 554589 693173 674877 684579 690900 703124 709172 663668 742088 2084451 2195035 1295881 1066446 615951 608842 723738 721550 736980 744969 737764 751328 854624 848150 5603286 5811022 39.85 71.0 2
11:23:23 2024-01-24 805944 793541 185460 182084 311706 318593 353250 351992 205641 204429 261752 266869 306219 307785 5104249 5439083 7358018 7156333 1309650 1354759 268900 234858 262274 263434 315394 304354 292009 291995 196955 196082 772509 717178 1615036 1611489 393561 387907 554903 556196 688051 674804 689576 689921 704384 716457 664281 739065 2079548 2167076 1272967 1081254 613591 607548 728821 719504 733958 745745 737801 745872 857775 854138 5645065 5806908 39.85 71.0 2
11:23:24 2024-01-24 793462 795658 185495 181776 311162 318593 353816 351425 206534 208454 263305 266834 306219 306464 5082356 5466387 7376822 7123367 1287272 1351806 272246 234858 267406 263654 313772 305283 290586 293369 196126 196560 782878 722330 1621137 1595065 394155 390102 550575 557450 691020 671244 688595 690465 699772 714427 669970 735801 2074086 2185594 1270847 1075032 618885 604395 724626 724493 729729 739422 741392 748066 846766 847460 5633886 5799763 39.85 71.0 2
11:23:25 2024-01-24 793466 795556 185495 180974 312909 318633 353781 349836 206568 208418 261788 266938 306505 309288 5113876 5483059 7418165 7175091 1317147 1353798 267351 234893 263215 264243 313993 304069 292454 290560 196402 196218 762987 713092 1619382 1604557 387682 387835 550117 552917 691510 671805 680001 688507 702030 711328 664207 741376 2077040 2192051 1268727 1068730 614200 605618 720535 718484 737921 745079 737176 746924 854849 847551 5561682 5797542 39.85 71.0 2
11:23:26 2024-01-24 807264 795817 185165 180939 311198 318633 353250 352028 205606 208055 263305 266025 304869 308801 5108153 5495497 7339521 7159698 1302053 1351806 267798 234893 263215 262848 315838 304594 291529 292237 195470 196867 797318 720264 1613624 1603419 392174 386600 550575 555410 685583 669358 687089 687528 700185 712282 667592 737074 2067728 2173245 1289384 1082062 615512 603178 727870 721439 731429 742901 741099 743284 848555 847424 5609995 5797266 39.85 71.0 2
11:23:27 2024-01-24 795153 795821 185495 181398 312215 315622 353781 350930 205572 204285 263305 266025 304587 310309 5113876 5529623 7470076 7156333 1310454 1352727 266753 234893 263215 262813 314029 305448 288882 292476 196126 196389 784517 711061 1613145 1604557 390847 390102 552065 553389 691927 672321 683178 690863 703703 707283 664207 740270 2077466 2186974 1279328 1060114 617232 607548 719638 718731 734898 737817 734783 746887 850585 846952 5596699 5801679 39.85 71.0 2
11:23:28 2024-01-24 802468 793500 184876 180874 310255 317000 354002 351177 205994 208383 261459 266834 304869 306500 5113876 5435310 7319764 7138682 1315248 1352727 266941 234135 263586 261792 314507 304105 290193 292031 195780 196116 757630 711809 1618929 1613777 393855 386929 552065 553389 685886 673423 683909 685730 703740 712210 663192 737148 2071570 2160817 1292050 1075846 613591 606257 726278 717208 734007 743987 735080 742130 854849 847388 5649096 5797542 39.85 71.0 2
11:23:29 2024-01-24 797693 793559 184285 181800 309750 318074 353250 349836 205606 208091 261788 265184 304904 306500 5113876 5540416 7394466 7138682 1288931 1350366 268552 234496 261734 262848 313076 303642 290131 291748 195470 195912 796227 721441 1632239 1594935 390673 387691 550149 556690 690983 665579 683178 688797 694219 707392 665150 735536 2074086 2197719 1286594 1066189 615074 602536 719638 720293 731970 738273 741062 746180 843866 846952 5548187 5796202 39.85 71.0 2
11:23:30 2024-01-24 797987 793541 184703 180900 310721 315947 353285 351425 204934 208055 261125 265806 304375 309288 5117525 5521214 7367497 7160601 1329399 1352615 265936 235620 261662 261209 314950 304488 290440 290604 195470 196354 794145 711809 1661253 1617146 391616 385334 550539 551430 685548 669468 679446 683419 703388 711279 665319 736723 2068194 2171677 1293715 1075622 613153 605399 722650 717975 733453 744692 732918 744281 849310 847551 5650449 5804721 39.85 71.0 2
11:23:31 2024-01-24 802505 793500 184285 180874 310219 319083 351902 349237 205572 204285 261644 265218 303881 306464 5111912 5479167 7362660 7123481 1292873 1350366 266905 234461 263809 261140 312055 303606 291194 292192 195288 197900 800705 717178 1616810 1603287 392174 385227 548331 555110 684237 665145 682491 683902 698767 713416 664607 733896 2061851 2176303 1289384 1078985 616672 601799 724699 721365 729633 739350 737476 737667 843830 852979 5622151 5790180 39.85 71.0 2
11:23:33 2024-01-24 795153 795785 184707 180265 311162 315550 355003 349836 205218 204285 261752 265587 303635 309288 5111799 5530241 7472693 7159170 1309612 1350366 265236 234625 261626 262497 313194 304409 291068 294532 194812 196116 790813 712830 1625245 1604427 391341 386385 547394 551577 686069 665688 681457 689921 701220 708391 664281 736887 2077466 2182424 1283569 1063411 615951 605069 719638 719504 733858 734287 735043 745542 846262 843226 5593854 5805820 39.85 71.0 2
11:23:34 2024-01-24 802686 792306 183860 180710 309272 318633 351938 350329 204899 204572 260938 265990 303846 305494 5117525 5435197 7320572 7143910 1320733 1352578 265395 234614 262924 260930 313670 302540 289620 290560 195019 196081 794145 711300 1624719 1617217 390462 385370 548982 551186 685125 669578 681233 681863 701788 711291 662368 736062 2068194 2164010 1286293 1073318 612455 605399 723673 717466 731696 742934 731283 739839 848036 846916 5650220 5796441 39.85 71.0 2
11:23:35 2024-01-24 805982 795826 184285 180580 310219 317734 351974 349836 205538 204285 261716 265184 303881 306104 5119237 5468233 7357339 7133686 1301906 1356476 266621 234614 262512 260238 313593 306001 291024 291988 194604 196218 767748 717178 1617662 1602148 390498 387014 547552 553536 682781 664206 681449 686551 696893 709172 663127 731738 2063318 2170101 1285052 1077451 615074 599640 723673 719283 728848 738557 735862 737667 842636 851121 5606104 5801679 39.85 71.0 2
11:23:36 2024-01-24 796849 794659 184836 180269 310690 315550 354002 349800 205395 203073 261644 265587 302931 308307 5102434 5517544 7452711 7157641 1312308 1354173 265130 234322 261409 261070 311876 305132 288861 293428 194781 195233 794145 710554 1612333 1607854 390507 387691 548594 550369 688051 667501 679036 686921 699169 703304 661893 736062 2071533 2182424 1270847 1058528 612455 605261 717562 716449 730638 736134 730171 744342 846262 838446 5593967 5796441 39.85 71.0 2
11:23:37 2024-01-24 802686 793500 183771 180584 308341 318183 351938 348747 204899 205147 260800 270078 303881 307383 5113876 5427437 7302219 7153283 1313392 1354173 265980 233763 262997 261000 312606 303945 288812 290392 195090 194658 792479 713341 1642007 1612553 387718 384829 548982 550039 681629 669614 679483 682661 698182 707605 658720 731738 2065219 2151750 1281449 1072737 611585 603113 721684 713266 728848 740906 728618 736672 849911 845720 5658487 5787063 39.85 71.0 2
11:23:38 2024-01-24 800481 793500 183701 179980 309280 318633 351866 347697 204934 204142 260836 266344 302931 306872 5111799 5452655 7373571 7131313 1292788 1351652 265466 233600 263396 260308 311546 304125 287936 290630 194226 195098 800705 715642 1637753 1599873 392174 385155 546386 551968 682781 664203 681486 683902 694913 707392 663339 731129 2058921 2170137 1287218 1072737 614200 599696 719638 719504 724690 734431 735080 739369 838957 847881 5626089 5788177 39.85 71.0 2
11:23:39 2024-01-24 792304 793276 183958 179696 309307 315802 351974 347697 204968 204142 260031 265218 305070 306428 5104249 5508271 7434917 7140467 1309528 1352902 264424 233379 261149 260308 311225 304594 288465 288834 195090 194355 762987 709774 1613221 1603419 388841 386600 548982 550369 686591 667648 679022 681863 694183 701254 656504 732816 2066724 2182424 1291549 1058880 609660 601327 714519 713266 728848 736134 728581 743678 846262 839034 5593054 5796441 39.85 71.0 2
11:23:40 2024-01-24 802505 792306 183641 180105 309560 315947 351902 348711 204264 204859 260031 266157 302966 305243 5104201 5437968 7315846 7131313 1311243 1350578 265236 232626 261373 261783 311698 300776 289267 289308 194953 196340 808750 709774 1616793 1613777 389948 383103 547044 548278 681266 664675 678813 680727 694219 708892 660164 731738 2065256 2154791 1280063 1072737 610246 603113 719638 714349 728848 740760 727438 738693 847463 838482 5650339 5792307 39.85 71.0 2
11:23:41 2024-01-24 802268 793532 183119 179730 308345 315838 350804 347697 205218 203999 260836 266344 302966 306428 5113688 5465059 7327105 7143910 1304013 1350690 265395 233344 260779 260273 313004 299863 288847 290560 193859 194962 780819 719233 1610233 1598738 388841 381922 545610 551968 679846 663261 679296 680727 693927 708892 661424 728480 2055997 2165546 1282887 1078218 612020 595938 721684 717387 725717 737162 736127 737078 841407 846916 5593703 5792307 39.85 71.0 2
11:23:42 2024-01-24 793462 793500 183631 179382 309967 315645 351974 347697 204264 203038 261644 265970 303182 306572 5128986 5541144 7468445 7146678 1309490 1351577 263983 233379 260379 260343 310966 302435 288775 289510 193894 194052 781239 707746 1630065 1602148 388290 385406 545813 548315 685062 663700 677093 683383 694111 700725 657972 732258 2067920 2176303 1272967 1057375 611403 601410 715025 714313 728848 730445 727474 739559 843830 838338 5593054 5796441 39.85 71.0 2
11:23:43 2024-01-24 802543 791187 183389 179537 308310 317734 350840 347661 204088 203678 259194 266985 305035 304992 5120757 5427361 7345879 7143478 1311160 1351764 264494 232881 261185 259514 310789 300811 289267 288869 193894 198091 787273 707746 1614667 1612632 389118 382494 545391 547043 680296 663664 676811 680245 694147 707392 658720 730625 2061851 2157846 1282887 1071210 609225 600985 718617 711177 727815 738594 727851 737116 843866 838374 5651796 5796441 39.85 71.0 2
11:23:44 2024-01-24 799912 793541 183045 179537 308310 315911 349747 346094 204694 203395 260146 265723 303892 304421 5114909 5466236 7373915 7109477 1296483 1344492 264459 232985 260884 258004 311073 300776 288775 289748 193247 194624 785816 716154 1617469 1595337 389394 383103 540838 549554 678883 660447 680264 682661 694714 703377 659910 726233 2052566 2165546 1282887 1071861 611403 597923 718108 716686 720489 734059 732360 736030 835853 838446 5623539 5796441 39.85 71.0 2
11:23:45 2024-01-24 791145 793240 183089 179412 308305 314878 351650 348879 204979 202579 259633 266308 303111 308260 5112793 5506639 7453989 7143441 1308605 1350009 263395 237252 259723 259549 310131 304963 288368 288869 193723 198091 799012 710554 1621198 1599873 387739 382798 542944 546271 681813 662321 675333 682863 697214 701218 658474 731701 2064983 2176303 1277208 1060387 611403 599795 714519 714349 728848 727994 726443 737395 838920 838441 5562922 5796441 39.85 71.0 2
11:23:46 2024-01-24 802543 790592 183680 179207 310473 315550 350553 347554 204093 202932 259669 267092 303289 305350 5107853 5452405 7358172 7156333 1318726 1352727 263395 232014 260379 257970 310789 302015 288779 288597 193723 198091 805786 707746 1631416 1612632 387739 381619 544165 545426 679812 661756 672793 677767 696720 703304 656739 730662 2063318 2167083 1282887 1068926 606626 599640 715531 710284 727815 736473 727851 737116 843866 839034 5608708 5787063 39.85 71.0 2
11:23:47 2024-01-24 804557 795084 182845 179490 309597 315178 351191 348323 203986 202897 260254 264609 304036 306324 5111799 5483870 7307513 7118818 1298336 1344752 264203 237145 259713 258004 311546 302015 288572 289273 192637 194086 780819 717178 1608810 1595337 387189 382655 543353 548703 674941 660447 676330 678283 691886 703413 658474 727823 2052566 2160944 1276390 1074318 608911 596231 718617 715362 722604 734577 731803 732821 836480 838180 5604701 5792570 39.85 71.0 2
11:23:48 2024-01-24 793217 795644 182331 179563 309160 314181 351758 346195 203952 202897 259597 263536 304357 305494 5114909 5545361 7397877 7137576 1306870 1344715 262590 237145 258922 259118 309661 305492 289032 290370 192298 194624 777487 712075 1639058 1595337 386640 381922 541408 544657 680810 660447 672830 682661 694714 699212 658474 728553 2058648 2179331 1268727 1058880 610095 598031 711419 713302 726747 725769 726443 735233 837068 836002 5559977 5802049 39.85 71.0 2
11:23:49 2024-01-24 797950 793397 182620 179027 309597 313706 351758 346473 203460 203038 259044 264855 303503 306218 5111799 5515688 7362628 7159284 1308642 1353408 263176 237037 258922 259514 307720 301161 288775 288883 193553 195276 786155 707746 1614386 1598738 386640 383103 545391 545463 682113 662763 673308 679763 694751 698327 654776 727410 2061851 2173217 1268727 1056001 608357 594897 710418 709061 724690 725769 725265 737116 838920 836630 5594552 5802650 39.85 71.0 2
11:23:50 2024-01-24 801179 792277 182945 178147 308186 313706 349747 347102 203774 202861 259194 265315 302474 306872 5111799 5454151 7355225 7138379 1314312 1344752 262808 236502 259540 262901 309227 301271 288368 287722 192637 195276 787482 706735 1631045 1609120 387189 382655 541031 544316 674978 661383 670814 674786 694714 702278 655061 726342 2055997 2157743 1280721 1066189 606626 594933 715531 709780 724690 730264 723608 732821 838920 839377 5642121 5802491 39.85 71.0 2
11:23:51 2024-01-24 802506 793397 182585 178993 306450 313886 348657 346615 203596 202225 259558 264750 303503 306983 5123242 5465112 7348846 7109477 1294634 1346537 263702 236668 259104 262496 309661 301545 287149 288395 192333 195276 759322 717178 1613841 1595337 387739 382115 541024 546271 674978 658542 675296 678493 685205 702278 656541 723618 2051452 2157863 1306511 1071973 608911 595809 715531 712257 720453 730373 728618 734008 834957 841265 5619341 5791926 39.85 71.0 2
11:23:52 2024-01-24 793217 792301 182794 178365 307378 312677 350517 346337 202965 201695 259229 264785 302616 305817 5113876 5522889 7443372 7137576 1303774 1344752 262590 236704 258342 257935 307325 304801 287522 287085 193077 195139 789147 707746 1620770 1595337 386093 382494 542175 540756 680810 660447 671290 680727 693242 698327 655061 726342 2058921 2170137 1272967 1057207 608357 594861 712438 709097 724690 729514 724415 735732 839446 834016 5598972 5796441 39.85 71.0 2
11:23:53 2024-01-24 801474 791183 181893 179211 306445 314842 349429 345574 203598 203714 258252 264415 303503 302714 5096900 5419616 7301140 7128197 1304013 1346537 264424 233029 258740 262568 308292 301161 287967 288391 193282 194150 792479 709774 1619779 1604557 387189 382655 542944 540756 674428 661756 673381 674823 693205 702242 652743 725716 2054537 2142192 1262366 1065427 605762 594897 715531 710100 725237 735543 723460 732635 839446 837703 5642121 5788177 39.85 71.0 2
11:23:54 2024-01-24 802691 793402 182435 178531 306450 313850 347608 347647 203426 202048 258431 263755 303077 306983 5134538 5477612 7341878 7109439 1300298 1346500 263368 236336 258306 262568 310202 300238 287643 287748 191995 195550 780819 717178 1608527 1595337 385546 381575 543715 547116 674978 660447 673344 672541 685133 699212 654133 723543 2049386 2156333 1291020 1069686 605017 593766 713414 708014 719592 729940 730449 731557 838219 837075 5599497 5794447 39.85 71.0 2
11:23:55 2024-01-24 792447 791155 181279 178890 306987 313599 350024 344500 202965 202365 258359 262730 303503 303601 5096937 5533884 7357339 7123367 1284339 1346963 264459 236300 257330 258004 307755 301582 287522 288802 192333 195003 785816 718719 1607495 1590355 386640 381619 541408 547116 677922 658273 673381 678801 685097 697141 653618 722205 2049649 2160944 1278555 1065427 606364 592537 713451 712304 718571 728593 727739 731520 832082 836484 5615510 5786079 39.85 71.0 2
11:23:56 2024-01-24 790547 793276 182766 178394 306445 312933 348729 343537 203596 202189 257997 264855 301308 306218 5108153 5508271 7414124 7146954 1304013 1346963 262406 233193 257908 257970 306362 300948 287724 287949 192637 194150 784517 707746 1609353 1598738 385546 381351 541067 540756 679846 661852 669390 676808 691176 694363 652244 725716 2058921 2173090 1285052 1055539 602811 597076 708368 707122 722701 729624 722395 736967 836443 829361 5588695 5787063 39.85 71.0 2
11:23:57 2024-01-24 804624 790592 181858 178283 306987 313921 347643 345574 202965 202365 256807 264820 303077 306700 5121178 5434092 7302219 7128197 1302135 1346963 263732 233029 259104 262681 308186 299984 287522 287544 192637 194150 799012 707746 1614967 1604557 386640 381845 542944 544316 672963 662321 672793 674517 691176 699212 651283 724647 2056096 2148444 1272967 1066151 605762 597076 714466 706084 721638 730373 721481 728484 840775 838782 5649096 5797542 39.85 71.0 2
11:23:58 2024-01-24 795872 791192 181889 178079 306987 313921 347679 343466 202999 201765 258178 264010 303503 301723 5093268 5466387 7348846 7099303 1290774 1340861 262773 236466 259140 258854 307290 301161 286714 287085 192030 195003 780819 715131 1601949 1595337 387189 382115 539458 544657 672963 657305 673381 676808 685133 701183 656813 724358 2052024 2157817 1276390 1071786 606439 592646 714466 710284 719118 728174 726443 730759 833771 839034 5603286 5773657 39.85 71.0 2
11:23:59 2024-01-24 793466 793313 181889 177442 306445 311693 348693 344536 202825 201098 258395 263755 302404 306946 5106589 5526816 7442100 7127399 1304013 1346963 261205 233029 257295 262496 306362 301161 286311 288391 192030 194150 784150 707746 1609401 1595337 384456 382655 539458 543544 675933 656609 669521 679208 691923 694147 654376 726638 2056951 2166893 1268727 1057094 605933 596231 708405 709277 722056 725494 722543 731668 834108 829361 5577700 5792307 39.85 71.0 2
11:24:00 2024-01-24 802543 788851 181858 177442 306987 313409 346562 344500 202336 201765 256807 264855 301733 305566 5096900 5434092 7311545 7102978 1313376 1348880 261760 232702 258125 258854 308006 300026 286916 287949 191861 194730 799012 706735 1620377 1609120 385000 378894 541408 542774 671977 659652 668785 673059 691959 700302 650639 725605 2056721 2157817 1274224 1062387 603182 596231 710146 707067 720453 729236 719398 728521 834405 834197 5612719 5782935 39.85 71.0 2
11:24:01 2024-01-24 801850 791187 181318 177641 306987 311983 346041 343502 202965 201730 257348 263168 301733 302714 5082356 5458491 7330195 7100061 1297409 1344752 262005 232702 257114 258491 308257 299815 286074 288797 191257 195003 761575 717178 1620987 1595337 384456 378857 540259 547418 672973 658715 671759 671460 683980 700302 651100 723362 2046152 2151713 1295446 1070448 602754 592519 710418 706194 716537 729786 727389 728558 834108 829505 5593967 5782935 39.85 71.0 2
11:24:02 2024-01-24 789951 793313 181566 177438 306987 311002 348693 343431 202336 201765 258178 262145 300850 305963 5113876 5554634 7432775 7133572 1303938 1345049 260771 236300 256323 258854 306861 299138 285436 292573 191425 194185 755020 712075 1621862 1593075 383260 381394 539083 543360 676302 654983 667909 676625 688985 694183 654988 725567 2049649 2173221 1258125 1053862 606514 594545 706363 710284 723215 723981 723720 732263 829218 829918 5524757 5788177 39.85 71.0 2
11:24:03 2024-01-24 797716 788847 181322 177408 305952 310530 348448 345019 201744 201765 256807 263168 301698 305960 5113876 5506527 7348846 7137576 1322770 1348880 261729 233029 256754 258672 308257 297635 286714 287544 191425 194150 784150 707240 1626161 1610143 383005 378569 540988 541895 673524 656463 667397 671460 690978 698182 649332 725200 2053078 2157817 1276390 1061898 599396 592464 710381 704124 720453 729236 719398 728484 837068 833632 5574989 5777747 39.85 71.0 2
11:24:04 2024-01-24 802382 791151 181283 179145 306951 311948 347084 345019 202617 201098 257600 262730 302121 302678 5089603 5474222 7295005 7109439 1298336 1344715 262738 232702 257079 258854 307290 297527 287522 287949 191089 194150 784150 715904 1601362 1599487 384273 380928 542523 546640 673524 660263 673826 671386 686064 694399 646931 717931 2052024 2147119 1293233 1065427 602208 592100 710418 701529 714509 728138 722270 727790 836475 829433 5626084 5777684 39.85 71.0 2
11:24:05 2024-01-24 788796 793276 180512 178249 306088 311439 348657 344955 202336 201554 257132 262914 302581 301688 5096975 5476806 7359324 7102903 1281594 1342805 262336 231815 257511 258998 306861 300238 285535 287949 191617 193938 780819 713572 1654445 1594021 385399 380892 536956 545591 672532 654518 671908 673760 686101 699046 652911 718460 2043280 2150188 1272058 1066610 604901 590556 710418 708272 715252 725594 724750 727790 827389 829433 5638572 5777684 39.85 71.0 2
11:24:06 2024-01-24 789951 790002 181563 177248 306982 311439 349580 343396 202791 200432 257132 263168 301416 304064 5102528 5521643 7439333 7143910 1302041 1346500 260771 232702 256288 258672 306113 300026 285111 287850 193675 193974 755051 709774 1634312 1595155 383041 380661 536577 541018 672891 654518 666560 677278 689852 694291 653206 723543 2049649 2168563 1264486 1054086 604901 594088 707365 706267 719628 721481 719435 728521 829572 829918 5548187 5787063 39.85 71.0 2
11:24:07 2024-01-24 802080 788910 181536 176290 306987 310966 345485 343431 201710 201519 256736 264023 300747 302678 5115561 5443364 7299682 7123481 1315248 1346500 260122 232049 256683 257773 309433 297347 285989 287001 191251 194044 784150 705726 1617296 1608998 384200 378605 539840 540435 670665 656772 669712 671533 685133 698327 647424 723681 2049649 2145623 1302085 1061898 602480 592500 709411 703626 719628 724713 718033 726273 832854 831681 5631584 5782935 39.85 71.0 2
11:24:08 2024-01-24 800302 792157 180711 177256 306771 312623 344966 343431 202303 200467 257132 262328 301662 302395 5119214 5469802 7320572 7148167 1294634 1346500 260953 231764 256470 257343 310346 297527 285258 288662 191083 194115 772490 718996 1611697 1595155 383187 377648 537934 543672 669495 654983 669997 670582 682085 698092 651372 718498 2043280 2148643 1259606 1066302 599860 585847 708405 701529 713967 727114 723645 730017 833481 829361 5596699 5778812 39.85 71.0 2
11:24:09 2024-01-24 788796 791155 180706 177408 306088 310024 347643 344955 201710 201379 256736 262145 300815 302683 5102420 5494828 7360469 7118818 1288011 1343387 262126 231938 255682 258747 306825 300208 285258 287417 191083 193974 795624 716933 1617926 1581381 380919 378533 539083 540720 674391 654054 669045 671786 680905 690213 648873 718203 2043795 2167083 1299123 1057207 602325 588734 704155 704124 715522 721359 725781 728447 827653 829918 5526912 5773563 39.85 71.0 2
11:24:10 2024-01-24 792893 788847 180676 177095 306721 310060 348657 344955 201364 201695 256341 262730 299871 304083 5113876 5501451 7348335 7138682 1306582 1346848 260996 231871 256182 258494 306789 297167 286714 285980 191286 193091 784107 705726 1600603 1595337 383395 381466 539840 541238 673951 654835 668278 672964 687559 688239 645032 719773 2049649 2164010 1276390 1044684 600716 591882 701734 700007 717045 721323 716148 728521 832265 825169 5577888 5782935 39.85 71.0 2
11:24:11 2024-01-24 797714 788910 180715 177129 305191 311002 345485 344955 201398 200748 255947 263168 300747 301759 5104201 5434092 7311656 7134310 1315243 1346851 260199 231510 256577 257051 307605 297347 284751 286768 190718 193537 782484 704719 1618873 1604557 382033 377648 538315 538798 670869 652691 664088 667666 688046 694327 646437 719333 2046737 2150188 1272058 1059633 599939 592300 706363 699971 717553 724964 718014 727790 832229 828746 5603286 5777747 39.85 71.0 2
11:24:13 2024-01-24 802419 791187 180680 176855 305084 311702 345243 346605 201676 200467 256772 261093 301204 303915 5113876 5486990 7282308 7126217 1298336 1347810 261830 231438 256146 257699 306861 296331 286275 286226 190187 193437 800705 713341 1613162 1595337 382610 378749 541100 542774 669715 654646 669997 669122 684126 694327 645383 717438 2043832 2134875 1276390 1062654 599005 590556 708405 700792 713462 725594 717503 725130 834699 829059 5671032 5782935 39.85 71.0 2
11:24:14 2024-01-24 793466 790892 180642 176328 304932 311912 344412 343015 201744 200432 255947 261528 300429 301476 5082543 5442897 7329470 7103016 1292620 1340676 260996 231114 255108 256832 308561 298122 284060 287468 190544 194014 759936 715131 1598281 1590627 381692 376515 536759 542774 668767 653127 669233 667629 680053 694327 646473 717438 2040376 2145597 1279955 1066189 599005 589565 706363 700997 711373 726537 722580 727790 827389 829918 5587293 5769446 39.85 71.0 2
11:24:15 2024-01-24 788796 791155 180637 176328 306088 309051 346562 343015 205721 200502 258743 260695 299523 302182 5104511 5536071 7383908 7112448 1283150 1342953 261170 231292 254894 258093 306609 297275 284356 286280 190418 192997 782484 716666 1609958 1581381 378704 378857 536307 543544 672899 653127 668057 672964 680053 688239 647530 716417 2040376 2151750 1269893 1056982 602437 587063 705364 702098 710296 719276 719398 726717 826701 829332 5590119 5773724 39.85 71.0 2
11:24:16 2024-01-24 787813 790029 180711 176286 306546 309989 345520 343015 203170 199631 256341 261562 299836 304626 5111799 5537076 7437770 7131313 1302053 1337147 259510 231652 257041 257015 306825 297491 282726 286938 190187 193326 772490 710048 1613306 1590627 378740 378483 532054 538000 671653 651279 662133 672964 684162 689727 649332 719297 2040376 2164008 1280721 1052586 602754 590139 702267 704160 717045 718680 716705 727790 825531 820419 5556124 5787063 39.85 71.0 2
11:24:17 2024-01-24 801516 788910 180745 180285 306555 309772 343414 343015 205616 200467 255161 261128 299381 305256 5106369 5512087 7335689 7123113 1313392 1343383 260971 231023 255108 255720 305864 297036 284281 285361 190153 192962 768130 703713 1617568 1604557 382849 376479 536759 537204 667785 653127 664088 667121 686101 694291 644540 717148 2043832 2142556 1269893 1058880 598578 588944 705863 701064 715522 725512 715464 723548 828596 827503 5627560 5773287 39.85 71.0 2
11:24:18 2024-01-24 798000 788888 180110 178510 304834 310966 345424 343015 205651 199805 256341 260695 299871 302720 5119506 5480702 7274719 7103129 1300042 1346464 260736 230537 254716 256473 306717 296331 285401 284632 190153 192657 782484 710790 1608120 1595337 381494 377648 538315 542005 668767 655608 668094 667703 682085 691743 644012 716417 2040376 2130203 1278555 1060227 598302 585956 706363 698583 711373 721395 715699 721384 832265 828746 5642377 5777747 39.85 71.0 2
11:24:19 2024-01-24 795158 792493 180076 180386 304932 310024 345913 344955 205651 200210 255982 260660 300464 303474 5122226 5486117 7276301 7106040 1296560 1340824 261135 230179 254931 256726 306393 296338 285401 284516 190153 192353 761399 709774 1592123 1595337 382069 376515 538315 540399 667312 652728 667582 667666 683086 692302 643555 717438 2042344 2131851 1298046 1060387 599005 585572 706363 700070 713462 721431 714410 721933 831640 827539 5642121 5773563 39.85 71.0 2
11:24:20 2024-01-24 796854 790924 180110 180391 304682 310024 345668 343015 205438 199805 256523 260486 299624 303437 5120757 5489861 7273968 7118818 1294634 1342612 260234 230218 254681 256473 306825 295856 284095 286061 189555 193032 777487 715131 1601114 1590627 380919 377346 537934 542774 669715 653127 668057 664657 676155 690249 644926 713763 2040376 2133362 1267998 1063409 596450 587063 705364 698583 710409 721395 717503 722997 829877 828746 5620900 5777747 39.85 71.0 2
11:24:21 2024-01-24 793466 790519 180119 180483 304227 311002 344412 342413 203170 200188 256523 261283 300098 303369 5112793 5474336 7320038 7072170 1298170 1342296 260157 230573 254716 255685 305437 296582 283194 286736 189520 192997 758298 714621 1603894 1590627 378740 375914 535172 542005 665862 651279 668094 664693 676119 692266 643595 715362 2037205 2141001 1275529 1065816 597300 586793 703297 700070 710409 721638 719398 724341 827287 827539 5593054 5778812 39.85 71.0 2
11:24:22 2024-01-24 788796 788888 179895 180355 304896 310309 348367 342172 203170 200293 257957 261388 301063 301827 5122226 5490063 7348846 7110242 1277946 1341120 260771 229821 254681 256868 305531 297491 283291 285387 189853 192657 779153 711809 1675707 1586117 382069 378216 533750 539634 667821 649401 667545 671058 676227 690249 645657 712170 2034585 2142556 1293233 1064666 598473 587063 705863 701565 709293 721008 718304 719264 821923 829332 5606104 5769477 39.85 71.0 2
11:24:23 2024-01-24 789726 790034 180314 177763 305325 310419 347875 342557 202959 200293 255841 259796 300606 303800 5111799 5531142 7362853 7113741 1288893 1340168 259545 230932 253509 256868 305962 296331 283194 285152 189028 192353 769359 715131 1615758 1580259 379595 377648 532090 540855 670665 647493 662133 669122 676083 685385 645488 716417 2040376 2170259 1266677 1051576 599005 585403 699211 700567 710834 717093 719361 726717 820761 820455 5521455 5777684 39.85 71.0 2
11:24:24 2024-01-24 793180 790446 180344 178146 304404 310419 347629 340766 201297 200258 255020 262154 300566 303505 5082394 5506936 7399639 7102978 1300193 1343138 261410 230573 253544 255685 305962 297282 281865 284552 189853 191782 777487 705726 1614271 1590817 380405 376515 533750 535615 668767 649401 660185 671058 682122 689263 644577 718498 2046737 2151750 1287218 1051089 597588 585883 701198 701064 713462 716448 714410 723548 824326 820347 5567025 5777557 39.85 71.0 2
11:24:25 2024-01-24 801093 789882 179469 180436 305012 309980 346892 342870 202461 200328 255020 261109 298892 302328 5108523 5516110 7341578 7138796 1304013 1341120 259149 230214 253899 256688 304816 295330 284095 283728 189819 191713 789147 704719 1601680 1593075 379595 377648 536759 536409 669715 652444 660222 665743 680089 685313 641661 717315 2040376 2151750 1276390 1044760 598578 585811 698716 699078 711373 717460 713219 725684 827287 820347 5576444 5773382 39.85 71.0 2
11:24:26 2024-01-24 800256 789754 180573 177266 304512 310419 345632 342943 202320 200119 254733 260478 298892 302182 5117525 5504220 7310154 7123113 1317147 1341661 257966 230608 253509 255292 306393 294740 282877 284516 189028 191782 780819 706230 1635249 1599873 379595 374190 532090 534787 665862 651279 660229 664221 681567 687720 642152 718498 2040376 2145586 1293233 1051089 593910 587063 699211 695018 714509 719339 714410 722997 826185 820802 5556496 5786146 39.85 71.0 2
11:24:27 2024-01-24 797482 790024 179435 177772 303928 310639 345596 342377 205259 199805 254342 261562 298646 301717 5106589 5435632 7313709 7113741 1300247 1342649 259183 229143 254681 254900 305746 295290 282762 283653 189853 191445 766491 703713 1615971 1600011 378704 375051 534528 534787 663873 651279 661121 663718 684089 690249 644012 716417 2040376 2145597 1265561 1056587 595602 585883 701198 698807 713462 721435 712308 721421 827287 820153 5570003 5778362 39.85 71.0 2
11:24:28 2024-01-24 801401 790887 179435 175966 303231 307926 345913 341978 204973 200154 256552 260262 299556 301193 5108523 5433266 7264918 7109477 1299372 1337096 259545 229143 254325 255292 305746 295641 282046 283847 189986 191109 779153 705222 1606096 1600011 380652 374261 532018 534787 662900 651279 662471 663646 681050 689692 642116 715871 2040376 2145729 1293233 1057094 595676 588509 702693 697026 711337 720743 710104 721871 829365 824111 5616483 5761034 39.85 71.0 2
11:24:29 2024-01-24 801971 793134 179435 175982 302301 308081 345913 342100 202603 200398 254272 259865 299311 301157 5119214 5433951 7283568 7102865 1302015 1342575 259079 229108 254859 255257 305962 295354 281900 283852 188959 191544 787482 703713 1607220 1603014 380676 374155 534508 535096 664341 650050 661640 664221 681086 689171 643026 717163 2040376 2142556 1291020 1052251 595183 588125 701198 695966 711337 720235 713219 724048 827617 822908 5562584 5769326 39.85 71.0 2
11:24:30 2024-01-24 801401 790883 178941 180249 302336 311041 345352 342111 202037 199457 259072 259900 300393 302385 5102420 5429399 7274243 7119595 1302154 1336949 259475 229108 254254 254894 305495 296273 281900 283180 189784 191074 740767 705448 1601689 1602148 378668 374190 533750 536470 664341 649327 662583 664221 680053 691519 643026 716380 2040376 2142556 1287977 1054086 595178 588826 701198 696003 713405 722513 713256 723531 826554 823091 5569050 5769477 39.85 71.0 2
11:24:31 2024-01-24 800265 790589 178937 177772 302485 310199 345424 341870 205011 200398 256080 259650 298541 301193 5102420 5436217 7271117 7109439 1300298 1343565 259329 229468 254289 254652 305030 294668 281865 282748 189951 191043 779569 705726 1615314 1599873 378632 374155 533750 535096 664341 650320 662111 664221 680053 688167 642116 714271 2040376 2142556 1263396 1057094 595602 588729 701198 697769 713912 722513 712673 721506 825384 823091 5590542 5777884 39.85 71.0 2
11:24:32 2024-01-24 799698 791002 179344 177266 302765 309761 344937 342943 201721 200293 254342 259469 299274 300367 5111799 5449475 7255592 7099784 1299372 1341593 259510 229038 254254 254865 305066 295856 281980 283281 189951 190773 779153 704339 1640596 1599873 380676 374190 533750 535096 663399 650320 662396 664221 676227 688203 641624 714271 2038927 2139423 1263396 1054086 594829 588582 703118 697769 713405 720508 711224 722574 824763 823055 5612719 5760921 39.85 71.0 2
11:24:33 2024-01-24 801474 790589 179186 179797 302761 308081 345596 342979 201473 200083 254342 258353 298892 301656 5111799 5449199 7256598 7100061 1299111 1343027 259510 229073 253509 254830 305066 295166 281865 281967 190118 190773 777487 705726 1607386 1598465 378596 374190 533750 534751 663399 651279 660149 664221 676191 690236 639737 713219 2037478 2136390 1263396 1056757 596430 588798 703155 694836 711381 720508 711224 720441 824106 823055 5627560 5776545 39.85 71.0 2
11:24:34 2024-01-24 797987 790297 179344 177608 303901 309542 342925 342979 201473 199110 254342 258319 297988 301869 5102430 5470556 7257597 7103129 1292788 1341120 259114 229073 253262 254894 304816 293877 283194 281936 188890 191411 790813 709495 1590998 1592889 380135 374190 532090 538108 663870 650818 661627 664221 678878 685097 637334 710040 2035442 2122715 1272172 1056875 594726 588276 701161 694872 711196 720508 710680 720441 825458 822546 5625672 5768305 39.85 71.0 2
11:24:35 2024-01-24 797420 792272 179220 179922 302336 309542 344937 342979 200912 199457 254307 258250 298648 301157 5102523 5438932 7236941 7100061 1296597 1336949 259510 228756 253509 254439 304780 295648 281865 281620 188993 190841 769335 706735 1600658 1595337 380405 373630 533750 531707 663362 650818 660149 663280 676083 689263 638308 710077 2035624 2139145 1261230 1056757 593840 586953 699138 695292 711886 720508 711224 719191 824910 820222 5565557 5760009 39.85 71.0 2
11:24:36 2024-01-24 802543 788649 178403 180219 301357 309542 342997 340598 201755 199110 255285 259469 297637 299986 5108153 5427811 7299153 7100061 1305923 1341120 257931 228877 253474 253659 305030 294704 281436 283032 188890 191074 763214 702710 1620421 1602148 380132 373034 532240 534717 662459 647456 658785 661870 676191 685385 640190 714308 2045003 2146916 1263396 1052988 593876 585214 697903 694798 712392 718608 710141 720291 825531 820937 5548187 5773330 39.85 71.0 2
11:24:37 2024-01-24 797913 788644 178373 180100 301383 307865 342997 340873 201755 199110 258889 260695 297502 301193 5102523 5427512 7317843 7109439 1313288 1336985 258850 229108 258250 253305 304816 296214 281401 282713 188759 191074 777487 703212 1629220 1601875 379595 373034 532994 534338 662422 647224 658747 661870 676191 689263 642987 717188 2042087 2145507 1261230 1053106 593452 584562 698400 694798 712429 717057 710141 719264 828036 818413 5553637 5773563 39.85 71.0 2
11:24:38 2024-01-24 800261 788589 178933 179931 301850 309542 344937 341870 201473 200083 259108 258353 298440 300695 5097106 5439196 7264918 7102865 1300298 1345049 257966 229038 253474 254325 303780 293841 281436 282748 188959 190508 775821 705448 1621751 1599873 380135 373034 532240 534496 662422 646469 659759 662340 680695 691284 642987 716253 2042698 2145507 1260418 1050642 594301 586501 698679 692456 710261 717093 711619 718134 824289 819643 5561580 5761224 39.85 71.0 2
11:24:39 2024-01-24 799095 790029 178407 176779 301383 309105 342997 340837 201755 199770 258706 258319 297607 300022 5082356 5403945 7274243 7100061 1300298 1336949 257966 228081 253439 254048 304566 293694 281633 281923 188924 190910 764852 702323 1603816 1599873 379595 372737 532240 534338 661484 645556 657983 661613 680658 685133 639555 713071 2039792 2142341 1234802 1054011 593488 586319 697196 692945 711812 717093 709097 718171 824326 820937 5549671 5761224 39.85 71.0 2
11:24:40 2024-01-24 800261 790029 178373 179931 301176 309542 342997 340323 201473 199110 254996 259900 298403 299024 5113876 5436405 7283568 7099784 1300298 1341303 259614 228522 253085 253659 303853 293841 281401 282713 188724 190808 775821 702323 1630018 1599873 379326 371954 532240 533959 660547 648520 658176 660172 676812 685021 639339 712528 2039754 2151613 1261230 1044760 590513 584494 694895 693812 708359 712417 707517 721871 824763 816032 5549671 5769477 39.85 71.0 2
11:24:41 2024-01-24 796854 788644 178377 179702 301383 309542 342888 340837 201473 198798 258706 258353 298032 302762 5089603 5497970 7336534 7118818 1317061 1343138 258088 229108 254509 253270 304566 295189 280972 281887 188331 190508 763214 703713 1631915 1598738 377982 371883 531863 533360 662275 648022 656993 662266 676297 683569 638432 711898 2041244 2148643 1291020 1041790 592229 585312 693946 691844 706354 712273 707930 722462 823123 811441 5567025 5765348 39.85 71.0 2
11:24:42 2024-01-24 797987 788649 178937 176646 301135 309105 342370 340873 200912 198798 258852 258319 296809 302218 5106589 5498999 7327189 7118818 1316207 1336949 258088 229108 254150 253544 304601 293282 280972 281852 188593 190508 763214 704442 1617272 1599873 377982 374573 532130 534934 662238 647599 654720 659777 674791 683834 639339 714247 2034548 2145597 1260418 1046576 592187 582856 693946 691844 708705 716445 709200 719227 823743 811405 5540266 5744764 39.85 71.0 2
11:24:43 2024-01-24 795723 788352 178373 176523 302307 309542 342925 339845 201333 198798 258706 259434 296119 300901 5108153 5454151 7323061 7109439 1315211 1337096 258486 228861 254150 252529 304566 293635 280741 281887 188331 191456 763214 703212 1621237 1600838 378482 374007 532130 533470 662386 647599 654720 659274 674827 685991 637785 713182 2036031 2148444 1288807 1044760 590508 583640 693150 691844 709364 712417 707016 719264 824326 811405 5548187 5769477 39.85 71.0 2
11:24:44 2024-01-24 795723 788352 178373 176774 301997 309542 342925 340358 201473 198798 255502 259434 297996 302548 5108153 5458028 7311545 7109163 1313392 1339358 258088 229038 254689 253058 304566 292946 281078 282924 188297 191074 777487 703713 1622621 1603119 378408 374007 532203 533507 661916 647599 656300 660282 676776 680221 634530 707955 2037724 2148643 1291020 1041790 590508 584494 693909 691844 706354 712345 708191 720329 820725 811405 5549671 5768028 39.85 71.0 2
11:24:45 2024-01-24 795723 787794 178049 176527 300434 309542 341852 340323 201333 198798 258706 259434 296189 302083 5095146 5452363 7311656 7103129 1316117 1341120 258053 229073 254150 253093 304138 295102 280972 281967 188297 190473 777487 704339 1633986 1601978 378250 373816 531826 532714 660437 645763 656525 660282 676959 680256 635463 707955 2040376 2147119 1288807 1041897 591338 582779 691978 691354 706354 712273 707184 718717 820761 811369 5556124 5764191 39.85 71.0 2
11:24:46 2024-01-24 795158 788644 178096 176646 300473 309324 341852 339845 200912 197935 255105 259073 298032 301869 5082356 5443364 7302219 7092719 1313392 1343138 258088 228682 254150 253155 304102 292911 280153 281655 189611 190565 764852 705069 1624643 1599699 377982 373816 531413 534171 660401 645763 652902 658524 674937 683980 637831 713228 2033994 2142556 1283551 1047324 590074 581919 691978 689884 708200 712381 708695 718171 823123 811405 5538768 5744764 39.85 71.0 2
11:24:47 2024-01-24 793466 787794 178305 176779 299602 309105 342647 339809 200912 197935 258669 259469 297924 302083 5108153 5444892 7302219 7090682 1312455 1336949 258088 228436 254150 252494 304138 292871 282738 281640 189611 190967 763214 702710 1620815 1599699 378250 373816 530662 531474 660547 645305 652939 658022 675696 683980 636621 710040 2034548 2143984 1288807 1044760 590074 581572 691978 690863 708359 712345 708191 717116 822505 811333 5538768 5760081 39.85 71.0 2
11:24:48 2024-01-24 797987 788910 177807 176531 299602 308669 342925 338784 200912 198522 254277 259504 298104 300493 5098791 5423254 7293953 7092478 1304993 1340349 258885 228363 254509 252494 304194 295445 282539 281640 189611 190335 774156 701317 1601422 1599699 377982 373288 530625 532033 658680 644847 655047 660140 674278 682122 636806 708996 2036890 2142556 1261230 1041790 589653 583663 691978 690863 705355 712309 707184 718167 820761 811333 5548187 5760945 39.85 71.0 2
11:24:49 2024-01-24 795723 787528 178092 176276 300473 308669 341888 339570 200912 197935 254996 258250 296119 303086 5102420 5474146 7311656 7109439 1317061 1340168 258088 229108 252720 253025 303816 294880 282938 281611 189611 190335 763214 706363 1607473 1595155 376195 373024 530698 532825 661484 645652 655084 661401 674973 680198 636621 710733 2034548 2145597 1265561 1040415 591804 582779 691978 689905 706354 709163 707184 718465 818299 811405 5559077 5757103 39.85 71.0 2
11:24:50 2024-01-24 797420 787790 177811 176038 299633 308669 341335 339570 200737 197935 254636 257857 295706 302083 5082319 5474146 7311545 7102903 1317110 1337096 257804 228826 252432 255191 303852 292323 280012 281282 189611 190369 775821 706081 1617005 1595337 376112 372761 530735 532931 660327 645763 651941 658022 673983 681708 636621 707955 2031104 2142556 1259064 1041160 589653 581334 691487 689884 705085 711234 706681 717116 820108 811297 5546880 5764191 39.85 71.0 2
11:24:51 2024-01-24 793466 787794 177531 176285 299532 308452 341564 338784 200912 197901 254996 259073 297612 300270 5098608 5430231 7292894 7082592 1309650 1341355 257768 228116 253896 251968 303035 292769 279977 280854 189611 190035 739180 701820 1622762 1595337 377447 372806 528980 531510 658141 643934 651977 656554 676395 680771 630961 709536 2031104 2137906 1284381 1044877 589233 580219 692046 689395 707356 712345 707184 717953 820276 811333 5540266 5768305 39.85 71.0 2
11:24:52 2024-01-24 797987 787794 177531 176518 300547 306933 341888 338273 200912 197901 252810 258353 297244 297595 5082356 5411960 7292894 7100762 1313288 1346262 257046 227550 252612 252179 302822 292698 282140 280854 189611 190167 761575 699712 1635778 1595337 377835 372843 529199 530456 658214 643934 654808 658488 673031 680198 635719 709172 2034313 2142556 1284381 1041790 589233 580830 690997 688907 703288 710234 706178 716808 819493 810119 5535889 5761224 39.85 71.0 2
11:24:53 2024-01-24 796854 786679 178241 175477 300961 306897 341371 339845 200597 197866 254294 257857 296189 302083 5095146 5497539 7311656 7119722 1313249 1341999 258707 228222 251509 253130 302043 293703 280012 280719 189344 189874 764852 704719 1598987 1590400 374108 373552 530735 532825 661264 645689 652976 659961 673983 676372 634578 708126 2033994 2142556 1291020 1039760 590471 581919 690997 691354 704320 707632 704599 717405 818680 811369 5563049 5768305 39.85 71.0 2
11:24:54 2024-01-24 796854 787528 177811 175784 299593 306933 340820 338820 200597 197866 254277 258284 295913 302120 5093343 5502414 7311656 7119722 1315205 1339470 257982 228541 251686 252355 302999 291744 280083 280659 189078 189874 761575 706363 1600197 1590627 375012 372498 530140 532711 660547 640006 650520 655627 672009 679037 634818 707955 2029661 2141001 1284381 1042041 587975 576906 690997 688907 705085 710234 705175 718465 819493 810119 5540266 5761224 39.85 71.0 2
11:24:55 2024-01-24 793466 786679 181489 175784 299322 306933 340533 338546 200737 197901 254277 258250 295671 300944 5107989 5454151 7320038 7103129 1316184 1342953 256902 228512 252540 252072 302716 296739 279266 280267 189611 190231 762987 702710 1616732 1595337 376112 371573 529199 530492 658680 643934 650520 656054 672045 681159 635719 707453 2028219 2139214 1286594 1041790 587975 576906 690018 687932 703786 710234 705138 717953 818460 811686 5540266 5760081 39.85 71.0 2
11:24:56 2024-01-24 793429 787236 181422 175793 300331 306933 340820 337799 200597 197832 254277 258353 296345 299387 5106589 5434092 7320038 7111707 1311485 1344937 257117 227620 252720 251301 302292 291984 281741 280972 189078 189278 761575 699712 1635430 1599699 377179 371972 528825 530081 656746 643021 650784 655627 673507 679265 635719 707955 2029387 2139484 1284381 1044017 587975 576870 690018 687932 705854 711234 706178 716385 818299 811686 5531920 5790979 39.85 71.0 2
11:24:57 2024-01-24 795723 786679 177654 175784 299567 306933 340305 338784 200283 197832 252486 257857 296143 301869 5095146 5494527 7315846 7097676 1305461 1337280 258088 227585 251086 252529 301725 291940 279656 279643 191224 189312 769359 705350 1631234 1586117 373880 373024 529948 532070 660547 643934 652939 658524 672520 676372 633919 707119 2029661 2141038 1259064 1039071 590494 580242 690018 689884 702257 708382 703062 715875 816363 810155 5561580 5761337 39.85 71.0 2
11:24:58 2024-01-24 796854 786414 177811 174630 300930 306285 340269 338784 199691 197866 252810 257464 295706 301193 5082468 5508222 7325225 7123481 1300193 1337317 257907 226915 252360 253085 299479 291504 279656 279371 189078 189071 780819 703437 1603783 1586117 374181 371362 529199 530914 661484 643934 651977 660465 673031 678288 634818 707119 2029661 2136418 1242488 1041790 591804 580446 691978 690863 704646 707383 704062 714276 813981 809549 5549671 5761224 39.85 71.0 2
11:24:59 2024-01-24 796854 786679 181623 175665 300469 304994 341611 338784 199934 197901 252810 257499 298032 299810 5106369 5505827 7354196 7118856 1299297 1337428 257588 227269 252220 252494 299479 291575 279266 279573 189078 188851 782484 701709 1599988 1586117 375314 371919 528451 530492 661953 642111 650060 660465 673751 680198 635948 709172 2025339 2145623 1261230 1041790 593066 577009 690018 690917 704320 706105 707184 715366 809245 811686 5510511 5758926 39.85 71.0 2
11:25:00 2024-01-24 792830 786933 181509 175538 299527 305460 342925 336711 200283 197901 252774 257891 297504 299024 5115842 5489178 7353361 7113465 1301906 1337935 258451 227302 252612 252529 301230 291878 279656 279253 187671 189112 782484 701709 1596293 1586117 375314 371919 529199 531281 661953 643934 652976 660465 672995 676372 634530 709172 2025339 2142556 1269893 1042041 592224 581769 691487 690429 704320 707383 706178 715601 811609 811686 5538768 5768305 39.85 71.0 2
11:25:01 2024-01-24 796288 786679 177777 174700 300473 305424 340820 338309 199656 197935 252450 257464 297498 301339 5109140 5505471 7299682 7114626 1304013 1329278 258124 227461 251542 252424 302083 296739 279301 279058 188546 188980 780819 702323 1606429 1586117 373880 371362 529199 531657 660547 643934 652014 659530 672995 676336 634368 707119 2029661 2136455 1267727 1042041 590545 577046 691487 690863 703786 707383 703062 713731 814018 811686 5549671 5764191 39.85 71.0 2
11:25:03 2024-01-24 796854 785302 177845 174674 299668 306861 339791 338273 199656 197866 252558 259658 297707 300901 5107606 5513612 7311545 7118818 1311485 1333161 257946 227655 251050 251511 302044 296173 279231 279713 188546 189278 734419 703713 1598947 1586117 373579 369880 528451 530117 658680 642111 651400 656627 667214 676034 632500 705073 2028219 2141038 1288807 1037318 589653 576996 689040 688907 701725 707383 700995 714276 815785 808979 5559077 5760081 39.85 71.0 2
11:25:04 2024-01-24 795444 786679 181677 175442 300927 306357 339983 337728 199935 197660 252522 258930 296000 301562 5103361 5499451 7320038 7109439 1303774 1337317 257836 226974 250238 251686 300354 292159 279001 279218 188546 188911 777487 703713 1594624 1586117 374108 372770 529199 530456 660547 643477 653257 659924 671973 676372 636621 707119 2021831 2145325 1261230 1041790 592187 576834 689492 691354 702221 707383 705100 713150 810635 810540 5518394 5758926 39.85 71.0 2
11:25:05 2024-01-24 792194 786679 181526 175477 298616 304458 342082 338751 199970 197694 252594 257898 298392 297414 5103361 5488253 7341765 7092290 1297372 1337772 257656 227267 251794 251301 298954 291984 279761 279218 189078 188911 763214 701317 1605237 1586117 374975 373816 527632 528884 660547 642111 650981 660465 670988 676372 636621 707119 2021831 2145597 1284381 1041897 592224 576590 689003 691844 703749 709384 707184 715527 808601 810540 5505675 5761399 39.85 71.0 2
11:25:06 2024-01-24 788715 784420 181438 175468 301353 306033 342564 337794 200737 197694 252594 258112 295120 298916 5102420 5496216 7383261 7134368 1297048 1337280 257043 227232 251794 251266 300354 294892 278974 280104 188546 189243 758503 703713 1619822 1583630 374144 371972 523004 528848 656746 638340 650936 656518 669237 676263 636398 703687 2020395 2148643 1256523 1044760 589233 576261 688028 689395 699165 707383 709200 714238 809172 811686 5508114 5744613 39.85 71.0 2
11:25:07 2024-01-24 784246 788376 179244 175188 300931 307127 340676 336062 200388 196495 252594 257898 295086 300016 5102434 5507263 7399601 7103129 1292620 1337244 256433 227426 251050 251747 300354 297050 279171 280628 188281 189278 740272 707468 1609468 1580259 373543 371972 524557 530379 658606 636429 651400 656591 667344 677808 635719 700820 2018960 2133325 1276912 1041648 589653 575817 690018 689884 697361 703404 708695 711595 809209 811686 5551143 5754819 39.85 71.0 2
11:25:08 2024-01-24 783892 788085 179284 175193 299426 305746 340401 336604 199935 197076 254096 258567 295964 301339 5095146 5526267 7416581 7082554 1292620 1337460 256433 227728 251050 250882 299479 296666 278974 280139 188017 189619 732060 707240 1597819 1576897 373015 369880 524185 528848 658141 635495 651400 656591 667817 675275 634818 698761 2016056 2130203 1250402 1044760 589653 575410 689981 689884 697187 703404 708191 710044 809172 811686 5552702 5768260 39.85 71.0 2
11:25:09 2024-01-24 785010 788645 177586 175014 299391 304815 340162 336533 199900 197385 254059 256400 297014 299447 5104201 5526816 7407229 7062044 1292620 1333927 255716 226880 250802 250917 301193 292693 278974 280139 188017 189312 732079 706735 1596406 1576897 373279 369880 524557 528438 657675 635495 652328 656554 665894 674289 634818 698761 2020395 2131814 1277742 1045049 589653 576807 690018 689884 696693 703368 707184 709809 808030 811686 5552604 5760004 39.85 71.0 2
[truncated: 164,956 more chars]
