# Supplementary material for: Methods for Estimating the Detection and Quantification Limits of Key Substances in Beer Maturation with Electronic Noses
Source: Sensors (Basel). 2024 May 30;24(11):3520. doi: 10.3390/s24113520 (PMC11175341; doi:10.3390/s24113520)
Supplement: Supplementary file 1 [file sensors-24-03520-s001.zip › Data/Acetaldehyde/raw data/Day 2/1000ppm9.txt]

Time Date R01 R02 R03 R04 R05 R06 R07 R08 R09 R10 R11 R12 R13 R14 R15 R16 R17 R18 R19 R20 R21 R22 R23 R24 R25 R26 R27 R28 R29 R30 R31 R32 R33 R34 R35 R36 R37 R38 R39 R40 R41 R42 R43 R44 R45 R46 R47 R48 R49 R50 R51 R52 R53 R54 R55 R56 R57 R58 R59 R60 R61 R62 T01 H01 Phase
11:31:00 2024-01-24 682827 676419 211510 207518 336768 342843 357631 356003 227394 224972 275691 281911 317884 321929 4383379 4719081 6602815 6443817 1176064 1199987 306205 272476 283634 287001 327291 318121 315335 315838 218379 220520 717369 679448 1546308 1510213 456151 453389 665866 667485 834363 819778 873218 869944 911881 936650 902093 994365 2148477 2274953 1290339 1124963 735687 719481 869585 869488 919817 926896 946186 962489 1082119 1078337 5114914 5290138 39.85 71.1 1
11:31:01 2024-01-24 688023 676982 211689 207527 334406 345659 358387 354437 227588 226177 275269 281486 317427 321312 4374284 4750445 6677143 6452929 1156716 1199018 308349 271006 285922 287203 325848 318419 314568 315580 218755 220484 722365 688881 1575534 1501007 458454 454837 667826 672918 832265 811722 873218 878148 919345 929310 902781 998036 2154603 2260404 1305837 1117981 730975 719481 871469 867023 914368 928753 950232 959446 1072717 1082163 5129897 5299369 39.85 71.0 1
11:31:02 2024-01-24 690638 678448 211357 207488 335969 345415 356556 354401 228295 224590 275920 281594 317392 320172 4377132 4701568 6705394 6448326 1144128 1196430 309661 271231 285811 285557 325778 319393 313714 315788 218005 221173 724914 685934 1584257 1497102 460191 453482 665077 672440 838887 811722 870760 880535 921058 926105 894632 1002425 2154328 2256461 1292653 1127083 729933 719481 875718 866912 909260 927551 956570 959446 1069112 1072905 5103964 5280611 39.85 71.1 1
11:31:03 2024-01-24 680589 676982 210332 207671 335724 342771 359793 354401 227588 225170 276149 280556 316435 321406 4373731 4627388 6640833 6448326 1146209 1199018 308349 270782 284502 290817 324308 319131 314670 314801 218040 220520 718819 689366 1532038 1484698 457452 456125 664346 671964 841198 814840 868272 878771 921113 930113 889096 999574 2151537 2235066 1305837 1128689 727337 716343 876376 870724 906651 919623 959155 963668 1068427 1069806 5055531 5284272 39.85 71.0 1
11:31:04 2024-01-24 682292 677936 211684 206520 336230 342915 358422 355721 228330 224903 275233 282412 316435 321144 4377132 4652284 6612140 6442040 1160566 1199018 305956 271870 284143 287203 325550 318869 314892 316044 217362 221519 730063 682860 1551549 1493918 455684 455480 662620 669349 842993 819839 865704 873613 922458 933791 894415 994477 2142373 2254465 1305691 1140018 734112 716934 872619 871889 914094 919587 951660 965732 1076107 1071474 5060583 5284295 39.85 71.1 1
11:31:05 2024-01-24 678856 676716 211728 207483 336195 342686 360916 355468 226919 225669 275269 281995 316118 320433 4373823 4701808 6612043 6452832 1165930 1199018 306489 271231 284973 287203 323855 319102 314892 315802 218720 220559 726069 683005 1539760 1501793 459412 457275 668131 671773 839483 819086 870839 873861 918358 933791 896954 991719 2145106 2250732 1294066 1131518 734562 714326 870227 876095 916978 919515 948880 966196 1079022 1076015 5079394 5293624 39.85 71.1 1
11:31:06 2024-01-24 684769 676982 211362 206584 337241 342915 357595 356038 227588 225320 275900 282341 315951 321406 4383379 4727313 6593418 6443550 1172711 1200804 305529 272476 284067 287297 327556 318121 315335 315838 218040 221173 729327 679448 1547245 1513507 456577 453192 667182 668910 836219 820249 875200 873241 915835 936650 901291 995272 2148477 2274493 1300187 1119364 734112 722516 867156 866408 919165 928919 945364 960851 1077634 1079100 5159730 5291930 39.85 71.0 1
11:31:07 2024-01-24 684232 675069 211022 207488 334750 342952 358710 356610 227588 224972 276185 281132 317427 319947 4361313 4707493 6649442 6424998 1152308 1199018 307382 271231 284937 287297 329939 317448 315816 315788 218005 221674 729693 690855 1550285 1500612 459412 450751 664346 671267 837410 815187 872704 878771 917204 930246 896806 1000894 2151646 2262076 1294537 1119579 727856 720307 875134 866408 913210 928565 955383 960851 1068331 1075746 5107611 5269182 39.85 71.0 1
11:31:08 2024-01-24 679625 676972 210398 207850 336466 342555 359829 354401 227941 224972 276803 280278 317392 321441 4361276 4624260 6649442 6452943 1151133 1196392 308385 271231 284067 291294 324797 318906 314892 315370 218544 221644 727856 688881 1571753 1488920 457452 455869 665489 670754 841870 813771 867741 876280 920403 932161 891245 995309 2145539 2234843 1327053 1130714 727856 714869 876376 871177 908046 919623 955383 968204 1069880 1072111 5036774 5282172 39.85 71.0 1
11:31:09 2024-01-24 682823 677009 211719 206994 336230 344892 358710 352280 228330 224972 274847 283239 316435 320433 4367780 4677082 6612329 6443728 1161636 1200098 305564 271870 284067 287297 325813 319102 313720 318937 219733 221032 720269 681395 1550846 1500296 459136 455693 662897 666965 841407 818616 866849 874484 920960 935952 894352 990781 2142373 2247899 1307610 1136395 736132 717443 872619 871177 915194 919587 951660 964484 1076003 1069842 5062753 5284507 39.85 71.0 1
11:31:10 2024-01-24 678856 676456 211693 207195 336764 342807 360336 356038 227394 225477 275269 282108 316667 322418 4377132 4702316 6584164 6443831 1172561 1199133 306918 271266 285960 288346 328541 318128 315672 315802 218579 220379 720269 683979 1542855 1503934 456801 455158 667354 667002 836777 820720 871903 870524 915906 937975 904096 993172 2142373 2271269 1288420 1122282 735085 718201 869622 868871 921122 927551 945401 962258 1080551 1079095 5141095 5291813 39.85 71.0 1
11:31:11 2024-01-24 683993 676982 210996 207846 334715 344928 359563 355468 226884 225477 275920 280626 317463 321092 4374013 4720112 6663669 6424792 1153953 1199018 310150 273804 287719 286987 328541 317940 315780 317365 218579 221617 726707 690855 1537552 1500724 458742 454679 667145 674652 834625 814030 874461 877782 917441 930186 902570 1002500 2157776 2265014 1294537 1116181 727856 719481 876340 868871 913210 930176 954377 959446 1072988 1080629 5139497 5289990 39.85 71.0 1
11:31:12 2024-01-24 688600 677936 211022 207169 334680 346393 358134 353834 228260 224937 275655 282024 317357 318951 4377134 4695142 6705829 6452754 1141701 1199912 309443 273804 286580 286351 328345 320152 313756 318487 218509 220961 727856 688881 1553173 1498166 460068 455869 663838 673395 841907 811722 868272 883155 921803 927560 893739 1003969 2151372 2250062 1292653 1127885 730975 718971 876340 869488 910623 927551 957255 962944 1068427 1075218 5096076 5280611 39.85 71.0 1
11:31:13 2024-01-24 680066 676972 210809 207453 336737 342843 359793 354401 228100 224978 276149 281876 316878 322156 4364244 4615958 6626288 6451273 1153205 1199987 310295 271505 284675 288418 327614 319174 314748 317589 218650 221759 721538 688881 1531301 1490232 456940 456125 664346 670426 841309 815999 867741 876280 921803 928610 896966 995235 2145422 2246872 1309529 1133971 729933 715375 876376 873724 910219 919587 956705 965856 1077634 1072233 5048703 5288813 39.85 71.0 1
11:31:14 2024-01-24 678553 676503 211470 207134 336195 342915 360880 354921 226849 225635 275655 282310 317357 320397 4380416 4688488 6621466 6479733 1166393 1199726 309055 272075 284795 286808 327151 320152 314856 315838 218720 220484 727519 684049 1569991 1501362 458056 457417 665323 671145 841309 820359 870218 873724 921150 936650 896954 994590 2142373 2252882 1292653 1128689 734562 715339 869622 875971 918291 919515 947457 967306 1081413 1079100 5086657 5295589 39.85 71.0 1
11:31:15 2024-01-24 686230 676716 211653 206524 336728 345659 357847 356003 228100 225600 276114 284069 316583 320433 4370880 4743458 6622035 6452176 1169998 1201696 306847 272752 284795 287203 327750 318346 315780 315838 220825 221497 729327 679448 1553379 1511081 458758 454920 665866 667437 834699 820942 874461 873452 914501 936650 901254 996690 2148590 2271269 1300187 1119364 734040 720002 869622 867023 918477 930176 947782 960129 1076107 1082160 5140982 5289990 39.85 71.0 1
11:31:16 2024-01-24 684232 676977 210992 207492 335689 344892 358674 356574 227906 225135 276149 281876 317357 319912 4364244 4692295 6664815 6433311 1151133 1200841 308173 271800 285013 287203 327256 317376 315708 317589 218309 221794 726707 688881 1541273 1502072 459525 453445 666235 672918 836512 813538 873218 880646 917204 930186 899655 1002500 2151646 2262076 1298303 1119364 728893 719725 875097 867023 913210 928529 955309 960813 1069844 1076015 5097928 5276845 39.85 71.0 1
11:31:17 2024-01-24 680553 677941 210992 207850 336702 342843 360336 354401 227588 224937 276149 280591 317392 321370 4364372 4630222 6649957 6456581 1147433 1196392 309719 270971 284937 288247 327614 319357 314892 315838 218685 221138 727856 691844 1556378 1484698 458092 455951 664346 673395 841907 814030 867741 877746 922370 930186 894743 1000358 2148590 2237665 1315253 1128689 727856 715412 876376 871104 909296 924898 958104 964521 1072951 1074443 5041772 5276788 39.85 71.0 1
11:31:18 2024-01-24 682352 676982 212173 206554 336440 342915 358710 352280 228100 225635 275269 282652 317100 320468 4376944 4688526 6636016 6457363 1161598 1199018 306775 272682 284813 287607 325813 319357 313971 316486 218661 221138 723169 681061 1543744 1500296 457408 456125 663404 668420 843830 820942 867086 873760 922300 937975 894743 994590 2140578 2248466 1309529 1136395 735085 717443 873238 873724 917146 919623 953155 967306 1079164 1074422 5069988 5276713 39.85 71.0 1
11:31:19 2024-01-24 678819 676716 211658 206584 337750 342843 359757 356574 227588 225920 276114 282394 316878 324981 4385862 4701656 6607820 6453032 1169162 1198871 307097 271990 284702 291366 325287 319065 315780 315838 218720 221138 720269 684467 1517891 1502866 456006 455480 667826 667401 836512 820942 874498 871214 917204 939302 904940 994590 2144906 2266893 1292653 1125205 732018 717443 870859 871177 917594 926859 948880 965732 1084458 1079100 5097928 5289990 39.85 71.0 1
11:31:20 2024-01-24 686940 675064 211724 207156 334635 345903 358638 355183 227906 226177 275233 282094 318070 321019 4386215 4765708 6679055 6437174 1158366 1199018 307347 270782 286347 286454 326798 318869 314892 315838 219214 220106 722901 684956 1551434 1506342 461167 455480 668772 672918 837105 816189 874498 878771 913127 928610 903926 1001071 2151646 2259282 1293029 1117771 731496 719481 872097 867023 915844 930176 951623 960888 1076107 1081958 5135827 5286217 39.85 71.1 1
11:31:21 2024-01-24 687695 676972 211322 207164 334455 346393 357559 353834 228014 225426 275900 281812 317145 320447 4373933 4688526 6696069 6443362 1140804 1199133 310186 271505 286965 286485 325848 320072 314670 316451 218650 221483 727856 686915 1601148 1498166 461054 455802 663875 673395 841907 813232 870218 881754 918288 928871 894447 1003782 2151372 2252882 1294537 1128689 731496 718165 878245 869488 911915 930176 958320 963630 1069944 1076015 5105495 5280611 39.85 71.0 1
11:31:22 2024-01-24 679855 676972 210809 207488 336737 342843 360301 357541 227979 227510 277280 281521 316994 322275 4377301 4631272 6640672 6452929 1148180 1199018 310368 271231 285049 291705 325550 319393 315780 315753 218720 221674 719725 688881 1544939 1488920 457408 457417 665359 673395 841370 815955 870218 880021 920997 928646 894411 998185 2150117 2241433 1311448 1134778 729933 716934 880118 875621 910623 919623 959544 968032 1078399 1071318 5041494 5292595 39.85 71.1 1
11:31:23 2024-01-24 679589 676977 211728 207569 339258 345649 360627 356762 227766 226265 276007 282235 318176 323139 4386682 4688488 6644979 6469302 1163332 1196392 306883 271835 284973 291223 325813 320752 313971 315497 218720 220484 720042 681395 1551401 1501007 458758 457417 664346 669440 842636 820942 869598 875658 922989 939033 894411 994490 2142373 2251249 1315287 1133971 736132 715412 871384 878734 918440 919623 951660 970213 1082119 1078337 5079394 5299369 39.85 71.0 1
11:31:24 2024-01-24 682827 676460 212101 208252 338526 344602 358566 356431 227960 225845 275971 282165 319416 324667 4377134 4688186 6593717 6452929 1172598 1199018 307132 272422 283926 291705 326833 318383 315816 315838 218720 221483 720269 681061 1557395 1502072 457564 455802 668772 667947 837105 820942 874535 875037 917241 939302 902607 992333 2146949 2274493 1303772 1123879 736132 722442 869622 868604 921122 929519 947420 964767 1082119 1078871 5162725 5290138 39.85 71.0 1
11:31:25 2024-01-24 685209 676794 211411 208177 336556 344783 359613 357506 227766 225304 276819 281306 317357 320397 4364244 4701568 6650446 6424792 1153953 1201302 308314 271231 285080 287211 326798 318121 317299 315056 218720 221830 724914 688881 1539426 1501007 459853 454837 665866 673395 836512 815076 875781 880382 916518 930186 902330 1005276 2156241 2262076 1278238 1116541 729933 719217 873857 868871 915844 928565 955739 960888 1072988 1078834 5126535 5295825 39.85 71.0 1
11:31:26 2024-01-24 685097 677890 211539 207712 337344 345758 360409 356026 228084 225496 275849 281128 318353 321768 4361238 4674918 6677418 6452929 1143758 1195505 309250 270747 285811 291089 325518 320298 314892 315753 218720 221483 717369 690855 1550125 1484698 460517 457417 664346 673395 842599 813232 867741 880382 921033 928538 893069 999645 2148590 2235314 1303953 1128689 727856 716426 878868 873751 910623 926205 959544 967306 1074509 1074422 5048641 5297650 39.85 71.0 1
11:31:27 2024-01-24 682481 678412 211548 206451 337577 344420 359577 354047 228649 225443 275269 283897 317145 322003 4370880 4658372 6602815 6443550 1158908 1198131 306775 272095 285000 291223 325813 319393 314892 316965 217362 220820 719907 681061 1544025 1498166 457408 456125 664074 668930 843866 820942 867741 876280 923679 936650 892509 993783 2140851 2248466 1309529 1138014 736132 719481 875097 873724 917146 926896 955739 968305 1078186 1075928 5047545 5293587 39.85 71.1 1
11:31:28 2024-01-24 678892 676908 211587 208113 337210 345415 360952 355468 227588 226827 276482 282804 317392 321144 4373731 4691105 6593419 6443561 1168327 1199018 307347 272060 285811 291366 325287 320298 315816 317249 219745 221483 715754 683979 1556481 1501793 459920 455612 668772 671487 839520 820942 873602 876280 918288 937975 901291 993658 2148011 2252882 1294537 1131518 737181 716934 872097 876243 920300 919660 951623 970176 1085276 1082163 5089609 5301438 39.85 71.0 1
11:31:29 2024-01-24 686644 678553 211684 207169 337745 345903 358134 357363 228295 225635 276114 284069 316913 320504 4383379 4733314 6612292 6434171 1171914 1199018 305956 272928 284937 290624 327821 319088 315780 315056 218685 221483 697362 679448 1551985 1512358 458758 454837 667826 669440 837373 820942 876442 875037 917241 938638 903690 998185 2147027 2274493 1315287 1119364 734562 720307 870859 869488 922430 928601 953155 965284 1081413 1083628 5163363 5297736 39.85 71.0 1
11:31:30 2024-01-24 685255 676968 211510 207842 338774 345758 359674 357613 228295 225477 276998 281565 317145 320433 4355020 4701568 6649167 6434171 1147316 1199018 308063 271835 285218 290822 328547 318383 314568 316009 218040 221830 724362 688881 1540496 1498166 459412 454480 664346 673395 839483 816226 873876 880464 920273 928610 898630 1004497 2151646 2258564 1294537 1125480 730975 720344 879579 867023 914331 934060 961175 962832 1074512 1078990 5108528 5280611 39.85 71.1 1
11:31:31 2024-01-24 680343 676982 211481 208257 336666 342879 360880 354437 228295 226125 276573 280934 318353 323656 4364648 4636660 6658767 6448429 1147848 1195548 309714 271645 285811 291777 325813 320072 315557 315532 218720 221173 718819 688881 1536701 1484698 458758 457417 664853 673395 842636 816189 870218 877824 921033 933936 897324 998185 2149844 2243688 1313368 1133165 730975 716934 881333 876941 913030 926060 961024 972110 1075960 1076038 5041772 5280611 39.85 71.0 1
11:31:32 2024-01-24 682986 677941 212655 207488 336737 344928 359541 355990 228295 226147 275269 283239 317392 320468 4377134 4680420 6621813 6443550 1159906 1196689 306419 272095 284973 291202 326798 320072 314007 317000 218532 221483 723169 681061 1543807 1500735 458767 456125 664346 669440 843866 820942 867741 875037 923716 939302 898246 993783 2142373 2247824 1309529 1136929 736213 717185 875828 876941 918413 925634 955664 969989 1082233 1079095 5069711 5289990 39.85 71.0 1
11:31:33 2024-01-24 681560 675069 211689 207203 338359 342879 359540 357421 228100 225669 276114 282376 316913 322908 4367780 4703053 6593489 6438954 1172673 1199018 307813 272476 284466 288310 327556 317050 315816 315091 218720 221519 720269 680786 1571138 1505006 457371 453723 669246 670938 837698 820625 877067 875037 917241 937552 903999 995981 2148590 2280463 1285120 1125765 738322 724610 872097 871963 922393 932152 950435 966346 1085264 1081995 5166428 5295589 39.85 71.0 1
11:31:34 2024-01-24 684283 676758 211442 208171 338774 345903 359504 357685 228295 224972 276803 281916 318388 320468 4361313 4707493 6679477 6429582 1153953 1196467 308385 271645 285846 291294 327556 318383 315600 315753 219156 221830 728200 690855 1538656 1499656 460191 455856 667826 674352 838293 815034 877067 882329 918541 928610 901010 1001643 2157849 2267716 1294537 1122784 730975 723065 878831 868797 915807 935457 958627 960888 1072988 1078834 5114914 5284446 39.85 71.0 1
11:31:35 2024-01-24 680828 676972 211849 207881 336431 344928 360626 355183 228295 225635 276768 280626 318353 322726 4364648 4639334 6658767 6448326 1147028 1197010 309719 271231 285400 286347 325778 320072 315514 316009 219061 221674 720269 690386 1556002 1484477 458454 455648 665866 673395 843866 817456 866852 880382 923679 928682 898600 1000251 2151401 2241545 1281936 1132216 729933 717296 880081 874447 911486 928594 960986 968758 1077572 1075978 5034577 5282448 39.85 71.0 1
11:31:37 2024-01-24 682981 676494 212353 207488 336466 345659 359504 354803 228330 225669 275269 283239 317392 320433 4367780 4672454 6621466 6443550 1158254 1196430 306419 272095 284973 291054 327030 320298 314007 316486 219061 221519 718819 681061 1559261 1498879 458815 456125 664346 669477 843866 820942 868978 875037 923716 937588 896211 998747 2145278 2251377 1299934 1137940 736213 719481 875828 874336 917140 926896 954152 969448 1079164 1075746 5044076 5277014 39.85 71.0 1
11:31:38 2024-01-24 676858 675069 211728 207483 336737 344565 360916 356003 227394 226019 275884 282350 317392 320433 4374086 4686832 6612140 6462307 1165930 1198132 307097 272060 286074 291294 324833 320525 315335 316014 219402 221236 718613 681395 1534209 1501007 459828 456289 668502 671451 840775 820942 870664 876280 922310 939119 899433 996684 2144906 2261192 1290770 1135144 736213 715412 872619 876243 919817 926253 953697 971846 1082155 1079100 5073611 5289713 39.85 71.0 1
11:31:39 2024-01-24 681795 675069 211689 208000 337790 344892 358134 356645 228100 225477 276114 283204 316435 322192 4358428 4700430 6607838 6434171 1172898 1199018 306419 272964 285040 291294 327857 318644 315816 318219 218755 221830 718819 679448 1559371 1510213 459248 455480 668772 669440 837105 820588 877427 876978 920403 939156 903815 999368 2148165 2278187 1315338 1125480 739285 719253 873238 874447 919598 928529 950232 963761 1085235 1081995 5154638 5286217 39.85 71.0 1
11:31:40 2024-01-24 682827 676716 211357 207885 336221 345659 359793 357649 228014 224937 276998 281482 317463 320433 4377134 4701568 6650333 6429582 1155602 1199018 308385 272025 286284 291206 326798 318419 315816 315056 219061 222141 729693 688881 1540396 1498166 460420 455480 667826 675310 840008 818090 876843 885042 918932 934142 904866 1006802 2163929 2268502 1255257 1117771 730975 723580 878245 869871 917177 928673 958030 963630 1073024 1082163 5109723 5269182 39.85 71.0 1
11:31:41 2024-01-24 681313 676972 211719 208826 336230 345415 360916 355468 228330 225669 276149 280718 318870 322992 4361276 4651698 6668093 6443728 1147028 1196430 310224 271231 286208 291366 325813 320298 315335 316009 218755 221830 718819 690855 1562326 1484587 459502 458065 668315 675642 846069 818672 871460 883155 925991 934804 898488 1003894 2151646 2238981 1302273 1132216 730975 718461 881800 873760 913173 928862 960986 968758 1074546 1076051 5041772 5292529 39.85 71.0 1
11:31:42 2024-01-24 682560 676972 212717 207203 337245 345903 359829 353869 228649 225669 275920 284206 317427 320468 4387017 4671041 6621466 6443273 1159943 1199018 306419 272095 285089 291499 326833 319393 314892 319199 218532 221830 711466 681061 1541519 1498879 460725 457271 666198 671773 845552 823276 870760 876206 926262 941297 897139 995981 2140851 2250062 1313368 1138014 736213 718201 877076 875621 918514 926896 955346 970213 1082192 1079100 5075768 5292119 39.85 71.0 1
11:31:43 2024-01-24 681818 675449 211684 207816 338300 344892 359540 357398 228330 225669 276149 282381 316913 322454 4374086 4688488 6584164 6443550 1172260 1196355 308063 272215 284902 286711 325848 318055 315816 317625 219402 221794 721719 683979 1538789 1504619 458758 456911 669646 671295 839483 825033 876219 875730 919697 937552 906914 995160 2153069 2276107 1311403 1125480 738322 723445 873238 871141 923656 932152 950946 964521 1086841 1083488 5152590 5286307 39.85 71.0 1
11:31:44 2024-01-24 684283 675069 211474 208242 336702 345903 358892 358152 227553 225443 276962 281526 318282 320397 4354983 4701568 6649717 6424578 1152308 1200098 308314 272025 285811 291437 327750 318346 315816 315973 218685 221892 717006 690745 1541232 1506486 460725 454655 668131 675199 839409 818090 875595 882351 920309 928610 905127 1006121 2156241 2265014 1298303 1123805 730975 723445 880834 869488 913210 928673 959544 968643 1069944 1079100 5088799 5284559 39.85 71.0 1
11:31:45 2024-01-24 679301 676977 211291 207807 337754 342879 360336 355432 228260 224903 276998 282059 317357 323607 4367844 4609393 6616943 6434171 1151133 1192923 309940 272025 285165 286312 325813 320298 315557 318938 219498 222239 718819 688881 1557732 1490232 459412 458133 668131 673285 845468 819160 870627 880345 927017 936468 896991 1001071 2151372 2250062 1311448 1134778 732018 718971 881370 876243 913210 927551 963729 970139 1079750 1074422 5052590 5280611 39.85 71.0 1
11:31:46 2024-01-24 677588 676414 211728 207777 336737 345903 360952 355967 228260 226369 276114 283204 318317 321370 4370880 4691105 6598115 6443524 1167191 1198982 307813 272060 286486 286607 327577 320766 315672 315370 219911 221688 724619 684329 1533844 1506080 460007 459690 670559 673395 841907 823276 875162 878771 922458 939302 903999 995785 2148590 2259282 1294537 1128689 736132 718461 872097 876243 922999 927551 951660 970176 1084499 1080359 5096076 5282520 39.85 71.0 1
11:31:47 2024-01-24 685968 676716 212682 207803 335689 346883 359215 356003 228100 226335 275655 283168 318835 321996 4370603 4750445 6659765 6434171 1160018 1199018 308279 272060 287756 287873 330443 320042 315780 318524 219793 220997 724330 685311 1572155 1510270 462705 457093 670669 673395 841309 821007 877029 879685 920403 935255 908931 1003969 2151646 2265286 1291180 1121759 734112 720307 873857 870724 919817 928637 955309 963630 1077362 1081995 5117120 5280611 39.85 71.0 1
11:31:48 2024-01-24 682770 676968 212173 208106 334680 345903 360916 355183 228809 225600 276114 282116 318835 321996 4358390 4657852 6649442 6443273 1146172 1196170 309976 273804 285596 288824 328345 318919 315780 319054 219038 221652 718819 690855 1538824 1484698 459920 456253 669082 673137 843830 818579 871283 882452 926372 935952 896991 1001071 2150117 2246872 1292653 1133971 733064 718461 881370 876243 913210 927551 960986 970213 1079164 1074458 5038172 5280611 39.85 71.0 1
11:31:49 2024-01-24 678068 676503 212357 207807 337482 345903 360916 355183 228550 226335 276114 283204 317392 320468 4367762 4681780 6621466 6451273 1163536 1201659 309930 272526 286105 288621 328432 321890 314712 318487 219569 221306 721471 679448 1539990 1500612 461054 458580 665830 671414 846027 823091 873951 876280 924370 937552 898667 998147 2145422 2250062 1294537 1133971 737181 717443 873857 878734 921776 924898 954377 972982 1083690 1080359 5079394 5289990 39.85 71.0 1
11:31:50 2024-01-24 686718 675069 211689 206524 336773 346101 358674 356503 228295 225635 275462 284069 317357 319947 4370880 4734265 6593343 6449445 1173943 1198873 308208 272823 284567 288824 327644 318912 317566 317625 219402 221483 720269 681061 1568170 1507412 458431 456125 670399 669440 839798 824152 878317 876280 919844 937624 904977 997400 2148553 2277722 1313368 1124679 737181 723445 872097 871141 924433 928565 951586 964484 1079022 1085131 5135827 5286217 39.85 71.0 1
11:31:51 2024-01-24 688674 676982 211653 207850 336728 345903 358674 356574 228969 224937 277621 282575 317427 320433 4364648 4702044 6641120 6438139 1156237 1197984 311028 272717 286544 288621 327750 318833 315816 316009 218720 222297 728200 690855 1537920 1497374 460801 456307 670035 676270 839483 817999 877067 884244 921150 933936 902293 1006002 2154708 2265286 1296420 1122558 732018 724543 880118 869488 915844 935384 960948 965732 1074509 1080629 5098205 5276845 39.85 71.0 1
11:31:52 2024-01-24 678261 676968 211505 208500 336702 344892 360952 355503 228614 225669 277618 281447 318353 321894 4367762 4627388 6669198 6461608 1147433 1199987 310047 271885 286938 286711 328273 320752 315780 319163 219745 222297 729327 691349 1559996 1489386 462194 456967 665866 675310 846027 816226 869354 882954 926409 933553 899878 1003782 2154708 2248333 1309668 1128689 730454 719481 880744 875621 913210 930176 963042 969448 1076070 1079100 5032366 5284559 39.85 71.0 1
11:31:53 2024-01-24 683257 676977 212348 207492 337790 345903 360300 354366 228969 225984 276149 284069 317427 321856 4367867 4651705 6621821 6442743 1160528 1196249 306419 272928 286248 286312 328541 320189 315557 317889 218497 221830 730798 682371 1541867 1498166 459466 457417 665962 671414 846899 823861 868700 878148 928380 937552 896317 998110 2144906 2253938 1301853 1138014 735085 718165 878596 876243 917798 928862 958142 971808 1080551 1077538 5051177 5276569 39.85 71.0 1
11:31:54 2024-01-24 678548 675060 211728 208278 338229 342879 360988 357900 227906 226019 276640 283204 317427 322872 4358390 4696319 6584306 6452176 1165893 1199200 307813 272025 286539 287059 325743 319845 315816 315238 219745 221688 729327 683349 1562695 1501007 459525 456610 670669 673395 841907 820942 877067 878771 920924 937588 903962 999597 2148590 2259282 1296420 1127885 735857 719481 873857 876243 922430 929519 953697 970176 1088384 1081958 5098205 5289990 39.85 71.0 1
11:31:55 2024-01-24 686972 675064 212353 207816 336195 346883 359504 356253 227941 226404 275884 282376 318835 322224 4380079 4752997 6669349 6443550 1156716 1196467 309002 271800 287567 291001 329705 320072 315672 318001 220088 221138 715754 687406 1539782 1503138 462044 457093 671658 676270 838887 820359 878943 881759 918541 936756 907598 1001606 2151646 2262076 1293029 1121411 735085 722421 873857 869834 921122 933927 955309 965043 1078399 1083256 5117021 5276845 39.85 71.0 1
11:31:56 2024-01-24 682827 676498 211689 207816 335645 346369 360880 354401 228295 225635 276149 282346 320218 321510 4367628 4668134 6687633 6452929 1144972 1196392 309250 273611 287163 291826 328578 318502 315557 316009 218755 222035 718819 691349 1543949 1487863 462044 457003 665866 676751 846298 816226 870627 886303 926409 928646 898340 1001643 2154708 2238172 1313370 1131910 730975 719481 881800 876243 913210 930176 963729 972707 1078399 1079100 5033234 5261666 39.85 71.0 1
11:31:57 2024-01-24 681313 676972 212353 207134 338229 345903 360590 354437 229289 226125 276712 284654 318105 324482 4370808 4650367 6617364 6452754 1160566 1199018 306918 273517 286848 291366 326798 320298 315636 317960 218685 222297 727856 681061 1548299 1496615 458815 458065 664346 671451 847500 822368 870009 877782 929038 937552 899238 999370 2142373 2252882 1309529 1138014 737181 719217 878245 876243 919817 928529 955383 974408 1086841 1081158 5088799 5291813 39.85 71.0 1
11:31:58 2024-01-24 688325 676977 212357 206559 337517 346883 359251 359463 228723 226160 276712 284796 317286 322873 4373933 4746846 6640900 6432300 1170210 1202515 306454 272928 285775 291294 328547 319393 315816 316009 219367 222141 730798 679411 1576067 1512358 460154 456125 669720 671927 839483 824152 879570 877524 919844 937696 906570 1002537 2150117 2282446 1311448 1123879 737181 724543 872619 871815 925090 928637 953017 964484 1080587 1087472 5128498 5269182 39.85 71.0 1
11:31:59 2024-01-24 688184 676726 211728 207842 339254 346468 358423 357112 229078 225530 277280 282235 318187 323103 4361389 4680401 6687125 6424121 1147391 1199018 308349 272422 287127 287751 327786 320298 315335 317000 218720 222141 732679 686915 1578882 1497411 462811 454401 664346 675790 843830 818616 874498 887387 924333 928610 898667 1007510 2157849 2246469 1317206 1128689 734040 722479 880744 873687 915844 928601 963042 970176 1076107 1079100 5047286 5280611 39.85 71.0 1
11:32:00 2024-01-24 679264 676899 212488 207638 338561 345369 360445 356146 229415 225339 276819 283892 317251 322239 4361536 4603483 6602815 6443550 1158908 1199018 307848 272893 285058 286711 328273 320072 315636 316965 218685 222801 720500 684956 1561097 1492356 458778 458065 664346 672404 845699 821007 871940 879722 929038 937552 896016 1002261 2148590 2259282 1298015 1138014 736132 719481 880118 878734 917103 928493 957460 975104 1085264 1080629 5067819 5280659 39.85 71.0 1
11:32:01 2024-01-24 682836 676762 212403 208365 338704 344710 360192 358045 228119 226230 276819 283459 317357 323100 4367762 4688455 6584306 6443587 1169998 1198392 308314 272702 284973 287391 327259 319845 315816 315753 219402 221830 721719 684956 1527734 1503138 458778 456125 669720 671414 839483 825357 878943 876280 919623 944405 907859 998185 2150117 2275987 1325313 1125480 738232 722421 875097 875070 922430 928637 951660 967343 1085301 1085167 5154638 5303415 39.85 71.0 1
11:32:02 2024-01-24 685070 677634 211583 208391 337648 346039 360156 358009 228828 225530 277778 282306 318478 320433 4370880 4692295 6640116 6424792 1148668 1199018 308385 272668 286284 291294 328813 318869 315816 317035 218685 222453 721971 687897 1533478 1497374 461171 455547 665903 675310 842636 819778 876442 885500 923716 935989 901291 1010423 2157849 2262076 1317206 1128689 733588 726122 881800 871141 915844 933963 960986 970176 1072951 1080629 5102025 5301438 39.85 71.0 1
11:32:03 2024-01-24 679152 677904 212581 207733 338704 345758 360736 356253 229289 224937 276768 284069 317181 322454 4364648 4623084 6612140 6443550 1158908 1198746 308349 272928 285927 286746 327291 320298 317226 316965 218755 223114 719544 685934 1560440 1493918 460154 456967 665830 673395 845699 823128 874535 880382 929038 937552 897994 1003253 2151646 2259282 1301853 1136728 736132 719217 880666 878734 917140 928529 959544 973027 1083727 1082163 5067655 5292119 39.85 71.0 1
11:32:04 2024-01-24 679227 676389 212698 208318 337612 342879 360952 357649 228295 226335 277137 283636 318317 322383 4361223 4688488 6602815 6467070 1168327 1199875 308063 272893 286727 291849 328272 318502 315816 315532 220123 221830 726069 683005 1532735 1502072 461171 458005 671658 673395 843232 822986 876442 880021 923643 941853 904940 998185 2151646 2259282 1298303 1128689 737181 719481 873857 877782 924433 929519 954377 973714 1088405 1088278 5084501 5292006 39.85 71.0 1
11:32:05 2024-01-24 688184 676867 212831 207475 337281 346627 359251 357112 228864 226300 276114 284867 317427 320433 4367780 4731554 6612555 6434171 1171874 1199018 306489 272964 285918 291089 328813 319393 315816 316009 219402 221830 720269 680539 1543663 1511007 460181 456125 670435 672404 839520 824189 876072 878148 919844 937624 907859 1004081 2148169 2283700 1315287 1124679 738758 724580 873238 874380 926405 933927 955886 969251 1089955 1088132 5150528 5287960 39.85 71.0 1
11:32:06 2024-01-24 684283 676716 211684 208487 338006 346601 360300 358692 228649 225669 278381 282094 320278 321144 4364648 4692295 6640833 6424830 1153953 1199022 309789 272476 286983 291573 327786 319131 317603 316009 219249 222453 731186 690855 1529827 1498166 461384 456770 669720 676270 839520 818616 876072 884341 921150 933972 903999 1007510 2157849 2265286 1324882 1119364 732018 724580 880118 869256 918174 938866 962588 966383 1075960 1084463 5112798 5282448 39.85 71.0 1
11:32:07 2024-01-24 682827 676229 212070 208073 334675 346393 360952 355183 228819 226125 276962 282341 318835 319912 4358428 4651239 6658767 6438954 1148390 1196392 310259 271645 285846 286981 327505 320298 315816 316044 219402 222141 720269 688881 1545132 1484513 459865 457003 667826 675310 847228 818616 871977 884244 927722 937975 899692 1003969 2151646 2246872 1294537 1134778 733064 719481 885103 878586 916978 930140 965066 974333 1084542 1078684 5059127 5276845 39.85 71.0 1
11:32:08 2024-01-24 683070 675069 212655 207671 337517 345903 360048 357541 228330 226369 276149 284069 318353 322118 4358428 4673747 6612140 6452929 1162502 1199018 307132 272964 286584 286312 327786 320752 315335 317960 219402 221830 715397 681061 1541968 1501007 460068 458065 668029 672918 848101 824772 871283 878771 929038 937696 899978 1000358 2146949 2250657 1290770 1137204 739910 719370 879303 881124 922356 927442 959155 975988 1085117 1082123 5069988 5284017 39.85 71.0 1
11:32:09 2024-01-24 681518 675064 212384 208651 339693 345415 360336 358224 228649 226019 276185 283314 317427 323171 4348777 4681564 6574839 6443817 1169998 1203935 310405 272928 285610 287181 326833 319393 317603 318669 219745 222141 721719 684956 1527679 1501793 459920 456325 671658 672918 842039 825393 879294 876280 922337 944405 907859 997246 2150117 2277722 1311403 1128985 741120 725642 876340 875474 925053 934795 954302 971959 1088384 1086703 5162725 5307693 39.85 71.0 1
11:32:10 2024-01-24 684769 676529 211508 208570 336737 346638 360626 358188 227591 226019 276998 282108 318835 320468 4380750 4704149 6654324 6420210 1153130 1196430 309250 272476 286687 291474 328813 318906 317603 316486 219061 222801 715415 688881 1542286 1498166 461498 456125 669246 674631 842195 819778 876109 885500 920997 936650 904977 1007510 2159383 2270945 1258208 1125765 733588 726011 882624 871963 918140 936496 964416 968758 1073024 1083525 5081537 5278812 39.85 71.0 1
11:32:11 2024-01-24 679375 676972 212209 207811 338846 345903 360372 356038 229289 224937 277423 284069 317463 325443 4361613 4611124 6602815 6443587 1153878 1195542 308067 272928 285998 287181 328541 320752 315816 316743 219402 222957 759812 687897 1546863 1489686 459828 457003 667145 673395 845100 820942 874498 881667 928767 937588 898340 1003155 2156008 2250457 1294537 1135144 734112 719481 885770 879984 917109 929519 963174 973020 1083660 1079100 5038172 5282448 39.85 71.0 1
11:32:12 2024-01-24 677858 675060 212721 207846 337517 345903 360988 355503 228330 227107 276185 283808 318353 321406 4364648 4683262 6631464 6448565 1161636 1198131 307158 272893 286593 291438 326833 319020 315335 316521 219745 221674 721471 681395 1537891 1508636 463195 458363 668772 673395 846298 824189 874537 877782 927722 943037 904828 1003155 2151401 2254240 1317206 1138014 739285 719481 878831 879984 921122 927551 959581 975762 1088384 1082759 5084217 5272946 39.85 71.0 1
11:32:13 2024-01-24 683910 675060 212384 207846 338335 345903 359251 357398 228809 226019 276768 284145 317392 321477 4342545 4688299 6574839 6429582 1172260 1199018 308314 272964 284937 291474 327857 318164 317603 316044 219438 221830 721719 680576 1575352 1502866 458815 456770 671658 671451 839520 825393 878637 876280 920966 944634 911629 1003155 2151046 2279807 1298303 1128339 738322 723066 876340 876243 923036 934722 955664 970139 1089742 1087472 5149319 5261666 39.85 71.0 1
11:32:14 2024-01-24 684769 674814 211693 208526 336768 346638 360336 358764 228330 226019 277423 282376 318870 320468 4358152 4698227 6640116 6415414 1150666 1198168 308385 272512 286723 291849 328813 319393 315816 317000 218720 222488 729693 688881 1536058 1497411 461498 456125 669246 674631 841370 819778 878093 888200 923572 938122 907785 1007361 2160849 2270541 1303953 1121759 732018 725607 880118 871889 919720 937965 963729 966618 1080643 1083561 5090929 5276845 39.85 71.0 1
11:32:15 2024-01-24 677371 676972 211759 208205 338548 345659 360952 356574 228809 224972 277921 282094 317427 322454 4355283 4609393 6612140 6443550 1150311 1198168 310011 272893 285846 287216 326833 320752 315816 317000 219863 222801 720269 688881 1543185 1484403 460191 458005 668772 676270 847500 822544 876451 885042 928270 940631 901181 1003894 2154328 2252882 1309529 1134778 734040 719333 883717 878734 915805 929519 965346 974146 1081353 1078337 5038172 5277014 39.85 71.0 1
11:32:16 2024-01-24 680893 675064 213060 207842 337790 346393 360880 354934 228330 227214 276149 283870 317427 321441 4361637 4681791 6621661 6443550 1160566 1198985 309492 272858 286692 291777 327256 321207 315335 317000 219710 221639 730419 679448 1554291 1502072 461171 456967 668772 674652 849123 828876 875200 880021 928233 944634 902107 1000884 2148477 2250657 1321044 1137204 739812 719481 876340 879612 922430 930103 955309 975800 1088384 1083525 5088522 5269145 39.85 71.0 1
11:32:18 2024-01-24 687716 676498 213354 207816 336666 347619 359793 358175 228809 226300 275884 284548 318317 322334 4345603 4745401 6659069 6424792 1156716 1200098 308314 272060 287639 288716 327521 318956 315816 316044 220088 221483 722901 686637 1542031 1507412 463469 458580 673455 679124 843629 823276 881416 885042 922421 939229 911604 1005927 2157776 2268502 1304122 1121759 736132 723481 876376 874447 922430 936641 960911 964447 1079164 1085094 5114914 5271233 39.85 71.0 1
11:32:19 2024-01-24 682827 676972 212322 208787 338737 346393 360916 355147 228809 225984 276962 282306 319317 320433 4358390 4651239 6649442 6434171 1147848 1197245 311394 272441 286651 287181 328004 320298 315816 316708 219616 222453 720450 688881 1536640 1490321 461384 460669 669610 677232 848027 820831 875200 884687 928891 939302 901291 1001569 2157547 2240842 1285633 1131910 732018 721527 883170 877487 915844 928565 966728 974371 1078986 1078834 5039562 5276845 39.85 71.0 1
11:32:20 2024-01-24 678343 676011 212840 208285 337754 346393 360952 355183 228295 227532 276149 284256 317392 321406 4355095 4680420 6621775 6452929 1161598 1200953 309894 272928 286727 291808 327786 318949 315557 317000 219745 221830 717353 682371 1554656 1505967 462388 460669 670035 673248 848629 828876 875200 881273 930357 943001 905164 1004592 2148477 2250620 1296420 1138390 740340 719481 876376 880272 922430 928862 957423 973719 1088384 1085131 5097928 5288337 39.85 71.0 1
11:32:21 2024-01-24 687721 675060 213385 207816 336702 345370 359757 357385 228809 227107 276078 283204 318835 321768 4367762 4738657 6668421 6434171 1155856 1200722 310188 272060 287567 288486 327750 320298 315816 315056 220563 222084 720269 690959 1567219 1501607 463798 458714 673529 680338 841235 820868 881138 885500 921150 940120 910041 1007436 2157776 2268928 1296726 1121759 736656 724580 876376 873687 922430 936641 960948 969335 1080551 1087472 5117016 5271233 39.85 71.0 1
11:32:22 2024-01-24 682343 675064 213015 208500 338737 346393 360916 355468 228969 226142 276998 282341 319317 322792 4358390 4655205 6668093 6443550 1144575 1199018 310188 271835 287365 286946 327736 320532 315672 319389 221967 222239 722263 691844 1526199 1484255 463469 460669 670035 679161 848101 819197 871940 888833 930357 936577 900616 1004534 2160629 2243688 1349153 1131910 732018 720307 881370 876243 916454 928601 966728 972289 1077634 1080629 5032366 5277089 39.85 71.0 1
11:32:23 2024-01-24 681275 676982 213024 207803 338264 346393 360590 355468 229289 226147 276114 284468 317392 321894 4345428 4642905 6593489 6424792 1159736 1196355 307382 273729 286248 288788 329975 321023 315672 320557 218579 222382 727856 682860 1548736 1499270 460660 459365 665830 673395 848703 824152 874575 880345 929382 937624 900936 1003103 2149584 2259282 1299934 1137739 736656 719725 881370 879984 918942 930176 962356 974408 1085264 1080629 5043164 5271233 39.85 71.0 1
11:32:24 2024-01-24 677519 675069 212682 207846 337754 344855 360988 356574 228260 226335 276962 283239 317392 322347 4351846 4675117 6603127 6452929 1166659 1199018 308314 272682 287414 288829 328541 321170 315780 318038 220017 221723 715754 683349 1539024 1501719 462161 459045 671658 675310 846709 824079 877067 879717 925664 944634 906570 998222 2151646 2259282 1300187 1128689 737181 719481 876340 879113 925090 930176 955739 975912 1088384 1085094 5088799 5280611 39.85 71.0 1
11:32:25 2024-01-24 686972 675060 213385 207850 336195 345370 359757 356538 228295 227107 276732 282625 318576 320397 4355283 4726024 6650531 6424792 1156085 1203409 310620 272646 288017 288418 328440 320415 315780 318262 220634 221652 718613 688389 1558885 1503138 463650 456253 673529 678196 841907 823276 881933 885352 920309 939302 909803 1007510 2159383 2266475 1300424 1119364 735085 724506 878245 873687 922430 936641 963042 964484 1079164 1086703 5114914 5271233 39.85 71.0 1
11:32:26 2024-01-24 682343 677936 212348 208821 336426 346393 360952 355468 228653 226177 276962 281911 319388 320433 4355283 4648593 6668093 6446654 1146574 1200804 310082 272336 287900 287713 328578 321170 315780 319425 219604 222297 721719 690855 1545652 1490321 462705 459869 668772 676579 849086 819667 873839 887387 927414 936650 901291 1004571 2151646 2240842 1287482 1131518 732018 719481 884304 878734 917104 928565 964581 975950 1083690 1079095 5032366 5271233 39.85 71.0 1
11:32:27 2024-01-24 677858 675060 213024 207881 337754 346393 360916 355468 228295 227037 276149 284070 317427 323029 4355283 4671041 6612555 6456134 1160566 1199987 309784 272787 287612 288833 328359 322118 315780 316708 219745 221830 721471 682860 1547245 1503138 461497 458327 670035 674757 847500 825393 874461 879063 928767 943001 903962 1003253 2148590 2256079 1324882 1134778 739285 719481 876376 880418 925090 930176 955346 973719 1084980 1085167 5098205 5289713 39.85 71.0 1
11:32:28 2024-01-24 686718 675064 212721 208651 336737 345370 360336 356574 228260 226404 277423 282306 318835 320433 4355283 4710840 6650333 6433311 1156427 1196355 310047 272717 287423 291777 327786 320525 317603 316483 220908 222226 718819 688881 1568690 1501793 463357 458384 672611 677574 839520 820942 882857 887387 919623 939302 909803 1009646 2160918 2268015 1305837 1119364 733834 726636 880744 872449 921122 938629 963729 967306 1079164 1083525 5079394 5277014 39.85 71.0 1
11:32:29 2024-01-24 677334 676982 211693 208500 338811 344928 360988 355503 228969 225669 277850 282341 317427 322908 4352122 4596011 6621821 6440067 1144693 1199987 310224 272025 287365 287146 328004 321552 315636 316965 219367 222297 722263 690855 1547944 1491171 463469 459009 668772 677611 848468 820359 874498 888018 930357 936650 901291 1006039 2156241 2242061 1296726 1131555 733064 719762 884304 878734 917146 928637 964581 973027 1083727 1078830 5038172 5271233 39.85 71.0 1
11:32:30 2024-01-24 678856 675060 212686 207881 337482 346393 360880 354366 228295 226404 276149 284069 317392 320433 4355283 4671102 6612514 6433311 1159906 1197282 307132 272928 286548 288824 329239 320298 315780 318441 219367 221830 721719 681061 1557942 1500296 461355 456610 668772 673395 848703 825357 871903 880021 928726 943037 900616 1001071 2146949 2252882 1290770 1138014 739285 719762 878596 878734 922430 929519 958142 976839 1088384 1081958 5072145 5285941 39.85 71.0 1
11:32:31 2024-01-24 686221 676494 212353 207569 338537 346883 359757 356610 228649 226177 276962 284867 317357 320468 4357998 4726105 6584324 6433970 1172711 1199018 308099 274128 286266 287391 329275 318019 317603 318938 219639 222141 720269 680539 1547167 1510213 461106 457417 671658 673395 841907 827810 881212 879396 920960 945036 907798 1005515 2151646 2280463 1298303 1124679 741397 726122 875097 873724 926308 936641 954630 967343 1082119 1089472 5126422 5273083 39.85 71.0 1
11:32:32 2024-01-24 687013 677670 212348 208487 337745 345370 360336 355183 229174 225984 277388 283243 319058 321510 4361223 4665592 6697025 6434171 1140493 1199022 308349 272441 288523 291741 326798 321625 315816 317000 219367 222141 729327 688881 1543346 1497523 464128 457682 667789 678091 848703 819778 874535 888018 929038 935989 899692 1010423 2157849 2243688 1375977 1130677 732018 721874 881370 876243 918243 928637 963859 975104 1078986 1081158 5018826 5271233 39.85 71.0 1
11:32:33 2024-01-24 683257 675069 213051 207850 338229 346393 360880 354401 228649 226369 275864 283821 318070 324209 4361389 4660077 6621661 6438139 1159736 1198131 307382 272964 286862 288824 327291 320752 315335 317960 219402 222141 733741 679448 1543439 1499544 461498 456967 669720 673395 848740 825393 873218 880646 930357 943037 901328 1001071 2148477 2256079 1292653 1138014 739285 718201 878596 879227 922430 930176 958142 977539 1088384 1083525 5069988 5280372 39.85 71.0 1
11:32:34 2024-01-24 685626 675064 212871 206922 337754 346883 358674 356610 228723 226160 276748 285125 317181 322873 4361389 4726105 6603127 6424516 1168584 1195542 309492 273936 286365 291777 328849 319393 315816 318938 219591 222453 720269 678963 1566746 1512358 463195 456770 671658 672918 841309 825430 882503 878771 920997 944369 907798 1003782 2151646 2278810 1302070 1122245 740868 726122 874582 873687 926293 936641 955309 967343 1080551 1089783 5111504 5273083 39.85 71.0 1
11:32:35 2024-01-24 683993 676712 211728 208166 336190 345370 360627 357035 228928 226125 276855 282315 319211 321202 4351970 4651548 6678093 6434171 1143444 1193808 308349 271231 288044 291741 325778 318502 315557 316965 219367 221830 729327 688881 1537963 1488920 463469 458363 667826 677611 850549 818616 873839 888018 929697 936650 899692 1007510 2157849 2243688 1333380 1130677 732018 719762 882425 876243 916873 928637 964618 975950 1082119 1080629 5011605 5263717 39.85 71.0 1
11:32:36 2024-01-24 680343 675064 213060 208073 338490 346174 360591 354259 228899 226230 276007 283963 317216 324357 4352122 4642905 6602815 6434171 1158908 1195548 307132 272928 286934 286312 327291 320072 315780 317960 218720 221830 712895 681061 1544723 1497374 461171 458677 668094 672918 848703 824772 871903 880021 927110 943037 900616 1001071 2142373 2251285 1317206 1138014 739285 720271 879220 878734 922430 930176 958179 976102 1088384 1081958 5060583 5276569 39.85 71.0 1
11:32:37 2024-01-24 686444 676418 212407 207599 338526 346883 358566 356467 228668 226230 276819 284996 317216 323103 4349018 4708506 6565513 6419934 1171039 1199018 307382 273765 285695 291777 328547 318244 315816 319163 219438 221830 720269 679448 1555124 1510213 461879 457417 671658 673395 841907 827223 882503 880021 920997 945740 907798 1001606 2151646 2278810 1302070 1122245 740868 726122 875097 873724 926308 937303 955309 967380 1082155 1090555 5117120 5274956 39.85 71.0 1
11:32:38 2024-01-24 688674 677483 212549 208387 336618 347865 359107 355326 229223 225880 277244 283168 317392 321312 4342304 4663278 6682360 6415414 1144091 1195548 308349 272476 288486 291294 327556 320979 315557 317035 219061 222297 727856 686424 1585094 1497718 464128 456253 667317 677611 847364 819778 877067 887589 926980 935328 901328 1011903 2156241 2247899 1303247 1131518 734040 722458 882425 876243 920851 933927 964618 974408 1079164 1081995 5011605 5276879 39.85 71.1 1
11:32:39 2024-01-24 681201 674950 212913 207707 338122 345794 360699 357035 229184 225984 276114 284069 317392 323712 4348947 4623286 6593489 6424792 1157253 1195548 307132 272893 286611 286781 327062 319845 315557 317960 218720 222297 729327 679448 1536258 1496272 460844 456646 668094 672918 848740 825393 871977 880345 929807 943037 901291 1001071 2142373 2251285 1317206 1138014 739285 720344 880118 878111 922430 928565 958142 976140 1088384 1085094 5085233 5284168 39.85 71.1 1
11:32:40 2024-01-24 687915 674882 212918 207677 337340 347865 358638 356538 228330 225669 275691 284690 318211 322224 4349076 4738657 6640116 6415414 1155893 1196392 308349 272025 287639 291366 327556 320072 315816 316740 220123 221173 714182 684956 1554060 1506342 463469 455612 673088 676137 841407 822692 879613 884872 920309 937552 912982 1008129 2154785 2262076 1300424 1119364 736381 724543 876376 873724 922430 936641 960986 965930 1079106 1088315 5112798 5273141 39.85 71.1 1
11:32:41 2024-01-24 684732 676639 212216 208162 335653 344815 360916 354437 228892 226230 276962 281876 318870 319947 4352136 4655128 6663346 6424998 1142591 1196689 310224 271231 287441 287391 325813 324258 315816 316486 219061 221830 726385 688881 1530420 1484698 462811 459045 668772 676616 848740 819778 873876 887484 929038 937975 902558 1004571 2151646 2238172 1286789 1131555 732018 718201 884304 877746 916184 928565 963211 975575 1085313 1082163 5032852 5273141 39.85 71.0 1
11:32:42 2024-01-24 681163 675028 213055 207811 337754 345649 360048 354082 228809 226369 276114 283747 317145 323564 4339813 4644809 6598158 6429582 1157253 1195548 307168 272702 286208 291474 327556 320752 314892 317995 219438 221830 724619 679448 1534574 1501793 461498 456646 668094 673395 848740 827223 873876 879099 929844 945073 903284 1002537 2145422 2252882 1292653 1138014 739285 718201 880118 879026 922430 930031 962588 977741 1087538 1084463 5042312 5271233 39.85 71.1 1
11:32:43 2024-01-24 677334 675064 212384 208582 337648 344892 360988 357649 228330 226369 277173 283312 317463 322454 4349018 4673750 6565625 6434171 1168289 1199018 309745 272928 286248 288194 326798 320072 317603 316009 219780 221830 721719 684956 1527322 1503138 463195 455612 673088 672918 841370 827810 881970 878771 923679 947078 908245 1003253 2150117 2280463 1307610 1127083 740440 726636 875097 878191 928969 938112 956826 970064 1091479 1089673 5155826 5273083 39.85 71.0 1
11:32:44 2024-01-24 682827 675412 211719 208791 337517 346638 360336 358189 228368 225669 277654 281911 318353 320433 4349076 4679695 6640946 6411059 1153205 1197282 309285 272512 286844 290956 326833 319065 315766 318001 219438 222801 729693 688881 1531293 1498166 461498 455292 671658 676616 841907 819778 880549 887387 921033 936650 907835 1010423 2159383 2264841 1302070 1124679 734040 727711 885103 874447 919598 939256 966482 970027 1076041 1085232 5074289 5261136 39.85 71.0 1
11:32:45 2024-01-24 676311 675064 211353 208535 337781 344783 360591 356038 228649 226212 277423 281447 317427 322418 4339724 4599570 6612367 6424792 1142905 1197282 310259 271266 286723 292002 325813 318466 315816 317000 219438 222453 720269 690386 1557519 1483387 461498 459404 669720 677131 848703 820359 875818 887484 932494 937975 902644 1006039 2153219 2241433 1285633 1135144 734636 720941 885559 879984 917761 934133 968554 977156 1085040 1080629 5011605 5261854 39.85 71.0 1
11:32:46 2024-01-24 679892 676982 213260 207923 338263 345903 360372 354117 228969 225984 276114 284069 317392 321180 4342819 4624147 6584164 6415632 1158080 1194730 307168 272964 285846 291885 328541 319845 315816 317035 218897 222453 722263 681061 1548736 1496309 460844 457003 665866 673395 848740 824189 871940 881667 930113 937696 899978 1002537 2142373 2253610 1288887 1141649 740340 722553 880118 879984 923036 932812 962069 975104 1085301 1080629 5030143 5246565 39.85 71.0 1
11:32:47 2024-01-24 677763 675060 212388 207846 337517 345903 360988 355468 227941 226605 276149 283301 317427 320468 4339052 4644846 6602815 6424998 1160018 1195548 307848 272476 286723 291571 325848 318502 315557 316044 219780 221519 712772 679448 1545391 1501793 461498 458722 669720 673395 847500 825160 875818 879099 927722 944405 905015 1001606 2151401 2256818 1292653 1138014 739812 719481 878831 881235 922356 930176 958142 973793 1087612 1086698 5053084 5274920 39.85 71.0 1
11:32:48 2024-01-24 684287 675069 212353 207238 338537 345903 358422 356610 228295 225669 276149 284069 317135 320504 4348800 4692477 6556188 6415414 1169258 1196578 308349 272964 284977 287735 327821 319357 315816 316009 219438 221830 720269 679087 1562321 1503138 460068 455833 671658 672169 841309 827223 879961 878771 921545 945073 908965 1004592 2151401 2278187 1298303 1128689 739285 723580 876340 878037 924396 928673 953952 971921 1091479 1088242 5140026 5273083 39.85 71.1 1
11:32:49 2024-01-24 682818 675060 211689 208175 336737 345903 359793 357685 228295 225320 277423 282094 317427 321967 4345917 4676371 6621813 6396902 1149846 1195548 309462 272131 286759 291586 328547 318906 316022 316486 219438 222801 728200 688881 1537920 1497102 462044 457417 670706 675623 841407 820359 880638 887484 923643 939453 910003 1012577 2162113 2268928 1305837 1121180 734112 725387 881370 872413 921122 940110 966221 965819 1079164 1088242 5098205 5261854 39.85 71.0 1
11:32:50 2024-01-24 681859 675073 211728 208465 336186 346393 360880 355183 228614 225669 276732 281876 318799 322224 4342743 4646711 6658767 6424792 1142857 1195511 310188 271835 286723 286807 325813 321023 315780 319042 219710 222453 720269 690855 1529827 1483387 463469 459009 669246 677574 848703 819778 875121 889331 931493 940120 905015 1010274 2160753 2244338 1354803 1133526 733064 720271 881370 878734 921569 928565 964618 975912 1082183 1081958 5020724 5254019 39.85 71.0 1
11:32:51 2024-01-24 680269 675032 212690 207807 337210 345903 359433 353834 228295 226300 276114 283601 317357 320433 4349018 4648382 6593455 6415414 1158908 1195475 306419 272893 286768 286312 326798 320298 315335 317960 219026 221830 714325 679448 1567800 1500296 461498 456967 667789 673395 848703 829151 877078 881161 933010 945559 905015 1002350 2145278 2257420 1292653 1141262 738758 721327 881370 880609 922430 928565 959544 978552 1088112 1084291 5060583 5271233 39.85 71.0 1
11:32:52 2024-01-24 686449 674038 211724 207169 337754 346883 358674 356538 228330 225635 276149 289401 317100 320433 4349018 4715282 6574972 6415414 1171874 1198392 308054 272964 285775 291822 328778 319357 317378 316009 219402 222141 720269 679448 1578761 1509555 460725 457417 672611 674652 842993 829151 884010 881273 924424 945559 912255 1005290 2151646 2284347 1300187 1122784 740440 725570 875097 873687 926271 937157 955072 967994 1082119 1090555 5117016 5246602 39.85 71.0 1
11:32:53 2024-01-24 683957 677107 212357 208311 336737 345370 360300 354366 228969 225635 276962 283168 318317 321275 4339646 4655855 6673015 6415186 1138066 1194628 308314 272025 288486 291669 325848 321207 315780 317000 219367 221830 729327 688881 1586212 1493046 464054 459323 669558 680613 849086 819630 875595 890545 930246 936432 904370 1010423 2156241 2244626 1393969 1131910 733588 722385 881370 878660 920469 928637 965991 978042 1080514 1083702 5017138 5263717 39.85 71.1 1
11:32:54 2024-01-24 678224 675069 212840 207518 338264 345903 360650 354934 229611 225669 276149 284468 317357 323643 4345917 4614769 6584164 6424792 1157253 1195511 307382 272964 285998 287146 327291 320525 315816 317924 218720 222765 718275 683005 1568622 1500612 462449 460669 668131 673285 851116 825619 876451 885042 934327 942964 900616 1003969 2151363 2253964 1301853 1134778 736656 721527 884473 879649 919780 928529 963042 973756 1085301 1081158 5051177 5261854 39.85 71.1 1
11:32:55 2024-01-24 682039 674065 212348 207850 339561 345659 359757 358188 228295 226019 276962 283808 317322 322908 4342743 4674439 6556188 6415137 1171874 1197245 308349 273765 285695 286103 328742 319393 317603 318451 219899 222453 732637 681395 1559286 1511007 461384 458714 673529 673248 843666 827589 884605 881273 923643 947078 911591 1003745 2151646 2280463 1317206 1125765 741502 726636 875097 876243 927621 936641 955035 968721 1083727 1091049 5104141 5261666 39.85 71.1 1
11:32:57 2024-01-24 685446 677066 211728 208140 337710 346883 358674 356003 228688 225635 276998 282376 318353 320433 4342743 4661830 6659069 6396656 1147848 1195511 308314 272476 286723 291633 329311 320298 315780 320330 219687 222587 726385 686787 1535282 1497309 464128 458065 669082 677232 846560 823276 878943 885500 930357 938638 906297 1010841 2157849 2262076 1302070 1131104 736132 725607 883340 875621 921122 936641 965104 974408 1077634 1083702 5067123 5255982 39.85 71.1 1
11:32:58 2024-01-24 675301 675069 211724 208457 338846 345659 360325 356003 228295 224937 277618 283204 317135 322383 4339646 4581996 6583889 6415414 1151133 1194767 309285 272858 286342 287216 329006 320759 315320 319389 219876 223078 711026 688389 1528960 1488112 461351 460996 670035 677232 848703 823276 876442 884724 931678 937660 903284 1005286 2154708 2255807 1311448 1134778 736132 720271 884473 879754 918477 928529 963729 975104 1085301 1081394 5033739 5269483 39.85 71.0 1
11:32:59 2024-01-24 676826 674051 212690 208316 337719 345903 360988 355468 228100 226369 276149 283808 317427 321370 4345917 4668434 6602815 6434171 1161636 1192923 308054 272476 286485 288824 328541 322008 315780 318524 220017 221688 721471 682371 1537158 1502430 462705 459692 670669 675310 847500 826417 877705 880308 928380 945073 906802 1003253 2148477 2253901 1298303 1131555 739285 719481 876376 880583 926405 928493 958142 972982 1091287 1088242 5135827 5271233 39.85 71.0 1
11:33:00 2024-01-24 682827 675185 211684 208856 336702 346393 359504 356574 227906 225984 276962 281876 318353 320433 4342743 4696550 6621466 6415414 1153130 1199059 309976 272646 287446 288802 327185 320409 318501 317589 219947 222538 727856 690855 1539728 1498166 462811 456967 673566 680129 842195 820942 882503 888665 922458 937975 910177 1011144 2160918 2273486 1305837 1119364 734112 726122 881370 875000 922430 939292 965104 968721 1078949 1085085 5088799 5258101 39.85 71.0 1
11:33:01 2024-01-24 676826 675064 212388 209152 336737 345415 360722 356003 228969 225984 277388 281447 318353 322955 4336552 4618115 6650333 6422813 1141701 1194434 308103 272752 288595 288418 327185 321170 315125 317818 219947 222694 719725 688881 1547090 1498166 465450 460016 668262 678645 848703 820942 876917 888846 930113 936650 902293 1012625 2157849 2243417 1395888 1131481 734112 722421 883215 876243 919817 933963 966715 975950 1080551 1081958 5008638 5231558 39.85 71.1 1
11:33:02 2024-01-24 681313 675064 213051 207816 337719 345903 360590 354366 228969 226369 275920 284157 317427 321406 4339646 4640145 6584164 6427694 1159402 1198281 310295 273623 286544 288824 327608 320189 315780 318405 218685 222801 726385 683005 1565243 1495642 461498 458327 667826 674831 851116 825357 875781 882954 930149 942964 900579 1001606 2145266 2256079 1307610 1141262 738758 720307 881370 878989 922430 928565 962356 976642 1088384 1085094 5066369 5271233 39.85 71.0 1
11:33:03 2024-01-24 684867 674551 212353 207667 338537 346883 358710 357649 228809 226147 276998 284867 317135 321406 4335785 4688375 6565018 6431137 1163891 1196578 308173 272787 286983 288772 328578 320752 315816 316009 220158 222141 724619 684467 1539392 1503138 461054 459368 673529 675310 845699 825086 878600 882430 926409 945740 909542 1001071 2150117 2270547 1300187 1128689 737181 720307 876376 879026 926405 928601 958104 972289 1089706 1089783 5128498 5255982 39.85 71.1 1
11:33:04 2024-01-24 682680 675064 211689 208320 337241 346638 359505 358728 228649 225286 277388 282341 317427 320433 4339646 4661830 6622035 6419288 1151133 1196578 310047 272752 286817 286659 327291 319393 316057 318712 219876 222765 723443 688881 1540257 1499544 464148 457003 672611 677574 841907 820942 882503 888027 922310 938638 907835 1011865 2160918 2268502 1305837 1119364 733588 726636 881919 873687 922430 937543 964581 969448 1078716 1085094 5069988 5258101 39.85 71.1 1
11:33:05 2024-01-24 677334 675060 211653 208175 338584 345659 360880 355503 228330 225477 277850 282059 316913 322383 4336552 4593774 6603087 6423878 1147433 1194628 309905 272476 286360 287059 328541 321023 315780 316929 219863 221830 720269 688881 1544014 1484698 461497 459404 669720 676579 848703 820942 877067 885500 930076 937588 903999 1006002 2154434 2247936 1319125 1136395 735085 719217 885051 880437 917140 928565 964618 973756 1086070 1080629 5022961 5261854 39.85 71.0 1
11:33:06 2024-01-24 675604 673538 213024 207850 337754 346393 360952 354934 228260 226369 276149 283168 317392 320433 4342743 4664517 6612442 6421596 1157704 1195511 307347 272964 287118 287316 327521 320723 315335 317960 219402 222382 724619 679448 1560743 1500023 462482 457682 668772 673395 848740 827810 875781 881630 930076 946409 905926 1003969 2145539 2256079 1317206 1138014 740340 720271 880118 880308 925010 928529 958861 975873 1087321 1088242 5079394 5263519 39.85 71.0 1
11:33:07 2024-01-24 683957 674804 212717 208175 336728 345370 360650 356574 227941 226404 277423 282108 318353 322077 4357998 4706403 6645694 6424792 1152308 1198169 310695 272476 287279 286659 327521 320298 318276 315056 220158 222453 713926 688881 1547302 1501007 463469 457003 673566 678608 841907 820942 883797 888018 922989 939302 910485 1012625 2160918 2268230 1303953 1119364 734562 724580 883170 876243 922430 939292 963729 968758 1078986 1085131 5075768 5254352 39.85 71.1 1
11:33:08 2024-01-24 677334 675023 211540 208934 338264 345415 360988 355503 228649 226019 277654 281827 318070 324713 4342551 4588526 6631464 6418215 1141314 1195728 310224 272095 288044 288915 326692 320459 315816 319389 219556 222141 720269 690855 1539782 1488920 465176 459728 669246 678645 848740 820942 877067 885968 930076 938638 903962 1010423 2157849 2241433 1300424 1131518 735085 720307 885559 879359 918287 933963 967441 976605 1086070 1078871 5022961 5263717 39.85 71.1 1
11:33:09 2024-01-24 678626 675069 213020 208140 337790 346148 360336 354401 229030 226862 276712 283786 318070 323139 4345656 4654510 6602890 6433760 1158630 1192960 307382 272823 286687 286981 328541 321207 315335 317035 219438 221830 694022 679448 1542885 1498477 461498 458363 669720 673395 850880 827810 875781 880382 930076 945740 904940 1004006 2145502 2252882 1294537 1136395 740340 719217 878868 880345 925090 928529 957423 973756 1088898 1087972 5096076 5242864 39.85 71.0 1
11:33:10 2024-01-24 684769 673815 212357 208531 336697 345108 360301 358189 228014 226160 277706 281967 318445 322873 4348763 4689687 6631199 6415414 1151058 1198281 310224 272682 287603 286607 327291 320298 317603 315532 219780 222297 726385 688881 1538687 1497374 463469 456967 673566 678608 841907 820942 883131 889513 920997 939302 909803 1011903 2160918 2269660 1303953 1122245 734562 726379 883051 872449 919817 937579 964618 971596 1077634 1085131 5056773 5252475 39.85 71.1 1
11:33:11 2024-01-24 677371 675064 211406 208899 338597 345088 360663 358047 228704 225880 277742 282200 317251 322275 4333365 4581026 6593489 6421787 1139651 1195585 310224 271870 288175 287059 328041 318502 315672 317000 219745 221830 710037 688881 1537026 1487263 463798 459728 669720 678608 848703 820423 876405 889770 930076 939302 903962 1007272 2154708 2244737 1303953 1133165 733064 719762 885684 878734 917140 935980 966028 975179 1085301 1080629 5022961 5252475 39.85 71.0 1
11:33:12 2024-01-24 681037 674777 212772 208261 337541 346320 360736 356026 228668 226265 276007 283892 317251 323103 4336552 4641363 6584164 6415414 1157253 1192923 307382 272928 286723 286711 327560 320298 315335 317960 219745 221830 715415 679448 1542279 1498166 461498 457039 668772 673395 848740 827810 874535 880382 930076 947747 904296 1003969 2142373 2253938 1311448 1138014 740340 720307 880118 881124 925090 928565 958179 976642 1089742 1088242 5079394 5271179 39.85 71.0 1
11:33:13 2024-01-24 686644 674513 212701 208682 336591 347619 359649 356396 228154 227285 276819 282341 318772 322371 4339052 4704149 6640946 6406035 1153390 1197282 310259 272704 288622 286659 327821 320298 315816 315532 220811 222141 717183 687897 1556764 1503138 464128 459328 673566 678608 841370 821786 883797 888027 920997 937588 912498 1011903 2160918 2268502 1313370 1118567 735608 726158 880118 876243 922467 939292 963729 967343 1078986 1088242 5081537 5261699 39.85 71.1 1
11:33:14 2024-01-24 678224 674914 212373 209043 337340 345758 360808 355860 228474 225984 277423 281447 318388 321406 4333365 4610974 6650446 6415451 1141314 1195277 309971 271645 288635 287059 325848 318537 317003 317000 219934 222453 720269 690361 1541440 1489686 464128 459764 669720 678645 848740 821007 875818 889770 930113 938638 903962 1010423 2154785 2241545 1302273 1132216 733588 720307 884424 877856 917177 935980 967478 975910 1085301 1078871 5027324 5265608 39.85 71.0 1
11:33:15 2024-01-24 677950 673892 212874 208357 337577 346810 360844 355917 228649 226404 276114 283821 317427 321144 4339724 4648382 6588720 6424792 1157253 1195548 308314 272928 286723 291984 327524 318502 315335 317035 219745 221830 731869 679448 1562695 1501007 462811 458363 669720 674831 848740 827810 876442 880510 929419 947747 906570 1001606 2145422 2253938 1298303 1137204 740340 718201 878868 882415 925090 928529 958142 973793 1089706 1089861 5065636 5269373 39.85 71.0 1
11:33:16 2024-01-24 686718 673596 212874 208352 336155 346883 359504 356038 228330 227214 276007 283204 318772 321312 4342551 4715962 6631464 6410838 1152533 1195548 308349 272704 288418 291777 327821 320072 315816 316044 220123 221519 724330 684918 1541014 1503138 464128 458567 673566 676616 842636 820588 881212 888027 922337 937624 911851 1010423 2159383 2262076 1305971 1119364 737181 725642 878868 875621 925090 939292 963729 970495 1082122 1091410 5104945 5263708 39.85 71.0 1
11:33:17 2024-01-24 684721 675069 212363 207885 336466 345370 360699 355326 228649 225984 276768 281517 318611 322187 4327186 4620815 6649442 6420210 1142905 1193547 310695 271231 287365 287216 325884 320752 315550 317000 219780 222488 720269 690855 1544045 1484440 462811 459728 669720 678128 848740 820942 877067 886961 930113 937516 908131 1007547 2151646 2243688 1303953 1135144 735085 720271 885596 879685 917140 936513 970594 978477 1084348 1082160 5009041 5261854 39.85 71.1 1
11:33:18 2024-01-24 681037 675069 212871 208257 338775 346393 360880 354117 228969 226019 276042 284069 316913 321180 4336552 4630753 6584164 6410838 1157253 1192039 307418 272999 286486 287216 327560 320298 315816 318441 219249 222297 723169 681061 1549087 1498166 461498 457682 668772 673395 851153 827810 875158 882329 932125 947747 902330 1001569 2145539 2250732 1298303 1138014 740340 721400 880118 881844 926330 934097 960874 977921 1091479 1086772 5049535 5256216 39.85 71.1 1
11:33:19 2024-01-24 677445 674978 212549 208461 338846 345344 360952 358477 228049 226177 276998 283636 317427 323171 4336552 4655552 6556188 6424792 1163332 1194664 308385 272928 286848 287251 325848 320298 315816 315973 220123 222360 714325 683979 1549104 1501007 460844 459404 673566 675310 845699 825393 879924 881924 928380 946565 909159 1004119 2148169 2260473 1300187 1130298 739285 722516 879579 883746 929667 933472 959840 979643 1091479 1088095 5079394 5267406 39.85 71.1 1
11:33:20 2024-01-24 685931 674727 213430 208600 336733 348358 360336 356538 228330 226404 275864 283747 318388 319463 4336552 4722054 6612140 6406267 1162689 1196430 307382 272964 288008 291777 328583 319845 315816 316775 219780 222297 730798 679448 1549820 1511285 464128 455969 671658 676270 843232 826637 882541 884244 925716 944405 909159 1009684 2151646 2274493 1302273 1125765 739910 726416 879579 876132 927723 940778 961213 969989 1085117 1093401 5102523 5261854 39.85 71.0 1
11:33:21 2024-01-24 685483 674795 212070 208578 337513 345370 359504 355218 232537 225669 276998 283327 318353 321312 4336552 4641537 6668093 6415414 1137492 1192923 308349 272893 288523 291294 329472 318502 315335 317035 219438 222297 718819 685934 1593515 1493918 464128 457039 668772 678645 848468 820359 877067 889550 928762 937457 905926 1012354 2154785 2260031 1302070 1132216 736213 724433 885140 876132 921067 936496 966482 975800 1078399 1083293 5011605 5258101 39.85 71.0 1
11:33:22 2024-01-24 679783 675055 212717 207522 338300 345903 360372 355218 232797 225635 276185 284069 317392 321406 4327186 4586121 6565818 6410838 1151133 1192091 308385 272928 286351 286972 326833 320072 315816 316743 219626 222957 744298 684956 1555548 1488920 461355 458399 669246 676270 846899 822986 877067 885504 930113 943073 901328 1006039 2154471 2247638 1294537 1136358 736213 722553 885287 882490 920412 932812 965991 976839 1086841 1082013 5007981 5263717 39.85 71.0 1
11:33:23 2024-01-24 678658 674592 213095 207842 337790 346393 360626 354401 228649 226369 276149 283870 317427 320468 4336552 4634966 6593489 6424516 1160717 1195548 307347 272928 286723 286981 326833 320752 315557 320330 219745 221830 717183 679448 1553742 1497411 462663 458363 669720 674831 851153 828985 877067 882292 932161 947078 906570 1006689 2151401 2259669 1311448 1141262 742033 723298 882624 881235 925090 928673 962766 978804 1091323 1089012 5077162 5265568 39.85 71.1 1
11:33:24 2024-01-24 685742 675665 213086 207514 337781 345334 359251 356574 228330 226404 276114 283672 318835 322106 4339724 4726024 6640116 6415414 1156716 1195542 310224 272512 288523 291885 328547 320298 315816 316009 220846 221830 717183 687897 1546478 1501681 464788 459328 673992 679644 844266 824189 885131 888018 923716 944634 915128 1015519 2163929 2272155 1311486 1120922 737794 725424 881370 876243 926405 940778 965104 970176 1084458 1091410 5117120 5271223 39.85 71.0 1
11:33:25 2024-01-24 685209 676503 212690 208465 336702 346375 360686 355432 228969 226335 277388 283270 319317 320528 4342743 4648158 6658492 6415186 1138066 1192886 308349 272025 288270 287146 327256 319173 315816 317924 219899 222453 719725 688881 1546454 1493918 465119 459692 669720 680089 851153 820942 877067 892373 935581 940787 905742 1016208 2159213 2256151 1303953 1133526 736656 724543 885733 878191 922430 937965 967366 973756 1082183 1085094 5004360 5254352 39.85 71.1 1
11:33:26 2024-01-24 680548 675069 213011 207846 338264 346393 360880 354898 229289 226142 276149 284867 317357 321406 4333365 4621361 6584213 6405758 1157253 1195511 307382 272928 286687 287146 327521 320298 315816 320784 218720 222609 715415 681061 1567946 1496272 461240 458327 668772 673395 851153 829741 878281 886303 934991 945595 903778 1006802 2151401 2260680 1301853 1138014 738322 721327 885140 880400 922430 928565 963453 979315 1088091 1088242 5069988 5254211 39.85 71.0 1
11:33:27 2024-01-24 684769 676145 212655 207488 338260 347865 359468 357362 228809 226177 276185 284867 317075 320397 4342743 4708556 6584284 6406035 1169370 1197245 307382 273956 286687 286698 328813 320255 317603 316965 220052 222453 720269 678963 1550798 1512358 461498 458065 673566 675125 844488 830332 882983 883155 926396 948308 914065 1008962 2154708 2280426 1309603 1125728 741397 727668 876376 876243 931650 939110 959506 972289 1085301 1096185 5109812 5261854 39.85 71.0 1
11:33:28 2024-01-24 687169 676020 212357 208465 337719 347374 358950 356288 229289 225600 277388 282376 317392 322918 4336552 4655205 6621661 6396656 1147848 1195511 309250 272667 287279 287181 329542 319320 315816 317000 219402 223114 714064 688881 1539024 1496272 463320 458641 673383 680613 846709 823861 884605 890545 930246 941926 909076 1013347 2159383 2272287 1303953 1127083 736132 728184 887484 876316 921122 937579 966715 974408 1078399 1085131 5064199 5261577 39.85 71.0 1
11:33:29 2024-01-24 678585 676503 212690 208166 339561 345903 360916 356574 229289 224903 277388 284069 317357 322418 4333365 4579200 6584164 6415137 1151133 1194628 309754 272928 286486 287853 326798 320525 315816 319389 220088 223114 761399 687897 1568623 1492444 462705 461323 671145 678196 848703 825619 882083 885389 931641 945704 903962 1007473 2157547 2250062 1300187 1136395 736213 723580 885689 881736 919780 928637 967166 978033 1088384 1081158 5039562 5261854 39.85 71.0 1
11:33:30 2024-01-24 676311 675185 212348 208175 338735 344892 360988 358188 228295 226335 277388 283835 317427 323363 4339646 4659809 6556188 6424792 1164741 1197282 308349 272893 286857 288089 325778 320716 317603 316009 220621 222297 714325 684329 1536399 1501681 462811 459656 675481 678196 846752 827971 883343 885500 929038 948418 910214 1003856 2151646 2262076 1303953 1128652 739285 721874 878868 880428 929011 933927 960264 974408 1091323 1092185 5130085 5261854 39.85 71.0 1
11:33:31 2024-01-24 682827 674033 211728 208672 337482 346883 360614 358188 228295 225984 277814 282341 318353 322689 4333365 4673750 6612140 6406267 1150666 1195511 311248 272441 287351 286946 329472 319845 316464 319163 219911 222623 723443 690745 1535345 1497225 464128 460016 673863 680613 844266 823276 885093 888846 926101 941150 910411 1010841 2160918 2274493 1305837 1125480 736132 728701 885596 874964 921122 937543 966715 971846 1077634 1085131 5067819 5252302 39.85 71.0 1
11:33:32 2024-01-24 676561 675060 212682 207846 338811 346393 360916 356538 228969 224903 277388 284145 317357 322383 4336552 4576162 6584164 6415137 1144972 1192091 310224 272893 286248 287617 325848 321023 317494 319170 219876 222729 720269 688881 1534096 1488201 462705 459584 671584 676579 848703 822950 877705 889280 930040 942928 907214 1007510 2156241 2250062 1290770 1136395 736213 720271 885596 882250 919817 928601 964345 975873 1088384 1081158 5032366 5252485 39.85 71.0 1
11:33:33 2024-01-24 677445 676145 212690 208166 339795 344892 360880 358188 228330 226369 276998 283204 316719 323399 4327186 4655205 6546862 6415414 1164956 1194878 308349 272893 286472 288829 328541 320789 318464 318487 220017 222382 723169 683349 1545954 1499358 461351 459692 673566 676270 846069 829151 881175 882917 929038 948418 913859 1003969 2151646 2268502 1303953 1128689 738758 723445 878868 879694 930329 935943 960264 972982 1091323 1091410 5111504 5254352 39.85 71.1 1
11:33:34 2024-01-24 681275 674042 212318 208826 337754 346638 360650 358764 228295 226142 277850 282341 318353 322003 4323986 4664478 6602815 6406035 1150666 1195548 312020 272717 288018 288824 329399 319211 318951 318974 219982 223078 732679 690855 1540930 1500296 463469 457682 673455 681098 843793 823276 885093 889513 927440 937552 909803 1013347 2160918 2268502 1307720 1122558 735085 728701 885596 876243 922430 937615 966028 972982 1080587 1087472 5060583 5242820 39.85 71.1 1
11:33:35 2024-01-24 676082 675060 211684 208496 338811 345659 360916 356574 228969 225477 277850 283270 317392 322418 4327186 4572224 6584164 6405758 1148142 1197491 312795 272717 286580 287949 326692 320122 317342 320257 219982 222886 720269 688881 1536640 1484698 463195 462635 672611 677574 850549 822950 879345 886924 930149 943001 907859 1007510 2154785 2250062 1315287 1137204 737181 721327 886854 882881 919598 933927 966028 977300 1088384 1081958 5029627 5252485 39.85 71.0 1
11:33:37 2024-01-24 676483 675755 212690 208311 337754 345415 363066 357649 227979 226404 276998 283636 318353 321406 4333365 4659809 6584164 6421558 1164648 1199987 308173 273623 287576 287112 327150 321847 315744 317818 220740 221830 718410 679448 1552830 1504894 462705 459692 671658 675790 851547 830332 877067 883580 930113 948418 907528 1004534 2151646 2257680 1300187 1136395 740868 719217 878868 884299 929011 928565 959544 973793 1094494 1091410 5069988 5258101 39.85 71.0 1
11:33:38 2024-01-24 684769 673081 212866 208496 336733 346883 360650 356574 228330 227072 276149 283204 318835 321547 4333365 4707493 6621466 6418215 1156642 1196318 308208 272787 288482 288824 328671 320189 315564 316965 219899 221674 713386 683349 1558299 1510213 465450 456967 673566 679161 846298 825393 883131 888018 929038 943037 913145 1011903 2154748 2270998 1305971 1119364 737181 726636 882092 876243 924924 937543 965104 970176 1082082 1091511 5088799 5252475 39.85 71.0 1
11:33:39 2024-01-24 680622 675069 212682 209143 336702 346883 360988 356538 228969 226212 277423 282116 318835 320433 4333365 4614255 6659765 6412106 1141314 1196578 309351 272787 288477 286711 327821 320752 315816 318441 219841 223078 733500 685934 1581083 1498166 466113 458291 669720 679607 848703 820942 880638 890811 930076 939302 905015 1013833 2159383 2246872 1303953 1131518 736213 724580 885679 878734 922430 936641 970036 975873 1082119 1085094 5004150 5252475 39.85 71.0 1
11:33:40 2024-01-24 678851 674969 213051 207816 338264 346393 360880 354934 229289 225984 276149 284867 317392 321406 4333365 4611969 6593738 6414446 1158183 1200098 308173 273729 286723 287565 327786 320042 315708 318816 218720 222765 720269 681061 1541232 1496951 462044 458363 669246 675310 851754 828985 877067 884336 934179 947078 907068 1004534 2146949 2254446 1294537 1141262 741397 723481 881800 880350 926330 933963 963042 979501 1091323 1089012 5069988 5255982 39.85 71.1 1
11:33:41 2024-01-24 683993 674033 213725 207885 336733 347374 360036 357362 228969 226404 276149 284472 318353 320977 4336552 4721940 6626340 6405013 1163332 1199018 307132 272964 288581 288824 329577 320298 316280 317000 220123 222453 703788 681395 1570961 1512358 464128 456646 673088 676751 843866 827810 885724 885500 929038 945740 911814 1010423 2151646 2274221 1298575 1124679 739285 727668 879579 876243 929011 937579 964416 972289 1085301 1091085 5098205 5252475 39.85 71.0 1
11:33:42 2024-01-24 684773 675060 213051 208535 336431 346133 363066 356003 228969 226335 277388 282213 319058 320468 4339052 4621675 6664213 6412429 1138066 1196396 309679 272823 288536 292528 327821 318502 315816 320784 219841 222453 718819 686915 1603885 1496272 466113 458363 669720 680608 848740 823276 880638 892148 930076 939302 905015 1015314 2160918 2250062 1305837 1133165 736213 725607 885559 879984 922430 936641 971419 976605 1082119 1085131 5009976 5252475 39.85 71.0 1
11:33:43 2024-01-24 679846 675453 213359 207850 338537 346883 360952 355503 229289 226177 276768 284867 317427 324021 4339052 4612915 6598421 6406035 1162075 1192812 307382 273729 286840 287181 327786 320422 315816 318923 219061 222453 728040 681024 1532760 1497893 462154 458363 668772 675310 851754 828985 877067 884244 934841 947747 906570 1004534 2148590 2256079 1302070 1141262 741397 724030 881919 880432 926330 928673 963042 979464 1089706 1089783 5062753 5257933 39.85 71.1 1
11:33:44 2024-01-24 684769 673050 213086 208496 336728 345370 360686 356574 227941 227072 277599 282182 318587 321555 4333132 4700430 6621466 6389586 1153316 1196430 309285 272060 288608 286746 327821 320298 315600 316486 220776 221519 712244 683349 1553723 1503138 465119 457682 674982 678645 845100 824772 885093 888018 926409 943001 913219 1013535 2160918 2268230 1326553 1119364 737181 726636 882092 876243 925615 937543 963896 970176 1082155 1087899 5075768 5245075 39.85 71.0 1
11:33:45 2024-01-24 680893 675060 212686 208821 336195 346393 360988 358555 228723 226195 277599 283194 318952 323139 4329898 4608481 6640116 6412429 1138066 1198281 309710 272476 288604 287181 326798 319208 315816 317960 219745 222488 720269 688881 1557657 1491800 466113 459764 669720 680644 851153 820942 877705 892148 932821 939302 905015 1010915 2156316 2254750 1295201 1133165 735687 723481 885601 879026 921122 936641 970036 978767 1086841 1083561 5011605 5248729 39.85 71.0 1
11:33:46 2024-01-24 679887 673538 213390 207885 339258 346700 360627 357541 228723 226967 276891 284362 317322 323139 4333132 4633526 6574689 6415414 1159810 1197282 307132 272928 287603 287181 327821 321023 315780 318923 219934 222453 717183 679448 1543022 1499270 462811 459045 670669 675310 851754 830162 878317 884244 932858 945863 908504 1004571 2148590 2257680 1321044 1138014 741397 720307 881370 884212 927652 928637 960986 979501 1090514 1089783 5077238 5252219 39.85 71.0 1
11:33:47 2024-01-24 684769 674592 212772 208943 339730 348039 360181 357506 228509 227320 277706 283133 318916 322150 4336552 4705174 6630516 6406035 1153353 1194693 310224 272476 288523 287181 328281 320752 317603 316009 221156 222141 710930 688881 1567326 1501681 464788 458363 674982 680125 843866 822986 886392 888217 926409 943001 916371 1013833 2164031 2270998 1309603 1119364 735608 727668 885103 876243 925090 942992 967441 972982 1082192 1089783 5069988 5246496 39.85 71.0 1
11:33:48 2024-01-24 680073 674777 212105 209043 338668 345794 362921 356467 229184 226265 278561 283666 317427 322383 4327186 4578259 6603176 6420210 1144537 1194664 311376 272964 287365 288194 327291 318537 315816 317035 220158 222801 729327 690386 1555317 1484698 462663 459836 671658 679644 850549 824189 877705 885968 932821 943001 906570 1010423 2154748 2247824 1302070 1137204 736132 721363 888115 883166 921122 933999 969583 978070 1087321 1084327 5041772 5261699 39.85 71.1 1
11:33:49 2024-01-24 681275 676552 212918 208682 339724 345758 360736 358584 228474 226369 277814 284109 319160 323171 4339646 4675506 6546862 6396902 1169998 1197318 309250 272928 285963 290317 327786 320029 316022 316965 220088 222453 721719 681061 1554398 1501007 462157 458363 673992 675310 846069 830162 883797 882968 929038 946674 914893 1004534 2151646 2283700 1307610 1128689 742456 727668 878868 877746 931650 939292 958179 973020 1087612 1094278 5113692 5265608 39.85 71.1 1
11:33:50 2024-01-24 688151 674950 212544 208391 337577 347619 358566 356538 229289 225635 276998 283239 319023 322720 4330274 4645933 6621661 6387278 1144575 1195548 310007 272893 288045 287216 329809 320072 317603 318218 219438 222801 726385 688389 1542054 1496272 463798 455648 671467 678091 846899 822986 882503 889513 929150 937660 907798 1016074 2157849 2268502 1300187 1128689 736656 728701 887489 876243 922430 937615 967478 976140 1075901 1088315 5073524 5246770 39.85 71.0 1
11:33:51 2024-01-24 678623 674873 211548 208832 338668 345903 360988 356288 228809 226160 278365 283702 317392 322418 4312483 4593037 6621466 6410838 1142128 1192923 311850 272060 288089 287216 326798 319208 315816 317960 220088 222453 720269 690855 1533493 1484587 463979 459836 671658 680644 850512 822692 877705 889586 934179 937624 904977 1011903 2157576 2243688 1315253 1134778 735085 722458 888119 880382 919817 936641 970311 979876 1090732 1085158 5004284 5250521 39.85 71.0 1
11:33:52 2024-01-24 678704 674373 213689 207881 338300 346638 360626 357541 229611 226879 276962 284668 317427 321441 4330372 4633526 6584164 6396902 1157704 1197282 307382 273800 287603 287216 327857 320532 315816 318958 219780 222488 724619 679448 1541923 1499270 463469 459404 669720 676270 852394 830162 877067 884872 934877 946565 908504 1006039 2148590 2256079 1315287 1140790 741397 722458 882425 882959 926916 933963 962588 981353 1094548 1089710 5061231 5257594 39.85 71.0 1
11:33:53 2024-01-24 684769 674079 212875 207527 338552 347865 358387 358188 228969 226404 277423 285668 318353 320504 4336552 4703398 6565549 6401466 1169370 1203078 308134 274219 286866 287216 329577 319393 315545 317000 220088 222488 714325 679448 1572618 1510213 462811 457039 673566 676270 845699 830162 886392 884244 927714 946601 915166 1009703 2154785 2285320 1307720 1125480 741397 726746 876376 876243 933019 941881 962588 972870 1088075 1097535 5103366 5261854 39.85 71.0 1
11:33:54 2024-01-24 685520 675060 212772 208496 338239 345370 359251 355503 229470 226160 277459 283552 318353 320454 4330372 4650018 6658767 6396656 1138066 1195548 309210 272928 288559 291366 327821 319432 315816 318441 220123 222801 729327 686915 1597455 1497102 465450 459045 669720 681647 850549 820588 876109 892148 932125 937552 906570 1013870 2160645 2246872 1390131 1131555 736132 724580 886401 881161 925670 937893 973006 977921 1085313 1087543 5013555 5248460 39.85 71.0 1
11:33:55 2024-01-24 678475 675069 213020 207837 338811 346393 360772 355503 232867 226147 276998 284668 317392 321406 4323200 4596011 6574839 6406035 1155602 1194701 307382 273765 286857 287216 327327 320752 315816 318664 218755 222488 719907 681061 1559258 1496830 460839 459045 669720 675790 852394 828985 877067 885500 935540 947078 905015 1006039 2148590 2256079 1319125 1142177 742987 725642 885140 883746 927686 936496 963654 980786 1094585 1090555 5051177 5255982 39.85 71.0 1
11:33:56 2024-01-24 684769 674323 213095 207703 337785 345334 359469 356610 228809 226369 276149 284069 317427 321312 4327186 4713408 6621466 6401466 1156716 1199018 308385 272893 288559 286981 328583 320298 315816 317035 220123 221830 714040 682860 1557385 1508073 465450 458363 674946 678645 847500 827810 883797 887589 927714 945073 915166 1013347 2154785 2275950 1313366 1125765 740440 728701 881370 878697 930366 943956 966482 972833 1087340 1092664 5099069 5245090 39.85 71.0 1
11:33:57 2024-01-24 682284 674768 212721 208531 336466 345370 361024 356038 228969 226404 277423 281799 318870 321406 4324024 4591951 6630791 6415414 1143758 1193818 311921 272702 287639 288194 326833 318984 315816 317035 220123 222453 721719 689857 1555651 1484698 462589 459872 671658 680162 851188 822986 878093 886632 932821 943037 907859 1011181 2160753 2246038 1311448 1136358 736213 721727 888078 883746 921723 935137 970311 979539 1088127 1084985 5022961 5252475 39.85 71.0 1
11:33:58 2024-01-24 676478 673497 212717 208500 338811 344928 361024 358224 228330 226404 276998 283870 317392 322454 4327186 4644478 6556188 6424792 1165558 1198168 308420 272964 287639 288597 326798 320987 316022 316521 220811 222453 724619 683005 1567290 1500735 462482 459872 674982 677611 848101 827810 883169 885596 928762 946565 913652 1006689 2157547 2259282 1303953 1134058 741397 723580 880081 885352 930329 933999 960986 978440 1097604 1091820 5122231 5248460 39.85 71.0 1
11:33:59 2024-01-24 682827 674074 212388 209222 337509 346883 360591 358764 228809 226212 277885 282376 318388 320468 4327186 4660485 6621723 6396902 1150666 1198168 310259 272928 288626 287229 328352 320072 316978 317000 220193 223114 713926 688881 1537185 1497411 464128 459081 673992 681647 845100 822986 886392 893561 929034 944597 916296 1016132 2167074 2274953 1303953 1124160 736213 730773 885051 876243 925090 944552 970632 974371 1084993 1089783 5060583 5243096 39.85 71.0 1
11:34:00 2024-01-24 677763 675064 211684 208500 339525 345903 360952 357613 228969 225635 278473 283489 317392 323100 4323986 4568973 6589019 6406035 1147772 1195511 311346 272928 287248 288343 327027 318466 317603 317924 220088 222765 720269 688881 1532484 1487863 462818 459800 672611 678054 851153 825320 880220 889764 936246 948660 909113 1010236 2160477 2259181 1296420 1138014 737181 723445 888207 886266 922319 935871 969546 979464 1093031 1085058 5032366 5252475 39.85 71.0 1
11:34:01 2024-01-24 678409 674042 213024 208787 339836 345903 360844 358728 228969 226369 276962 283601 317357 323363 4330274 4655166 6551525 6415414 1166075 1195548 308349 272893 286835 288343 327521 320269 316464 316929 220158 222765 723169 683349 1523152 1501681 461498 457969 675481 676270 846671 832702 887137 885042 928233 951778 915668 1008242 2154603 2286942 1317206 1127083 743517 728553 878868 878734 932982 939292 960799 972982 1088384 1094247 5098205 5246496 39.85 71.0 1
11:34:02 2024-01-24 685968 675032 212353 208500 338766 346375 360650 355967 229289 226335 277423 283835 318317 320301 4323986 4635265 6658793 6396656 1138066 1198392 308349 272667 288270 287190 327786 319432 315816 318441 219899 222801 709501 688389 1580789 1498166 466113 459728 671945 683042 852895 824335 882083 890370 935655 941926 909005 1016208 2160918 2244351 1424864 1135144 736132 724506 885596 880308 925053 938629 970311 979464 1086841 1085131 5011305 5243134 39.85 71.0 1
11:34:03 2024-01-24 681822 675064 213359 208543 338775 346883 360916 355432 228969 226369 276732 284468 318317 321406 4330274 4624147 6584213 6406035 1157253 1192039 307813 272964 287167 287216 328281 320752 315816 319379 219745 222453 715754 679448 1547245 1500296 465176 461323 671945 677121 853576 830125 880511 885315 935356 950359 906230 1008311 2147973 2262883 1319125 1142891 743517 724580 886401 884207 926802 936641 965104 982334 1093682 1089472 5060583 5261966 39.85 71.0 1
11:34:04 2024-01-24 686718 675028 214029 208465 337754 346375 360880 356610 228969 227460 276926 283875 319282 320397 4330274 4732740 6612292 6396656 1157628 1199245 308314 272964 288806 287391 329488 320752 317457 317924 220158 222141 707135 681395 1551877 1515319 466697 460016 673529 679161 847154 828800 886168 889363 929038 947279 915129 1010878 2160753 2274493 1302273 1122245 740868 728701 881370 878734 929011 937615 964618 972982 1085301 1092359 5083024 5243096 39.85 71.0 1
11:34:05 2024-01-24 680893 675060 213024 209143 336737 345871 363066 356538 228969 226369 277814 281447 318070 322347 4320902 4593037 6612140 6406035 1141701 1195511 310659 273804 288523 288054 327291 319468 315816 317960 220123 223371 720269 692836 1539368 1484255 465450 462329 672574 681426 853539 825033 880825 894317 935540 937660 908928 1013310 2160918 2246224 1313370 1134778 737181 723445 889377 882922 921776 938629 971695 982059 1088091 1085094 5019265 5248729 39.85 71.0 1
11:34:06 2024-01-24 674572 674042 212701 208491 338537 346148 363579 357649 228649 227072 277388 284069 317427 321406 4323986 4644478 6574794 6424792 1163332 1199018 308349 273765 288008 287853 328505 319916 317985 319389 221218 222275 712772 683349 1540864 1504109 464788 462329 675444 679161 850512 830332 881175 885500 933664 948418 911814 1005727 2154603 2262076 1305837 1131555 741397 722385 880744 885463 930329 936641 960986 975910 1097604 1092628 5126633 5252578 39.85 71.0 1
11:34:07 2024-01-24 682555 674079 212353 209152 338255 346883 360916 359545 228809 226369 277885 282425 318353 320433 4323986 4658338 6612229 6396656 1152308 1195548 310224 272893 288486 288572 328298 320759 318915 318938 221014 222729 734172 690576 1541339 1501362 465450 461323 675481 681098 843830 822950 889679 887998 926372 937660 913182 1016095 2163993 2271269 1307720 1122558 736656 728701 885596 875971 922430 937651 970274 975104 1080551 1088242 5051177 5243096 39.85 71.0 1
11:34:08 2024-01-24 676261 675064 212393 207876 340085 345903 360952 356574 229289 224937 277654 283835 317357 322418 4323986 4566622 6565513 6396656 1150273 1189467 311065 273517 286472 290458 329289 321170 317566 316894 220541 223706 748030 686915 1535855 1488920 462811 459800 670669 677574 851116 827773 879887 888649 932821 948660 904977 1010423 2156316 2259282 1305691 1137204 738758 723445 885596 884170 922430 935980 965605 979501 1089706 1089783 5041772 5252475 39.85 71.0 1
11:34:09 2024-01-24 684764 673081 212980 207811 338811 345370 359793 357649 228969 226335 276149 284867 317427 321768 4327186 4701568 6612229 6387278 1160581 1199950 308103 272717 288414 288824 328706 320606 318051 317783 219982 222034 715430 682371 1556928 1509555 466113 460669 674946 678535 846298 827186 884568 890139 929038 945740 917118 1010878 2157776 2268502 1302273 1125480 740340 728701 881370 878111 930329 937651 965104 973020 1086841 1091085 5085167 5238987 39.85 71.0 1
11:34:10 2024-01-24 681859 675064 212866 208500 336697 347374 360397 356003 228969 226177 276998 283243 319317 320397 4317821 4621713 6639841 6413327 1140070 1199987 309612 272787 288450 287112 327679 322118 315455 318299 220052 222765 709501 688881 1573650 1497114 466777 459764 670669 682615 852215 824447 879570 891817 936903 937588 907214 1013074 2159383 2246600 1354803 1133165 736132 724506 886401 881593 922430 938629 971695 979501 1088384 1084327 5004150 5239357 39.85 71.0 1
11:34:11 2024-01-24 679375 674546 213385 208461 338264 346883 360916 354898 228969 226404 276962 284618 317427 322726 4317821 4630222 6589019 6413327 1158870 1196578 310295 274042 286983 288194 328369 321170 315780 318958 219863 222609 731036 681395 1542978 1498166 463469 459728 670669 677121 853034 830162 877067 885596 935540 948418 906570 1007473 2149844 2259282 1296420 1140449 742987 724030 883051 884835 926344 935283 965104 979539 1094494 1089472 5066369 5252475 39.85 71.0 1
11:34:12 2024-01-24 685742 675032 213086 208787 336702 345854 360916 356610 228014 226914 277618 282341 318835 320433 4323986 4679695 6622035 6409862 1153953 1199133 311024 272752 288342 287181 328778 320752 316499 316486 221253 222587 723443 688881 1557990 1501844 465450 459368 674982 682131 847274 824189 888922 892148 926285 943001 915816 1016798 2164031 2274493 1288638 1123879 737181 728320 885596 876243 926132 942992 970274 977344 1082155 1089472 5060583 5243096 39.85 71.0 1
11:34:13 2024-01-24 674877 675064 211759 208496 339831 345903 360916 356574 228969 225477 277885 283636 317427 323136 4323986 4553638 6612442 6405013 1141663 1196578 310877 272858 287635 288019 327556 322575 317603 317000 220123 222453 720269 688881 1560364 1489031 463469 459836 673566 680608 851790 824189 878637 889550 935540 945740 909150 1010423 2157849 2251249 1302070 1137204 737181 722421 889104 885689 922430 936641 970274 981316 1088164 1085167 5028774 5243096 39.85 71.0 1
11:34:14 2024-01-24 680782 674074 212690 208491 339836 345903 360590 358764 228969 226369 277334 284069 317392 323399 4327186 4648886 6537412 6412387 1163257 1197491 308385 272928 288198 288720 326762 320979 316022 316486 220158 222587 714325 683979 1535304 1501882 462811 459872 674982 677611 848703 828985 883834 884876 929382 946637 913145 1006756 2154708 2268502 1305837 1128689 740868 725607 880744 884207 930329 938112 963042 975910 1097604 1093437 5117016 5241336 39.85 71.0 1
11:34:16 2024-01-24 682279 674042 212721 209006 338264 346883 360916 358764 228809 226054 277885 282456 319093 321144 4332845 4648158 6621888 6406035 1153953 1197282 311715 272787 288486 287181 328551 320979 318915 318974 220846 222801 717369 688881 1536245 1501793 465450 459728 674982 682131 845699 824152 888288 893451 927722 945073 915816 1016798 2165533 2275801 1313370 1119364 737181 728701 885559 880071 926405 943028 968166 973020 1082155 1089783 5060583 5239357 39.85 71.0 1
11:34:17 2024-01-24 676483 675069 211689 208861 339552 346393 363066 357685 228969 226369 278705 283072 321002 324981 4323713 4566622 6593711 6406035 1146612 1195475 311166 273256 287603 288562 327414 319173 317603 317995 220123 222488 720269 688881 1539483 1485021 463798 462635 673566 680644 852394 825357 878637 892185 935540 945740 909150 1011903 2160918 2252882 1302070 1138014 737181 723580 889377 884835 922430 936641 970311 979539 1089706 1088242 5032366 5248729 39.85 71.0 1
11:34:18 2024-01-24 681275 674079 213277 208826 340385 346638 360626 358728 228969 228351 277599 284219 317145 323639 4320625 4648966 6537537 6405794 1169998 1192923 308067 274042 286723 288325 328813 320298 316943 317000 220158 222488 721719 681061 1555037 1508636 462811 459045 674982 676270 846298 831822 886392 884872 929038 946674 914228 1007473 2154708 2287334 1309447 1128689 743517 727668 881800 880308 930989 937543 960264 975912 1089706 1097384 5090929 5244987 39.85 71.0 1
11:34:19 2024-01-24 685703 675064 212866 208826 337790 346133 359541 357794 229274 226195 278025 283928 319995 321202 4326804 4635153 6640900 6387536 1146574 1195505 309285 272964 288604 288559 328849 318502 315816 318923 220088 222957 727856 686637 1542150 1497102 466113 458005 670706 682343 851153 824189 881212 893451 932821 937624 907798 1018323 2160918 2256079 1330639 1133165 738758 726636 885689 879131 922430 939292 970311 978767 1084495 1088242 5000577 5244987 39.85 71.0 1
11:34:20 2024-01-24 678856 675064 213535 207850 339322 346700 360663 358047 229611 226265 276891 284947 317286 324400 4317379 4586235 6556188 6384791 1150311 1195511 310259 272928 286723 289351 327291 318502 317603 317035 220612 223114 748030 687897 1542588 1489114 462811 459606 671658 678608 850549 827810 879887 887552 934179 947078 906570 1010461 2157849 2259282 1309529 1137204 739285 724030 888378 884835 922430 936641 966369 982334 1090514 1090555 5034577 5244987 39.85 71.0 1
11:34:21 2024-01-24 683257 673238 212772 208252 339585 347792 360192 358045 229219 226265 277670 285205 317251 324169 4320902 4675106 6537537 6401466 1170580 1194656 308385 274604 286687 287251 329311 319779 316499 317035 220123 222957 721719 679448 1551356 1509942 463139 458327 674982 676270 846298 830162 886392 884872 928380 946637 915816 1009703 2157849 2283700 1303953 1124679 743517 728320 880118 878734 932982 937687 962356 973027 1086552 1094278 5094565 5247781 39.85 71.0 1
11:34:22 2024-01-24 686671 674814 212772 209043 338668 348852 360483 356431 229611 226265 278133 283892 318353 322371 4313926 4636660 6645303 6382722 1147028 1196782 309754 273765 288283 287391 329880 320752 315816 319441 219745 223114 716825 686915 1549912 1497411 465781 458363 671658 680125 851153 825430 883169 887924 934877 943037 910485 1019775 2160918 2268230 1305837 1131481 739285 728701 888931 879984 924433 937651 970311 979501 1082155 1088242 4999259 5251316 39.85 71.0 1
11:34:23 2024-01-24 679375 676165 212882 208713 340202 346565 360772 357470 229380 225635 278669 283888 317427 322944 4320902 4559688 6574839 6394073 1144537 1193818 311921 272928 288103 288728 327521 319432 317603 317960 220158 223114 721719 688881 1538684 1482261 464054 462510 673088 681164 853034 825357 880675 892148 935576 946409 910425 1013497 2159383 2252882 1302070 1138014 737794 724543 889382 885463 922430 936641 970036 980935 1090514 1088242 5018598 5256189 39.85 71.0 1
11:34:24 2024-01-24 677445 674950 213212 209008 339657 346039 360844 358764 228528 226439 277654 284069 319282 323363 4324024 4644478 6546862 6406267 1165826 1192960 308385 272964 288044 288527 327291 318502 316499 316743 220193 222453 718613 683005 1548149 1500612 462811 462510 675019 678091 849086 829573 885131 885500 930149 946710 912947 1006039 2154708 2268502 1307720 1128689 740868 725607 881370 883580 931650 937965 963729 975216 1095271 1097535 5103366 5246770 39.85 71.0 1
11:34:25 2024-01-24 686301 673892 212544 209008 338229 346883 360372 358764 229289 226125 278025 283266 318799 321178 4323385 4621787 6593489 6387278 1152308 1195548 310730 272964 288293 287216 327857 319393 317013 317035 220158 223114 731186 688881 1537552 1500808 464788 458363 674982 681647 846298 824189 886392 893451 930357 943073 913219 1016074 2160918 2271269 1283785 1128689 737181 728871 889104 876243 922467 943028 970311 980193 1078980 1090372 5043164 5244843 39.85 71.0 1
11:34:26 2024-01-24 679375 676024 213051 208350 339862 346638 360699 357685 233158 225950 278152 289258 318353 322275 4320902 4560239 6565513 6401466 1151133 1196638 310259 272999 286723 289351 327821 318502 315816 317035 220123 223584 738144 687897 1542290 1489031 462811 459836 671658 678608 851790 827810 880549 888254 934179 947078 907859 1010878 2154785 2257680 1311448 1137204 739285 724580 888115 885463 924433 936866 972020 984203 1093808 1084985 5021116 5252475 39.85 71.0 1
11:34:27 2024-01-24 675523 673806 213051 208531 338557 346810 363066 357685 228464 227072 277599 284454 318353 321441 4321020 4636660 6574983 6415414 1163996 1194693 308385 272964 288179 287064 326798 319916 317603 317000 221156 222801 720042 683005 1572573 1503138 464788 463927 674982 677611 853034 830162 883131 887396 932161 946637 912461 1007510 2154785 2262076 1283091 1134778 742456 724030 880643 885559 934740 938112 965346 983661 1094347 1095979 5074320 5258101 39.85 71.0 1
11:34:28 2024-01-24 686607 675458 212953 208826 337482 346133 360880 357685 228544 227142 277885 283204 319353 320241 4321020 4684474 6612770 6396902 1155893 1198131 309754 272928 288486 286981 328849 318502 316022 317000 221537 222488 718613 686424 1553130 1503138 466777 459764 678888 682131 846899 827810 888922 889990 929038 947078 918423 1016074 2164031 2271269 1294878 1120614 737181 726416 888655 882452 929006 944215 968707 975988 1085117 1093650 5072145 5242739 39.85 71.0 1
11:34:29 2024-01-24 677780 675069 212379 209960 338846 346737 363763 357649 229289 226404 278741 282376 318870 322454 4317821 4577270 6607433 6401466 1141202 1193818 311202 272476 288301 288527 326833 321396 315816 320330 220158 222957 720269 688881 1537185 1483387 465838 463200 673088 682615 853071 824189 881212 893451 935576 945740 907835 1010878 2159383 2257968 1311486 1138390 740440 725642 890638 885352 921537 939256 972968 982222 1093031 1085131 5009976 5250586 39.85 71.0 1
11:34:30 2024-01-24 675523 674800 212803 208747 338802 346883 363579 357398 228528 227107 277423 284468 318388 321441 4317821 4635153 6598518 6410838 1163332 1195585 308314 273800 288166 287229 327327 320437 315816 317035 221156 222453 727519 681061 1546874 1501681 464788 463293 673566 677611 852895 830162 881249 885509 934216 946674 911814 1007547 2154708 2264022 1283785 1138390 744580 723335 882624 888073 934299 935137 962892 979501 1097269 1094283 5120776 5246864 39.85 71.0 1
11:34:31 2024-01-24 685097 674587 212721 209222 338027 345370 360952 359305 228969 226019 278509 282495 318870 321178 4311668 4641724 6593455 6396656 1152308 1195548 310730 272928 288293 287216 328352 320752 317013 316521 220811 223114 717369 688881 1564126 1499656 465450 459800 676968 682131 845699 824189 885292 891295 929038 943037 915816 1016873 2170105 2277008 1289331 1123359 737181 730773 887805 879947 927686 945731 970274 975441 1085301 1091181 5060583 5245090 39.85 71.0 1
11:34:32 2024-01-24 674914 675069 211759 209304 339836 346393 361024 357649 232797 226054 278777 283946 317427 322454 4308456 4562481 6579477 6396902 1146209 1193818 311202 272928 287639 288527 327556 319208 315816 318413 220158 222957 720269 688881 1525193 1489031 463854 462546 673566 681647 853034 825430 880976 891516 935576 947078 910980 1014730 2161846 2247214 1291180 1136320 739285 723335 890642 885463 920955 937965 970311 981391 1089669 1085167 5011491 5243096 39.85 71.0 1
11:34:33 2024-01-24 675523 674800 213095 208526 338811 345903 363066 358475 228014 226914 277423 284069 318388 322908 4321020 4646563 6594133 6420210 1165826 1196578 308385 272964 288283 288527 325884 319468 316022 317000 221156 222801 715754 683979 1536725 1501681 464128 463563 676968 678608 851005 830162 885761 886961 934253 953053 916674 1009684 2157776 2268928 1307720 1133526 743517 726122 882425 885463 934336 939147 966482 978692 1097269 1098938 5124333 5252564 39.85 71.0 1
11:34:34 2024-01-24 683257 675060 212353 209183 338775 345370 360844 359269 233123 225950 277850 283835 319317 322118 4314607 4648495 6602890 6394023 1153953 1198982 311202 272928 289996 287914 328778 321207 317013 316965 220776 223114 717369 688881 1569160 1501793 465450 463774 677927 682615 847500 825357 888697 895629 931682 947315 917007 1018862 2170105 2281428 1315253 1124160 738758 730773 887842 881087 928279 945695 972387 977539 1087594 1091012 5067819 5241194 39.85 71.0 1
11:34:35 2024-01-24 675833 675064 212348 209148 339800 346638 363066 357613 229450 226019 279078 283897 317075 323363 4314607 4562481 6579561 6396656 1147810 1197491 311166 272928 287603 288930 327291 319432 317603 318405 220158 223114 732270 688881 1538882 1489031 463798 462474 673566 681610 855362 829151 883898 894354 935393 948308 911740 1016208 2163929 2259282 1305837 1138014 739285 726675 890642 885463 922430 938112 974394 982334 1090477 1087472 5015479 5243096 39.85 71.0 1
11:34:36 2024-01-24 676311 674470 213354 208826 338802 346393 363579 358692 228969 227072 277388 284069 318317 323363 4317821 4644478 6556188 6415414 1164994 1198131 310368 272964 288504 288492 327524 319432 318501 316965 221502 222765 727519 683349 1554379 1501681 464128 463200 677367 681098 851647 829977 884907 889912 934327 953802 914340 1008962 2157776 2266475 1283785 1135107 743517 724506 881370 886266 934300 939292 965104 978033 1097604 1094247 5107611 5248818 39.85 71.0 1
11:34:37 2024-01-24 684232 675060 212348 209148 338502 346883 360916 358728 229450 225984 278705 283305 318737 320433 4317821 4635003 6612309 6396656 1152308 1197245 310224 273221 288486 288054 328281 320752 317013 316965 220123 223114 723443 688881 1547307 1500724 466445 461028 677367 684017 846188 825619 888884 894609 928928 945974 915779 1016836 2168649 2278187 1311486 1124160 737181 730662 889340 878734 926271 945731 972387 975142 1084495 1091328 5052262 5243096 39.85 71.0 1
11:34:38 2024-01-24 676046 674074 212030 209152 339800 345903 363066 356538 228969 226369 278509 282341 318317 322418 4314607 4562481 6584164 6396656 1142830 1194356 311202 272893 288008 288492 327786 318984 318196 318405 220123 222957 721719 688881 1528351 1491382 465082 462873 673566 680943 854790 827785 882083 893082 938232 948418 909122 1010878 2160918 2254480 1303953 1138390 740340 724543 890014 885463 922430 939292 970311 982334 1091287 1089783 5025985 5243096 39.85 71.0 1
11:34:39 2024-01-24 679101 674042 213060 208826 340341 346393 361024 359581 228969 226404 277850 284069 317392 323855 4323986 4643259 6542180 6406035 1168251 1197245 309250 272964 287163 292044 327821 320298 316978 316965 220811 222971 723169 686014 1533421 1501607 463798 459692 677404 679486 848666 833706 886392 885730 930076 952101 918258 1007473 2154708 2286942 1301853 1128689 745444 728835 881800 881322 934336 937651 960986 973756 1091287 1097384 5098205 5248729 39.85 71.0 1
11:34:40 2024-01-24 686607 675064 213051 208826 338548 347212 360952 356003 229611 226369 277850 284219 319317 320645 4311668 4627388 6640833 6387278 1139110 1199245 309976 272964 290517 287391 328317 319432 317270 318710 219911 222971 720269 687280 1605241 1497300 467480 459656 672574 682468 852961 824152 881175 891817 935393 942964 910303 1016836 2163560 2247824 1426820 1134778 737181 726636 887484 882881 925090 937543 975861 982334 1088384 1088242 4997008 5233718 39.85 71.0 1
11:34:41 2024-01-24 678892 675069 213544 208496 338775 347619 360952 355468 228969 227072 276998 284668 318353 321632 4314607 4620326 6579561 6394023 1157253 1194628 308063 274148 288044 287853 328564 321515 317494 319641 219982 223078 724619 681395 1544723 1499381 465119 459620 672611 676579 855492 832522 880675 889280 938232 946674 907798 1008797 2150117 2259282 1300187 1142177 744384 725607 885559 885463 929630 936641 963896 984476 1096048 1093437 5058400 5246496 39.85 71.0 1
11:34:42 2024-01-24 683957 673086 213359 208817 338251 346411 360627 358152 228969 227107 277885 283204 319058 320468 4320902 4673750 6602540 6396656 1152308 1197245 311166 273517 288378 290458 328564 321207 318769 318974 221360 223078 713789 690855 1566575 1502430 466113 459800 676452 682615 848027 825320 890190 894719 931017 944224 917118 1016836 2167108 2275835 1311486 1125480 737181 729400 888931 878734 926405 945731 972387 976605 1082119 1087899 5047571 5239357 39.85 71.0 1
11:34:43 2024-01-24 678856 675060 213020 208316 340349 346638 360988 357362 229611 225635 277850 289473 317427 322418 4314607 4560549 6556188 6396656 1153167 1196430 309750 274356 287423 288387 328139 321890 318276 318487 219982 224020 737645 686915 1561968 1488735 463650 459836 672574 677538 852961 829573 881970 890545 938232 946529 908968 1012625 2154708 2265286 1305691 1140790 742033 726122 887489 885472 927723 937965 967166 984476 1094494 1092628 5051177 5252578 39.85 71.0 1
11:34:44 2024-01-24 685742 675185 213729 208171 338771 346933 360880 358152 229289 227425 276768 284069 318035 321768 4320902 4701568 6612292 6412502 1163257 1196133 308208 273658 288450 287142 329133 320899 318276 318264 220670 222453 721719 681395 1582370 1513854 467032 459332 674946 678608 849086 830088 886392 889513 930076 948418 918149 1013833 2160918 2271269 1307819 1121759 740340 728701 884931 879026 930989 943028 969546 975104 1086841 1096259 5079394 5239357 39.85 71.0 1
11:34:45 2024-01-24 681313 675023 213055 208826 336737 346133 363579 356610 229289 226404 277814 282539 319317 324445 4314607 4596302 6621813 6421711 1137954 1194508 309395 272823 289828 287914 328139 322804 317603 318923 220123 223114 721175 691242 1572212 1498166 466513 462474 672611 684017 854244 824152 881175 894719 939563 943001 910191 1016836 2163993 2249790 1309668 1134778 737181 726636 890642 884835 925090 937579 973161 983774 1088164 1088242 5005462 5242820 39.85 71.0 1
11:34:46 2024-01-24 676556 675060 213729 209002 338775 345370 364093 358728 228969 227301 277814 284069 318835 322383 4311530 4628370 6579601 6421429 1163891 1194508 309108 274427 288342 288054 327256 320473 315816 320104 221253 222779 722901 682371 1536399 1503138 465413 465459 675002 678571 853034 831466 883268 888286 935540 951394 911517 1010423 2151646 2262076 1305837 1136395 743517 724543 882425 887981 931650 936641 964828 979464 1097269 1094283 5117016 5243096 39.85 71.0 1
11:34:47 2024-01-24 682827 672415 212393 209143 337785 347619 360916 359847 228688 226404 277885 283204 319058 320468 4311530 4645933 6612603 6394137 1157253 1194508 310082 272893 288595 288947 328813 319170 318464 318938 221466 222453 717183 687897 1568281 1505639 465159 459764 677927 682615 847877 827810 887846 892148 929038 947747 916695 1016836 2167108 2274493 1293029 1122558 737181 728701 885596 879026 928974 945731 970311 973793 1086841 1092185 5059514 5229514 39.85 71.0 1
11:34:48 2024-01-24 681859 675060 213060 209178 337750 345890 362335 357613 229450 226404 278473 282341 318835 323066 4308456 4592733 6645835 6398531 1137916 1195511 309754 272893 290336 288824 327679 319432 315816 318664 220158 223114 712359 691242 1537513 1495282 466147 462510 672611 682615 854886 824152 881175 894719 938232 937660 909150 1015314 2159383 2246600 1349153 1133971 737181 726122 889565 884207 922430 937543 974469 982334 1088127 1085167 5004592 5239357 39.85 71.0 1
11:34:49 2024-01-24 674608 673091 213060 208817 338775 345370 363066 359269 228969 227072 277850 284605 318576 322418 4309131 4633526 6584319 6419768 1161673 1197245 309493 274356 288527 288492 327291 320177 317603 317035 221360 222609 721471 682032 1534209 1502072 466113 463891 674946 678091 853034 832522 884530 888018 934179 952065 911554 1009703 2154708 2265286 1307720 1134778 743517 724543 881800 887981 931650 937965 963622 979539 1098860 1096607 5114914 5239357 39.85 71.0 1
11:34:50 2024-01-24 682827 676145 212866 209842 338291 346133 360988 360426 229450 226369 278741 283672 317999 324021 4320106 4635041 6612540 6403386 1154460 1196170 311131 272893 288631 288054 328813 321509 316837 316521 221156 223114 721719 688881 1532745 1501756 466445 459800 676968 682615 846298 825430 889815 894719 929038 947078 916695 1016836 2167108 2276107 1311486 1123879 737181 729660 887747 878734 929011 945731 973081 976605 1085301 1092961 5059514 5233259 39.85 71.0 1
11:34:51 2024-01-24 678338 675060 213055 209837 337785 346883 363057 357362 229289 226404 277885 282187 319105 323984 4314294 4597851 6611865 6384677 1138066 1196396 309754 272964 290010 287748 328813 320437 315816 318923 220123 223114 720269 688881 1562260 1497411 466550 459872 672611 682615 854244 825393 881212 894719 938987 943001 907835 1019049 2163993 2254502 1428776 1134778 737181 727668 888341 884207 925652 937579 973161 983774 1087858 1088242 4982784 5239357 39.85 71.0 1
11:34:52 2024-01-24 678335 675069 213765 208826 338811 347374 363066 356574 229434 227602 277634 284840 319175 323596 4314294 4622347 6565513 6396656 1158908 1194693 311175 274356 288499 288089 328778 320177 315816 318699 221156 222801 722901 681395 1559371 1501681 465450 463200 673566 677611 854886 831466 881212 888018 938232 952101 912461 1010423 2151372 2260473 1305837 1138014 744384 724543 883051 887981 931650 936641 964618 981634 1097269 1094283 5096076 5243096 39.85 71.0 1
11:34:54 2024-01-24 684273 673538 213055 209187 338264 348852 360663 358189 228723 227602 278365 283164 319211 322873 4320466 4673750 6612603 6384867 1154394 1194664 310188 272928 288595 287181 328813 321023 317603 316965 221537 222453 718613 686915 1547742 1502866 465817 459764 677927 682615 847500 828985 889146 892185 930357 947747 919679 1016873 2167074 2271269 1291180 1121448 738232 728701 886854 880345 929006 945731 969546 973756 1085301 1091085 5047571 5220041 39.85 71.0 1
11:34:55 2024-01-24 674877 674074 212074 209890 339572 346737 363352 357506 229415 226967 278989 282205 318211 323219 4305229 4553208 6583889 6406035 1144537 1192923 311675 272702 288523 288527 327786 319468 317603 317995 220811 223114 721719 690386 1535669 1487863 464788 463891 673566 682615 854886 826600 881212 894085 938987 947078 910191 1012354 2157849 2259579 1289331 1137204 737181 724580 890237 885463 922430 938629 973081 982372 1091053 1088242 5015792 5233718 39.85 71.0 1
11:34:56 2024-01-24 678657 675449 213251 208908 339693 346320 362958 359414 228864 226932 277670 284250 318211 323363 4308456 4639030 6556062 6406035 1163332 1192923 309462 272964 288486 288492 326798 318502 316499 316965 221156 222801 724619 683005 1532735 1501756 463469 463200 676968 678645 851153 830162 886392 886924 932161 954120 915816 1007510 2154513 2271269 1302070 1130298 743924 727668 882714 883138 930989 937615 963729 976605 1094494 1098938 5090929 5248460 39.85 71.0 1
11:34:57 2024-01-24 687584 676857 212918 209048 338704 348605 359613 358548 229611 226230 277850 284069 318388 320504 4317821 4618115 6612555 6373350 1144896 1193781 310007 272928 288166 286985 330844 319779 315766 318923 220088 223427 726385 688881 1537185 1498608 466113 458399 673088 682131 851153 826600 886392 894830 934179 947078 913219 1019775 2160918 2271269 1307720 1133971 740340 728701 889377 880345 926330 942992 970311 980935 1085301 1089783 4999853 5240527 39.85 71.0 1
11:34:58 2024-01-24 678409 676425 212909 208682 340432 346846 360555 357506 229611 225669 277885 284468 317463 323219 4308456 4551997 6560587 6396656 1147810 1192960 311675 272964 287639 288619 327821 319468 317603 318441 220158 223114 721719 688881 1533192 1484698 463798 463563 673566 681647 854280 827810 881212 892148 936986 948418 909803 1010878 2159383 2257680 1317206 1138014 739285 724580 889719 885463 925090 938629 970311 983774 1094223 1089783 5029627 5244843 39.85 71.0 1
11:34:59 2024-01-24 678732 673888 212878 209008 340456 346148 360988 359847 228969 227072 278453 283679 317427 323399 4314607 4636660 6528212 6401466 1165751 1192076 309037 272999 286759 288965 327821 321207 316978 317000 221240 222801 723169 683979 1528808 1503138 463469 459440 676968 674631 847500 832128 888922 885596 929382 953447 917770 1011144 2157576 2286942 1298303 1128689 744384 729501 880657 880441 934336 937687 965104 975179 1091331 1100656 5093933 5244843 39.85 71.0 1
11:35:00 2024-01-24 687681 677867 213060 209002 338811 346411 360880 358555 229901 226335 277618 284069 318353 321312 4311668 4627388 6649442 6382722 1138066 1192091 308349 272928 288667 287181 327857 319952 315816 318699 220158 223114 718819 687897 1542184 1497523 466550 459872 671658 682615 856045 822986 881212 894719 935576 937696 907798 1018323 2160918 2248466 1376696 1133971 737181 726636 887484 884207 924690 937579 974282 986433 1091509 1091328 4992697 5244843 39.85 71.0 1
11:35:01 2024-01-24 679818 674583 213729 208526 338552 347374 362810 355432 228969 227107 276998 285325 318105 321892 4308456 4614769 6565513 6387278 1157253 1194664 307848 272999 288257 287853 328317 318502 315816 318994 220123 222957 724619 679448 1538737 1499544 464788 459836 673566 676101 855492 831503 879887 888018 938232 952101 907835 1010423 2151646 2257680 1300187 1140790 744384 724580 885324 885693 932317 938112 967750 984794 1097530 1094101 5061231 5249006 39.85 71.0 1
11:35:02 2024-01-24 686607 674592 213445 208496 337754 346654 360952 357685 228330 228080 277956 283314 319388 320433 4311530 4683023 6593738 6384867 1154248 1196504 309250 272893 288631 287216 328813 318466 315545 317960 221156 221830 717000 684329 1559443 1507412 466550 459800 677927 682131 848740 828985 888922 892185 927378 948418 917002 1019049 2165569 2271269 1300424 1121448 739285 727291 888931 883746 930329 948382 970632 975762 1088273 1094064 5079394 5231492 39.85 71.0 1
11:35:03 2024-01-24 681121 674923 213020 209218 337754 345370 362812 357506 229289 226404 278741 282385 318424 322418 4308456 4581026 6602731 6396656 1142943 1192960 312148 272928 288523 288965 327291 319468 315545 318923 220158 223114 721719 690249 1545391 1488920 465450 463927 673566 682615 854886 825430 881249 894719 938232 947747 909159 1013112 2160918 2247974 1291180 1138014 739380 725642 893143 886154 925053 939292 975090 985103 1094585 1087289 5004150 5243096 39.85 71.0 1
11:35:04 2024-01-24 675523 674074 213579 208930 339211 345370 363066 358799 228809 227107 277850 284069 318772 323399 4311530 4641873 6556188 6410838 1163332 1194656 309754 274094 288523 288965 326833 319503 316499 317035 221537 222801 712895 683979 1546133 1501681 464128 463952 676968 680125 850585 830162 886392 889586 932858 952101 915166 1007510 2157849 2262846 1307720 1133488 744580 727156 883881 887313 934299 939256 966444 979277 1097269 1097384 5117679 5239357 39.85 71.0 1
11:35:05 2024-01-24 683257 674914 213317 209191 338300 345092 360372 358764 233229 226160 278313 283875 318870 321406 4308456 4627388 6574615 6373350 1149027 1193818 309688 272964 288635 287853 329845 320072 317013 318476 220088 223114 730063 688389 1545391 1498879 465450 458399 673992 682131 848703 827539 886392 891927 931466 945740 912890 1018323 2165381 2274925 1309603 1130298 739285 731812 890093 879984 926368 945549 973081 979501 1080587 1091144 5036497 5243096 39.85 71.0 1
11:35:06 2024-01-24 677584 675069 213394 208355 339871 346883 361024 357959 232867 225669 277459 289294 317427 321929 4308456 4564214 6556188 6396902 1153916 1195511 308385 273765 287491 290458 327821 318537 317603 318958 219438 222067 727856 685657 1554360 1493918 464128 459908 671658 679129 855492 830162 881212 886741 937829 946710 907798 1012615 2154471 2265707 1325096 1144523 743517 727594 888198 887800 927575 936882 967478 984991 1097269 1094210 5047286 5248729 39.85 71.0 1
11:35:07 2024-01-24 682827 674592 213421 208197 339262 345890 360372 358188 229289 226404 277034 289365 318353 320208 4308456 4688262 6556188 6382722 1166042 1199018 307883 274639 288044 287216 329845 324680 316022 317995 220811 223114 721719 679448 1554811 1511007 465450 459606 676489 678128 848740 833343 887846 883858 930113 953802 918274 1016132 2163929 2287447 1294878 1127374 744580 732579 882052 879063 934336 947306 964917 976605 1088127 1094283 5079394 5233718 39.85 71.0 1
11:35:08 2024-01-24 682560 675055 213086 209187 337754 346411 363066 356645 229289 226956 277885 282376 319388 321929 4301160 4621973 6630791 6396656 1140501 1195548 311166 272512 288906 288597 327291 319503 317603 318699 220193 223114 721719 691844 1528525 1489686 465853 463927 673566 682615 855492 826366 882008 894203 939379 948660 912794 1018388 2163929 2247675 1304122 1138014 739285 726636 892544 888162 925016 937543 975861 985178 1094585 1088242 4994744 5233718 39.85 71.0 1
11:35:09 2024-01-24 674841 675760 213685 208813 338838 345334 364093 358692 228969 227425 277814 284069 318353 321858 4314607 4629678 6565625 6415414 1164994 1197208 309250 273729 288486 288597 326798 320437 317603 317702 221502 222765 721471 682860 1560479 1503138 465450 464583 676931 679570 853502 834187 887137 890513 935433 953802 915668 1012728 2160753 2270134 1307720 1134778 743517 726675 885140 887981 934299 939292 966728 984438 1100147 1094247 5093933 5233718 39.85 71.0 1
11:35:10 2024-01-24 684232 674042 213060 209807 338548 347865 360916 358404 228649 227425 277850 283363 319317 321406 4311530 4664478 6607838 6387278 1152308 1195548 311319 272893 288626 288032 328778 321207 316978 316451 221742 223114 718819 688881 1539583 1501007 466445 459800 679333 682357 849086 829151 891461 897375 931641 946896 918349 1019588 2170191 2276107 1311486 1128985 740340 731490 890014 879984 929006 948408 975165 976605 1085264 1091049 5051177 5233718 39.85 71.0 1
11:35:11 2024-01-24 676966 675069 213015 209002 340314 346883 363579 357649 229450 226112 278705 284468 317392 323363 4307325 4553208 6593717 6394023 1139651 1195511 311131 272667 288595 288597 327256 319468 317603 318887 220158 223114 721719 690855 1534064 1491800 468110 463600 675444 684334 856007 827108 883974 894240 938085 947315 912142 1015314 2160918 2244365 1258052 1138014 738232 725607 888094 885988 925053 937579 975861 986736 1091287 1088242 5013555 5243096 39.85 71.0 1
11:35:12 2024-01-24 676483 674291 213354 209139 338775 346393 363836 358440 228969 227425 277850 284468 318317 321858 4304952 4625827 6556188 6406035 1163294 1197245 308349 273729 288486 288597 326798 320177 316464 320460 221466 222765 717183 682371 1551029 1505967 466697 464620 678368 681098 853539 833706 886168 890638 937008 952029 915816 1008947 2163929 2270284 1305837 1134778 744049 725975 883051 887350 934336 939292 965793 979501 1098590 1097384 5114914 5243096 39.85 71.0 1
11:35:13 2024-01-24 683257 675060 212686 209148 338512 345370 360916 360354 229611 226177 278705 283750 318835 322881 4305229 4627388 6598252 6373350 1150666 1194628 310628 272928 288523 288054 328778 320298 317013 317924 220123 223985 731186 690745 1530189 1499395 466445 459584 676441 682468 848666 827971 890190 896627 930113 947078 916950 1019775 2169917 2274493 1285633 1131910 740340 729423 890642 879984 926405 945731 974469 981634 1082119 1089472 5029627 5233718 39.85 71.0 1
11:35:14 2024-01-24 676961 675064 213015 208483 340349 346883 360988 358152 229611 225762 277885 284668 317392 322454 4304241 4550402 6570216 6384867 1141701 1193781 312148 272893 288523 288798 327521 319173 317603 320784 220873 222971 721719 692340 1539084 1488920 466113 463709 675444 684445 857314 827465 882466 893083 940009 948418 910869 1013833 2162172 2250062 1311517 1137204 737181 726636 890642 885463 925090 937615 975861 986736 1091287 1088242 5001886 5233718 39.85 71.0 1
11:35:15 2024-01-24 676483 674804 213685 208500 338802 346883 363836 357649 228809 227425 277814 284668 318353 321406 4304952 4626920 6574839 6412786 1157253 1195755 308349 273729 288486 288671 328564 322997 317494 318710 220908 222729 724330 681883 1561836 1502430 466113 464649 675481 678054 855492 832091 884568 888833 936949 953447 913109 1014065 2151646 2262076 1305837 1138014 744384 724580 884304 889243 931650 937965 965793 982334 1100184 1095832 5096076 5241194 39.85 71.0 1
11:35:16 2024-01-24 682827 674555 213024 209213 337754 347619 360952 358692 228649 227107 277850 283808 319058 320433 4305229 4657852 6593380 6384724 1152496 1193771 311376 273482 288342 289086 328564 321023 318501 316894 221395 223078 720757 688762 1563387 1506710 468110 459764 678407 682615 849086 828250 892231 893451 929697 950007 919570 1019011 2168649 2276107 1315253 1122245 739380 729396 888115 879026 929011 947738 972805 975179 1087612 1091049 5045374 5224339 39.85 71.0 1
11:35:17 2024-01-24 676561 675750 212348 209006 339800 346393 361024 357362 229174 226369 278705 283636 317427 322908 4302158 4543936 6570216 6380409 1141701 1197604 311390 272717 288270 288623 326692 322575 317566 318299 220670 223078 720269 690855 1530917 1484698 465450 463622 675444 682468 855970 826600 881175 895629 938232 947078 910191 1013074 2159383 2250062 1300187 1138014 738758 724580 890642 885463 925090 939292 973081 984476 1092871 1090555 5013555 5243096 39.85 71.0 1
11:35:18 2024-01-24 676483 674804 213055 209006 338802 345903 363579 359811 228969 227072 277885 284668 318353 324117 4305229 4621973 6537537 6384639 1164555 1198169 309612 273623 287896 288588 327414 323033 318015 318522 221360 223078 721471 681395 1548728 1503138 466777 465315 677367 678571 853034 833595 886392 887552 936632 953447 915166 1010423 2157849 2262076 1305837 1136395 744384 724580 884304 887981 934336 939292 965793 979539 1099639 1097384 5107611 5233441 39.85 71.0 1
11:35:19 2024-01-24 682827 674551 213060 209907 338533 345370 360952 359847 229289 226335 279274 284069 317039 320468 4305229 4636660 6574540 6403396 1153953 1196244 311278 272823 288414 288212 329399 322575 318951 317663 221883 223114 721719 688881 1554882 1503138 466777 459836 678888 684334 848703 827810 890183 894719 928726 948418 918303 1022036 2170191 2276107 1313370 1124679 739009 731531 888378 879649 929011 948408 973081 976605 1088384 1093437 5047571 5233718 39.85 71.0 1
11:35:20 2024-01-24 676561 675069 212682 209209 340864 346393 363579 358188 229450 226212 279366 284069 318353 323399 4305229 4553208 6589026 6412502 1141701 1192775 311934 272787 288414 288825 330173 320401 318051 318923 221156 223985 726069 691844 1559479 1489978 466777 467010 673566 684556 855492 827810 883131 900341 937130 949577 912461 1015277 2160918 2254390 1305837 1139637 739285 726122 892245 887981 925090 937543 973081 985178 1094494 1090555 5020724 5233718 39.85 71.0 1
11:35:21 2024-01-24 676311 674804 213385 208967 340341 346614 363579 359847 228969 226914 277850 284867 318035 323891 4314607 4635153 6565441 6417104 1165558 1195357 309144 273729 288486 288492 326798 320401 318464 320330 221502 223178 722901 683005 1542750 1505967 466113 465241 676968 680608 854280 832091 886392 885932 935576 953447 915816 1010423 2157547 2262076 1305837 1140449 745975 726122 884931 889243 931650 938629 964581 983066 1099944 1094283 5077238 5239357 39.85 71.0 1
11:35:22 2024-01-24 684769 673091 213544 209798 338264 346375 360988 359847 228969 227072 278705 283204 319353 321406 4305266 4664381 6617336 6403791 1158080 1199838 310224 272964 290300 288019 329666 321662 318653 318441 221156 222453 712650 685311 1565920 1511007 466880 459836 678407 682615 851153 830162 888922 893414 930149 946601 919679 1016560 2160918 2274493 1309668 1121180 740340 729391 885822 881593 930329 947069 970311 975179 1087612 1094247 5060583 5226256 39.85 71.1 1
11:35:23 2024-01-24 680553 675064 213055 209802 338502 346883 363579 359064 229289 226369 277850 282376 319317 321406 4307548 4600620 6612217 6403310 1138066 1192923 310224 273971 291082 287181 328551 320177 315816 318923 220634 223114 720269 687897 1604963 1498166 467578 462774 673088 684070 854886 825393 883797 897264 938232 945740 909766 1020502 2160918 2250732 1401645 1136395 738758 728184 890010 885005 927658 937615 973891 984476 1088384 1087899 4990289 5224339 39.85 71.0 1
11:35:24 2024-01-24 679850 675069 214065 208500 338846 345628 363066 356538 229289 227618 277850 284867 318070 324021 4317014 4612915 6574927 6384867 1158908 1196207 308279 274320 288486 288124 328547 322575 317603 319925 220123 221814 724619 681061 1540824 1502072 465450 462474 673088 677611 856706 833307 881212 890737 938528 954831 912461 1012625 2156241 2262076 1303953 1139133 745444 725642 885596 889243 931650 939292 964618 982755 1097604 1095832 5052262 5239357 39.85 71.0 1
11:35:25 2024-01-24 685742 674070 213720 209187 338295 346933 360952 358188 228969 227848 278453 283552 319552 323029 4314294 4679116 6593380 6384981 1159275 1196430 308063 273765 288342 288824 329845 318466 318689 317960 220811 222957 712895 682371 1586677 1515319 466880 459800 675019 680644 850549 830332 887846 892148 932784 946637 918333 1016560 2160918 2277722 1313366 1125728 741397 729423 885185 880345 931650 947738 970311 976605 1089706 1094247 5060583 5226256 39.85 71.0 1
11:35:26 2024-01-24 679101 675060 213055 209837 338811 346883 364093 359064 229470 227532 278881 282921 319211 322275 4311034 4594578 6626730 6396656 1140501 1195548 313311 272893 288748 287971 327556 320437 317603 318923 220811 223114 732270 691242 1574977 1491800 466550 464583 673566 684556 855492 826600 882503 898650 939563 948418 910448 1016798 2160918 2259555 1307819 1136395 737181 726636 889316 886266 925090 937615 973853 983029 1092871 1089783 4994744 5229985 39.85 71.0 1
11:35:27 2024-01-24 675523 674800 213729 208817 338846 347792 363911 358189 229043 227567 277742 284796 318856 324206 4304875 4625827 6574431 6376041 1158832 1194656 308314 274411 288044 288089 328778 321300 315816 319925 220088 223406 714325 681061 1541519 1501007 465119 462635 673566 677611 857923 832128 881212 888833 939192 954156 913182 1012625 2154471 2262076 1315287 1143264 745444 727668 885596 885463 931650 938629 968856 985903 1097604 1094247 5042748 5243096 39.85 71.0 1
11:35:28 2024-01-24 685742 674070 213771 208578 339307 349594 360591 358045 229575 226967 277706 286472 318658 323103 4308456 4680143 6537143 6387278 1169258 1197245 308420 274639 286723 288089 329845 320298 316978 317960 220811 223114 723169 679087 1591502 1505967 464128 460959 677927 677574 848740 834561 887846 888018 930149 954831 916966 1013074 2157849 2286377 1303953 1127083 745444 729423 881800 881593 935476 944588 965104 976605 1089706 1098938 5085167 5233718 39.85 71.0 1
11:35:29 2024-01-24 687873 674763 213405 209597 336631 347349 360844 358518 229540 226932 277742 283693 319175 322224 4299090 4618115 6640946 6377899 1138066 1192091 309719 272928 290445 286981 328317 319952 315816 318958 220158 223114 720269 688268 1542903 1498166 467211 463200 673566 684556 855492 826600 884464 898650 938232 947078 910485 1021997 2163993 2250732 1386819 1136395 739285 728701 889470 885635 928352 937651 973891 984476 1089706 1089012 4985338 5235238 39.85 71.0 1
11:35:30 2024-01-24 678892 676639 213623 209039 339454 348112 363434 356396 229380 227672 277388 284867 318775 321929 4310633 4616502 6574951 6384867 1157253 1195548 308314 274285 288523 288798 328317 319432 317603 319925 220123 223478 723169 681061 1542215 1500296 465119 462510 672611 678091 857923 832128 881212 889764 937829 954156 912461 1012625 2157849 2265286 1303953 1140790 744384 725642 885684 883981 931650 937965 963859 982755 1097604 1094247 5045662 5246770 39.85 71.0 1
11:35:31 2024-01-24 686718 673888 213611 209043 338628 349347 360736 358584 229611 227425 276998 284069 318551 322416 4308456 4689799 6603127 6377899 1156769 1198168 308063 273765 288730 287068 329880 318502 319140 318664 221156 222801 722263 681395 1573057 1514240 467211 459800 675938 680571 850549 832109 887860 894195 932125 946637 918423 1016560 2160918 2274493 1311517 1124086 741397 729405 885596 880345 931650 947738 970311 975910 1088164 1094247 5062183 5231670 39.85 71.0 1
11:35:33 2024-01-24 682981 674887 213217 209663 337612 346097 363836 357901 232832 226404 279114 282271 319317 322383 4295007 4605009 6621466 6387278 1138066 1195548 309754 272893 288680 288089 327821 320212 317603 318923 220158 223114 720269 689257 1536510 1495245 467946 463200 673566 684556 856706 826600 883834 896066 938232 947078 909159 1019775 2160918 2247936 1390131 1134778 738758 728184 889382 886266 926344 937651 975314 984476 1091331 1091181 4980744 5231670 39.85 71.0 1
11:35:34 2024-01-24 681313 674622 214357 208826 339552 346113 363579 357112 228864 227583 277814 284468 318035 321441 4302316 4614769 6565513 6384867 1157253 1197282 308349 274184 288170 287940 328813 320723 315816 319925 220158 223406 715754 679448 1560498 1501007 465450 462510 673566 677611 857314 833307 881212 888833 937865 954156 913219 1011903 2154471 2262076 1324882 1140827 745444 726636 885689 888078 931650 939292 969170 987845 1100050 1094101 5044076 5244843 39.85 71.0 1
11:35:35 2024-01-24 686718 674551 213535 207850 338838 349594 360952 358728 229289 226404 277657 289736 318247 320504 4302158 4647845 6518278 6375728 1165751 1196638 309285 273765 287639 289000 327821 320752 317013 317035 221311 223114 723169 684467 1559653 1501681 464128 459836 677927 676616 848740 833934 887883 888018 932125 955505 916966 1010841 2157849 2289657 1322963 1128689 746050 731009 881800 882917 936921 948159 963504 978618 1094311 1102056 5089609 5229985 39.85 71.0 1
11:35:36 2024-01-24 686607 675060 213445 209152 338811 347177 360880 356538 232832 226827 277885 284278 318388 322334 4302158 4615402 6612780 6363978 1144575 1195548 309320 272964 288631 287138 330580 318502 315816 319925 220158 223114 729327 686915 1564912 1498166 467443 459764 673566 682615 853071 829573 886392 893782 937567 947747 913219 1020151 2164031 2269330 1309603 1133971 741397 728981 891993 884441 927649 945586 975127 983661 1086858 1091291 4994744 5229985 39.85 71.0 1
11:35:37 2024-01-24 679366 675060 213685 208856 340625 346149 362958 356574 233158 227072 277423 289461 318070 321929 4302316 4577254 6556188 6387278 1157253 1197282 308099 274320 288396 288343 328813 319468 316022 320896 220123 221814 729327 682518 1558825 1498879 465450 462546 673088 678608 857923 832128 881249 892414 939229 954831 911814 1011903 2157849 2263680 1319125 1143264 747782 727562 888931 889875 933636 939292 969246 986975 1097530 1094064 5042748 5243096 39.85 71.0 1
11:35:38 2024-01-24 683993 675064 214393 208908 338521 347212 360952 358475 229289 227848 277850 284149 319353 320433 4302158 4688247 6584306 6377899 1156716 1199022 309285 273765 290300 287652 329809 318502 318501 318699 220846 222453 721228 682371 1549175 1511007 467578 459836 677927 681610 851153 830162 887216 892818 932821 946637 917002 1018047 2160918 2274493 1317064 1125765 743517 730773 885813 883117 931650 948336 970125 977854 1088384 1096607 5069988 5224339 39.85 71.0 1
11:35:39 2024-01-24 682495 674959 213390 209226 337754 345405 363579 358809 232832 226404 278741 282412 318870 322383 4299090 4565259 6593455 6387536 1140426 1196689 311639 272893 288631 288973 327291 320177 316022 318699 220811 223114 721719 690249 1539795 1488920 466183 464583 673566 682615 856099 826637 883169 894461 939563 948418 910485 1015351 2165381 2254921 1309603 1137167 739285 726526 893826 888088 925053 943288 975861 983029 1092907 1091410 4981779 5222244 39.85 71.0 1
11:35:40 2024-01-24 675043 673851 213385 208856 338838 345628 363836 358475 228969 226949 277850 284468 318810 322383 4295850 4616502 6551521 6396902 1161673 1196722 309285 274128 288523 289000 326833 319987 316499 317035 221502 222801 717183 683005 1535669 1502072 466113 464583 677927 680644 851827 831503 886392 890471 935576 952101 917118 1012615 2163836 2270134 1309603 1135144 744580 726489 885140 889875 935665 937543 964618 981075 1100454 1098938 5092525 5229985 39.85 71.0 1
11:35:41 2024-01-24 682770 674106 212772 209218 338811 345890 360626 359847 229450 225669 278741 284069 318353 320504 4299090 4614834 6574839 6359730 1149809 1195314 310695 272964 288811 288527 328813 320298 318710 318441 220193 223584 732679 688881 1571871 1500612 465159 459836 676968 682615 848740 829573 887883 894719 930149 949333 917585 1022074 2170161 2278187 1313370 1127614 740868 732853 890642 879026 928352 948379 975314 979501 1085301 1092664 5036774 5220613 39.85 71.0 1
11:35:42 2024-01-24 677503 675064 212717 208531 340625 346638 362810 358212 229289 225669 278741 284468 317427 323171 4299090 4530974 6574794 6384867 1138066 1194989 311639 272702 290336 288829 327291 319952 317603 318994 221156 223114 718819 690249 1549693 1489686 467247 464912 673566 684556 856706 827223 883797 896183 940750 950007 913559 1016724 2163929 2251302 1307819 1136766 738758 726636 892245 886266 927027 937615 976045 983066 1094548 1091410 4985338 5229985 39.85 71.0 1
11:35:43 2024-01-24 680369 675069 214101 208535 339871 346149 363066 356574 228969 227654 277850 289258 318998 321929 4302316 4610974 6565513 6380513 1157253 1198168 308385 274356 288486 288763 328849 319952 317603 320410 220158 221814 723169 681061 1550846 1501793 465450 463563 673566 678681 857960 836675 884605 893283 943573 954649 913689 1013235 2160753 2262883 1305837 1145707 746506 728701 889340 887981 931650 937543 970274 988980 1097604 1096607 5042748 5233718 39.85 71.0 1
11:35:44 2024-01-24 686718 675032 214397 208285 338802 347456 360952 358728 229450 227778 277388 284468 319282 322224 4305229 4688210 6593711 6380295 1168537 1198132 307813 274604 288486 288054 330808 321207 316943 318887 221311 223114 721719 679448 1570601 1513161 466777 463774 676968 681098 851547 836675 893372 890545 932935 953975 920347 1019154 2165533 2286942 1317136 1127885 745646 733118 884304 881593 936330 950423 967441 979464 1091287 1098938 5067819 5224339 39.85 71.0 1
11:35:45 2024-01-24 682981 676024 213689 209148 338229 346411 364093 359064 229611 227037 278669 283168 319353 322347 4305229 4583778 6612140 6377899 1138066 1195511 311095 272476 288730 288728 327291 320177 317603 318923 220776 223114 721719 690745 1554951 1491037 467776 464620 675444 685344 857204 827626 883611 894351 940824 949687 914340 1016798 2163993 2251549 1304122 1137204 739812 726636 889550 886117 926405 937615 975276 983029 1094458 1090555 4985338 5224339 39.85 71.0 1
11:35:46 2024-01-24 675523 673312 213694 209002 339557 345108 363836 359811 228969 227037 277850 284468 318481 323363 4299090 4625827 6537537 6400970 1161598 1192960 309250 273901 288523 288825 326798 319916 316978 317000 221502 223114 726069 683349 1539024 1501495 465450 464292 678778 680461 853539 833706 888772 893921 935320 956181 917770 1010423 2163836 2268502 1309603 1131518 743517 728480 884304 887990 935665 937579 966715 980660 1098860 1098938 5099831 5233718 39.85 71.0 1
11:35:47 2024-01-24 683145 674070 212701 209148 338775 347619 360988 359847 229611 226369 278741 284145 319058 321370 4299090 4605235 6574839 6377899 1150666 1194356 310224 272964 288523 288054 328778 320752 320038 317035 220811 223741 734172 691844 1537185 1501495 466777 459692 677404 684482 850475 829002 892735 897264 932784 947747 917548 1021997 2170191 2274493 1294878 1129230 740340 732599 892245 879612 926271 948140 973853 982334 1084495 1093437 5044196 5224339 39.85 71.0 1
11:35:48 2024-01-24 678067 675060 212682 209002 340589 346883 363066 358176 229611 225669 279169 284548 318353 323399 4294501 4543936 6574839 6375380 1140501 1194767 311131 272893 288730 288527 327750 320177 317603 319381 221063 223634 722082 693234 1546046 1493158 468110 464365 675961 685492 857812 827736 883797 897264 938492 951778 913109 1015314 2160918 2254770 1305837 1138014 740340 726636 893511 889430 926405 937543 975165 984465 1096048 1090242 4990025 5224339 39.85 71.0 1
11:35:49 2024-01-24 677445 674038 213729 209187 340860 346393 364093 359811 228969 227072 277850 284867 318772 323891 4299090 4618686 6518886 6396402 1163294 1198982 310224 274514 288523 289844 330209 322008 319402 320330 221755 223078 715754 685311 1579308 1503710 465450 465273 680259 682094 852998 832055 888922 894354 935540 957534 918423 1010423 2163993 2276107 1303953 1131910 746506 730106 885559 885463 934336 942992 963174 979501 1097604 1100139 5085167 5233718 39.85 71.0 1
11:35:50 2024-01-24 688563 675064 213834 209183 338846 346375 360844 356574 233193 227338 278473 284677 319317 320397 4305229 4612674 6607539 6366721 1146209 1196392 310016 273482 288306 288755 330558 320042 319177 318816 220017 224214 723443 690855 1555484 1502430 466777 459692 674982 682615 852363 831833 890190 897264 935540 948418 918034 1022726 2165533 2277036 1311486 1131910 740340 731526 891612 879649 926308 947738 975861 982334 1084495 1092628 5033067 5224339 39.85 71.0 1
11:35:51 2024-01-24 675584 675064 212682 208821 340349 346883 361024 359004 232960 226019 278741 284548 317427 323363 4295850 4531831 6556197 6382722 1150273 1196638 311354 274320 288198 289255 327715 321662 318501 321242 221134 224372 762987 690361 1542887 1488920 464788 463891 675444 683005 855492 830162 885761 894085 940994 951798 910485 1013795 2160918 2265286 1313368 1138014 742456 726636 891612 888540 927658 939292 970311 984465 1096069 1089472 5004360 5224339 39.85 71.0 1
11:35:52 2024-01-24 676964 674217 213390 209152 340341 346148 363066 359847 229289 227037 277885 284867 318832 323891 4299090 4615402 6537668 6384905 1162732 1197515 309471 274271 288414 289000 327679 322804 317566 318781 221169 222382 714182 681395 1538257 1503138 466697 465273 675961 679570 856706 833307 884907 886632 938232 954831 915816 1014945 2157849 2265286 1307720 1138014 745514 727668 884931 888810 934336 939292 963896 983774 1100491 1098161 5093933 5229985 39.85 71.0 1
11:35:53 2024-01-24 683257 673091 213051 209652 338775 345890 360988 360390 229289 226921 278705 283870 318799 320468 4294501 4645933 6631883 6385201 1157216 1199245 311248 272823 290155 289000 329631 321625 318951 318405 221431 222453 708481 684329 1576281 1513545 467873 459872 678888 682615 852932 831233 887948 890480 930113 946565 918126 1016873 2165533 2272562 1311517 1127083 742987 730492 885596 881593 934336 947069 972387 978033 1090477 1096607 5051177 5220613 39.85 71.0 1
11:35:54 2024-01-24 678548 675060 213055 210166 338811 346883 363579 357649 229611 226404 278741 282376 319093 322383 4295573 4558778 6603170 6395581 1137106 1198425 310047 272787 290770 289550 327644 319432 317603 318958 220811 223114 720269 691844 1548718 1493918 467909 464612 675444 686231 857923 827810 883834 897042 940324 947747 912424 1021231 2167074 2252882 1413126 1136395 739285 728701 891910 885463 926308 937651 976702 984465 1093411 1089783 4986610 5233718 39.85 71.0 1
11:35:55 2024-01-24 675523 674800 213535 208967 339561 345370 364093 359305 229289 227460 277850 289066 318353 322383 4294501 4605390 6574873 6384791 1158870 1192775 311639 274427 288486 288492 328813 320401 315816 319641 220908 223114 721471 679448 1538624 1501681 466777 463855 675481 678608 856706 833934 883861 888846 937829 954831 915816 1011865 2156241 2263592 1309603 1136395 744454 726122 884304 885465 935665 937543 967441 982334 1100491 1098938 5098205 5226256 39.85 71.0 1
11:35:56 2024-01-24 683257 674804 212875 209652 338775 346133 361024 360390 229852 226369 279133 284069 319058 321406 4289725 4624147 6593711 6376716 1155602 1197245 311603 272999 288716 288562 329559 322118 316978 316965 222039 223114 724619 691242 1574262 1503138 467776 462639 678888 684556 850334 829573 891771 900341 930076 948418 919679 1021997 2170191 2277722 1296033 1124679 740340 732086 890010 880308 931378 946520 974469 978767 1088384 1095832 5039562 5220613 39.85 71.0 1
11:35:57 2024-01-24 676082 675060 212690 209152 340349 346883 363066 357685 229611 226369 279169 284468 318353 324154 4295007 4564214 6593685 6395581 1138066 1196689 310188 272928 290827 289000 327821 320177 315816 318958 220811 223549 721719 690855 1581614 1493918 467909 464912 675444 685529 856706 827810 883797 896368 938923 948418 912461 1016798 2160918 2251249 1313370 1138014 739812 726636 891679 888078 926405 937579 973853 985613 1094494 1087935 5004150 5224062 39.85 71.0 1
11:35:58 2024-01-24 674841 673810 213095 209575 339831 346393 364093 359557 228969 226879 277989 284069 318870 323363 4304466 4622347 6537412 6396656 1162427 1197739 309719 273729 288590 290284 327291 319468 319177 318661 221502 222957 721471 683979 1564173 1503138 465119 464912 678888 682131 852394 832522 888646 889586 935576 956857 918423 1009608 2157849 2274493 1303953 1131518 746231 728283 885596 885472 934336 944360 965104 979501 1097604 1100175 5079394 5233718 39.85 71.0 1
11:35:59 2024-01-24 687169 675060 213024 209183 339597 346411 360916 357613 233229 226369 277885 284654 319069 322763 4307953 4611969 6631013 6361336 1149489 1195475 310948 273765 289208 288860 330920 320752 317013 318923 220158 223741 721971 688881 1538656 1498166 465159 463774 675019 684070 852123 829573 889146 897264 935576 948660 915816 1021997 2163994 2274493 1311486 1134778 741397 731563 892245 882255 928316 947069 973891 985178 1087612 1091085 5008170 5229985 39.85 71.0 1
11:36:00 2024-01-24 675953 675060 213720 208821 340349 348015 361024 358728 230507 226160 278453 285628 318105 323291 4298729 4548481 6556188 6387278 1147772 1194664 311608 274270 288283 289404 328317 319916 316243 319406 221156 223634 744298 688389 1532693 1484477 464788 464255 674713 682615 855492 830162 886392 894085 939563 952065 910221 1015314 2160918 2265286 1309529 1139943 742987 727668 892245 889733 928974 937579 973081 988048 1096825 1094247 5015475 5224339 39.85 71.0 1
11:36:01 2024-01-24 679781 674804 213725 209187 341407 346883 360699 360645 229470 227532 278900 284796 318211 324047 4301601 4625827 6518655 6382722 1170580 1197491 309754 273765 287603 289642 329275 320752 317013 317960 221502 223114 723169 683005 1542542 1501681 464128 462546 678888 678645 851153 834561 889146 887589 935540 957534 919679 1012317 2157849 2286942 1313368 1130714 746506 731526 884304 885463 936839 947306 963896 979501 1094494 1100139 5079394 5224339 39.85 71.0 1
11:36:02 2024-01-24 686607 675069 213720 208978 338597 349842 360663 357219 230254 226967 278597 284796 318693 322150 4295850 4606116 6621568 6366608 1144575 1194664 310224 273729 288595 288763 330294 320298 316756 319890 220158 223584 724914 688881 1545021 1498166 466777 459764 674946 682615 852394 828985 885292 897264 936903 949333 915816 1023094 2163994 2271269 1311486 1134778 741397 729423 892245 884207 928316 945731 974469 984476 1087612 1090278 4990289 5226256 39.85 71.0 1
11:36:03 2024-01-24 678465 674768 213771 208934 340613 347586 362921 357542 230577 226932 278329 285744 318211 322872 4299090 4554746 6546862 6382722 1151133 1194878 310224 274411 288044 289404 328317 319468 316464 318958 221156 224142 744298 686915 1563357 1488698 464788 463927 674729 682131 855492 832522 886392 893451 939192 952101 910448 1013074 2154471 2263592 1313368 1140449 743517 728184 891973 889733 929011 937579 970311 987102 1096048 1094283 5018826 5230475 39.85 71.0 1
11:36:04 2024-01-24 678298 675670 213587 209074 340757 346846 362958 360210 229380 227478 278701 284668 317075 323399 4296759 4610974 6546858 6384867 1161636 1192960 308349 274184 288523 287844 327786 320437 315816 319663 221537 222801 724330 681395 1545705 1503138 466445 465241 676489 680644 855492 834561 886117 889550 938232 954831 916467 1015557 2159383 2265286 1307720 1138014 746231 726636 885596 889513 935665 937579 966715 984476 1103688 1096964 5067581 5237009 39.85 71.0 1
11:36:05 2024-01-24 684769 673660 213614 209702 338117 348605 360844 358548 229033 227813 277885 284069 319353 322003 4295850 4661775 6574615 6366608 1157591 1198131 311503 274184 291194 288089 329809 319208 316022 318958 221156 222801 721719 682371 1567565 1512358 467983 462306 677927 682615 851647 832128 890485 894719 934877 952065 919679 1019775 2160918 2280463 1339030 1125480 743325 731563 885596 884207 934543 948408 972387 979501 1090551 1097384 5056773 5231670 39.85 71.0 1
11:36:06 2024-01-24 682790 674918 213887 209986 338395 348605 364093 357613 233123 227107 278509 283587 320179 321142 4292786 4608968 6621466 6375728 1144128 1195548 310259 273765 291579 287251 329845 319916 315104 319925 220811 223114 718819 686915 1555323 1501793 468646 459872 675407 684556 855492 830162 888288 897079 937560 947078 912498 1022876 2167108 2252882 1418995 1136395 740340 727255 889192 885693 928352 943028 978168 988631 1091331 1093540 4980744 5225738 39.85 71.0 1
11:36:07 2024-01-24 680709 674850 214219 209785 339800 345370 364093 357649 229434 227707 277850 284867 319093 321441 4302158 4610974 6565513 6384867 1156642 1197282 309285 274219 288523 288965 329311 321515 315816 320386 221156 223114 717183 681061 1548358 1501793 466280 463563 673566 679644 857923 834561 885761 889550 939265 955505 915816 1014792 2157849 2265286 1305837 1138014 746506 726636 884968 889476 934777 937543 966715 984251 1105392 1100656 5073143 5225978 39.85 71.0 1
11:36:08 2024-01-24 686718 674278 213430 209695 337781 346411 360736 359811 228944 226404 278741 283239 318870 324169 4295850 4633366 6574578 6377899 1151210 1193515 311420 272928 288595 288194 328849 318949 317013 316965 221537 223114 730798 688881 1554801 1501007 466550 462546 678888 685043 850549 827810 891896 894424 930113 948418 921729 1021997 2168649 2274493 1294184 1125480 740340 732755 886764 880423 928739 948226 975711 981353 1085190 1094064 5032852 5214960 39.85 71.0 1
11:36:09 2024-01-24 676867 674115 212353 209562 340314 346393 363066 357649 229450 226862 279311 284069 318353 322908 4288351 4559239 6574615 6384867 1138066 1192128 310188 272512 291373 288089 327821 319952 315816 318923 220811 223114 721719 690855 1538517 1492208 467247 464583 675407 685043 857314 827810 883834 897901 938960 946601 913182 1016798 2160918 2252882 1311486 1139637 740340 726636 893873 889991 927649 943215 975861 986988 1095900 1093650 4990025 5220613 39.85 71.0 1
11:36:10 2024-01-24 675365 672931 213535 209269 340625 346393 363066 360246 229289 227107 277921 284069 318388 323435 4289725 4610974 6518886 6384867 1163332 1194664 309285 273765 288559 288965 326833 320437 316499 320061 221573 223114 715754 683005 1561957 1503934 465584 465241 678888 682131 853071 832128 887574 892148 936903 956181 915631 1009684 2160918 2268052 1311486 1131555 746231 730699 886401 887165 936958 944918 968554 982185 1100725 1102019 5083668 5228630 39.85 71.0 1
11:36:12 2024-01-24 682790 674319 213060 209222 339545 348852 361024 360426 229210 226404 279169 284069 319353 321441 4295850 4622084 6584164 6375728 1152308 1195548 311639 272964 290300 288492 329311 319468 317013 317035 221883 223114 720269 690361 1556642 1501793 467247 463293 678888 685529 850940 830162 893096 896030 930149 946601 919716 1020114 2170191 2280463 1292335 1128985 741397 734941 891910 882490 931378 951096 978651 982185 1088384 1097384 5039134 5226256 39.85 71.0 1
11:36:13 2024-01-24 676335 675064 212434 209872 340625 346883 363066 358188 232832 226914 279402 283733 318870 325744 4289725 4543936 6565513 6382722 1142830 1192091 312148 272964 288040 288965 327821 319952 315987 318958 221001 223114 721719 688881 1534038 1489031 465450 464912 676404 682615 856706 830162 886392 894719 938960 952065 911814 1016074 2160918 2269330 1288887 1142854 744580 728701 894177 890508 931691 943288 972968 989973 1096825 1094283 5022961 5226279 39.85 71.0 1
11:36:14 2024-01-24 679064 674583 213421 209037 340900 346883 363066 359847 229289 227107 278313 284548 318353 323927 4292964 4608452 6537546 6391818 1163332 1195548 309285 273765 288586 289000 327556 319952 316978 320330 221883 223114 726069 683979 1566705 1501681 466777 465241 678888 681647 853071 833343 889146 892148 936903 956181 914336 1011181 2163836 2272155 1285633 1134335 745646 728664 886401 890508 936958 937615 967203 982372 1100614 1100656 5094565 5233718 39.85 71.0 1
11:36:15 2024-01-24 682827 676154 213060 209187 338838 346168 360952 359847 230148 226019 278741 284069 319353 321441 4292964 4615513 6574839 6366570 1152308 1196578 311675 273765 288595 288965 329311 318537 317973 317960 221191 223741 727856 690855 1547957 1501793 466550 463200 678407 684556 850940 828985 891789 897372 932858 946565 920690 1022501 2173254 2277722 1293029 1128614 741397 733008 893180 880308 929011 946556 975711 981353 1085301 1095128 5027395 5216890 39.85 71.0 1
11:36:16 2024-01-24 677334 675069 213579 208526 340900 346883 363066 358224 233229 225984 277885 284867 317463 325744 4283612 4524467 6546862 6403724 1141701 1193818 312148 272964 288234 289000 327556 319952 316022 318923 221156 223114 712359 688881 1535177 1484403 465122 465241 675019 684556 857314 829573 885131 897264 944877 952379 915644 1016686 2163929 2256188 1311486 1141262 741397 726636 894890 888217 926308 943883 973853 984465 1096048 1091181 4990025 5224339 39.85 71.0 1
11:36:17 2024-01-24 676593 674079 213566 209032 340864 346393 363066 360136 228969 227107 277885 288995 318870 323435 4299090 4607176 6523564 6384922 1162502 1194664 309962 273765 288662 288343 326833 320212 316057 317035 221537 223114 720042 683005 1551902 1503138 466777 465241 678888 681647 853071 833307 889528 894354 937975 956072 916800 1012550 2162388 2270541 1309603 1134778 745113 728184 885056 890605 936995 937651 969308 982372 1104471 1096964 5098205 5226256 39.85 71.0 1
11:36:18 2024-01-24 682343 676145 212726 209213 338811 346447 360952 359847 233193 226404 278313 284149 319353 321441 4292786 4595429 6574839 6359440 1147354 1189577 310259 273765 288595 288527 330540 320298 317013 318958 220811 222067 732679 688389 1535692 1500724 465159 459800 675019 684070 852724 830332 891349 898539 936756 950432 918112 1024843 2168559 2274493 1289331 1134778 743517 732853 892245 882954 930329 947306 973928 982293 1087612 1093738 5026023 5220613 39.85 71.0 1
11:36:19 2024-01-24 675818 675069 213394 209222 340625 346883 362799 357685 233123 225669 278741 284668 318353 324981 4286667 4531831 6546862 6382722 1151133 1193818 310295 274184 287392 289035 328583 319432 316499 318476 220846 222101 721669 686915 1580155 1487641 465119 463927 675444 682357 857190 833706 886317 894646 943573 951920 913689 1018426 2160918 2265014 1315287 1143707 743517 728701 894255 888883 932317 937651 972387 988123 1097604 1096571 5029627 5235576 39.85 71.0 1
11:36:20 2024-01-24 682523 674555 213694 209148 340900 347865 360916 359811 229611 227072 278705 283749 318317 323136 4295850 4620326 6518789 6380016 1165558 1194628 310869 274148 288161 289352 328281 319173 317048 317000 221466 223114 724619 684956 1519465 1501457 466697 462184 680786 680613 852326 836190 893580 890545 937172 957424 919642 1013795 2157849 2290700 1303953 1128689 748637 731526 886364 885463 937686 947069 964581 979464 1094458 1100139 5073611 5224339 39.85 71.0 1
11:36:21 2024-01-24 684769 675750 213694 209143 337741 347492 363836 356574 229852 227037 277885 284069 319801 320433 4295850 4603375 6612329 6377617 1138066 1196689 309719 272928 291194 288798 328547 320401 317603 318923 220776 223114 720269 690745 1542372 1497151 469447 464766 675481 686505 860861 828213 886168 896894 939119 948418 913145 1019116 2167074 2252845 1318313 1139204 741397 727668 891914 888078 927350 942992 976739 985903 1096048 1091049 5001886 5224339 39.85 71.0 1
11:36:22 2024-01-24 676816 674042 213689 209117 338811 346883 364093 358728 229289 227778 278277 284867 318835 323098 4295850 4610974 6542202 6387278 1163332 1195511 309719 274184 288419 288895 327291 320401 316464 317000 221946 222935 709954 684329 1547245 1505639 466591 465168 680507 682394 856007 836080 890190 892111 938232 956509 918914 1011865 2160918 2272155 1309603 1133971 745444 728184 885679 883981 936995 937615 967403 985178 1100454 1100496 5088799 5226256 39.85 71.0 1
11:36:23 2024-01-24 682827 674555 213051 209222 338811 346375 360916 359847 233555 226335 278705 284149 319058 321894 4286471 4599663 6574874 6359141 1153130 1199018 311385 272964 288595 288965 329275 321060 320125 320294 221253 224336 732679 691844 1568773 1503035 467776 462982 678778 686505 851116 829573 892424 896894 935655 948418 917002 1021329 2174753 2277722 1313370 1128947 741397 733674 889389 881593 929011 946628 975276 984476 1086841 1096607 5029627 5214960 39.85 71.0 1
11:36:24 2024-01-24 677822 675064 213060 209143 340860 346883 363579 358212 229611 226019 279133 284867 318353 323399 4285409 4534663 6570216 6375022 1141314 1196689 311603 272893 290300 289809 328298 323033 318464 319264 221360 223549 720269 691242 1537552 1491037 468778 466229 676441 686505 857923 830332 886392 896331 941260 954120 916950 1019011 2160918 2257150 1322963 1141262 741397 728184 891282 890360 928316 937615 973853 985903 1097604 1092628 5009976 5224339 39.85 71.0 1
11:36:25 2024-01-24 678298 674033 213689 209183 340864 346883 363066 359847 229289 227425 278705 284867 319574 324119 4289725 4610974 6518886 6387278 1164956 1195548 309976 274707 288374 290516 328671 322118 317831 318299 221360 223706 721471 685311 1534420 1501681 465450 464643 679850 681098 852932 836967 891752 889279 938320 955615 921674 1013795 2163993 2292906 1322963 1131518 748637 733404 885813 885463 938204 947738 968114 982334 1097604 1103326 5086657 5224339 39.85 71.0 1
11:36:26 2024-01-24 688180 675069 213535 209218 339800 347456 360880 357362 233357 226404 278705 284668 318835 320397 4295850 4600620 6621568 6348305 1147269 1198169 310664 274320 288486 288825 330433 319969 319402 319748 220634 224178 724914 688881 1550285 1500023 466513 463293 676379 684556 852998 830162 891311 897116 938232 946565 918423 1023094 2165533 2274493 1311486 1136395 743517 731526 892245 884212 929593 947069 973853 987441 1088384 1092592 4990289 5216018 39.85 71.0 1
11:36:27 2024-01-24 676311 676503 213539 209152 340891 346883 363066 358188 229611 225984 278705 284867 318388 323891 4289449 4535435 6546862 6389775 1145320 1195505 311970 274042 288523 291529 327679 322575 318951 319264 221466 223114 724619 688881 1558045 1491037 465450 465273 674982 684283 858411 830162 886392 894719 940994 946637 913145 1016798 2160918 2259282 1298303 1140449 741397 727668 890650 885858 928279 937615 975165 985165 1097332 1093401 5007725 5226256 39.85 71.0 1
11:36:28 2024-01-24 676224 673091 214065 209178 342185 346883 363066 360644 229611 227107 278277 285076 318835 324383 4292786 4615402 6509561 6384677 1165788 1200098 310082 274427 288414 289809 329289 320437 316978 317960 222031 223114 715754 684820 1537495 1503138 466777 465241 680301 682615 855492 834561 890190 889219 938232 956181 916966 1012625 2160918 2271233 1307720 1133971 745975 728935 886942 888078 936995 945731 969583 983774 1098860 1100139 5081537 5226256 39.85 71.0 1
11:36:29 2024-01-24 686449 676895 213390 209514 338811 346375 360880 357649 233229 226404 278705 284548 318952 321441 4295850 4599663 6588995 6357851 1148614 1198281 310771 274042 288414 288930 330808 320789 317937 319890 221063 224020 720500 688881 1553720 1499544 468110 459800 676968 685043 852394 830162 890448 902906 937567 946565 916966 1022367 2167108 2276107 1313370 1134778 742987 732636 893511 882917 930989 948408 975314 983029 1088384 1094627 5023810 5218036 39.85 71.0 1
11:36:30 2024-01-24 675833 676712 213060 209209 341412 346883 363579 358764 233158 226019 279133 284867 318353 323435 4289725 4540222 6584306 6375577 1141701 1192775 311603 272893 290300 289383 327786 323033 318501 319630 221121 223114 721719 691844 1577197 1491037 467946 465241 674982 685529 857923 829573 886392 897372 940713 948418 913145 1019775 2167108 2252882 1326553 1138014 740868 727668 894779 889243 926344 944360 976739 985866 1097332 1091049 4994744 5214960 39.85 71.0 1
11:36:31 2024-01-24 675523 673081 213756 209187 339831 346883 364608 359811 229289 227813 277885 283684 319353 322872 4291148 4610939 6556170 6376716 1160566 1197245 309002 275025 288604 289563 329133 319916 315987 320896 220158 223741 723169 683005 1552252 1501007 466113 463927 673566 680608 857960 834561 885093 894195 943334 957534 915816 1013833 2157576 2263680 1303953 1143264 748104 728184 888119 887961 934336 937579 970274 985941 1098824 1098938 5041772 5224339 39.85 71.0 1
11:36:32 2024-01-24 685594 674795 213720 209660 338775 347212 361024 359847 229174 227460 278741 283870 320321 321441 4296721 4674993 6603103 6377899 1156716 1198131 310011 273901 290710 288019 329809 318502 316978 318816 221311 222453 722638 684918 1554949 1509555 468646 462635 679850 684556 853502 832522 890411 894719 934179 946674 922365 1019775 2167108 2271269 1339030 1122282 741397 729423 889377 884835 934063 948408 974469 978033 1088127 1097384 5032366 5214960 39.85 71.0 1
11:36:33 2024-01-24 675828 675069 212690 209152 340625 346883 364093 357649 229611 226439 279366 284069 318551 325443 4281635 4563372 6593685 6375728 1140885 1195475 310153 272999 291373 288422 328671 320437 317603 319665 221156 223741 721719 688881 1559506 1497523 469015 465241 676452 686505 857923 828397 886392 898717 939229 946601 911554 1019775 2163993 2252882 1298575 1138014 740868 727668 894816 886851 926308 943028 976702 988789 1096048 1090242 5012183 5214960 39.85 71.0 1
11:36:34 2024-01-24 675523 674074 213725 209187 339552 346883 364093 359305 229289 228080 279081 284654 319105 324944 4295456 4612637 6556008 6398607 1160566 1196392 309285 274356 288306 289000 327821 320437 317603 318958 221502 223114 724330 681395 1551331 1505006 466183 465241 676931 680644 857923 835781 886392 892148 937829 956181 918423 1010878 2160918 2271269 1311486 1133971 744454 728701 885596 886888 935512 946635 969583 983774 1100491 1098550 5081537 5224339 39.85 71.0 1
11:36:35 2024-01-24 687169 675060 213385 209183 338882 346411 360048 358477 230507 226827 278881 284796 319175 322013 4295456 4612674 6574873 6359141 1150666 1196467 310846 272964 288694 288728 330313 320979 317973 318664 220811 223741 730063 688881 1536058 1500296 466513 459836 677927 684556 851153 830162 890485 897372 934841 946601 917770 1022726 2167108 2275801 1291180 1128689 740868 733292 888723 881087 929011 946556 975314 982334 1086841 1094247 5022961 5211241 39.85 71.0 1
11:36:36 2024-01-24 674873 675060 212682 209187 341129 347523 363618 358477 229470 226300 279025 284362 318856 323747 4284512 4546741 6574839 6370920 1138066 1193818 310188 272893 290336 288728 327786 322502 317603 318958 220811 223442 721719 690855 1538100 1493269 467983 465241 674469 685529 857923 828985 886392 897042 939229 946637 915166 1019049 2162294 2252882 1287482 1138014 740868 727668 894145 888217 926308 937651 975314 988086 1096825 1091049 4982859 5214960 39.85 71.0 1
11:36:37 2024-01-24 674841 673122 213780 209553 340334 346700 364608 360210 229575 227320 278956 284561 318916 323975 4286471 4599373 6537143 6366608 1157253 1194083 308314 274411 288604 288435 328813 319432 315816 320633 220158 223114 723169 679448 1585384 1502072 466113 463927 673566 680608 857960 836374 883797 892295 941963 956181 915816 1013870 2154785 2262076 1309603 1139980 746506 726636 885596 890811 935665 940778 968856 985903 1097306 1098161 5032366 5220613 39.85 71.0 1
11:36:38 2024-01-24 685022 675453 213595 209593 338633 348852 360880 358080 229575 228380 278133 283892 319801 320433 4292786 4664478 6593738 6368520 1152308 1197282 311131 272928 290336 288089 329026 319432 316978 317960 222195 222957 733741 687897 1553681 1506080 467983 462510 680369 685529 850880 830162 892461 894719 932125 950007 921711 1020151 2170191 2276107 1296726 1123879 740868 732081 890642 882954 931650 946592 973853 979501 1088127 1096338 5048241 5215305 39.85 71.0 1
11:36:39 2024-01-24 679101 672941 212944 210056 338704 347045 363984 358009 229540 226932 278705 282425 319353 322383 4292786 4545622 6602815 6368520 1137255 1192091 309754 272512 291203 287914 327857 320437 317603 318958 220811 223114 721719 690855 1564208 1490888 468646 465241 674677 685529 857314 827810 885761 897372 939229 946601 913182 1016873 2160753 2252882 1315253 1138014 740340 727668 893511 888181 926308 937651 976045 987382 1096048 1091085 4995179 5225978 39.85 71.0 1
11:36:40 2024-01-24 677445 674145 213583 209043 340437 346846 364572 359811 229450 227142 278845 284947 319539 325675 4289725 4609932 6518886 6377899 1163332 1194083 309754 273765 288559 290567 327327 319468 317013 317035 221537 223114 714325 683979 1543489 1505006 465450 465241 679850 682615 854280 833343 887846 892185 938232 957534 917002 1012354 2157849 2277722 1303953 1131518 746506 729423 887484 885463 935476 947306 964655 981634 1094169 1105112 5085233 5225978 39.85 71.0 1
11:36:41 2024-01-24 688643 674914 213547 209663 339836 346898 360916 356610 233158 226827 278509 284468 318799 321055 4286037 4590298 6602815 6349763 1146209 1196689 310259 272964 288806 288597 331292 320752 318814 319890 220158 223741 726385 688389 1537524 1498166 466513 459800 674432 682615 852764 830162 885407 894424 937567 950007 916296 1023131 2164031 2271269 1311486 1134778 742987 729555 889352 884927 929011 945731 973853 984953 1089955 1095633 4971311 5216546 39.85 71.0 1
11:36:42 2024-01-24 680343 676020 213689 208856 339871 348015 360699 356467 233357 226404 277885 289329 318353 324482 4286509 4535046 6537537 6348381 1146953 1193182 311166 272964 287842 289000 327821 319468 316022 318476 221156 223985 721719 688389 1532987 1489031 465450 464583 674750 682615 856706 831931 886392 894719 937829 954156 910485 1015314 2157547 2262076 1321044 1138014 742456 727668 889426 888181 929011 937579 974805 990040 1097704 1092875 4995118 5216546 39.85 71.0 1
11:36:43 2024-01-24 676964 674804 213091 209000 340577 346148 363066 359847 229289 227107 277599 283963 317427 323435 4280360 4599570 6509561 6366608 1161636 1189577 309320 273765 288676 288912 326833 319468 316756 318180 221311 223114 727519 683349 1551004 1503138 466113 465241 678888 682615 853071 833307 889280 893561 936903 956857 918423 1013340 2157849 2268015 1311486 1131518 746231 728320 885596 885463 936921 947306 969170 982222 1097604 1103619 5080150 5220613 39.85 71.0 1
11:36:44 2024-01-24 686678 673543 213437 209143 340673 345854 360916 356610 230184 226862 277885 284069 318353 319983 4286471 4590298 6607597 6330148 1146209 1193818 310259 273765 288595 288728 330290 320298 316535 319441 220811 223741 723443 688881 1561587 1500724 466183 459800 675974 684556 852800 830162 889146 897264 937567 949333 917118 1023131 2164031 2271269 1303953 1134778 742456 731563 895089 885635 930329 948372 977255 985141 1087465 1094154 4978224 5210567 39.85 71.0 1
11:36:45 2024-01-24 678626 675069 213046 209032 340864 346664 362994 357685 229450 225669 278705 284668 317427 322454 4269378 4525391 6556188 6375804 1137991 1192128 311202 272702 290069 289000 327821 320177 316499 318923 220811 223114 721719 690386 1544083 1489686 467813 465241 677927 685529 857960 830162 886392 897079 941260 952065 913577 1018323 2160918 2256079 1307720 1139170 743517 728553 895182 890605 930366 943288 975861 990116 1097493 1094247 5004150 5220613 39.85 71.0 1
11:36:46 2024-01-24 677445 673603 214096 209597 341933 346883 363066 359883 233123 227107 279369 284867 318353 323435 4283612 4608569 6518278 6384981 1161673 1197491 309285 273765 288559 288965 327821 320473 315987 317960 221537 223114 721471 682032 1535669 1503138 466513 465899 677927 682615 856706 834598 886392 892148 936468 957534 917002 1012354 2160918 2268015 1313370 1135144 747782 730773 885679 888073 936958 946451 969246 982222 1097269 1101731 5083025 5216890 39.85 71.0 1
11:36:47 2024-01-24 686569 674950 213425 209218 339831 346411 360916 357685 233264 226404 278741 284748 319093 322497 4283612 4590298 6584253 6340710 1147848 1193845 310730 273765 288595 288527 330558 320298 318915 318958 220158 222067 729693 688881 1530923 1499544 466550 459836 676968 684556 852764 830162 889183 896103 936903 948660 915816 1021640 2165381 2278628 1311486 1131910 741397 733564 893184 883117 930366 951096 976702 985291 1086841 1095633 5010862 5208549 39.85 71.0 1
11:36:48 2024-01-24 676816 675069 213055 209187 340936 346883 363066 358475 232832 225704 279205 284867 318353 324154 4280360 4518963 6537537 6368806 1149489 1192091 310295 273765 288378 288746 327857 319468 316057 318958 220811 222101 749593 686915 1558541 1489686 465450 464912 675444 682615 856706 829704 886392 894830 938923 954831 911851 1017585 2160753 2268928 1298303 1146158 745646 730254 891641 890508 931650 937687 971695 987845 1100725 1097384 5018826 5224062 39.85 71.0 1
11:36:49 2024-01-24 682827 674074 213390 208651 339871 346411 360916 358764 232797 226439 276998 289432 318870 320433 4283612 4658150 6556197 6359440 1164382 1195548 307848 274219 288595 287216 329880 319244 316978 318931 220846 223584 721719 680908 1556146 1512358 467712 459872 677927 681647 850549 834561 892859 893451 934877 955831 920965 1020514 2163929 2284199 1287938 1128652 745367 732853 885596 883580 935512 946556 972020 979464 1092944 1096607 5042748 5207525 39.85 71.0 1
11:36:51 2024-01-24 680893 673806 213425 209002 337750 346482 364093 357111 232643 226439 277885 282412 319353 321441 4283612 4558778 6574615 6368806 1137753 1194989 311639 272928 288667 289000 329239 319987 315766 318994 220846 223741 721719 690855 1552749 1484513 467983 465241 674982 685529 857688 828985 886392 898095 943499 950958 913035 1019663 2163929 2247750 1324670 1137977 740340 727668 897874 886888 927723 944360 976777 985941 1096143 1093205 4966527 5211241 39.85 71.0 1
11:36:52 2024-01-24 676384 673122 213765 209037 339836 345405 363836 358799 228809 227142 277885 284867 318388 322418 4283612 4601962 6556197 6375728 1158080 1194878 308314 274184 288293 288895 328813 320366 317603 319890 221311 222921 720042 681395 1563914 1501793 466777 463609 676931 680608 857960 838463 887137 893045 943573 957461 915668 1016208 2159213 2266103 1283785 1140790 746506 727668 890559 889219 935665 937543 967403 988403 1100418 1097384 5037338 5214960 39.85 71.0 1
11:36:53 2024-01-24 685733 672063 214021 209562 338229 346654 360988 358440 228969 227778 278705 283636 319282 320433 4283414 4648495 6588906 6361978 1153316 1195511 309719 272893 290263 288054 329773 320987 316721 319122 221121 222453 711260 683349 1555079 1509555 470113 462510 680369 684334 855362 833595 894011 896553 935655 953127 923666 1019588 2170161 2271269 1317136 1122245 745113 729387 890642 885463 931650 949998 974469 979427 1088127 1094247 5033234 5214960 39.85 71.0 1
11:36:54 2024-01-24 675833 674804 212686 210317 339552 346883 364093 357649 229174 226914 279133 282939 319093 322347 4277092 4537481 6570216 6348305 1138066 1193781 310188 272858 290746 288930 327521 320437 316022 318923 220811 223114 721719 690855 1550141 1489220 468646 464985 676885 686393 860248 828837 885575 899817 943573 948345 914065 1021231 2163993 2250732 1313366 1138014 740340 728701 894145 889875 929011 944360 976702 987345 1096048 1091820 4977184 5205582 39.85 71.0 1
11:36:55 2024-01-24 675264 673557 213725 209148 339800 346883 364093 358728 228969 227425 277850 284947 318835 323675 4280360 4601622 6537537 6377899 1160566 1194628 309250 274184 288004 288693 327521 320401 316686 317035 221537 222801 723169 682860 1536425 1508229 468110 469087 681233 682468 856007 836080 890116 893082 939145 956181 916929 1013347 2163836 2268502 1311486 1134778 746506 728627 888115 889476 937503 937651 968856 981278 1102088 1099326 5088799 5224062 39.85 71.0 1
11:36:56 2024-01-24 681859 673054 213060 209816 338811 345854 360916 359811 229611 225984 278669 284069 318835 321370 4286471 4596830 6570216 6349763 1150666 1192886 311131 272928 288595 288728 328813 320459 317937 319389 220811 223114 726385 691807 1553282 1501681 468561 463382 678814 686505 851116 830051 894219 898539 932784 948418 919457 1022651 2170191 2280426 1291180 1130261 742987 733711 892877 882237 929669 946556 975970 984476 1086841 1094247 5022961 5205582 39.85 71.0 1
11:36:57 2024-01-24 676003 676712 213024 209143 340900 346883 363066 358440 229203 225669 278741 284069 318353 323399 4283414 4524504 6565513 6377899 1144499 1194878 312112 272893 288523 290161 327556 320174 316022 319157 221218 223670 721719 692340 1551993 1490232 466777 465204 677404 685492 857725 830162 886392 897264 939229 956509 912837 1016836 2160918 2267220 1290770 1140449 743517 728701 893511 889476 931650 937615 973081 988048 1097604 1098938 5013555 5224339 39.85 71.0 1
11:36:58 2024-01-24 680231 674583 213729 209183 341656 347865 360952 359847 229611 227072 278509 284867 317427 326747 4295850 4610974 6509561 6375728 1163294 1195511 312314 274376 288270 289844 329472 322008 320307 320330 221946 223549 726069 685311 1561100 1506080 466113 465790 681233 682578 854886 834561 890411 892001 939958 955579 919679 1013347 2160918 2283700 1309447 1131555 748637 730972 890010 887350 937503 947738 966028 980539 1096825 1102547 5069988 5216614 39.85 71.0 1
11:36:59 2024-01-24 687107 675069 213535 209523 339836 347456 360952 356574 233193 226404 278741 284867 319246 322865 4289725 4596830 6621661 6349763 1147028 1196689 310224 274148 288306 290554 331561 320693 318951 320504 220670 224056 727856 688881 1539760 1502430 469170 459800 675481 684556 855492 831894 889866 896331 939563 946637 920363 1024626 2167074 2271233 1311486 1137204 744384 729492 889352 885559 930329 945731 978131 983029 1089669 1091820 4975933 5214960 39.85 71.0 1
11:37:00 2024-01-24 678856 674800 214393 209148 339791 346133 364093 357649 229174 227778 277885 284672 319282 321894 4286471 4596011 6546862 6377899 1161636 1196467 309976 274741 288306 288825 327679 321041 318501 318558 221861 223078 715754 682371 1571734 1501681 466513 466229 677927 684017 858411 836374 888922 893451 940009 957534 916966 1013074 2160918 2268502 1290487 1138014 746506 728184 885596 892258 937933 937615 967441 982991 1103688 1101731 5083024 5220613 39.85 71.0 1
11:37:01 2024-01-24 684773 675060 213535 209872 338846 346375 363066 360970 233158 226369 279366 284069 318835 321406 4280360 4600306 6565535 6365893 1153606 1197491 311461 274270 290118 288860 329435 322118 318723 317818 222017 223706 727856 688881 1539744 1503138 469447 464583 681546 686505 851153 830162 895568 897372 934179 946637 922199 1022367 2170191 2277722 1317136 1127885 741397 734788 892245 882881 930329 946556 976739 985178 1088384 1096607 5029741 5205582 39.85 71.0 1
11:37:02 2024-01-24 674873 675069 212393 209187 340589 346883 363579 357649 233123 227107 279369 284140 318835 322872 4280360 4525117 6556008 6380295 1141701 1196578 311970 272787 288450 289704 327679 322575 318951 319630 221121 223427 721719 690855 1537920 1487604 466843 464984 674982 686017 860899 830162 886392 897372 941260 952065 913219 1019775 2160918 2262076 1302070 1140753 743517 728701 894145 889476 929011 943142 972470 985903 1097604 1094247 4990501 5214960 39.85 71.0 1
11:37:03 2024-01-24 680231 674546 213725 209152 341407 346883 361024 359487 229289 226914 277885 284748 317427 323435 4283414 4597851 6508846 6391011 1163891 1196578 309794 274462 288491 288825 329902 320437 316978 317960 221848 223114 720042 683979 1564173 1503138 466513 465899 681271 682615 855492 834598 887846 893414 939563 957867 917002 1013347 2160918 2268502 1289331 1134778 745444 728184 885684 886595 935476 942992 968856 983774 1102869 1098550 5083024 5214960 39.85 71.0 1
11:37:04 2024-01-24 683262 675064 213060 209833 339836 346706 360952 359811 233193 226212 278741 284149 318963 321406 4286471 4590298 6574873 6358188 1151133 1199133 311024 275749 288523 288965 329311 318984 317973 320557 221218 222466 724914 688881 1545652 1501905 467211 463563 678888 686017 852363 829573 893059 898354 935540 946565 917002 1022726 2170191 2277722 1313370 1131910 742456 733896 893511 882881 929011 946556 976008 982755 1086841 1094283 5025160 5205582 39.85 71.0 1
11:37:05 2024-01-24 676490 675069 212732 209183 340864 346883 363579 358188 229611 225669 278741 284867 317427 323136 4277092 4524504 6555702 6357851 1140070 1194619 309936 272928 290952 287914 328529 320473 317603 318923 220811 223114 721719 691844 1533994 1493918 469015 464219 675481 686505 857923 828985 886392 899992 941926 946637 913182 1020992 2163993 2254460 1313370 1138014 741397 728184 894816 888810 927658 944552 976739 987345 1096825 1091049 4994744 5214960 39.85 71.0 1
11:37:06 2024-01-24 675338 673815 213720 209183 338838 346883 364093 358369 228969 227072 277850 284867 318353 322418 4281438 4589682 6546791 6348305 1156389 1193182 308063 274639 288387 288930 328763 319432 315816 320410 220563 223513 724619 680908 1540070 1500612 466445 463891 673566 680089 857960 835781 885093 892111 941999 957867 915816 1013833 2154748 2262076 1305837 1140753 746506 727668 887484 890774 935665 937579 968856 983066 1103651 1098938 5058400 5211241 39.85 71.0 1
11:37:07 2024-01-24 682827 674042 213024 209652 338300 346671 360988 360390 228969 226404 278705 283636 318739 321144 4293750 4635265 6584319 6348343 1150039 1196318 309829 272893 290300 288054 329311 320987 316837 318923 221156 222673 719819 683349 1560726 1509555 468646 462510 679887 684556 852394 832522 891752 895629 934179 952065 922365 1021231 2165381 2271269 1302273 1121411 741397 729423 889377 885463 931650 948408 974469 979501 1088127 1096607 5018826 5201869 39.85 71.0 1
11:37:08 2024-01-24 676598 674079 212721 209842 339800 346883 364093 358188 229450 226404 279369 282921 319069 324713 4278253 4592907 6603170 6356407 1137954 1194083 309971 273765 290952 288387 329311 320177 317603 319925 220811 223114 720269 686915 1594106 1497374 469311 463891 673566 686505 857923 828985 888288 898354 939192 946565 913145 1020114 2160918 2250062 1315215 1136395 740340 728701 891987 887981 928316 944552 978168 987345 1096048 1091049 4975933 5211241 39.85 71.0 1
11:37:09 2024-01-24 673381 674079 213729 209187 339561 346883 364608 358728 229239 227602 278453 285174 318810 322048 4286037 4600193 6546858 6387278 1163332 1192054 309506 274356 288559 288527 327786 320437 316721 318441 221848 222957 724619 682860 1545336 1505006 466513 466229 678888 682615 855492 835781 887846 893451 937829 955687 919642 1012354 2160918 2274181 1287482 1133165 745444 728320 885596 889058 935512 945731 969583 984476 1100491 1100139 5081537 5211241 39.85 71.0 1
11:37:10 2024-01-24 686718 675069 213689 209660 339836 346411 360627 358513 230148 226827 278597 284597 319952 322275 4282736 4599570 6565548 6354606 1154583 1192076 311166 273675 288595 288728 328813 319468 318419 317000 221346 223114 727856 688881 1541711 1501007 467247 463952 678888 686017 851153 830162 894405 899992 934179 946601 920331 1021640 2170191 2280463 1315253 1128689 741397 734941 893511 881630 930329 946592 976739 983736 1086841 1096607 5022961 5205582 39.85 71.0 1
11:37:11 2024-01-24 676863 675064 212777 209588 341129 347756 363618 358584 229611 226265 279222 284362 317286 323255 4277092 4521274 6555883 6368520 1141202 1191784 312112 272893 288559 289000 327821 319952 318872 319441 221156 223114 723169 690361 1538990 1492208 466513 466229 676968 686505 857960 832109 886392 896368 941926 954794 913219 1016873 2162458 2262076 1300187 1141649 743854 728184 891355 889513 929011 942724 974469 985903 1097604 1094283 4998313 5205582 39.85 71.0 1
11:37:12 2024-01-24 679552 675453 213776 209597 341645 346883 360880 360524 229575 227285 278561 284561 318176 323711 4283414 4596011 6500236 6375728 1163332 1195548 309719 273765 288559 288825 327291 319468 317048 319389 221502 223114 726385 684956 1544228 1505006 466113 465241 679887 684017 854280 833343 887883 892185 938232 955313 917039 1013460 2159383 2277722 1289331 1131555 746506 729423 887484 887708 935645 947069 966028 982334 1098860 1103326 5055531 5222921 39.85 71.0 1
11:37:13 2024-01-24 685209 676404 212953 209702 341178 348358 360808 360246 229611 226230 278989 284074 318835 321180 4268926 4582362 6565513 6354606 1153130 1194664 310948 272928 290300 288527 329311 319468 316721 317070 222195 223114 727519 687897 1542275 1504894 469348 464972 680851 686505 850549 831931 895717 896991 934179 952101 922402 1021640 2170191 2274493 1320903 1125480 741397 732921 888094 884835 931687 946628 974977 979539 1089706 1097384 5016523 5210567 39.85 71.0 1
11:37:14 2024-01-24 677186 674873 213274 210065 338668 347865 363984 357757 229611 227274 278741 282376 319317 324252 4278865 4584618 6593380 6348532 1144575 1192650 310224 273800 288559 287251 330844 318984 316240 319925 220158 222067 718819 687897 1540864 1501007 467946 459872 674469 684070 855492 831503 887883 897264 936468 948418 914228 1024626 2167108 2257150 1313370 1138014 741397 729423 892877 886720 930989 945731 978168 984465 1089706 1091049 4972585 5212818 39.85 71.0 1
11:37:15 2024-01-24 678480 674923 214219 209013 340206 348358 360952 356574 232867 227460 277885 285561 318105 321406 4280083 4583792 6542202 6375842 1157253 1192076 308314 274639 288563 289620 329311 319432 316022 320671 220123 223114 714325 681061 1547248 1501007 465159 462801 675481 681376 860399 837004 886392 893451 940750 956857 913182 1015314 2156316 2266893 1296420 1145707 748104 729387 890014 888181 934336 937687 972387 988827 1101817 1100656 5027906 5216546 39.85 71.0 1
11:37:16 2024-01-24 686718 674882 214223 208791 339561 347492 361024 358764 229470 228275 277388 289269 319317 322637 4278865 4656974 6528212 6339237 1168327 1194664 309462 274639 288008 288965 330844 318502 317013 318923 221537 223741 721719 679050 1550309 1512358 466113 462546 680369 680644 852394 838786 894680 892148 935576 955615 922402 1016873 2163759 2292906 1305837 1128689 748637 733748 885596 885463 939536 946556 970311 984203 1097704 1105933 5065636 5216546 39.85 71.0 1
11:37:17 2024-01-24 686718 677376 213425 209218 340101 347528 360736 358188 233193 226439 278509 284668 319471 321775 4274042 4584777 6593380 6348532 1144896 1189504 310224 273765 288595 288089 330844 321737 316022 320410 220158 223584 720269 687897 1535692 1498166 468646 459872 674946 684556 856706 832522 889146 894498 938528 948418 915543 1023057 2167108 2256079 1289331 1137204 741397 729423 892245 885463 931650 948651 980713 989295 1093031 1094516 4971311 5208549 39.85 71.0 1
11:37:18 2024-01-24 676853 675060 213575 209593 340757 346883 362740 357685 233158 225984 278633 284867 317427 322454 4280360 4516471 6546862 6363978 1141701 1192054 312148 272964 288604 289000 327821 319468 316022 318958 221156 223114 724619 688881 1540482 1487863 466113 465241 676968 684556 857923 830162 886392 896627 940787 952101 917118 1019775 2160918 2262076 1305837 1139943 742456 728184 891987 892493 931654 944588 977953 989408 1097332 1095979 4995014 5211241 39.85 71.0 1
11:37:19 2024-01-24 678068 674914 214061 209183 341933 346883 363066 360645 229470 227107 277885 289198 317463 323399 4269383 4590298 6528212 6377899 1162502 1196689 309962 273800 288559 289000 326833 319952 316978 317960 221537 223114 726069 683005 1539760 1503138 466777 465899 680369 682615 855492 834598 891743 891148 938232 957534 917002 1010878 2160645 2269878 1313370 1134778 745519 728590 888931 891975 939628 942846 970162 985141 1103858 1102837 5085167 5218513 39.85 71.0 1
11:37:20 2024-01-24 682827 675185 213095 209872 339831 348852 363066 360970 233158 226369 279402 284069 318658 321441 4280360 4599570 6565513 6359179 1151095 1196689 311202 273765 288631 289000 329311 322267 317013 317737 222075 223114 724619 688881 1551078 1503138 468979 463891 680851 685236 850585 830162 895829 897042 934877 946674 924789 1023131 2170191 2278847 1319020 1128985 743517 736512 893263 884157 935627 953118 978651 982222 1093808 1097498 5004474 5199063 39.85 71.0 1
11:37:21 2024-01-24 679892 675060 213472 210249 338806 346168 364746 358475 232832 227037 279402 283239 319093 322454 4270994 4531039 6565350 6363978 1142868 1195839 312148 272928 288631 289404 328317 320401 318880 319665 221346 223584 712359 690855 1535218 1489686 467247 465899 676968 684752 857960 830162 886392 897716 944039 954831 915816 1016873 2163993 2266200 1305837 1143669 744580 728701 894447 892507 931691 944625 977255 987345 1094169 1094283 5004150 5207249 39.85 71.0 1
11:37:22 2024-01-24 680068 674070 213760 209222 341416 346883 363066 360426 232832 227107 278509 288852 317427 323435 4274042 4596830 6500236 6368243 1166621 1194701 310259 273800 287751 289501 328813 318537 317973 320294 221537 223114 714325 683979 1569041 1505967 466280 462583 680369 680644 851790 838191 895717 890848 935576 955615 922402 1016074 2165381 2295592 1294537 1131104 749705 733564 886401 885315 941003 948408 968893 982334 1094548 1104961 5062753 5214960 39.85 71.0 1
11:37:23 2024-01-24 683993 674800 213765 209209 338882 347528 361024 356574 229888 226439 278313 284668 319093 321312 4277092 4581026 6603014 6339237 1147316 1192091 310007 273765 288595 288089 330844 318949 315987 320671 220158 222033 717369 686915 1535463 1499619 469015 462510 674982 684556 857800 831931 887883 897372 937829 948418 915406 1027004 2170105 2256461 1294184 1138014 742987 732332 893816 887981 931378 945731 979599 987996 1091287 1091085 4952446 5207525 39.85 71.0 1
11:37:24 2024-01-24 677334 674111 214101 209032 339907 346168 364093 358224 228969 227654 277885 284867 318388 322154 4274260 4588998 6546862 6380409 1156642 1189540 308385 274219 288004 288763 328849 320959 315816 319701 221191 222957 722901 679448 1561836 1503138 466550 465241 677367 682131 857960 836410 886392 892148 945313 957388 919344 1017698 2157776 2265707 1309603 1141262 748104 727668 888115 890811 935512 943288 968856 984502 1103688 1100656 5058400 5210964 39.85 71.0 1
11:37:25 2024-01-24 682823 673118 213086 210179 338573 346447 363066 360970 232669 226439 279205 283870 318870 320504 4280360 4605568 6556188 6359440 1149846 1194701 311675 272964 288748 288544 329311 320987 318008 320330 221537 223584 718819 688881 1539771 1503138 469446 464583 680369 685236 851153 830162 896570 902493 936986 952452 920874 1025613 2173254 2281428 1294878 1125480 742987 733835 888723 884821 932982 946664 976008 981353 1091397 1096607 5008638 5198160 39.85 71.0 1
11:37:26 2024-01-24 674841 675755 212721 209222 340891 345370 363579 358764 230245 226019 279169 289258 317427 322418 4280360 4513923 6537537 6363978 1147848 1193182 312148 274184 288432 289242 328813 319952 316499 318958 221156 222067 711466 688881 1544311 1487678 466113 465241 677447 684556 859560 834855 888064 898650 943573 954685 915395 1019626 2163929 2265286 1326801 1140827 744580 728701 891987 888553 931650 943028 977953 988086 1097342 1098938 5006400 5216890 39.85 71.0 1
11:37:27 2024-01-24 679301 674070 213760 209252 341969 346883 363066 360136 232832 227107 278544 288852 317392 324154 4280360 4600101 6499413 6380409 1161636 1192113 310808 274219 288342 288965 328541 320473 316943 318441 221848 223114 721471 683005 1566340 1503138 467174 466559 681196 682357 858448 836820 891461 893937 940625 957461 921002 1014720 2160918 2268502 1287482 1137130 746506 728701 888115 890774 939628 942955 970274 984476 1103688 1098550 5077238 5207249 39.85 71.0 1
11:37:28 2024-01-24 682560 674079 212980 209872 338811 346411 360952 359847 233158 226335 279238 284468 317110 320468 4274042 4587545 6551525 6340384 1150666 1194083 311202 272928 288595 288798 328813 321207 318196 318180 221156 223741 727856 688881 1542012 1501681 468778 464292 681271 686505 852326 830125 893063 898169 936320 951105 919642 1025005 2168649 2281428 1317136 1127083 741397 733968 893143 882881 931650 949998 976739 982334 1088127 1097384 5013555 5196203 39.85 71.0 1
11:37:30 2024-01-24 674841 675064 213539 209143 340860 346883 363066 358475 229450 225984 278741 284867 317427 322908 4274042 4516471 6537537 6348343 1138442 1192335 311603 272893 288838 288930 329975 320437 317421 319665 221156 223584 721719 691807 1529462 1492356 469447 466559 677404 686505 860090 830088 887506 901098 941926 953765 915816 1019041 2163993 2259282 1283785 1141262 743517 728701 894779 889513 930329 937651 975276 985903 1097604 1094247 4994744 5214960 39.85 71.0 1
11:37:31 2024-01-24 675707 673077 213535 209187 340900 345108 360916 359883 229289 226914 277885 289665 317075 321894 4274042 4597851 6490910 6366721 1166583 1189504 309971 272964 287603 289642 328778 319743 317048 317960 221502 223663 723169 684820 1536502 1502430 465781 464438 681781 680424 853539 838044 891752 890397 938232 955615 920874 1013795 2157547 2274181 1311486 1133165 746506 728701 888115 888846 938204 945731 970311 984465 1102869 1100139 5079394 5214960 39.85 71.0 1
11:37:32 2024-01-24 685432 675060 213055 209802 339836 346375 360880 358764 233193 226369 278705 284313 318388 321406 4277092 4590298 6556197 6343995 1149489 1192923 311131 273729 288595 288965 329542 320525 320161 320784 220908 224336 721971 690855 1535325 1500891 468778 463018 678778 686505 852961 830162 893059 898717 937420 946601 917002 1022093 2170161 2277722 1289331 1132216 743517 733748 892061 885463 930989 946628 976739 985165 1088384 1094247 4987616 5201869 39.85 71.0 1
11:37:33 2024-01-24 678856 676238 213756 209222 341888 345370 363066 358499 233299 227072 278705 289736 318353 322156 4274260 4530360 6518886 6356407 1149489 1193818 311639 273765 288779 290039 328564 322045 319402 319641 221205 223863 720269 689257 1544643 1491294 465890 465826 676452 682615 857923 833307 890190 897264 941260 956588 913145 1019154 2157849 2269623 1307720 1145707 748717 729387 890010 890503 935665 937687 973081 988864 1100577 1098938 5022961 5214960 39.85 71.0 1
11:37:34 2024-01-24 685631 674070 214393 208826 338526 347492 363066 358764 229450 227848 277850 284069 319317 322224 4274260 4655205 6565523 6349763 1160999 1197282 308103 274391 288342 289000 330558 321207 319177 318852 220957 224020 723169 681883 1567219 1515319 468942 464315 678888 682615 854790 836337 894531 892811 936903 957867 921021 1022726 2165533 2280463 1315215 1128689 745444 733564 888207 885555 935476 946592 974108 979539 1094494 1098938 5038172 5196203 39.85 71.0 1
11:37:35 2024-01-24 677844 674592 213430 210166 338811 345405 364093 358188 233158 227107 279205 283946 318353 322418 4270994 4516118 6542202 6359141 1140684 1194083 311863 273517 290150 289299 327679 322391 318501 319488 221169 223706 715415 691844 1537460 1487405 467946 466743 676968 686505 857960 830162 887137 899595 941963 954156 918423 1019049 2160918 2259282 1307720 1140449 742987 728701 894779 888737 930329 942992 973891 985941 1097604 1094627 4972117 5204820 39.85 71.0 1
11:37:36 2024-01-24 675043 673205 213765 209183 339862 345370 363875 359883 229289 227142 277885 284867 318353 323363 4270994 4594076 6527711 6375380 1157742 1199133 308279 274078 288450 289404 329133 321267 317566 319748 221324 223114 724330 681061 1556950 1505967 467776 465899 677927 682131 857960 838463 886392 889219 940713 957534 918423 1016074 2157849 2270284 1309603 1140449 746586 727668 886854 892074 936839 937615 968856 984465 1104983 1098514 5062016 5207525 39.85 71.0 1
11:37:37 2024-01-24 683257 674070 213055 209656 338584 346447 361024 360390 228969 226404 279169 283750 319093 321930 4270994 4599570 6556188 6366255 1153953 1196578 310811 272823 290241 288667 329666 321890 316907 317924 222472 223114 724619 689257 1562231 1503138 468646 463927 681271 688423 851153 830162 895080 899929 934877 946674 922402 1023131 2169917 2280463 1315253 1125480 741397 734788 892355 884170 931687 952056 978902 982334 1091287 1097384 5011605 5201869 39.85 71.0 1
11:37:38 2024-01-24 674827 676409 213051 209183 340936 346883 363066 358764 229450 226019 279635 284867 317392 323171 4274042 4516118 6555608 6367283 1140326 1198281 311461 272787 290155 289000 327786 322502 316499 319925 221289 224214 721719 690855 1548636 1491528 470118 467220 675974 685758 859789 830162 886392 899030 943334 953447 917770 1019775 2163993 2259282 1309603 1140827 742987 728701 893290 888517 930329 943028 976739 988789 1096457 1094247 4991178 5197372 39.85 71.0 1
11:37:39 2024-01-24 674841 673851 213716 209183 339862 346883 364093 360390 228969 227460 278509 284468 319093 322418 4274042 4585394 6556170 6348230 1159736 1196578 310808 274148 288631 289383 328849 321714 318051 319925 221311 223114 722901 681024 1545279 1503138 466880 465241 676968 682094 860399 837004 887656 893451 940750 955615 917118 1015351 2157849 2268502 1309603 1140790 748104 727668 889377 892781 937540 937651 970274 985941 1106552 1098550 5029746 5211241 39.85 71.0 1
11:37:40 2024-01-24 683957 674070 214061 209218 338295 347212 361024 358728 228969 227813 279169 283524 319388 320468 4274260 4639030 6584306 6348154 1155893 1194730 309940 273800 291224 288720 329666 321207 316943 318958 221502 223114 712650 683349 1548273 1511285 470051 464583 681818 685529 854886 832128 892461 897264 935576 954156 923749 1022726 2166835 2276107 1309668 1122282 742456 731563 890981 885463 934336 946592 976008 979539 1090514 1097384 5013555 5196203 39.85 71.0 1
11:37:41 2024-01-24 676598 675453 212902 210205 339836 346883 364093 357685 232797 226914 278741 283239 318388 321929 4272007 4586633 6612540 6359141 1141701 1194701 309976 273658 291157 288019 329346 322731 315766 320753 221360 223741 720269 686915 1570363 1499270 470051 464912 675019 685236 857923 829573 888922 899706 939265 946637 915816 1022726 2167108 2252882 1287938 1137204 741397 728701 892620 886888 927686 945731 979637 988827 1096825 1091410 4957122 5199063 39.85 71.0 1
11:37:42 2024-01-24 679850 675069 214101 208856 339871 345370 363875 356610 229289 227460 277654 284867 317181 324021 4282214 4565753 6537296 6359141 1154033 1194181 309719 274411 288523 289620 328813 322118 316978 320410 220158 222719 729693 684956 1547497 1493918 466113 465241 674982 682131 859789 834598 886392 894719 943462 956857 918090 1016798 2157849 2268015 1303953 1144077 748183 729423 890642 888846 934777 943064 973081 990274 1100221 1096964 5022961 5214960 39.85 71.0 1
11:37:43 2024-01-24 683993 674587 214401 208531 338846 347492 360988 358799 233193 227848 277634 285125 319105 322040 4279918 4668321 6574839 6348178 1164308 1196787 307633 274411 290155 288597 330576 318502 316978 318416 221537 223741 721719 679448 1556165 1512358 469447 462546 678888 682615 853071 836410 895289 891817 936903 956181 919507 1021997 2160918 2283700 1295201 1128689 745646 733835 888207 885559 937540 946628 973580 981634 1096048 1097000 5038172 5205619 39.85 71.0 1
11:37:44 2024-01-24 679375 674804 213760 210205 338846 345405 364093 359017 230281 227567 279383 283910 318247 323291 4276618 4563372 6588796 6368520 1141038 1196578 311893 272928 290300 289642 327556 320473 316499 319925 221191 222067 721719 690855 1545897 1488735 468683 467220 677447 686766 862165 830162 888288 900666 943334 954831 917770 1021268 2167108 2262076 1286789 1140790 743325 728320 894816 892111 930717 945064 976777 988827 1097306 1097384 4990294 5209456 39.85 71.0 1
11:37:45 2024-01-24 677445 674592 213760 209222 341165 346409 363948 360681 229505 227672 278597 285343 318247 324275 4275185 4600620 6537537 6375728 1162502 1195548 309285 274219 290182 289404 328317 321184 316022 319441 222039 223114 714182 681061 1563434 1503138 467615 466559 679887 682615 857960 838191 888922 894719 939265 955579 919679 1012354 2160918 2267235 1313370 1134778 746189 728701 887842 892258 938204 945064 970311 987026 1103688 1101768 5079394 5207525 39.85 71.0 1
11:37:46 2024-01-24 682827 675069 212812 210072 339576 349347 362958 360826 229611 226300 279297 284012 319175 323828 4274042 4598548 6556008 6368520 1150666 1197282 311202 273765 290336 288965 329311 320525 318454 318441 221346 222067 723443 688881 1539417 1500612 467946 463952 680369 685236 853034 830162 895717 898754 936903 946637 920368 1025393 2170191 2280463 1313370 1131518 743325 735309 894816 884835 930989 950986 978902 984465 1088384 1097384 5011856 5198160 39.85 71.0 1
11:37:47 2024-01-24 679217 674804 213440 209628 341549 347619 364057 358620 229611 226230 279222 284881 318176 325125 4270994 4516118 6537412 6359440 1150311 1192091 310259 274219 288523 289880 328799 319468 316756 318994 221156 222754 751155 686915 1559595 1491800 466113 465241 675019 684070 857960 833970 887179 896627 941999 957867 913182 1016836 2154785 2266893 1322963 1147340 746506 729423 889719 889550 934336 944396 973081 990274 1100491 1098938 5009976 5215305 39.85 71.0 1
11:37:48 2024-01-24 682376 673929 213614 209113 341549 348435 360808 360754 229575 227443 278705 289432 318130 322454 4284435 4592493 6523564 6378171 1163332 1194701 309502 274184 288730 289915 327556 319468 317013 317960 222230 223114 715754 683979 1537130 1503138 466183 466559 681546 682615 855492 836410 890499 894719 937829 955723 922402 1015314 2162172 2276881 1315253 1133971 746189 728967 887934 887851 938204 945731 970311 987177 1103688 1101768 5083025 5218513 39.85 71.0 1
11:37:49 2024-01-24 684232 674659 213243 209702 339684 349347 362921 360934 233123 226404 279081 284468 319069 321929 4271214 4593037 6556188 6350075 1152308 1194083 311675 272964 290436 290161 329845 319468 318454 318438 221883 222033 717719 688881 1546622 1502072 469015 464583 680851 685758 851188 830162 895466 900065 935576 946674 922439 1024731 2170191 2280463 1319020 1128689 742709 735309 894182 884212 931650 952056 979637 983029 1088127 1097535 5011416 5209094 39.85 71.0 1
11:37:50 2024-01-24 679217 676384 213547 209078 342451 345405 363066 357936 233370 227179 278597 284279 318317 324346 4270512 4507499 6537537 6368520 1146953 1192091 311929 273800 288653 290524 328298 319952 316499 318958 221346 222754 723169 688881 1556273 1489686 465159 466229 676968 684556 860127 833307 887216 896066 941999 953802 913219 1019049 2160918 2271269 1307720 1144892 748637 729560 889719 889513 935512 944396 972470 991686 1103858 1100349 5018940 5216546 39.85 71.0 1
11:37:51 2024-01-24 686766 674328 214357 208782 339836 350564 360952 359559 229611 227037 277850 284279 318799 322003 4277092 4639399 6537493 6348418 1169998 1197245 309250 275446 288247 288965 329845 320979 317937 318923 221502 223598 723169 679448 1559057 1512358 465780 463164 681546 682094 852998 839381 895717 893414 937567 955615 922165 1019775 2165533 2294533 1305837 1128689 748637 735830 888115 885463 940870 946592 972020 984953 1099267 1103180 5073143 5207113 39.85 71.0 1
11:37:52 2024-01-24 687695 676238 213694 209656 340325 347456 360916 357613 228259 227037 279369 285325 319058 322298 4274042 4584503 6574792 6340384 1147279 1196638 310913 274376 288595 289000 331345 320979 316978 320860 220811 222410 715415 688881 1546550 1499507 467946 462510 676968 686017 856099 831931 890448 899992 939192 946601 918423 1029127 2170191 2271233 1315253 1138014 742456 731526 893511 890508 935682 948226 981453 990824 1096143 1095649 4964278 5205582 39.85 71.0 1
11:37:53 2024-01-24 681313 676414 214742 209113 340278 346375 363836 356538 229575 227813 278277 289665 318353 321894 4274042 4570050 6532834 6359141 1157253 1194878 308349 274604 288486 289844 329296 319916 316978 320600 220123 223741 727856 683492 1563432 1498440 465159 465241 674909 682131 860638 835744 886392 894719 946084 959227 915816 1016798 2157776 2266893 1309603 1145707 748637 728701 892507 894280 936921 944625 972238 988677 1103858 1100459 5029741 5220041 39.85 71.0 1
11:37:54 2024-01-24 686840 674001 214397 209178 338811 350067 360844 359557 233158 227425 277814 289635 319317 320397 4277092 4648886 6556197 6348418 1166659 1197245 308349 275253 288523 288965 331274 318949 317937 319630 221502 223598 721719 679448 1550953 1512358 466550 463200 680580 682615 852998 838191 895960 894719 937567 955579 925027 1021959 2165533 2292906 1315253 1128689 749927 736512 888931 885352 941003 951769 972200 985066 1095864 1102510 5041772 5210251 39.85 71.0 1
11:37:55 2024-01-24 684769 675064 213729 209588 338704 347528 364093 357649 233286 227107 279333 284668 319836 320397 4266000 4580752 6603171 6349763 1144575 1197491 310913 274376 290263 289958 331310 318502 316943 320896 221121 222101 720269 688389 1556742 1501681 468610 463200 676931 685529 857923 832091 890485 898644 939229 946601 917770 1029127 2170191 2262883 1296726 1140833 745646 732489 894779 889875 933599 949887 981453 989371 1093645 1094247 4976151 5205582 39.85 71.0 1
11:37:56 2024-01-24 681313 676863 214393 209183 340589 346411 364608 358692 229289 227813 278705 289294 318835 322918 4274042 4583291 6537537 6359141 1158908 1195548 308385 274604 288559 289404 329026 319432 316464 320896 220811 223741 724619 682518 1541737 1501681 466513 465241 674946 682615 861285 837004 886392 894719 946754 959227 917770 1016798 2157547 2272562 1305837 1147340 750240 732332 892544 892410 936958 945964 974469 990980 1102051 1100383 5026023 5218036 39.85 71.0 1
11:37:57 2024-01-24 685961 675023 214393 208967 340900 348495 360916 359847 233158 227425 278705 284864 318317 321406 4269416 4594076 6499413 6380295 1164994 1195511 310224 274604 289742 289607 327786 320437 316978 318441 222039 223114 720042 683349 1550285 1506080 467946 467220 681271 684556 857314 837004 890485 894719 938996 955651 920984 1013122 2166926 2287447 1309447 1135144 750311 733896 890373 890098 940870 948408 968856 985613 1100614 1106489 5062753 5205582 39.85 71.0 1
11:37:58 2024-01-24 687695 676716 213685 209916 339862 347456 360916 357649 233264 227072 279078 284867 318035 319463 4277092 4581026 6612309 6340384 1146209 1192960 310259 273729 288694 288825 331812 320752 317013 321607 220811 222067 727856 688881 1547245 1501007 467946 462510 676968 686017 856706 832522 891515 898717 938492 950958 918237 1031496 2173254 2272155 1291180 1138390 745646 732453 894779 887990 931650 949324 980013 988752 1089669 1096607 4966631 5205582 39.85 71.0 1
11:37:59 2024-01-24 680231 675069 214397 209148 340349 346375 364093 357326 229450 227813 277885 285147 318353 321894 4277092 4583905 6537519 6359141 1157253 1195511 308314 274639 288559 289000 329257 319468 317603 320860 221156 223114 717183 680908 1541867 1501681 466513 465241 676931 682615 860638 838191 886392 891185 946259 960874 918258 1017698 2157675 2268928 1307720 1144523 750333 728701 890642 894159 938255 944625 970274 988827 1100491 1103348 5018826 5214960 39.85 71.0 1
11:38:00 2024-01-24 685698 672543 214401 209213 338775 349842 360988 359269 229611 227813 277850 284867 319317 322865 4270994 4662346 6560870 6349763 1166042 1197245 308279 274639 288698 288527 331077 319208 317013 319406 221502 223741 723169 680908 1571573 1512358 468979 463527 680580 682615 853034 838191 896570 896906 939655 958889 922199 1022651 2170105 2290700 1296726 1128689 746506 735309 888931 885472 939536 946664 974469 984953 1097604 1100139 5040459 5207525 39.85 71.0 1
11:38:01 2024-01-24 682827 676238 213765 209213 338806 348261 364608 358764 233193 227107 279009 283946 320321 321370 4270994 4568024 6574615 6359141 1139688 1194083 310259 274411 291848 289755 329845 320437 316499 320669 221466 223741 720269 687897 1586711 1500612 470718 465241 676931 687252 860251 832374 891311 903151 943573 952452 917007 1031685 2173254 2259282 1317136 1138014 743517 733896 894779 890994 931650 947269 981453 988789 1094458 1093437 4964210 5201869 39.85 71.0 1
11:38:02 2024-01-24 677297 675069 214251 209187 340864 346411 364608 358728 229289 227813 278741 285147 318835 321894 4277092 4588526 6537537 6368520 1162502 1193781 310188 274376 288852 289404 330443 321184 318915 318958 222039 223114 720042 682371 1567435 1503138 467578 467809 681271 684334 860623 838081 891461 894609 943573 959153 923008 1016761 2160918 2268502 1289331 1137977 748104 728701 888115 894317 940966 945064 970311 985903 1106824 1103057 5079394 5214960 39.85 71.0 1
11:38:03 2024-01-24 682000 675064 213060 209829 339836 349571 363066 361006 229289 227107 279599 284069 319093 320468 4277092 4615375 6570216 6348305 1152308 1195548 311858 273729 291194 289000 329809 319468 316978 318218 222578 222935 720042 687897 1541852 1509931 470789 464657 683932 688460 853576 834892 895568 899817 935356 956181 923554 1024626 2173202 2280463 1300424 1126281 742987 734941 893511 885463 934336 952056 976739 985178 1091323 1098161 5013555 5196203 39.85 71.0 1
11:38:04 2024-01-24 674877 675064 212875 209833 340887 345370 364093 358764 233158 226369 279441 285267 317427 323171 4274042 4512986 6546576 6359141 1138066 1194083 310695 272964 291642 288965 328813 320437 316022 320597 221156 223741 721719 691242 1556674 1499321 471463 466559 677404 688460 861586 831894 888847 903666 944002 952029 917118 1025500 2167071 2256079 1322786 1141649 743517 728701 896724 889513 930329 947306 979637 988864 1097604 1094210 4980932 5205619 39.85 71.0 1
11:38:05 2024-01-24 673349 674042 214251 209213 340314 346883 362596 359847 229289 227618 278705 289423 318835 322347 4277092 4579653 6532883 6377899 1163332 1195511 309971 274184 288595 289664 329939 320473 316978 317995 222293 223670 718613 684820 1573277 1505639 468778 467882 682265 684482 857614 836820 890448 894719 939229 963211 922858 1013795 2160918 2284199 1288420 1133971 748717 731563 890010 888181 938204 946556 968856 983774 1097306 1105743 5055531 5207525 39.85 71.0 1
11:38:06 2024-01-24 685963 675069 213729 209837 339836 348277 360952 357649 233229 227072 278741 284867 318516 321768 4277092 4587545 6607597 6340384 1147848 1195548 309976 274184 288752 288755 331345 320693 319402 320611 221063 224875 727856 688881 1532735 1502430 469447 463018 678368 686505 857314 832055 890485 902649 939156 946565 918423 1026161 2172882 2274493 1317136 1138014 745444 733711 894890 887985 931650 946592 979599 988827 1091509 1097384 4966527 5207525 39.85 71.0 1
11:38:07 2024-01-24 678856 675060 214247 209002 340936 346411 363066 356610 233158 227813 278475 284003 318835 322156 4274260 4558220 6518278 6366721 1149451 1194083 312878 274604 289144 290480 329026 323033 319402 319783 221395 224372 721719 690855 1541878 1492097 467776 467220 678407 685529 859789 834855 889808 898539 943334 957534 916950 1022726 2160918 2271269 1303953 1147340 748104 731105 888057 888153 935476 946635 973775 990980 1102869 1100103 5022961 5211241 39.85 71.0 1
11:38:09 2024-01-24 686188 675060 214397 208856 340385 347492 361024 359811 229611 227813 277850 289258 319317 320945 4270994 4657852 6565513 6349763 1157591 1194693 308138 274356 290679 288755 330920 321890 319402 319523 221706 223078 721719 683349 1556697 1512358 470384 463927 679850 685381 856342 836374 895717 898539 940861 956509 922402 1020151 2167108 2280463 1311517 1127083 745444 734788 890642 885463 936839 946664 975276 981634 1094494 1096696 5022961 5198160 39.85 71.0 1
11:38:10 2024-01-24 680888 675069 214065 210494 338811 349076 364350 358728 233193 227107 278741 283747 319353 320468 4270994 4569375 6593489 6343882 1147433 1196430 310918 274497 288572 288430 331202 322118 318501 320753 220979 223806 729327 687897 1559037 1501007 470718 463746 677130 686017 857923 833307 891386 902493 941297 946601 915816 1026124 2166926 2256079 1317136 1138014 742987 731563 894890 888846 934336 947738 981733 988864 1094494 1093473 4957122 5201869 39.85 71.0 1
11:38:11 2024-01-24 676863 674230 214397 209187 339827 346933 363140 359269 229289 227848 279333 284947 318353 321406 4270994 4578925 6527711 6361336 1157742 1194088 308244 274497 288527 291538 329666 322575 318501 320789 221121 223114 726069 681061 1540824 1504857 467776 465241 676452 682615 862811 838786 886392 894830 944744 955615 918423 1019049 2157849 2265286 1291180 1140827 748637 728701 888115 893414 938204 943883 970311 985941 1106824 1100139 5029627 5207525 39.85 71.0 1
11:38:12 2024-01-24 685631 673081 214251 209218 338811 347492 363066 359847 228969 227813 279366 284145 319353 322460 4270994 4621787 6574873 6367283 1156604 1198871 310047 274007 291217 288860 332322 319432 319366 319665 221502 222957 715430 683349 1558299 1512358 470718 464912 682265 685529 856435 835818 894405 897372 938232 956509 925720 1023094 2167108 2278847 1320903 1125480 744384 733748 891910 885463 935476 946628 975276 981634 1091323 1098938 5022961 5201869 39.85 71.0 1
11:38:13 2024-01-24 678616 675060 214056 210525 338811 348582 364093 358728 233193 227460 279169 283508 319317 321441 4270994 4569450 6612603 6348230 1146612 1196578 310082 274234 290363 288352 330844 320437 316022 320646 221289 224142 726385 686915 1543120 1501719 471800 464255 676698 685721 857960 832128 890485 903778 941963 946637 917118 1025393 2166926 2257680 1430732 1138014 742456 731563 894890 889476 931650 948408 981733 991686 1096048 1093437 4957122 5205582 39.85 71.0 1
11:38:14 2024-01-24 674877 675194 214397 209222 340341 346411 363211 359847 229289 227848 279405 288814 318388 321406 4274260 4588399 6546215 6357851 1157742 1193934 308385 274639 288559 289809 329845 323033 316907 321607 220621 222101 717369 683005 1556939 1501007 466550 465241 674982 682615 862202 838191 888288 893790 946754 955651 917118 1019775 2159383 2266893 1307720 1144892 749710 728434 887429 890444 937503 942511 972387 990980 1102088 1099326 5028774 5211241 39.85 71.0 1
11:38:15 2024-01-24 685107 674106 214101 209833 338811 347528 363836 360390 228969 227460 279599 284149 319353 321930 4266628 4661662 6584319 6357851 1159275 1197282 308314 274184 290984 288838 330254 319432 317013 318958 221537 224178 723169 679448 1562357 1512358 470718 464583 678888 684556 855221 836410 895717 898650 938232 956509 922402 1021640 2167108 2283700 1345386 1128689 745975 733748 890014 885463 938204 946701 973891 982334 1094494 1096733 5019068 5198160 39.85 71.0 1
11:38:16 2024-01-24 682076 675055 214065 209872 338537 349310 364093 358475 233193 227107 278741 284069 319353 320433 4276088 4580217 6593729 6348532 1147848 1197608 310806 274148 290460 289000 331310 320752 319854 320161 220811 222754 734172 688881 1542289 1501007 467983 462546 679887 686505 855492 831466 893133 900028 939192 952065 919570 1029127 2167108 2274493 1315253 1138014 743854 732750 891987 883981 931650 945854 979637 988827 1091360 1094247 4962982 5198160 39.85 71.0 1
11:38:17 2024-01-24 678892 674800 214401 209178 340896 346933 364608 358764 232832 227848 278580 285125 318775 324021 4276618 4575185 6528212 6348734 1156837 1189467 309754 275060 288559 289229 329559 319952 316978 321607 220811 222754 723443 684956 1557157 1498166 466183 465899 674982 682615 859691 837004 888646 897264 946084 955579 915816 1018275 2156316 2265286 1307720 1146523 749785 729706 888130 889513 936839 943178 973081 990980 1103688 1100139 5022961 5214998 39.85 71.0 1
11:38:18 2024-01-24 683993 675064 214854 208861 339795 347528 363066 359847 232902 228629 278221 284925 319105 322416 4276618 4650645 6542180 6348532 1169720 1189504 309789 275375 288523 288965 330844 319432 318454 319441 221537 222033 712895 681061 1553175 1513161 466777 464255 680851 682615 855221 839381 895717 891185 938232 955723 924406 1019775 2163993 2292906 1315253 1128689 748717 735830 888115 885463 940870 946701 972387 983029 1097604 1103399 5046153 5207525 39.85 71.0 1
11:38:19 2024-01-24 684496 675060 214096 209218 338811 350339 363618 358477 230148 227567 279114 285267 319246 321922 4276618 4583367 6555575 6350075 1152308 1196467 312148 273765 290224 289000 329845 319952 318901 318218 222230 223741 727856 690855 1543272 1501681 469718 465241 682675 687289 853034 831503 897634 901379 937961 954156 924406 1026161 2173278 2283700 1319020 1128689 744384 736875 894544 885463 933673 954147 979637 987026 1089706 1098938 5018940 5197883 39.85 71.0 1
11:38:20 2024-01-24 677822 676503 213760 209667 341681 348852 363948 359559 230184 226265 279491 285343 318247 323747 4276618 4515753 6546862 6356407 1140463 1192091 311893 272964 290449 289880 328317 322465 316535 319641 221156 223741 711466 691844 1542199 1491800 470446 467220 677927 686766 859691 831931 887870 901342 944707 954831 915631 1022036 2164031 2262076 1309603 1142451 745444 728871 896724 892891 931650 945064 978205 988864 1098897 1097384 4972117 5198160 39.85 71.0 1
11:38:21 2024-01-24 677445 674795 213966 209916 341677 347792 364608 360826 230007 227707 278989 285232 318211 324239 4274042 4575185 6523564 6378171 1162540 1193034 310007 274184 288739 290567 327786 319987 317013 318441 222230 223584 721471 683979 1547100 1503138 467284 464586 681818 684556 857800 838191 892470 894719 939229 961094 922439 1015314 2160918 2286942 1297295 1133165 750240 733748 889377 886888 940598 946556 969583 985328 1097306 1108093 5055531 5200309 39.85 71.0 1
11:38:22 2024-01-24 688038 674804 213476 209113 340242 347070 360808 358584 230254 227285 279222 285232 318835 321665 4264908 4584777 6555494 6345234 1150666 1193818 311675 273765 290429 288965 329577 318537 318454 318476 221502 222410 726385 688881 1551852 1501681 468019 465241 680704 686766 853034 829704 895717 901342 937961 952065 922439 1025393 2170191 2280463 1293029 1128689 743854 735830 897088 885463 931650 952092 979637 988593 1087394 1097384 4990289 5202834 39.85 71.0 1
11:38:23 2024-01-24 678623 674959 213248 209737 341789 348358 364572 358620 229611 226265 279599 284867 318353 323399 4270994 4498750 6556188 6359164 1141202 1193818 312184 272964 290427 289880 328583 320212 316756 319605 221537 222067 723169 690855 1544796 1489686 469447 466559 677927 685758 859691 829704 887907 900666 944744 956181 917118 1021268 2167108 2262076 1307720 1142451 745646 729387 896724 893525 931650 945731 976502 988864 1097306 1097384 4990366 5209094 39.85 71.0 1
11:38:24 2024-01-24 679375 676017 213918 210030 342257 347865 364020 360970 229399 227460 278741 289204 318070 323891 4264908 4590298 6500236 6359730 1168251 1192960 310224 274219 288559 290321 328849 319244 318454 318699 221573 223584 724619 684956 1527362 1505967 465159 462220 681818 682615 855362 839381 895717 894085 936505 955687 922439 1021268 2165569 2291281 1331497 1128689 748717 735830 888115 885463 940598 946701 973081 982330 1096825 1106755 5046771 5201657 39.85 71.0 1
11:38:25 2024-01-24 684427 674846 214179 209702 338739 348705 364093 358152 233485 227532 279186 284867 320025 322224 4259702 4575479 6574540 6343995 1146209 1192923 310659 274184 290925 288930 331543 319397 316978 320860 220811 222565 720269 688881 1545588 1503138 468942 463855 678813 686505 857923 833270 891752 899669 941657 946637 918423 1028357 2170191 2265286 1315253 1138014 745514 733674 894249 889243 931650 946520 979562 989707 1094511 1099874 4952446 5200066 39.85 71.0 1
11:38:26 2024-01-24 679375 676982 214029 209342 341897 345854 363582 358045 228858 227037 278473 284003 318317 322311 4259892 4504597 6518886 6358556 1141701 1189467 312148 273729 288712 289844 327821 320401 316943 319641 221502 222719 723169 691844 1537644 1491037 469447 467551 678888 686693 861623 832522 889164 901305 944707 957534 917118 1021231 2163993 2266893 1303953 1140790 745646 730773 897361 894793 931650 945027 979735 990786 1100540 1097237 4999853 5211062 39.85 71.0 1
11:38:27 2024-01-24 679375 676131 214025 209191 342636 347865 363579 360934 229399 227390 278705 285054 317427 323855 4267714 4588526 6490910 6359141 1164994 1194628 309971 274148 288707 290974 327786 320174 317937 318664 222195 223741 721471 683979 1541968 1506342 466513 467220 681818 684556 857190 836967 891785 897264 939192 961130 925062 1016037 2160918 2286942 1282531 1134778 749705 734751 888115 888612 944047 950949 971288 985103 1099907 1107983 5068481 5196203 39.85 71.0 1
11:38:28 2024-01-24 688073 674773 213720 209174 340314 348261 363030 357649 230113 227072 278705 285267 319246 320098 4267714 4571753 6574578 6348532 1144575 1189467 310695 273765 290889 288492 331310 321207 316721 320600 220811 222067 727856 688389 1537524 1501362 469112 463491 677367 685529 857923 832091 890485 904836 941657 946601 917770 1026124 2170191 2262076 1317136 1138014 744454 734418 898007 889690 932982 948372 981453 989821 1093808 1097535 4959440 5196221 39.85 71.0 1
11:38:29 2024-01-24 679510 676494 213720 208865 341656 348532 363875 358728 233427 226369 278669 289839 317427 322383 4267714 4498563 6528181 6349486 1141701 1194030 312148 272893 288707 289880 327821 320177 316978 318639 221502 223899 712895 690855 1537249 1491800 468443 467220 678888 686729 860399 832522 890954 899992 944707 957534 917118 1021231 2165533 2268502 1300187 1141649 746841 731218 898283 894326 931576 945549 979773 990824 1102253 1099717 4989987 5203625 39.85 71.0 1
11:38:30 2024-01-24 679375 676131 213725 209562 341888 346883 363066 360934 229203 227266 278741 284867 317392 323891 4277092 4588998 6490910 6359141 1163332 1194878 309971 274639 288671 290974 327786 320138 317937 318629 222195 223741 711363 684956 1547245 1503138 466550 467220 682786 684556 857800 837004 892447 896627 939192 961130 925062 1016761 2160918 2292818 1296726 1135144 751002 734418 890605 890508 942344 949678 972020 985128 1100454 1108093 5067819 5214960 39.85 71.0 1
11:38:31 2024-01-24 689022 676972 213720 209837 340349 346375 360916 357649 233299 227072 279169 285067 318835 320241 4267714 4584926 6584253 6321039 1147028 1194878 311131 274184 290925 289000 330808 320752 317902 319890 220811 222565 723443 688881 1537158 1500296 468610 465757 680332 686505 855492 831466 893059 901305 939192 946674 918914 1028357 2173202 2277008 1315253 1138390 745646 735162 897643 887907 931576 946628 979599 988827 1089706 1098828 4962982 5196203 39.85 71.0 1
11:38:32 2024-01-24 679855 675069 214401 209148 340864 346133 363579 357613 233158 227778 278277 283969 318353 321406 4267714 4564731 6518278 6349763 1149451 1194083 311166 274148 288486 289844 328547 319468 316464 319406 221502 222719 751155 687897 1545275 1488698 466513 466559 676968 685529 860399 834561 889778 897372 944002 957534 916950 1023538 2165381 2277157 1321044 1148976 748637 732853 895727 893681 935665 947306 973853 995086 1102015 1100496 5018940 5196203 39.85 71.0 1
11:38:33 2024-01-24 685209 675055 213725 208826 341647 346933 360988 359487 232797 227072 277850 284038 318317 320397 4267714 4640145 6509561 6330148 1169162 1194878 309285 274639 288247 289642 331045 320752 317937 318923 221537 223584 723169 679448 1570051 1512358 466183 463891 680851 682615 854886 839381 895717 894719 938987 965019 926302 1022036 2163929 2294919 1311448 1135144 750776 735125 889377 888796 940870 950949 970274 985178 1100873 1106525 5060583 5201869 39.85 71.0 1
11:38:34 2024-01-24 686569 676503 213729 209178 340349 348541 363579 357649 233193 227072 279133 284867 320508 321768 4261629 4578259 6574578 6339463 1144575 1192039 310659 275184 288595 288492 331578 319137 316499 320896 220776 222530 724914 688389 1563804 1501007 469311 463952 676968 686505 857923 832091 893935 903666 943462 956509 921039 1028978 2173254 2279807 1294878 1138014 745444 736875 896724 888796 934299 946628 979637 987345 1093031 1098938 4990294 5196203 39.85 71.0 1
11:38:35 2024-01-24 678553 675064 213720 209002 341933 345890 363836 358188 228892 227274 277885 284038 317427 321894 4269378 4507499 6528212 6349763 1142868 1194356 312148 272964 288703 290285 328281 320473 317677 319925 221537 223584 723169 692357 1534831 1492858 468646 467220 678888 686729 861623 834855 890003 904310 944561 957461 918386 1022576 2167014 2263592 1315287 1144077 745444 731738 898933 894793 931650 945731 979975 991686 1098860 1097384 4975707 5196203 39.85 71.0 1
11:38:36 2024-01-24 678302 674804 214065 209833 341892 347374 363836 360970 229450 227778 278741 284867 318353 323435 4270718 4591308 6490910 6348343 1163332 1193781 309971 274148 288703 290220 327786 320437 317937 318923 222195 223741 721471 684679 1540864 1503138 467578 467220 682301 686120 860285 839658 894011 898502 942903 962288 923666 1017661 2165533 2276107 1315253 1137578 749264 731531 890642 892258 941636 946592 973081 985903 1104983 1105743 5066369 5201869 39.85 71.0 1
11:38:37 2024-01-24 686678 675069 213725 209829 341151 346933 360916 358764 233520 226439 279169 284583 318870 321406 4259892 4578259 6537537 6340384 1152308 1195511 311893 273729 290263 289404 329809 319432 318677 318441 221684 224056 722263 690855 1541683 1501681 470118 464985 682191 689441 854790 832522 895587 902381 937383 953802 922402 1024589 2173279 2284637 1304122 1127885 742987 735830 893778 885463 934336 953438 979938 985178 1091360 1099717 5004705 5192497 39.85 71.0 1
11:38:38 2024-01-24 677077 675453 213011 209218 340864 345854 363579 358764 228926 226177 278741 289834 317427 322418 4267714 4517641 6518886 6349763 1141182 1194878 312148 272964 288698 289880 327821 322081 316978 319890 221502 223741 712895 690386 1565472 1492081 469447 467809 678814 688460 861586 833706 890116 902381 944524 957534 915668 1021268 2170021 2268502 1302070 1142451 745646 729423 896724 894159 932982 945731 973891 990980 1098860 1098938 4975670 5199063 39.85 71.0 1
11:38:39 2024-01-24 676790 674079 214061 209187 340900 346883 364608 360680 229450 227618 278705 284867 318611 323363 4264393 4592420 6500236 6363978 1163332 1193071 309719 274184 288671 290573 327786 319468 317937 318441 221848 223741 721471 685803 1574107 1506710 467776 465461 682749 685706 857204 838463 894650 894719 940994 962524 923666 1017698 2160918 2283700 1315315 1134778 750240 732631 890642 889733 939536 946556 970274 983029 1100221 1106525 5056970 5198160 39.85 71.0 1
11:38:40 2024-01-24 686718 675060 213544 209687 340345 347212 360952 358188 233229 227072 279169 289066 318835 320172 4259892 4581026 6546858 6331005 1150628 1189540 311921 273765 288595 288965 329311 320752 318454 319157 221289 224652 723443 690855 1539024 1501607 470118 465095 681781 688460 856007 832522 896570 902658 940994 953265 921638 1025356 2170191 2282296 1320903 1128689 743517 735835 894816 885463 934336 953438 982433 983029 1091323 1098938 4990101 5192497 39.85 71.0 1
11:38:41 2024-01-24 677822 676972 213689 209218 341933 345405 363836 359557 230830 226369 278777 284279 317427 322418 4261629 4510709 6518886 6349763 1144499 1192091 312148 273765 288748 290285 328068 322761 319402 320125 221599 224214 724619 691844 1543676 1492097 468778 467882 679333 685685 860863 832091 890003 901823 946047 957534 917118 1023538 2164031 2268502 1302070 1143264 746506 729382 894558 894793 934336 945731 976739 991686 1100454 1100139 4982859 5198160 39.85 71.0 1
11:38:42 2024-01-24 679375 674555 214247 209842 342174 345370 360988 360390 233158 227107 279133 285071 317463 322643 4261629 4592420 6490910 6349763 1169998 1195548 310224 275004 288076 290551 329559 322045 318830 318816 222053 224056 714325 686295 1567906 1511702 466777 465241 682514 682615 856580 841171 896994 894085 938232 962933 924225 1019775 2165533 2294533 1311486 1131518 750240 736352 887484 887350 940870 946664 970311 983029 1097604 1105743 5051177 5194960 39.85 71.0 1
11:38:43 2024-01-24 685483 675064 214061 209660 340620 348577 363579 358188 233193 227072 279133 289258 319317 321768 4261629 4571753 6574540 6339463 1144575 1194434 310918 274356 290010 288658 331435 321890 319329 320753 221014 224214 721719 687280 1543489 1501681 469348 463927 679333 686505 857923 833307 891794 899447 941963 946637 917118 1028118 2170191 2262076 1317136 1138014 744454 733711 893961 889875 931687 946592 981733 988827 1092907 1095832 4957122 5198160 39.85 71.0 1
11:38:44 2024-01-24 680068 675064 214397 209187 340864 346411 364608 357291 229289 228166 278509 289258 318870 321441 4267714 4573566 6528212 6346920 1159402 1196467 309144 274497 288450 289840 329475 322575 318051 320753 221324 223114 717183 681061 1544723 1501719 469112 465241 676895 682615 859691 839345 888288 891780 944744 955687 919642 1016873 2160918 2266475 1291180 1139980 748637 728701 888207 894317 939536 943028 970311 985941 1106824 1100953 5060583 5205582 39.85 71.0 1
11:38:45 2024-01-24 682827 674079 213095 209872 339557 346447 363066 361006 233158 226439 279169 284149 318835 321406 4261629 4590298 6546862 6356782 1151133 1196578 311060 272858 290118 289501 329399 322118 316978 317000 222230 223584 724619 690745 1547803 1501896 470051 466289 682786 689441 853034 832091 897634 900395 936903 954831 925062 1026161 2173279 2280463 1320903 1127083 744384 736081 892061 885463 934777 953438 978538 984476 1093719 1099717 5013555 5196203 39.85 71.0 1
11:38:46 2024-01-24 676298 675060 213024 209837 341656 345370 363066 358764 233229 226177 279169 289365 318353 323399 4259892 4505170 6584306 6367283 1137144 1196578 310082 272823 291798 289563 328281 321184 316243 320150 221502 224336 720042 690855 1534441 1497893 470789 467551 676968 687776 859691 832522 887883 904422 944744 954120 917002 1020188 2168649 2257680 1307819 1140517 743517 728320 898711 892111 931654 947069 979637 991686 1098860 1094283 4966631 5189576 39.85 71.0 1
11:38:48 2024-01-24 676005 675060 214401 209218 340900 346933 364978 360390 229611 227813 278741 289294 318835 322383 4264908 4585259 6555641 6376716 1157140 1196578 309108 274604 288595 289404 329275 320473 318464 321644 221502 223584 709954 680908 1557212 1506710 467946 466229 677927 682615 861555 839381 888922 891817 945549 955687 916966 1016836 2159383 2268502 1311486 1144077 749785 727291 890981 894683 938204 944360 972387 988864 1104983 1100139 5008638 5205582 39.85 71.0 1
11:38:49 2024-01-24 683993 674800 214393 209218 338775 347492 363066 358799 228969 228361 279133 288995 319388 320433 4263272 4661662 6556170 6338995 1164994 1192923 308741 275060 288631 290458 330433 321207 317013 319665 221537 223741 726069 682371 1555675 1515582 470051 464583 680851 682615 854886 838786 895964 894719 938232 955615 922365 1021603 2163759 2288035 1302273 1128689 746586 735309 888115 885463 938870 952056 976008 985328 1096048 1098550 5028774 5192497 39.85 71.0 1
11:38:50 2024-01-24 678818 676982 213729 210343 339800 346411 364608 358764 230148 227107 279599 283870 318835 322418 4266628 4566180 6593711 6359141 1138066 1195548 310188 274391 292106 288627 329080 320245 316022 319641 221253 222067 721719 688881 1572526 1501007 470718 465899 676452 687776 860899 830162 888004 902307 944707 952029 917497 1023131 2167108 2252882 1324670 1138014 742456 728971 894632 887851 931650 947738 981733 990980 1097269 1096607 4957122 5188794 39.85 71.0 1
11:38:51 2024-01-24 674613 673081 213760 209218 340625 346883 364866 359847 229822 227813 278313 289258 318388 324707 4272741 4577667 6542028 6348532 1156642 1192923 310368 274604 288383 289000 329346 322575 315545 320896 221346 223114 718613 679448 1543327 1503138 467946 466229 677367 682615 860945 839381 888922 894719 946483 955651 918339 1018323 2160918 2266893 1313370 1139980 748717 728701 890642 894683 939536 943028 970311 985941 1106824 1101768 5058400 5201592 39.85 71.0 1
11:38:52 2024-01-24 682827 674814 213579 210497 338842 346969 363066 360970 232832 226439 279347 283821 319069 324021 4267199 4616502 6565513 6347309 1152496 1195548 310188 272964 291790 289004 329845 321692 316978 319676 222195 223114 719819 684956 1543816 1508073 471784 465241 682786 685721 855492 834561 895829 898354 937567 954831 925062 1023131 2170191 2274493 1304122 1124679 745449 732787 889352 888078 935476 946628 976739 983774 1093682 1090757 5006400 5186824 39.85 71.0 1
11:38:53 2024-01-24 677297 675069 213095 210196 340900 345370 364093 358513 229505 226827 279419 284690 318470 323783 4260824 4528984 6556188 6359141 1136981 1194083 310918 272928 291436 289000 328583 321184 316499 319961 221537 222067 712895 691844 1531727 1497102 470718 465204 677927 687812 862239 829704 887981 903666 946084 954831 917770 1020188 2167108 2257680 1326553 1140790 743517 728438 896539 889183 930989 947069 979637 991686 1098897 1096338 4975933 5198160 39.85 71.0 1
11:38:54 2024-01-24 676593 674583 214074 209252 340864 347500 365051 360645 229434 227707 279025 285668 318728 322992 4263871 4572955 6536814 6348456 1157742 1193818 309320 274639 288040 289880 328849 319952 316978 320896 220158 222754 717369 684956 1551705 1499544 466550 466229 677367 682615 861555 837004 888288 897264 947155 955687 917118 1016873 2157849 2268502 1311448 1146523 749705 729460 893239 894048 938204 945064 973161 990786 1103688 1100175 5018940 5205305 39.85 71.0 1
11:38:55 2024-01-24 683989 675064 214147 209750 339621 350339 360736 359450 230254 227513 277742 286351 318916 322150 4267714 4642905 6528212 6339237 1168327 1194664 308385 274639 288559 289035 330576 318502 317973 319898 221848 222067 723169 679448 1568312 1512358 467712 463927 680851 682615 854280 839381 897358 894719 938232 955723 925062 1021305 2163993 2289657 1322786 1128689 749964 735830 888115 885467 940870 952092 973081 983066 1097751 1103399 5045028 5198160 39.85 71.0 1
11:38:56 2024-01-24 686681 676497 214116 209921 338731 348470 364572 358045 230301 227285 279025 285236 319211 322334 4264670 4570050 6584306 6331344 1144575 1194664 310224 273800 288631 289035 331381 320752 316978 320896 220811 222410 727856 688389 1575643 1500612 469015 459548 678407 685236 858411 833343 892461 901379 941963 946710 917002 1028394 2170191 2265286 1320197 1138014 745444 733748 894816 887981 934063 946628 979637 988864 1091360 1098938 4953583 5203114 39.85 71.0 1
11:38:57 2024-01-24 679703 674804 214259 209048 340793 348852 364020 358332 230577 227285 278561 284038 318353 324707 4263268 4504746 6528212 6349763 1138442 1189504 312148 272512 288874 289642 327556 319987 319183 319925 221537 223741 722625 690386 1550715 1489686 467983 465240 678407 686766 860909 831503 887216 901379 947426 956857 914336 1021268 2160918 2265014 1305837 1140827 744454 728871 897998 893414 931650 945731 976777 988864 1098897 1097384 4991599 5200180 39.85 71.0 1
11:38:58 2024-01-24 679380 674923 213923 210104 340721 347374 364572 360499 229289 227425 278741 284867 318353 325443 4259892 4570050 6528141 6349486 1157253 1193182 308349 274604 288653 288746 329311 319916 318051 320315 220811 223584 727519 681061 1541519 1503138 468778 465899 676931 682615 862165 839381 889679 896738 947426 961094 919642 1019775 2160918 2268502 1311486 1144077 750464 728283 890647 894683 940202 945027 972805 990274 1106824 1101731 5018561 5207113 39.85 71.0 1
11:38:59 2024-01-24 686713 674622 214223 210172 339657 348362 363579 359847 229139 227813 278881 284030 319282 320433 4267714 4608583 6556188 6340384 1156716 1194628 309719 273765 291157 288965 329809 319432 317013 319665 221537 223114 722638 683349 1552623 1512358 470718 465241 682786 686505 857923 834561 895717 898681 936468 956181 927036 1025356 2170191 2280463 1322786 1127083 743517 735309 894145 887350 935665 954822 979599 985178 1094511 1102419 5009041 5200423 39.85 71.0 1
11:39:00 2024-01-24 682195 674887 213887 209798 338811 348815 364608 358188 230148 227532 278901 284468 319353 320397 4259892 4566180 6603127 6340384 1144575 1192091 310913 274604 290925 289000 331578 319208 316978 320896 220811 222067 729327 687897 1544175 1503138 470014 463891 679333 685200 857960 833934 893194 899669 943027 946674 918423 1029127 2170191 2262076 1293029 1138014 745449 733826 894323 886559 934299 946556 982433 991877 1094511 1099094 4952446 5197403 39.85 71.0 1
11:39:01 2024-01-24 680828 676024 214401 209261 340625 346375 364057 357613 229611 227813 277885 289568 319069 324252 4255298 4534060 6509561 6339161 1150311 1194878 310695 274148 288486 289607 328778 320987 316978 319605 221311 222719 751155 688881 1543096 1491800 467676 466559 677447 685529 860399 835781 891789 897372 944707 955543 916371 1018275 2160918 2268502 1324882 1147340 749705 731046 893511 892111 936330 948651 975748 995799 1103541 1103619 5013933 5203625 39.85 71.0 1
11:39:02 2024-01-24 685742 674555 214065 208934 340685 347141 360952 359883 232832 227497 278025 284038 319058 320397 4264908 4640145 6518111 6330110 1169720 1192054 310224 274376 288247 289880 330443 318502 317973 318923 221537 223741 723169 681061 1573717 1501681 465817 464912 682786 682615 856435 839381 895717 891927 937829 961271 925062 1022726 2163993 2289657 1320903 1128689 748717 735830 888115 888796 942344 953756 972968 985141 1097493 1105186 5047736 5196203 39.85 71.0 1
11:39:03 2024-01-24 686119 675982 214056 209802 338775 348839 363066 358584 233264 227425 279599 284867 319069 322334 4258335 4562481 6584365 6312576 1144575 1189504 310259 273765 290263 289000 331310 321207 316499 320635 220776 224703 717369 688881 1542336 1502072 469348 463927 677927 686505 857923 833307 893096 901098 941224 946674 916966 1029127 2166926 2266893 1317136 1138014 746581 735988 898283 890397 934299 951096 981453 991537 1094585 1098828 4959440 5205582 39.85 71.0 1
11:39:04 2024-01-24 678819 676015 214393 209002 341641 348852 363836 358475 228734 226914 278509 284038 318353 322418 4269454 4500813 6527711 6349763 1138066 1194046 310948 272964 291642 289000 328547 320473 316022 319890 221502 222067 711466 690855 1536673 1498166 470718 467551 677927 687776 860909 832522 887971 903629 946084 954831 918423 1023897 2167108 2256079 1259836 1141649 745646 732295 897065 889073 931613 949924 982320 992989 1102290 1097384 4966637 5196203 39.85 71.0 1
11:39:05 2024-01-24 677334 675060 214259 209837 340900 345370 363836 360970 233158 227813 278741 289258 318353 325352 4264670 4581517 6500236 6359141 1162502 1195511 310188 274219 288748 289844 330443 320473 319402 318923 222578 223741 721471 683349 1560479 1503138 469348 465930 682786 685529 860127 838786 893059 897264 941224 962860 926685 1016798 2163993 2287927 1291180 1138390 748637 733896 890642 892410 942344 948336 974394 985866 1105255 1103363 5069988 5198160 39.85 71.0 1
11:39:06 2024-01-24 686109 675069 213694 209691 340349 348277 360916 358764 233299 226404 279169 284867 318070 321180 4259892 4577771 6537537 6340384 1150666 1197282 312112 273800 290300 289000 329809 321332 318936 318923 221537 224545 718819 690855 1546562 1501681 470051 465899 682786 687776 854849 832091 898274 902344 938897 954831 925062 1026198 2179245 2286300 1307819 1127374 745646 733683 894545 890601 938292 946628 978168 982991 1093734 1101768 5015792 5196203 39.85 71.0 1
11:39:07 2024-01-24 680856 676233 214056 210605 338846 346969 364608 358764 233193 227072 279347 283636 317110 322418 4258335 4563620 6584164 6321039 1144575 1192091 310259 274184 290300 288124 330576 319432 316057 321321 221121 222565 720269 687897 1554094 1501793 471449 464583 676968 685236 857960 833934 894131 900666 943297 946674 920814 1030864 2174753 2264098 1293029 1140449 745367 732453 894447 889440 934336 946556 982433 990786 1096048 1094283 4943014 5192497 39.85 71.0 1
11:39:08 2024-01-24 678375 674795 214393 209187 340896 346969 364608 358764 232968 228166 278705 289533 318388 321406 4264670 4576721 6527499 6349763 1155564 1192091 310188 274639 288486 289880 328813 319432 316978 320600 220811 223098 731186 686424 1554902 1493083 466550 466559 676968 684070 862742 837004 887883 897372 948954 960100 918258 1022651 2163929 2274953 1291947 1147796 747782 731526 894890 893414 935168 948651 975970 993102 1102051 1101731 4990063 5196203 39.85 71.0 1
11:39:09 2024-01-24 683257 675064 214251 209178 341933 346933 360952 360390 233158 227460 277885 285231 318835 321665 4261629 4614769 6500085 6340384 1169162 1195511 310224 274604 288320 289880 330344 320752 317973 318958 221848 223741 723169 681061 1560071 1504894 466513 464912 682638 682615 855492 839381 898495 895629 940441 964335 926266 1019663 2163929 2296706 1302070 1133971 750776 735830 888473 889982 943545 946592 970311 985613 1100834 1108093 5046153 5198160 39.85 71.0 1
11:39:10 2024-01-24 685991 675069 213765 209851 340864 348541 360988 357685 233193 226914 278741 285445 318835 322106 4256842 4571753 6546845 6331005 1147316 1193781 311166 273800 288658 289844 329809 319743 318454 319641 221311 222719 729693 688881 1525836 1501681 470446 464255 679850 686729 857190 834818 898049 904954 940861 953301 921527 1028587 2173254 2280463 1294878 1136395 747136 735610 897361 886720 931650 952056 979487 988827 1091323 1097384 4953583 5188794 39.85 71.0 1
11:39:11 2024-01-24 678338 674800 214251 208817 340900 346933 363579 356610 230210 227460 278313 283865 318388 322156 4256842 4511603 6509561 6345234 1146172 1193182 312148 274376 288694 289818 328547 319914 317013 319925 221502 223741 723169 690361 1534846 1491800 467909 465894 680301 689441 863321 836675 891461 902493 944561 958852 918075 1022614 2167074 2268502 1317206 1144523 747247 729387 897435 894683 937017 948408 976777 993139 1100491 1101731 4982859 5198160 39.85 71.0 1
11:39:12 2024-01-24 679673 675069 214401 209842 341969 346133 360988 360680 233193 227460 278741 284279 317427 324707 4255556 4560549 6472259 6340384 1161673 1193818 310224 274184 288342 290224 327786 319432 317937 318441 222195 223114 719506 684467 1542704 1503138 468778 468509 684204 685869 857923 836856 892924 899289 944243 962970 924369 1016761 2160918 2278354 1294878 1136395 746506 731650 890726 890974 940870 947738 973081 985941 1106039 1103363 5060583 5197883 39.85 71.0 1
11:39:13 2024-01-24 685432 675069 213095 209872 339871 346411 360952 359883 233264 226369 278741 284748 318353 321406 4258372 4581026 6537537 6334544 1150666 1192091 311850 272928 290422 288746 329311 319208 317937 317960 222422 222067 721719 688881 1539466 1506710 471800 466376 682786 688460 854790 833706 899101 904422 938085 954794 923852 1026161 2176305 2280463 1296726 1127083 743517 735573 894890 885463 935665 954822 980758 983066 1092944 1098938 4990063 5179429 39.85 71.0 1
11:39:14 2024-01-24 676863 676470 213060 209868 341652 345334 363579 359305 233299 226019 278777 289839 317427 322418 4255298 4494378 6546862 6339237 1136705 1193182 310224 272964 291848 289000 327821 323033 316499 319712 221156 222067 721719 692836 1538119 1499544 470644 467882 677404 689441 862811 833706 891461 902307 944744 954831 916732 1023999 2170191 2256079 1302273 1142891 743325 729496 896539 889183 931687 947069 981733 991686 1099675 1095905 4966527 5196203 39.85 71.0 1
11:39:15 2024-01-24 676483 674074 214092 209187 340385 346883 362914 360644 229289 227618 278741 289258 318835 324944 4249232 4556975 6518611 6330148 1155564 1192091 308385 274639 288595 289844 328849 319952 316756 320967 220599 224336 725581 683349 1570023 1501607 468778 467551 677404 684482 864691 839381 888922 897264 948954 961534 917118 1019775 2160918 2272562 1287482 1147340 750240 733192 891429 893414 938204 947738 973891 993848 1104983 1100175 5011761 5198160 39.85 71.0 1
11:39:16 2024-01-24 686678 675060 214406 208856 340900 348296 361024 359847 232902 227813 277885 286137 319353 320433 4256842 4614769 6490910 6340384 1170926 1195548 310411 274639 288523 289880 330844 321552 320761 319641 222031 224178 724619 682371 1583564 1509193 468110 465131 682749 682504 856099 841171 897634 896282 940861 963204 926377 1019775 2169829 2292307 1305837 1134778 750776 736875 889377 888846 943582 946664 973081 983066 1098083 1108093 5046153 5196203 39.85 71.0 1
11:39:17 2024-01-24 683989 676977 214247 209837 339597 348577 363579 358224 230507 227107 279169 289294 319388 319912 4261629 4571753 6574615 6339463 1147354 1192076 310948 274411 290456 288790 331328 322045 319402 320789 221395 224372 720269 688881 1569585 1502430 470571 464583 677927 685758 858448 837270 893732 901342 943334 952065 921039 1029127 2170191 2262076 1294878 1140449 745519 733748 897361 888737 935512 946628 983133 990980 1094494 1099717 4947716 5188794 39.85 71.0 1
11:39:18 2024-01-24 680893 675064 214393 209222 340891 346969 364608 358188 232867 227883 278741 289365 318835 322154 4261629 4560549 6528212 6349763 1158908 1193818 309073 275004 289779 290621 329702 322118 318501 321276 221360 224056 718613 682860 1544374 1501681 468110 466229 678617 684371 864073 839381 885398 893790 948954 961166 918258 1019775 2157849 2268502 1321044 1147340 750320 729460 892245 894683 938204 945731 972470 992301 1103688 1100953 5004150 5198160 39.85 71.0 1
11:39:19 2024-01-24 686082 674106 214849 209148 339836 347528 361024 359593 232867 228361 278511 288852 319353 320172 4255556 4636387 6537143 6339463 1172435 1198362 309506 275233 288414 289501 330665 321207 318277 319748 221706 224056 723169 679448 1554011 1512358 467578 464657 682786 682615 855492 839381 895456 897264 936505 955615 925062 1024626 2164031 2289657 1311517 1130677 746506 736449 889470 885559 940870 953756 973891 983066 1097715 1102583 5028774 5183125 39.85 71.0 1
11:39:20 2024-01-24 681308 675064 214247 209877 338811 346447 364093 357937 232832 227107 279402 283729 318870 322156 4255556 4518583 6556188 6356407 1138442 1196578 310118 273623 291752 289704 328906 323033 318951 320232 221502 222067 721719 691844 1540283 1499558 470718 467551 677927 687812 862848 829704 888119 903939 944744 954831 916966 1023094 2167108 2253938 1309603 1140827 744384 729460 898637 893008 931650 948408 982433 991724 1098897 1096607 4957122 5183125 39.85 71.0 1
11:39:21 2024-01-24 674364 673113 214101 209222 340891 345334 364093 361006 229289 227460 278777 284867 318868 323435 4253795 4583068 6537143 6367607 1158870 1189393 309108 275091 288550 289721 329435 319916 315545 320932 221502 223741 718613 682518 1549351 1503138 469015 466559 678778 682615 862239 839381 887846 897375 947426 961166 921711 1019775 2160918 2268052 1315253 1138014 749171 731563 889377 894683 940870 945731 973081 987345 1106448 1103399 5069988 5196203 39.85 71.0 1
11:39:22 2024-01-24 684283 674587 213430 210378 340385 346933 363066 361042 232867 226921 279402 284668 318870 321441 4257169 4597016 6564904 6348769 1159059 1198007 310047 274042 291194 288930 329845 318984 318193 319676 221635 223114 716820 683349 1556898 1514589 471537 465241 682786 685236 857314 837004 895717 898717 937865 956857 926377 1026161 2173278 2278847 1326553 1127885 744384 735309 892001 886260 935549 954147 979637 985328 1094494 1098586 5000577 5183125 39.85 71.0 1
11:39:23 2024-01-24 676598 675055 213051 210205 340936 345405 364093 358799 233193 226212 279635 289258 317463 322454 4256955 4511453 6588982 6345267 1137954 1192091 310259 274219 291871 289000 328564 321041 316464 320375 221382 222101 721719 689257 1553852 1500612 470789 466559 676968 689313 860945 829704 889852 903939 944744 953889 917770 1023169 2168649 2257680 1309668 1138014 743325 729460 898637 891259 931650 946556 982433 993139 1099267 1094283 4938311 5183125 39.85 71.0 1
11:39:24 2024-01-24 675869 675064 214401 209213 340900 346411 365124 359522 229289 227813 278241 285348 318317 321858 4253795 4572993 6517959 6338995 1151133 1189393 310188 274900 288879 290207 328742 319881 316978 319630 221311 224968 745837 687406 1544030 1493918 466513 467220 677447 685529 860399 836967 890485 898681 946754 955579 917118 1019775 2160918 2268502 1300187 1147340 748717 733859 894145 891817 936802 947738 973816 994557 1103651 1100917 5004150 5196203 39.85 71.0 1
11:39:25 2024-01-24 684283 674551 213700 208826 340864 347456 360988 359847 233158 227072 277850 289437 318799 322224 4284927 4603483 6488684 6348267 1163257 1196638 309940 274568 288559 290285 328281 319208 320761 320784 221848 223114 724619 684329 1549912 1503822 466513 466339 682786 684556 857923 839381 894405 896627 939229 962488 925062 1019775 2163993 2294533 1326801 1134778 750856 736875 889377 888810 943582 952020 970311 987441 1097269 1106525 5041772 5192497 39.85 71.0 1
11:39:26 2024-01-24 686296 675060 214211 209802 339836 348541 363836 359828 233158 227072 279133 285089 319517 322003 4270250 4571532 6556188 6330411 1151552 1192886 310557 273765 290263 288965 330402 321207 318936 319406 221502 222530 732679 690855 1539392 1503138 470051 465241 681818 687739 855492 833307 897634 903939 940230 955795 922365 1026124 2173279 2280463 1313370 1134778 745514 737397 897361 886266 933636 953438 982433 987345 1089706 1097384 4961744 5192497 39.85 71.0 1
11:39:28 2024-01-24 677822 676233 214206 209183 341933 346411 363066 356610 233229 227532 278453 286400 320321 324630 4267199 4511876 6518842 6339161 1141701 1193182 312112 273901 289973 290321 327821 322008 316943 319890 221502 224387 723169 690386 1559906 1488920 467946 467882 679850 686729 861518 833307 889778 901665 946754 957534 917770 1022726 2165381 2268502 1321044 1144077 746506 730456 897361 894683 932982 947069 976008 994280 1100454 1100496 4990603 5187518 39.85 71.0 1
11:39:29 2024-01-24 676964 674542 214397 209660 341924 347619 363875 360645 229434 227567 279045 285539 318693 324275 4263871 4576977 6517084 6349763 1158908 1193976 308349 274411 288631 289809 329809 320141 317603 320896 221311 223584 717183 681024 1544374 1503138 468979 466559 678888 682615 862202 839381 889556 893753 947426 961094 921674 1021231 2160918 2268502 1317136 1140753 750240 728949 890102 891743 940870 944552 973081 988827 1106411 1103326 5046771 5192497 39.85 71.0 1
11:39:30 2024-01-24 681317 673086 213729 210161 340063 349842 363839 360609 229184 227672 279222 283693 318952 323063 4260824 4624100 6556197 6338986 1156716 1198392 308314 274148 291157 289000 329595 321207 316978 319406 221502 223584 723169 682371 1551877 1512358 470718 465241 680851 686017 857042 838191 895829 897005 939192 957867 927036 1025356 2170191 2277722 1311517 1125480 744914 733748 893511 888612 936839 946628 978865 983774 1094458 1099326 5004360 5186824 39.85 71.0 1
11:39:31 2024-01-24 676950 676409 213771 210873 340302 348252 365124 358584 229611 227478 279383 283424 318658 324861 4258335 4558790 6569860 6331005 1144575 1189504 310188 274148 290442 288728 330844 321207 316464 320896 220811 222067 729327 687897 1573277 1502072 470718 464583 678888 685200 857960 834561 893059 901342 944002 952065 918914 1029127 2170191 2260436 1317136 1138014 744454 733711 897361 889476 934336 946556 982433 991686 1094458 1095832 4947716 5193004 39.85 71.0 1
11:39:32 2024-01-24 681313 676497 214595 209776 341499 348852 363470 357506 230577 227443 278273 286070 318317 321858 4256842 4504597 6536842 6340384 1138066 1192054 311131 272928 291230 289607 327821 322684 316943 320575 221502 223741 687853 691349 1543110 1493918 472119 465894 678407 687776 861555 832522 889898 903629 946754 956181 916966 1023500 2168649 2257680 1319020 1142414 745444 729473 897176 889183 931650 947069 981733 991686 1100454 1096571 4973629 5223338 39.85 71.0 1
11:39:33 2024-01-24 676335 676128 214250 209732 340712 348358 365124 359667 228867 228380 278633 285267 318835 321370 4259854 4537380 6528141 6321077 1154861 1193182 308349 274639 288523 289633 329311 322465 316978 320315 220776 222101 718819 683979 1545693 1499544 468110 466229 676968 684556 862165 838191 887809 902906 948770 961130 916695 1019775 2160918 2268502 1313370 1147340 750776 729423 892877 891075 940202 945731 974469 993139 1105255 1103863 5009349 5212818 39.85 71.0 1
11:39:34 2024-01-24 686718 674400 215271 209008 339657 348362 360808 359522 229611 228166 278277 285076 319069 322734 4259892 4642232 6532834 6330186 1168327 1192960 308385 275482 288820 289022 330808 320979 319366 319630 221848 223741 722625 679448 1547855 1516658 467909 464583 682301 682615 855492 839381 897634 894719 939192 955543 925062 1022367 2167074 2285048 1345386 1131104 746506 735835 892245 887981 940202 953438 976702 983029 1097604 1100312 5026023 5192608 39.85 71.0 1
11:39:35 2024-01-24 686444 676357 213887 209815 339418 348505 364093 357649 233193 227532 278597 285418 319801 321996 4235272 4562932 6584253 6321627 1144575 1193781 310224 273800 288644 288965 331345 319432 316978 321095 220811 222067 718819 688881 1550195 1500612 470446 463891 678407 685721 857960 834524 894768 901305 943297 952065 918423 1028473 2170191 2262076 1293029 1138014 746231 733711 896087 888810 934336 946592 982433 990274 1096069 1100656 4943014 5188248 39.85 71.0 1
11:39:36 2024-01-24 678888 674928 214366 209152 341933 346097 363579 358477 230865 227072 278473 284038 317427 321929 4258591 4518047 6499413 6340384 1141422 1189504 312842 272928 290300 289844 328547 320437 316978 319925 221502 223741 723169 691844 1554606 1489686 469015 465966 678888 687252 863461 833307 887883 901342 946754 957534 918423 1020114 2167074 2268502 1260023 1144077 746581 729423 898637 894683 934063 947069 981453 993625 1103784 1102837 4980744 5200461 39.85 71.0 1
11:39:37 2024-01-24 677445 674555 214056 209222 340864 348285 363140 360934 229611 227778 278705 285267 318693 322872 4259892 4567875 6532834 6359141 1157253 1194628 309250 274604 290055 289607 329311 320437 317603 320410 221156 223114 720042 681024 1540864 1501681 468646 466559 680815 682615 862165 839381 890190 894719 946084 955723 920883 1019049 2160918 2268502 1289331 1139943 748642 728835 890642 894683 942307 947306 974805 990830 1109146 1105186 5053152 5196203 39.85 71.0 1
11:39:38 2024-01-24 685209 673566 213780 210098 338775 347492 363579 360934 229289 227707 279369 283835 318388 320433 4253795 4608310 6537143 6331005 1164345 1195856 307848 274604 288730 288838 330344 319208 317013 318958 221537 223741 712895 679448 1551707 1516658 470051 464583 680851 684070 855492 839381 895717 898650 937829 957534 925720 1026086 2167108 2280463 1347269 1127885 746506 735313 893143 887796 939628 955373 978651 984363 1095900 1102801 5020724 5186824 39.85 71.0 1
11:39:39 2024-01-24 682832 676498 213685 210135 338811 346447 364608 360084 233193 227107 279599 283636 319093 322383 4247709 4556881 6574839 6340384 1140501 1194664 310913 274376 291871 288728 329546 319952 316022 320896 221156 222067 729327 686915 1587268 1501681 472057 465241 677927 687739 860399 832128 890735 903939 944707 955505 918423 1027661 2170191 2260517 1420951 1138014 745646 733896 898924 895162 934299 951096 984499 991537 1100688 1097535 4938311 5196203 39.85 71.0 1
11:39:40 2024-01-24 676964 674804 214397 209218 340609 346933 363140 360934 229450 227813 278741 289329 320059 322347 4247709 4558111 6509561 6349763 1156427 1194664 308349 274971 290090 289880 329311 320437 317603 320967 221156 223114 715415 681395 1544374 1501681 469015 466083 678888 684556 862202 839381 887883 898539 947426 961130 921021 1021268 2163993 2268502 1291180 1144523 751853 732919 890642 893679 940833 945549 974357 988603 1109183 1103326 5030931 5192497 39.85 71.0 1
11:39:41 2024-01-24 685209 675458 213862 209868 339561 347528 363579 360390 228969 227778 279366 283672 319353 320468 4253795 4625077 6560870 6331005 1159312 1197282 308314 274639 291194 288965 330808 319432 320307 319665 221502 223741 719685 681883 1558335 1516009 470718 465241 680851 685529 856706 838463 895736 897336 939192 957534 927695 1024351 2166926 2281391 1347269 1130849 748637 735761 892133 887944 941003 954640 978131 985328 1097604 1101731 5013555 5185484 39.85 71.0 1
11:39:42 2024-01-24 686854 674592 213716 209248 338811 348541 364093 359573 233193 227107 279169 284149 319353 320433 4249232 4562481 6584164 6326490 1146209 1192054 309440 274184 290399 288343 332086 318949 316756 320896 220811 222067 718819 688389 1573277 1503138 470384 464912 678407 685685 859789 834561 893133 902493 943334 954156 917002 1030758 2176305 2270134 1293029 1138014 745646 733528 898072 890027 934336 946628 982433 988827 1094347 1097384 4947716 5196203 39.85 71.0 1
11:39:43 2024-01-24 680373 676233 214393 209222 340864 347193 364608 358728 229611 227848 278509 289428 318775 321441 4255298 4549118 6499413 6348532 1146991 1189467 311202 274184 288595 290524 328547 320212 316978 321239 221502 224810 721719 688881 1531514 1491800 467578 467882 678617 685721 859654 835781 890522 898754 946084 957351 918914 1024272 2165263 2268928 1283785 1144523 745646 732332 897176 891891 931650 947069 981453 993027 1100491 1099717 4985338 5192497 39.85 71.0 1
11:39:44 2024-01-24 679375 674542 214247 209222 342442 346883 363579 360970 233193 227460 279405 284867 317463 323435 4253795 4572684 6527495 6359141 1157253 1194083 309285 274184 288748 289880 329311 320437 317603 320669 221537 223427 721471 681061 1544966 1503138 468979 467220 678888 684556 862202 839381 887897 894719 948279 962970 920928 1026117 2162388 2270541 1289331 1146976 750776 728926 888686 893083 939628 946561 974469 993139 1106824 1103509 5013555 5196203 39.85 71.0 1
11:39:45 2024-01-24 686718 674070 214854 209213 338846 347528 363066 359847 229450 228361 278777 284069 319317 320433 4255556 4624100 6556188 6340384 1158178 1195511 308314 274184 291298 288527 329524 319432 317937 319925 221573 223741 732775 682371 1592963 1515319 470718 465241 681818 686505 857651 837004 896570 901024 940750 958889 924914 1025613 2170124 2287447 1347269 1128689 746758 735835 893143 889792 939536 954785 978168 985613 1097604 1100139 5004398 5183125 39.85 71.0 1
11:39:46 2024-01-24 682555 675069 214096 209833 338811 349594 364350 358764 233229 227107 279169 284069 319836 320433 4255556 4554133 6588906 6331005 1144575 1196689 310259 273765 290966 289000 331614 319432 317013 320932 221156 222754 718819 688389 1563804 1503138 470718 464583 678888 685721 860288 837270 895289 902158 944915 954722 922162 1030483 2173254 2275913 1319020 1138014 745646 737973 896266 887981 934336 950986 982433 990748 1091323 1098938 4950047 5186824 39.85 71.0 1
11:39:47 2024-01-24 679850 676024 214388 209304 340936 346411 363066 356610 233193 227813 278705 289533 318388 321894 4255298 4518160 6509561 6339237 1146134 1192091 312148 274184 288595 290559 328317 322008 317048 320161 221537 222719 721719 690386 1574849 1493269 469779 465603 681271 688460 864039 835634 894011 902381 945937 960247 918311 1021847 2164031 2271269 1311486 1150026 750579 733192 893511 893414 939628 948408 975314 991559 1105255 1101768 4990233 5201869 39.85 71.0 1
11:39:48 2024-01-24 685742 674800 214056 208500 340927 347492 363066 359593 229888 227107 278277 284038 318870 319912 4253795 4563696 6472259 6349763 1162465 1195511 309971 274184 288631 290974 327291 320210 317013 318699 222039 223114 718613 683005 1564149 1501495 470453 469210 683719 686505 859635 839308 892947 899178 943573 961607 924096 1016836 2163993 2273903 1311486 1137204 748642 729642 890605 894048 943582 947069 973081 987345 1105592 1105038 5060583 5198160 39.85 71.0 1
11:39:49 2024-01-24 681313 674551 213086 209877 339836 347456 361024 361006 233392 226404 279599 284468 318388 322154 4253795 4581026 6537537 6340384 1150002 1193818 311639 272964 291288 289000 329845 319952 317013 318441 222927 223741 724619 689753 1548562 1509118 470497 466559 685167 689441 854134 836080 899781 902381 939292 956857 927036 1027004 2174826 2280463 1300424 1128689 745646 736875 894544 887981 936839 954822 981033 985613 1094494 1098550 5004150 5188518 39.85 71.0 1
11:39:50 2024-01-24 676561 675060 213051 210605 341416 345405 364093 359847 233229 226177 279311 289329 317075 323171 4256842 4500444 6570158 6350075 1138066 1192091 310259 273800 292164 288746 329311 320473 316978 320384 221502 224336 721719 690745 1556981 1504568 473127 467882 678814 690423 862811 834892 892112 905066 946754 954831 920384 1028100 2170191 2256818 1320761 1139980 745169 731009 898836 892148 931650 946592 984537 993848 1099675 1094283 4957122 5192497 39.85 71.0 1
11:39:51 2024-01-24 674877 674800 214401 209687 340887 346447 363140 360934 229888 227654 279169 289428 319093 323399 4255556 4573566 6509610 6359440 1164994 1200470 310224 274411 290300 290974 327786 320437 320761 318710 222485 224020 721471 685311 1544511 1508229 468463 469210 682749 686505 860399 839381 895080 897079 943187 963921 925062 1019049 2166926 2289657 1299934 1136395 750856 735830 891612 890811 940870 946664 972387 985202 1100528 1107360 5053361 5198160 39.85 71.0 1
11:39:52 2024-01-24 687584 675069 214096 209877 340936 349043 363066 358475 233229 227460 279366 289258 319093 321768 4255556 4559688 6574874 6326490 1144017 1195548 310695 274219 290440 289633 331328 319786 319402 320753 220705 224509 721357 688881 1544966 1502430 469867 464912 678888 685721 857960 836080 895103 902307 943297 952101 920928 1031369 2173202 2264804 1370680 1138014 744384 733748 894595 892111 935476 946592 983835 992863 1097604 1094283 4931021 5186862 39.85 71.0 1
11:39:53 2024-01-24 676379 675069 214112 209222 340936 346447 363175 359847 229129 227848 278741 289258 318388 321406 4253795 4551997 6508846 6340710 1151133 1196689 310011 274391 288270 290418 328564 322575 316907 319783 221050 224846 737645 686915 1561968 1493918 467578 467034 677927 684895 862165 838191 890638 897042 946974 961130 917118 1023131 2163993 2276791 1315287 1146523 746586 731824 894816 894048 934777 948651 976008 993848 1103688 1100175 4991178 5196203 39.85 71.0 1
11:39:54 2024-01-24 682770 674074 214101 209183 341969 346168 361024 359523 233193 227460 278313 284072 317463 320468 4261629 4596011 6476198 6340384 1165445 1195898 310700 274356 288450 291790 329172 321890 318571 318558 221897 224020 714325 684956 1522162 1507412 467578 465717 682786 682615 856099 841171 896570 893009 939229 962972 924225 1020151 2163993 2292906 1302273 1131104 750776 736875 889377 889252 943582 953438 973775 985903 1099267 1106525 5036774 5192497 39.85 71.0 1
11:39:55 2024-01-24 686644 675064 214247 209842 338526 349349 363579 358188 233229 227107 278741 289026 319836 322106 4261629 4559239 6565222 6337836 1146612 1196578 310118 274078 290191 288860 331435 322118 318951 320753 221156 222410 720269 687897 1551534 1501495 470718 465959 677927 685236 860251 836410 893133 902386 944075 952065 917770 1029127 2170191 2260473 1294878 1138014 744384 733477 894595 889513 934336 946592 981453 990980 1096048 1094283 4947716 5186824 39.85 71.0 1
11:39:56 2024-01-24 678375 675064 214401 209187 340900 346447 364608 358764 229289 227813 278509 289258 318870 321406 4247709 4549118 6509561 6347309 1156085 1194878 308279 274918 288523 289774 329168 319468 316978 320896 220158 222067 729695 684467 1547432 1500023 467776 466559 678368 685529 863461 838191 887893 897372 946932 961166 918339 1019775 2160918 2268502 1303953 1147065 750776 731009 892245 894885 939628 945731 973199 994707 1105255 1102547 4990063 5195340 39.85 71.0 1
11:39:57 2024-01-24 684769 674111 213765 208535 340963 347492 361024 359847 233193 227460 277921 284038 318870 319912 4255556 4634211 6527711 6343882 1170580 1200098 310082 274462 288139 289955 329880 324294 318454 319441 221790 223741 718255 681061 1568025 1506342 468778 465241 682786 682615 856706 838820 897111 891817 937975 963240 926377 1019775 2163993 2296162 1307720 1133165 750776 736971 888838 885932 943582 946701 972387 983066 1097036 1106525 5038172 5188794 39.85 71.0 1
11:39:58 2024-01-24 684658 675078 213765 209868 338846 348577 363579 358188 233193 227460 279169 284862 319388 321996 4246204 4566599 6546751 6329553 1151133 1196689 310735 274148 290372 289404 330844 321060 318830 319890 220992 222101 719819 688881 1533599 1503138 470051 464912 680851 686766 856706 833970 895829 902307 939229 956181 919716 1030633 2169917 2274009 1319020 1138014 746506 733748 897361 890994 933673 946628 982433 988864 1093719 1098938 4931263 5181400 39.85 71.0 1
11:39:59 2024-01-24 681430 675064 214393 209218 340589 347212 364093 357685 232704 227848 278544 289437 317463 321406 4252264 4544533 6499376 6338986 1146612 1189504 312184 273800 288595 290516 328512 319952 317048 319961 221573 224178 724619 688881 1538903 1492858 467983 465603 680851 685794 862202 836139 890758 898754 946084 955651 918258 1022914 2163993 2271269 1309603 1148972 749705 731700 891318 889183 937017 947738 973928 992301 1105255 1102583 5012136 5188794 39.85 71.0 1
11:40:00 2024-01-24 686230 674555 214366 208826 340855 347456 360591 359305 233123 227425 277850 289437 318353 321312 4263268 4590767 6462082 6340384 1163891 1189504 309976 273936 288486 291352 328778 318502 318419 318816 221848 223114 724619 684956 1551437 1507412 466513 465241 682786 682615 855492 841171 897106 893083 939655 962524 925062 1019775 2163993 2296162 1307720 1131481 750776 736971 888207 883981 943582 946664 973081 984465 1097036 1106525 5038172 5186824 39.85 71.0 1
11:40:01 2024-01-24 686607 676498 214065 209833 339800 348541 364093 358728 233392 227425 279133 285263 319776 322003 4260824 4558496 6536729 6331005 1151058 1189642 312077 273765 290300 288825 331344 319468 318901 318405 221684 222067 722263 690361 1537800 1503138 470384 466229 682786 688788 855492 833307 897093 903939 939563 954831 925062 1029127 2174826 2280463 1296726 1131910 744983 737402 897361 887350 935000 954822 983835 988789 1091287 1100496 4976949 5179429 39.85 71.0 1
11:40:02 2024-01-24 678590 676643 214056 209691 342451 346375 364093 359305 228926 227532 278881 286875 318070 324482 4254476 4498862 6528212 6334634 1138731 1193182 312112 273901 290907 289123 327821 322804 316978 320375 221537 222067 723169 691844 1530189 1492995 470718 465930 680369 689276 863461 833307 890448 903939 947426 957534 919679 1021640 2167108 2265286 1307720 1144077 745975 729423 899275 894683 932982 947069 979637 993139 1100491 1098938 4966527 5180089 39.85 71.0 1
11:40:03 2024-01-24 676964 674042 214401 209222 340900 345370 364093 360717 230148 227921 279311 285526 318211 323291 4235107 4556320 6527684 6340384 1155602 1194083 309577 274639 288595 290713 328813 319432 316499 321644 220811 223741 723169 682729 1552252 1503138 468646 466559 677927 684445 864073 839381 890190 894424 948770 963204 919642 1021268 2160918 2268502 1311486 1145707 750776 729496 889352 894079 940202 945731 974469 992431 1106824 1103326 5004150 5188794 39.85 71.0 1
11:40:04 2024-01-24 684962 674546 214393 209872 339326 350836 362776 359559 230184 228380 278561 285673 319211 322114 4257780 4624147 6532541 6337434 1169998 1195511 310259 274604 288486 290727 329809 318949 318677 318958 221719 224056 724619 683979 1555133 1504894 467578 464976 682786 684070 857923 841768 897634 896354 939229 961166 926377 1022726 2167108 2296162 1307720 1131518 750320 737921 889377 889243 943582 953438 974108 983029 1097269 1106525 5039562 5188794 39.85 71.0 1
11:40:05 2024-01-24 682495 675449 213789 210067 339275 350836 363727 358045 230254 227320 278597 285232 319140 321621 4255298 4537267 6528212 6307483 1149489 1192923 311166 273765 290300 289642 329311 320752 318677 318958 221502 222067 731186 690855 1571871 1503138 470384 465241 681818 687739 855492 833663 898274 903939 939229 954831 922277 1029127 2168649 2278810 1311486 1137739 746581 735835 897361 889243 932982 952056 981733 988864 1092871 1098938 4944184 5180089 39.85 71.0 1
11:40:06 2024-01-24 681042 675764 214116 209597 341789 348852 364020 359703 230577 226265 278989 286271 318176 322120 4247430 4482604 6537224 6340384 1134755 1195839 310259 273765 292054 291389 329311 320437 316499 320896 221502 223741 721719 691070 1563871 1502072 472057 467220 678407 690423 862165 831466 890577 904954 946754 954831 916966 1024626 2170191 2259282 1311517 1140449 743854 729546 897213 888912 931650 946556 983835 993139 1102088 1097384 4951252 5191621 39.85 71.0 1
11:40:08 2024-01-24 678888 674736 214627 209693 341200 348852 364829 358009 229611 228380 279133 289665 318353 321406 4260010 4524316 6500236 6331344 1151133 1193182 310224 274639 288523 289880 329311 319468 316978 319925 221028 222788 734614 686424 1552338 1493009 467578 466357 677927 684556 860909 838191 890522 898447 948770 955651 917770 1021268 2160918 2268502 1303953 1147340 750240 733441 892061 894048 938204 948408 975673 992338 1105255 1102547 4999853 5200385 39.85 71.0 1
11:40:09 2024-01-24 683257 676639 214250 209078 342548 349347 360844 360790 229611 227980 279169 284003 317392 324981 4253795 4568268 6500297 6348532 1161636 1192650 310259 274219 290300 289844 327786 320473 316788 319441 222195 223114 722901 682371 1560849 1506342 470051 466586 681818 685529 860909 841768 892466 897264 944744 962524 923666 1016836 2163993 2274181 1317136 1138014 748717 731526 890642 894683 940870 948408 974469 988789 1106824 1105743 5062179 5193967 39.85 71.0 1
11:40:10 2024-01-24 684246 673892 213543 210324 340712 347492 363579 360970 233158 226404 279383 284597 319058 321406 4247430 4587036 6546862 6330411 1151676 1192923 310948 274184 291642 290061 329845 319468 317048 319441 222386 223114 712772 686424 1561317 1511285 470718 466229 683578 689042 856706 836374 898274 901305 936505 956181 925478 1029127 2173278 2283700 1298575 1128689 744384 737494 893290 888078 935476 956172 982433 985165 1097430 1102690 5004474 5188248 39.85 71.0 1
11:40:11 2024-01-24 681201 674918 214073 210490 338811 346411 364608 358799 229470 227778 279599 283560 318611 322383 4252264 4550418 6574839 6326490 1142943 1193182 310011 273765 290300 288089 331345 319468 316022 320932 220957 222033 718819 687897 1537130 1501681 470718 464583 677927 685721 860399 835781 893133 903298 944707 953447 916317 1029127 2169917 2257680 1319020 1138014 744384 733711 896724 890774 935665 946592 984265 990786 1097704 1100656 4944178 5178816 39.85 71.0 1
11:40:12 2024-01-24 680553 675449 214242 209183 340936 348852 362812 358764 233299 226404 278705 284003 318282 322383 4252264 4486058 6523564 6330110 1138442 1192054 311639 272928 290746 288720 327556 320473 316756 319961 221502 222067 721719 691844 1549128 1492995 470718 465930 678888 688788 862202 832128 889815 903939 947426 957534 919642 1020151 2167108 2259282 1315253 1143264 744914 729501 898637 894683 932982 947520 981453 995086 1102290 1098865 4964278 5180089 39.85 71.0 1
11:40:13 2024-01-24 674836 674079 214065 209558 339585 345334 364390 360934 229787 227107 278881 289258 318353 322454 4235574 4560962 6508846 6330186 1153953 1192091 308314 274219 288689 288838 328813 319468 317603 320932 221537 223584 726069 681061 1547167 1503138 469348 466559 678407 684070 864073 839381 887883 898650 948954 962524 916966 1019775 2159383 2268502 1309603 1146523 750240 729560 890650 895689 940966 948651 977255 993773 1106478 1104402 5004474 5188794 39.85 71.0 1
11:40:14 2024-01-24 685968 675190 214969 208963 339867 347528 363066 359306 229987 228521 277885 288995 318835 322334 4246204 4629678 6499460 6308060 1168327 1189467 310184 274604 288283 289880 329880 318502 318454 319441 221883 223741 723169 681061 1555980 1506342 467211 465241 682786 682615 856099 841768 897881 894719 939229 961166 925720 1022367 2165259 2292906 1300424 1131518 749710 737305 890707 889197 944887 951911 975861 987958 1097530 1106755 5034577 5196655 39.85 71.0 1
11:40:15 2024-01-24 686188 676982 213765 209687 338561 349343 363836 357649 229470 227142 278741 284867 319353 321312 4252264 4559239 6589019 6321979 1144575 1193182 310259 273800 290300 289000 331345 318240 317048 320896 220846 222719 718819 688881 1548728 1503138 470051 465241 678888 686729 858411 834524 895192 902307 944002 954156 921439 1032255 2170191 2274493 1299038 1141649 745646 735988 899350 893045 936958 952443 985202 992281 1097493 1099717 4942933 5183125 39.85 71.0 1
11:40:16 2024-01-24 680144 675069 214290 209191 340900 346447 362631 358728 232669 227848 278777 289432 318835 321630 4245926 4539739 6499413 6348532 1147772 1189504 311929 274184 288315 290321 328813 319468 317048 319925 221573 222565 722625 688881 1549494 1491800 467983 465930 679887 685758 862202 837004 890485 901342 945559 955651 917118 1020151 2157822 2273710 1319125 1147796 748707 731417 898637 894572 936958 948299 978651 992264 1102906 1100175 4992467 5182848 39.85 71.0 1
11:40:17 2024-01-24 682247 674800 214092 209995 342487 346447 361024 360426 233158 227142 278544 284072 317427 320504 4245926 4562481 6462934 6329871 1161636 1193818 309285 273765 290300 289880 327556 320437 317013 318193 222230 223114 720042 683005 1565650 1503138 470453 466987 682786 685529 859789 839381 893973 897264 942666 963921 925062 1016836 2166926 2283499 1317136 1137167 749927 732453 891910 893230 940833 950423 973654 988123 1106824 1106525 5051177 5192497 39.85 71.0 1
11:40:18 2024-01-24 684732 674804 213725 209257 339871 346447 360988 359593 228709 226369 279402 284668 318388 320954 4246204 4562481 6527495 6312023 1152533 1195548 310259 272964 290988 289000 329809 319468 317048 318923 222266 223114 718613 687406 1574131 1508073 470718 466559 684241 687776 857190 836410 897093 900666 938232 957534 927510 1028549 2176305 2277722 1331497 1127848 745646 735125 895727 886595 937933 954822 979637 986548 1096048 1101804 4995179 5170764 39.85 71.0 1
11:40:19 2024-01-24 681313 675064 213756 210205 338846 346411 364093 358764 233158 227107 279635 283636 318388 322190 4235569 4547984 6565513 6331005 1138066 1192054 310259 273800 292198 288124 329845 320177 316057 321644 221346 221879 730798 686424 1590781 1501681 472057 465241 678888 687776 860399 833343 893096 903939 946259 955831 920273 1031256 2171707 2263555 1294878 1141262 745646 733711 897088 892258 934336 952406 984537 990786 1094494 1097384 4940655 5179429 39.85 71.0 1
11:40:20 2024-01-24 679892 675064 214242 209178 340900 346411 364093 357649 232797 227848 279369 289428 317463 321180 4252264 4530861 6499413 6331005 1146134 1194083 311639 274184 288595 290559 328317 320437 317013 320669 221537 222067 721719 688881 1540688 1491800 467983 465966 680851 686766 862202 837004 891386 903666 947877 961497 918386 1025651 2163929 2272155 1296420 1146523 748717 731563 897361 895591 935476 948651 977472 992301 1103541 1100175 4987616 5186824 39.85 71.0 1
11:40:21 2024-01-24 681201 674804 214397 209837 342478 346447 361024 359883 232867 227107 278777 284107 317427 320504 4252264 4563620 6490910 6343769 1161673 1195548 309754 273800 290300 289642 327806 320473 317048 318923 222230 223114 709954 683005 1539024 1503138 470051 466987 682786 683747 857960 839197 895929 898391 943892 964188 924258 1019154 2163929 2283700 1315253 1135586 750856 735988 893826 891335 940202 946664 973006 985941 1102906 1108093 5043969 5188794 39.85 71.0 1
11:40:22 2024-01-24 686495 675060 213734 209545 340661 347212 360988 358224 233264 226404 279169 284867 318772 322224 4242898 4558778 6528212 6321979 1149846 1195839 311202 273517 290336 289000 328849 318502 318713 318958 221537 222534 726385 690361 1545391 1503138 470384 466559 682712 690423 857190 834855 898363 904842 940897 954685 924877 1027475 2174753 2280463 1309603 1134297 745444 737494 894632 885559 936293 954822 982433 988589 1090551 1097384 4970192 5173753 39.85 71.0 1
11:40:23 2024-01-24 678105 675069 213405 209178 341692 345890 363066 358188 233229 226404 278313 289843 317427 321406 4247785 4482490 6518278 6321077 1137255 1194701 310224 272964 291660 289000 327857 320473 316499 320446 221346 222067 742721 690855 1569959 1497523 471946 468934 680301 690423 862848 834299 892735 904842 947315 956748 918954 1025118 2167108 2260031 1300424 1140790 744384 729460 899878 894683 931687 950145 983835 993139 1100528 1097384 4947716 5166943 39.85 71.0 1
11:40:24 2024-01-24 675333 674592 214251 209222 340625 346969 362631 358477 228969 227460 278544 289258 318388 321406 4235621 4551617 6509561 6335862 1156427 1195548 310368 274219 288626 289677 330580 319432 317603 320932 221346 223584 717183 681061 1555527 1501457 469447 467073 679333 684482 864691 841097 890788 897190 947279 963885 920984 1021231 2163929 2266475 1313370 1142451 752385 730456 890642 895591 940870 945731 974469 991686 1107979 1103326 5004360 5186824 39.85 71.0 1
11:40:25 2024-01-24 683957 674042 214361 209842 338802 348261 363066 359811 229289 227778 279097 284069 318808 320397 4235536 4618426 6556197 6321627 1159312 1194628 308244 274320 290295 288728 330540 319173 317013 319665 221502 222466 723169 682822 1560580 1519724 470644 465131 681781 685943 857204 839271 898162 899467 939192 957534 928830 1026086 2170191 2280426 1345386 1127083 746506 736512 893511 889243 939536 953401 979562 985178 1096825 1101731 5004150 5170603 39.85 71.0 1
11:40:26 2024-01-24 682532 675064 213778 209798 338775 347492 364866 358728 233158 227072 279133 283636 319317 320468 4247672 4556881 6588906 6321627 1144575 1197245 310259 273729 290263 288965 331345 319432 319366 321620 221253 224810 718819 688881 1537158 1505183 471983 465095 678778 688460 862198 834743 894405 903939 946259 954649 920984 1031828 2170191 2277722 1294878 1139980 745975 735309 894632 890774 935665 952056 984537 991686 1096048 1097384 4938311 5177445 39.85 71.0 1
11:40:27 2024-01-24 682555 675069 214401 209183 340900 347177 364608 359004 233123 228361 278705 285267 318353 321406 4235498 4536832 6499526 6327521 1144972 1193182 311858 274148 288559 290215 328529 322045 319854 320386 221910 224372 721719 690249 1543824 1493158 469112 468877 680778 687482 861518 836967 893297 902311 947426 961094 917770 1025005 2163993 2274678 1319125 1145707 748637 731641 894595 895591 936995 948408 978131 993713 1103651 1101695 4975820 5186824 39.85 71.0 1
11:40:28 2024-01-24 681785 674800 214401 209833 342965 346375 360916 360390 233123 227425 278741 284795 318832 320468 4252264 4572224 6471539 6348532 1159943 1189504 309719 274320 290010 290234 330209 323033 319402 318816 222400 223392 721471 684329 1545336 1508856 470718 467279 682786 686505 860399 839345 893695 899467 943297 964298 927036 1016836 2167074 2277722 1317136 1136395 750776 734941 889329 887815 940870 946628 972387 985903 1103651 1108878 5047571 5186824 39.85 71.0 1
11:40:29 2024-01-24 687169 675064 213365 209660 340828 347421 360916 357613 233193 226369 278705 284548 317392 321768 4248956 4553208 6528181 6312248 1150666 1198169 310918 274356 290542 289444 329702 321207 321179 319712 221360 224372 724914 691844 1534959 1501681 470384 466229 682675 688788 856706 833897 898274 905066 939229 954831 920984 1028851 2170191 2280463 1313370 1135069 746506 736875 897998 889243 935000 954822 982433 990237 1092871 1098938 4940655 5177445 39.85 71.0 1
11:40:30 2024-01-24 681037 675064 214393 209152 341656 346411 363066 357327 229611 227778 277850 283938 317392 321144 4244633 4505844 6499526 6337434 1142038 1194083 313461 273623 290164 290652 328906 322575 319402 320718 221706 224020 721719 690855 1565975 1488735 471463 468877 680332 687776 862202 834224 891461 903629 947426 955615 918303 1021640 2168649 2266972 1311486 1144077 745975 731096 897176 895591 934299 947738 981033 994557 1100491 1099717 4973629 5186824 39.85 71.0 1
11:40:31 2024-01-24 677445 674804 214242 209802 342442 345108 361024 360934 229611 227107 278741 289665 317145 322418 4249232 4562481 6490233 6365522 1162732 1192775 310047 274462 290780 289704 328600 321267 318951 320339 222159 223878 715591 682518 1553560 1507412 470014 467279 680851 685529 864654 839381 893059 897125 946084 962524 925062 1019738 2166926 2277722 1317136 1138014 748637 733803 892003 890444 940870 946592 973161 988552 1106824 1106525 5052262 5187518 39.85 71.0 1
11:40:32 2024-01-24 684769 675028 214056 210347 339827 347456 363579 361006 233158 227072 279330 284069 318353 320468 4250751 4595231 6545708 6334546 1161673 1197417 308173 274427 290770 288825 330773 319397 317937 319925 221537 224020 730798 681395 1549400 1515582 470718 464985 682749 685529 857314 839381 898274 898607 939229 955543 927695 1026124 2168649 2280463 1345386 1127083 746581 736875 894779 888144 939536 953756 979562 982991 1096825 1101695 5004150 5177445 39.85 71.0 1
11:40:33 2024-01-24 679375 675055 214215 210499 339800 346133 364093 358764 233158 227425 279671 284260 318353 322383 4242898 4537481 6584306 6338986 1137954 1191891 310082 274007 291811 288728 329030 320177 316022 320718 221324 224056 720269 688881 1567080 1504568 472057 467220 678888 688788 861518 832091 890522 905866 946754 955118 918423 1024626 2170191 2256079 1295201 1140449 744454 731526 899275 889219 931650 946592 983835 993848 1099639 1097384 4932427 5183125 39.85 71.0 1
11:40:34 2024-01-24 676474 674070 214393 209837 340625 347229 364608 360390 229289 227425 278741 289461 317999 322872 4248994 4549040 6518655 6329553 1156913 1194730 310405 274639 288595 289404 329559 320401 318501 320896 221156 223949 726069 682860 1546818 1503138 469348 467220 678617 684556 864686 839381 888477 897264 948770 962524 919642 1021231 2157547 2267016 1313370 1147340 750992 732599 893873 894683 939536 947069 976008 996588 1105255 1102547 5004587 5186824 39.85 71.0 1
11:40:35 2024-01-24 686230 674804 214393 209143 340381 348541 361024 359811 233158 227848 278544 285267 318835 321768 4235234 4623286 6499790 6329553 1167417 1192054 309754 273936 288026 290242 329506 319432 318936 320112 222293 223706 714325 683492 1541282 1503138 467211 466559 682786 684070 857314 841768 895466 896627 939229 963921 927036 1023094 2167108 2294533 1315253 1131518 750781 737397 889377 889243 943582 953719 974469 985202 1098046 1106525 5033353 5179429 39.85 71.0 1
11:40:36 2024-01-24 686607 675069 213729 209833 340385 348541 363066 357649 233229 227072 279169 284867 319317 321019 4235272 4551224 6546643 6302869 1144298 1196439 311095 272964 290300 289404 329559 320042 320307 319925 221156 222754 724914 688881 1543301 1501681 470718 464583 679850 687252 859479 834561 895736 903939 943297 953729 919716 1032105 2168649 2274493 1319020 1138014 745444 734788 897361 890774 935665 946664 984537 991686 1096825 1097384 4938311 5183125 39.85 71.0 1
11:40:37 2024-01-24 680622 675069 214401 209213 340900 349842 363579 357649 233158 227618 278277 286400 318810 323984 4247558 4491249 6518035 6337434 1140070 1189467 311858 272964 291045 289638 328778 320437 316721 320410 221502 222067 721719 691844 1544083 1493918 470718 466987 680301 689802 864073 833307 890485 903939 947369 957534 919642 1022330 2168649 2259282 1311486 1144077 745514 729423 900161 894683 933673 948408 982433 993625 1102088 1098938 4957122 5177169 39.85 71.0 1
11:40:38 2024-01-24 676822 674070 214056 209851 341897 347619 364093 360970 229078 227532 279311 285526 318105 323291 4247823 4550588 6509561 6339772 1156427 1193182 308349 274462 288649 289404 328813 319916 317603 320125 221537 223741 718613 681061 1559533 1501714 470118 466559 678888 684556 864073 841768 891311 898539 945595 963921 922365 1021997 2160918 2271269 1317136 1138014 751002 731009 890981 894683 940907 948408 973580 988827 1106411 1105743 5051177 5180089 39.85 71.0 2
11:40:39 2024-01-24 684283 675755 214092 210486 340349 347456 363875 360754 229866 227179 279527 284597 318693 323139 4256955 4599575 6555494 6331005 1164676 1199018 308314 274184 291194 289000 330808 320174 317937 319925 221883 222067 723169 682518 1549820 1515582 472057 465241 681818 686505 857190 839381 896456 899992 939265 955579 925863 1026124 2170191 2278810 1317064 1125480 745975 735830 894145 888846 940202 953438 979637 983029 1096825 1103363 4994744 5170603 39.85 71.0 2
11:40:40 2024-01-24 683257 675069 214393 209916 339550 349842 364426 358441 230254 227320 279025 284912 319175 321819 4248956 4544747 6574901 6327947 1142943 1189540 310224 273765 290386 288435 331345 320979 318915 320896 220811 222565 718275 688389 1541968 1501681 470718 464583 678888 686729 860399 835781 895717 903778 946754 954156 918303 1030633 2170191 2261804 1319020 1138014 746506 734788 898933 889476 934336 946628 983133 991686 1094458 1098161 4934785 5179429 39.85 71.0 2
11:40:41 2024-01-24 682076 674777 214147 209584 341129 348852 362958 357506 229611 227672 278133 286208 318176 323139 4239874 4493699 6490910 6348532 1144972 1189430 311636 273765 288523 290321 327821 319952 317013 319925 221502 224056 721719 688881 1534258 1491800 467946 465930 680851 685758 862202 837004 890735 901379 947426 955651 917770 1021640 2160645 2268502 1319125 1145707 747650 731526 896724 893193 935476 948408 979637 993750 1103688 1100139 4985338 5182148 39.85 71.0 2
11:40:42 2024-01-24 679301 675444 214112 209698 341789 347865 364057 360790 229575 227478 278989 285232 317392 323399 4244671 4560549 6518655 6340384 1160566 1193182 308385 273765 290263 289439 327821 322804 316499 319890 222195 223114 724330 682518 1552518 1505691 470051 467315 681334 685529 861555 839381 893096 897264 944744 961130 926377 1019049 2167108 2274493 1319020 1138014 750776 735830 893511 894683 946383 953438 975351 991686 1108015 1109865 5053361 5203642 39.85 71.0 2
11:40:43 2024-01-24 686644 678897 214294 211375 342893 350508 366235 365659 230234 228326 283029 285528 321328 324419 4267714 4574519 6565350 6380409 1165174 1211674 315148 278956 294713 296583 335636 328509 325791 325743 225666 226365 729331 701820 1566558 1521578 477114 473687 694723 701055 873880 851616 915585 922379 959618 975766 943554 1047968 2224244 2338941 1372859 1156665 764624 755687 923666 913122 959310 973705 1010489 1019016 1125264 1129875 5018561 5284446 39.85 71.0 2
11:40:44 2024-01-24 701156 694659 218663 215325 355550 360618 383319 377450 234046 233535 291348 297185 329920 333217 4327186 4648509 6654027 6518303 1223120 1250674 323014 286186 304577 306744 351893 340313 338699 342059 230329 232679 742912 705222 1596055 1562889 488464 481319 706391 710275 896747 876261 935682 939448 975656 991634 962047 1066535 2278220 2390789 1436601 1165990 776693 768094 939545 930902 980567 1000237 1023234 1030601 1133837 1148517 5099719 5337782 39.85 71.0 2
11:40:45 2024-01-24 713069 709411 218886 213523 359874 366088 392195 385258 238212 236166 295460 303281 333942 339370 4374013 4676438 6742696 6584086 1238362 1276397 324453 286553 310118 313614 355940 348710 343418 345441 230885 231636 750059 710278 1604439 1574661 489158 483473 706391 712295 897384 878129 935682 935352 974316 991192 953637 1059485 2290733 2407469 1482224 1168485 774483 765887 939545 927497 974980 993989 1019182 1026971 1133818 1139586 5084501 5349166 39.85 71.0 2
11:40:47 2024-01-24 718619 713544 216887 213215 358790 367708 393828 390278 237059 235085 296890 304440 334737 339611 4377132 4700430 6714720 6579258 1259814 1287486 320054 285205 309648 312188 360907 347140 344796 345699 230329 231340 755776 717178 1616728 1567677 486282 482108 701225 708189 885619 864585 925670 930241 957424 974387 935301 1043255 2281460 2397031 1411170 1165990 768900 760639 931659 920904 964425 983386 1003847 1013277 1119217 1121449 5089609 5331032 39.85 71.0 2
11:40:48 2024-01-24 718103 715421 215637 210494 355174 360907 392472 389952 235425 233175 295227 302643 332405 340092 4386484 4707132 6752589 6565150 1257466 1294889 317128 279925 309683 310228 358665 348710 342821 342843 227484 229262 754347 717178 1588000 1565455 484048 477792 694723 701246 876363 854143 913067 917016 944039 955651 921711 1025393 2272188 2388361 1370940 1156665 761784 753539 922351 911368 950053 969379 988775 1000256 1105107 1108768 5079394 5327505 39.85 71.0 2
11:40:49 2024-01-24 719711 712336 212348 207522 353974 358305 391364 387975 233292 236461 293904 301252 330380 338301 4386493 4711916 6714720 6565197 1258008 1291218 313831 279349 308829 306922 356476 346387 340238 342289 225666 226138 742689 707746 1605001 1567677 481030 475364 687568 691835 865913 846798 898808 902381 927414 947747 909159 1008129 2262915 2371617 1295201 1143669 754260 742732 907859 901061 940796 959522 972968 979952 1089706 1095832 5134793 5338163 39.85 71.0 2
11:40:50 2024-01-24 720519 718356 208952 205242 351416 355299 387575 381524 232574 231289 297535 298989 330241 334692 4398971 4689799 6733370 6593610 1251309 1291218 311639 275517 305544 305926 351893 342487 337406 337630 224714 224551 745771 706363 1594721 1558457 473994 468886 680332 678645 857314 840602 886392 885500 919844 937430 893776 985973 2245150 2380916 1322963 1144523 752923 737921 893180 893864 938292 945695 954377 967343 1087631 1091410 5188554 5329275 39.85 71.0 2
11:40:51 2024-01-24 731519 719751 207651 208379 347439 356083 386686 382833 230759 229337 292595 298059 331170 330344 4405363 4715292 6807973 6588907 1245458 1294889 310411 274639 303402 304612 353920 342487 334605 339746 222614 224516 738624 703713 1612352 1556248 473400 468814 672134 675586 860399 837004 873218 879722 919844 928682 885028 981386 2238257 2348922 1313370 1153079 749414 728701 890642 893193 930329 933963 953155 969034 1084495 1081394 5132276 5338640 39.85 70.9 2
11:40:52 2024-01-24 732750 720644 208339 208197 346642 354979 386686 384085 229312 229337 293156 296868 331636 332387 4430205 4766475 6845275 6593677 1237043 1300438 310948 273765 306514 304542 353884 344534 334605 338140 224011 224169 741483 715131 1605156 1549237 472057 468886 673088 678645 857651 830162 871940 883783 917100 926832 881296 979422 2241205 2343002 1307720 1153902 743517 728701 894558 889183 922379 928601 955739 964521 1079106 1075004 5135827 5357371 39.85 70.9 2
11:40:53 2024-01-24 728927 721359 207975 208268 349300 355168 386686 385310 230370 229337 297609 298989 331170 333505 4458301 4839407 6845275 6612179 1257119 1305800 312184 274935 306010 305499 354339 342487 336627 339746 224011 225630 746369 715131 1605455 1565455 474749 469173 669756 678608 855970 829977 875200 885042 911869 921069 881333 983619 2247596 2356115 1315253 1149795 744454 737036 896375 885463 919817 937965 955701 962944 1066913 1075218 5181858 5385467 39.85 70.9 2
11:40:54 2024-01-24 731854 729760 208773 208561 351452 356369 391364 383277 230759 230768 297609 298954 330911 335501 4480004 4804674 6807973 6659261 1277946 1313168 311166 275482 308865 305961 355976 345217 337679 338686 225666 225247 743778 717178 1621621 1574390 474749 470543 677404 683042 848555 828911 876992 883783 904996 920309 885842 981424 2260713 2362876 1322786 1140517 743517 733748 893511 885463 922232 939292 951660 955678 1072988 1079100 5244669 5393156 39.85 70.9 2
11:40:55 2024-01-24 736134 733370 208987 205813 351407 356405 392290 386776 231469 229337 293420 299897 331674 338577 4505166 4802437 6853099 6705958 1290736 1318877 311202 277638 306284 306494 358161 346668 338426 340775 225666 226330 748629 712075 1606633 1590400 476103 470543 676649 679161 852326 832522 875200 878734 906588 921069 880081 973060 2258262 2381843 1339736 1145707 746506 734760 889470 885559 925090 936641 946110 957194 1072988 1078834 5263744 5422928 39.85 70.9 2
11:40:56 2024-01-24 738434 736975 209056 205527 351447 358305 392100 388047 231148 231127 295475 299126 332940 339611 4524575 4808926 6892389 6734054 1287091 1323568 313610 277212 305184 308319 358665 347724 340238 341807 225666 227140 750059 713853 1639992 1594881 475425 469210 675002 678678 851116 834299 873218 875037 900143 920419 880647 970209 2258096 2386667 1322786 1147065 748637 733757 888115 885463 924248 936641 942335 954316 1073024 1078337 5280344 5443000 39.85 70.9 2
11:40:57 2024-01-24 749961 741754 209671 205704 352051 360907 394627 388047 231894 231289 293939 299968 334948 337511 4542590 4811722 6919603 6753048 1285255 1327119 313134 276399 308961 308389 356512 348490 341257 341003 227423 227334 752917 719233 1637592 1595155 474074 469210 676168 677232 848740 834561 871977 873204 899637 921069 876340 966566 2257228 2397031 1330639 1150063 750320 735830 885596 885463 925090 933963 939544 953056 1076107 1076015 5318136 5460390 39.85 70.9 2
11:40:58 2024-01-24 751060 745029 210155 206160 352051 360835 395082 390830 232413 231848 296093 299897 336029 340612 4560196 4825204 6938529 6780881 1298336 1330929 313831 277583 308087 309042 360039 349021 340609 342181 226942 227633 752917 716666 1643345 1603014 474749 465966 673566 677232 849123 832522 871460 870524 902944 916408 875171 965727 2262915 2390752 1340235 1150339 748637 735309 885559 884835 923656 933927 938801 948671 1069944 1072868 5291586 5474175 39.85 71.0 2
11:40:59 2024-01-24 757608 747619 209645 206125 354042 362948 396945 391106 232182 231452 295460 300809 336465 339020 4580051 4839143 6946888 6800263 1300004 1337772 313288 276926 307944 309834 359026 349378 341605 342627 227263 227598 763768 717178 1653739 1603287 473400 469876 673257 675310 848101 831931 870760 869525 893685 915770 872060 960125 2260713 2402272 1326801 1153376 748637 735396 884424 884276 922430 931493 935006 949507 1072951 1069958 5360898 5496322 39.85 71.0 2
11:41:00 2024-01-24 761438 749390 210267 206063 355048 364048 394105 391382 232540 231452 295038 301724 336972 338504 4595969 4883459 6952172 6821251 1303774 1342916 312955 276221 306406 309581 359568 348563 342134 341735 226942 227738 763768 717178 1638160 1604557 472392 467882 672611 673395 846709 831931 867741 865794 893529 910511 868968 957075 2262915 2397581 1349250 1156665 748104 732599 884304 884212 919780 928862 933010 945939 1072155 1066862 5361560 5505701 39.85 70.9 2
11:41:01 2024-01-24 765534 752239 209964 206134 352271 364048 394419 391659 232378 231254 295525 302643 337788 338541 4614727 4886938 6992200 6835176 1305783 1343313 313395 276185 306153 309940 358629 348710 341785 342807 227584 227951 773193 720413 1638344 1604557 472439 467882 671945 673395 843830 830162 865199 862046 891992 910430 865129 952952 2264055 2399675 1358091 1155842 746506 729496 885684 882365 915807 924862 932308 944926 1069944 1062204 5373065 5515080 39.85 71.0 2
11:41:02 2024-01-24 765806 752216 209964 206313 352271 363754 394141 391382 232540 231092 295704 301760 336972 338504 4630179 4919537 7021113 6848339 1305783 1346500 312112 275869 308357 308354 358378 348984 342555 341219 225666 227350 765218 724405 1645340 1611407 470789 466559 669720 671414 841907 827539 860108 860279 885821 901605 862788 947317 2260713 2397031 1325096 1155842 746045 728835 880744 878989 913210 919551 927643 940822 1066120 1060816 5388064 5520518 39.85 71.0 2
11:41:03 2024-01-24 768803 755330 209641 205843 355048 362948 395010 391382 232182 231056 295668 301724 337008 338504 4642190 4943024 7026384 6861513 1320918 1343722 310918 276078 308053 307102 360545 348710 339688 342145 225666 226840 763768 721956 1629522 1613777 472137 465899 669449 672367 841907 820942 858416 861502 884824 900289 856573 948740 2259101 2390215 1348571 1149795 742456 728283 876104 876243 912562 919479 923647 936198 1060724 1057783 5389777 5533560 39.85 70.9 2
11:41:04 2024-01-24 765806 757036 209455 206987 352055 360835 396232 391382 231596 230732 294623 299862 336724 340354 4656705 4943051 7021673 6846835 1320918 1352013 308349 275482 306158 309024 360003 348710 338436 340739 225666 226330 762318 723367 1635801 1613777 470718 465241 667826 672404 839483 819506 853358 857840 880661 894687 850307 946308 2259701 2386817 1330639 1150614 740340 728184 875718 871141 908532 918460 919600 931472 1054615 1051641 5380371 5533837 39.85 70.9 2
11:41:05 2024-01-24 765530 759254 208982 205173 351983 360472 395602 391382 231229 230216 295345 299615 336689 340985 4660035 4952484 7003807 6856214 1314274 1352578 309577 272964 308561 305499 358665 348710 337880 338686 225666 225404 769568 729737 1621851 1604557 469447 464583 666539 670901 832265 814030 853358 857840 874243 889517 852303 942270 2262915 2369737 1338316 1142451 735085 723445 876068 870487 901429 910610 919401 929440 1045448 1053164 5352155 5533560 39.85 70.9 2
11:41:06 2024-01-24 762413 759791 208806 205456 351695 360056 396945 392031 230908 228735 294409 300668 334807 341506 4669467 4990101 7004915 6859198 1315248 1352765 308314 272667 306514 304542 358665 348216 337381 338140 225666 224898 766668 728693 1629536 1609120 467578 462510 664346 668420 832070 811722 851514 855373 872637 883506 848004 938069 2262915 2372401 1315253 1144077 734112 721327 873857 867023 898804 910466 916969 925562 1048705 1048667 5367132 5533837 39.85 71.0 2
11:41:07 2024-01-24 765530 761187 208417 206670 351659 357336 394866 391310 230268 228380 294766 299756 334269 341469 4680378 4990138 7007096 6865593 1310464 1350366 310368 272025 306189 304083 357550 347687 336591 336613 225666 224864 765218 731850 1642041 1604557 466445 459836 662620 667485 829086 807058 847882 852243 868595 883980 842430 936980 2261307 2370032 1321044 1140449 729933 719481 873857 866408 891904 908050 914042 923376 1039442 1042576 5370966 5549788 39.85 71.0 2
11:41:08 2024-01-24 765236 763568 207551 206333 351519 359036 395820 390648 230234 228150 293171 299897 333638 340612 4689756 5031123 7062733 6850033 1304013 1352452 310368 271196 304542 305989 356190 345544 336591 336613 223976 225247 761141 731850 1667750 1604557 464788 456967 656522 664175 829674 805609 839192 848620 866300 874168 837200 930180 2257602 2369921 1313368 1145707 727856 719481 872097 861465 888193 906733 912048 915288 1033064 1039514 5394761 5552144 39.85 70.9 2
11:41:09 2024-01-24 764421 763568 206862 205223 351839 358782 392029 387939 229437 228166 297609 301371 333801 337511 4695507 5047602 7088985 6856214 1300261 1350366 306170 270334 304603 304664 357299 346596 333843 337630 222962 225639 766106 726611 1689681 1603419 465450 459728 653462 663704 830263 801933 832370 846179 868213 874253 828989 927426 2242875 2351481 1330965 1150063 725786 714869 867156 860680 885550 900280 910322 915326 1029641 1032995 5348610 5556115 39.85 71.0 2
11:41:10 2024-01-24 765241 764932 207442 204356 350351 356333 392963 390539 229611 227813 292853 298084 333405 338764 4701801 5100010 7130936 6865593 1284746 1350366 307097 274843 302160 305129 353241 345254 335732 336071 222927 224169 761892 727688 1630598 1602148 461497 456253 650462 654955 829086 804702 829848 834543 865004 879109 822611 915472 2228385 2351481 1333292 1159966 727337 710077 863438 861363 885550 893530 906280 917987 1029678 1023415 5352939 5567527 39.85 71.0 2
11:41:11 2024-01-24 771266 761694 206005 204148 351227 356298 391926 387975 233193 227532 291927 298745 332672 333181 4711874 5075352 7143688 6893729 1309612 1352727 305805 271921 301772 303951 353772 345581 333807 334287 222927 222719 758635 722471 1628538 1604557 460844 459979 653733 654955 822830 802502 830440 833915 857184 873018 823940 911582 2232190 2342261 1323140 1147340 725786 708556 858425 862579 888288 888103 895685 912173 1029678 1023775 5353130 5569041 39.85 71.0 2
11:41:13 2024-01-24 771684 763568 206304 203780 347124 355263 392435 390278 228969 226369 297535 295320 332370 335428 4714528 5021085 7088502 6903108 1320918 1351806 305805 270730 302133 303275 353772 342379 333807 335754 221537 222565 756518 720413 1635501 1618366 460191 454801 650002 652564 817557 800228 830440 829591 852426 865587 824525 910369 2228993 2359529 1312625 1141649 726781 712244 853553 853418 884577 892340 892725 904712 1029678 1022939 5438429 5561711 39.85 71.0 2
11:41:14 2024-01-24 778237 767370 207221 202794 347688 355299 392472 385581 228969 225669 291939 295080 331906 333433 4717893 5049169 7037483 6879440 1308717 1355509 303838 268723 300785 301401 354420 342379 333843 333830 221777 223741 771497 730806 1649033 1604557 458870 453389 647634 654027 811860 792157 828041 831950 844968 856573 821020 909270 2240357 2351309 1321184 1131910 717348 707135 855984 848472 876257 889522 893213 898937 1013557 1023738 5395328 5567378 39.85 71.0 2
11:41:15 2024-01-24 765539 765659 205489 202927 346607 353920 391364 386160 228649 224555 291733 296215 330345 335428 4733272 5088970 7103091 6884350 1300193 1352727 303307 268310 301170 299611 352183 341344 330822 333830 219745 223114 760222 727532 1642107 1603419 458778 453482 642216 650110 814169 791035 821114 827828 845565 859576 813887 908626 2235346 2350229 1315315 1138390 716323 708102 855469 844034 869613 883605 895242 896499 1007276 1014837 5408588 5577991 39.85 71.0 2
11:41:16 2024-01-24 767659 766229 205489 201479 347165 354726 390224 383241 227906 225443 288685 296868 331888 333433 4739262 5141020 7135195 6874971 1282587 1350366 303932 266630 300734 299611 350831 341344 330786 332495 219402 222453 752168 729765 1619223 1595337 455229 450787 639947 648953 813369 786419 816300 829169 848551 854166 809453 901800 2225941 2337063 1337282 1140753 714790 701579 851735 846513 867037 879285 889137 894261 1005405 1006353 5355651 5576750 39.85 71.0 2
11:41:17 2024-01-24 765797 767910 205484 200541 345010 351929 391364 385581 226533 224555 288685 293915 331636 333469 4739262 5118828 7196354 6897535 1290774 1349408 301326 266630 297176 299540 351326 340313 330518 333830 218344 222453 754337 724925 1635197 1601010 452066 450919 638030 645634 811821 788492 811565 823295 843789 852773 804143 897517 2224631 2314602 1319228 1140790 710961 696893 851130 845506 862133 877860 888913 892952 996745 1003123 5314533 5553781 39.85 71.0 2
11:41:18 2024-01-24 767979 767847 205336 200576 344456 351519 387921 385617 226498 223585 288649 292656 329920 333541 4748627 5135398 7181889 6912599 1302053 1350366 299291 265812 297176 300267 350549 340313 327499 331525 218532 221138 763768 719233 1625967 1604557 455229 451525 641225 643797 810598 788529 810984 818691 841865 852352 802543 890373 2216280 2313102 1321572 1141262 708700 694996 849100 843674 857927 871777 886383 890341 993856 991643 5333344 5561748 39.85 70.9 2
11:41:19 2024-01-24 772359 765728 204294 199913 345287 351501 385527 383277 225798 223482 287693 294189 330205 330808 4757993 5128101 7134362 6907035 1308605 1352286 299291 264962 296757 297451 347634 338263 328791 329275 218344 220520 756518 724189 1633412 1611290 449501 448654 640291 641827 806603 787409 807053 811740 838952 852390 795492 887062 2210422 2323822 1317333 1147302 711229 694504 843081 839363 860367 869896 877057 888852 998194 993738 5384216 5569834 39.85 71.0 2
11:41:20 2024-01-24 778335 768135 203906 198043 344973 351483 385491 382060 225449 222827 286840 295310 329849 329310 4761388 5126113 7130936 6902331 1307742 1350366 298629 263930 297009 297802 347076 339542 328542 331271 219578 219978 760222 724020 1630236 1613699 449830 445238 638497 639233 800329 781841 807070 810589 834989 848141 795455 881138 2202869 2317238 1323318 1136395 709944 691331 834712 839363 861523 865140 869933 886285 998157 992530 5370966 5585854 39.85 71.0 2
11:41:21 2024-01-24 777230 769223 203012 199253 342997 349666 385491 383241 223818 227233 287900 292487 329938 330344 4770760 5067316 7115711 6935091 1317147 1352727 297690 263307 294462 297514 349169 338289 329449 329902 218803 219622 753618 720779 1653448 1619449 450368 444381 634882 636282 795698 783147 805902 805824 828664 845747 793110 879532 2198008 2309811 1315338 1140790 708196 689861 834712 834762 856674 863309 869588 881106 993363 982327 5378645 5593769 39.85 71.0 2
11:41:22 2024-01-24 779076 768679 203621 198009 341960 349630 384373 382833 223990 222827 286777 292487 329088 331418 4770760 5111654 7134362 6922173 1308642 1352615 297870 263096 295399 297838 345890 337297 328518 329399 218494 218904 758750 724020 1655966 1613777 445033 441773 633799 634042 795676 775044 799955 802520 830258 838546 786350 876368 2197735 2311320 1305364 1142414 704888 689861 834712 832037 851121 856564 868728 879500 987604 984891 5389777 5585703 39.85 71.0 2
11:41:23 2024-01-24 778889 770052 202277 197630 343037 348541 382579 382833 224025 223261 285102 294481 327915 330443 4786089 5146646 7143688 6928824 1309490 1350467 297870 262361 294570 296964 346411 339192 327092 328041 217878 217685 764635 720031 1663949 1607854 446217 445045 633049 634675 797337 777045 793130 802520 825563 836990 787488 876992 2198008 2289657 1323318 1133971 697889 683879 834712 830143 845667 856456 869588 874429 977770 982038 5342749 5593958 39.85 71.0 2
11:41:24 2024-01-24 769324 768391 201643 197940 340900 348015 384914 380617 222955 222948 284840 292423 326205 330308 4786089 5165190 7216281 6922022 1301906 1346390 297604 262143 293189 294869 345334 336490 324565 327256 216652 217685 758750 717178 1633941 1602282 446217 442883 627466 629088 793420 770387 793138 802338 823192 828737 781845 876955 2198008 2302113 1315338 1128689 697889 686899 830277 823514 845068 856492 863166 870148 975624 979159 5355651 5590109 39.85 71.0 2
11:41:25 2024-01-24 768803 769489 201603 196701 340349 345890 384337 379069 222577 222948 284121 291119 326205 330443 4789504 5169023 7197416 6923799 1292406 1348769 296960 260432 297141 295749 344403 335979 324649 328541 215739 217615 761046 720264 1645968 1603419 444397 440422 625245 629079 791136 767012 790883 801382 819561 825453 777281 871829 2193327 2297222 1309354 1127083 694881 683843 827888 820923 841875 855432 857623 865092 974975 978539 5365029 5593731 39.85 70.9 2
11:41:26 2024-01-24 767975 769489 201010 196662 339871 347756 382007 377787 221891 222287 282985 289075 325679 330209 4786089 5215468 7165787 6914366 1281594 1350366 296816 260980 294790 294077 344819 335943 323880 324852 215739 216684 751395 726611 1634417 1586117 442435 439767 623918 630943 788896 763453 790846 797307 811641 820518 781845 867667 2198008 2306409 1278147 1113010 692525 683574 824562 819759 839487 854828 855891 861261 974284 973615 5436805 5591505 39.85 70.9 2
11:41:27 2024-01-24 771630 770579 199058 196087 339836 345903 382007 378392 221243 220524 284121 288881 324926 330443 4803231 5126196 7120440 6912599 1300298 1348508 294765 260980 297192 293992 344178 332896 323736 324816 214795 216266 758060 724537 1622584 1595337 443058 437374 620359 629079 780834 761256 790283 792738 806886 825233 777245 857082 2179463 2314602 1308488 1119364 695907 681804 818694 816207 841602 847514 849081 860182 977770 971963 5461120 5593769 39.85 70.9 2
11:41:28 2024-01-24 778629 769489 199058 195472 337785 346638 379015 377787 221857 220180 282751 288491 323965 328641 4797223 5112836 7106386 6934638 1319002 1350366 292124 260246 293639 290621 345343 332428 322671 324359 214920 214927 761046 717178 1639620 1610346 443058 437893 623439 625518 779729 765079 786213 790221 809277 820518 770391 855826 2176368 2283700 1323496 1128689 694504 677218 818114 818598 838260 844544 849081 859729 970766 963857 5375733 5608867 39.85 71.0 2
11:41:29 2024-01-24 779076 768400 200023 198797 337790 345415 379015 378356 221004 220242 284124 289514 324965 327786 4807517 5190799 7151086 6935672 1305876 1347587 292329 259809 291848 290798 342879 333474 319939 323866 214759 214262 755808 716666 1627229 1602148 439819 438613 621677 622719 783250 762372 782697 788741 808669 811541 767656 860828 2179463 2277233 1313359 1122282 686634 676748 818694 811454 832233 845738 849081 855794 961611 965257 5351877 5593844 39.85 71.0 2
11:41:30 2024-01-24 769068 770565 199049 199147 336195 342627 380906 377184 221004 220040 282957 288303 323061 327287 4816664 5220825 7171365 6913780 1279854 1344752 293817 257597 292054 290321 341843 332428 319679 322920 213749 216359 758060 726611 1612356 1586117 437938 437274 617370 625962 779729 756402 782697 788741 799021 811396 772688 855180 2176368 2289657 1285972 1108458 687612 676748 814145 809404 833485 845738 842152 850837 965097 966659 5407801 5595218 39.85 70.9 2
11:41:31 2024-01-24 768395 770105 198677 197165 336279 342663 381014 374221 220240 218978 282957 286525 323061 324239 4814185 5136944 7062546 6907294 1305923 1346537 290828 257020 291230 289000 342361 330348 318972 320932 213749 212870 760222 720264 1604729 1602282 437847 432831 618499 621801 773845 757651 781547 778433 800187 811505 765700 847808 2164031 2276107 1348596 1121180 688101 670523 808927 811703 831608 836648 838561 853325 965097 957543 5380371 5602973 39.85 70.9 2
11:41:32 2024-01-24 781356 769264 197634 196047 335918 342735 378727 375046 221416 219473 281614 285623 322196 323435 4816190 5167100 7153013 6945044 1303975 1346537 290555 257020 290032 289642 338757 329350 318972 319665 213229 212870 749923 717178 1620197 1599873 435072 432926 617589 618076 774980 755866 773385 779573 801957 807868 761223 849016 2170191 2258871 1301622 1117771 681229 670523 811261 807076 825535 833613 839756 848983 953573 956154 5348334 5608435 39.85 71.0 2
11:41:33 2024-01-24 774405 769443 197673 195493 336868 341555 378727 374258 220797 219083 279743 287886 321194 326520 4817620 5224532 7187009 6926300 1283188 1342805 290546 256194 287675 288965 338757 329350 318951 319925 212079 212722 757463 723503 1631027 1590135 434763 432114 609408 618076 773882 746567 771699 781859 797495 807103 761260 848081 2173279 2283700 1321461 1106882 680954 672713 811261 802483 822509 838428 839756 840912 953843 957543 5453533 5593656 39.85 70.9 2
11:41:34 2024-01-24 767303 772214 197025 194840 336859 339496 378907 372127 220467 217572 281940 286875 322686 327128 4823550 5166948 7115711 6926300 1296523 1346537 289673 255407 288044 288824 341843 328878 317973 319925 211049 212904 755831 723226 1620345 1595337 435072 427680 609408 619393 765760 747182 774487 775026 791096 806468 761223 839690 2160918 2291798 1317391 1110038 681229 668552 804899 804628 825499 829379 832207 846495 959084 956137 5409511 5593618 39.85 71.0 2
11:41:35 2024-01-24 778215 771626 195856 194951 333450 341158 376564 375850 219250 217724 279635 289258 321911 323363 4826992 5137373 7154725 6950001 1315243 1346500 288772 255372 285538 286746 339710 329440 316978 317924 211345 213600 755074 713092 1658099 1610263 436199 429991 611170 612153 765723 747182 768812 772629 796894 808814 752019 837191 2160918 2268502 1321598 1119364 679292 665342 808354 804765 817488 828509 839365 846195 950273 947538 5364520 5616879 39.85 70.9 2
11:41:36 2024-01-24 771819 769489 195899 194059 333776 339460 378230 373994 219565 218204 279274 285748 322232 323399 4836364 5220825 7202247 6931244 1283188 1339835 287814 254553 284937 291571 339340 329440 317603 316965 210026 213900 762093 719899 1634676 1592889 431960 429687 606548 609920 766029 740453 765162 776512 789907 801427 754227 839690 2163993 2277722 1310523 1106882 675746 669536 806044 797672 819908 834575 832763 837507 947246 952351 5447403 5608867 39.85 71.0 2
11:41:37 2024-01-24 770059 773863 200384 193748 332431 337559 376564 372983 219425 216305 279563 283826 321328 325443 4821807 5156952 7098613 6912186 1296560 1344518 287212 254081 285574 287297 337630 327936 316022 316009 209991 212967 753936 722471 1620858 1592889 432609 427902 607301 613564 759167 742920 767346 768900 783702 802347 755334 834111 2148169 2257113 1307216 1116181 679292 661553 799879 800056 816416 820365 829690 839471 945831 941862 5410768 5625681 39.85 70.9 2
11:41:38 2024-01-24 781919 770579 200420 192602 333667 338724 374275 373729 218203 216270 277850 284867 319836 324119 4845736 5209386 7219243 6950001 1302053 1339909 287234 253772 284054 287203 336106 327668 314892 316965 208682 212371 753581 712075 1643800 1593748 429982 428474 604942 609703 763554 737983 760707 772081 788892 792774 746892 832296 2154748 2268502 1315356 1102311 673551 664051 799622 793227 818197 827676 823336 832590 946226 944233 5427136 5608867 39.85 70.9 2
11:41:39 2024-01-24 775666 770570 196571 192806 331668 338306 373975 370020 219189 214966 277850 284069 320285 322902 4830437 5140982 7106386 6932141 1311397 1344518 286392 252924 284902 285485 336613 326902 315780 315838 209300 211340 755074 715131 1623649 1603287 431348 426288 607301 609206 755869 742920 764617 765097 784293 798039 741434 825466 2144906 2254128 1292971 1113351 671903 658318 801405 799257 808770 823110 828163 833928 934809 939042 5369226 5609910 39.85 71.0 2
11:41:40 2024-01-24 770170 770024 196571 191891 331399 336245 373119 368799 218203 215001 276962 284867 319034 321370 4845736 5267660 7187009 6921865 1274201 1343027 288138 251378 283996 285521 335791 327400 314892 315694 208501 211523 760377 722848 1606109 1581381 429476 427228 602090 610587 760777 737536 760130 767818 779172 791205 751096 830467 2151237 2279807 1321598 1100675 675746 664125 793360 793153 815257 818467 817532 829830 942723 938131 5387313 5618246 39.85 70.9 2
11:41:41 2024-01-24 780666 769489 196135 191856 329934 337015 373447 370056 217491 214932 276114 284668 318353 321275 4836364 5198213 7153013 6940622 1302053 1337096 286155 251378 282698 285049 333866 326404 314634 314914 208612 210350 752088 714111 1616317 1592889 426431 423854 604688 606607 756319 738544 755298 761237 779728 789900 741797 832884 2154603 2256461 1303146 1107008 669228 661700 797918 785735 808344 818945 820514 828101 934772 939311 5437930 5593769 39.85 70.9 2
11:41:43 2024-01-24 772618 770570 195299 191822 327874 336507 373183 367404 217153 214266 276114 282341 318835 319352 4845736 5168114 7084210 6932366 1296597 1342612 286794 255659 283025 283755 333866 324460 312624 313665 208647 209986 745556 719233 1609111 1592889 427950 422446 602090 606495 753826 735872 756250 757215 777658 790392 743191 820890 2135952 2247936 1319521 1114795 671903 654533 790552 792701 802463 816276 822862 828486 929006 930195 5361560 5605821 39.85 70.9 2
11:41:44 2024-01-24 769076 769768 195436 190612 328898 336338 373447 367102 216851 214232 274812 283204 317145 321312 4849195 5267188 7171403 6937395 1277699 1341120 287234 255659 282938 283746 333866 323607 312032 314848 207348 210315 755831 719899 1605160 1584755 425553 422482 596414 604549 755832 730741 752664 762898 777695 786551 743794 825735 2145278 2267258 1305181 1095985 671425 659164 786059 787951 806519 811496 814096 824224 935324 932170 5400722 5619601 39.85 71.0 2
11:41:45 2024-01-24 778441 769475 194808 190651 326882 337051 372095 368835 216144 214599 274391 281876 317392 319316 4851646 5218934 7158972 6942015 1302053 1335963 283741 251991 282938 283808 332855 323403 312068 312055 207134 208969 747609 713092 1598808 1595337 424017 418647 599806 599193 752923 734983 751371 754131 777263 786551 735885 822684 2142049 2234991 1319521 1103854 665892 657738 791113 781822 802571 815891 815840 819801 928348 932830 5427399 5599488 39.85 70.9 2
11:41:46 2024-01-24 774291 770607 194203 189489 325866 336575 370002 366551 215509 217959 274427 280661 317322 315225 4849195 5177492 7088502 6926300 1292788 1336985 285481 250894 282938 281752 333866 322423 312068 311764 207638 209004 751284 719748 1617564 1586117 424619 422043 597703 605632 746915 731854 750990 751923 770410 787666 735692 815737 2127010 2238499 1311214 1110038 667319 653086 787525 785493 797909 809377 815679 823388 920241 926114 5376530 5621933 39.85 71.0 2
11:41:47 2024-01-24 769071 769479 194167 189454 327609 333469 370002 365487 215509 217923 273936 281447 315446 320330 4853231 5261638 7172550 6921865 1274238 1337317 284090 249732 282738 281056 331847 322459 310073 312019 207638 208352 752800 720264 1613997 1579657 423121 422941 593905 603052 750822 728742 751853 756384 768431 775306 735318 811459 2133101 2263910 1304772 1096022 664469 651238 783822 784043 802608 802518 804659 820647 930324 921079 5399182 5617908 39.85 70.9 2
11:41:48 2024-01-24 779628 769927 194783 189088 327340 333559 369597 367396 215072 214348 275822 280591 314461 320821 4858573 5246826 7171440 6946978 1298336 1337903 281550 251283 281271 280389 331883 323952 308164 311764 207638 207634 742568 709924 1614885 1593525 423005 422043 596598 595841 751542 728470 746436 753450 772196 774796 729396 811459 2136137 2246872 1317445 1088284 660657 651238 781919 774953 802002 811699 804171 811427 929006 919533 5483832 5623611 39.85 71.0 2
11:41:49 2024-01-24 776971 770570 192944 189092 324881 332783 368190 366258 214979 213597 273936 278923 314936 319090 4858573 5167062 7115711 6940622 1315268 1337317 280306 250506 279653 279760 332855 321780 309387 310566 207566 207784 764300 710151 1634969 1599699 424244 418367 593952 597293 742306 728705 746511 747642 770556 783221 728563 811062 2126851 2219252 1307061 1100713 658817 646921 781919 777027 793351 809949 809434 810526 917172 924979 5455616 5618246 39.85 70.9 2
11:41:50 2024-01-24 760891 770579 192336 188825 326853 331471 369893 364320 214109 213747 272717 276902 314207 318719 4860070 5204521 7117317 6912224 1288931 1337317 282015 248925 279581 279467 331543 318502 309860 310535 206946 208039 765218 719233 1603729 1585882 421327 416847 591845 597790 738681 721915 745472 746376 763366 781011 731932 806921 2120032 2231622 1304984 1103663 662578 645023 778566 776842 792226 799446 808246 814965 914469 910556 5361560 5626074 39.85 71.0 2
11:41:51 2024-01-24 770992 770570 192336 188198 324885 331740 368745 362903 214074 213747 274059 278666 313515 317371 4867952 5263445 7254011 6942015 1283188 1333418 280231 249346 278651 279869 331059 322539 310286 310753 206075 207564 755069 713092 1616838 1590400 421049 417114 588913 590587 743058 721609 739834 749833 766061 771965 728821 811178 2128558 2234991 1299076 1084384 660224 648827 774957 772629 795666 802410 800135 811682 920370 917037 5421969 5634142 39.85 70.9 2
11:41:52 2024-01-24 777230 770304 191695 188761 324781 331776 367637 363774 213709 214047 273563 277164 314023 315406 4877331 5185632 7158972 6989508 1307654 1331162 280196 248712 277509 279558 330558 319962 310067 308116 206256 206274 751284 707468 1642375 1599699 420209 414768 590168 591077 737995 723486 741044 740959 763825 777923 724406 804557 2120812 2211613 1299076 1094486 656052 646464 779706 770332 788864 801773 802454 806926 915837 915622 5455616 5623611 39.85 70.9 2
11:41:53 2024-01-24 767303 770034 191695 187869 324192 332279 368239 363854 213743 212779 274714 277134 313262 314483 4873852 5205628 7103204 6940622 1289052 1339358 281501 247782 278827 278132 329666 321170 309410 309215 206401 206205 746116 717178 1639577 1586117 418358 416109 592058 594047 738101 719803 742200 742033 756872 773025 721883 800033 2110654 2222402 1313253 1097583 653252 642070 776707 770368 785931 801773 802454 802207 911812 910520 5436805 5618246 39.85 70.9 2
11:41:54 2024-01-24 765125 770029 190460 188198 322158 329738 368155 363854 212753 211816 273140 275458 313262 315184 4867952 5218855 7123443 6906980 1290555 1337859 280021 247250 278115 279417 328671 318724 309410 307785 205065 206205 762093 717178 1605240 1583868 418956 414635 586794 592623 734930 717484 742184 737639 754735 770844 723490 801210 2109780 2219252 1290447 1100713 655117 641161 777161 771497 785375 800287 801312 802356 909973 910484 5442330 5609872 39.85 70.9 2
11:41:55 2024-01-24 769623 770029 190456 187608 322516 330469 366497 363084 212719 211816 273790 275488 313043 315521 4877331 5209503 7125037 6939605 1291835 1339470 279861 246488 277226 279024 327644 318650 309410 308524 205101 205633 753530 717178 1600486 1585610 418360 411609 587246 594248 733485 717956 737287 737981 754356 770845 719734 797082 2105284 2212600 1317493 1099195 652323 638372 774957 768080 784168 799721 800172 801214 910618 914546 5443048 5618246 39.85 70.9 2
11:41:56 2024-01-24 770170 770304 190289 187873 322516 329738 366240 363084 212719 211781 272334 275488 312572 313491 4867035 5207572 7098016 6948563 1296483 1337566 279327 245729 277617 277972 327644 318687 306766 306825 205244 204357 741637 713853 1622166 1586117 417766 412224 588496 592825 733743 718502 736727 737457 754735 768158 716980 793019 2113054 2205349 1270587 1094465 649545 640181 773859 765604 781547 798029 793120 801785 909973 911318 5470519 5632983 39.85 70.9 2
11:41:57 2024-01-24 773891 769768 190486 186986 323005 329738 363175 363084 212719 211084 270766 275384 312500 314004 4879742 5211288 7102926 6956554 1297409 1338517 278392 245487 277191 277936 326762 318571 306586 306536 204561 206120 754694 712830 1611379 1586117 417469 410995 587210 590531 731778 717484 737186 735369 752303 766364 715385 794231 2109148 2200882 1296677 1092836 648622 638336 772725 763976 779697 793432 794826 800038 909328 908637 5474184 5634142 39.85 70.9 2
11:41:58 2024-01-24 775026 770309 190289 186238 322027 327948 362886 363084 212356 210459 270766 275384 313741 314483 4886710 5226187 7111783 6961529 1306808 1339740 278627 245659 276730 277263 326798 318121 305903 306536 203991 203581 749923 707746 1606921 1590817 418100 412875 585837 587040 729049 717484 736137 736934 753670 765249 711237 794231 2111552 2197719 1300830 1091387 647664 640091 770538 762355 781910 792801 792000 797416 910618 906678 5489316 5627348 39.85 70.9 2
11:41:59 2024-01-24 772757 766125 189827 186576 322027 328706 364608 361006 212390 210459 270693 275002 312416 313527 4883224 5215007 7102903 6942904 1298336 1338517 276809 244631 275831 276644 325813 317122 305831 306789 203918 205000 754315 710790 1606476 1590355 416284 409770 585549 588743 728083 716197 735090 733771 751648 763716 710123 791660 2108280 2197719 1292523 1091387 646687 637398 770538 761201 778556 791056 790873 795316 905363 901506 5490013 5632983 39.85 70.9 2
11:42:00 2024-01-24 775026 770496 189844 185817 321765 327679 364093 361006 212028 210277 270657 279339 312416 313491 4892596 5222080 7102978 6951778 1300223 1337428 278271 244325 275602 275513 328113 315518 305043 306573 203241 204713 749102 708395 1593936 1586117 415399 410544 583886 586588 727810 714368 732927 731741 750625 763934 710381 788451 2102293 2194743 1296677 1091387 645765 635490 767742 757829 775149 790638 788553 792987 902769 901434 5476006 5622250 39.85 70.9 2
11:42:01 2024-01-24 773891 769763 189226 189741 321016 326692 363579 360716 211374 209732 269824 279303 310930 313235 4882140 5227570 7099859 6950001 1296597 1337317 277880 244080 275073 274918 324797 315518 304436 304672 203029 204643 749102 709774 1598952 1586117 414222 409964 583034 585270 726264 711269 730773 729482 748727 761780 709877 786102 2099308 2194743 1297550 1089834 643927 630952 765737 756150 774948 788965 786204 793068 901421 902847 5476006 5621933 39.85 70.9 2
11:42:02 2024-01-24 774477 770313 189187 189705 320045 328651 361024 359847 211374 209148 269824 275206 312095 312504 4888114 5226025 7123547 6942015 1305923 1337772 276319 243504 274302 274498 324833 315446 304257 304100 201965 204569 755069 705726 1612248 1590627 414589 409097 581366 580894 724722 710693 726453 729031 747938 761780 708332 787853 2103788 2191631 1298754 1085192 644845 635378 765737 754512 775113 784527 783803 791572 902733 901571 5485399 5628690 39.85 71.0 2
11:42:03 2024-01-24 774477 770313 188632 189515 319561 328186 361024 359847 210722 209078 269788 275206 310996 313846 4895034 5211799 7138454 6950001 1308591 1335311 275528 243504 273499 274078 326690 314930 303191 305066 201965 204139 753530 705726 1606280 1590627 413635 408231 579719 581196 723660 709922 727860 727314 747865 757423 706290 786983 2099308 2188525 1259483 1085192 643927 630952 765194 755711 774948 784455 783245 788418 900112 898918 5493238 5621933 39.85 71.0 2
11:42:04 2024-01-24 778335 770527 188044 189338 319078 326799 361024 360680 214722 208752 268958 274821 310930 314552 4905279 5216593 7106386 6945928 1296597 1335348 276410 242383 274004 274078 324888 314230 303119 305066 201648 203532 749102 706363 1591546 1586117 413049 408231 580542 580074 722636 709295 725387 728761 739287 756981 704110 783738 2098763 2185523 1313253 1086737 641183 632902 763531 754241 771736 782104 783803 788381 898873 892528 5474427 5628966 39.85 71.0 2
11:42:05 2024-01-24 773891 769223 188031 186113 319078 326799 360916 358224 214722 208834 268671 273351 311523 313846 4892386 5226025 7092667 6932065 1296597 1334434 276267 242011 272664 273241 324852 314009 302234 302821 201331 202716 735212 707746 1594721 1583868 411772 405826 579719 581196 720521 707788 726824 726181 738985 755148 702121 781510 2094522 2186938 1286293 1087510 639817 632006 761370 753173 770529 782032 782688 786070 896258 892456 5474427 5632983 39.85 71.0 2
11:42:06 2024-01-24 772794 769219 188006 185583 318560 326799 360626 358225 211984 208834 268636 273351 310064 313697 4895847 5235585 7093659 6932253 1292873 1333455 275793 242011 272629 273206 324852 313496 302234 302857 201331 202963 746116 707746 1594904 1583868 412314 405826 578079 581196 719431 706286 725274 724639 743053 752954 701020 780324 2094522 2182424 1286293 1085155 638909 630856 760293 750206 768277 781554 776957 786793 898697 893731 5497894 5628690 39.85 71.0 2
11:42:07 2024-01-24 777230 770309 187416 186006 317189 324636 360627 359559 211582 208183 267988 273422 309444 312993 4898272 5230032 7097061 6944577 1296597 1333768 275335 246461 271797 272337 323938 312544 301317 302681 200665 202644 746116 707746 1598837 1584720 409919 405147 577669 579549 719661 706015 723655 724603 738494 754245 701161 778868 2086442 2182424 1290447 1082062 637776 629960 758669 749833 766070 781002 776369 786092 896222 893731 5498715 5627381 39.85 71.0 2
11:42:08 2024-01-24 778335 766125 187416 185407 319585 324564 360337 358513 211061 207638 267988 272553 309409 311961 4905467 5215007 7106386 6944577 1296597 1331985 274494 246042 271797 271507 323938 312544 300403 302221 200071 202326 746116 706363 1589761 1584992 409304 404541 576407 579139 717585 704142 721490 722407 740355 752715 701161 776819 2091195 2176303 1290447 1082062 637776 628702 758669 748609 766762 779900 776135 783705 893580 892432 5501092 5627624 39.85 71.0 2
11:42:09 2024-01-24 774440 769832 188982 185341 319580 324528 359071 356431 211391 207569 267094 272517 309989 311998 4896088 5244984 7098337 6932065 1290946 1333768 274843 242832 273629 271507 322884 311560 300297 301021 200665 202351 753530 710282 1601454 1580259 409657 403900 576000 579960 718604 702080 719370 719541 737632 749838 700167 776660 2089708 2185523 1277986 1085150 636413 626837 756517 746906 765148 779900 774607 782553 893607 890469 5501840 5625998 39.85 71.0 2
11:42:10 2024-01-24 778996 770093 189018 185310 318233 324370 359613 358045 210696 207534 267094 271686 310496 311887 4905467 5237398 7106386 6932028 1296597 1331874 273202 242320 273242 270644 322920 311052 299422 300984 199687 201656 751284 705726 1605466 1583630 410933 402977 574779 576945 715554 702080 719333 719784 736554 748337 697049 774450 2086739 2176303 1286293 1082062 634602 627134 756517 747053 764606 775333 773376 778659 892231 883479 5501092 5625453 39.85 71.0 2
11:42:11 2024-01-24 778150 771952 188191 184909 317784 323615 359577 357470 210332 207211 266684 271792 307646 311629 4909463 5207572 7126669 6940622 1302098 1331874 271502 242320 272207 269820 322395 310109 300708 302120 199340 201656 758968 703330 1612208 1586117 408493 400893 572166 573102 713458 701584 717512 719541 737632 747774 695533 774270 2086850 2173217 1292523 1078985 635960 625493 754733 744790 765125 775369 769697 777928 889339 885574 5497779 5642225 39.85 71.0 2
11:42:12 2024-01-24 781098 768891 188222 184928 315929 323387 359288 356360 209313 207486 265599 270173 307646 310127 4912474 5205791 7130936 6947015 1305800 1328190 271278 242661 270567 269820 322884 309639 299177 299444 198750 201621 758968 700838 1595801 1590627 407913 400224 571741 573602 711405 698106 714382 717502 736554 747211 697086 776660 2086739 2176208 1284216 1077451 635960 626855 753803 747164 765125 775333 765461 777375 888373 884614 5432816 5636976 39.85 71.0 2
11:42:13 2024-01-24 778649 768245 187654 184858 315893 323124 358495 357504 209523 208177 265307 270208 308402 310163 4905467 5211553 7142362 6952021 1292620 1331874 272368 241640 268582 269855 320410 311818 299177 298919 198715 201445 748337 702710 1610220 1586117 405891 401428 570342 571976 711369 697118 710114 714349 729949 743396 695005 774542 2074510 2191631 1275909 1075032 632465 626837 750488 745323 765728 774205 765424 777928 884464 882821 5423302 5625885 39.85 71.0 2
11:42:14 2024-01-24 776506 765965 187527 184272 315820 322777 357524 354366 209557 207349 266867 271272 307576 308438 4901061 5269271 7168318 6959380 1288931 1328097 272107 241640 270114 269855 318405 309603 300072 298466 200597 200813 760530 703212 1607797 1575779 405028 404858 571335 571976 716569 697118 710187 718446 735022 738045 691916 774413 2074473 2197719 1280063 1064666 632797 625505 746586 744482 763522 770437 765387 782590 885730 879081 5426751 5633914 39.85 71.0 2
11:42:15 2024-01-24 779447 767674 188059 183250 318019 320268 357595 355468 209244 206347 265085 270208 306219 312587 4914846 5307329 7205699 6959929 1290774 1330315 270675 241604 269473 269409 319961 310580 297789 299444 198370 200358 755069 700314 1592668 1575779 405028 400893 568911 571165 715554 694509 709878 719031 733885 737171 693005 773861 2086465 2197719 1286293 1063411 634602 625505 742851 742498 763522 766355 765153 780998 883830 879076 5408769 5631574 39.85 71.0 2
11:42:16 2024-01-24 771743 767820 187489 183272 316001 320825 359216 356026 208654 207315 263974 270809 305756 310054 4914846 5285732 7212530 6946978 1288897 1327082 270486 241434 268419 268964 318994 311156 297789 299444 197474 200323 760530 701709 1593790 1574370 404454 401428 565663 570356 711332 691863 709209 719031 733366 743420 695005 773861 2081903 2194743 1286293 1066265 635506 624619 745180 746634 763522 766687 767187 778696 879993 877906 5388804 5642187 39.85 71.0 2
11:42:17 2024-01-24 769618 766229 187146 183250 315748 320825 358638 354770 208335 206416 263939 270034 305756 309288 4914846 5293255 7227616 6959929 1288931 1326237 269816 240855 268644 268708 318699 311597 297789 299199 197474 199731 762093 699813 1590430 1574370 403882 401997 565663 568705 711405 691863 708705 717502 731810 736034 690903 769906 2081903 2191872 1304772 1063411 633699 623734 744616 742902 762295 765942 764506 776553 877792 875353 5417264 5637003 39.85 71.0 2
11:42:18 2024-01-24 774567 767915 187101 183071 316001 318816 357332 353303 207907 206209 263904 269351 304869 310603 4914846 5297756 7208965 6959380 1286864 1324556 269628 240855 268006 268112 317995 310277 295758 298501 197440 199731 758968 700314 1592858 1572135 403273 401160 563993 567827 710441 691372 707193 718521 730702 734332 690903 769869 2077698 2188525 1255494 1065427 633699 622851 746614 744793 761864 766088 764619 774268 878545 874134 5395772 5632983 39.85 71.0 2
11:42:19 2024-01-24 776246 766147 186608 182631 314487 318335 356521 355414 207860 205740 263096 268532 304834 310236 4917204 5303419 7212530 6951983 1283188 1328070 268960 239701 267183 267332 317070 310277 298221 298501 198625 200323 762987 701709 1595194 1567677 401419 399730 559095 567023 710441 687950 705110 715398 726991 736664 692442 769869 2071570 2194743 1273833 1063411 635177 622468 743302 745854 761245 764429 765041 774231 872422 873774 5366219 5625998 39.85 71.0 2
11:42:20 2024-01-24 765770 766220 186657 182053 314190 319452 355414 351992 208544 205740 268561 269950 304587 308815 4924224 5322822 7248940 6950001 1270120 1324225 270675 239329 266737 268146 316557 310241 297369 297667 198625 199383 766161 707746 1584624 1558457 400496 400013 562294 570356 709716 685931 705110 711177 724717 730454 691683 769018 2071137 2200838 1281449 1071021 632456 617951 741229 742718 756877 765599 767757 774268 871427 871686 5385929 5634028 39.85 71.0 2
11:42:21 2024-01-24 765806 765928 186028 181811 315031 318887 354881 352028 208591 205101 268634 269351 304340 309033 4920712 5332095 7220189 6937094 1264617 1324349 270675 238994 266737 269662 315788 309038 296915 296663 198485 199071 764574 710785 1588171 1558457 400213 400295 562294 571976 710441 687950 707193 711250 722668 735733 690470 765087 2068194 2191872 1289930 1071656 631552 616274 741229 741719 754523 761626 768431 772356 873187 872954 5452971 5637003 39.85 71.0 2
11:42:22 2024-01-24 765806 767350 186478 181927 314561 318816 354845 352028 208219 204464 268254 269316 303423 308815 4924224 5349061 7205699 6940622 1262890 1323507 270675 238271 266960 272251 315091 309292 295514 297811 198066 199301 762987 710282 1576626 1558457 400816 400013 559095 570356 708391 685931 707193 710675 719463 730454 689907 760056 2067233 2183811 1289930 1068730 630651 614493 741756 741094 751509 757233 764506 768669 869461 871686 5471232 5625733 39.85 71.0 2
11:42:23 2024-01-24 770170 768679 185530 181474 314074 319309 355414 351992 206890 204464 263096 266903 306433 308779 4924224 5307329 7162343 6931244 1273755 1325164 268960 237851 267147 267579 316521 306216 294934 297703 197787 199071 759812 706230 1591722 1567677 403519 395589 560537 566549 701224 682882 707193 708309 720553 730129 689944 761676 2068707 2173245 1285689 1075798 630651 615806 743961 741094 751546 761771 763527 764444 866305 876257 5466236 5628690 39.85 71.0 2
11:42:24 2024-01-24 767984 768135 185165 182424 311670 316929 355130 351425 206925 204464 264460 266429 303881 306464 4920712 5272894 7162357 6921865 1275877 1326141 268177 237816 265546 266722 316778 306185 294970 297349 197509 198759 758225 705726 1602217 1567405 400177 394369 559743 565312 701221 681649 700967 706267 718410 729877 690531 761980 2064750 2168616 1281449 1077334 629301 613948 743339 737944 749993 761771 761855 763668 869571 872954 5461358 5623611 39.85 71.0 2
11:42:25 2024-01-24 765806 770313 184246 182092 310721 316965 355130 350858 206890 203829 264086 266464 303881 306436 4920712 5265615 7145373 6935091 1277872 1324225 268211 237816 265510 267767 316486 305965 296188 297356 197370 197862 755051 708395 1579550 1567677 398976 394369 559059 566549 701221 683921 702998 702098 719582 735941 686012 759001 2061349 2170158 1272967 1072310 625276 610842 738170 734788 747067 763430 760550 764407 868796 865523 5466273 5637003 39.85 71.0 2
11:42:26 2024-01-24 769896 766184 184876 180943 311198 320106 354002 349741 206890 208707 263863 266869 302897 304528 4926569 5246649 7097061 6932065 1280681 1326141 269030 236880 266920 266945 315091 306541 296080 295615 197927 197484 766161 706735 1583782 1572135 399012 394960 562890 565312 701221 685931 705900 704057 720576 733775 681569 754202 2064750 2157817 1279328 1072662 621727 612792 738078 730648 744693 761771 755566 762842 872605 871191 5493238 5637003 39.85 71.0 2
11:42:27 2024-01-24 770156 766221 184836 180870 311198 320857 352010 349836 206925 208418 264086 266834 302475 307420 4917204 5262013 7087735 6931244 1281594 1326104 269559 236349 265475 266722 315874 306433 295177 294957 197787 196560 758968 702323 1576414 1572135 398976 394369 562129 563607 700227 687999 704892 705096 718809 727788 680603 755650 2065760 2157929 1289930 1071210 621727 614241 738114 730034 746192 757377 755401 761062 871186 865505 5497779 5627624 39.85 71.0 2
11:42:28 2024-01-24 773850 766220 184281 180861 311162 318408 352010 351992 206247 204859 263305 266025 307751 305494 4926569 5275225 7097061 6932103 1287272 1324508 266550 236314 265510 265683 315838 305965 293133 295859 196816 197175 761399 698313 1585971 1581381 396732 393155 559743 562535 699418 686981 701232 703095 719862 729651 679566 755314 2061349 2148643 1284216 1065058 624112 615401 738078 730277 745405 757377 752641 760564 871333 866382 5505025 5637003 39.85 71.0 2
11:42:29 2024-01-24 775017 768396 183958 180265 310255 318183 352010 351425 205606 204716 261788 265218 303503 306473 4926569 5252522 7105585 6944577 1290946 1324225 268552 236349 265103 265683 315838 305248 294617 295164 196955 197004 761399 697823 1588300 1576897 399221 394540 559164 560904 697889 684584 698814 701101 719317 731782 680566 755650 2061851 2151750 1264482 1066000 622449 614566 736074 729410 746008 757161 747095 757699 868796 865122 5474146 5634156 39.85 71.0 2
11:42:30 2024-01-24 776925 766156 183124 180333 309280 317734 352010 348461 204934 208600 261752 265218 308148 305645 4926569 5230098 7143126 6968759 1298181 1322409 268552 236715 264597 265276 315622 304568 294036 294300 196402 196560 749007 697685 1605461 1576897 398051 393981 559206 559207 696578 681638 693641 697941 719619 729081 677570 755463 2058921 2165501 1279328 1063411 620359 612829 733347 729699 746993 756239 749219 759483 863714 861987 5417994 5638331 39.85 71.0 2
11:42:31 2024-01-24 774648 765610 183503 180299 308345 318183 351974 348747 205253 208489 261644 265184 303503 303587 4926569 5231903 7153013 6968759 1298299 1322275 267218 236349 263043 265276 315838 305460 293141 294265 196402 196525 759812 696320 1603885 1583353 398654 393387 557656 558525 695028 681601 695158 698968 721301 728087 678750 755799 2060818 2164010 1281449 1063411 619963 613619 735099 728724 747288 755139 744647 758368 864649 861355 5418008 5628966 39.85 71.0 2
11:42:32 2024-01-24 774291 766179 183049 180014 308345 317734 351974 348747 204757 208454 261680 265552 303503 303566 4930085 5230098 7140821 6952059 1287091 1324257 267762 235585 267297 265905 314950 303642 293694 293369 196402 196253 761399 701317 1599881 1571022 395200 394260 558914 559427 700687 682643 694508 700604 716564 721336 674700 754702 2061851 2170137 1281449 1052325 619774 609190 728858 726659 744877 754302 745635 761720 864397 857266 5416321 5630296 39.85 71.0 2
11:42:34 2024-01-24 776962 763921 183670 179412 309280 315947 350840 348711 204934 204037 261239 266429 303077 303601 4933442 5291977 7168318 6959380 1283109 1324508 267351 235585 262605 264463 311876 304568 291761 294221 196152 197482 766161 696822 1598093 1567337 396677 393012 556401 557699 701377 680599 693751 697996 712174 717138 678624 753576 2058921 2167267 1285689 1054086 619523 610052 726793 727691 744079 752175 746618 760023 862202 856661 5425740 5625961 39.85 71.0 2
11:42:35 2024-01-24 771364 766188 183119 179129 309497 314585 352010 349273 204298 204285 260836 270078 303077 307420 4930085 5319040 7180989 6954416 1281355 1322628 266941 235585 267784 264463 313993 304497 292468 293773 195496 196320 761399 697316 1590431 1567337 395761 393424 553707 556050 696195 674804 690693 701101 715366 721368 676721 753613 2055997 2173090 1269679 1054296 621285 609190 728341 728207 745134 747238 745888 759085 857152 856055 5397483 5626036 39.85 71.0 2
11:42:36 2024-01-24 769618 765037 183049 179134 308310 315838 353734 346615 204264 204859 260433 270043 301627 304700 4935935 5306986 7248827 6932065 1270044 1318877 266941 235691 263215 264243 313706 303391 291725 293531 194877 196422 741332 703713 1586994 1562503 394530 392853 552922 556159 696232 671805 687615 698613 711218 717102 678787 754208 2053989 2174759 1279328 1053335 621285 607117 726834 727278 744721 749298 749256 756181 854716 854810 5370966 5628966 39.85 71.0 2
11:42:37 2024-01-24 766878 765078 182794 178971 310473 315358 351938 345019 204298 204716 259848 270232 302157 304589 4933603 5313550 7237921 6942015 1279525 1322628 265271 234858 263777 263408 313230 303391 292278 294122 194675 196150 751877 698313 1611191 1566542 394530 391758 552138 554553 693173 675301 688700 700107 713526 718689 675764 752852 2053041 2163958 1294170 1053335 619963 607363 726793 727691 743025 744018 746502 754998 855456 854810 5387466 5628966 39.85 71.0 2
11:42:38 2024-01-24 767425 763921 182522 178569 307843 315358 351938 345574 204264 204285 259995 270043 301662 302678 4939457 5304277 7227616 6959380 1279525 1321689 264988 234649 263777 263373 312897 304704 291024 293226 194539 195639 753464 697814 1599610 1565111 394119 391758 551356 556295 693895 672754 689576 699115 713526 720517 675268 746624 2053041 2160944 1267602 1054086 618131 603911 726241 726145 738430 745527 744909 753283 854020 852327 5410768 5628966 39.85 71.0 2
11:42:39 2024-01-24 773390 763921 182474 178599 308579 312933 351902 347138 203947 203999 259995 265970 301698 303566 4939457 5322822 7199640 6959380 1278897 1322716 264988 234649 263106 263294 311912 302363 289726 293191 193753 195809 787482 698313 1592103 1558457 393246 391023 550539 554517 693137 671515 688595 697806 709320 715017 676242 750257 2048192 2173221 1275088 1052586 619486 605399 724186 726659 740888 745626 742430 755767 850549 847460 5373922 5625961 39.85 71.0 2
11:42:40 2024-01-24 762445 765074 182509 178241 308647 313886 349988 344536 204332 203109 259194 270007 300783 302678 4930085 5345167 7190314 6919343 1264323 1322716 265617 235930 264519 261652 311439 304483 291230 292263 193789 197182 750290 703713 1575327 1558457 393826 387871 550186 555803 688051 671039 690559 691966 706382 720280 673746 745411 2040376 2148643 1264486 1066302 617709 603687 728858 724603 736985 747238 746454 750488 851790 857266 5451721 5623611 39.85 71.0 2
11:42:41 2024-01-24 764684 765928 181575 179099 306978 313921 350840 344536 203981 203073 259630 264600 301837 301688 4930085 5280554 7134362 6943794 1277405 1322517 266353 233310 263106 262419 311657 302871 290538 292761 193894 194658 753464 705726 1595272 1565111 394417 390102 550081 556269 689820 673815 689714 689921 705882 715017 669582 742190 2043832 2142556 1253885 1063221 611840 601327 725727 719203 733972 748400 745970 746592 852177 854810 5474427 5632983 39.85 71.0 2
11:42:42 2024-01-24 769071 766188 181893 178365 306450 314621 347643 344500 204122 202719 259194 264820 299906 302830 4928900 5261751 7097061 6944111 1277699 1322554 265980 233240 263070 261835 311403 303154 289726 289308 194509 195276 766161 696822 1581908 1572135 394155 387907 552138 554716 687077 675301 687615 691390 703268 716562 667616 744314 2042344 2133362 1279328 1058880 613925 605399 726793 718484 734898 743982 739737 745791 856547 853567 5493238 5625961 39.85 70.9 2
11:42:43 2024-01-24 773215 766225 180780 178003 306987 312933 348693 345609 203455 202401 259630 263975 299871 302683 4935935 5252522 7121956 6941977 1296324 1320872 263070 233275 261482 261035 312019 302015 288917 289783 193588 196064 755051 694335 1602805 1572135 392303 386929 550575 551968 686105 671515 684542 688944 707247 717976 668598 746474 2046737 2148643 1266607 1053937 612455 604757 724186 719504 738068 746115 737338 749085 854849 847352 5420194 5625961 39.85 71.0 2
11:42:44 2024-01-24 772491 763871 180715 177935 306987 313886 347608 346801 202965 202649 257528 265598 299800 302511 4940651 5291902 7169119 6980394 1281068 1323696 264282 234675 261229 262306 308257 300776 288917 291216 193753 195550 740644 695327 1587676 1562889 392174 390102 550575 551968 692001 672468 685553 691930 703196 710207 667616 744277 2048192 2160832 1248911 1044760 613763 604542 719638 719504 735973 740760 736644 750187 851790 848150 5433502 5625961 39.85 71.0 2
11:42:45 2024-01-24 773353 763921 181288 177413 306987 311002 350257 345574 202931 202826 258359 263940 299591 304589 4939457 5332112 7235146 6941826 1277405 1319933 263141 232950 260782 261105 309878 302724 288856 290630 192907 194052 743942 696320 1604339 1562889 390535 387245 547431 551577 688051 667648 682491 691734 703124 712318 670605 745374 2044734 2154804 1257218 1044684 615074 604401 719527 718151 736985 738757 736681 745497 849874 847551 5395644 5621933 39.85 71.0 2
11:42:46 2024-01-24 764684 763345 180745 177129 306870 311948 348586 343015 203280 202365 257348 264785 299505 302255 4935935 5348052 7252117 6942386 1262095 1315239 265236 236704 260746 261140 309051 301932 288865 289488 193077 195276 751877 704844 1565005 1553643 391713 387907 547431 552880 687077 666667 686268 691881 699735 712282 669072 738726 2040376 2148643 1266607 1054086 613763 598949 721172 719203 728848 738594 739973 746049 846262 849351 5463416 5626008 39.85 71.0 2
11:42:47 2024-01-24 765806 765351 180711 177722 306978 310495 348657 344955 202931 202365 257600 262110 299800 302511 4942982 5299666 7143872 6933231 1270120 1318841 264203 236632 261265 260343 310095 300699 288408 288834 192602 195789 755051 703713 1581537 1561779 390535 387145 550575 553536 684057 669358 686639 683866 700266 712354 664281 736617 2038927 2133362 1276390 1060724 608949 594825 721684 714313 728848 743642 739709 745342 850512 849952 5478339 5634104 39.85 71.0 2
11:42:48 2024-01-24 771587 763912 180706 177095 306483 311948 346284 344500 202931 201508 257564 262949 298892 302762 4939389 5275003 7119670 6940622 1290670 1318841 261725 234015 260746 259084 312108 301271 288996 291216 192696 194866 751877 692357 1616711 1572135 389911 384252 547431 548740 681749 667648 681486 683902 705382 712354 664881 737736 2037478 2136418 1262366 1053923 609225 601872 721684 715398 733338 739458 734557 744244 847401 847551 5429619 5627624 39.85 71.0 2
11:42:49 2024-01-24 777078 763921 180106 177256 306088 311439 346527 344955 202336 202684 256736 262730 299311 300440 4951254 5269279 7167467 6951983 1283188 1319067 262738 236965 258342 260343 310968 300657 288779 287923 192298 194694 755051 695327 1572442 1560671 388565 387763 548982 550406 687564 669614 678521 686921 702321 707392 663339 739871 2040376 2151504 1264486 1043297 607490 598299 715531 711214 731673 738763 735080 744583 849874 838374 5424070 5638331 39.85 70.9 2
11:42:50 2024-01-24 775031 761658 180719 180477 306987 310966 346022 343431 201744 201554 257528 264564 297537 301717 4954800 5314889 7181148 6952210 1277405 1318804 261970 236642 259977 261783 309871 305455 288775 287932 192637 194150 755051 693345 1574684 1558457 389671 387564 544201 547153 684057 664675 680264 689432 703849 707108 664643 739415 2040376 2145623 1281449 1044760 611840 600100 718033 716957 732915 736134 735080 745342 846032 838446 5414637 5637003 39.85 71.0 2
11:42:51 2024-01-24 771819 762806 180676 180492 305513 309051 347608 343431 201710 201730 256736 262852 298194 304120 4958328 5345377 7218291 6954064 1273755 1318128 261205 233506 259615 259514 307755 300948 287234 288869 191390 195003 734419 698679 1591594 1556248 388841 385135 543715 547116 683537 663261 679989 687932 699205 708892 665657 739309 2037205 2159412 1264486 1044760 612020 597703 715025 717466 731709 735055 737176 745872 840739 838374 5373922 5637003 39.85 70.9 2
11:42:52 2024-01-24 764105 763345 180356 180355 304864 310024 346284 342943 202650 201450 258800 263878 297742 301996 4943009 5362258 7229541 6940622 1256204 1315031 263509 232049 259540 259084 306327 302080 287638 286981 191425 194150 748703 698313 1616162 1557080 387718 385406 543715 549517 681813 663460 682527 687408 694183 708139 665150 732816 2031104 2137906 1258125 1054086 610716 597500 718617 717466 724690 734287 736652 739839 838920 845720 5472835 5626070 39.85 71.0 2
11:42:53 2024-01-24 764105 768135 179542 176294 304682 309086 347084 343015 202762 201415 257099 262084 298299 299629 4943009 5303023 7150254 6935091 1268307 1318841 262371 232049 259104 257970 307755 297563 288775 291781 191355 194150 745529 701317 1568294 1558457 388841 383947 547044 550406 680810 665688 681486 680727 697214 707108 660415 732816 2031104 2124132 1253885 1054086 603818 595809 717562 710284 724690 738237 735080 737704 843076 843262 5485399 5627624 39.85 70.9 2
11:42:54 2024-01-24 767166 763907 179537 180324 304691 312181 346292 342474 203740 200223 256665 261388 297397 300798 4943009 5291978 7123443 6944615 1292788 1317868 259545 232538 258021 262532 309871 299815 287117 288594 191222 193878 749695 691863 1596293 1567677 388841 381887 541104 543852 678883 664203 677367 680727 700230 708139 662363 737148 2033994 2134399 1258125 1046961 604901 597500 714519 710284 729569 737198 731840 740965 846262 839377 5416321 5637003 39.85 70.9 2
11:42:55 2024-01-24 760620 761685 179379 180542 303053 312845 346292 342726 203170 200328 255841 263027 297816 300756 4952441 5333966 7177673 6959380 1275877 1315249 260771 232013 258342 262937 306861 300845 287117 287949 191425 193437 748703 691863 1580665 1558457 387464 385372 542175 543852 681330 661852 676330 684907 698146 703413 663339 737148 2031104 2142556 1275088 1043390 608357 594825 713414 711214 728848 730373 728618 739950 839298 838441 5395772 5626074 39.85 70.9 2
11:42:56 2024-01-24 767388 757368 179899 177763 304787 311225 348367 341246 201609 200363 255090 262590 297554 300725 4942982 5353054 7196354 6930967 1252645 1315249 261170 231094 258342 263008 305403 299210 286916 288423 191054 193878 743942 697814 1614401 1553643 389675 382763 541408 546693 678402 659512 679483 683866 696227 707392 664281 727926 2026778 2130304 1215642 1054086 608357 594216 715531 713266 722056 734577 734520 738370 837068 838446 5461120 5621653 39.85 70.9 2
11:42:57 2024-01-24 762445 765470 179083 178264 303008 311298 347875 341486 201609 200328 256379 260954 297852 297451 4948829 5284305 7082817 6926300 1272242 1314062 261170 231292 258342 262496 305864 297203 286916 287140 191390 192353 745529 692340 1576539 1567677 388565 380782 542944 540756 674941 663737 678331 680245 694183 708391 656541 732542 2028219 2114975 1253885 1049594 604626 596231 715025 709780 726747 734323 726172 735504 841407 839034 5439078 5625961 39.85 71.0 2
11:42:58 2024-01-24 769785 765733 178800 177763 302627 311298 345913 342557 203027 200293 255055 262555 298032 299278 4945300 5327280 7163211 6944577 1277699 1314315 259941 231292 256718 262824 306861 297563 287117 287252 190788 192962 756638 691242 1582002 1557352 386640 383103 541067 540756 681813 662791 673381 682177 694147 699176 656541 732295 2031104 2142556 1260246 1035808 602960 596231 709411 709277 725717 729164 727851 739876 840181 836002 5436805 5642287 39.85 70.9 2
11:42:59 2024-01-24 773674 764583 179276 177274 303835 308234 346892 342233 202603 200888 255020 261275 297432 301000 4954800 5322822 7233269 6942015 1264323 1309658 260338 231256 256435 259218 305674 298370 285436 287140 190153 192962 746521 701820 1578889 1544397 385546 382798 541408 547116 680328 659979 677367 682661 690651 700232 659443 727963 2021831 2134399 1253885 1046540 606194 589812 711419 710136 719628 730553 728618 736554 834699 839034 5455616 5625771 39.85 70.9 2
11:43:00 2024-01-24 764595 764688 178873 176770 303115 308597 346623 340694 202603 199944 254912 259865 296809 297487 4942982 5288365 7103091 6912224 1268621 1315249 261170 230674 256754 258854 306861 297491 287117 285824 190187 192657 762987 695289 1562451 1561779 387189 382655 541031 543852 673951 662321 678331 678801 694751 703413 655061 729492 2025339 2111491 1277208 1044684 603182 596304 713471 706267 723152 730445 725781 734983 842039 837849 5470871 5636855 39.85 70.9 2
11:43:01 2024-01-24 774291 763568 178305 177266 303068 310419 344828 340730 205259 199770 253562 261493 297658 297306 4948829 5291902 7143688 6954416 1275877 1315249 259545 230608 256718 262532 305962 296998 286812 286012 190487 192219 758225 691349 1575197 1556248 385872 382494 541408 543544 678883 660447 673308 681693 696227 698157 656541 730662 2031104 2139484 1266607 1038055 604470 592464 708405 708272 724690 724713 725781 737116 836480 834197 5423302 5642368 39.85 71.0 2
11:43:02 2024-01-24 774571 764652 178839 177010 303124 308524 346157 341389 204903 200258 254342 260478 297714 298988 4945403 5328306 7218291 6940622 1269762 1313382 259579 231094 255108 258854 306825 297563 285201 287252 188993 192962 743942 701209 1582726 1543300 384111 382655 539077 543852 678402 656108 671290 678801 685205 697141 659443 730352 2021831 2148665 1261230 1043274 603182 585883 706363 709277 720453 725259 730491 735504 829841 829433 5398291 5632949 39.85 70.9 2
11:43:03 2024-01-24 769238 765742 178873 176457 303084 308669 344937 340634 205081 199041 257170 259546 296984 300125 4945327 5355688 7172550 6906631 1257504 1313382 259364 230179 257546 258093 305962 297527 284095 287050 189555 192353 743942 696322 1564270 1549237 386093 381037 537554 544316 673083 654148 674817 678283 689154 703304 658008 725716 2016093 2120983 1249644 1054692 603182 585919 711419 708272 719628 730373 728618 730630 833481 839377 5442821 5625885 39.85 70.9 2
11:43:04 2024-01-24 764696 763812 178305 176030 302312 308151 342997 340609 202532 198936 254698 259073 295225 297234 4954665 5297594 7078410 6931244 1276128 1314099 259545 229821 257248 257695 306609 295914 284965 286262 189853 191445 750885 688881 1591603 1565455 385546 378894 539239 541238 671653 656572 670814 672772 693927 702278 652696 729530 2021831 2118120 1263449 1044760 599765 592009 710418 706062 720489 730620 722580 732923 836847 836999 5437930 5625885 39.85 70.9 2
11:43:05 2024-01-24 770054 765465 177252 176779 300478 308379 342997 340072 202037 199110 258889 260695 294368 297365 4945403 5324898 7143688 6954416 1275839 1313382 260751 229821 255072 258491 305746 295677 285085 284916 189932 191713 759812 690855 1574907 1554042 384419 380479 540641 542005 676963 658542 669316 678530 691212 694399 653206 727823 2026245 2136390 1253885 1035435 601214 591882 704096 703626 719944 725594 724701 736293 835625 831498 5437930 5641007 39.85 70.9 2
11:43:06 2024-01-24 773269 757373 177811 176285 301886 306572 344719 340323 201473 199492 258706 259108 296877 297414 4949072 5328306 7233419 6940092 1264323 1309658 258000 229821 254289 257695 305531 295677 283662 285387 188924 192184 742355 698313 1560273 1540017 382069 381037 536759 543544 674941 653127 669997 674823 685097 694399 656541 725791 2018960 2145597 1260246 1041049 598897 588312 704366 707269 719628 727382 729816 734685 830226 831056 5391180 5632983 39.85 70.9 2
11:43:07 2024-01-24 759669 757359 178075 176065 301845 306933 342961 338855 201473 198522 256681 258216 295691 299774 4947604 5355688 7150900 6892495 1255215 1313382 257966 229143 256468 255720 305962 296447 282762 286298 188924 191747 739180 697814 1571363 1548965 383297 378821 535172 543159 669715 653127 669353 672772 687072 701254 654615 725200 2012559 2117976 1267727 1047769 599005 587159 708908 702134 718023 731691 727702 728374 830906 834039 5456876 5617908 39.85 71.0 2
11:43:08 2024-01-24 765806 763694 179537 176276 300469 309324 341852 339845 201333 198729 255718 258250 294403 297523 4945403 5290037 7103148 6927117 1285255 1315249 258885 229179 255108 255720 306393 295190 283662 285187 188924 191445 742355 689404 1616729 1566565 383839 378785 538315 539179 669715 654111 669521 672486 691139 699140 653169 726750 2018960 2120983 1245404 1041808 597300 589198 705863 702947 722664 731100 722395 730445 834552 829809 5417264 5627624 39.85 70.9 2
11:43:09 2024-01-24 770730 762916 177150 176285 299496 308669 342370 340193 201368 198487 255539 259865 294305 297038 4952361 5328687 7158972 6946978 1273755 1313382 257931 229073 256641 257695 303567 294740 284494 283613 188924 190906 752869 688881 1570055 1553643 382646 381575 538315 539598 673951 655572 669997 674786 685241 693766 651247 725679 2021831 2134399 1260246 1035435 599728 592081 705156 705059 719518 721215 722120 732998 833179 829772 5397119 5617643 39.85 70.9 2
11:43:10 2024-01-24 764520 761411 177218 175757 300442 306897 345608 337219 201896 198487 255105 259469 293855 297487 4952464 5367626 7211762 6931790 1254890 1309621 259510 228531 254289 256832 303213 295398 282762 285014 188890 191109 739180 696322 1579521 1549237 384383 378894 532090 541238 670665 652202 669353 674750 686101 694363 654597 718203 2009700 2120711 1243283 1047284 602434 588129 709219 707067 714456 725403 724564 727604 826554 833412 5466463 5625998 39.85 71.0 2
11:43:11 2024-01-24 761982 762486 181240 175784 301144 306681 342925 336711 201333 197901 254816 257857 295204 295150 4942982 5288384 7089261 6921865 1268621 1312449 257966 228327 255072 255685 304566 294740 282832 282748 188924 190139 742355 688881 1562099 1558457 383942 378216 537102 538000 667785 654610 670952 671533 685133 699314 647461 720867 2018960 2099747 1262366 1045828 599075 591661 708210 701064 717516 727528 718488 727641 833771 829772 5433502 5626271 39.85 70.9 2
11:43:12 2024-01-24 773406 761407 181240 175333 301108 306861 341852 338238 200912 198487 252774 258576 295942 295637 4952398 5267188 7112524 6942015 1275877 1313382 259431 228522 253085 256868 304030 293806 284210 283379 188593 190508 748703 688881 1585967 1552727 381494 378894 532090 537964 673561 653591 667071 673248 685169 691743 651283 723580 2020395 2131363 1258125 1037892 601574 590499 704192 704558 719592 722549 722120 731915 829049 826919 5368618 5628966 39.85 71.0 2
11:43:13 2024-01-24 764595 761187 178882 175232 299532 306609 342961 336204 201473 197866 254368 258319 298784 297451 4933150 5342706 7210837 6931244 1253994 1309658 258754 227655 253864 255720 302716 294704 281865 283737 188297 190808 739180 695323 1581826 1549237 383260 378821 534508 539598 669715 650818 671430 672772 686101 694399 654133 718498 2009700 2122828 1265561 1050207 600716 586990 707292 705059 714456 721215 723460 726717 825531 829325 5474298 5621933 39.85 70.9 2
11:43:14 2024-01-24 762526 764722 180916 175793 297685 306609 342370 335698 201192 197832 254636 257464 298784 295357 4952361 5292166 7078410 6911987 1267681 1313382 259979 227655 254077 255292 304102 293841 282691 281852 188593 189874 762987 690249 1566973 1558457 382646 377612 536722 537167 665825 652728 669997 669633 687072 698327 645488 718166 2015428 2104944 1253065 1043199 597117 589565 706197 700493 715339 724910 717503 725684 829841 827539 5471232 5625961 39.85 70.9 2
11:43:15 2024-01-24 773406 761407 177745 175232 298137 306357 340820 337219 200562 197832 252738 258319 295526 295150 4952361 5296743 7145373 6952210 1279525 1313382 258885 227655 254255 255720 303177 292875 282726 282024 188297 190174 748108 688881 1565037 1552540 378740 378857 536722 537167 672606 654054 664125 671533 687072 688203 645488 722494 2023356 2132570 1253885 1031978 598152 588729 701161 701027 715375 718608 716482 727790 827389 827182 5414637 5628966 39.85 70.9 2
11:43:16 2024-01-24 771594 761411 181245 175027 299532 303995 342104 337728 200074 197901 252810 257464 294305 296326 4954665 5333494 7212530 6922135 1264323 1309621 258885 228458 254509 255257 302681 293488 281007 282748 189078 190473 739180 698313 1572422 1540017 380135 377324 532240 538073 670665 646962 663109 671058 681050 689207 650990 722532 2016866 2140819 1256628 1038390 597300 582597 699856 701064 712884 718895 722580 729681 823119 820347 5380371 5627624 39.85 70.9 2
11:43:17 2024-01-24 760239 760872 181240 174596 301144 304994 340784 335698 200562 197043 254241 257464 293203 296744 4945300 5365067 7168318 6887509 1248154 1309715 258885 227461 254289 254118 302256 293694 280153 283145 189078 189909 737593 694335 1578788 1547041 380919 375315 532240 537964 663837 646505 668094 669633 683709 694074 650953 718274 2007254 2128144 1236922 1049490 596875 583307 704692 699078 709256 721395 723667 724325 825531 827539 5442322 5609872 39.85 71.0 2
11:43:18 2024-01-24 763527 757066 180951 174630 297716 306897 338731 336168 200248 196598 254241 256681 294383 295601 4938341 5276798 7103091 6912224 1283423 1309658 257224 227620 257958 253659 303177 292465 280972 281887 188945 189312 737593 686915 1578507 1558457 380135 374261 532018 531707 665789 652220 659645 668006 684681 692570 645657 722307 2014722 2125468 1243283 1030507 594726 586647 697196 696533 711373 720398 715145 729348 827874 823311 5425740 5627624 39.85 70.9 2
11:43:19 2024-01-24 772486 760868 181118 173806 299287 303637 338766 337491 199656 197660 252738 256647 294590 296297 4948869 5334190 7180989 6940622 1269842 1309658 257330 227620 254689 254083 301972 292875 279349 283180 187671 189347 729658 691371 1593086 1548139 379595 375914 530698 531707 669040 646505 662471 671313 685654 692679 652225 722607 2011855 2136261 1254733 1035435 597300 583676 697196 701064 715945 720303 718304 727790 818299 823128 5358710 5618246 39.85 71.0 2
11:43:20 2024-01-24 760239 760868 177750 174109 299659 304494 340269 334688 200341 196564 252774 256681 294697 296960 4954665 5363338 7162338 6912599 1246342 1309621 258124 226950 253509 254289 301339 293314 279266 281887 188812 189278 736006 694058 1559504 1547041 378704 374788 530323 537315 663399 647562 665859 668006 680805 694255 647279 717326 2005397 2107612 1252567 1044760 593488 580287 700056 695857 710137 721359 718851 722446 822977 820419 5442322 5616474 39.85 70.9 2
11:43:21 2024-01-24 765806 757103 177527 174079 297438 305639 337674 336711 199621 196632 252774 255867 294177 294699 4932838 5261751 7103091 6912261 1283188 1309658 256468 227655 254150 253305 303213 291540 280153 281852 188546 189632 739180 690386 1589288 1558457 379595 373892 533372 533360 666193 650367 660946 666110 681154 691176 644358 721539 2014722 2120983 1243283 1026562 592224 583526 696702 694712 710259 717967 712271 726606 825531 820222 5416321 5613888 39.85 71.0 2
11:43:22 2024-01-24 769901 760329 177501 173927 298137 302451 339791 335698 198997 197523 252524 256257 293764 294699 4945403 5319040 7190314 6931244 1263419 1305990 257862 226915 252684 253659 301303 291984 279656 281524 188149 189278 736006 696320 1558333 1535655 378445 375315 530552 538145 668089 645689 664474 668465 677844 685205 645805 713034 2005397 2114975 1234802 1038918 595490 582835 699211 699078 705854 716448 717391 719301 817180 820383 5434933 5618022 39.85 71.0 2
11:43:23 2024-01-24 772342 760828 177501 173481 297753 303070 340544 334653 199448 196598 252702 256428 294177 292791 4942982 5276835 7076145 6912486 1264692 1309658 258885 226213 254150 253270 300811 296949 282669 279766 188812 188615 753464 688881 1571402 1554943 380135 376204 532093 533738 661769 647347 662583 665637 681422 693169 643865 717289 2007565 2108769 1234802 1037892 591338 583305 697196 691930 711337 720508 713321 721421 825531 820222 5410416 5617908 39.85 70.9 2
11:43:24 2024-01-24 767979 759254 177276 173521 297547 304922 338184 334688 198997 196598 252310 256257 292389 295185 4933150 5334190 7143688 6940622 1269213 1307764 256863 226247 252720 253270 300768 292019 279393 280376 188546 188057 742355 686424 1556893 1547041 379595 377272 528980 533360 664304 645763 658673 668429 682255 685241 647678 718498 2003287 2130203 1261230 1031406 594755 580206 693223 697769 710372 716448 716482 723548 816363 817257 5361560 5618246 39.85 70.9 2
11:43:25 2024-01-24 762413 759258 177252 173490 295923 303070 338731 334001 199656 196257 251493 256469 291387 293685 4952361 5356104 7161086 6902331 1246139 1305837 258088 225478 252720 253803 300768 291713 278418 280566 188281 188649 731245 692836 1596622 1547206 380676 375672 529044 533969 661447 644847 662545 664221 676849 692679 644504 712170 1997564 2103108 1248236 1044760 590098 579125 699395 692945 705355 717129 717503 718208 818299 820802 5436805 5618246 39.85 70.9 2
11:43:26 2024-01-24 759640 761411 177243 173249 297131 304494 337674 333855 199621 195985 251919 256760 292382 293765 4948829 5297744 7059759 6921865 1277946 1308692 255716 225862 257581 251721 301869 296666 278453 280104 188017 188353 736006 684956 1572659 1560966 378519 374080 531686 531510 661447 647140 656693 662229 680255 685349 641170 717438 2005397 2116475 1263396 1026110 589653 583663 691978 689627 708359 712381 708093 723511 821923 816221 5406902 5623611 39.85 70.9 2
11:43:27 2024-01-24 770231 760325 177492 172350 296785 302150 336658 334724 198203 196564 251140 257300 293048 296964 4948829 5339683 7161235 6942278 1266498 1305837 255716 226178 252648 252494 299514 296913 279564 281113 188511 188353 729658 691844 1584182 1548308 377447 373820 526742 531960 664304 641964 658636 663926 676443 683278 645841 712170 2001863 2120983 1232682 1033962 593029 577895 695884 693999 702257 712309 714410 718171 817574 819643 5436805 5617908 39.85 70.9 2
11:43:28 2024-01-24 762448 760863 176431 172419 297825 303013 338184 334001 198375 195985 251104 256042 293502 293318 4945403 5295005 7115711 6902840 1260714 1305988 256899 225828 252684 252072 300846 291839 278453 280609 187489 189036 734419 696822 1555279 1548792 378519 375140 531450 536618 661879 647599 662284 663280 677918 685385 638308 712607 2003287 2087393 1247094 1037650 589653 583663 697196 690392 707356 716448 708695 719489 820725 818485 5453997 5609593 39.85 70.9 2
11:43:29 2024-01-24 767906 760854 176192 173252 296926 303106 337165 334150 198375 196257 250327 256216 292184 292425 4948932 5307715 7125037 6940622 1272205 1305874 255716 225478 251652 252494 298990 292045 278929 281330 188174 188408 745529 687280 1581796 1548792 377982 374083 531826 531923 664304 645616 657849 665200 676191 685991 641822 715362 2003287 2122828 1261230 1026562 593270 576870 691978 695018 708396 712381 713321 720834 815208 811441 5361560 5618022 39.85 70.9 2
11:43:30 2024-01-24 760445 759791 176987 172428 297685 302610 337674 334001 198997 195035 251140 257120 291093 294492 4958313 5365697 7171664 6902631 1243299 1303951 255716 225129 252720 251686 298572 296913 279689 282561 187742 188408 732832 692836 1566583 1544397 378519 374080 527543 533507 658643 641656 660699 661401 676395 690200 644926 707991 1997601 2098618 1266677 1040415 587138 577895 695224 689395 702221 717967 711729 717953 820725 819643 5458454 5617984 39.85 70.9 2
11:43:31 2024-01-24 767984 757112 176757 172462 296349 302150 335645 334419 197721 195950 251104 255221 292630 291980 4952398 5246761 7103167 6937344 1279450 1305837 255716 226020 250661 251511 301230 291584 279725 281330 187874 187920 736006 688881 1567996 1546592 375433 375140 531450 532033 662459 643663 654941 661144 677808 681250 636398 710077 2005397 2111763 1236922 1023192 589653 576870 691978 690863 706354 708166 708191 717153 815955 811405 5406902 5622046 39.85 71.0 2
11:43:32 2024-01-24 767149 759796 176228 172428 295906 302267 338220 334001 198030 195985 250116 256760 291128 292729 4948829 5324521 7218291 6921362 1254890 1304136 255716 224781 250661 252250 301017 292276 279725 281330 187454 187920 734419 696322 1554243 1533515 378250 375140 526072 533687 660080 641202 662433 664221 674973 685119 643555 708163 1994014 2096587 1250402 1041790 589653 577077 696702 691844 701952 716448 713284 714238 816363 818449 5435159 5606987 39.85 70.9 2
11:43:33 2024-01-24 760898 760329 176148 172350 295552 304304 337153 334001 198306 195001 251068 255971 290811 292835 4942705 5291978 7072634 6913072 1278612 1307847 254044 224712 252110 252770 301942 291547 279653 279784 187418 189450 734419 684329 1592609 1556525 376232 371972 528146 528438 656709 643713 655122 659420 676959 679743 635390 711122 2003287 2114975 1236922 1024649 589233 576798 689981 691844 705818 708094 707184 718428 818680 811103 5405205 5618246 39.85 70.9 2
11:43:34 2024-01-24 769896 759258 176395 172076 297973 301303 336115 335654 197378 195950 250291 256042 291093 293538 4954665 5332095 7212793 6931244 1264323 1305990 254612 225741 250727 251829 300161 291899 279331 281367 186703 188215 742156 695822 1566317 1534607 375204 371657 526072 533580 662238 641537 658785 664000 667178 680735 640044 707081 1994014 2102543 1279955 1037650 590494 577486 695884 691844 700691 711234 709601 713694 811676 818449 5435032 5608867 39.85 70.9 2
11:43:35 2024-01-24 765948 760872 175560 172393 295070 301162 336658 333423 198306 195305 250679 255792 293197 293397 4948829 5290037 7065519 6912968 1263104 1308782 255434 225841 252146 252878 300234 291492 279331 279302 187981 186743 732832 686787 1593794 1555852 378099 372761 526851 530379 655672 643934 653866 656554 676630 685133 637297 711627 2003287 2098618 1228441 1026110 586303 577895 689981 685877 706354 712273 708191 720114 817071 811686 5397483 5618246 39.85 70.9 2
11:43:36 2024-01-24 767430 759254 175990 172044 296192 301867 336822 334001 197687 195339 250256 255782 291058 293801 4952361 5337986 7134362 6952587 1266626 1309440 255185 225584 250907 251337 300022 293288 278047 279748 186786 187296 729658 686787 1573976 1544397 375809 373552 526010 528064 658643 641994 652440 663566 675010 680256 642079 710934 1996852 2122627 1252567 1026110 590916 576225 689003 691844 704320 708130 708976 718465 809172 811686 5359807 5608867 39.85 70.9 2
11:43:37 2024-01-24 757998 759254 176457 172046 295626 300704 335574 334001 197687 199209 251068 255221 291058 293765 4945384 5322436 7123443 6903197 1262057 1309715 255399 224643 250871 250778 300658 288464 279725 279748 186489 187591 755051 693830 1557215 1543300 374985 372843 527632 531997 656673 642111 660286 659924 675010 684276 636621 709172 1994014 2089787 1252567 1032491 586303 579536 691978 686848 704320 712309 704562 714238 816363 811261 5416321 5608867 39.85 70.9 2
11:43:38 2024-01-24 765802 760059 175429 172325 294425 301197 334600 333965 197070 199351 249518 255186 290244 293765 4961739 5345492 7153013 6928824 1267535 1307850 253939 225304 250095 250778 300028 290761 278083 281330 185860 187693 749695 691863 1563685 1536213 374590 373024 525674 531281 659613 638316 654757 660465 667070 680198 637821 704998 1991182 2098693 1250402 1033687 587975 576261 691978 690863 697187 708382 709200 712137 808601 811405 5434933 5614239 39.85 70.9 2
11:43:39 2024-01-24 760476 760329 175841 171769 296224 300695 336115 333135 197378 194731 249482 254403 291058 293356 4943705 5301377 7098016 6911166 1263905 1305916 255469 223949 250871 249977 297559 290109 279331 278657 187226 186192 753464 686915 1562810 1556525 376378 371972 526072 527282 654974 643897 653866 656054 675010 683278 634530 707955 1996852 2095632 1224201 1027573 584637 577077 689003 683829 704014 711234 707184 715838 816363 810540 5397483 5608867 39.85 71.0 2
11:43:40 2024-01-24 767979 758061 175205 171769 295740 300915 336409 333965 197104 199387 249307 254794 290139 293702 4952361 5343482 7162338 6935091 1264323 1304025 253160 225625 250059 250360 299496 290865 278011 278988 185741 187564 737905 690386 1569727 1540017 374071 371972 523072 528873 658643 635495 653257 659961 666804 676372 635463 704460 1991182 2104776 1248236 1031757 587975 574597 690997 689613 697187 707383 708191 712137 808030 811333 5427742 5614239 39.85 70.9 2
11:43:41 2024-01-24 760786 759240 175429 171262 296224 298849 335574 332954 197070 199280 249272 254794 290572 291925 4942982 5292232 7079909 6919343 1266498 1305916 255059 225841 250871 252203 299496 290254 277959 278177 186964 186063 729658 685311 1558110 1553643 376378 369844 525637 528873 653265 641166 650981 654822 674973 681285 636621 711346 1995260 2104795 1224201 1022464 583807 576261 687054 681826 701189 707063 704025 716895 817250 807003 5389777 5618246 39.85 71.0 2
11:43:42 2024-01-24 767984 758144 175438 171232 296192 301656 335872 334001 197070 199351 249097 254438 290104 298771 4949068 5343482 7184968 6933231 1262095 1305916 253904 224608 249286 250360 297595 290218 277763 278961 185777 187228 728269 694335 1562011 1530797 372416 371755 525301 530456 658177 637853 654633 660428 668763 676372 636398 700857 1988045 2095065 1246070 1035435 587975 574291 691487 688907 697187 709384 708191 709195 808340 811333 5434971 5608867 39.85 70.9 2
11:43:43 2024-01-24 758738 759254 174443 172205 294178 299373 335574 331641 197378 198930 249161 254438 290139 293471 4938257 5295360 7074794 6938147 1279235 1306807 252385 224608 250059 248901 297355 288586 277763 278764 186050 186709 729658 683979 1586310 1555852 374683 369367 524557 522693 653229 639952 650936 652673 667214 676372 633882 709911 1996852 2102543 1228441 1019486 585886 576669 684034 683829 701189 703404 702988 714276 811609 809359 5408588 5609834 39.85 71.0 2
11:43:44 2024-01-24 767171 759254 175001 171232 295705 299387 334635 332918 196455 194731 248712 254438 289698 297925 4942928 5322822 7197416 6914366 1259032 1303988 253904 223949 248623 249351 297631 288622 277373 278585 185494 186192 728071 694335 1551234 1529657 373998 371972 523072 528884 654900 634598 654868 658022 669711 681159 636398 700857 1984742 2087356 1264464 1035435 583807 567892 688028 683793 696693 708130 708191 709504 808030 811113 5435159 5604866 39.85 70.9 2
11:43:45 2024-01-24 760178 758989 174992 171193 294425 299373 333947 332954 196898 195697 249132 252882 289259 293042 4952361 5262013 7103091 6923799 1281030 1303988 253160 224018 248413 253684 296663 288274 277939 278353 186002 186192 732832 686915 1560020 1546105 369691 369844 523004 522729 654783 638340 651400 656554 671025 674289 633845 706578 1991182 2102761 1234802 1022918 586303 574560 684107 686885 701189 703259 703025 712137 806624 802428 5352155 5593731 39.85 70.9 2
11:43:46 2024-01-24 759962 757077 174478 170913 294147 300731 336584 329871 197104 198859 248502 254403 289189 298348 4952361 5369869 7147029 6886069 1249523 1304129 253265 223326 250202 249941 297631 288333 276151 278961 185151 186226 710531 690855 1554074 1537834 372979 368105 521593 527796 650919 634740 650981 652221 667344 679037 634818 698761 1984742 2074884 1252567 1032491 581288 574560 689003 681656 698175 707383 698862 709140 813981 811686 5474149 5606987 39.85 71.0 2
11:43:47 2024-01-24 769076 758989 174434 171223 294737 300768 333983 331444 196728 199316 247526 254829 289224 292114 4958313 5291789 7143706 6904934 1264285 1300401 252524 227659 248694 253684 297703 290812 275184 278177 185741 185677 729658 684956 1561995 1537834 371854 369808 521337 525876 654657 634611 649549 655554 667610 674800 636621 700857 1988843 2097124 1253380 1031023 586303 571984 688028 685877 693141 703368 704062 709140 807159 811141 5446210 5608867 39.85 71.0 2
11:43:48 2024-01-24 757998 759254 174434 171193 294706 300240 335349 330907 196762 198894 247944 253659 289259 291912 4942982 5284490 7058963 6895502 1266779 1304136 253230 224990 249500 250466 297667 288477 277143 277786 186037 185427 704295 683349 1574019 1549237 374108 368660 523072 525131 650919 634562 649512 652683 669440 676336 632015 707119 1991182 2099562 1246070 1018960 581129 573676 682758 681868 697187 703332 698330 712137 811572 802320 5391916 5608867 39.85 71.0 2
11:43:49 2024-01-24 768063 757109 174992 170650 294140 297919 333983 332449 195842 199245 247700 253624 288680 292950 4945300 5336931 7193923 6914366 1254890 1300401 253396 227427 247643 249109 295816 288477 276488 277981 184869 185867 740172 693345 1571738 1525904 372716 369880 521593 527282 653265 634740 651018 654628 667817 676372 636170 698229 1979351 2079122 1260038 1035435 581251 567784 687271 682624 693141 705574 705138 709140 808069 809359 5407726 5604866 39.85 70.9 2
11:43:50 2024-01-24 760717 759249 174434 170952 292999 300768 333911 331677 195842 195422 248712 252498 289123 292114 4943503 5263764 7111034 6931244 1268509 1304136 252490 224990 247714 253684 296722 287383 277373 277396 185600 185353 736006 684956 1558424 1540017 371854 369880 524557 525876 654284 637402 649276 655590 667106 675311 634818 704498 1984468 2111763 1226842 1024649 582978 567590 682758 681826 696200 702764 706141 711865 804840 802428 5374408 5600870 39.85 70.9 2
11:43:52 2024-01-24 759155 759254 174434 170148 293620 299605 333983 330942 196284 195422 248218 252038 289118 292114 4954800 5316547 7097827 6903197 1257119 1304136 253834 224710 248623 249941 295816 287630 277373 276368 185706 188994 743942 686915 1548128 1547041 373015 368624 523814 525876 649538 638108 649549 651297 667106 676372 632015 707377 1991182 2092763 1268890 1020285 580979 567892 682274 680690 699165 703404 700921 710007 810389 801683 5388064 5610235 39.85 70.9 2
11:43:53 2024-01-24 765806 758400 174156 170148 292565 299058 332936 330907 195808 198668 247526 252882 288382 298081 4958349 5349328 7185415 6912486 1262517 1304025 251682 227819 247682 253186 297545 287783 275535 278177 184529 186226 728071 690386 1582853 1530797 371139 368696 521556 522765 653554 632943 651400 654628 663941 675275 635898 698316 1983331 2084436 1266677 1036911 583807 567820 688028 681826 694650 707383 705100 706044 806016 808107 5427399 5604866 39.85 70.9 2
11:43:54 2024-01-24 759155 758176 174156 170139 292355 299338 333947 329943 196611 195286 247944 252671 288277 291875 4958349 5273188 7096559 6901277 1281030 1305990 250912 227499 247891 249241 297667 286710 276065 277129 185022 185481 728071 684329 1568310 1549237 369691 366448 521962 522902 649538 635190 645190 651297 668763 671814 628231 700857 1992597 2098618 1226321 1016784 582978 572425 682274 681656 697187 699167 698382 709140 807195 802320 5401342 5610235 39.85 70.9 2
11:43:55 2024-01-24 767711 757095 174126 170616 293941 297919 333983 331122 195638 198790 246453 253412 288382 292335 4959167 5358716 7164381 6893729 1240645 1300438 252068 227036 248658 249941 295852 288274 274834 277786 184822 185353 723310 688881 1569802 1535655 372716 367552 518981 525876 647630 632047 649512 650375 662931 676106 632948 699349 1981922 2072281 1268890 1029558 578649 567892 686046 678210 692836 703332 698879 705003 809245 807040 5474427 5598962 39.85 70.9 2
11:43:56 2024-01-24 767984 759254 173693 170655 292119 299605 332036 329943 195808 198965 246382 253624 288978 290537 4956840 5297255 7126669 6930126 1266460 1304136 251717 227072 246189 250326 295964 286293 276294 276510 184564 186901 729658 684956 1576539 1540017 369618 369511 523072 524387 653265 634562 647595 653632 666298 673305 632463 702425 1984742 2108769 1235695 1023192 581251 568728 680824 681558 694159 700223 703025 707923 800155 802018 5365029 5600870 39.85 70.9 2
11:43:57 2024-01-24 755645 757072 174156 170105 292352 297893 333983 329943 195808 195422 247144 251585 288978 291822 4954786 5301598 7103091 6904037 1257119 1300438 253056 224129 247749 249241 295572 286750 276488 275435 184857 188959 737593 686915 1571836 1540017 369727 366999 523072 525131 647666 634598 649549 651027 668763 676336 629192 700894 1985012 2086632 1215720 1017279 578237 567820 680758 677730 695178 701245 697885 706883 808637 801436 5378645 5610235 39.85 71.0 2
11:43:58 2024-01-24 772436 756808 173848 170071 292784 299605 331892 329943 195198 195149 247314 252568 288137 292685 4958328 5345377 7190314 6912486 1258840 1300363 251859 224394 246365 249766 296139 286714 274799 276510 183943 185319 724897 691863 1548892 1525904 370086 367552 519715 522693 652303 632495 649252 654073 663941 673815 632500 695800 1979109 2078199 1233076 1032491 578649 566754 684034 680690 691969 703332 700995 704747 802529 802320 5417994 5600594 39.85 71.0 2
11:43:59 2024-01-24 759594 757113 173732 170582 291710 298396 331856 329408 195774 194628 247731 252005 288102 291121 4952441 5263755 7078410 6907556 1278612 1303164 250808 227001 247473 248471 296973 286369 274834 276546 184400 188694 715219 682518 1569700 1549237 369655 365313 520083 521351 646642 632202 643289 648886 665894 670327 625502 698798 1984742 2097124 1241163 1017316 581288 567892 682274 681656 695707 697096 696893 707086 804840 799991 5368244 5593769 39.85 70.9 2
11:44:00 2024-01-24 759812 757058 173903 169919 292119 297595 333947 329609 196659 195108 249816 252991 287369 292004 4952441 5378457 7159208 6893729 1245458 1302274 251717 226841 248274 248471 295364 287342 273959 276546 183943 189029 718548 688881 1564543 1534878 369582 365021 519715 525503 645729 632225 649549 647548 663905 674289 621911 698814 1981922 2075256 1237408 1026110 580025 567928 682758 678764 695178 703295 696893 705003 806624 801154 5399182 5593769 39.85 70.9 2
11:44:01 2024-01-24 762986 756517 173166 170114 290061 297667 332395 329657 195604 195044 246932 251934 286899 292004 4952441 5343882 7133534 6903211 1262095 1300438 250528 227001 246400 248856 296268 286714 273087 277396 183978 188659 710531 684956 1574100 1535150 369299 366448 514099 522902 651380 628335 643782 652683 658092 671133 630976 695763 1975469 2080599 1262251 1030507 581288 568728 683515 681656 690008 700075 697835 700861 800293 802392 5427173 5593958 39.85 70.9 2
11:44:02 2024-01-24 757533 757113 172234 170148 290515 298027 333658 328130 196010 194628 246312 251164 288207 291034 4952441 5303482 7022234 6887658 1275877 1300438 249381 223607 247126 247705 295364 285842 274378 276051 183943 186152 724897 679448 1577509 1549237 369062 364729 519348 519805 643799 632047 641359 646487 663941 671133 627402 698761 1984742 2092651 1248236 1016509 579568 567856 680341 678764 693141 698318 694803 705003 802456 801436 5388064 5600870 39.85 70.9 2
11:44:03 2024-01-24 762678 755334 173300 169806 290586 297631 333658 329623 195604 195078 246277 252707 287369 291725 4952441 5346838 7164077 6895502 1241903 1298557 252490 222823 246365 249030 294300 286512 273959 275664 183663 186283 729658 688389 1555744 1534061 369691 365349 514099 522902 643799 627412 645685 645538 658092 675010 628267 694738 1975469 2066075 1239573 1026525 576184 568728 682758 673760 690716 699203 694803 700824 807195 802320 5461120 5593493 39.85 71.0 2
11:44:04 2024-01-24 765806 757109 173295 169810 290542 297631 331934 329124 195401 195422 245518 252320 287369 288477 4952163 5274476 7106386 6916928 1266498 1300438 250912 223136 245158 248507 293979 284951 274834 274785 183815 186116 724897 684467 1559895 1537834 369037 366999 520083 522126 650458 632943 643289 652221 665661 671133 628267 698798 1979109 2105781 1235695 1018762 578649 565481 677899 681385 691969 698318 697799 707086 798028 798871 5352155 5596877 39.85 70.9 2
11:44:05 2024-01-24 755645 755966 173048 169661 292147 297401 332612 328272 195367 194119 247420 250710 287299 291688 4952464 5292053 7103091 6883531 1255327 1300401 252801 223136 246365 248471 294051 284493 275413 274821 183720 185892 729658 688881 1544761 1537834 370349 365313 520083 524387 645200 632943 645758 648886 664916 672358 621947 698851 1981922 2080599 1262251 1016784 576184 568325 678822 673760 693141 699203 695334 706081 807139 797975 5370966 5600870 39.85 70.9 2
11:44:06 2024-01-24 765263 756255 173480 169405 293859 297667 331934 329266 195096 194225 245897 251514 287112 291688 4929601 5337715 7177663 6902831 1258486 1298483 250703 223607 245501 248017 295414 284964 273122 276247 182744 188923 721723 690855 1551876 1525904 368765 365277 517007 524387 649501 627375 647577 651297 658056 671133 628711 691600 1975469 2077942 1243440 1029521 578649 565444 682758 678727 689972 699167 699875 698729 798916 802570 5414637 5590109 39.85 70.9 2
11:44:07 2024-01-24 755841 757994 173014 171290 292237 297811 331175 327212 195333 193948 246277 251716 287264 290519 4952361 5282856 7076145 6893729 1277662 1300438 249347 223136 246259 246942 294950 284457 273605 274522 183325 186022 713656 683005 1580981 1546681 368253 364147 519312 520945 646149 631080 642101 648391 663832 667286 626144 698814 1984468 2090356 1248236 1016784 580301 570071 678380 680208 692089 694390 697388 704692 798028 797903 5349290 5599488 39.85 71.0 2
11:44:08 2024-01-24 757370 757998 173327 169640 291357 297457 331713 327741 195062 193471 249199 251094 286724 291858 4942982 5314501 7110278 6880310 1251309 1298483 250878 223100 246294 248017 296042 283589 273924 274750 182779 185892 712094 690855 1543247 1537333 370349 364694 520083 522866 645901 633596 641813 643645 664880 670327 627402 699847 1981922 2088874 1235242 1013893 575365 568728 674955 672700 690988 698318 691738 705003 803629 793342 5377779 5599488 39.85 70.9 2
11:44:09 2024-01-24 768415 758669 173417 169401 290401 295888 332720 327741 194455 194699 245946 251865 287073 290105 4942982 5339683 7170740 6884350 1240131 1298520 251297 222056 246294 248017 293127 286069 272254 274750 182779 185372 715414 686915 1603630 1530797 370876 363091 515363 521314 643578 625497 643745 644866 658092 672081 623780 693405 1975469 2069006 1233076 1023192 576730 569534 680305 674713 691039 699131 691466 700788 800720 799667 5391916 5588014 39.85 70.9 2
11:44:10 2024-01-24 765204 759085 173022 169708 289607 297775 330674 327706 194994 194473 245483 251094 285996 291592 4942982 5322436 7134362 6893729 1260714 1299442 249381 223136 245501 246907 294658 285160 271388 275628 182744 185761 723594 684956 1601456 1534061 368253 364729 515363 519768 647288 626434 643015 648886 658173 667250 625198 691073 1974065 2081149 1255612 1028752 579474 565444 681790 678727 687532 699531 697885 699777 796862 802570 5435159 5593493 39.85 71.0 2
11:44:11 2024-01-24 757327 759197 172062 169999 289563 297703 332450 328446 195792 194084 246206 251094 286534 290341 4942928 5290037 7041108 6893729 1268621 1300401 249416 222944 246330 246625 293603 284657 272670 274750 183325 185372 724897 682518 1558137 1548139 369299 362766 514099 519194 644035 629261 641188 646487 661924 666274 625144 695726 1984742 2090356 1250402 1016784 579887 568728 676904 678727 691969 694318 693816 702355 796862 793342 5340969 5598962 39.85 70.9 2
11:44:12 2024-01-24 760779 756328 172842 169313 290577 297212 331641 326463 195468 194084 245827 251198 285191 290792 4952415 5375256 7145373 6874971 1236126 1299478 250494 221745 246330 246907 292334 285080 272219 274785 182779 185372 715219 686915 1543674 1530797 368775 364449 513954 521314 642212 626896 643708 639952 657556 671814 623302 691600 1975469 2069006 1257825 1023192 575365 568728 680305 673724 690771 698639 689668 698729 800155 797939 5397483 5614170 39.85 70.9 2
11:44:13 2024-01-24 764115 755953 172096 169860 289691 297703 330406 327706 195028 194119 245347 250500 285528 291271 4952361 5334190 7115711 6888403 1260714 1298483 249312 222787 244780 246942 293369 284457 271164 275400 182744 185372 715374 684956 1581014 1530797 368253 364147 515092 518997 645692 625546 642101 647438 658961 666274 626512 690583 1974065 2081149 1237908 1028305 578649 565008 680824 677204 686037 694390 695865 698781 793413 802497 5431277 5606987 39.85 70.9 2
11:44:14 2024-01-24 756785 756890 172027 169704 290594 296722 331677 327750 194994 193612 245553 249735 286673 288545 4952361 5290260 7041108 6884350 1267681 1300401 249312 222240 246087 246111 293369 284107 271993 273875 182710 185207 723310 679448 1575778 1544397 368775 363934 513990 516658 642212 627375 639293 643608 658092 664797 622824 693677 1979688 2091839 1248236 1013893 578237 568325 674955 676698 691478 692257 691211 700824 795698 793306 5345339 5606987 39.85 70.9 2
11:44:15 2024-01-24 755645 756508 172092 168777 290136 296304 329711 326826 195130 193001 245589 249769 290633 290814 4952361 5367512 7130936 6874971 1239762 1297652 250238 222404 245915 245732 293127 284569 271164 274330 182420 185207 708969 687897 1573065 1530797 368253 363934 514998 520577 641303 626454 642797 644286 660543 667358 621906 690583 1972787 2073412 1237908 1020248 574140 567119 677339 673404 690988 699305 689668 698692 801889 793306 5383449 5593694 39.85 71.0 2
11:44:16 2024-01-24 764500 755575 172088 168626 291895 297212 329141 327212 194354 193647 244833 249769 285701 290889 4952361 5347458 7168318 6893452 1254890 1294706 249139 223136 244368 246872 292922 284023 272219 274524 181843 185372 728071 688881 1549513 1524821 367210 364147 513954 521314 645200 625546 643745 647438 656778 667286 626957 690521 1971798 2071942 1235695 1027984 576184 558878 678860 674713 686037 698318 695865 697787 796862 799667 5423302 5612709 39.85 70.9 2
11:44:17 2024-01-24 757421 756517 172062 169039 290594 296506 329640 325314 194522 193036 245589 249515 288097 288365 4952361 5269417 7055929 6893729 1275877 1298249 249972 222439 244780 245939 294300 283170 272827 273109 182455 185077 723310 682032 1563569 1546592 367731 363677 516094 513679 642212 627339 639330 644590 658092 663359 621906 694207 1979688 2086706 1239573 1013893 578237 566682 674405 676220 689972 693268 691738 700788 793377 792117 5349343 5608699 39.85 70.9 2
11:44:18 2024-01-24 755021 755958 172658 168777 290136 295852 329853 325875 194489 192697 248193 249528 285784 290970 4942982 5344554 7112246 6865593 1248480 1297600 249416 222439 245123 245389 293816 284416 270974 274330 182131 185372 714779 688881 1545151 1530525 368253 363934 514026 520945 642212 628511 641850 643952 658128 671133 623817 696419 1975469 2081149 1228745 1012452 573808 564572 673538 671497 689483 694318 690288 700788 800155 793454 5379962 5609985 39.85 71.0 2
11:44:19 2024-01-24 764595 757267 172567 167903 290749 296354 329782 326860 193348 193647 246492 250990 285667 288703 4945327 5322822 7187009 6893729 1250956 1296730 249347 221745 248814 246872 291587 283589 271164 273074 182166 185077 707406 690361 1535963 1519420 368253 363091 513904 519732 643122 623775 643015 643040 655777 667322 623302 690030 1969862 2056444 1235242 1023192 573325 565444 677899 670545 683989 694318 689567 695731 800155 797939 5470871 5577577 39.85 71.0 2
11:44:20 2024-01-24 767425 756630 171993 168630 290594 295221 329319 325612 193917 193953 246108 250919 285632 287351 4943009 5291243 7103091 6888441 1257082 1296643 253716 221745 244368 246111 291622 284139 269737 272883 182166 184689 716961 679448 1550354 1530797 366691 362512 513177 516694 643531 622893 639293 644554 654316 663359 625353 689502 1966197 2074884 1235695 1026110 576594 562113 677899 674237 682986 694088 691775 695731 792183 800224 5420691 5577690 39.85 70.9 2
11:44:21 2024-01-24 757535 756517 170968 168932 288960 295787 329853 324987 194306 193060 244798 249284 291069 288473 4943009 5290037 7041108 6884350 1270430 1298520 250676 221555 244780 245606 292476 283007 271164 272241 182166 184819 720135 679170 1553789 1544397 367210 363420 515363 516472 640396 625497 636502 644866 660543 661425 622861 693641 1975469 2089601 1235695 1013172 576594 562076 672583 674200 688019 692257 691775 698765 790878 794957 5384063 5593844 39.85 70.9 2
11:44:22 2024-01-24 761048 756517 172088 167894 289906 294229 329818 325349 193213 193231 244763 248904 285701 288233 4945389 5291492 7102900 6874971 1251309 1295688 249381 221399 244368 245354 293610 281433 272219 272241 181590 185077 718548 688881 1546469 1530797 367731 363934 514063 519499 641303 627375 639785 642129 658675 668180 620113 694701 1975469 2081448 1234430 1010976 574956 565481 672583 672450 686602 690204 688586 699814 800289 795556 5365987 5593844 39.85 71.0 2
11:44:23 2024-01-24 757797 757031 172019 167936 288956 294842 329284 324735 194387 192791 244798 249666 289542 290341 4948829 5355688 7112524 6865593 1245962 1296643 248966 221364 244745 244565 292271 283387 270338 273074 182131 184819 723111 688389 1542951 1530797 366951 362908 515363 518228 640396 621943 643015 642129 657556 667092 622861 691637 1975469 2068638 1235695 1011013 570742 562907 671630 669596 689972 693757 689567 697702 800109 792042 5376962 5591536 39.85 71.0 2
11:44:24 2024-01-24 764595 755445 172131 167753 289532 296354 327795 328678 193748 193476 249645 249492 290633 288473 4938341 5322822 7153013 6893729 1257044 1296730 249972 222092 248778 245904 291587 282923 270561 273109 180981 185160 720135 687897 1546218 1521578 365618 364449 513634 518228 644072 624660 643015 643645 657877 666780 625624 688521 1966197 2065664 1202757 1026110 571994 558734 673538 671304 681504 694354 691812 698568 797867 797760 5466349 5585552 39.85 70.9 2
11:44:25 2024-01-24 764595 756999 171584 167932 293765 293979 329555 328678 193013 193612 245732 249284 285701 286678 4945300 5254399 7087735 6903211 1262778 1298520 253609 221010 243707 246147 291587 282258 271423 271410 182004 184268 704295 681395 1553181 1530797 366691 363091 513904 516656 644072 623775 635976 643496 654546 659498 623780 689502 1966197 2076727 1235695 1020285 575365 558878 674955 673724 680815 689234 689143 696884 792037 799386 5420691 5584412 39.85 70.9 2
11:44:26 2024-01-24 755916 754190 171005 168604 288960 295221 329568 324446 193917 192697 249645 249319 290153 288072 4935935 5292166 7031783 6888812 1268621 1298520 249972 221054 244710 244600 290454 282293 270596 272205 182243 184303 721723 677509 1551788 1540017 366691 360600 513540 515193 638514 625546 634588 641763 658209 662069 619638 690583 1972663 2091000 1235695 1011013 574956 558842 671154 672736 687045 690204 692408 699055 790055 792042 5348610 5584412 39.85 71.0 2
11:44:27 2024-01-24 751319 752552 171610 167629 288895 293837 330526 326826 193280 191856 244627 248110 287014 288401 4935935 5300791 7087735 6856214 1245458 1296643 253573 220365 248778 243883 292511 281671 269737 272827 181268 184689 713390 688881 1549216 1529712 366139 362908 515363 518228 638550 621979 640277 640240 658675 666310 620076 691674 1969973 2078199 1235695 1008069 569324 558878 671359 667629 683506 690204 687310 699553 798668 791033 5373394 5585590 39.85 71.0 2
11:44:28 2024-01-24 764040 752656 172002 171091 288917 293979 327724 325840 192713 193036 249184 248938 286888 288031 4935935 5328873 7162338 6884350 1251271 1296730 250819 221364 243707 245354 290524 282293 270338 271410 181268 184303 718548 688881 1561712 1518565 365065 363934 512814 517497 643122 623334 642741 643496 652895 667286 623817 688521 1966197 2062735 1226842 1023192 569324 561436 673538 667121 680815 695124 688815 697079 797771 795702 5457156 5593415 39.85 71.0 2
11:44:29 2024-01-24 765241 755966 171430 167787 290558 293979 327830 325840 192114 193071 245841 249459 287467 286674 4948829 5250447 7072634 6893729 1262853 1296643 253573 221054 243707 245389 290626 281433 271388 271151 181590 184139 704295 679448 1558862 1530797 366172 362547 513904 515924 642212 623396 634102 642129 649150 659498 623780 688521 1964797 2073412 1235695 1020285 573732 558842 673965 672927 680295 691058 690400 695889 791062 797394 5425825 5580731 39.85 71.0 2
11:44:30 2024-01-24 755210 754826 171094 168601 289054 294193 328822 324987 193348 192428 246260 248800 290081 287684 4935935 5291978 7031783 6884350 1269762 1296643 248502 221054 248391 244565 291587 283990 269772 271410 181590 184268 720135 680092 1559036 1540017 365877 360866 513177 514463 637539 625103 634588 642129 656814 658344 619164 690838 1972663 2087393 1233481 1011013 574274 558734 669692 672927 686602 692071 693195 697490 788750 790474 5348610 5593958 39.85 70.9 2
11:44:31 2024-01-24 750929 754259 171924 169142 294022 293049 327795 324987 193013 192158 246043 247354 289949 287626 4935854 5295005 7103204 6865593 1249246 1296643 249972 220330 248041 243883 291454 282729 269772 271410 181268 184303 721127 688389 1543433 1530797 366172 360866 513904 513715 636608 625546 636465 638359 655813 661425 617344 690619 1969862 2081149 1235695 1007459 570949 562076 668745 668102 684653 689036 687079 697638 793231 788802 5394426 5595494 39.85 70.9 2
11:44:32 2024-01-24 761329 754903 171403 167363 294319 292370 327830 324824 193013 192791 245140 248938 290247 287149 4939457 5322822 7172662 6868684 1238362 1292937 249347 219644 245085 244977 288939 282377 269703 271186 181555 184139 716961 684956 1567896 1525904 366691 360866 510245 515924 635399 619670 638386 637384 652895 663359 616473 684468 1966197 2053945 1235695 1018762 570542 562943 673538 669395 686114 697416 686099 691531 792634 792188 5389590 5590109 39.85 71.0 2
11:44:33 2024-01-24 773590 753729 171382 167903 289054 295128 325857 324987 194357 192288 245212 248179 289674 288234 4945300 5330397 7143688 6882726 1253994 1294889 249797 220365 243707 244565 290189 281433 269703 271375 180478 184303 718548 688881 1541770 1521578 363961 362908 512451 516694 642212 622012 640277 642129 649150 665337 623546 687542 1960594 2059812 1196260 1023192 568514 559560 673060 667969 678631 695838 688325 694588 796151 795103 5456876 5595494 39.85 70.9 2
11:44:34 2024-01-24 762448 756517 171135 167599 293417 294193 327335 325349 194097 193506 243797 248938 290153 285864 4945300 5270731 7087735 6887621 1264692 1300438 249972 220401 243707 244850 290595 286141 270338 270548 181555 184010 721723 682092 1541126 1530797 365065 363934 513177 514206 641757 621535 632719 641221 649114 658344 621943 687505 1964800 2074884 1231268 1018762 572105 558734 672583 671276 680264 689036 689492 694438 788786 795702 5432345 5582139 39.85 70.9 2
11:44:35 2024-01-24 755603 755846 170300 167970 288553 294336 328591 324987 193213 192253 246087 248179 289781 287149 4942982 5276722 7042613 6884350 1264040 1296680 249622 220330 248463 243813 290701 286446 269515 271186 181268 183718 718548 678478 1576682 1540017 365618 360830 512451 513464 634770 623775 631750 640277 655813 657984 616437 690030 1969862 2080636 1237908 1009540 573732 558734 669530 672265 685627 690533 689529 695619 787597 788791 5382491 5582139 39.85 71.0 2
11:44:36 2024-01-24 755242 756517 171541 171021 293562 293262 327795 324735 192946 191856 245212 246634 290247 286969 4939457 5284166 7078410 6865169 1247741 1295724 249972 220330 243707 243883 290595 282529 269703 271151 180443 184139 716961 686915 1544379 1528627 365101 360866 513904 513715 636602 624660 636013 636484 654851 662127 616437 689567 1972663 2078199 1231268 1007459 569324 558842 669054 667969 685627 685124 682408 696609 793346 788693 5352701 5569759 39.85 70.9 2
11:44:37 2024-01-24 754968 755613 170996 171162 293422 293056 327866 323750 193280 191856 243833 248904 285477 287626 4948932 5361844 7132699 6856214 1237117 1296643 249622 219987 248463 242861 289642 281433 270176 271375 180443 183718 707439 684956 1538459 1525904 364512 359454 509990 516656 631128 622012 638386 638359 655813 663395 612969 688521 1964240 2067695 1207088 1010257 567705 560353 669530 667020 686602 692670 685432 694557 793267 788791 5369226 5582139 39.85 70.9 2
11:44:38 2024-01-24 765241 754374 171575 170747 288513 293056 328660 326826 196472 192428 243797 248524 289674 286745 4945024 5322822 7162357 6884350 1245458 1294889 249972 219952 243670 244600 289343 286344 268882 270583 180478 183437 716961 688881 1533282 1517267 365913 360866 509976 515558 635667 617849 634625 634616 650234 659498 612933 682454 1964800 2053528 1255612 1016784 569324 562742 673501 667674 681633 692180 682334 692422 795515 793167 5395772 5584013 39.85 70.9 2
11:44:39 2024-01-24 761133 752584 170458 167330 288142 293567 329321 324879 192513 191787 243797 248869 285276 287320 4942982 5314818 7112246 6884350 1254890 1298575 248432 220048 243707 243779 289783 281398 269986 271340 180443 183845 712200 679448 1553912 1525904 360713 360866 509092 515924 639417 619196 636428 641638 652859 661389 620076 684431 1961104 2061236 1222416 1021700 568514 557648 671439 668628 678741 693160 690475 693905 792148 793308 5443048 5588014 39.85 71.0 2
11:44:40 2024-01-24 771000 754758 170450 171061 288960 293226 327732 324987 196297 192527 243725 248076 285677 284924 4940651 5252635 7092869 6893729 1260714 1298483 249201 219788 243707 243779 288570 281464 270748 269655 181233 183067 723310 677509 1549502 1530797 363339 360794 507942 512571 636602 616396 631713 640240 651105 658344 618217 681859 1959709 2065664 1200591 1023192 572580 558907 673464 671239 679703 691203 689455 690377 787524 791846 5399182 5578527 39.85 71.0 2
11:44:41 2024-01-24 756319 753647 170725 171216 288147 294807 328195 324987 192713 191183 245212 247320 285677 288617 4933603 5250255 7062733 6884792 1273755 1297563 248432 220758 243670 243030 290630 282529 269257 269689 180409 183102 707406 681061 1554047 1540017 363339 359348 510967 512209 636681 621938 633703 639299 654778 658272 616401 689502 1964971 2087393 1226842 1009614 572580 558511 668066 670874 682712 685232 688437 694483 786356 788791 5397483 5588014 39.85 70.9 2
11:44:42 2024-01-24 756545 753724 170996 170986 288815 294826 326806 324987 196367 191787 243797 248110 285766 284625 4942982 5284319 7033149 6856214 1253538 1297652 249622 218926 243707 242995 289545 282529 270748 268869 181920 182487 718548 678478 1550309 1540017 365028 360564 510606 512172 634841 620108 632352 634464 649150 657737 616430 686454 1968995 2080622 1251186 1009594 572580 562668 669530 668429 682712 684605 684348 694400 786336 787638 5333344 5573671 39.85 70.9 2
11:44:43 2024-01-24 751625 752625 170458 170871 289373 294037 326771 324987 196367 191752 243797 246600 290038 287050 4942982 5297255 7097841 6856251 1246851 1296643 248845 219609 243670 243030 290595 282131 270748 270513 180189 183649 713787 687897 1541171 1528627 363925 360794 512414 515924 635779 623334 634065 636377 649150 662069 617305 689502 1966197 2073412 1245930 1007432 567998 561001 667117 665600 680741 685160 683168 694483 793096 788791 5339177 5569655 39.85 70.9 2
11:44:44 2024-01-24 753762 752362 170458 168427 288680 292688 325822 323019 193013 191113 243797 247938 284641 287554 4942982 5357770 7103091 6856616 1243679 1295810 249003 219420 243670 242250 289580 282929 269796 270548 180089 183102 712307 686424 1536088 1525904 362826 359130 510967 515193 635779 620181 635526 637845 652859 660889 617686 686491 1966197 2065664 1231268 1009594 566429 559340 666381 664184 682712 688659 684631 695430 795360 786560 5382491 5618704 39.85 70.9 2
11:44:45 2024-01-24 760239 752625 170458 171275 288851 290595 326806 324987 196332 191752 243761 248869 284876 286674 4935935 5341367 7103091 6856214 1233954 1296730 249324 218738 243707 242657 288570 282929 269796 269724 180340 183067 709026 683349 1543239 1525904 362826 358553 505085 514463 633044 617340 634551 630672 649114 662069 614649 682454 1963395 2064411 1229055 1016118 567594 560603 669582 664184 682712 690642 685120 693410 793074 786560 5361560 5593958 39.85 70.9 2
11:44:46 2024-01-24 763503 748319 171250 167961 288465 292086 327269 324987 196262 191787 243761 248110 285112 286436 4942982 5322822 7164077 6874971 1245458 1294700 249201 219455 242913 243779 287713 282729 270366 269689 180375 182777 715374 687406 1529801 1516658 364476 360830 507978 514463 635779 617227 633931 635659 649074 658344 616430 680373 1960594 2047677 1235695 1018299 569287 561148 671117 664184 678224 689109 682644 689320 795038 784328 5399503 5590109 39.85 70.9 2
11:44:47 2024-01-24 760352 748359 169854 170955 286897 293262 325296 323450 196571 191752 243761 249595 284876 288188 4939457 5328687 7121956 6874971 1253994 1296730 248013 219609 243255 243030 287779 282131 269986 270513 179771 183649 715374 686424 1556066 1517482 360641 360504 508732 515193 637539 616469 636193 638359 650453 663004 618217 681896 1956924 2055455 1238423 1020339 566429 557828 669108 664148 677367 690606 685321 692406 791099 788874 5450142 5580454 39.85 70.9 2
11:44:48 2024-01-24 762954 755888 170360 170818 287944 292334 325752 324987 195918 191787 243345 248144 284876 284973 4933603 5285732 7088502 6884350 1260714 1294889 248258 218891 243291 243609 292573 282131 270557 268612 180375 182326 704295 678478 1542412 1530797 360713 359707 505049 510652 636230 615848 631004 636448 647131 655851 618182 681196 1956924 2067695 1251998 1022562 570949 557400 671593 666938 675718 685124 685358 687249 783043 788874 5412659 5561711 39.85 71.0 2
11:44:49 2024-01-24 758312 756517 169777 170677 287301 293155 324969 324494 196367 191183 243364 247922 284952 284924 4933603 5240993 7050434 6889330 1257119 1294889 248258 218926 243255 242319 288833 282529 269986 268612 180409 181910 710531 677509 1545449 1528627 360677 359671 504941 510652 634878 614314 631004 636411 647167 656313 617743 681196 1964193 2064754 1222416 1022599 569324 556146 671081 667969 678331 685160 685358 688451 783080 784292 5404274 5571352 39.85 70.9 2
11:44:50 2024-01-24 755482 754807 170074 170677 286862 293021 326808 323510 196469 191113 243206 247922 284876 285004 4942982 5254022 7060486 6884350 1261624 1294889 248048 218891 242123 243065 287993 279680 270366 270008 180055 181910 705844 678478 1539143 1528627 360641 360758 507978 509894 636681 616168 629139 630974 647167 654360 616430 682803 1957911 2067695 1224629 1016672 569324 556182 669145 667969 675407 684051 685120 687398 782527 788874 5410263 5561786 39.85 70.9 2
11:44:51 2024-01-24 753497 752625 169496 171056 285775 292689 325787 322493 192114 191148 243531 246600 284748 284960 4933603 5290037 7031783 6865593 1266626 1294889 246902 219609 243255 242215 289308 281535 269986 268869 180055 182487 705844 680092 1560757 1536241 361616 358049 509488 512209 636230 619839 632352 637835 649078 657773 612897 686454 1962924 2087810 1206925 1011776 569049 554467 664281 666073 677367 685982 688437 691040 783080 784256 5405205 5578527 39.85 71.0 2
11:44:52 2024-01-24 755720 752014 170462 170368 288237 290560 325822 323737 196262 191339 243725 246600 284845 284019 4933442 5282495 7022457 6865593 1253538 1296730 248396 218245 243670 241912 287993 281299 269796 268647 180375 181910 722913 677509 1542262 1540017 362790 357510 507978 509138 631254 616469 629139 634758 649042 653441 612801 682417 1967164 2077397 1245930 1007422 570136 558658 666207 667969 680704 684044 681440 689498 781938 783784 5348334 5576435 39.85 70.9 2
11:44:53 2024-01-24 750859 753154 169948 170373 287418 290300 325296 323737 196297 191473 243725 247922 284876 285156 4933442 5293255 7062471 6865593 1249246 1294889 249236 218550 242877 242081 288168 281262 270748 270389 179805 182199 722836 683349 1534846 1529712 362826 358589 509092 510255 632148 612965 630034 632962 650453 654432 612801 682417 1968568 2080079 1205118 1008895 569324 559523 666207 666073 680185 684044 681224 690489 785963 784338 5331550 5574980 39.85 71.0 2
11:44:54 2024-01-24 751625 753108 169952 170527 287301 290701 326808 323510 196262 191473 243517 247922 285165 284928 4929910 5284319 7061205 6856214 1249970 1294889 249236 218058 242706 241878 287958 281299 269986 269214 180055 181461 732832 679448 1565244 1530797 362826 358049 505085 509138 631254 612965 628820 632962 650914 653441 611898 682145 1968568 2077008 1251186 1007422 569324 558658 664281 666546 678704 683077 680949 689997 781974 782946 5329536 5574980 39.85 70.9 2
11:44:55 2024-01-24 750557 752625 169918 170373 287337 290595 326808 322756 196192 191438 243309 247229 285276 285000 4923955 5292166 7061205 6855059 1251752 1295810 248432 217567 242877 240870 287779 281299 269227 269593 180409 181335 721982 677509 1535911 1535150 360713 357223 505049 507629 630771 612965 627245 633859 648092 652487 611033 682417 1960406 2078487 1224629 1006704 569324 557437 664281 667020 678704 682752 681440 688521 779696 784057 5353909 5580731 39.85 71.0 2
11:44:56 2024-01-24 749956 752051 169922 167492 287742 290560 324969 322529 196192 191171 243345 247922 284876 284019 4923955 5280808 7023243 6846835 1249970 1294889 248467 218210 242877 241541 288168 279644 269191 269214 180375 180797 713787 678478 1542083 1535150 360713 356472 505049 507629 630771 612965 627282 632962 650453 651993 610997 684003 1960406 2077008 1241227 1005988 569324 557006 664281 666073 678704 681277 680474 690489 779660 781833 5353909 5580731 39.85 71.0 2
11:44:57 2024-01-24 749224 752051 169960 167492 287422 290524 326577 322983 195953 191171 242967 251527 284676 284417 4926381 5274967 7037483 6846835 1249523 1295810 248467 217532 242159 240870 287155 279644 269191 269214 180215 180797 745132 679448 1577842 1535150 360713 357223 505013 507666 629434 617227 627197 632962 649533 651993 610997 684214 1964647 2078023 1237908 1006704 569324 557795 664281 666073 678704 680212 680240 690489 779696 782939 5362862 5576750 39.85 71.0 2
11:44:58 2024-01-24 752193 752124 169918 167487 287742 290560 326808 321421 196090 190304 243309 247922 284007 283117 4933442 5277061 7013132 6846835 1252645 1294889 248432 217602 242536 240801 287120 279644 269191 269818 180089 181301 713787 676542 1556586 1537834 360749 357223 505049 507629 629434 612929 627245 632962 649533 652451 610960 682991 1963207 2074576 1202998 1005988 569324 557795 664281 666073 678704 679256 678205 689997 781721 783048 5347305 5580731 39.85 71.0 2
11:44:59 2024-01-24 749956 752922 169922 167370 287337 290118 324969 320745 195918 190270 242967 247922 284876 283431 4923955 5261638 7033149 6840225 1252645 1291218 246973 218058 243291 240801 287967 279644 268813 270008 179237 181910 713787 675577 1541539 1537333 361360 356150 505049 504738 631254 616469 628237 634758 650453 650585 614176 685756 1960594 2080784 1205913 1005988 567705 552867 662399 666073 677854 681205 682246 690489 779399 784338 5389777 5582139 39.85 71.0 2
11:45:00 2024-01-24 754428 748319 169413 167492 287418 290083 324969 321790 195610 190235 242760 247922 283972 283233 4933442 5280808 7003807 6856214 1253538 1293970 246938 217567 242500 240801 287120 279644 268813 269214 179805 180762 705063 675577 1552028 1535150 360315 356114 504977 504738 629398 616789 625854 633859 650453 653004 613303 683727 1964361 2077434 1243717 1005276 568514 555324 662399 665600 677854 681277 681242 689997 779435 780766 5355651 5561748 39.85 70.9 2
11:45:01 2024-01-24 749993 751587 169648 167253 287301 290294 324969 321493 195918 190270 242967 247922 284543 283431 4926381 5271208 7013132 6846835 1249933 1293970 247666 217532 242123 240801 292573 279644 268813 269214 179805 180728 713787 677026 1538684 1535150 360641 356400 505013 504702 629398 617227 626319 632962 650453 650585 613303 683478 1965762 2073102 1222416 1005988 568919 555716 663810 666073 677854 680283 679203 688488 779435 780948 5348334 5576750 39.85 70.9 2
11:45:02 2024-01-24 750557 752134 169648 167253 286826 290083 324969 320673 195918 190304 242931 247922 284007 283303 4933442 5276460 7070557 6856214 1249523 1294889 248467 217567 241747 240836 292537 279608 269796 269214 179237 181588 713656 681395 1548289 1529712 360677 356472 504977 508383 629398 616352 627192 631062 647698 651993 612432 682191 1964647 2071616 1228745 1006704 568514 556219 664281 664184 676895 680189 679013 688000 784126 780948 5338491 5567378 39.85 70.9 2
11:45:03 2024-01-24 750557 752129 169653 167370 287301 290524 324969 321457 196020 190570 242760 247229 284676 284627 4935854 5261676 7051853 6856214 1249970 1293970 248467 217567 242123 240801 291786 279608 269191 268835 179771 180762 737593 678478 1550494 1535150 360677 356400 505013 504702 628916 616352 626544 632029 649533 652786 612432 682715 1963357 2074483 1235695 1004520 568514 556182 663339 664184 677854 678779 678205 688228 779435 779810 5343321 5577991 39.85 71.0 2
11:45:04 2024-01-24 753974 752244 169653 167020 287418 289488 324969 321778 195918 190380 242589 247922 284441 283431 4926381 5274967 7018792 6856214 1249970 1294889 247701 217602 242123 240801 292609 279608 268813 269214 179771 180762 713787 675577 1540724 1535150 360061 355865 504977 504702 629398 616352 625178 633859 649533 653745 613303 683727 1962499 2074488 1226842 1005276 568514 553684 662363 664184 676895 680247 680240 688228 779692 779846 5375733 5567378 39.85 70.9 2
11:45:05 2024-01-24 753348 748355 169375 167028 287332 295134 324969 321030 195918 190380 242760 247229 283574 282918 4932322 5271280 7003807 6851324 1251999 1294889 247701 217346 241917 240767 288833 279572 268435 269024 179805 180728 713787 677509 1547348 1535150 360351 355900 504941 504666 628472 615915 625561 632513 649074 652823 612394 682715 1960519 2071616 1217990 1003842 568514 555753 662399 661702 676931 679256 678241 688191 779692 779810 5354213 5571352 39.85 70.9 2
[truncated: 167,806 more chars]
