# Supplementary material for: Methods for Estimating the Detection and Quantification Limits of Key Substances in Beer Maturation with Electronic Noses
Source: Sensors (Basel). 2024 May 30;24(11):3520. doi: 10.3390/s24113520 (PMC11175341; doi:10.3390/s24113520)
Supplement: Supplementary file 1 [file sensors-24-03520-s001.zip › Data/Acetaldehyde/raw data/Day 2/2000ppm11.txt]

Time Date R01 R02 R03 R04 R05 R06 R07 R08 R09 R10 R11 R12 R13 R14 R15 R16 R17 R18 R19 R20 R21 R22 R23 R24 R25 R26 R27 R28 R29 R30 R31 R32 R33 R34 R35 R36 R37 R38 R39 R40 R41 R42 R43 R44 R45 R46 R47 R48 R49 R50 R51 R52 R53 R54 R55 R56 R57 R58 R59 R60 R61 R62 T01 H01 Phase
12:11:00 2024-01-24 679859 669463 208152 204891 329969 336578 347679 347893 223714 222635 270730 274585 312416 315184 4358428 4683023 6602815 6384867 1142943 1189909 305590 268310 281741 280385 318476 311156 307984 310004 216652 217498 736130 686424 1538208 1484698 452785 448446 658684 664175 821080 801364 862431 867060 902460 917821 886581 988118 2126100 2231622 1274540 1110038 725110 709254 856683 854088 902432 915834 937008 947476 1060540 1066771 5122231 5254276 39.95 71.2 1
12:11:01 2024-01-24 675830 668333 207647 203957 329965 338374 349639 347626 223299 222323 270802 274551 312860 315298 4352122 4683023 6588682 6384981 1141592 1181719 305160 268948 281940 280894 318476 310667 309921 307720 216652 217312 734614 686424 1528079 1484698 452278 449656 658684 664175 821080 801364 862667 867060 900143 915879 892097 987415 2130071 2228133 1298303 1109248 720581 709254 856683 852842 903718 918422 938196 948867 1060687 1066844 5127447 5231558 39.95 71.2 1
12:11:02 2024-01-24 677445 667575 207655 206379 330647 336507 349711 347697 223299 222479 272044 276367 313295 315442 4339537 4671656 6593489 6387536 1142943 1185477 305590 268759 281940 280711 317995 310277 307268 307971 216652 216974 751155 685934 1521582 1484808 452278 448764 656787 664175 821080 801364 861368 867060 905257 917137 888869 988859 2128558 2235177 1307610 1107670 718530 709254 857937 854595 902172 918422 940282 947626 1063740 1066753 5117988 5263717 39.95 71.2 1
12:11:03 2024-01-24 678892 668781 208196 204536 330893 337559 349255 347697 223783 222493 270802 274585 316757 315442 4345917 4687251 6621661 6373350 1137954 1188075 305160 269173 281940 281126 320446 310277 306769 309590 216131 217498 742760 684956 1541751 1482455 452278 447823 655786 663234 824326 802502 857669 866788 905432 918469 889972 988897 2130071 2233366 1283237 1108458 718019 710261 862788 857679 899572 916982 940770 950373 1060236 1069116 5119130 5248460 39.95 71.2 1
12:11:04 2024-01-24 680343 669259 208490 203961 330965 338104 348933 346615 223834 222479 270766 275002 312416 315442 4339724 4677915 6649442 6384867 1138442 1187803 305124 269209 282140 280236 320446 311156 306759 310095 216043 217346 734614 683349 1537027 1489031 453564 446753 654661 663234 826738 804097 860252 867060 908073 920419 888078 988859 2128558 2238358 1301853 1110174 719403 710114 862788 856476 902469 917667 940770 951732 1060397 1066753 5108158 5261854 39.95 71.2 1
12:11:05 2024-01-24 680269 667835 208296 208410 330741 338068 347679 347893 223299 222323 270802 275273 312855 315442 4349076 4673750 6621661 6377899 1135196 1186354 304910 269173 281308 280894 319961 310277 306804 309626 216347 217498 726707 684329 1535851 1480234 452278 447009 654787 663234 823123 802502 857669 867060 905432 920419 889340 988859 2127047 2231780 1309529 1110174 720950 709107 860339 854546 907113 915652 941743 950336 1060702 1069958 5113692 5263717 39.95 71.2 1
12:11:06 2024-01-24 678856 667840 208235 203927 330960 338651 348729 347138 223644 222635 270802 275419 313295 315442 4349018 4670200 6593489 6384867 1142943 1187233 305805 268723 282270 280711 318735 309170 308200 307720 216652 216974 733099 686424 1534283 1484698 452094 448727 660282 664175 822830 802502 862704 868908 901416 918469 888727 988859 2127010 2235066 1296420 1113351 723672 711775 857628 855241 907850 917630 936970 945939 1065365 1064602 5126422 5242864 39.95 71.2 1
12:11:07 2024-01-24 676483 667575 207690 206515 329960 337322 349783 347697 222611 223104 272334 273755 313295 315442 4345917 4694889 6602815 6392094 1142943 1186391 306020 268948 282140 281091 318476 310864 308164 310273 216652 217009 744298 686915 1536243 1483313 454582 447689 659617 664175 821080 802502 865199 868908 902127 918469 891465 988859 2132697 2229936 1281936 1114795 723538 710261 858425 855849 906524 919109 938069 949079 1062204 1068248 5126422 5261854 39.95 71.2 1
12:11:08 2024-01-24 675523 667570 207936 204850 330898 337251 349747 347661 223265 222948 272718 274967 312023 317096 4349018 4673750 6607597 6368520 1142943 1182666 305590 269173 282103 281091 318887 310277 307914 308222 216652 217650 749593 686915 1533693 1480161 453564 448910 656787 664175 824666 802502 862630 869525 902764 918469 891158 990819 2135049 2231595 1292653 1108589 722640 710224 858425 855849 905005 917812 936764 949193 1061833 1066826 5126422 5252714 39.95 71.2 1
12:11:09 2024-01-24 675449 667840 207647 204532 329925 337523 350522 347697 223299 222948 272297 274967 313515 315442 4355006 4687065 6612587 6387009 1142943 1187196 305124 269173 282140 281528 319665 310277 308164 309086 216347 217650 751155 686424 1526912 1482335 453675 448275 656714 664175 824585 802502 861368 869525 905154 921693 892994 990819 2134432 2234880 1309529 1109381 722124 710224 857900 855299 903990 915834 940916 948671 1062204 1069958 5120913 5252489 39.95 71.2 1
12:11:10 2024-01-24 678409 668312 207945 203927 330889 337287 349747 347661 223644 222599 272334 275350 311377 315442 4352122 4681791 6602815 6384867 1144575 1189762 306451 268909 282539 281091 318699 311597 307914 307936 216652 217277 728200 686424 1532341 1489031 454209 450749 660552 666064 823415 802502 864547 870762 903870 922347 895652 991008 2131177 2241545 1296420 1114795 723672 710040 857291 855336 907439 919759 938346 948434 1063820 1066734 5111504 5252714 39.95 71.2 1
12:11:11 2024-01-24 675523 667835 207941 204855 330893 337523 350522 348466 223265 223104 272581 274551 313295 315406 4349018 4683023 6593711 6387278 1142943 1188139 305805 269552 282103 281091 318958 310936 308200 310382 216652 217650 741221 686424 1526524 1482335 453564 448764 658684 664175 823415 802502 865719 869340 905834 919009 893143 994278 2132913 2231632 1296420 1108458 720305 710261 860376 857679 903680 917055 939507 948708 1066107 1068445 5107611 5252475 39.95 71.2 1
12:11:12 2024-01-24 679375 668520 208125 203961 330889 337015 349184 347382 223749 222408 270730 274967 313075 315406 4349018 4668467 6632151 6382722 1140070 1186318 305124 269138 282539 281091 318994 310277 307733 308222 216652 217650 739683 685934 1542538 1479075 453564 447422 656787 664175 825806 802317 865138 869303 906588 919659 892868 990120 2135952 2234880 1287004 1108458 718530 710077 861562 856550 903990 917128 942148 950097 1060546 1069201 5103964 5255982 39.95 71.2 1
12:11:13 2024-01-24 679375 668786 208261 203927 331390 337523 348336 346859 223956 222443 272297 275384 312416 315406 4342743 4674439 6649441 6387278 1137255 1184490 304660 269173 282539 280236 318994 309603 306802 310095 216652 216939 724655 682371 1530194 1482409 454855 447739 654514 665286 829253 805854 860140 869488 913201 918288 887893 992985 2129879 2237665 1279470 1113351 720581 711775 862825 855336 902530 920337 943678 945939 1060702 1066699 5107611 5252475 39.95 71.2 1
12:11:14 2024-01-24 677822 669255 208626 203935 330639 338579 347643 345538 223800 222948 270730 275384 313295 314926 4342743 4651510 6640946 6377899 1138442 1188038 305088 269173 282140 280284 320410 311156 308538 310095 216347 217650 736130 683349 1538595 1482409 454320 450551 656952 663917 828975 805928 862710 870488 910503 920997 890494 988822 2130034 2238499 1281354 1110038 718530 712198 862825 855189 901753 919759 942335 947322 1060724 1066734 5105683 5252475 39.95 71.2 1
12:11:15 2024-01-24 676826 668777 208621 204570 330965 338615 349184 345538 223956 222948 272451 275419 313075 314447 4342743 4657949 6626831 6368520 1137991 1189909 305590 269968 282140 280354 319961 311156 306802 310095 216347 217615 733099 683349 1517794 1489386 453121 447873 656952 664065 827801 805928 860791 869451 908226 921069 889438 991719 2127892 2237665 1301853 1110038 718530 713256 864663 855299 901112 919725 942335 945939 1060724 1066862 5101848 5243096 39.95 71.2 1
12:11:16 2024-01-24 676311 668511 208300 204502 329889 338579 349711 345503 224186 223104 270730 275419 313295 313491 4345922 4648195 6649442 6384981 1137954 1180846 305124 269552 282140 280236 320410 311818 306802 310784 216652 217277 715415 684820 1542784 1490232 456151 449656 655126 664065 830398 806501 860791 869414 908337 918469 888346 990819 2129879 2237665 1299934 1112413 720581 711155 864663 854051 899794 919759 945025 947322 1059220 1063604 5098205 5246496 39.95 71.2 1
12:11:17 2024-01-24 675523 667835 208300 204536 330406 338615 350517 344500 223644 223104 270730 275522 313295 313491 4342903 4648195 6649308 6384867 1134022 1186318 305124 269552 282938 280236 319701 309674 306802 310095 216652 217441 726148 684329 1571378 1485997 456151 448935 655126 665990 829564 805356 860866 869908 909197 918469 889081 994590 2126851 2235219 1277587 1116181 720581 711191 864663 854693 898479 919759 946373 947996 1059220 1065484 5090929 5248992 39.95 71.2 1
12:11:18 2024-01-24 675523 667831 208300 203931 329644 338341 350804 345538 223644 222948 270730 275436 313735 313491 4342743 4644809 6644979 6396902 1131962 1182813 305088 269138 286787 281126 317070 310615 308538 309847 217356 217441 728200 686787 1544743 1482831 455827 451647 656989 667960 832624 802502 858416 870524 913090 919623 885523 993172 2127010 2231622 1301853 1118567 721609 709845 864663 855336 898442 918460 946373 950097 1057719 1062240 5079394 5243096 39.95 71.2 1
12:11:19 2024-01-24 669688 667840 208305 205165 330661 336542 351902 345538 223299 222976 270730 275786 313295 315478 4333365 4624100 6621466 6396656 1130350 1182813 304480 268723 281473 281519 319425 312851 308502 309847 216652 217510 729693 687280 1531052 1480920 456151 450570 656989 667011 830300 804511 858416 871889 910483 919768 885523 991719 2128364 2222181 1299934 1121982 721609 709074 864663 857803 900754 918192 946427 951562 1059220 1062240 5069988 5243096 39.95 71.2 1
12:11:20 2024-01-24 671662 667831 208296 205523 330929 336507 351902 348609 223644 223261 272297 274971 317128 314668 4342743 4648415 6640833 6375380 1136446 1181683 305017 269778 282938 280880 319676 312851 308502 310424 216652 217510 726707 683610 1569182 1487059 458221 449363 655126 665591 829086 806464 860145 870762 911943 918194 890162 992333 2127047 2233510 1301853 1115387 720581 711191 865890 855299 901902 921060 947049 948708 1059220 1066666 5088799 5243096 39.95 71.2 1
12:11:21 2024-01-24 675523 667367 208305 204536 329622 340648 349783 345503 223956 223261 272297 275522 314356 313527 4349121 4655552 6649442 6384867 1131495 1182556 304873 269680 283594 280845 319452 312703 306766 310424 216652 217266 728200 683349 1579642 1487059 456151 449436 655018 666064 830263 804784 860866 870524 910651 919659 889340 994590 2130071 2231780 1301853 1116181 720581 711191 866884 856587 899794 921060 946036 948708 1059220 1065355 5088799 5248729 39.95 71.2 1
12:11:22 2024-01-24 673607 667840 208665 206670 329889 340648 350840 345019 223644 223261 272297 275419 311564 313933 4336552 4655205 6630791 6396656 1130350 1187194 305732 268887 284032 281843 316965 311163 308974 312206 216652 217510 729693 687280 1531557 1475478 455877 452103 657886 667485 832661 802502 859364 872000 911881 919768 885559 993172 2126095 2230417 1299934 1119364 722640 710114 864663 857803 899794 918460 945364 951525 1059220 1062240 5069988 5243096 39.95 71.2 1
12:11:23 2024-01-24 668703 668038 208296 205208 331395 336542 351938 346337 223749 223261 272334 274555 313295 315478 4339646 4605309 6612140 6394353 1132268 1187398 304873 269030 283740 280985 318852 312924 308502 309954 216652 217510 720500 685311 1537146 1480234 456801 451462 656522 667011 832249 802502 860178 871177 910519 919768 887814 994590 2130071 2228537 1299934 1117771 721609 711155 865890 856587 901429 919759 944655 948745 1057719 1062240 5079394 5235019 39.95 71.2 1
12:11:24 2024-01-24 672175 667831 208621 205195 329894 336542 351011 345261 223644 223104 270730 274551 317128 315406 4339646 4626786 6621813 6403310 1133465 1187398 304981 269824 283740 280523 319299 312888 308974 310388 216652 217498 726707 682371 1579541 1488712 456151 450933 655126 666064 832033 804212 857669 871177 911759 918469 889340 992333 2126851 2234494 1301853 1115387 720068 711191 865890 855336 900790 921060 946073 948745 1060724 1065319 5085167 5245075 39.95 71.2 1
12:11:25 2024-01-24 673607 665953 208630 203961 329658 338068 350804 345261 223990 223261 272334 275526 312281 314411 4342743 4644846 6640833 6405013 1128666 1187305 304945 270204 283941 280915 318816 310326 306802 310566 216652 217650 731186 684820 1560269 1484832 456151 451831 656952 665515 830300 804212 860866 870943 911163 919768 889340 992333 2130071 2235177 1279470 1117771 721609 714326 866505 857194 899794 921060 946073 950810 1059972 1066899 5083025 5244987 39.95 71.2 1
12:11:26 2024-01-24 673607 668312 209143 204562 329960 338104 351902 345538 223990 223261 272334 275419 312285 314447 4339646 4651239 6650333 6409862 1131887 1187032 306559 268958 283740 281949 317960 310615 308924 310095 216652 217545 719029 686915 1533924 1479678 456801 452034 656714 665515 831640 804702 858416 871251 913854 921069 887447 991591 2130071 2228574 1301853 1121982 722640 710114 866505 857803 899794 920141 946073 953598 1059220 1064566 5075768 5239357 39.95 71.2 1
12:11:27 2024-01-24 671987 667840 208339 205839 331390 337050 351938 348633 223990 223261 272334 275419 311633 316195 4342819 4645291 6664730 6395581 1139180 1189841 305876 270348 282938 280781 320704 309674 309156 311042 216652 217615 726707 682371 1531950 1488759 455428 447689 655286 664175 830300 805879 860145 869908 909197 919560 884077 996872 2129879 2235066 1303772 1112973 720581 713243 865890 856587 901429 918832 945401 948745 1059166 1069688 5093046 5248743 39.95 71.2 1
12:11:29 2024-01-24 674877 667835 208621 204889 329934 341132 350804 345574 223834 223261 272334 275453 313735 313968 4333365 4651368 6636016 6376716 1139994 1188881 306020 269588 282669 281949 320421 311083 308200 310060 216652 218328 738144 687280 1539777 1480161 454532 451604 660552 666064 826738 804784 865237 870561 908073 919560 893437 991591 2133101 2234917 1288887 1108458 720581 709074 864392 857803 903990 918460 945025 951562 1062241 1071474 5103964 5242864 39.95 71.2 1
12:11:30 2024-01-24 677822 668520 208305 206661 330960 338068 349184 347417 224025 222635 272718 275453 313295 315478 4336552 4662840 6593711 6376716 1142943 1189909 306451 269778 282756 281958 318958 310827 308270 311188 216652 218223 734614 686915 1535067 1484698 455840 449375 660552 667011 824326 802392 867741 870561 906715 921069 891803 993172 2133101 2237665 1302070 1109248 722640 710114 860376 857803 906598 920409 942060 951562 1063820 1071474 5107611 5248734 39.95 71.2 1
12:11:31 2024-01-24 677445 667314 208296 204855 330929 338068 349783 348466 223800 222635 273140 275419 312095 315478 4342304 4672454 6607820 6394023 1143677 1189799 306703 269588 282938 281716 318994 312321 308235 308151 216652 217346 728200 686424 1538964 1484698 454855 450822 661525 665479 825531 803528 867741 869908 905395 919560 897324 991719 2130071 2237665 1300187 1112973 724189 710652 857937 857803 907776 921060 939544 951525 1065402 1066935 5117120 5241252 39.95 71.2 1
12:11:32 2024-01-24 673607 667102 208125 205022 330965 337559 350804 348747 223610 222948 273140 275036 317503 315225 4342025 4676551 6607820 6378171 1141663 1187955 306667 269552 282539 282024 319441 312493 309135 308222 216652 217650 726707 686424 1558276 1484440 454855 449375 660589 667011 825531 804097 867741 871177 906514 919560 894779 993881 2131585 2234991 1300187 1110566 722640 711191 860376 857803 906687 921060 942335 951562 1066913 1071474 5117256 5244987 39.95 71.2 1
12:11:33 2024-01-24 676409 667977 208300 205173 331471 338068 350876 348747 223990 222948 272947 277534 313769 317548 4345757 4663129 6607597 6390098 1144054 1189909 306451 269703 282938 281971 319029 310109 308235 308257 217878 217650 729693 686424 1546785 1487863 454781 452103 661994 665552 825531 804097 867741 872215 905395 919560 893106 993172 2133101 2237301 1300187 1113010 725270 714308 859765 857803 909333 921060 939581 951287 1066913 1069958 5115190 5241248 39.95 71.2 1
12:11:34 2024-01-24 673607 666450 208116 205031 331435 337594 350840 348466 223644 223047 273170 277534 313813 315334 4336351 4682452 6593418 6384867 1144054 1187157 306703 269445 286787 281989 319701 309639 307268 308896 217878 216974 723443 684956 1532299 1488920 455503 450429 661994 665515 825568 805879 867741 868677 905395 919596 897324 990819 2127010 2243688 1305691 1112108 726545 711228 857937 857803 909333 918832 938876 951562 1069530 1069958 5104178 5245211 39.95 71.2 1
12:11:35 2024-01-24 673607 667863 208125 205173 330929 338341 350840 348496 225179 223589 273308 276755 314177 317510 4342551 4683023 6598452 6382722 1142943 1189659 306451 269588 282738 281984 318994 309170 308235 308222 216652 217685 733099 686424 1540964 1480814 454855 450786 660589 667485 825684 803528 867123 871214 906715 919560 897051 994740 2131585 2233792 1280087 1110038 722640 710150 861599 857803 907626 921060 942335 951562 1062801 1069770 5102523 5245225 39.95 71.2 1
12:11:36 2024-01-24 677445 667367 208339 204846 331646 340648 350306 348496 223818 222493 272838 275350 313699 315370 4345378 4657852 6612380 6375380 1142943 1186354 306020 269968 282539 281795 318994 311156 308270 309157 216652 218176 741221 685934 1528079 1480198 454532 449546 659617 665246 825568 804133 865237 871214 906440 919524 894743 992296 2133101 2235028 1298303 1106882 721095 710114 862216 857803 906598 919759 945025 951562 1063532 1072233 5093046 5254352 39.95 71.2 1
12:11:37 2024-01-24 679375 667358 208808 206661 333392 340648 349496 347554 223921 222841 272802 275350 313699 315334 4342743 4658338 6603127 6378171 1140885 1186354 306020 269968 282938 281997 320446 309170 308270 310095 216580 218363 742760 686424 1527416 1482455 455614 449814 660084 667011 826738 804702 866506 872215 908073 919524 894779 992333 2134740 2234991 1325096 1110038 720581 713010 864663 857803 905005 919515 943314 951562 1062241 1069770 5090929 5243096 39.95 71.2 1
12:11:38 2024-01-24 679859 668593 209143 206670 332324 339496 349603 346230 223921 222904 272766 276152 314177 315442 4333460 4648233 6612442 6368520 1139256 1189527 305160 269968 282938 281984 320932 309170 307975 310819 216347 218176 719544 683979 1525873 1484698 454930 448040 656750 666064 829674 807094 862667 869908 909840 919633 894255 992333 2133101 2240473 1305691 1110174 721609 710114 864050 859631 905954 919515 945699 954316 1063857 1071354 5093046 5248460 39.95 71.2 1
12:11:39 2024-01-24 681651 668635 208556 204786 331785 338472 349112 348806 223887 222997 272995 275522 314099 315478 4335947 4658263 6593489 6387536 1141314 1186354 304326 269968 282938 282019 319734 308737 309135 309192 216652 218023 742760 686915 1530558 1484698 454855 450822 660589 665515 826738 804666 867741 872486 908073 919633 896687 992371 2133101 2237665 1303953 1109740 722640 711191 862216 857803 907626 919515 945025 954278 1065402 1072636 5102528 5267406 39.95 71.2 1
12:11:40 2024-01-24 679217 667803 208851 205096 331789 340538 350661 349375 223887 222791 273140 275453 313914 315514 4342743 4662840 6593489 6387278 1141314 1186354 304326 269968 282738 282019 319961 309170 312082 309626 216652 217685 742760 685934 1543086 1482335 454855 449059 661723 665479 825568 804097 867741 871214 908073 919560 894779 992333 2133101 2234954 1267145 1108458 722124 711155 863167 857803 906009 919515 945025 954278 1065365 1071354 5113692 5256189 39.95 71.2 1
12:11:41 2024-01-24 679375 667285 208843 206593 331525 338436 349603 347697 223990 222635 273140 276061 313592 315153 4336552 4661625 6593489 6377622 1141314 1182630 306020 269968 282539 281984 318994 311156 308305 309595 216652 218363 748145 685934 1527690 1484698 456151 448112 660084 667011 826738 804702 867741 871214 908073 919560 894895 992333 2133101 2237665 1319125 1108458 721467 710150 862216 857803 906598 921060 946427 952919 1063820 1069806 5104206 5246770 39.95 71.2 1
12:11:42 2024-01-24 679375 669054 208847 205101 331749 337559 349465 347417 224059 222948 272886 277534 313295 315442 4329746 4648593 6574578 6375842 1141220 1181683 306020 269742 282539 281716 318923 311377 308235 308222 216652 217650 742760 686915 1522354 1484426 454855 452214 660552 667960 825531 804666 867741 872449 908036 919524 898600 994590 2132453 2237665 1303953 1109763 724189 711118 862212 857803 907663 921060 944351 953561 1066657 1074443 5117708 5244843 39.95 71.2 1
12:11:43 2024-01-24 678261 667730 208777 205139 331399 338033 349747 348711 223783 222962 273104 275522 313735 315442 4339278 4648308 6593605 6377899 1142943 1182666 306667 270348 282938 282585 319441 311597 309135 309590 216652 218328 741221 686915 1529297 1489031 455503 450749 660552 667168 827911 804593 867741 872449 906403 919560 894743 996872 2133101 2243140 1303953 1110038 722640 711155 862179 859631 906942 921060 945025 955825 1066456 1074367 5103366 5254276 39.95 71.2 1
12:11:44 2024-01-24 679338 667840 208630 204988 331933 338543 349988 347412 223990 223104 273140 275453 311343 317510 4339646 4665147 6602957 6377655 1139613 1186318 306451 269968 282938 281984 319925 311156 309135 309807 216652 218328 741221 685934 1522404 1481174 454855 449778 660552 667960 827911 805236 867741 873489 910651 919560 896050 992333 2137656 2235270 1290770 1110038 722124 711191 864663 860242 906598 920915 946186 957194 1066768 1075275 5119629 5259978 39.95 71.2 1
12:11:45 2024-01-24 679375 667831 209138 204855 332801 338579 349675 347661 224025 222948 273140 276536 311564 317734 4339646 4661830 6603127 6377899 1141314 1189490 306020 269968 282738 282002 320671 311597 310896 310095 216652 218703 749593 684956 1533561 1487863 455938 448004 660552 667485 827911 806390 867741 871214 911296 919524 894779 994923 2136137 2242061 1287004 1109248 722124 710652 864663 860242 907738 923560 947537 955565 1066768 1074514 5106373 5243096 39.95 71.2 1
12:11:46 2024-01-24 679264 667629 209365 205169 331928 338579 349711 347138 224789 223189 272947 276255 317128 315478 4339646 4659168 6574578 6368520 1136817 1189909 306020 269968 282938 282081 320932 311156 308200 310131 216652 218363 758225 685311 1543601 1484698 454707 448040 659617 667011 829086 805842 867123 873104 911943 924871 891803 992333 2133101 2241433 1288887 1110038 722124 710616 867095 861317 906450 922327 947724 954884 1066768 1074968 5098205 5243096 39.95 71.2 1
12:11:47 2024-01-24 680343 669259 208921 205165 331933 341132 349460 347483 224025 223261 272755 275453 313295 315478 4339592 4655704 6603014 6375690 1141276 1188038 307352 269968 282938 281989 319665 311597 309135 309590 216652 218328 739683 686915 1523511 1482261 455827 451462 662193 665515 827911 805806 867741 873687 910005 919560 897324 992333 2133101 2239253 1303953 1110038 724706 714308 864972 860740 908884 923017 944912 954129 1066768 1076001 5102523 5244843 39.95 71.2 1
12:11:48 2024-01-24 677445 667876 208626 206665 332149 340612 350558 348747 223990 222948 273140 275453 313295 315478 4339646 4655205 6584164 6377899 1142943 1186318 306451 269968 282938 281984 319701 310644 308235 309812 216652 218668 751155 686915 1529245 1482225 456526 449411 660552 666457 827911 804666 870218 873724 910005 919596 897324 993746 2133101 2234917 1278238 1113351 727704 715834 862825 860205 913067 923670 942148 954129 1069833 1072233 5117679 5248729 39.95 71.2 1
12:11:49 2024-01-24 673607 667629 208708 205135 331937 338615 351335 349237 223834 223261 273140 275419 317164 315478 4342743 4673750 6588757 6377899 1143677 1189799 306451 269968 282938 281984 319925 312063 309170 309843 216652 218328 742760 685934 1535900 1482335 455503 449375 660552 665515 827911 805842 867741 873760 910651 919633 899994 994490 2133101 2237986 1303953 1112556 726781 713133 861562 859558 911482 923670 943723 955640 1068427 1071474 5116739 5233718 39.95 71.2 1
12:11:50 2024-01-24 675348 667258 208630 205165 331928 338068 351335 349765 223644 223261 273563 275419 311598 315478 4336276 4664478 6574540 6384981 1142128 1181719 304538 269968 282938 282585 320410 312039 309135 309121 216652 218328 726707 686915 1516568 1487863 455827 452214 663404 667474 827324 807021 869598 873760 909169 919633 898600 994490 2138790 2244626 1281936 1113206 724706 714308 862788 860168 911083 924978 945025 954278 1069185 1075971 5109948 5254276 39.95 71.2 1
12:11:51 2024-01-24 676372 665953 208810 205199 331964 338579 351902 349519 224025 223104 273140 275522 311343 315478 4336552 4661662 6598252 6377899 1142943 1186354 307028 269968 282938 281984 319961 311597 308270 309626 216652 218363 753108 686915 1529683 1484832 456151 452794 661525 666965 827911 805842 867741 873489 910005 919596 894447 997284 2138790 2243140 1283785 1110038 724706 714308 864668 860168 907626 919515 945025 954278 1065973 1072832 5102025 5243096 39.95 71.2 1
12:11:52 2024-01-24 678409 667840 209435 205199 332940 338615 349747 348747 223990 223104 273140 275453 313295 315478 4333365 4652544 6584164 6377899 1141314 1189527 306667 269968 282938 282019 320410 311377 311336 310060 216652 218328 741221 686915 1537860 1484440 455827 448707 660552 666965 827911 807000 867741 873760 910651 923533 898246 997006 2135952 2241247 1296420 1109964 722640 713293 865890 860242 906598 919551 947574 957042 1066876 1072868 5103964 5243096 39.95 71.2 1
12:11:53 2024-01-24 678743 668308 208947 204884 331937 338068 349711 347661 224059 223104 272947 275488 317092 317734 4336552 4645933 6589019 6368520 1140070 1188075 306020 270348 282938 281984 320932 311156 308235 310095 216652 218328 751155 685311 1539918 1484698 456263 448076 660552 667485 828498 806450 867123 873104 911722 926299 898246 997396 2135952 2239653 1290770 1110001 722640 711118 864663 860242 906333 923670 947724 956360 1065365 1072538 5098205 5243096 39.95 71.2 1
12:11:54 2024-01-24 678892 667840 208956 205203 331964 341132 349465 347661 224025 222948 272947 275453 313914 315478 4327186 4648528 6574540 6359141 1141314 1180846 306667 269968 282938 282002 319925 311156 309170 309843 216652 218363 751155 685934 1531950 1484698 455503 449375 662193 665515 827911 806450 867517 875730 910430 926299 894411 997396 2135952 2244338 1321044 1110038 722640 711155 865619 861317 909645 921060 946373 953056 1066729 1071318 5083668 5243096 39.95 71.2 1
12:11:55 2024-01-24 678409 667363 208626 206665 331968 338615 349747 347661 224025 223104 273140 275544 317315 315478 4330274 4648158 6584164 6377899 1138442 1186354 306020 270348 286751 282019 321680 311597 308235 310963 216652 218821 752718 686424 1530412 1484698 457946 449473 660552 666494 829674 809374 867242 875730 911869 926299 894595 997396 2136760 2246872 1311448 1110038 723672 712207 867120 861465 906296 919551 946861 954495 1063820 1069806 5098205 5243096 39.95 71.2 1
12:11:56 2024-01-24 676863 668520 208952 205173 330925 340428 350275 345538 224789 223261 272947 276731 314320 314225 4336552 4634966 6640116 6375728 1137991 1186354 306020 269968 282938 281555 320967 310073 306340 311546 216652 218328 728200 682371 1555203 1482915 456006 450429 658182 667885 833919 810526 863784 874484 915835 924988 894140 999537 2133101 2238534 1283237 1115387 723672 715339 867156 857803 905005 924978 949555 952919 1063532 1071474 5083668 5237009 39.95 71.2 1
12:11:57 2024-01-24 675523 667367 208991 204846 329929 340153 350481 345574 223990 223261 272755 275453 314320 313933 4330274 4645933 6631351 6377899 1129850 1185477 305805 270348 281407 281519 319961 310615 307018 311510 216652 217719 728200 682371 1593715 1480161 456043 452103 659796 669863 834994 808223 865794 876132 916969 923679 893778 998110 2131585 2234991 1283237 1119364 722640 715412 869622 860126 903990 919623 950232 954278 1063570 1068445 5079394 5235621 39.95 71.2 1
12:11:58 2024-01-24 673607 667831 208978 205173 329568 338650 351866 345609 223990 223261 272718 275419 311598 314411 4330274 4638698 6640946 6387278 1128740 1186318 305590 269968 281548 281528 318735 311052 306305 311038 216616 217650 729693 684918 1546312 1487263 458870 452924 658859 669863 835031 807074 863325 875786 917137 924988 890605 998147 2133101 2231770 1305691 1119364 723724 715412 869585 857803 903990 919551 950946 954996 1060702 1069201 5071289 5235621 39.95 71.2 1
12:11:59 2024-01-24 673607 667367 209361 205165 329925 339400 351371 345574 224025 223261 272370 275453 311598 314189 4330274 4648495 6630791 6382722 1128740 1188793 305805 269778 281442 282130 318994 311560 309871 311038 216652 217685 726707 686295 1523509 1483890 457265 450714 658859 669863 835031 806945 865794 875730 914464 919560 890797 997162 2131358 2237665 1305691 1117771 724706 715375 869005 857803 903834 924214 950908 954278 1060702 1069201 5088799 5235621 39.95 71.2 1
12:12:00 2024-01-24 673129 667575 209026 205165 329960 338615 351902 346059 224186 223261 272370 275531 311598 314447 4330274 4634891 6640833 6382722 1130880 1184600 305805 270348 282267 281984 319961 311052 307233 311073 216652 217685 729693 685311 1585648 1488112 457452 453352 658859 670817 837410 807074 864559 876280 917241 919596 892396 998747 2133101 2237665 1282531 1119364 724189 715412 869622 860242 904730 919587 951660 954278 1062278 1069801 5079394 5233259 39.95 71.2 1
12:12:01 2024-01-24 673129 667367 208991 205839 330925 338579 351614 346615 224025 223261 272755 275419 312503 315442 4330274 4630074 6621466 6387278 1128740 1186354 306020 269968 282231 281984 318994 311306 306340 310566 217878 218118 729693 687280 1539634 1483978 458104 450714 658859 670817 836814 805842 861368 875658 918404 926262 889462 998147 2130071 2231632 1303772 1119364 723724 714326 869005 860242 903990 922338 951660 955678 1063820 1069958 5062753 5235621 39.95 71.2 1
12:12:02 2024-01-24 669724 665944 208982 205813 332216 337594 352010 346615 224059 223261 272947 275273 311598 317734 4327186 4614834 6612140 6387278 1130350 1185477 305231 269588 281548 282019 320512 313332 309848 310789 217854 218118 720500 687859 1523726 1479674 457452 453264 660266 669863 834662 805842 860756 876978 918441 919596 889972 996727 2135952 2232911 1305691 1122245 725270 714056 869005 860242 903990 919515 950322 954495 1061300 1068445 5056970 5233718 39.95 71.2 1
12:12:03 2024-01-24 667684 666886 208656 205229 332976 337050 351938 347138 224025 223990 273177 275453 313075 318342 4316811 4577771 6565537 6387278 1133502 1184637 304573 269968 282738 283462 318746 313591 309812 310789 216652 217615 729693 686915 1568773 1477762 456263 453264 660552 665552 834071 808005 863325 873068 917204 926905 886618 995973 2130071 2209577 1315215 1124679 722640 710150 867156 862009 909703 919759 948843 957325 1059972 1066108 5051177 5233755 39.95 71.2 1
12:12:04 2024-01-24 668907 665948 208952 204536 333477 337594 351335 347154 224025 222635 272755 277134 312416 317371 4327186 4579349 6556188 6387278 1141701 1182960 306020 270585 281849 283214 319452 313369 309848 310677 216652 218904 756638 683666 1541541 1478814 454209 450859 657753 665842 834994 811722 862630 869908 917204 930186 893626 991719 2126851 2216107 1287004 1125480 722124 709757 870859 866408 902432 918460 951660 959446 1062775 1066108 5011643 5228160 39.95 71.2 1
12:12:05 2024-01-24 668703 667358 209017 204566 333445 337594 351618 347417 224718 222948 273140 277134 312745 317408 4327186 4582918 6546862 6375842 1138404 1187293 306811 270261 282284 283817 318852 312924 309629 310024 217878 218376 729693 686424 1539430 1475483 454209 454144 661677 667960 834662 808849 862054 873760 917057 927560 889462 993172 2130071 2209577 1317136 1122282 722124 710261 867156 863880 904027 919759 951660 959446 1057384 1065355 5027395 5233718 39.95 71.2 1
12:12:06 2024-01-24 669214 667363 208987 204570 333748 337594 351371 347138 224753 222635 272872 276714 312416 317371 4327186 4563226 6560749 6378171 1142038 1187157 306739 270693 282429 283604 318852 312924 309848 310642 217878 218528 744298 683979 1528719 1475483 453058 453885 659617 667011 833481 809422 864559 870561 916459 928871 889499 993881 2127047 2213187 1294537 1122282 721609 710261 869622 863268 902432 919688 951660 958044 1060738 1065183 5033386 5235621 39.95 71.2 1
12:12:07 2024-01-24 669688 668520 208810 204528 334019 337559 350840 347138 224441 222948 272947 276709 312416 317892 4330274 4581996 6546862 6394353 1138693 1186689 306883 270467 282902 283604 318816 313369 309848 309989 216652 217685 720500 685934 1538059 1477762 454855 456116 660552 665515 834957 808092 862017 873104 917241 927560 892088 992296 2128558 2216107 1302273 1122282 722124 709111 867156 863268 905331 919759 951623 959446 1060546 1066899 5036774 5227522 39.95 71.2 1
12:12:08 2024-01-24 669651 666886 208982 204570 333477 337559 351294 347138 224059 222635 272370 277158 312416 317371 4321020 4569875 6546862 6394986 1138769 1187305 306883 270467 282429 283697 318816 313369 307698 310131 217878 218328 720500 686839 1523313 1475736 454098 453518 660552 668910 834699 809422 862667 872486 918441 928871 886581 992371 2130071 2216107 1298575 1122282 722124 709074 867156 863268 904027 919759 951660 959446 1060702 1065355 5036774 5235621 39.95 71.2 1
12:12:09 2024-01-24 668703 665944 208982 204566 332149 337559 351371 346615 224094 222635 272755 277130 312416 317856 4321020 4569875 6560749 6386732 1141625 1185624 305912 270693 281958 283251 319441 310544 307984 310166 216616 219140 755051 683005 1544433 1475483 453416 452924 658538 666064 833481 811146 862704 870290 917204 929528 886581 991757 2127047 2209577 1290770 1125480 722124 709111 869622 865180 903349 918460 951660 959446 1062241 1066899 4999259 5229985 39.95 71.2 1
12:12:10 2024-01-24 667721 665939 209470 203970 333008 337559 350840 347138 224059 222635 272370 276290 312416 317408 4317821 4569875 6594056 6391011 1132193 1186425 306883 268994 282938 282850 320063 311087 309374 310317 217878 217685 720500 686424 1537794 1473705 456151 454159 659617 667474 834735 807000 860145 875037 917241 924908 888869 994998 2127047 2212600 1305691 1122245 722640 710689 867156 861326 904027 921030 950946 957325 1059972 1066935 5043969 5220613 39.95 71.3 1
12:12:11 2024-01-24 667212 667840 208665 205199 334024 337559 351371 346651 223644 222635 273140 275699 312416 317856 4317821 4568268 6584284 6386148 1132268 1187268 306451 269173 281442 282767 318484 313813 309410 310131 216652 217719 729693 686915 1537769 1475478 457452 453482 659617 669440 834735 806450 860145 876280 917241 923533 885328 996727 2130071 2232911 1301853 1122245 723724 713279 867156 860242 903990 919551 951660 955211 1057669 1069201 5036774 5226256 39.95 71.2 1
12:12:12 2024-01-24 667212 665953 207980 205203 332976 338614 351902 346615 224025 223261 273140 275419 313075 318117 4317821 4582479 6621821 6380144 1129037 1183936 305590 269968 282904 282385 319701 311052 307233 310819 216652 217719 729693 685311 1568222 1484808 457408 453067 660552 669477 834735 807094 863969 876280 917241 919669 891465 998222 2130071 2235177 1305691 1119364 723724 715412 870586 859631 905005 919660 951660 956360 1063820 1069958 5072145 5229985 39.95 71.2 1
12:12:13 2024-01-24 671699 667575 208991 207097 330692 338615 351902 345609 224025 223261 272370 275453 312102 314483 4323385 4648382 6631280 6377899 1128740 1184637 305160 270132 282081 281989 318994 311087 306804 311217 217878 218223 729693 683349 1560109 1480124 457822 450823 658684 669440 834699 806486 863695 876280 917204 919633 891465 998185 2133101 2231780 1305691 1119364 724706 714906 869622 857803 903990 919660 951385 955678 1060738 1069958 5072145 5226256 39.95 71.3 1
12:12:14 2024-01-24 672652 665620 209021 205208 329965 338615 351654 345574 224025 223261 272370 275453 313455 316195 4332845 4636285 6631464 6368806 1128740 1185471 305912 270348 282351 282006 318994 311333 309192 311073 216652 218363 726707 682860 1566057 1484698 457624 450823 658684 668966 834957 807058 862704 876280 917241 919633 893166 998185 2130071 2234494 1305691 1118567 723724 714869 869005 857803 905954 919623 951660 954316 1063067 1069958 5066369 5220041 39.95 71.3 1
12:12:15 2024-01-24 672652 665953 209026 204884 330692 338579 350198 345538 223679 223261 272370 275453 313813 314710 4326946 4639594 6621813 6368806 1128628 1183945 305160 269968 281442 281236 319335 310615 306340 311073 216652 217685 729693 683349 1568313 1484698 457452 450823 658218 668493 834108 805879 862704 876280 915798 919633 887911 998222 2130071 2237665 1305691 1118567 723724 715412 869622 857803 903990 919660 951660 952426 1063820 1069201 5060583 5224339 39.95 71.3 1
12:12:16 2024-01-24 667721 665944 209017 205878 329680 337287 351902 346544 223956 223396 272813 276648 313520 315262 4320466 4616502 6607539 6384981 1127899 1184033 305805 270096 284545 281484 318958 310615 308538 311038 216652 217685 728200 683349 1575110 1482409 456725 454517 658648 669404 834662 805842 862630 876008 917167 919596 891429 998185 2133101 2234494 1283237 1119364 723672 716934 869622 860242 903990 919587 951623 955640 1062993 1069958 5071289 5224339 39.95 71.3 1
12:12:17 2024-01-24 675523 665948 209357 204855 329929 339603 350239 347893 224441 223047 272007 278316 313443 314782 4329898 4646776 6612555 6349763 1136817 1187196 306415 269968 282938 282094 320896 311377 310726 310784 216652 218668 751155 685934 1565553 1487263 456114 450044 662427 667437 830263 807058 870218 875621 913238 926214 894447 997835 2136137 2240842 1294537 1110038 723672 712702 866505 860680 907936 920878 946036 957042 1066913 1074422 5094565 5233718 39.95 71.3 1
12:12:18 2024-01-24 677445 667570 208767 205203 331937 338306 349460 348461 224754 223011 272189 275350 313699 317473 4329898 4648495 6593729 6366570 1142857 1187196 304538 269968 282938 282019 320125 310326 311129 308222 217878 218141 728200 685934 1535067 1487974 456151 452103 663875 668930 828814 807058 870218 876280 910651 926189 899878 997400 2133101 2240410 1303953 1115387 725786 713279 862825 860242 911915 919587 945025 955640 1069185 1075181 5103964 5233718 39.95 71.3 1
12:12:20 2024-01-24 673607 665688 208776 205233 331646 340648 350517 348987 223887 223189 273417 275350 313956 316923 4320466 4655205 6593605 6375380 1141314 1186281 306451 269552 284164 281984 319890 309674 307698 309121 216618 217277 719544 683349 1529084 1488920 457452 450751 664198 668420 829086 810571 870218 871177 910379 927560 899989 992333 2126851 2246600 1311448 1112973 727856 715375 862719 860242 913210 919623 942335 955678 1072988 1072992 5092436 5229985 39.95 71.3 1
12:12:21 2024-01-24 673607 665688 209365 206135 331641 341132 350661 348287 223162 223539 272537 277076 313664 315225 4323986 4677082 6574578 6380153 1144054 1180883 305540 269778 281372 281555 319665 309639 307698 310060 216652 216602 720042 679448 1540683 1493918 458431 452297 663875 667960 830300 810571 868272 871177 910483 928871 897324 994590 2126851 2250062 1299934 1116181 729413 714326 861599 860680 913210 921060 942335 955174 1071396 1069770 5105495 5233718 39.95 71.3 1
12:12:22 2024-01-24 675830 666531 208769 206135 330790 338436 350378 347519 223128 223189 272152 276755 313664 315112 4323986 4681402 6598421 6366570 1141701 1186281 305124 269968 281407 281519 319961 310827 307733 310060 216652 216939 708544 679448 1534112 1497323 457011 452103 663404 667011 830263 810571 867741 871177 911236 928871 898246 994590 2126851 2252746 1309447 1118567 729413 714326 861599 860680 913210 921060 940919 955174 1072951 1072992 5103087 5237009 39.95 71.3 1
12:12:23 2024-01-24 675348 666212 208817 205736 330782 338436 350096 346960 223128 223853 272537 274551 312719 314926 4323713 4681828 6593489 6373350 1143758 1186318 306020 269968 281372 282302 319441 309639 307914 309157 217878 216974 717369 682092 1550505 1491800 456688 452103 664346 669133 829086 810571 867741 871177 910651 927560 898600 994590 2126851 2248466 1305691 1114557 727856 714326 860376 859969 913210 919551 941590 957042 1072802 1069770 5096076 5246496 39.95 71.3 1
12:12:24 2024-01-24 675486 663818 208851 205736 330746 338436 349567 346438 223265 223732 270766 274551 313471 316197 4323986 4673747 6593605 6368520 1142943 1182886 306020 269173 281407 281949 318958 309639 307233 308257 217878 217312 715919 681395 1533172 1488735 456043 450593 664346 667437 830263 810571 869598 872178 910651 928215 898600 994590 2127047 2247824 1285120 1114557 727856 716934 860376 860242 913210 919587 942298 957042 1072155 1069770 5052929 5241095 39.95 71.3 1
12:12:25 2024-01-24 675486 662577 209734 205096 332484 339186 350768 346544 222646 227161 270730 277498 313556 314154 4317821 4701568 6584164 6368520 1141314 1185169 305805 269173 281372 281984 319441 310109 310017 308257 218185 216974 719544 682371 1547399 1488772 456006 450714 664346 667474 829086 811104 870218 872449 910651 927560 899989 993472 2126851 2247824 1309529 1112973 727856 714832 860376 860242 913210 924862 942298 955678 1072951 1076119 5099831 5237351 39.95 71.3 1
12:12:26 2024-01-24 674867 663809 208808 205740 331359 338306 349747 347382 222921 223746 272766 274933 313295 314926 4320106 4664478 6589019 6348418 1141314 1182886 306451 269173 281372 281629 319663 310109 307268 308257 217878 217277 731869 682371 1551363 1484513 457452 450751 664346 667437 829086 809422 869598 871177 910651 928871 894411 994590 2123828 2244626 1309529 1112936 727856 714832 860376 859631 913210 919587 940169 955678 1074401 1075128 5091072 5225978 39.95 71.3 1
12:12:27 2024-01-24 673460 663818 208595 205169 331390 339648 349747 347412 222611 223261 272261 274684 313075 314926 4314607 4688865 6574839 6348343 1140730 1183936 305124 269968 281182 281126 319441 309603 307018 309590 216652 216602 712895 678478 1535551 1493269 456006 451462 664346 667485 830263 809422 867123 870524 909197 927560 894779 994590 2123828 2247936 1298015 1115387 727856 714869 862212 860242 912562 919479 943011 956817 1075966 1074514 5055388 5225978 39.95 71.3 1
12:12:28 2024-01-24 676964 663454 209021 203970 329894 341132 349711 346059 223265 223889 270657 275453 313223 315297 4311530 4692295 6579561 6350075 1147391 1183936 303235 269778 282938 281056 319701 310827 307268 309812 216652 216974 719544 676542 1546907 1498166 457786 450044 660552 666064 829086 811722 869598 869525 910651 928871 897439 991719 2120812 2246872 1293797 1116181 728863 713279 861599 860716 911915 920878 943444 959629 1076041 1071364 5049535 5233718 39.95 71.3 1
12:12:29 2024-01-24 675523 664277 209490 206515 330665 338579 348622 346301 223265 222948 270477 276290 312416 313968 4320902 4699852 6556197 6343769 1154861 1184218 304196 274456 281271 281989 320446 310900 308200 309626 216652 217685 729693 674614 1538656 1493646 454209 450749 662934 663704 829086 813196 869598 867060 910651 928646 899238 988822 2120812 2243688 1301853 1117496 727856 711118 862825 865148 912784 920842 944950 959741 1075276 1071400 5033205 5224339 39.95 71.3 1
12:12:30 2024-01-24 673607 665342 208851 208596 331897 338615 348693 346615 223697 223261 270730 276937 312416 315184 4314331 4671041 6499526 6363978 1156314 1183936 304660 270348 281271 283020 318994 309351 308235 309157 216652 217685 720500 677232 1540797 1488920 454320 450787 663404 663903 830263 813232 867741 867060 911200 928646 898600 987378 2120812 2228537 1279470 1118567 725786 710261 862788 867340 913030 919000 942186 959980 1077455 1069812 5039562 5227522 39.95 71.3 1
12:12:31 2024-01-24 676483 664939 209610 204528 329568 338615 349040 346059 223644 223104 270657 276290 312855 313527 4317821 4707493 6574839 6359141 1150666 1183936 303235 270730 282539 281126 320410 315036 307483 310060 216580 217463 729693 675577 1567828 1497337 455827 450485 661994 664175 829086 813452 870218 869252 911296 928538 897324 994590 2123828 2250062 1309447 1117771 730430 717089 864016 862691 912822 923670 942148 959741 1075923 1071327 5041772 5224339 39.95 71.4 1
12:12:32 2024-01-24 675043 663486 209418 206665 329822 338615 349711 346059 223299 224025 270657 275436 312416 313455 4308456 4694889 6588906 6354606 1145721 1182653 303307 269968 282938 281091 319701 309603 309944 309626 216652 216974 729693 677509 1537064 1499544 457452 449411 660552 666064 829674 811722 867741 870762 911943 928871 897324 993172 2123828 2247824 1305534 1119744 728863 713256 864053 863918 911768 921024 943529 959741 1072951 1069958 5037799 5229985 39.95 71.4 1
12:12:33 2024-01-24 674867 664318 208886 208525 331933 338341 347643 346059 223110 222948 270693 276902 311942 314483 4323986 4681791 6500236 6348305 1155258 1183095 304660 269968 279617 281989 319699 311156 308235 309157 216652 217312 729693 676542 1571098 1487974 453564 452103 663404 663704 829086 813232 867741 867060 911943 933936 897324 987378 2120812 2234307 1305691 1119579 726781 710261 862825 865667 912897 918315 942148 958689 1074509 1069688 5040573 5224377 39.95 71.4 1
12:12:34 2024-01-24 675966 664000 208991 208561 330965 340648 347643 346059 222955 222635 270657 276346 311942 314447 4311668 4684167 6514144 6348418 1153878 1183936 304660 270158 279581 281993 318994 310277 307949 309121 216652 217184 729693 675577 1569181 1483387 454209 450080 663603 663234 828498 812657 867741 867060 911943 928682 894595 985936 2123345 2238728 1294177 1118780 726261 711775 863779 865148 913052 919759 944351 959629 1069880 1071400 5025184 5229709 39.95 71.4 1
12:12:35 2024-01-24 675523 663964 208991 205785 331430 338579 347679 345538 222646 222635 270621 276290 311942 315708 4311530 4680420 6499526 6354330 1151133 1180579 304660 269173 281308 282152 318441 311156 308235 310273 216652 217312 720500 678478 1510586 1484698 453416 450859 663404 664175 830300 811722 868272 867060 911163 928646 897200 987878 2119965 2221997 1303772 1119364 726781 710224 862825 865609 911915 917812 944351 961763 1072987 1069165 5016523 5214998 39.95 71.4 1
12:12:36 2024-01-24 670076 663732 208656 204566 333486 336542 349219 347138 223110 222635 270693 275449 311469 315550 4311530 4635265 6500236 6348343 1147848 1180579 304874 269778 282539 282846 317035 309639 308200 308222 217878 217312 720500 678963 1537792 1488758 454209 450570 663404 666064 830300 811722 866506 867990 911844 934033 896541 990073 2120580 2222636 1277587 1128985 728863 709684 862825 867023 910623 915798 946336 963630 1069844 1066899 5004360 5207525 39.95 71.4 1
12:12:37 2024-01-24 667899 663737 208630 204562 332936 337767 349747 347398 222577 223104 270693 274967 311469 317371 4311530 4655503 6509561 6368520 1149489 1180579 304160 269778 281705 282634 317070 311156 308164 308186 216652 217009 731186 679170 1533523 1482413 453564 450895 663404 663917 830300 811146 866469 868890 913127 934069 896966 987991 2121344 2225886 1277587 1125765 726781 708249 861599 867023 913030 916472 942335 960888 1068133 1069055 5019375 5220613 39.95 71.4 1
12:12:38 2024-01-24 668173 662046 208806 204570 332472 337767 348938 346615 222611 222948 270693 275036 311149 317335 4308456 4636660 6500236 6368520 1151133 1180805 304196 269680 279653 282055 317995 311156 308164 310455 216652 216974 720500 678478 1546644 1483313 454209 453547 662464 663704 827911 811472 869374 868183 911759 934142 897213 987991 2123601 2225886 1301853 1119364 725786 709254 861599 865609 911915 917164 942335 960888 1069621 1069958 5022961 5224339 39.95 71.4 1
12:12:39 2024-01-24 671113 662046 208802 208295 331968 337287 347608 346372 222646 222635 272066 275453 311469 315442 4308456 4638754 6489981 6359440 1150311 1180437 304445 269173 279689 282094 317035 310936 307949 307971 216652 217277 731186 678478 1504503 1484569 453564 450080 662464 663234 829253 815076 868272 866949 911869 934142 898711 989404 2119678 2220568 1301853 1118567 725786 709033 861599 864493 910623 914382 942186 960888 1069050 1069201 5028774 5216890 39.95 71.4 1
12:12:40 2024-01-24 675523 663732 208987 208414 330925 338104 347608 345019 223426 222635 270240 275492 312416 313491 4302316 4674805 6499413 6348532 1151133 1180671 304445 269588 279689 282846 317960 310680 308200 308222 216652 217346 719029 678478 1512829 1484698 453564 453822 663404 663917 831507 813304 866320 866986 913238 934804 894286 987991 2119072 2223687 1301853 1124123 727856 708249 860376 866408 913030 915652 942335 960888 1071331 1066935 5009976 5199063 39.95 71.4 1
12:12:41 2024-01-24 666277 662046 208335 203970 331928 337528 349783 346615 222577 222948 270657 275002 311942 315550 4302040 4625827 6518886 6377936 1147848 1180579 304660 269588 282140 282019 317000 309422 307268 308222 216652 217312 721971 677509 1534829 1483387 454855 454546 664272 665879 832624 811685 865051 869525 914321 932161 895689 988822 2114556 2215776 1298015 1127885 727856 709254 862216 866912 908009 910646 945025 963630 1072191 1066899 4990176 5216890 39.95 71.4 1
12:12:42 2024-01-24 664387 662046 208586 203965 331937 337528 350558 346615 222577 223104 270657 275002 312153 315514 4302316 4625827 6509561 6373350 1147848 1180579 304232 269209 282140 282019 316557 309422 307018 308151 216652 216974 717369 677509 1561205 1488331 455827 454957 663764 666027 832624 812875 867032 870451 915184 928538 894743 984497 2116802 2215776 1301853 1122245 726820 707757 861599 866408 910623 910682 942335 960888 1069880 1069958 5015792 5216890 39.95 71.4 1
12:12:43 2024-01-24 668173 662046 208729 203970 332004 337767 348657 346580 222577 222315 270693 275193 310996 315550 4299090 4631272 6499413 6375842 1144575 1180403 303307 269209 282140 281331 317035 310109 309106 309157 216652 216974 718819 676767 1532769 1490232 456151 454144 660515 664101 834437 813998 864559 868181 914537 928574 889206 987916 2114556 2219252 1298015 1125690 726781 708249 862216 865794 908009 915834 945025 960851 1069050 1065319 4997008 5211241 39.95 71.4 1
12:12:44 2024-01-24 665502 662055 208339 204528 331928 337767 349747 345574 222234 222635 270657 275066 311504 315478 4299090 4616502 6500297 6348343 1144575 1180579 303307 269173 281705 281559 316740 309674 306802 308222 216652 216731 718819 676767 1532731 1486001 455827 454356 661958 664065 832624 811685 862630 867060 911917 928574 895652 985936 2114556 2216689 1299934 1125480 726820 707747 860988 865074 907972 910538 942335 960888 1069944 1065086 4990294 5207525 39.95 71.4 1
12:12:45 2024-01-24 666277 658295 208305 208703 331964 337584 348729 346615 222388 222635 270621 274170 311250 315514 4299090 4620976 6523564 6368520 1146209 1179741 304196 269173 282140 281559 316079 309422 308538 310309 217878 218467 715919 676767 1542765 1486090 456151 453300 663566 664101 832624 811722 863932 867060 913127 928574 891877 984534 2114556 2215923 1301853 1124679 727337 708249 861945 865794 909978 910610 942335 962489 1069185 1063027 4991178 5205582 39.95 71.4 1
12:12:46 2024-01-24 664387 658286 208305 206085 330464 337289 349783 345574 222234 222635 270240 274585 311469 316645 4299090 4623084 6523564 6359440 1144575 1178905 303307 269588 281741 281555 316079 311346 309156 310127 217878 216835 724914 676767 1561205 1487054 457293 453941 662427 664175 830300 811722 865237 869525 911881 928538 894071 985235 2113918 2209467 1296096 1124679 727856 707747 861599 867023 908384 910610 942335 962258 1069087 1066899 4989880 5211241 39.95 71.4 1
12:12:47 2024-01-24 666277 663223 208331 208667 331968 337767 348729 346337 222680 222635 270621 274585 311032 315550 4302316 4627388 6500236 6359141 1147848 1178905 304196 269173 281940 281620 318524 311929 308212 308116 216652 216835 721971 677253 1519379 1487054 454633 453482 662464 664175 832249 811537 865176 867060 911881 927195 895414 984534 2115178 2214279 1299934 1122282 726820 707246 860376 865794 911915 910610 942335 960888 1069944 1066699 5004150 5208549 39.95 71.4 1
12:12:48 2024-01-24 664387 658295 208630 208632 330929 337289 348897 345574 222234 222479 270657 274326 311504 315478 4299090 4618115 6504927 6348381 1144575 1180579 302809 269301 281849 281505 319425 312481 308538 308116 216652 216533 720269 675797 1541277 1484698 454855 453482 660552 664175 833808 811722 862667 867060 913090 930040 889499 987378 2113054 2216107 1319228 1128689 726820 710261 862216 862009 907626 915834 945025 960129 1069944 1062276 4961481 5197056 39.95 71.4 1
12:12:49 2024-01-24 664387 661792 208665 203965 329960 336542 349747 344955 222268 222635 270204 275419 311323 314483 4292964 4596011 6518886 6330604 1139256 1179635 303021 270070 280981 281665 317889 310791 308974 310459 216499 217545 733099 677509 1543167 1475478 454209 452421 657886 664175 834662 810571 857632 870613 919844 928871 888078 988897 2117801 2210045 1299934 1123879 721609 708249 867156 863917 902068 910646 951660 960888 1062775 1060741 4961744 5201869 39.95 71.4 1
12:12:50 2024-01-24 665761 663737 208956 208409 330920 336000 347679 344955 223110 221248 270431 275193 310525 314962 4302316 4557761 6518886 6341026 1127666 1177922 305804 268473 282031 281739 316894 310754 308502 311593 216652 217324 728200 684329 1547759 1470427 455840 453155 660552 667960 832818 804666 862522 873724 917131 919596 889438 996123 2120775 2211613 1301853 1119364 722501 710261 865890 861465 903990 919759 948568 957042 1059220 1065319 5020724 5186824 39.95 71.4 1
12:12:51 2024-01-24 666277 661983 208116 204993 329862 337767 349711 345931 222354 221905 270395 275206 311652 312468 4292786 4609393 6584164 6327947 1130902 1179598 304017 268733 281921 280096 318816 309767 306766 309918 216616 216904 723721 679448 1518947 1481700 457732 449303 657923 667011 830300 809374 862630 873687 913817 919560 892994 997362 2122319 2231622 1314087 1113206 720581 714290 867156 857194 903990 919587 948806 953598 1060665 1069958 5056970 5205582 39.95 71.4 1
12:12:52 2024-01-24 673340 662055 208305 203931 329133 338306 347608 346006 222577 221869 269788 274684 311433 312504 4295850 4606116 6565549 6328311 1135121 1178033 305446 268769 281722 280915 318520 310095 309848 308116 216652 217277 741221 684329 1530558 1483978 456151 450714 662464 667811 827522 804666 868978 873724 909361 924871 897324 995198 2126851 2222144 1280087 1108458 723672 711155 862825 857803 907936 919515 945025 954278 1063820 1072600 5069988 5205582 39.95 71.5 1
12:12:53 2024-01-24 673188 658250 208261 203931 329898 338541 347608 346059 222577 221213 270621 275786 311397 313933 4288351 4621787 6550758 6339048 1141276 1181389 302879 268544 283141 280719 318781 311156 306802 308222 216652 216231 709954 677739 1552357 1495394 456006 450786 664474 667011 829086 809422 867741 870561 910251 927560 894743 993843 2119072 2247661 1296096 1112973 727856 713243 863785 861465 912562 921060 940213 957042 1072951 1071474 5022961 5207525 39.95 71.5 1
12:12:54 2024-01-24 673868 658182 208776 203931 329400 337796 347572 344465 222388 222912 268922 276189 311906 313476 4295850 4683023 6556008 6348418 1144575 1181389 302559 268958 281921 280166 318699 310277 308538 310273 216580 217068 721357 674829 1563801 1493918 457452 451462 660552 664175 827911 810571 867741 869525 910651 928871 897435 991719 2120306 2243688 1323318 1116181 727856 711155 861599 860242 910623 920409 940916 957042 1072951 1068445 5013555 5205582 39.95 71.5 1
12:12:55 2024-01-24 673425 658218 209143 208525 329400 337559 347049 344465 222388 221905 269337 275384 311433 312504 4299090 4680420 6527495 6334456 1154861 1181389 303981 269706 279509 281716 319425 310241 309848 310309 216652 216904 714469 675577 1571753 1488497 453564 450397 662464 662220 827911 811682 867741 865830 910651 928538 897324 985662 2113669 2222402 1301853 1116181 724189 709254 860376 861973 909296 919759 942298 955211 1072914 1066899 5011567 5205582 39.95 71.5 1
12:12:56 2024-01-24 671987 658214 208776 204935 329898 337523 346527 344465 222200 221905 269337 275453 310490 312504 4292964 4678019 6499526 6329553 1151271 1177096 303271 268723 279617 281840 319425 310936 307233 307900 216652 216266 709870 679448 1528483 1479038 452020 450787 662464 663234 829991 811722 866469 865794 911943 928574 894521 984460 2113669 2222402 1299934 1117771 724706 708249 860376 862009 909030 915798 942298 958007 1069944 1069958 5013555 5205582 39.95 71.5 1
12:12:57 2024-01-24 671625 658223 208270 204935 329969 337015 346264 344465 222234 221940 269788 275419 310237 315708 4290668 4616214 6490242 6357851 1143721 1178868 302101 269138 281018 281409 317000 310109 306802 308257 216652 216394 708607 673863 1527868 1483645 454967 453409 659617 664175 832854 811722 860108 867060 917063 928538 892061 988081 2113054 2209394 1292258 1127083 726820 709254 862216 863880 907972 915955 945025 960851 1069944 1063916 4975933 5192497 39.95 71.5 1
12:12:58 2024-01-24 663916 658182 208261 208552 329573 337289 349465 345019 221703 222252 270395 274326 310961 315112 4297876 4603483 6532048 6330073 1140885 1178831 304599 270464 281199 281484 317070 311156 306802 310459 216043 216974 741221 675095 1545150 1479674 454532 452103 656250 663704 834662 811722 857632 869525 919193 927848 889340 987378 2114556 2222402 1301622 1125480 724706 709060 866505 863880 905122 915798 946110 960575 1066913 1062319 4951252 5196203 39.95 71.5 1
12:12:59 2024-01-24 666277 662014 208300 208596 329929 336507 347643 344955 222611 222252 269429 275384 310961 315153 4304241 4546888 6527890 6330110 1124212 1177885 305554 268239 282539 281126 316521 311305 308502 311629 216652 216939 705527 683349 1536401 1472518 457102 453389 658648 667437 833481 804060 861368 875037 917204 919633 890246 995198 2122319 2222513 1301853 1119364 724189 710114 867156 859631 903718 920409 950633 957042 1060724 1066108 5022961 5192497 39.95 71.5 1
12:13:00 2024-01-24 666740 658259 207932 203931 328636 336507 348657 345442 222388 221749 270204 276225 311586 313846 4301601 4605390 6574503 6318460 1129037 1177202 303093 269138 281940 280867 319641 309621 306802 309843 216347 217312 723721 679448 1533499 1481504 456151 448076 656750 666064 830263 807058 864584 871214 913171 924871 894340 993746 2123828 2231622 1307610 1110038 720581 713243 865890 857803 905117 919587 947420 953598 1062993 1071474 5060305 5205582 39.95 71.5 1
12:13:01 2024-01-24 673335 662046 208116 208632 329631 338341 346005 345481 222577 221621 270369 276225 311184 314195 4298527 4605390 6528212 6327085 1133540 1177161 305590 268851 281958 281056 317035 310277 307268 308186 216652 217463 743529 683349 1522688 1481777 456151 450080 660552 667960 826738 804629 867741 874417 910651 924908 898711 995198 2123828 2228458 1300187 1106882 722640 711155 862825 857803 907329 919515 945025 954278 1063820 1072564 5069988 5196203 39.95 71.5 1
12:13:02 2024-01-24 673188 658286 207647 203927 329934 338651 346562 348386 222371 221621 270369 275380 311255 313348 4284397 4634891 6556197 6340384 1138066 1177922 303093 268310 281147 280236 317995 310277 306802 308222 216652 215930 708544 676542 1536510 1488735 456801 449375 663404 666064 827911 809422 867741 870762 910651 927560 894743 992426 2119072 2241396 1294177 1114594 727337 712234 860103 859631 911269 920409 938839 955678 1069844 1069958 5022961 5205582 39.95 71.5 1
12:13:03 2024-01-24 673905 658182 208300 208561 328636 337523 348861 346592 222371 221657 270060 277125 309878 314303 4298527 4624147 6471761 6340384 1144896 1177161 304196 268948 281271 281949 318578 311156 306340 307255 217610 216301 722365 677026 1520425 1483645 454209 453445 662464 664175 830263 811146 865162 869525 911759 928538 894743 984497 2117010 2209467 1301853 1120959 725786 708249 860376 865794 910623 910610 942299 960851 1066785 1066899 4994744 5196203 39.95 71.5 1
12:13:04 2024-01-24 666452 658223 207980 208530 331686 338374 349356 347893 221755 222137 269644 276367 310383 314267 4284397 4602577 6523489 6329704 1138442 1176019 302279 269173 281271 280894 317000 310936 306536 309843 216347 216301 721971 673653 1550833 1475898 454855 450751 656787 663704 834662 814030 860866 867060 918541 928574 889340 986675 2110053 2213183 1315315 1130599 726820 710261 864663 862009 905005 918192 946427 959409 1066913 1062319 4954791 5188794 39.95 71.5 1
12:13:05 2024-01-24 664387 658214 208738 206085 330643 338082 349322 346141 222440 222805 269644 276755 311291 314267 4295850 4591966 6509561 6339486 1134700 1176386 303307 269138 279617 281559 317699 310936 306802 309121 216043 217650 746468 679448 1550860 1473386 453242 452214 656250 664175 832070 809996 861442 869525 917204 930186 888204 988897 2114556 2202399 1305691 1122245 720581 707747 867156 862009 901429 915834 951660 959409 1060724 1063510 4962982 5188794 39.95 71.5 1
12:13:06 2024-01-24 666129 663852 208417 205440 331287 337438 347465 346420 222440 220383 270251 276332 310060 315370 4275500 4531831 6518886 6312023 1124212 1177124 305124 267486 282470 280982 316079 309387 306802 308222 216043 216301 726707 683349 1526132 1470427 456114 453389 658414 665479 832229 802356 857632 873760 916518 919596 888806 993783 2120812 2214536 1301853 1119364 722640 710261 866884 859631 903990 918460 948843 955787 1060724 1065355 5013555 5191621 39.95 71.5 1
12:13:07 2024-01-24 671504 663381 208092 205511 328263 339444 347465 344883 222440 221227 270441 275908 310490 311520 4285547 4603375 6527373 6312023 1131155 1177124 305755 268274 281308 280663 317070 310936 309192 307255 216652 216939 734614 682860 1540628 1480492 455503 451462 662464 665515 826738 804702 868272 873760 908073 919633 897324 992371 2123555 2225300 1300187 1110038 723672 711155 860376 857803 908009 919479 943723 953598 1066157 1071474 5069988 5204820 39.95 71.5 1
12:13:08 2024-01-24 671717 661967 207543 206085 329293 338484 347429 347647 221106 222833 269716 275206 311469 312504 4284435 4670429 6551525 6325892 1138066 1177275 301077 268310 282339 279810 317070 310277 306802 308222 216347 216116 728200 675095 1553302 1493918 456151 451015 659617 664175 827911 810874 867123 869525 910651 927560 894743 991719 2114556 2240842 1327307 1116181 726820 711155 859765 860242 910623 919759 939581 956360 1071433 1066935 5010613 5204820 39.95 71.5 1
12:13:09 2024-01-24 671838 662436 208161 204926 329791 339203 347875 346910 221823 221714 269788 275786 309550 316877 4283414 4599617 6500236 6335862 1143758 1173765 302314 268723 281705 280663 318524 315109 306802 307720 216652 215965 724914 674614 1520868 1475898 454855 453445 659617 663234 831959 811722 860108 867060 914537 930246 888833 985973 2110766 2213275 1269348 1127885 726820 709757 862216 861973 907613 915870 946373 960813 1066913 1063778 4963078 5199675 39.95 71.5 1
12:13:10 2024-01-24 662321 662436 208192 205502 329751 337767 350503 343466 221209 222479 269788 275837 310348 314664 4283414 4607689 6509286 6340710 1140070 1177124 302774 269138 281308 281205 317035 311597 306550 308222 216652 216266 711026 673653 1523897 1475898 454061 450787 658684 662727 833481 811722 859497 867060 917100 928538 889499 987378 2109148 2216107 1298015 1127083 725786 709254 862216 861973 907329 914382 945025 960851 1068427 1063388 4963078 5200538 39.95 71.5 1
12:13:11 2024-01-24 662321 662436 208491 205800 329604 337767 348657 344955 221926 221968 268815 274551 309665 313527 4286037 4577254 6500236 6326490 1137629 1177161 302350 269173 279653 281519 317000 311156 306802 309843 215739 217312 733099 676542 1532080 1475570 454209 453178 656250 663704 834071 810571 857669 870488 919193 930186 889340 991013 2117764 2206986 1299934 1124679 721095 709254 867156 863880 901429 915798 951660 960129 1065109 1065223 4961827 5197681 39.95 71.5 1
12:13:12 2024-01-24 666240 663376 208416 204930 329969 337767 347608 342798 222508 220489 270168 274551 310272 314483 4289725 4531087 6518886 6312023 1122610 1177161 305124 267486 282140 281555 316079 311487 306658 308222 216347 216788 726707 683349 1546001 1469515 456151 453389 658218 666965 833481 804702 857669 875037 917241 919633 889340 994998 2120812 2219362 1301853 1119364 722640 710652 867156 859631 902432 921030 949681 958718 1062622 1068020 5023393 5188248 39.95 71.5 1
12:13:13 2024-01-24 671026 658214 207681 208565 327910 337559 349356 344955 222771 220524 270204 275206 310525 313384 4280360 4593116 6518886 6312613 1134386 1175524 305160 268310 281940 280271 317035 310277 307733 307720 216499 217312 742760 682860 1527301 1475861 455827 452103 661994 665515 826896 805879 869598 873760 909361 919633 898326 994527 2123828 2217347 1303953 1110038 722640 711191 860376 857803 909978 920915 943723 955825 1068090 1072956 5074320 5202190 39.95 71.5 1
12:13:14 2024-01-24 668870 658178 207289 203935 329648 338724 349356 343466 221209 222443 269788 275136 311504 312504 4289725 4655194 6537537 6311985 1139110 1177161 302279 268723 282738 280236 317995 310277 308538 308222 216652 216266 728200 673863 1534822 1493737 456801 450749 660084 664175 827911 811722 867741 869525 911110 928871 896687 991013 2114556 2241545 1291841 1115387 727856 711155 860376 858854 912133 921030 943723 957005 1076041 1068299 5013933 5205582 39.95 71.5 1
12:13:16 2024-01-24 673607 658218 208743 205358 329079 337523 346041 343466 221891 221608 268958 275419 310454 311591 4283612 4661662 6476161 6321979 1150311 1175567 303307 268948 279581 281984 317070 310277 306804 307720 216652 216335 728200 677026 1523066 1475898 453242 450629 661994 663234 827911 811722 866506 866788 910519 928646 893776 985198 2114556 2222402 1299934 1117771 724754 709485 860875 866381 913030 919073 942186 959297 1072225 1068263 5004805 5196203 39.95 71.5 1
12:13:17 2024-01-24 671476 661502 208455 204930 330933 336507 346284 346910 222234 221940 269824 275593 309585 314962 4283414 4609932 6462934 6335862 1144575 1178868 303023 268948 281308 281091 315567 309422 306694 307936 216652 216335 732549 675095 1530779 1483030 454855 454159 660552 664175 829841 811722 862667 867060 914537 928574 893437 987140 2113781 2203110 1323140 1125480 726820 708556 862788 866381 909141 915652 944950 962146 1069870 1066844 4971123 5190256 39.95 71.5 1
12:13:18 2024-01-24 664553 660552 208120 208596 330665 336740 348412 345019 221703 221940 269788 275206 310055 315442 4280360 4598343 6499413 6339463 1140070 1173870 302350 268759 281308 280894 319425 311818 306442 308257 216652 216116 715919 673653 1538179 1482593 454855 453500 658684 663234 833211 811722 859497 867060 917241 929967 889340 985973 2108555 2214536 1313359 1128985 726781 709573 865246 864533 906561 924384 947687 961151 1066729 1062240 4950047 5186824 39.95 71.5 1
12:13:19 2024-01-24 665976 658218 208300 205511 329666 337767 346562 343015 222268 221559 268958 274585 310019 316232 4274042 4549118 6490635 6325892 1128155 1173847 304695 268723 279653 281984 316521 311156 306802 308257 216652 216974 715535 681061 1525501 1466258 453564 453500 659150 666064 832229 806486 860145 869944 917241 927560 888204 991719 2117565 2203963 1293029 1121180 720950 710261 867750 862691 902283 918279 951794 959056 1059220 1063972 4997522 5172048 39.95 71.5 1
12:13:20 2024-01-24 662505 660456 206330 208561 329568 336575 347643 344955 221926 221594 269824 273634 311242 315297 4271032 4559239 6546862 6317118 1118618 1174690 303271 268720 282738 280363 318524 314700 306802 308222 216043 216788 726707 681395 1561562 1479674 457452 453389 656750 667002 832302 802392 860793 876008 915869 919560 886581 996690 2120812 2226001 1303772 1116387 722640 713071 867120 856403 903755 923017 950435 954003 1060724 1066899 5018826 5179429 39.95 71.5 1
12:13:21 2024-01-24 670076 657997 207651 208233 327640 337050 347049 343015 221926 220594 269501 275206 310525 312888 4274260 4590298 6546862 6293892 1127425 1173985 303307 268346 281705 280894 318994 309365 306802 309834 215891 217009 730068 679448 1533499 1478623 454967 449118 657753 666064 827911 805879 866232 873104 911881 919669 894108 995870 2122748 2235314 1296096 1109211 722640 712281 865283 859558 906561 919551 945401 953598 1062278 1074514 5043969 5186824 39.95 71.5 1
12:13:22 2024-01-24 673129 663109 207502 208445 329435 337559 345485 342951 222268 220630 269824 275593 310561 312539 4280360 4590298 6537493 6298378 1128474 1173865 303373 268346 281344 280516 318476 309475 306804 310273 216043 217312 748030 681883 1521968 1478623 454855 449510 659150 665515 827911 804702 867741 873760 909197 919633 897324 997284 2129411 2235214 1290770 1108147 722124 712281 865283 860205 910707 919515 946073 955825 1065402 1069770 5047294 5183125 39.95 71.5 1
12:13:23 2024-01-24 672652 657997 207332 208561 329426 336507 345208 343466 222611 221248 269788 275206 310561 313015 4283336 4593130 6528212 6289519 1131962 1177400 305160 268948 281741 281724 317070 309365 307268 309616 216499 216974 758225 682860 1523463 1475570 455827 450873 660589 665283 827324 804739 867741 873797 909132 926299 898377 998747 2126627 2222071 1272692 1107008 724706 713293 861599 857531 910586 919515 943723 954278 1065862 1071474 5067819 5184841 39.95 71.5 1
12:13:24 2024-01-24 669124 658150 207442 208676 328902 336245 347049 345261 221857 220524 270585 275206 310135 312979 4277092 4606116 6523489 6312435 1133577 1177239 305088 267486 282140 280663 317035 310232 308538 306970 216652 216927 726707 682371 1527374 1481777 456151 452214 663404 667960 826701 805842 870218 871815 911759 927575 898979 995936 2121231 2233477 1302070 1113206 726261 711155 860376 857803 910623 923670 942298 955749 1068427 1069838 5058400 5186547 39.95 71.5 1
12:13:25 2024-01-24 665720 658178 206360 206115 328902 337767 347049 345503 221857 221213 270585 275206 310490 312979 4274042 4582362 6528141 6312248 1134386 1177124 304624 267522 282539 280628 317035 309876 306802 309834 216652 216266 719029 681395 1524963 1479038 457102 450714 662464 665479 825531 807058 871894 873788 910210 927414 899804 994477 2120320 2233218 1294177 1111621 726781 713243 860376 860126 912562 919515 942023 954278 1069870 1069958 5058400 5186824 39.95 71.5 1
12:13:26 2024-01-24 667684 660561 206399 208446 328902 337767 347328 345225 221209 221523 270585 274821 310490 312979 4277092 4608843 6537493 6312248 1132268 1176253 304160 268086 282738 280359 317035 309438 306802 307255 216652 215930 723443 679448 1539509 1484426 457126 450361 662464 665479 827911 810526 870137 873167 909214 926069 898134 992985 2117302 2237665 1283237 1112413 726820 713763 860376 857803 912562 919515 940916 957438 1069944 1069958 5033067 5186824 39.95 71.5 1
12:13:27 2024-01-24 672385 660094 207647 208601 328600 336507 347049 346532 221857 222599 268922 274135 310961 311555 4286471 4661662 6528141 6308520 1145684 1177124 301396 269588 281235 280236 318958 310277 306802 308151 216652 216753 719544 672050 1534226 1488920 452057 449375 662464 664338 829253 815076 869374 866912 910540 935466 894226 987953 2117302 2223687 1301853 1117771 726261 710261 860376 863268 910623 918315 942335 959409 1072155 1069688 5004150 5186862 39.95 71.5 1
12:13:28 2024-01-24 672862 658182 208300 204791 329898 338577 345485 344465 222200 221905 268958 275384 310454 312979 4275500 4604519 6443785 6321627 1143721 1177087 303946 268912 281544 281949 316044 310936 308538 307685 216652 216602 719544 675577 1535851 1482593 454532 453445 664474 665369 832843 811611 866283 870724 915562 932784 895689 990857 2110654 2215799 1299934 1125765 727337 708249 863335 865794 911768 910610 945025 963630 1069944 1066072 4975933 5186824 39.95 71.5 1
12:13:29 2024-01-24 664553 660561 207651 208489 330898 336813 347643 345019 221857 221940 270168 276386 310272 315442 4277092 4601622 6472259 6312023 1140070 1176290 302986 269138 281308 281091 316521 309603 306622 308186 216386 216081 708607 673863 1559284 1481777 456151 454568 660736 665761 834400 814030 864559 868797 916335 933481 890605 987378 2111279 2216521 1294177 1128689 726820 710261 865246 863232 907588 917128 947782 960813 1068427 1065516 4947716 5177445 39.95 71.5 1
12:13:30 2024-01-24 662662 660561 208231 208525 329631 337289 349219 343502 221174 222053 270168 274135 310490 313419 4269378 4582918 6499413 6312360 1135158 1176106 302314 269552 279653 281091 317000 311156 306047 310060 215435 216939 725214 675095 1561696 1483030 454781 453500 657923 663049 836219 814030 862057 869451 919660 930186 889340 990269 2117010 2213183 1317271 1122784 722640 708139 867156 864493 903990 916860 951623 960851 1066120 1060705 4938311 5177445 39.95 71.5 1
12:13:31 2024-01-24 667698 658182 208626 208197 329894 337767 347328 344701 222577 221178 268958 275384 310019 313491 4277092 4520981 6490091 6321377 1119303 1176360 305805 267522 282140 281108 318705 311156 306802 308186 216652 216974 726707 684820 1529682 1471608 456801 454467 659796 668910 834994 807074 864559 876354 917204 924878 890605 996534 2120580 2211613 1301853 1119579 722640 710261 865890 861465 903990 919759 948880 956608 1057719 1066899 4994744 5170603 39.95 71.5 1
12:13:32 2024-01-24 664387 657925 207621 204846 328893 337767 349184 345442 221891 221714 269788 275593 311433 314428 4274042 4581026 6556188 6302878 1127425 1173719 302879 268310 282683 280328 320330 310936 306802 309157 216043 217219 734614 680666 1520425 1478814 457340 450638 657775 667960 832624 808798 864510 873760 916897 919596 895745 998147 2120812 2228187 1303772 1112936 721609 713243 867750 857803 903990 919587 951623 954278 1061971 1069958 5032366 5183125 39.95 71.5 1
12:13:33 2024-01-24 668703 661751 207651 208335 328366 337594 347572 344955 222577 221869 270395 275962 310525 311555 4277092 4590809 6546845 6302869 1125817 1173755 304337 268912 282140 281091 318994 309803 309883 309595 216203 217475 742760 683349 1534171 1480808 456151 451462 660266 667960 830226 806984 867741 875658 913090 926225 897287 995235 2126851 2231743 1303772 1109248 721609 712738 865890 860242 907293 924826 947537 956360 1065365 1072868 5043969 5179429 39.95 71.5 1
12:13:34 2024-01-24 673603 658218 207975 203935 329934 337523 346284 343431 222611 221360 270204 274135 310525 313235 4275500 4599570 6518886 6321627 1133577 1177013 305805 268723 282539 281091 319425 310937 310676 310273 216616 217406 742760 684329 1529998 1483885 456801 450606 663838 667437 827911 808849 869354 876978 911943 926214 899878 996690 2128364 2228458 1307720 1112556 726303 713279 860376 857803 912562 919358 943678 957042 1069050 1069770 5060583 5186824 39.95 71.5 1
12:13:35 2024-01-24 669537 658146 207468 204519 329400 336507 347608 348139 221209 222635 270395 275206 311942 316190 4280360 4636660 6537519 6317118 1138066 1178891 303342 268912 282938 280981 319450 310680 309156 311188 216652 216162 711363 675797 1553302 1493158 457303 450534 661958 666064 829674 811722 867629 871141 910519 930246 894411 994477 2114556 2243688 1319228 1114594 727856 713279 860376 861465 913210 918832 940919 955248 1069880 1069770 5037338 5186824 39.95 71.5 1
12:13:36 2024-01-24 671396 658114 207651 208596 328636 336542 347049 343502 221209 223261 270168 275593 311469 312715 4274042 4655016 6542180 6293929 1139882 1178831 301046 268851 283324 280845 320367 309840 308502 309015 216652 216835 728200 675313 1540612 1495282 457452 451462 662464 665591 831656 811722 869598 869871 910519 931502 898600 993172 2114556 2243688 1303578 1116181 727856 713279 861909 861465 912562 921060 942335 955211 1071433 1071474 5004322 5188794 39.95 71.5 1
12:13:37 2024-01-24 671432 658178 207975 208596 328866 337523 347049 343466 221891 223104 269752 276193 311906 312504 4280360 4664478 6537537 6321627 1138066 1179598 302986 268626 282719 280950 317889 309767 309410 311593 216652 216127 712772 676767 1545096 1490888 458147 450397 662620 667485 829674 810571 869598 869995 911844 928871 897324 994590 2117565 2238172 1313359 1116181 728863 713243 860376 859462 913210 919515 942060 955248 1069880 1072233 5043164 5183125 39.95 71.5 1
12:13:38 2024-01-24 668703 658150 207442 208632 328902 336271 347049 344983 221209 221940 270168 275206 311433 312504 4277092 4624100 6528212 6312248 1139046 1177922 303874 268580 283740 280985 317853 309767 308502 308045 216652 216127 715754 677993 1568945 1488647 456043 450606 663875 667960 830263 809422 867629 871214 909197 927560 895689 992296 2117565 2240842 1294177 1112973 727856 713279 859765 859631 913210 919551 941627 954495 1069944 1071474 5054509 5186824 39.95 71.5 1
12:13:39 2024-01-24 668438 658150 206386 203931 329666 337767 347328 346353 221857 221559 270621 275206 311215 313199 4277092 4608843 6532834 6324264 1140070 1181389 304089 268769 283740 280950 318299 311047 308974 308980 216652 216266 718613 677253 1533527 1493158 457452 452214 662464 667011 830472 811722 867741 872449 911844 927582 897065 993783 2119072 2241840 1321184 1111621 727337 713279 860376 860740 913210 919623 942335 957192 1069844 1072233 5060583 5196203 39.95 71.5 1
12:13:40 2024-01-24 669115 658150 207621 204528 329666 339414 347608 345538 221857 222287 270621 275206 311469 313235 4280360 4628668 6528212 6337836 1138442 1178033 304945 268733 283503 280950 318816 311051 308538 309157 216652 216474 720269 679689 1535205 1491148 456079 452103 664346 668910 830300 810571 869598 873760 910519 930186 898600 993746 2116935 2244751 1299934 1112973 727856 714363 860103 860242 913210 919587 942335 957880 1072951 1069770 5030143 5186824 39.95 71.5 1
12:13:41 2024-01-24 672385 658150 208300 208565 328636 337251 347328 343502 221703 222948 269752 273755 311469 311591 4277092 4651898 6517884 6319843 1151133 1178033 302065 269598 281090 280985 319665 310716 307233 310273 216652 217406 728200 673653 1534977 1493918 454781 450638 662464 664175 829086 812657 869993 868908 910519 928682 894447 991719 2114556 2241433 1282059 1116181 727856 711155 862825 861363 910623 918185 946373 956608 1072988 1069958 5004150 5206647 39.95 71.5 1
12:13:42 2024-01-24 673335 658178 208621 208166 329400 337523 346562 344983 222234 222088 268994 275539 311433 312504 4269378 4610974 6471116 6329553 1144972 1180275 304017 268994 282103 282925 316521 311156 307689 310273 216652 216904 728200 677509 1546991 1484698 453950 453482 664346 666064 832070 811722 867741 870524 914501 933936 897435 985936 2115178 2222402 1301853 1121982 726820 708249 861599 867023 913210 917544 943685 962944 1069844 1069201 4985338 5186824 39.95 71.5 1
12:13:43 2024-01-24 667131 658187 207941 208414 331668 337767 346562 345261 222200 221940 270168 274551 310019 314962 4280360 4591966 6480750 6338986 1141701 1178033 303235 269102 282140 281752 319156 312408 306478 308222 216652 216116 717369 674614 1540890 1477991 455503 454480 660552 664175 833481 813452 862667 867060 917204 932638 889499 988859 2110766 2206231 1298015 1127885 727856 710261 864663 864530 908009 918460 945364 960851 1069185 1065355 4947716 5179429 39.95 71.5 1
12:13:44 2024-01-24 662662 658146 207686 208414 329934 337528 349747 344465 221857 222635 269788 274170 310525 315435 4274042 4597753 6509276 6329553 1137139 1176360 302810 269778 280945 281737 316929 311156 308538 310131 216043 216974 714064 675577 1531983 1477574 454855 453067 658218 664175 837105 813452 861405 869908 919623 928574 888167 990307 2113054 2222130 1307490 1125480 725786 710261 868988 866408 906598 918460 950946 962258 1069185 1062240 4940655 5183125 39.95 71.5 1
12:13:45 2024-01-24 664129 658250 208296 208379 330670 336507 347643 344955 222611 222287 269788 275651 310490 313968 4266628 4522077 6499897 6329553 1122572 1177161 305043 268310 282520 282504 316486 312039 306056 309590 216508 217207 728200 683349 1529444 1470427 456079 455534 659617 668493 835919 806486 862704 876008 919844 926905 890760 998147 2123828 2212710 1281354 1119364 724706 713316 867156 861363 905005 919551 951660 958007 1059972 1066935 4990063 5179429 39.95 71.5 1
12:13:46 2024-01-24 663916 658223 207660 204562 329929 337767 349501 343466 222577 221940 270693 275206 311469 314926 4285547 4584777 6574927 6331005 1122259 1178868 304409 269409 281372 280742 319877 311597 308502 309989 216652 217498 728200 679448 1570662 1480920 458104 450823 658684 668456 834699 807000 866506 878148 918441 924908 891803 1000795 2123828 2230040 1305691 1116181 722640 715412 869622 859631 905311 926253 953017 953817 1062278 1069958 5022961 5187594 39.95 71.5 1
12:13:47 2024-01-24 672175 661792 208159 208561 328929 338068 347608 343431 223150 221940 270657 274551 311433 313846 4285547 4595695 6527487 6312248 1132268 1181219 305590 268912 282140 281433 317995 311768 308200 307720 216652 217312 734359 683349 1530755 1482593 456801 450859 663875 668966 828074 808239 870664 876280 910519 927560 899391 998147 2126851 2231622 1307720 1109777 725786 713279 863438 860242 913030 919660 945364 955211 1066913 1074458 5043969 5187670 39.95 71.5 1
12:13:48 2024-01-24 670072 658187 207655 203935 329666 336542 347679 346337 222577 221594 270693 276260 312775 314195 4278253 4616502 6542180 6323416 1136817 1178831 304910 268759 281079 283790 318487 311156 307018 308257 216652 216301 717369 679170 1531762 1484440 457452 450787 664346 669788 830300 811146 868737 873760 911200 927848 898704 995272 2123828 2241545 1292653 1113010 726820 714326 861599 859229 913210 919660 944351 955248 1069009 1074422 5046153 5185095 39.95 71.5 1
12:13:49 2024-01-24 670076 658223 207655 208707 329934 337025 347679 346580 222577 221657 270405 275837 311591 314303 4279918 4607176 6518886 6321627 1134792 1179741 306020 269030 281372 281949 318476 309913 307698 310053 216652 217183 719029 682860 1533089 1479075 456043 450823 664346 668966 829086 809422 871283 875730 910556 928871 899978 995272 2120032 2234991 1290770 1113010 727856 714326 862212 859462 913247 924898 945025 958718 1072191 1072868 5060583 5188518 39.95 71.5 1
12:13:50 2024-01-24 668703 658187 207677 206696 329934 336542 347608 348386 222337 223083 270441 275980 312309 313348 4282736 4671116 6537143 6302672 1146574 1181072 302030 270539 282539 281126 319701 310936 307268 309378 216652 217346 719029 674614 1537288 1493918 457452 451462 662464 664175 830300 813808 873257 868677 911881 933972 897994 992371 2120812 2246872 1301622 1116181 729907 714326 863438 862009 913247 919587 943041 959446 1076107 1072868 5020724 5192497 39.95 71.5 1
12:13:51 2024-01-24 672658 658218 208331 208698 329666 340648 348407 346910 223059 222534 269644 275384 311326 313348 4278253 4624147 6457511 6330411 1147848 1179562 304660 269778 282539 283079 317035 309170 308010 308222 216652 216974 720500 677509 1535459 1484698 454855 454728 664346 666064 831640 811508 867741 868677 915869 936650 894411 988897 2117801 2233982 1303772 1122282 726820 709757 863438 867023 913210 918460 945025 965043 1072988 1071474 4997008 5192497 39.95 71.5 1
12:13:52 2024-01-24 669691 658254 208120 205466 331686 339444 347429 347218 222474 222301 270477 276755 310383 315334 4280360 4596830 6462934 6339604 1144575 1180579 302950 269778 282539 281984 319156 310109 306340 309157 216652 216637 717369 675577 1522354 1480161 456444 454837 661994 666064 834699 813844 866506 869292 917241 934731 894071 991719 2113669 2219252 1298015 1128689 727856 710652 865927 865794 910623 919759 948168 963630 1069844 1066935 4954791 5188794 39.95 71.5 1
12:13:53 2024-01-24 664757 662399 208601 206089 330683 338484 350167 345396 222440 223225 270477 276755 311545 314516 4270994 4589873 6500236 6307483 1140070 1177161 303271 269968 282669 281984 318476 311156 306802 311073 216499 217160 721971 675095 1521851 1483755 455503 453389 660266 664175 838293 813844 862704 870561 920041 933936 891465 991719 2114556 2220826 1303578 1128689 726820 709111 869005 867023 908996 918460 950983 963668 1069087 1063814 4934785 5180127 39.95 71.5 1
12:13:54 2024-01-24 669276 663842 208777 205511 330826 339203 348550 345687 223196 221763 270477 277781 311433 314411 4270994 4527440 6490519 6311985 1124212 1177124 306020 268759 286309 282055 317000 309674 306340 309626 217610 217650 719213 684467 1533046 1470427 456079 454569 660084 669477 837105 807094 863969 876280 919844 927560 890724 1000358 2125500 2222513 1305691 1120614 725270 713588 869622 860753 905005 919587 954377 958044 1057669 1068445 4990063 5182148 39.95 71.5 1
12:13:55 2024-01-24 668136 663376 208445 206085 328755 338484 349567 346420 222973 221763 270477 274326 311942 311591 4278367 4590298 6560870 6302977 1129037 1179470 305160 269968 282539 281984 319925 310277 307975 309878 216347 217719 736605 682371 1526912 1482703 456476 451462 661994 667474 830300 810571 866852 876280 915221 928871 896016 998222 2130071 2235177 1287004 1109381 723724 713279 864663 859462 910623 926241 947494 955285 1066913 1075218 5047571 5193654 39.95 71.5 1
12:13:56 2024-01-24 673201 662432 208196 203901 330750 338724 347501 348806 222474 221940 270766 279396 311504 313563 4280360 4608843 6528212 6321627 1136409 1180671 305805 269173 281407 282019 319190 309674 307733 308222 215980 217009 721971 682371 1550906 1484698 457444 450895 664346 669477 829674 811722 871977 875658 911236 931678 899978 995272 2123828 2240510 1307610 1113010 727856 715412 862216 861465 915844 926241 945025 957325 1069880 1075218 5062332 5201657 39.95 71.5 1
12:13:57 2024-01-24 669541 663109 208165 205101 329782 339203 349040 345538 221891 222635 270693 279005 312166 314217 4274260 4635078 6546862 6321979 1138066 1180579 304910 269209 282006 281555 318958 315036 307268 309878 216652 216335 718613 677026 1535072 1490926 457444 450823 664889 665552 830300 811722 866889 873797 914574 928574 899978 995981 2122319 2240842 1290770 1112973 727856 715412 863167 859499 915844 924898 945025 958680 1073061 1074458 5042748 5192251 39.95 71.5 1
12:13:58 2024-01-24 672505 662170 208526 206191 329787 337488 348622 345019 222200 223261 270369 276419 312380 313163 4278865 4668321 6528141 6303300 1148990 1179792 303235 270539 282140 281984 319665 309913 307698 310273 216652 217312 728200 674614 1539771 1493918 457126 452417 663875 666064 830263 815034 871894 870762 911881 935952 896991 994590 2120580 2254750 1313344 1117771 729933 713243 865890 863844 913210 919551 946036 960813 1079106 1074330 5013933 5196616 39.95 71.5 1
12:13:59 2024-01-24 673905 663114 208817 205362 329925 338579 347572 345503 222869 222123 269716 275522 311433 313199 4280360 4653571 6472029 6316418 1150273 1177087 302950 269552 281271 283278 317960 309657 308200 308186 216652 217277 719029 677509 1514167 1481990 454967 453445 664346 664175 832661 813808 870218 870762 915833 936650 900616 988859 2110654 2220495 1303772 1119088 727856 710261 863438 867023 914331 921060 946373 966667 1075929 1074443 4985276 5193004 39.95 71.5 1
12:14:00 2024-01-24 664005 658146 208296 203901 331937 337528 349496 347256 222200 222599 270395 274684 311433 315370 4277092 4588526 6481585 6328009 1144575 1177124 304160 269552 282539 281984 316486 309639 306769 308257 217724 216974 717369 676767 1531950 1484808 456151 454801 662464 666537 834662 813808 867741 869871 918541 935684 893776 988859 2114556 2218268 1301853 1127083 727856 709254 863438 868852 913210 919073 947574 966158 1076041 1069848 4977314 5194233 39.95 71.5 1
12:14:01 2024-01-24 664383 660557 208265 208672 332621 336245 349184 346266 222388 222635 270657 276755 310277 315514 4277092 4600101 6462934 6367133 1141239 1177124 304624 269968 282539 282019 317070 311929 306802 309626 216652 217149 720269 675095 1537027 1484698 456151 454801 661958 666064 837105 813808 865199 870762 919844 935292 894743 991719 2123239 2212600 1298015 1128689 729413 710261 865890 867023 913680 919725 950359 967977 1072188 1068358 4942933 5182848 39.95 71.5 1
12:14:02 2024-01-24 664383 658214 208747 205395 330862 337251 350522 344465 222388 223154 270621 275158 311469 314447 4280360 4586121 6500236 6307169 1140070 1176290 302454 270348 282140 282271 317995 311597 308538 312071 216347 217650 726707 675577 1542052 1480725 456151 453389 659617 664175 837698 813808 863213 870524 920960 933900 886618 991719 2114556 2219067 1307490 1128689 726820 710261 870227 870092 911083 922338 954264 964931 1069907 1068358 4945372 5177445 39.95 71.5 1
12:14:03 2024-01-24 665175 661388 208586 203893 330630 336507 348657 345931 223110 222365 269752 275419 311433 314411 4269378 4520981 6481585 6321377 1127388 1175250 306020 269778 282539 283278 317960 309603 307474 309157 216652 217312 728200 683979 1527219 1470427 456226 454728 661994 667474 836512 811722 865199 876280 921150 928538 891766 992333 2122319 2210045 1315287 1124086 722640 710114 873301 867615 905917 923400 957103 962794 1065216 1068358 4968832 5170527 39.95 71.4 1
12:14:04 2024-01-24 666175 658223 207608 203931 331435 337584 349460 344500 222577 221559 270693 274551 310961 315478 4270994 4516118 6500236 6317118 1122836 1177427 304503 268688 282938 282846 317699 309639 306983 310060 216652 217463 726707 683349 1519268 1470427 456801 454837 660552 668930 837105 809422 865199 878771 918288 930186 892097 998185 2123828 2206267 1305691 1121982 724706 714308 871469 865148 909141 923670 952868 962639 1063740 1071962 5019367 5178131 39.95 71.4 1
12:14:05 2024-01-24 669563 658250 208257 206080 329400 337287 349184 343466 222611 222252 270621 273922 312196 312971 4267714 4570088 6570216 6302869 1129037 1177124 305124 269173 281213 281519 319961 310716 308393 310095 216347 217615 733099 681395 1534171 1479766 456801 450397 660736 666965 832661 810571 867741 876280 918922 930186 897324 998185 2126851 2228537 1309529 1111761 724706 714308 869585 862691 913992 925634 952474 959741 1069185 1075978 5054524 5183125 39.95 71.4 1
12:14:06 2024-01-24 671987 663339 208157 203935 329934 336507 347643 345574 222921 221749 270693 276457 311942 314447 4266321 4595393 6528181 6312248 1133105 1178868 305252 269138 281473 281949 318476 311156 306983 308222 217878 216939 723443 679448 1542833 1483350 457408 450823 664346 669404 830300 811722 872008 876280 910519 930186 899941 995943 2122046 2239541 1287004 1116349 729413 715229 862825 862078 915770 926289 946313 956571 1069944 1074422 5058400 5186824 39.95 71.4 1
12:14:07 2024-01-24 670076 658141 207655 204528 329929 337287 348657 346580 222543 221905 270766 275980 311942 313455 4277092 4599570 6518886 6312248 1133577 1177995 306020 268912 282938 281984 318476 310864 307698 308186 217878 216974 730063 682860 1527726 1484426 457408 455203 664346 669440 829674 811146 871903 876280 911844 928538 903248 998185 2135083 2238695 1305837 1114519 726781 715192 866516 862691 912843 926859 948131 958007 1069944 1075905 5050900 5196203 39.95 71.5 1
12:14:08 2024-01-24 673570 658250 208270 204532 329934 336542 347049 345538 223265 221905 270693 274551 311906 313491 4270718 4587545 6518149 6312248 1134755 1177161 306020 269173 282938 281737 318699 310607 308200 308186 217878 217312 729693 684679 1533130 1491551 457452 450859 664346 672440 830263 810571 873218 876280 911844 930186 899433 1000251 2129411 2237968 1298303 1114795 726781 715192 864053 862417 914331 926241 946373 958184 1074208 1072832 5060583 5186824 39.95 71.4 1
12:14:09 2024-01-24 668667 658214 207651 204536 329925 336542 348412 346615 222388 221976 270730 274326 312153 313491 4274042 4599575 6527495 6312248 1138066 1177161 304196 270464 281372 281949 318958 311377 307233 309626 216652 216301 709954 677509 1549961 1490851 458092 453389 664346 667437 832661 811722 869354 876280 915833 932711 899729 998747 2126627 2247675 1299934 1116387 730975 716194 862825 862009 915844 919660 945624 962668 1078524 1074422 5051177 5180099 39.95 71.5 1
12:14:10 2024-01-24 671662 658141 207971 204566 329400 337523 348412 345019 221926 223261 272030 273755 312196 313772 4270994 4639060 6518278 6302869 1147391 1178787 302207 270348 282738 281984 319477 311156 307233 309157 216652 217009 728200 673653 1536456 1493918 456801 450751 663404 666064 830300 815034 871283 870613 915724 936793 902330 993544 2120580 2244338 1297709 1117981 730698 712161 865276 864493 914856 923524 946036 960888 1078399 1074443 5004587 5183125 39.95 71.4 1
12:14:12 2024-01-24 671662 662133 208956 208561 329431 338068 347643 344983 222577 222599 269788 275526 310171 312504 4280360 4651473 6518789 6312248 1151552 1180579 303271 274456 282140 282019 319925 311107 307698 309157 216652 217312 728200 673653 1540890 1490888 455827 450751 663875 665591 830300 816226 874500 871889 915798 936505 903727 994552 2123601 2247214 1282059 1118567 729933 713279 864663 864383 914331 919623 947457 960888 1078881 1072868 4990025 5192497 39.95 71.4 1
12:14:13 2024-01-24 673607 658223 208987 208632 329894 338579 347643 345538 222611 222948 270395 275419 311906 313846 4273984 4665738 6499526 6312613 1151133 1179094 305124 270348 281308 284038 318958 311156 308200 309157 216652 217615 729693 675577 1533993 1484698 454744 450859 664346 665791 830115 818672 872629 871232 914391 937203 902441 991570 2119716 2231622 1303772 1118567 726820 713256 865283 867023 913210 921060 947574 965043 1079164 1069806 4990176 5185860 39.95 71.4 1
12:14:14 2024-01-24 669124 657993 208296 208304 331973 337015 347608 345574 222611 222635 270657 275453 311898 314483 4270994 4598343 6453609 6311985 1144575 1178868 304660 269415 282738 283278 317000 310362 307698 308257 217878 217009 721971 677509 1542932 1480161 456151 455480 664346 669349 836182 816310 871460 874853 917094 935146 899804 990826 2123828 2222513 1303772 1122282 729933 710577 864663 869488 914331 918169 945999 965619 1075344 1069770 4968531 5183125 39.95 71.4 1
12:14:15 2024-01-24 666277 657997 208339 203927 331968 336000 347679 346337 222611 222635 270405 275002 309701 315514 4264908 4591308 6444283 6312023 1144537 1178868 304232 269968 282938 282112 316778 310615 307233 309834 217878 216788 714469 676542 1525786 1484698 456801 456624 665725 668836 837373 816347 869905 874484 918358 935807 901270 993620 2120812 2223723 1305691 1127083 730698 710261 864663 869303 915844 919759 946110 965893 1073024 1072233 4975933 5186824 39.95 71.4 1
12:14:16 2024-01-24 664387 662133 208305 203931 332467 337767 348657 346615 222611 222948 270657 274967 309918 315514 4270994 4588526 6462934 6325591 1146574 1180579 304196 269778 282738 282262 317035 313258 308538 310932 216652 216974 724914 675577 1536243 1483030 457452 456624 664235 667485 836365 816347 867629 873241 919734 935807 899878 993172 2126622 2222835 1301853 1127083 729413 710261 866516 869488 914331 918460 948168 964447 1072653 1070716 4966527 5179429 39.95 71.4 1
12:14:17 2024-01-24 664387 657961 208335 208632 331933 337289 349219 346337 222422 222635 270657 274967 311250 315514 4270718 4587545 6463049 6312023 1141276 1178868 303307 269778 282539 282342 317070 310580 306802 309626 216652 216823 720269 675301 1543504 1487263 457568 456740 662427 667686 836401 816347 866246 872000 919844 935328 897324 993881 2118520 2214169 1299934 1127083 730975 710261 866541 869216 912562 918460 948880 965930 1073638 1069958 4966527 5177445 39.95 71.4 1
12:14:18 2024-01-24 663445 657961 208339 208667 331699 337289 349747 346337 222577 222635 270657 274590 311934 315514 4267950 4584777 6476198 6311985 1142905 1177266 303200 269831 282539 281984 317035 310109 306802 309626 216652 216823 720269 675797 1539459 1487263 457126 455382 662427 666974 838603 816347 865013 871214 919844 936650 897704 994590 2117565 2220826 1298015 1128985 727856 708457 865890 867023 911915 918460 948168 965657 1073024 1069958 4962982 5170603 39.95 71.4 1
12:14:19 2024-01-24 662468 657961 208305 204314 330661 337767 349747 344500 221891 222635 270261 274967 311469 314189 4264670 4581996 6490910 6312023 1141276 1177161 304196 270348 282539 282240 317106 311087 306802 309692 217724 216917 717369 675797 1523125 1483978 457126 455650 662427 667485 838006 815611 867466 870561 919844 938122 894706 990781 2116802 2222835 1299934 1128689 730975 711191 867156 867023 912562 918185 950306 965732 1073263 1066935 4947716 5179429 39.95 71.4 1
12:14:20 2024-01-24 662505 662059 208326 203965 330933 337767 350558 345503 222234 222948 270621 275193 311469 314447 4270994 4588526 6499413 6312435 1138731 1178983 303307 270348 282539 282019 318476 311377 308502 311296 216652 217475 721971 675577 1530930 1483612 457452 454790 660442 666974 839483 816226 865237 871177 922458 936650 893106 991719 2117302 2220826 1323140 1131635 729413 711191 867156 867023 913030 919515 950946 966571 1071433 1066935 4938311 5170603 39.95 71.4 1
12:14:21 2024-01-24 664120 658223 208626 208565 330933 336578 349184 343171 222611 223261 270621 275531 311215 314225 4264670 4567875 6490910 6312613 1138442 1173755 303271 270348 282539 282253 320367 311414 308502 312920 216652 217545 721971 676542 1530930 1482919 457126 453300 660552 665842 838887 815611 867652 872000 920997 936382 893437 994552 2114556 2222513 1296096 1131481 728893 711191 867156 869488 912562 918832 950232 965732 1069686 1066899 4928905 5170679 39.95 71.4 1
12:14:22 2024-01-24 664387 658223 208987 208636 329969 337025 348938 344955 223110 222635 270240 275453 310277 314225 4257316 4506738 6472259 6312248 1122610 1177124 304538 268759 283430 283030 319425 312408 309410 309954 216652 217510 729693 685311 1563201 1472518 458931 455802 662193 669477 838293 809275 866469 878771 919659 930186 895229 1000358 2123828 2206304 1307610 1121448 724754 713279 870586 864530 907972 919587 954377 961763 1063067 1069958 4997008 5170603 39.95 71.4 1
12:14:23 2024-01-24 670039 658250 208296 205868 329400 337559 349184 343502 223265 222635 270730 274585 312416 312504 4255556 4575479 6556188 6307469 1127425 1177161 304873 269716 283594 281505 319676 312039 308538 312034 216652 217545 725214 679448 1539873 1481870 460068 450823 659617 668836 835031 811722 868272 878771 919748 929455 897324 1004836 2123828 2228537 1307610 1114594 723724 716426 871478 859462 907293 928206 955346 958726 1066913 1071474 5004398 5173753 39.95 71.4 1
12:14:24 2024-01-24 667076 661374 208305 204884 329898 336578 349747 343502 222955 222635 270730 275206 312416 313491 4264908 4564781 6546862 6312248 1124622 1178787 304873 269491 282902 281708 319819 311561 309410 310931 216652 217510 725214 681395 1530779 1479401 457452 450787 660515 666929 834662 811722 870218 876978 919844 928871 898246 1002500 2126851 2231780 1309529 1113010 723724 717443 870859 859462 909296 927551 953697 955248 1065365 1069806 5015515 5170603 39.95 71.4 1
12:14:25 2024-01-24 672670 658295 208305 203961 330969 338615 346841 343502 223644 222287 270730 275148 311942 313527 4264908 4581026 6523489 6299944 1131346 1181352 305768 269860 283503 282457 319819 310827 308094 309954 216652 218528 749593 684679 1518179 1475861 458431 452103 663404 671773 832661 810571 875162 877408 916555 927195 896016 1001071 2130071 2239253 1311448 1110038 723724 716426 869622 861092 910623 928862 951660 956645 1066694 1072905 5029627 5186824 39.95 71.4 1
12:14:26 2024-01-24 671987 662014 208335 203970 329969 338615 347643 343502 223299 222635 270693 275002 312153 313772 4264908 4581517 6546862 6309417 1129282 1179709 305697 270464 282938 282722 320789 310168 309848 312071 216652 218363 719029 682371 1534439 1481975 457568 452103 661994 668966 834400 810571 870664 877824 918541 927848 897961 1003253 2127047 2231780 1287004 1112413 723724 717874 869622 859499 909978 928862 954377 957733 1066157 1072905 5018826 5173753 39.95 71.4 1
12:14:27 2024-01-24 671509 658259 208339 204386 329435 338579 348412 343466 223144 222635 272066 275002 311942 311555 4258591 4581391 6527711 6309417 1130651 1180470 304828 269824 282902 282704 319819 310570 308200 310095 216652 218363 739683 684820 1528079 1481777 457084 450823 663293 670279 832661 810571 871977 877819 916555 927884 894484 1002537 2130071 2237665 1305691 1110038 723724 716426 869622 861363 910623 928919 953017 957363 1068427 1076119 5034577 5179429 39.95 71.4 1
12:14:28 2024-01-24 671031 658245 208300 208410 330645 338104 348693 343431 223299 222635 270693 274967 312416 311627 4264670 4577771 6556008 6301674 1128759 1179709 304981 269824 282865 281949 319417 310680 307053 311073 216580 218363 724914 681395 1536485 1475898 458758 452214 660552 667474 835648 810571 866889 876280 919844 928538 894411 1005591 2123828 2232911 1283237 1115387 724754 717443 871478 860242 906651 927551 955057 956645 1063857 1072868 5013555 5179429 39.95 71.4 1
12:14:29 2024-01-24 669600 658295 208339 208596 328902 337594 348693 343466 222646 222323 270693 274585 312416 313846 4261629 4576759 6537143 6301674 1131459 1178033 305912 269138 282938 282028 318735 310277 310141 309878 216652 218141 718683 683005 1570301 1483030 457564 450823 663404 669477 830300 809422 871940 878771 917241 927195 897358 1001109 2127047 2234991 1315287 1110038 723724 715412 867750 862009 910623 928206 951660 956645 1068156 1074458 5027395 5177445 39.95 71.4 1
12:14:30 2024-01-24 671699 658290 208626 203931 329386 338615 348693 343466 223110 222635 270693 274967 312416 311591 4258591 4575185 6499338 6301256 1133427 1176400 306020 269209 282738 282262 320367 309986 308235 308257 216580 217685 742760 684329 1529998 1476164 456043 454569 664346 670463 830300 810571 873255 877513 914574 929528 901328 1001071 2130071 2228574 1281936 1109248 725786 715412 866541 861973 911915 926896 950232 958081 1069185 1076051 5027395 5166901 39.95 71.4 1
12:14:31 2024-01-24 672065 658259 208485 203965 329889 336578 347120 346094 223299 221785 270766 274585 311504 313527 4278782 4598824 6527890 6310688 1137218 1179700 305124 269173 284471 282099 319406 311818 310250 309843 217878 216835 713900 678963 1537777 1492356 459412 453445 665323 669440 832229 814030 871209 876280 915833 928574 905127 1000045 2126851 2240842 1287004 1114557 729413 717443 864663 861973 917146 930176 946373 959409 1069844 1079100 5051177 5177445 39.95 71.4 1
12:14:32 2024-01-24 670271 658182 207971 204532 330898 337488 349148 347067 222955 221940 272297 274967 312380 315745 4275801 4616502 6537296 6325892 1137218 1178928 304551 268851 281372 281949 319663 311818 307698 309701 217878 216974 715919 679448 1544769 1491037 458778 454144 666235 670426 832661 814030 871903 877524 914537 932638 901254 998185 2123828 2243688 1287004 1116181 730454 717443 864053 861936 917103 927551 946464 959409 1072951 1075746 5058400 5178017 39.95 71.4 1
12:14:33 2024-01-24 670637 657961 208265 205169 329889 339370 348657 346266 222543 223104 270693 275980 312380 316382 4275185 4651698 6536842 6302869 1149902 1179494 303235 270730 282414 282090 319925 311781 307698 309590 216652 217615 719029 673653 1547425 1493918 456801 450787 664272 667011 832661 816226 871940 870524 916248 937975 901291 995235 2120580 2246872 1289884 1118567 730975 715339 867156 865794 915844 924898 947457 962944 1079164 1075978 4998313 5177445 39.95 71.4 1
12:14:34 2024-01-24 673129 657961 208982 204532 329898 338306 347608 344983 222921 223261 270395 276684 312130 315223 4272235 4631780 6481265 6313657 1151095 1177087 305325 269968 281271 283569 317995 311156 308235 309121 216652 217463 731186 678963 1522785 1480087 456987 454480 664853 666064 832229 816226 871894 871141 919193 939302 900973 993172 2120812 2232016 1283237 1119364 727856 710616 864663 869488 916495 919479 947420 965732 1077634 1072868 4975707 5177445 39.95 71.4 1
12:14:35 2024-01-24 670637 660341 208305 208348 331901 337796 347084 345261 222577 222663 270405 278316 311149 314303 4270250 4587488 6443785 6321627 1144575 1177262 304552 269824 282938 282846 316743 310144 307233 309157 217878 216974 721971 676542 1545924 1484698 456043 456125 664346 666457 835919 815918 870218 873724 919844 936650 900170 991719 2119072 2222402 1305691 1128689 729933 710261 865890 870106 915844 919759 948843 965893 1076107 1072992 4966250 5170603 39.95 71.4 1
12:14:36 2024-01-24 664417 658141 208913 203931 330898 337767 350275 348426 223024 223553 270369 276755 311291 314303 4263871 4565753 6499946 6302972 1132268 1177947 304658 269968 282140 283512 319180 309603 307198 310060 216652 218363 747116 681061 1532267 1472518 456114 455480 660552 667474 837105 813452 867741 876280 920273 935356 896687 996690 2123828 2210045 1294537 1123879 723672 710616 873857 867023 907626 919587 958104 964484 1069944 1071204 4934785 5168067 39.95 71.4 1
12:14:37 2024-01-24 665461 658259 208300 208565 331901 338837 349460 346874 223714 221621 270585 275350 310819 315104 4263871 4506846 6555646 6302972 1124212 1176290 303838 269968 284471 281752 321116 309603 306340 311038 216652 217650 726707 679448 1573567 1479678 458815 454033 660736 671414 837698 810571 867741 879063 920691 928871 897324 1001606 2127047 2234903 1307610 1118567 725786 717443 872060 860716 908273 928862 956421 958007 1066876 1069770 4990025 5170778 39.95 71.5 1
12:14:38 2024-01-24 671031 658187 208305 203961 330384 341132 349178 346592 223662 222110 270549 276755 311983 313276 4266114 4571753 6509437 6301256 1133577 1176253 306020 269968 282938 282019 318476 310277 308270 309121 217610 218328 741221 683349 1520425 1484808 457408 453760 664346 670426 832661 810571 873839 880021 916518 930186 902607 1002537 2133101 2235177 1317206 1109248 725786 715142 867156 862009 913104 927551 951660 960129 1066748 1078337 5050062 5177445 39.95 71.4 1
12:14:39 2024-01-24 673570 658214 208708 206520 331139 339684 347465 345432 223507 221981 270585 276561 311983 314782 4255556 4576607 6518035 6302869 1133948 1177862 305590 269138 281685 281989 318699 309351 307975 309121 217878 216788 713019 679448 1545197 1488920 458454 453445 665830 670426 832661 812621 873839 876280 913208 928574 902255 1001071 2128364 2234494 1305837 1113351 729933 717443 864050 860716 917146 928862 946373 958726 1071396 1075978 5047883 5170603 39.95 71.5 1
12:14:40 2024-01-24 673154 662607 208747 206665 329787 339684 348514 346910 223162 223853 270441 276755 312202 312943 4261629 4645933 6499149 6302480 1149489 1177248 304232 270730 281940 282055 320197 311156 309374 309590 216652 217650 728200 673653 1538687 1493918 456151 453463 664346 666064 832388 818616 873802 871214 915869 938122 901291 993172 2120812 2231622 1305691 1119364 727856 711155 864663 867023 915844 919551 946073 965043 1079164 1074458 4990289 5180089 39.95 71.4 1
12:14:41 2024-01-24 669997 662399 208738 205511 332297 339203 347465 346438 223093 222422 270477 276467 310490 315212 4253605 4579200 6443785 6312135 1142905 1173847 302986 269968 282483 281984 316521 310544 307233 308257 216652 216974 715376 676542 1535851 1483645 456043 456125 664346 667960 835919 814997 869598 871214 921150 936650 896991 991719 2117764 2222130 1303772 1125480 729933 710261 865862 869488 915194 920409 948843 966581 1076070 1069770 4960664 5170375 39.95 71.4 1
12:14:42 2024-01-24 664282 660561 208838 206080 330790 337730 350342 346159 222474 223118 270657 277235 311469 315442 4261629 4582918 6472259 6317118 1139256 1176290 302986 269968 282738 282019 318699 310580 306802 310131 217610 217277 719544 675095 1531666 1484698 456006 454801 661489 666537 838293 816226 866469 871177 920960 937975 897324 994590 2116525 2212563 1289593 1128689 729933 711155 867156 868871 913210 919515 953155 967306 1072988 1069958 4945184 5180837 39.95 71.4 1
12:14:43 2024-01-24 664009 661971 208843 206370 331722 339444 350625 346910 222611 223447 270621 275419 311469 315262 4259892 4530785 6481585 6307746 1132231 1175982 306020 269968 282140 283313 317995 309639 307940 310095 216652 218668 750885 681061 1532892 1471472 455901 454837 660552 667437 837105 813808 867741 875658 920309 933972 894743 995235 2123828 2206231 1303772 1127374 725270 710114 873857 869488 906598 919285 955346 964484 1069844 1066899 4940521 5175115 39.95 71.4 1
12:14:44 2024-01-24 668358 663381 208895 205502 331758 339203 349148 343431 223334 222635 270621 278316 311906 314890 4258335 4504597 6490910 6275979 1122498 1174017 306667 268912 282938 283278 319425 309639 308937 310095 216652 217498 728200 683979 1541101 1470427 456801 455802 662464 669477 838616 811146 867123 878771 920960 931567 894706 998185 2123828 2210045 1295201 1121411 723672 712738 870859 865794 909296 919551 955739 963630 1063030 1072917 4985555 5169383 39.95 71.4 1
12:14:45 2024-01-24 664553 662436 207547 205096 330898 337767 349783 344742 222611 222855 270441 275786 311433 314924 4259892 4549532 6546862 6302869 1119795 1176400 305124 269968 284471 281752 318476 312039 306802 310566 216652 217685 718477 681395 1544424 1479674 458815 454790 660552 671414 837105 809422 867741 879685 920997 928871 894521 1001606 2126851 2231350 1285120 1119364 725786 717443 872060 861363 908959 928862 955309 960851 1065179 1072846 4995014 5163051 39.95 71.5 1
12:14:46 2024-01-24 668173 663372 208591 204536 329350 337050 349747 346874 223110 222408 270657 274585 312380 312504 4253795 4571753 6499413 6289002 1131962 1173884 305805 269209 282938 281984 318441 310241 308235 309590 216652 217685 739683 682860 1528614 1479900 456725 453782 664346 669477 830300 810571 873218 877513 916555 930186 901291 1002537 2131585 2234494 1302070 1108458 725270 716426 867156 862009 911915 926896 953155 962489 1069760 1080519 5047736 5181692 39.95 71.4 1
12:14:47 2024-01-24 669124 657889 207408 205018 329960 340407 349076 346580 222577 222635 270766 275786 312273 315745 4258335 4623228 6518278 6302972 1145721 1180579 302314 270348 282938 281752 319477 311156 307698 309843 216652 217685 728200 674614 1531467 1493158 457408 452103 664346 667011 832661 816226 873218 873068 915221 935989 900616 1000358 2123828 2248466 1292258 1117771 730975 716934 864050 864530 917140 927519 947574 962489 1079127 1076038 4995118 5186824 39.95 71.4 1
12:14:48 2024-01-24 672652 658187 209013 206089 329755 338543 348377 345538 223391 223261 270333 277729 311942 312504 4264670 4651898 6499526 6293528 1151919 1178831 304910 270730 281705 282138 318994 310716 308235 309590 216652 217615 719029 674614 1533009 1488920 455428 450859 664346 666064 832265 816262 873876 871177 916555 939302 902330 992333 2120812 2243688 1282531 1118567 729933 713279 866505 867023 916762 926164 950397 963518 1079127 1075897 4998590 5183125 39.95 71.4 1
12:14:49 2024-01-24 672643 660451 209496 203901 329898 338615 348394 345538 223059 222805 270585 275453 311469 314775 4260005 4586580 6448451 6321627 1143758 1177161 304660 269968 282938 283106 316743 309639 307268 308222 217878 216974 711569 677026 1528516 1484698 457564 456125 664853 665515 834735 815034 871460 873760 920403 936650 898630 993172 2120812 2218957 1303772 1124679 729933 709612 867133 871232 918376 921573 949756 969185 1077487 1073548 4973629 5168067 39.95 71.4 1
12:14:50 2024-01-24 667603 658187 208305 203931 333726 337767 348933 348879 222388 222635 270693 275193 311250 315478 4253908 4563506 6480863 6307746 1138442 1175420 303307 270539 282140 282877 317995 309639 308937 311510 216167 217650 726707 675577 1542054 1478850 456263 455212 660084 666064 839483 814997 866469 874729 923679 935989 893400 994590 2114556 2220568 1305534 1128689 727337 715051 872060 870092 911120 923017 954302 966346 1073749 1069116 4915542 5167014 39.95 71.4 1
12:14:51 2024-01-24 665976 658223 208057 208561 331704 338724 348657 343502 223644 221976 270657 275453 310996 314447 4253795 4500813 6537222 6312613 1119415 1177947 304695 269138 281442 282090 317070 310144 306340 310131 216652 217312 728200 682860 1531705 1475478 458758 454837 660552 670938 838293 809422 867123 879182 920960 928871 891803 1004554 2126851 2226879 1283237 1119579 726502 717363 872060 862691 909141 926750 957103 962639 1065733 1072074 4990101 5168067 39.95 71.4 1
12:14:52 2024-01-24 667757 661756 208300 204502 328898 337559 349219 343466 223495 222635 270693 275148 312416 312248 4255298 4568505 6527487 6274733 1131155 1175420 305160 269588 282938 282072 318958 310667 308235 309590 216652 218363 741221 682860 1524237 1480492 457452 450823 663404 669477 830472 810571 873218 877920 917204 928538 898396 1001071 2126851 2234494 1288887 1112556 725742 716343 869585 865148 912955 927405 951474 960664 1069944 1076051 5037799 5163202 39.95 71.4 1
12:14:53 2024-01-24 671509 662133 208187 208707 329960 336507 347643 346651 222611 221785 270730 273755 312161 313968 4251987 4593037 6509561 6298383 1134792 1177161 305590 269173 281548 282311 318476 309387 307268 308222 217878 216974 723443 681116 1542865 1484698 459525 453711 665866 672169 830300 811722 874498 878148 914537 928610 903962 1002537 2130071 2231520 1292653 1116349 727856 715265 865899 862417 917109 927405 950435 959409 1071331 1079100 5041772 5166901 39.95 71.4 1
12:14:54 2024-01-24 670076 657961 207690 203927 329965 337015 348657 346615 222921 221976 272334 274551 312591 313491 4255298 4599570 6518886 6298383 1136409 1178951 306020 269415 281442 282019 318994 315146 307268 309192 217878 216788 715919 679448 1524394 1487863 458778 453445 665359 670938 831052 813452 873876 878771 914537 928646 902293 1001071 2132697 2241433 1283785 1114795 727856 716269 865899 862691 917109 928862 947457 960613 1069880 1078990 5041772 5166948 39.95 71.5 1
12:14:55 2024-01-24 667721 657993 207647 203961 329969 337050 348657 346651 222955 222479 272044 273755 310171 313527 4253795 4599663 6509561 6293887 1137255 1180579 305160 269209 281442 282249 318994 309134 309410 310811 216652 216637 712895 678478 1553775 1484477 461233 453389 665866 669477 833481 811472 871666 876280 917241 928646 903764 1002240 2129411 2241150 1296420 1115591 730698 716787 865899 863918 917146 927551 946073 959666 1073601 1076015 5042748 5173753 39.95 71.4 1
12:14:56 2024-01-24 669214 661558 208300 205031 329929 337559 348412 345538 221891 223104 270730 273755 312416 313491 4255556 4611556 6518035 6293883 1144972 1178983 302774 270348 281175 281984 319701 310937 307733 309878 216652 217685 728200 674614 1543951 1493646 457444 453500 664346 667485 831640 815648 873255 873760 916555 938122 906305 997321 2122748 2250409 1284016 1119051 732018 714686 867120 865757 914331 924898 951794 963481 1079164 1076015 4987339 5173753 39.95 71.4 1
12:14:57 2024-01-24 672862 658150 208991 208636 329934 338104 347643 345277 222611 223261 270204 275531 311977 312504 4258591 4635003 6490910 6298374 1146537 1177161 302350 274456 282738 282209 319701 310936 307733 311188 216652 217685 717558 675577 1535464 1491985 456043 450859 664346 665879 832661 817456 874498 871214 918441 937488 904977 998860 2125113 2252746 1321323 1119579 732018 715412 865927 867023 915397 927551 946073 963630 1079106 1077528 4968606 5173753 39.95 71.4 1
12:14:58 2024-01-24 672652 658187 208660 203970 329435 338387 347643 345296 222646 223261 270204 275002 311113 312504 4252264 4624147 6443748 6298374 1151133 1178969 304838 269968 281308 283710 318699 311156 308235 309157 216652 217673 729693 676542 1536820 1483645 454855 454516 665396 666064 832265 818036 875162 874484 919748 941297 902181 993060 2122748 2233477 1283237 1119364 727856 711191 864663 869303 917146 919551 947494 966667 1075960 1072905 4976046 5167790 39.95 71.4 1
12:14:59 2024-01-24 667758 658178 208292 205435 332476 336542 347679 345574 222611 222948 270657 275522 310525 315184 4255556 4572998 6449014 6307282 1143758 1177124 304645 269968 282938 282754 317070 310615 306804 309878 215980 216974 711466 675577 1525399 1483645 457452 455225 664346 665552 838293 818672 870609 875730 922458 937902 899989 997396 2121231 2223687 1303772 1128689 730975 709111 869585 868604 913247 919515 953697 970495 1076107 1071474 4953583 5164381 39.95 71.4 1
12:15:00 2024-01-24 663649 658150 208665 204532 331973 336000 349783 346651 222611 222998 270730 275682 311977 315514 4253795 4563506 6518570 6303248 1138442 1177161 302950 270348 282539 283313 318476 309674 307268 311546 216652 218363 719544 677026 1532018 1479674 456801 454837 660552 667885 841594 818398 868272 876169 924878 936541 891656 997396 2122861 2215776 1315315 1128689 728863 713800 873238 868604 909978 920915 957460 964521 1073024 1069201 4925386 5160698 39.95 71.4 1
12:15:01 2024-01-24 661976 658187 208660 208667 331471 337559 350804 346311 222646 223261 270657 275488 311469 314447 4252264 4511603 6472259 6302869 1124137 1178868 304291 269173 286368 284016 320104 310362 308465 310131 216652 217685 726707 684956 1521968 1470427 457084 456125 663764 673210 839063 811685 867629 881273 923533 931530 894558 1000922 2127047 2203146 1303772 1124160 724754 714290 871384 867023 911768 924898 953989 963077 1066157 1069770 4961519 5164381 39.95 71.4 1
12:15:02 2024-01-24 664080 662041 208335 208592 332746 336236 349747 345019 223265 221940 272334 275419 310525 315248 4246204 4494055 6537537 6312360 1119415 1175548 303838 269778 285150 282019 319425 309674 306305 310819 216652 217346 731186 682371 1557254 1480492 460725 456086 662583 673690 839483 811685 870180 882527 925465 930149 894411 1003031 2127047 2235039 1309529 1119364 725786 717443 873301 865148 909333 929519 955383 963668 1063820 1069770 4978224 5155816 39.95 71.4 1
12:15:03 2024-01-24 666166 658259 208326 205195 330706 336613 350840 343502 222955 222635 270766 273789 312416 313491 4255556 4562481 6546862 6298374 1123931 1177161 305160 269968 282231 281984 318958 309674 306804 311546 217610 218363 719029 679448 1567683 1483030 460725 453921 662620 671267 837031 811722 871422 882527 922458 928502 897324 1001643 2128830 2233589 1309529 1119364 726820 718042 873238 862046 909978 928862 957255 960888 1068427 1072147 4975707 5160698 39.95 71.4 1
12:15:04 2024-01-24 664203 658281 208738 205208 329934 336578 350840 344536 223299 222635 270730 279143 312416 314225 4252524 4549532 6537537 6303248 1123931 1180579 305160 269968 282804 282019 319029 310144 308937 311510 216652 217650 754328 681156 1555957 1485438 461054 453941 661884 671230 838182 811611 871385 883155 922458 930186 897661 1005690 2132913 2234457 1285120 1116181 726781 718461 872582 861326 909260 931558 955309 960851 1066913 1071281 4985338 5158688 39.95 71.4 1
12:15:05 2024-01-24 668667 658259 208591 204528 329862 338068 349747 343502 223511 222948 270730 274967 312416 312504 4248956 4556975 6500165 6284112 1133577 1180542 306020 269968 281372 282846 319630 311156 309135 310095 216652 218328 752718 685311 1527155 1485145 458758 450714 664309 671773 835184 811648 876451 879649 916989 928538 901651 1004592 2133101 2240842 1256052 1113351 725786 715412 869622 864530 915807 928862 954377 962944 1069844 1077418 5028774 5161116 39.95 71.4 1
12:15:06 2024-01-24 673093 658214 208300 204536 331390 337523 349603 347102 223265 222252 272334 274585 311906 314189 4252264 4587545 6514144 6302958 1134755 1180579 306020 269552 281711 283017 318994 311597 308164 308222 218803 217371 721971 683311 1529389 1488112 458632 454679 668131 671230 833216 814030 876405 879396 913090 935430 905852 1001034 2126851 2240805 1292653 1114557 729933 717443 864663 863232 917103 929519 947420 960851 1072988 1079100 5042748 5170603 39.95 71.4 1
12:15:07 2024-01-24 669688 657921 208335 205173 329640 338306 348693 345538 222543 223261 270693 274326 312416 313455 4261629 4618115 6518035 6293490 1147391 1178946 303235 270539 282938 281984 320410 311818 310286 310789 218340 218083 729693 674829 1540175 1502199 459412 455488 664309 667960 834437 817420 875781 876008 918358 937975 901614 1000320 2126627 2250062 1299934 1117771 732018 719209 864663 867023 918477 927551 946073 963630 1078399 1078337 5030143 5170603 39.95 71.4 1
12:15:08 2024-01-24 673129 658187 209758 204536 329898 338579 348657 345538 223076 223261 270621 275531 311906 312504 4258335 4628116 6451819 6293490 1151133 1179755 305160 269968 281940 283843 320821 311892 311166 311629 218340 217849 729693 678963 1521243 1486372 455965 455298 667656 667011 833444 818616 875124 871889 919844 939302 902570 996266 2120580 2231622 1307610 1119364 727856 711191 866505 869488 917146 923524 948131 964447 1079164 1075978 4983048 5170716 39.95 71.4 1
12:15:10 2024-01-24 668168 658187 208305 203931 332909 337251 347643 346580 222543 222948 270693 276221 310490 314447 4253795 4572684 6444283 6312248 1144260 1180579 304660 269968 283156 283462 319425 313332 309812 309989 217878 217207 710037 675797 1527204 1486220 458870 457093 664346 667437 839211 819839 870218 873687 920960 939302 899544 994490 2120580 2215739 1303772 1128689 730975 710652 867156 869834 915194 921060 951660 969448 1077634 1072832 4947716 5160698 39.95 71.4 1
12:15:11 2024-01-24 663644 658150 208776 204532 331901 337767 349747 346580 222577 223104 270657 275384 311433 317298 4248956 4563620 6481381 6293490 1136780 1177124 303696 270549 282719 283427 319417 312039 310067 311841 216652 218188 717006 677509 1544498 1481870 457452 455480 661489 667337 841870 816189 867741 876280 926359 939453 894706 997400 2123828 2209431 1299934 1127083 726820 711155 873857 869871 909296 919551 957423 967269 1075308 1069585 4928905 5168067 39.95 71.4 1
12:15:12 2024-01-24 666008 658223 208947 203931 332679 337523 349747 343431 222921 223261 270621 275647 311433 314447 4248956 4530360 6472149 6302972 1125742 1178787 306703 269680 283156 283569 316965 312481 309848 310642 217660 217545 728200 684820 1520699 1470427 456801 457147 664235 671414 839483 813452 868978 880999 922989 933936 898600 998185 2126851 2211613 1309529 1125480 724706 712432 873857 869488 909001 919623 958142 967306 1069844 1069958 4928905 5155816 39.95 71.4 1
12:15:13 2024-01-24 664129 658250 208485 208632 331973 337287 349465 345538 223800 222443 270657 275544 310961 316157 4252264 4488301 6500236 6299487 1122836 1181277 306235 268994 284343 283238 319858 313369 309702 310642 217878 218188 728200 684956 1529702 1473705 460031 457417 662934 673395 839483 810489 870137 880473 923679 928538 897435 1002261 2126851 2213183 1317064 1122245 725270 714326 872097 867023 911915 927551 957103 967989 1065328 1072992 4985338 5158688 39.95 71.4 1
12:15:14 2024-01-24 664553 658223 207686 205173 330540 336507 350804 345538 223110 222948 272334 275786 312161 315406 4247709 4556881 6537537 6299487 1125465 1178033 304981 269860 284545 281808 318816 312703 309410 311332 216652 217685 726707 679448 1579053 1483973 460154 454801 661489 672440 839760 811722 871460 881630 920273 930186 899238 1004497 2126851 2228537 1278764 1117771 725786 717443 873238 861973 910352 929519 955346 962944 1065402 1074443 4972117 5158688 39.95 71.4 1
12:15:15 2024-01-24 665725 658214 208331 204855 329662 337559 351069 343466 223110 222948 270693 273755 312416 314701 4235536 4553208 6537262 6296012 1129037 1178033 305912 270240 283703 283101 320232 311047 308200 310530 216652 218363 762874 684329 1525012 1481777 457408 453067 664346 671267 833444 811722 873218 879063 921058 928574 898630 1003253 2130071 2234954 1313368 1111621 724754 717952 870859 861973 912562 930176 954377 959409 1069672 1075978 5013555 5158688 39.95 71.4 1
12:15:16 2024-01-24 673129 658223 208270 204528 332171 338579 347608 345019 223610 222443 270766 275464 311433 315708 4248956 4568973 6480562 6301256 1136817 1180549 305912 268958 284142 282704 318887 310864 309301 308257 218803 217406 723443 681395 1541616 1484698 458815 456016 668131 672918 832661 813452 877067 878771 915869 928646 903615 1003969 2133101 2234494 1302070 1112973 727856 717171 867120 863880 915844 929519 950908 960888 1069880 1080629 5032366 5159820 39.95 71.4 1
12:15:17 2024-01-24 669600 657921 208373 204570 330929 337559 349184 347382 222955 221932 272334 274551 312161 313527 4235498 4587036 6518278 6301256 1142905 1183072 304445 269824 281552 281975 321660 309603 310726 310317 217878 217312 717362 676542 1540161 1492356 461298 453445 664346 668930 834662 813845 873218 876280 919844 935989 903926 1000795 2123828 2246224 1309529 1116181 731496 718461 865890 864530 918477 928529 948806 962944 1072191 1080629 5047888 5170064 39.95 71.4 1
12:15:18 2024-01-24 668025 657997 208270 205022 330656 338068 349747 347697 223265 222948 272755 274967 312416 314447 4255298 4620849 6532048 6301256 1148668 1183072 303946 270730 281407 282612 320384 312629 308129 310784 217878 217685 729693 675095 1535177 1497102 459466 453445 664346 667437 833481 818616 876442 876280 918541 939453 903926 998147 2123828 2250062 1285972 1119364 732018 715375 869622 867023 915844 927551 950946 965043 1078986 1079100 4986813 5170064 39.95 71.4 1
12:15:19 2024-01-24 673129 658223 209645 204536 329969 338615 348693 345574 223299 223889 270657 275522 312416 314950 4252264 4623286 6453004 6310688 1150727 1178822 305805 270539 282451 284454 319559 309639 309568 309843 215980 217650 720500 679448 1522410 1484698 456801 456125 668094 667437 836512 818616 873218 873797 919354 937624 905127 992333 2122319 2231292 1309529 1122245 729933 711191 867156 870524 917140 919587 948880 968069 1077634 1075978 4975933 5173753 39.95 71.4 1
12:15:20 2024-01-24 670072 658254 208952 203931 332710 337559 348693 347102 223299 223261 270766 276896 311469 315184 4256842 4573175 6490129 6321265 1137991 1177161 304337 270323 282902 283242 318958 310580 306802 311038 217878 217441 720269 674614 1523620 1484698 457371 456125 663404 665515 839520 818616 867741 875000 924988 937552 898600 995235 2118244 2215739 1303772 1131910 730975 713316 869622 868871 913210 919587 953155 968032 1075308 1073176 4928905 5160698 39.95 71.4 1
12:15:21 2024-01-24 664120 658187 208956 204532 331937 336507 350840 346094 222611 223482 270730 275453 312416 314447 4254989 4559231 6471351 6302869 1132268 1175157 304981 270348 282539 283746 318994 309639 310017 311998 216652 218856 756638 679448 1529839 1475566 456151 455480 660552 665552 837698 816226 870218 876280 925024 936650 894743 997400 2123828 2219252 1301853 1128985 726820 710652 873857 869871 909941 919322 958142 967306 1072988 1069201 4917115 5158688 39.95 71.4 1
12:15:22 2024-01-24 667039 658254 209026 208627 331937 337523 349465 343431 223644 222948 270657 276476 310206 315153 4257169 4499263 6481140 6302972 1122836 1178787 306451 269102 281442 283476 319425 312924 309156 310819 216652 217685 728200 684956 1551363 1471298 459502 456770 662464 673395 841634 811146 867741 880382 925024 931567 894484 1001606 2129879 2222148 1286297 1122245 727856 716426 873238 867023 910997 927551 956705 964484 1066913 1072868 4978224 5164381 39.95 71.4 1
12:15:23 2024-01-24 663658 662014 207975 204566 332945 336507 350558 345574 223334 222635 272947 277534 311657 317819 4251701 4520028 6551525 6296127 1128666 1178955 305805 270348 283594 281914 320967 312039 307733 312019 216652 218211 714064 681395 1521582 1482593 459502 454144 662464 670938 838293 811472 870664 879722 922989 928646 898340 1006002 2131585 2234223 1311448 1119364 726820 719481 875790 863880 910623 928565 958142 963761 1066010 1072868 4975933 5160698 39.95 71.4 1
12:15:24 2024-01-24 663077 658254 208265 205238 332710 336542 351335 346337 223990 223047 272886 276648 312166 315334 4251701 4563620 6546858 6302480 1129037 1177161 304281 270467 281407 282019 320932 309674 307268 312019 216652 218328 726707 681061 1521582 1483755 460143 454033 662464 670463 838293 813232 871272 879099 921033 928682 898340 1006039 2132827 2239253 1311448 1119364 727337 719481 875097 864530 911915 928565 960948 964484 1066120 1072905 4975933 5151333 39.95 71.4 1
12:15:25 2024-01-24 664166 661847 208810 205493 330933 337559 351335 347893 223783 223047 272428 275531 313003 313348 4252410 4557013 6494769 6298599 1135196 1179598 306883 269968 281442 283313 319701 310144 309639 309626 215980 218363 728200 684956 1528672 1484698 459502 455480 667354 673395 833444 813757 877067 880382 917241 928646 906914 1003068 2133101 2238209 1283785 1111355 727856 717443 869622 866408 915194 930176 955739 963630 1071433 1080629 5027118 5168067 39.95 71.4 1
12:15:26 2024-01-24 673607 658286 208660 204855 331426 341616 348407 347893 223783 222493 272609 275350 312273 314560 4253643 4577771 6509503 6302869 1137517 1178868 304538 269968 282267 282899 319477 309674 308164 310273 216618 217685 721971 684956 1533507 1480161 460191 455480 667354 673690 832229 813808 877067 879063 917204 935060 905926 1003068 2133101 2237665 1289331 1113010 729413 717952 867156 867023 916454 928529 955739 963668 1072858 1078834 5018826 5163202 39.95 71.4 1
12:15:27 2024-01-24 673607 658295 208660 206670 331641 340166 348443 347031 223887 222457 272609 275315 312959 314560 4258335 4581026 6499526 6302869 1137255 1180805 306020 269680 282302 282961 319961 309674 308200 310095 216618 217277 720269 679448 1543394 1490742 460068 454837 667826 672440 834735 813771 876442 880464 918541 935989 906570 1003969 2133101 2243688 1298303 1116181 730975 718386 867120 864567 919817 928529 953697 963392 1072988 1080395 5035523 5166901 39.95 71.4 1
12:15:28 2024-01-24 670076 663339 208738 206661 331650 338436 349603 347554 223887 222962 273608 276755 312273 317096 4248994 4596932 6499413 6302972 1139073 1178787 304660 270348 282698 282846 319925 311708 308200 311283 216652 217312 721719 676542 1561892 1497523 460844 450462 665830 669477 835919 816262 876442 878771 919844 936650 903962 1003873 2127047 2246469 1301853 1116181 732787 718971 866505 865794 921067 927875 949555 963630 1074546 1078834 5034577 5172675 39.95 71.4 1
12:15:29 2024-01-24 671838 664051 208734 205101 330817 338199 349603 347554 223611 222457 272152 276755 312380 314483 4253795 4587545 6518035 6302878 1141701 1180579 305124 269968 282698 283111 319701 312629 308200 309812 217878 217346 711363 678478 1536990 1491948 460844 454837 667789 670938 836512 816262 875781 880021 918288 936650 907859 1003253 2127047 2246872 1292653 1116181 732018 718971 867156 865794 920375 928493 951660 963630 1072988 1080431 5027395 5185584 39.95 71.4 1
12:15:30 2024-01-24 674867 662881 208886 205131 331861 338436 348550 347554 223852 222493 273140 275419 312416 316157 4253515 4571753 6509503 6298374 1136446 1179967 306451 269778 282267 284387 319961 310326 308270 309626 217141 217719 723443 683349 1540218 1484440 460191 453119 667826 673123 833481 813808 877067 879685 917789 936650 906570 1004534 2133101 2241610 1287482 1115387 727856 717443 867156 865794 917140 928529 955739 963630 1072988 1080629 5047812 5180837 39.95 71.4 1
12:15:31 2024-01-24 670076 661062 208521 205101 331753 338436 349639 347554 223610 222635 272755 275002 312153 315153 4255298 4591308 6509561 6302869 1136446 1178868 306020 274190 282500 282992 319737 310144 308200 309878 216652 217312 724914 679448 1530950 1484587 460068 454510 667826 672440 834071 813881 877067 879832 917241 935328 907715 1001606 2133101 2239253 1300187 1115387 729933 718240 867156 864567 919165 928565 954377 963668 1072988 1081394 5057600 5180837 39.95 71.4 1
12:15:32 2024-01-24 669124 661394 208486 205563 330790 339684 349711 347697 223299 222948 272618 277534 312416 314189 4252264 4602296 6518886 6293972 1138066 1179117 305590 269968 282932 283115 320446 310362 308200 311792 215980 217463 720042 678478 1534491 1493918 460844 454837 667826 671487 837105 816262 876167 879063 918288 936650 906570 1003873 2127047 2246872 1294537 1116181 732723 718461 866505 865794 919817 930176 948843 963668 1076107 1082163 5046771 5163126 39.95 71.4 1
12:15:33 2024-01-24 671031 663484 208667 205744 331395 338068 349783 347661 223024 223083 272080 274551 312416 313968 4250751 4627388 6508846 6293490 1151742 1178831 303307 274492 281372 282969 320967 311892 308235 311629 217878 218176 719029 675577 1539782 1497102 458758 454516 665866 667474 834699 820359 877067 875658 919193 937552 906570 1001071 2125500 2251285 1305534 1119364 733064 718461 867156 867023 919720 928862 950269 964781 1082079 1081395 4991441 5181844 39.95 71.4 1
12:15:34 2024-01-24 672982 663580 209641 204570 330965 339675 348729 346889 223818 223261 270730 276325 312416 314775 4253515 4592733 6434958 6307746 1144575 1177124 305160 270348 286368 284330 318512 310144 309639 311225 216618 217719 720500 679170 1524379 1484698 457564 457417 667826 670817 837105 818616 874535 876280 920960 937696 903999 995235 2123828 2231706 1301853 1122282 731496 713279 867156 873452 919817 919660 953155 971921 1082079 1078990 4971311 5178816 39.95 71.4 1
12:15:35 2024-01-24 666272 658250 208837 205173 334028 339414 349496 347697 223610 223261 272334 275488 311006 317371 4253984 4563506 6490910 6312613 1140070 1178868 304695 274456 281473 283746 319961 311087 306340 311800 216652 217860 718819 675095 1550160 1480124 458815 456125 664346 668456 841407 820359 868737 875658 926409 937624 898667 998185 2120032 2222513 1305691 1131555 732018 715412 870859 869871 917146 926289 955551 973545 1075960 1072196 4916913 5173476 39.95 71.4 1
12:15:36 2024-01-24 664120 658223 209013 206961 331973 338306 351866 345538 223334 227197 270621 275488 312416 315406 4246204 4547314 6481381 6293490 1128999 1175420 305236 270539 282938 284578 318958 310615 308164 311073 217878 218668 719029 683005 1518068 1472518 457480 457417 664346 671414 839520 815574 870760 879026 924988 937975 898600 1001071 2123555 2213183 1313368 1128689 726820 713243 876340 871889 912133 928260 965346 971264 1072188 1074514 4947717 5164381 39.95 71.4 1
12:15:37 2024-01-24 665497 664318 209400 203927 332909 337559 350558 346094 224927 223304 272334 277130 311942 315442 4247709 4488301 6490910 6302869 1124212 1176954 304573 269742 281685 284144 318958 311524 308874 311291 217878 218328 719029 684956 1538136 1475478 460844 458065 664346 673395 841907 813808 870218 882954 926372 928646 894411 1003253 2130071 2213183 1320761 1124850 726820 715412 875790 870576 916325 928485 961213 969147 1066729 1075239 4983048 5155816 39.95 71.4 1
12:15:38 2024-01-24 666302 663376 208300 205800 331937 336542 351902 346438 223956 223261 273140 274967 312416 315478 4252264 4553208 6537537 6293490 1123893 1177959 306020 270539 283201 282846 320161 311052 309374 312019 217878 218363 719544 679448 1583507 1482593 461171 455480 663404 673395 839248 811472 871903 882954 922989 931567 902553 1006718 2133101 2239253 1288181 1118567 728342 720904 877076 866381 912864 932812 959395 964893 1069870 1079095 4985338 5151939 39.95 71.4 1
12:15:39 2024-01-24 670002 658286 208982 205173 330379 338472 350804 345538 223834 223261 270730 275651 313295 315223 4248956 4556937 6490635 6279630 1131459 1179704 306451 270348 281442 283746 320446 311597 310250 311038 216652 218856 737567 683349 1520811 1478027 458815 453482 665359 672918 835919 814030 877067 882917 920924 933936 902255 1003745 2133101 2243417 1292653 1115553 726781 719333 875209 866912 915807 934795 959840 963443 1074239 1080629 5011605 5168067 39.95 71.4 1
12:15:40 2024-01-24 673607 658254 209396 205420 332356 340392 349184 345538 224025 223261 272947 275453 312416 313491 4245926 4562481 6499413 6298374 1134755 1180671 305246 269968 281477 283710 319925 310580 309603 309590 216618 218363 729693 684956 1528616 1483507 460143 456824 668772 673395 834662 813808 879570 882683 918541 933936 907598 1004534 2137656 2241433 1287482 1116387 730953 719209 871441 866912 918413 932812 956346 966421 1072988 1081958 5044305 5170716 39.95 71.4 1
12:15:41 2024-01-24 673533 662845 209108 205182 332972 338579 348729 347733 223990 222948 273563 275458 312416 314926 4247709 4577771 6500236 6298374 1134755 1180579 304573 269968 282698 283278 321275 310580 311166 310095 217141 217685 714469 683349 1527436 1490232 460844 456125 669246 673395 834699 815076 878943 880345 918541 936650 907859 1005727 2137264 2238562 1305837 1118529 731496 719481 869585 866875 920375 934207 954377 965043 1076107 1081977 5033234 5193418 39.95 71.4 1
12:15:42 2024-01-24 669688 661747 208621 205203 331901 338579 350804 347697 223495 223261 273563 275002 313075 316645 4252264 4614834 6509561 6293490 1144091 1180671 305088 270539 282698 282846 320896 309639 308235 311038 217878 217685 729693 676542 1557132 1497102 460844 454837 665830 669477 836777 818616 877067 878771 919844 937975 904665 1004592 2134218 2254859 1287004 1117981 734112 719481 867083 866224 924396 930176 950232 965043 1081413 1081358 5041772 5170603 39.95 71.4 1
12:15:43 2024-01-24 672652 659741 208947 205813 331937 338615 349424 347102 222646 227161 272947 275158 313075 314411 4247709 4621787 6509503 6298374 1147391 1179144 304160 274456 282231 283250 320932 309639 308235 311038 217878 218363 728200 675577 1531950 1497374 460191 454837 665866 669404 836512 819778 877067 876280 921058 936891 907598 1004592 2131880 2256461 1305691 1119364 734112 719481 867120 869488 922430 930176 948843 966383 1081316 1080629 5002274 5163245 39.95 71.4 1
12:15:44 2024-01-24 673607 661792 209645 204846 331426 339639 349711 346859 223990 223889 270766 276290 316864 313455 4252264 4614769 6444132 6302972 1149451 1179126 305160 270513 282938 285285 318994 309639 309603 310131 216281 218176 721971 678963 1517546 1484698 456043 457093 668772 667983 837698 820359 874535 876978 920929 944561 907598 997284 2126627 2237968 1313368 1124160 732018 715325 869005 872413 920469 924869 951474 970176 1081413 1078337 4975933 5170064 39.95 71.4 1
12:15:45 2024-01-24 671625 661792 208956 204314 333481 338615 349184 347138 223990 223261 272007 277809 311942 315184 4252264 4571753 6453281 6312248 1146462 1178831 305590 270539 281477 283866 318476 313744 308235 310789 216989 218328 718819 677509 1546699 1487863 459792 458065 667354 670938 839520 820359 874498 879481 926359 943224 903778 1000402 2122748 2228722 1309529 1133526 735085 713279 870859 874964 919560 919623 955057 972982 1078186 1077565 4953583 5163316 39.95 71.4 1
12:15:46 2024-01-24 664387 661852 209017 205173 332945 337287 351938 346651 223110 223889 272334 276675 312416 315442 4247709 4551224 6481585 6302869 1141202 1180579 304660 270730 281473 284578 319961 311855 307233 313004 217878 218363 723443 676542 1524070 1481990 458778 456125 663404 668456 843232 820942 871310 879481 930357 943297 901800 999574 2122748 2230417 1301853 1134504 732018 716934 873923 872413 916287 926896 954630 971921 1079164 1072868 4935953 5160698 39.95 71.4 1
12:15:47 2024-01-24 664115 658290 209641 205208 332710 337287 351938 348447 223299 227038 272370 276350 312416 315478 4252264 4573845 6471539 6299487 1135121 1178120 305554 274880 282938 284650 319925 310615 308235 311764 216652 219574 749593 682371 1559088 1475478 457444 457417 663404 670463 841796 820423 875200 881273 927575 941963 894337 1000884 2129659 2219848 1311448 1128689 727856 716343 876376 873751 912562 924898 960799 970213 1077634 1071474 4919500 5160698 39.95 71.4 1
12:15:48 2024-01-24 663805 658250 209455 204846 332476 340377 350558 345261 223679 227481 270766 276709 312416 315406 4248956 4516674 6462934 6302869 1127425 1173719 305494 270348 282139 284614 318958 310580 308235 311073 217878 218363 719544 684956 1547473 1471298 458129 457417 666198 673137 843629 816310 872704 883155 925991 936505 901121 1000922 2133101 2206267 1300187 1128179 727856 714832 878868 870524 913030 930176 963729 970176 1072988 1072905 4924229 5164381 39.95 71.4 1
12:15:49 2024-01-24 665533 663481 209641 204536 333016 338579 350876 346651 224718 223261 272334 277744 312416 315478 4245926 4488301 6481585 6298097 1123411 1177280 305698 269968 282307 284578 318512 311560 308235 311546 217878 218703 719029 684956 1544375 1473386 461534 458567 666198 675088 844266 815187 873257 884724 928233 935466 899841 1005965 2131585 2222218 1287004 1125480 729933 718461 875718 869451 913210 927186 960986 968758 1069944 1074458 4952365 5155930 39.95 71.4 1
12:15:50 2024-01-24 664120 662014 208331 205208 333486 337523 351902 346615 223990 222820 273563 275488 312416 315550 4244322 4509704 6518886 6298374 1121810 1180579 304766 269968 283179 284180 318994 311524 308200 312055 217878 218363 729693 685934 1518775 1483030 461314 458316 664309 675273 843666 815493 872044 885352 927539 933755 898414 1006002 2133101 2230695 1290770 1127083 729413 718461 876340 869488 913210 930176 960227 968032 1069185 1074422 4979606 5151333 39.95 71.4 1
12:15:51 2024-01-24 665346 662019 208630 205839 332945 337523 351938 348386 223990 223261 272947 274890 317092 314926 4246204 4557088 6528141 6279630 1129037 1180579 306451 270539 282483 284180 321656 309674 310250 312055 217878 219079 741221 683979 1560925 1487054 463214 454679 666235 673321 839174 816347 876917 885042 922953 935430 903999 1006039 2140523 2247936 1296420 1113010 729413 719481 875097 866113 917146 928637 958142 965043 1069880 1078830 5004150 5163202 39.95 71.4 1
12:15:52 2024-01-24 675523 662051 208987 205203 331471 340428 349219 345538 224059 223261 272947 275561 312416 313227 4252264 4559239 6490910 6284112 1135196 1180579 304573 274492 283006 284414 320410 309387 310144 311764 215980 219728 753890 686295 1541901 1488112 460007 455371 669045 673285 837410 816347 879495 885500 920728 935989 904866 1006802 2136256 2243688 1292653 1116975 727856 719762 876104 867023 915194 933927 960986 967397 1071433 1078337 4994744 5164381 39.95 71.4 1
12:15:53 2024-01-24 671428 663996 209052 205203 331435 339675 351371 345574 224059 223261 272755 276554 317387 313491 4236852 4553208 6522815 6275152 1134386 1180579 306473 270539 282302 284512 320932 309639 310144 311805 218494 219824 742760 686295 1540115 1485997 460068 455326 667656 673285 837410 813808 877067 883709 920309 935146 903926 1006002 2135983 2244626 1292653 1117771 727856 720307 876376 865794 913247 933963 963729 964521 1069944 1076051 4986728 5158688 39.95 71.4 1
12:15:54 2024-01-24 669459 663481 209021 205212 331435 338686 351902 345574 223990 226934 272755 275453 317315 313968 4247362 4557030 6537537 6289002 1130651 1180579 305984 274456 281442 283848 321978 312888 310945 312718 218185 219328 742760 683349 1535468 1487054 460068 454619 664346 673395 839483 815992 874535 885042 924333 936614 908122 1009703 2136256 2234954 1290770 1123879 729413 718201 876376 867023 913210 928637 960986 968758 1068427 1076015 4977947 5157019 39.95 71.4 1
12:15:55 2024-01-24 665526 662051 208335 205208 333992 337594 351938 347434 224025 226807 274096 275535 312416 317371 4245926 4525006 6528212 6290471 1119415 1179704 306020 270158 283285 283498 319712 313813 310286 311912 218185 218751 729693 685583 1544284 1483885 462496 458065 664346 674831 842599 813919 872554 885500 927722 933705 898229 1007510 2133101 2228961 1290770 1125480 729933 718461 875755 870092 913210 927186 960948 968758 1069087 1073663 4942987 5160698 39.95 71.4 1
12:15:56 2024-01-24 665804 663027 209026 204570 334028 338352 351371 346580 224059 222635 272755 276989 311657 315550 4245926 4488301 6509561 6302869 1122222 1179741 305732 270096 285757 284450 319228 311453 308129 311912 218185 219082 728200 686787 1516307 1478623 461384 457417 664346 675310 844303 814030 871283 885596 927722 935146 899994 1004571 2129411 2222148 1315287 1125480 727856 717443 876376 869871 913247 927222 963729 972289 1072191 1075218 4933608 5158688 39.95 71.4 1
12:15:57 2024-01-24 664387 663495 208991 205422 334028 338068 351902 346615 224025 222635 273563 276290 312416 315550 4242898 4485946 6532883 6293695 1122222 1181389 305051 270549 286163 283604 319819 311453 310286 311734 218494 218563 729693 685311 1572250 1484698 461277 457417 664309 675310 842599 813269 872591 886303 929038 933972 898414 1007510 2133101 2241940 1288887 1125480 729933 718971 876340 869488 913247 927875 963042 970176 1069844 1074458 4952365 5155930 39.95 71.4 1
12:15:58 2024-01-24 664383 663013 208660 205203 334028 338104 351938 347661 224025 223104 273756 275488 312416 317371 4235574 4509704 6518886 6299944 1122836 1183072 306271 270503 283947 284237 319819 313592 308094 311912 218494 218904 720500 686424 1539913 1479493 462374 458065 664346 676270 842636 813844 872704 885500 928380 933972 898704 1004571 2132453 2222513 1309529 1126006 727856 717952 876376 868641 914331 930176 960948 969485 1069944 1074458 4972493 5151333 39.95 71.4 1
12:15:59 2024-01-24 663966 662010 208660 205523 333992 337594 351938 347470 223990 223261 277683 275488 312416 315586 4239874 4525006 6532883 6296538 1132524 1178836 306523 270730 283456 283569 320825 311417 308059 312825 217878 219079 726707 682371 1535067 1486642 461498 455480 664346 673395 841796 816262 875781 885500 926409 935328 899692 1010423 2133101 2238611 1292653 1122282 729933 719217 876376 867615 913210 928673 960986 968758 1066785 1076015 4981779 5153344 39.95 71.4 1
12:16:00 2024-01-24 664387 663027 208665 205523 334028 338352 351902 347138 224025 223261 274096 275488 311692 317371 4246204 4526806 6546862 6309851 1128740 1180431 306379 270730 283854 283569 320825 311453 308200 313040 215945 218728 728200 683349 1546490 1484698 461498 455802 664074 675088 838993 816262 874535 885500 925753 933972 899692 1007547 2133101 2237665 1288887 1122282 729933 719217 877972 867023 913210 928601 960986 969034 1069185 1076051 4975933 5155651 39.95 71.4 1
12:16:01 2024-01-24 664306 658295 208339 207248 332981 337322 351938 346615 224025 223261 273950 275066 312416 315514 4235574 4540286 6551323 6288225 1132268 1181389 306581 270693 284343 283136 321906 310615 308235 312968 216652 218834 728200 681395 1532731 1483645 463195 454692 664346 672918 839520 816262 875162 882954 925753 933972 900653 1008984 2133101 2234991 1290770 1119364 727856 721015 876376 867023 913210 928601 963042 967343 1069185 1076015 4983161 5158688 39.95 71.4 1
12:16:02 2024-01-24 664380 662981 208947 206129 332674 338306 351938 347102 223990 223889 273140 275193 313075 315442 4248956 4550456 6546576 6291824 1132268 1180549 306811 270657 282231 284614 321906 311597 310109 311876 217878 219044 741221 684956 1547086 1488117 460191 454837 665866 673395 838293 815955 877067 884872 920997 935292 902293 1006718 2136137 2244626 1319125 1116975 727856 720234 875097 867023 917146 935283 960986 966421 1072155 1079100 4987339 5158688 39.95 71.3 1
12:16:03 2024-01-24 673340 663481 209459 205493 330933 340667 351866 348609 224059 223261 273140 276342 312416 313491 4248956 4562127 6499300 6309888 1140070 1183072 305176 270348 283165 284144 320384 313813 309856 310566 217327 218363 723443 683349 1531467 1491800 461498 456770 669720 675310 837105 818616 880197 882917 920497 939453 907119 1004497 2133101 2251285 1276389 1118567 734112 719725 869622 869488 922430 928673 954377 963761 1076107 1084862 5027395 5193418 39.95 71.3 1
12:16:05 2024-01-24 676178 662990 209021 205489 332945 340648 349783 349273 224059 223261 273756 276290 313295 315406 4247709 4586633 6499338 6301256 1141701 1180579 306451 270348 284840 284294 320967 310580 309135 311764 216618 217685 718613 679448 1551393 1491948 463214 456125 670989 673395 839483 818616 877067 880648 919390 938638 909150 1004497 2133101 2248466 1303772 1118567 733064 719217 870859 867023 922430 928601 955739 964484 1076107 1085131 5025184 5163036 39.95 71.3 1
12:16:06 2024-01-24 676210 663491 209021 205666 332710 338615 349747 347697 224059 223261 273140 275488 313075 315406 4235272 4579200 6509182 6302869 1138066 1180841 305271 270513 283263 284144 320896 311052 309135 311073 219112 218223 727856 681395 1527490 1491800 462722 456125 669720 675310 837105 816226 877705 881630 920497 937975 909150 1006002 2136137 2241433 1287482 1117771 732018 719217 869622 867023 921776 928637 956705 964484 1075308 1081158 5009976 5155816 39.95 71.3 1
12:16:07 2024-01-24 675250 664314 209017 205523 332945 339639 349747 347138 224718 223261 273140 276363 312416 315406 4253795 4569875 6509079 6302869 1136409 1183914 306775 270348 283134 284268 320446 311819 309029 310131 217141 218328 714469 682860 1572613 1489705 461384 456125 669720 675310 836512 818036 878600 881777 919844 938638 911092 1006756 2137264 2242098 1307720 1118292 732018 719481 870859 867023 920375 928673 955346 963761 1076481 1081958 5013555 5168067 39.95 71.3 1
12:16:08 2024-01-24 673607 663495 208987 205169 331704 340739 349783 346059 224094 223261 273140 276753 313080 314195 4257780 4560549 6499526 6280998 1137954 1180579 305459 270730 282698 283883 320825 311087 310144 310131 216652 219044 721971 685311 1574977 1484698 461054 456770 669720 675615 835919 814961 878600 884964 921150 937706 907598 1007473 2140851 2247824 1296420 1112973 727856 719481 875097 868604 915805 933963 959544 966571 1072858 1079100 4990289 5168067 39.95 71.3 1
12:16:09 2024-01-24 669688 663486 209026 205173 331435 339889 351902 346059 224059 223732 273308 277069 313782 316306 4248361 4571683 6499413 6306179 1135196 1180671 306883 270730 285352 284956 320446 310362 310797 312071 216618 218799 734614 684956 1532755 1484698 460844 456125 669449 675310 835919 815034 878600 885500 921150 936650 907598 1007510 2138790 2244626 1317206 1112973 728893 719481 873586 869488 917140 928637 959544 965975 1074546 1080395 5004150 5160422 39.95 71.3 1
12:16:10 2024-01-24 673129 664000 209451 205637 331166 340667 351335 346337 224789 223746 272886 277308 313187 313348 4248361 4556975 6490910 6293214 1135196 1180579 306595 270730 282663 284379 320671 309674 310797 312071 216583 219421 733099 685934 1537421 1484698 461384 456125 668772 674831 837105 814997 879308 885500 921803 936650 906305 1007473 2139330 2246872 1294537 1116181 728863 720271 875097 867023 917146 935319 963453 963761 1072191 1079100 4991178 5160698 39.95 71.3 1
12:16:11 2024-01-24 665798 663339 209026 206134 331937 340648 351686 348879 224823 224290 273454 276991 314177 313384 4253908 4550456 6508846 6294108 1136287 1183914 305459 270730 283029 284578 320671 310615 310579 310131 217292 218856 736130 685934 1529084 1488920 461497 456125 669720 675310 836512 815955 879887 885500 921150 936650 908893 1007510 2140851 2247936 1315287 1114594 727856 719481 873857 869488 920048 928637 959544 965043 1071396 1079100 4987616 5141468 39.95 71.3 1
12:16:12 2024-01-24 674368 663991 209490 205165 331417 340967 351083 347113 224580 223732 273454 277069 313628 313825 4254439 4553208 6504798 6288058 1135196 1180579 305459 270539 282267 283852 319996 310615 310833 310566 216618 219044 729693 686295 1530388 1484698 460725 457093 669246 675310 836512 815034 878637 885596 921803 938638 909654 1009703 2139330 2247824 1298303 1112973 727856 718165 875097 870092 915805 933963 960986 963761 1072951 1079100 4987616 5160698 39.95 71.3 1
12:16:13 2024-01-24 668703 664323 209431 205962 331650 340152 351794 346195 223956 223889 272995 275531 313377 314303 4246204 4542523 6494769 6293490 1135196 1180671 305494 270348 282302 283781 320932 310144 310833 311038 216618 218764 725214 684956 1527690 1484698 461171 456770 669449 675310 836512 815034 878637 885500 918288 935989 907598 1007473 2138790 2244626 1302070 1112973 727856 718971 873586 869488 917177 928637 958179 965937 1072988 1078834 5004150 5164104 39.95 71.3 1
12:16:14 2024-01-24 673425 664318 209719 207614 331292 340560 351474 345952 223921 223889 273381 276956 313664 313491 4245926 4560367 6490519 6293831 1137255 1180579 305236 270348 282698 284379 320481 310615 310579 310131 216955 218703 728200 684956 1559393 1482381 461384 456125 669720 675310 835919 814997 879345 885500 919844 936650 907598 1007473 2139330 2246872 1292335 1113010 728342 719481 875097 869488 917140 933927 960711 965732 1071396 1079100 4994744 5166901 39.95 71.3 1
12:16:15 2024-01-24 674887 664323 209540 205697 331830 340560 350625 345917 224545 223853 273417 276640 313075 313491 4253681 4546888 6509561 6302869 1135196 1180579 304573 270348 282809 284614 320706 310615 311086 311038 216618 219044 719544 684956 1536635 1484698 461171 457093 669246 675310 837105 815882 878600 885500 919623 936650 908893 1007510 2139330 2246872 1300187 1117771 727856 719762 875097 867023 917140 935980 963042 964521 1072951 1079100 4991318 5166673 39.95 71.3 1
12:16:16 2024-01-24 675255 663818 209505 205740 331525 341279 351474 349067 224580 223889 273140 276517 313295 314483 4248956 4556000 6499640 6293883 1136446 1180671 306379 270348 282932 284614 322167 311560 310144 310819 217176 218856 731186 684956 1574071 1487863 461498 457093 669720 675310 837105 816262 879887 885500 918324 938122 909159 1007473 2139330 2243688 1291180 1113010 730975 719481 872619 869488 919817 933963 958142 965043 1072988 1080164 4999853 5165690 39.95 71.3 1
12:16:17 2024-01-24 675090 663814 209501 205706 332531 343319 350239 345574 224718 223575 273140 276887 313003 313968 4245926 4566599 6490910 6298477 1135196 1180579 305459 270730 282904 284614 320706 311524 311086 310166 216989 219044 734614 684956 1536634 1489031 461171 457093 671658 676270 837105 816226 880549 885500 919623 936650 907155 1007547 2140851 2246872 1300187 1113010 728893 719481 875446 869488 917177 935319 960264 966667 1072951 1082163 5018826 5171140 39.95 71.3 1
12:16:18 2024-01-24 676807 663818 209470 207171 332945 340117 349465 347138 224094 223746 273454 276675 313295 315442 4244426 4559239 6490910 6293214 1137780 1180579 305281 274456 282932 284614 320481 310615 311051 309812 216652 219079 729693 684956 1568240 1482261 461384 457093 669246 675790 836512 815034 881304 885500 919659 936650 907598 1008984 2140851 2246872 1296420 1114594 728863 719481 876376 868871 917177 935980 962766 964484 1074401 1083850 4990176 5170716 39.95 71.3 1
12:16:19 2024-01-24 673524 664092 209459 205670 332009 340739 350840 348879 225066 223889 273140 276376 313879 315442 4242898 4550358 6499413 6293883 1138066 1180675 306451 270348 283183 283746 320932 310615 309170 311800 217327 217685 711466 679448 1555688 1493918 461498 456125 669720 674831 838293 818345 879570 882292 918324 938638 908965 1007473 2136293 2242098 1319020 1116181 730975 718201 871384 868871 919817 928673 959803 969034 1078339 1085232 5027628 5169383 39.95 71.3 1
12:16:20 2024-01-24 675181 662019 208956 205233 332981 341616 350732 349213 224025 223261 274096 275488 313259 315442 4250888 4574519 6500236 6290000 1136446 1180579 304608 270348 283179 284414 320706 310615 309170 311038 217362 218363 715919 681845 1560610 1491148 461498 456125 669756 675310 837105 818616 878600 882954 922642 937552 907835 1007510 2139330 2244626 1311486 1113010 730975 719253 873857 870092 919817 935457 961175 969072 1077524 1084182 5018473 5177445 39.95 71.3 1
12:16:21 2024-01-24 675627 664032 209021 205992 332657 341182 349747 347661 225257 226843 273454 276290 313075 315478 4246204 4559231 6500236 6303248 1136409 1183095 305246 270539 282939 283781 320967 311341 309387 310566 217327 218738 713019 684467 1532715 1484440 461498 457093 672611 675790 837105 817456 879924 885500 919623 937552 909159 1010423 2142373 2248011 1307720 1113010 729933 719481 874825 871852 920375 935457 961213 968014 1077524 1085021 5027906 5169787 39.95 71.3 1
12:16:22 2024-01-24 674123 666203 209490 207389 333450 339675 349818 348747 224962 223261 273563 276368 313914 315478 4242898 4565259 6499526 6298336 1139688 1180579 305201 274456 283598 283879 320932 311341 309205 311546 217327 218176 720269 679448 1546955 1492858 461314 456125 669720 675310 838293 818616 879345 883069 920997 937552 907871 1006756 2137811 2241433 1309603 1114594 731496 718201 874545 869340 922342 933818 960799 966383 1076041 1083694 5026137 5165276 39.95 71.3 1
12:16:23 2024-01-24 675966 663964 208978 205238 333486 339878 350167 347733 224753 223261 273563 276709 313075 315478 4245926 4562481 6499413 6298374 1138066 1180671 306883 274456 283634 284614 320932 311087 309639 311546 217362 218363 715919 681395 1560610 1492586 462482 457093 669756 675310 838293 818616 878637 882991 919659 936196 910485 1007510 2135500 2243688 1293029 1119088 735161 722516 872060 870106 922227 933818 959155 969147 1077487 1088462 5028774 5168067 39.95 71.3 1
12:16:24 2024-01-24 676210 664000 209061 206278 333198 339639 349747 347697 224753 223261 273177 276709 312416 315478 4246204 4562481 6490910 6293883 1136409 1180671 305956 270539 283130 284850 320706 311123 310833 312071 217327 219079 725214 686915 1544747 1484698 461498 457417 669756 675125 836512 816226 879924 885500 918973 937706 909542 1007547 2140851 2246872 1303953 1116387 730953 719370 877076 872930 919720 936784 961213 968455 1075855 1083525 5004692 5168067 39.95 71.3 1
12:16:25 2024-01-24 673607 664318 209975 205670 331973 341434 350804 346580 224683 223889 273526 276675 313009 313455 4239578 4557088 6500085 6293490 1135196 1180542 306775 270730 282698 285014 320896 311052 311015 310784 216955 219187 726707 684956 1559393 1487974 461498 457417 669720 676270 837105 816189 879887 885725 921803 937975 907119 1009703 2138790 2249131 1287482 1115553 731496 721015 875828 870650 920375 935457 959840 970212 1079164 1086666 5047812 5169787 39.95 71.3 1
12:16:26 2024-01-24 675977 663914 209017 207248 332981 339603 350522 349237 224649 223261 273756 276735 313295 315442 4245926 4571753 6504798 6293214 1137218 1180579 305459 270539 283245 284578 320896 311052 309170 311813 217935 219009 717732 684329 1542688 1491037 461240 457417 670669 676270 837105 817346 880850 884835 921150 939302 910191 1008947 2145106 2241135 1309603 1119326 733588 721527 872060 869414 923693 935907 960227 964447 1076070 1085232 5022961 5168067 39.95 71.3 1
12:16:27 2024-01-24 675523 664314 208987 205493 333450 340667 349747 347102 225222 223889 273526 277151 313295 314926 4248956 4562481 6499526 6302869 1136409 1180579 305459 270730 283130 284712 320896 311052 310073 310784 217362 219009 721971 685934 1552578 1488809 461714 457417 670669 676751 837105 818308 881138 885592 921150 939302 908965 1009684 2145106 2249280 1294878 1117696 733064 722040 874582 870687 921776 933963 960948 964781 1076041 1081886 5004692 5168067 39.95 71.3 1
12:16:28 2024-01-24 673335 664000 209973 206134 331937 340739 351866 347119 224718 227481 273950 276989 313956 313455 4242898 4553640 6509437 6280514 1135196 1183095 305494 274456 282955 284512 320932 310580 311523 311983 216618 219728 723721 686295 1544686 1484698 461384 457417 669720 676270 838293 816226 879887 885596 920960 940787 910003 1012577 2145278 2248092 1309603 1116387 733064 721527 873960 870092 920469 933927 961213 967269 1076870 1083525 5017138 5158688 39.95 71.3 1
12:16:29 2024-01-24 675509 663959 209459 205843 333450 340116 349711 347697 224718 223261 273526 276902 313295 315406 4242898 4565866 6500236 6302480 1138066 1180579 306703 270539 283770 284180 320932 311052 309135 310784 217327 218328 723443 683349 1540175 1487641 461498 457093 672611 676270 837105 818616 879887 885042 922273 940787 910906 1006802 2135952 2252559 1280087 1119579 735161 720234 871204 869488 925670 935457 954377 965893 1075864 1088462 5032366 5167790 39.95 71.3 1
12:16:30 2024-01-24 671359 663491 208987 205847 332981 339603 351618 349836 224025 223261 274096 275488 313295 315406 4245926 4590298 6499413 6293214 1145721 1180671 305755 270946 283130 284379 320967 311052 309639 311983 216618 218363 720500 677509 1542414 1498166 462705 456088 667826 672881 839483 820942 881329 883709 924970 941963 907448 1006802 2135952 2259669 1301853 1119364 735085 720271 870859 871343 924396 933891 956421 965893 1081413 1085131 5032366 5168067 39.95 71.3 1
12:16:31 2024-01-24 675523 663459 209026 205809 333486 339603 349711 348711 225031 223261 273526 276489 313295 315406 4245926 4568973 6499413 6293490 1138066 1180675 306883 270539 283165 284578 320932 310615 309603 311510 217327 218363 715919 682371 1537172 1493646 462811 457417 671658 676270 839798 821007 881933 886303 922421 941963 912794 1009722 2138290 2248466 1293029 1119088 734112 723543 872097 869488 923656 933963 959840 965893 1079164 1085131 5019375 5164381 39.95 71.3 1
12:16:32 2024-01-24 676210 663459 209464 205843 333486 340631 349747 347697 225222 223732 273526 276902 313295 315478 4245926 4562481 6504798 6298374 1135196 1180671 306170 270730 283130 284801 320932 311560 311523 312071 217292 219044 731186 686915 1536847 1488920 461498 457417 670669 679001 839760 818672 883343 887313 922458 938960 910116 1010236 2142373 2250062 1300187 1116387 730953 721527 876340 870254 919720 937965 960986 964484 1074364 1080629 4982822 5158688 39.95 71.3 1
12:16:33 2024-01-24 673607 664000 209645 205813 331973 341470 351618 346615 224753 223889 273756 277130 313044 313491 4242898 4557088 6500165 6293490 1136817 1180579 306775 274492 283130 284614 320896 311306 311051 311038 216652 219718 721971 685934 1530779 1489031 461498 458580 671945 677121 838814 818090 883343 888216 924424 938492 911055 1010423 2141845 2244626 1305837 1114795 729933 719481 875097 871963 918477 928673 960986 966618 1072951 1080629 5000577 5158688 39.95 71.3 1
12:16:34 2024-01-24 673607 663454 209606 207540 333486 341699 349711 346615 224718 223732 273140 276675 313075 313527 4235498 4546888 6490910 6293214 1135196 1180579 306170 270730 283223 284578 320932 311052 310797 312071 217292 219044 721357 685934 1559811 1491294 462705 458604 671945 677232 836994 817509 882744 885389 922421 939302 909542 1010423 2141845 2246187 1289754 1112973 730975 719333 875097 869488 919128 928637 960948 965732 1072951 1080629 5000577 5158688 39.95 71.3 1
12:16:35 2024-01-24 674654 663955 209641 205843 333450 341183 350275 347382 225031 227093 273756 276902 313075 314189 4240918 4553208 6494769 6293490 1134755 1180671 305494 270730 283130 284379 320671 311087 310797 310819 217292 219044 715415 686295 1535594 1492356 461314 457992 671621 677232 836994 818161 883343 887276 920924 938638 909542 1009608 2142373 2246224 1300187 1116181 730953 719481 875718 868604 918477 933963 960948 966421 1072951 1080629 4982581 5157019 39.95 71.3 1
12:16:36 2024-01-24 672376 663955 209641 205847 331435 340667 351902 347398 224059 223889 273563 277130 317315 313491 4242898 4553208 6513373 6280514 1135196 1180579 305459 270539 282698 284578 320671 310615 311086 310566 216955 218799 731186 685583 1561149 1488117 461424 458065 669646 677232 838145 818672 880512 885500 920309 939302 908965 1009628 2142373 2247824 1296420 1116181 729413 720271 876340 870092 917140 935980 963042 965856 1072951 1079100 4991178 5158688 39.95 71.3 1
12:16:37 2024-01-24 671690 663959 209641 205843 331704 341182 351866 346615 224059 223889 273563 277130 313735 313968 4242898 4548256 6490910 6284112 1134681 1180579 305459 274492 282904 284614 320671 309674 311051 311734 219112 219824 751155 686787 1544140 1488205 461388 458065 671621 677232 838182 816189 879225 885500 922310 939302 909150 1009703 2142373 2247824 1296420 1116181 729933 721874 876104 867023 918477 936641 963729 970984 1072988 1080629 4994744 5155537 39.95 71.3 1
12:16:38 2024-01-24 674751 663991 209636 207248 332945 341735 350804 347138 225066 227321 273526 277186 313075 313491 4239578 4553208 6499526 6293214 1135196 1180579 306160 274614 283165 284730 320967 313813 311493 310824 219112 219587 731186 686295 1531560 1488112 462705 458389 671584 676751 838293 816262 881933 888833 920960 939302 907871 1010423 2145278 2246872 1298303 1112973 730975 719481 875097 870724 919817 933927 962356 964484 1072988 1078871 4990289 5182258 39.95 71.3 1
12:16:39 2024-01-24 673129 664000 209645 205843 331973 341699 351371 346615 224718 227481 273950 276937 314320 313968 4245926 4553640 6499413 6289002 1136817 1180671 305459 274492 282896 284765 320646 313369 311274 311876 218803 219622 723721 686787 1535851 1487838 463214 458389 669720 676270 838293 816310 882083 885767 920997 937975 908668 1012625 2138790 2246872 1302070 1115113 729933 719481 876340 869256 918946 935283 960986 964484 1074794 1080629 4994744 5168067 39.95 71.3 1
12:16:40 2024-01-24 671432 662990 209632 205843 331973 340703 351938 346580 224094 227357 273140 277095 311564 313527 4245926 4553208 6537493 6284112 1130312 1180671 304573 270585 285352 285009 322598 312481 310002 311627 218494 220119 733099 686295 1537027 1488112 461498 456125 667789 675125 841759 818616 879570 885500 926372 939033 904940 1011144 2139330 2246872 1294537 1121759 730975 722421 879493 868334 916495 936641 964416 970176 1072094 1080629 4961406 5158688 39.95 71.3 1
12:16:41 2024-01-24 667721 664000 209645 206490 332945 339650 352010 347138 224094 227233 273563 275453 313777 315442 4236852 4550569 6528141 6284112 1130651 1183914 306127 270621 285352 284907 322741 312481 310691 312504 218803 220026 733099 685311 1533902 1484808 461498 455802 669284 675125 840675 817999 876072 886303 926225 939302 906570 1010423 2135740 2247899 1315287 1117771 729933 722385 877972 868871 917140 936641 963729 968996 1072988 1079100 4978224 5151057 39.95 71.3 1
12:16:42 2024-01-24 671662 663964 209641 206101 331937 340703 351938 346615 224718 227161 273140 276902 311633 313491 4235536 4537455 6481585 6283835 1137954 1184758 306811 270730 283161 284907 320789 312481 311600 312920 218803 219894 742760 685934 1527432 1484698 461240 457275 669720 676751 838887 817420 883972 888018 922989 938638 907598 1010423 2142373 2248466 1292653 1117771 730430 722385 878868 869488 917177 936641 962901 967306 1073024 1080629 4981779 5155816 39.95 71.3 1
12:16:43 2024-01-24 671186 664000 209680 205843 331937 340739 351974 346615 224094 227197 273526 277195 311598 313968 4245926 4553208 6518149 6299944 1138769 1180468 306883 270730 283024 284987 320753 312924 310909 311876 216618 219692 736130 684956 1528565 1490763 461393 457093 669720 676270 839798 818616 879924 887484 923643 938638 908893 1010423 2140851 2246224 1296420 1119088 730454 723445 878868 869488 917177 937303 963729 968758 1072988 1080629 4986723 5158688 39.95 71.3 1
12:16:44 2024-01-24 672862 664000 209973 205843 331937 340428 351938 347434 224718 227517 273563 277130 311598 314189 4245926 4550531 6490910 6305594 1140070 1183899 308764 270730 283894 285107 320789 311417 311523 311510 217141 219728 721971 687067 1533121 1489031 461498 458065 671182 677121 838293 818036 881249 888018 920997 937552 907835 1010423 2142373 2247824 1317206 1116181 729933 720307 876376 869303 919165 936641 963729 967306 1075344 1078834 4961406 5151333 39.95 71.3 1
12:16:45 2024-01-24 669724 664037 209645 205843 331937 340954 352010 347138 225066 227517 273756 276325 313848 314447 4242898 4551164 6499413 6301674 1137592 1183072 308619 270730 283438 285071 320932 310615 311778 311291 217292 219482 729693 685934 1533902 1483350 461384 458389 671386 676751 838293 817456 880549 888018 921033 938638 908893 1009703 2139330 2246872 1296420 1116181 729933 720344 876376 868871 918514 936641 963729 968721 1075308 1080629 4985338 5155930 39.95 71.3 1
12:16:46 2024-01-24 672648 664976 210008 205804 331937 340703 351902 347102 224718 227161 273731 276902 313378 313491 4235498 4553208 6499262 6291824 1137139 1180431 306559 270693 283219 285049 320932 310580 310331 313574 219112 220035 741221 685934 1523995 1488112 462538 457417 669246 676751 838887 816226 880902 885500 920997 937312 907859 1008091 2138790 2247824 1298303 1114594 731496 719481 876376 869908 918942 935980 960986 964484 1072988 1079100 4990289 5160698 39.95 71.3 1
12:16:47 2024-01-24 670706 663737 209645 205843 331973 340428 351974 346615 224881 227161 273563 276787 311598 313968 4245926 4550456 6499300 6301256 1140070 1180671 306883 274492 282711 284414 320421 311190 311051 311038 216955 219421 728200 686787 1526524 1484698 461498 458065 669720 676751 837373 816226 879924 885500 920997 937975 908617 1010423 2140851 2245279 1298303 1116181 729413 721363 876376 869488 919817 936641 963729 965893 1072988 1079095 4961444 5158688 39.95 71.3 1
12:16:48 2024-01-24 671177 663018 209606 205804 331435 340428 351708 346094 224094 227161 273563 276934 314301 314664 4236554 4546888 6527629 6301256 1135196 1180579 305246 270910 285757 284472 320896 311052 311051 311073 216955 219482 728200 684956 1531267 1482261 461498 457741 670706 674595 838293 816262 881212 885500 922273 937975 906513 1010423 2142373 2248466 1300187 1115387 729413 720271 876376 868871 918477 936641 963042 965893 1072717 1072766 4972381 5151333 39.95 71.3 1
12:16:49 2024-01-24 667712 663491 209636 206164 332476 339639 351974 347138 224094 227233 273563 278051 311598 315478 4238250 4537304 6518386 6284112 1135196 1180579 306847 270730 283241 284627 320967 310326 311813 311769 218843 220106 741221 684956 1528255 1484698 461497 457147 669720 676270 839483 817999 879887 885509 923643 938638 905158 1009703 2142373 2247936 1298303 1117771 730975 722421 878868 869488 917140 937965 965346 966618 1076107 1078871 4978224 5155816 39.95 71.3 1
12:16:50 2024-01-24 669825 663991 209636 205843 331973 340428 351938 347138 224718 224535 273563 276809 311633 315153 4245406 4561362 6546701 6289002 1129282 1181224 306559 274528 283236 284650 322920 312482 309205 313921 216467 219916 719544 683349 1542381 1484698 461171 455802 665866 675310 841907 819506 877067 885500 928380 936855 905089 1010841 2139330 2239839 1294537 1127083 732018 721874 880118 869488 916495 933963 963729 972982 1071396 1079100 4966250 5141011 39.95 71.3 1
12:16:51 2024-01-24 665497 663018 208987 206455 334028 338615 352010 348203 224059 227233 277793 278120 313556 317826 4242296 4552721 6546845 6281361 1131118 1180671 304573 274528 282698 285143 322920 309639 309891 313444 216281 219763 725214 682860 1524764 1484698 461498 455766 665903 674831 840181 818616 878943 885500 927722 937588 904940 1012625 2136293 2245075 1319125 1124679 731496 722421 880118 870092 915805 936641 963729 972289 1070638 1079100 4954295 5151333 39.95 71.3 1
12:16:52 2024-01-24 666277 663027 209026 206554 333757 339924 352010 347417 224789 224448 274580 277925 312866 317190 4235461 4542052 6551525 6293490 1130651 1180579 304538 270730 283165 284414 322693 310580 309639 313480 215980 219446 705527 683349 1542439 1484808 461498 456125 667084 675310 842039 819778 877067 885500 928380 937552 903999 1013347 2137264 2241433 1292335 1119364 730975 722421 879845 869488 917146 936641 965104 971151 1069880 1078834 4971123 5151333 39.95 71.3 1
12:16:53 2024-01-24 666272 663527 209017 206313 334028 338579 351686 347483 224823 224484 274386 275384 313735 317226 4241973 4550456 6537537 6293607 1130651 1180468 304573 274528 282698 283781 321978 310615 309135 312647 216432 219574 728200 681061 1541277 1480161 462626 456125 665866 675310 842636 819778 877705 885500 928380 937975 904370 1013497 2139330 2243688 1292653 1125480 732001 720307 879493 869871 916454 935319 962938 973020 1072191 1079100 4968832 5155930 39.95 71.3 1
12:16:54 2024-01-24 664383 663486 208987 206485 333776 341374 353784 347447 225171 224519 274689 275449 313956 317226 4235347 4537062 6537537 6290471 1127134 1180579 304573 274601 284059 283746 320706 313517 308270 313737 216803 219763 728200 682371 1561957 1479926 463469 457741 665830 676101 843903 816262 876442 888018 929038 936650 909427 1011903 2138790 2241545 1319125 1126808 733064 720344 878868 870524 916287 933963 963729 973020 1073030 1079100 4966527 5141086 39.95 71.3 1
12:16:55 2024-01-24 666004 664000 209400 206347 333776 340648 351722 347291 224614 224362 274689 276868 313223 318196 4236852 4518191 6537537 6299487 1121425 1180579 304573 274528 284613 284614 320967 312580 308235 313480 216955 219574 719544 684329 1568222 1484698 462589 456646 665866 676101 846298 817420 875818 888649 927378 939033 902441 1011903 2139330 2225300 1356686 1128689 729933 718165 878868 875621 917177 928601 966028 973756 1078339 1079100 4924229 5155816 39.95 71.3 1
12:16:57 2024-01-24 667619 666203 210087 205676 333920 339268 351794 348604 225310 223696 273877 277934 311988 317371 4236852 4500477 6509610 6302869 1123856 1180579 304573 274420 284067 285192 320706 312544 309170 311734 216652 219482 720500 686424 1525278 1480492 463139 457039 667048 676616 846298 816262 874498 884090 929419 937975 902644 1007547 2137264 2222218 1294537 1127885 730975 718201 878596 873068 917140 928637 964618 974744 1076107 1079100 4926574 5153450 39.95 71.3 1
12:16:58 2024-01-24 667113 666681 209536 207832 333920 339496 351830 347590 224927 223189 274265 277130 312416 318117 4235218 4492468 6537546 6298205 1122222 1180579 304291 274528 284067 283781 320967 312508 308270 312754 216652 219798 731186 683349 1537406 1484808 463724 456967 665903 676616 845699 816262 877078 886924 928726 937312 902441 1010461 2139330 2223723 1354803 1127083 729907 719481 878245 873724 918514 928637 967166 972336 1076870 1079100 4924229 5163202 39.95 71.3 1
12:16:59 2024-01-24 668168 664789 210157 205706 333920 338472 351758 347519 225241 223261 273950 277938 312416 317371 4245634 4472931 6518886 6302869 1123411 1180542 304538 270730 284431 285014 320410 312253 309099 313444 216920 219539 731186 686295 1540121 1478731 462186 456967 665830 676579 846298 816226 875781 889280 931678 937975 903615 1010423 2136256 2222402 1345386 1128414 730975 719481 878868 874964 917140 928601 965991 973756 1077460 1080629 4933447 5163316 39.95 71.3 1
12:17:00 2024-01-24 667899 665264 210122 206204 335809 339424 351758 348902 225379 223261 273950 277973 313080 318196 4229373 4485403 6518886 6280514 1128740 1180579 304538 274880 284001 283826 321644 311524 308235 313921 216618 219539 729693 681646 1565465 1484698 462705 457093 666235 676751 843830 818616 877067 888115 929038 939302 903889 1013347 2139178 2245000 1294537 1125480 732018 721837 880744 871333 917146 936641 965793 972982 1072155 1079864 4978522 5156264 39.95 71.3 1
12:17:01 2024-01-24 667904 663818 209470 207022 333776 341616 354002 347661 225031 222792 274543 277925 313956 317299 4244322 4548218 6546845 6284112 1131459 1180579 306883 274794 282922 284578 322920 311016 309856 313921 218185 219728 728200 683349 1536243 1487974 461498 455547 668772 675310 842599 819778 879570 886757 929038 937552 906570 1010878 2139178 2246872 1296420 1120959 731496 723445 881096 869488 917146 937965 965104 971076 1073601 1083702 4971311 5159673 39.95 71.3 1
12:17:02 2024-01-24 669802 664757 210126 206490 332674 339639 354002 347382 224980 224836 273913 276448 312503 315442 4235498 4551224 6546845 6279235 1131118 1180579 305236 274794 283236 285250 322920 310109 310797 313444 216583 220070 737835 684956 1539680 1484698 462374 456125 667826 676270 841870 818579 880638 888018 926372 939302 907598 1013310 2142373 2248466 1296420 1122558 730953 723445 880118 870724 917146 937965 964345 974706 1072839 1082163 4976095 5140860 39.95 71.3 1
12:17:03 2024-01-24 669477 664424 209671 206481 332909 339639 353748 348150 225031 222573 273950 275522 314033 315225 4237882 4541116 6546845 6284112 1131459 1183095 304573 269511 282989 284144 322884 311052 309603 314399 216920 219728 726707 682371 1523897 1484698 462818 456770 665830 675310 842599 820670 878317 885500 929038 939302 906951 1013347 2139330 2244737 1294537 1127885 732018 720344 880118 869834 917798 937448 966294 974706 1074512 1081321 4973471 5156665 39.95 71.3 1
12:17:04 2024-01-24 667419 663964 209641 206520 333306 339567 354002 348161 225031 222792 273695 277925 311598 315478 4232547 4541899 6542180 6280020 1128666 1180671 306883 274916 283094 285049 323374 310580 310073 313665 216432 219728 726707 683349 1541639 1484698 461498 456125 667317 675310 841907 818616 879570 885500 927722 937552 904940 1013347 2137656 2244626 1296420 1119364 730975 722385 879493 869472 918376 939444 966728 968455 1076041 1084192 5002170 5155778 39.95 71.3 1
12:17:05 2024-01-24 675730 663991 210083 206382 333685 341448 350558 347661 225171 224448 273950 277195 313295 314447 4236554 4546888 6490129 6293490 1138066 1180671 306883 274880 284389 284650 321644 311306 310073 312055 217970 218328 720269 679448 1542950 1493918 463469 458065 672941 677232 841907 820942 881175 885500 924100 937624 911777 1009666 2139178 2249654 1303953 1119364 735085 722385 874545 871852 926953 939444 957103 970570 1082233 1088315 5039562 5164381 39.95 71.3 1
12:17:06 2024-01-24 674553 663814 209429 206464 333721 339639 351866 349657 224059 223261 274872 276909 313295 315406 4235574 4571753 6500121 6293490 1144054 1180579 306199 274564 284245 284379 321906 311087 310109 312055 217292 219044 721971 677993 1557166 1498477 462811 457417 669720 673395 841309 822692 879887 882954 924988 937624 909150 1007436 2135863 2257680 1319125 1119364 737181 725126 873923 873092 927686 935798 959840 970570 1082196 1090820 5034577 5140897 39.95 71.3 1
12:17:07 2024-01-24 673340 663422 209026 206485 333486 340416 351830 350858 224059 224693 278113 276735 313295 315406 4235574 4599570 6499734 6284112 1149027 1182823 305124 269581 283360 284486 322884 311052 311734 312713 217327 219539 721971 676542 1540176 1502072 462374 457417 669720 673395 839520 825357 881175 881731 923679 943001 907798 1007473 2136137 2265929 1303772 1126731 739380 725126 874545 874447 927686 936227 956346 971959 1085313 1085131 5036845 5166057 39.95 71.3 1
12:17:08 2024-01-24 675072 663486 210083 206957 333450 340703 351902 349237 224025 223482 273950 276675 311598 315406 4239578 4618115 6499413 6293490 1153953 1180579 305805 270369 282474 285485 322562 310544 312048 312968 217327 219728 715415 675577 1553468 1500724 460154 456125 670669 671414 839248 825357 881175 880021 923643 947315 909122 1003745 2133101 2260031 1309354 1125765 739380 721527 875828 874447 924359 935457 959840 972102 1088384 1085131 4990025 5159507 39.95 71.3 1
12:17:09 2024-01-24 674846 664318 210662 205843 332981 341219 350840 348747 224718 223137 273140 278099 311598 314918 4239578 4583792 6434958 6302869 1149489 1180583 304573 274564 285081 286266 320446 310615 311051 311983 217327 219574 724914 679448 1528885 1491800 460068 458005 671945 673395 841370 822950 878600 880460 927451 948418 910303 1002500 2131880 2244626 1290770 1128652 736213 718387 875828 878660 926368 930103 956705 975104 1088384 1083525 4961360 5185974 39.95 71.3 1
12:17:10 2024-01-24 675523 662986 210297 205169 334028 340703 351335 349237 224718 222449 273563 279871 313295 315442 4235574 4559688 6425632 6302972 1147848 1180579 306703 269546 283378 285521 319441 311596 310109 312019 217362 219385 708607 678963 1552754 1489978 463214 459009 671658 673395 843866 822368 878943 881901 929038 945740 909150 1000251 2136988 2239839 1290770 1133526 736213 717259 874582 878660 925053 928862 958320 975179 1086858 1083658 4938311 5155009 39.95 71.3 1
12:17:11 2024-01-24 665976 662055 210126 206160 333992 338579 354002 349800 224059 223137 273526 277164 313295 317335 4236554 4549508 6472259 6293490 1140070 1180583 306271 270334 281442 285521 320932 311270 311386 312968 216583 220414 756638 681061 1536781 1480020 459791 456967 665359 673395 845699 822108 877067 884244 932345 943001 902181 1008925 2138790 2231891 1288887 1133526 733588 718350 881333 878734 917798 931558 964618 977006 1082082 1075905 4911627 5149309 39.95 71.3 1
12:17:12 2024-01-24 665761 665177 210115 205203 334024 339639 352010 348747 225928 227161 277683 278395 313075 315550 4229410 4469756 6500236 6293490 1127097 1180671 305459 274456 284733 285521 319961 312544 309639 313444 216955 219728 731186 686915 1536167 1480492 463469 458363 667317 676616 847877 817999 876442 888217 930113 940787 907322 1014607 2142225 2240842 1296420 1128985 734112 723580 881370 870487 919780 935980 966294 974371 1072988 1079058 4961481 5151629 39.95 71.3 1
12:17:13 2024-01-24 666277 663996 209026 206490 334019 338615 351722 348747 225257 222827 278113 275488 313914 317371 4229373 4531039 6528212 6293490 1125494 1180579 304573 274794 284466 284397 320967 312544 309603 313957 216955 219763 729693 681395 1617270 1482261 464128 458389 665866 677095 846298 818616 878943 890397 930833 940120 908893 1014757 2142225 2247713 1296420 1124963 732018 723957 881370 870724 920031 937820 966482 972982 1072988 1085389 4964210 5151333 39.95 71.3 1
12:17:14 2024-01-24 667212 663964 209973 206515 333477 339639 354002 347697 225100 222638 277720 275522 312717 315478 4239578 4543936 6546845 6284112 1132769 1180583 304608 270524 283130 284703 323902 311560 309639 314435 216955 220106 729693 682860 1559382 1484698 462811 457234 667317 675310 843830 820942 879383 889238 930136 941963 909005 1016208 2145278 2252009 1288887 1122558 732018 725642 881370 871963 917140 938629 964618 971921 1072988 1081195 4966908 5151333 39.95 71.3 1
12:17:15 2024-01-24 666277 664000 209026 206550 334019 338615 354502 348711 225066 227269 273292 276255 317315 317371 4229410 4538283 6536846 6284112 1131962 1180437 304608 269581 283165 284614 323447 311560 310109 315092 216618 219763 726707 683349 1542052 1484698 462204 457093 667354 676751 845468 821007 881341 888531 930980 941963 907448 1016937 2143751 2250062 1298303 1119364 731742 726675 881370 870724 917177 938629 967862 972982 1072951 1078871 4966631 5151333 39.95 71.3 1
12:17:16 2024-01-24 665725 664666 209641 206559 333712 339365 354002 348466 225229 227552 274836 275488 311564 317335 4236852 4537568 6528212 6279630 1133577 1180579 304573 274722 283165 284650 323674 311297 310109 313957 216618 220070 729693 683979 1538595 1487974 461498 456125 667317 677121 844526 821007 881454 887981 928928 941963 908803 1016208 2139293 2243688 1296420 1125728 733064 722385 880744 869219 918376 937965 965104 972982 1072191 1081395 4957122 5142143 39.95 71.3 1
12:17:17 2024-01-24 665725 664971 209641 206559 332720 339365 353712 347697 225414 227428 278149 275453 311598 315550 4233533 4537380 6528212 6279630 1131962 1180579 304573 269546 283165 284614 322956 310580 310073 313957 216652 220260 728200 683979 1537419 1482298 461498 457271 669558 676640 845505 820905 881454 889280 930245 941926 907748 1016396 2139330 2244301 1294537 1125480 732018 723994 881370 871963 917177 938629 963211 973714 1072681 1078834 4962982 5145637 39.95 71.3 1
12:17:18 2024-01-24 666277 663991 209017 206485 334014 338615 354002 348430 224718 227304 272456 278979 313075 318378 4232660 4524429 6528212 6284112 1131962 1180579 306631 274601 283996 284193 321692 311596 309387 314914 218843 220106 729693 683005 1528236 1488201 464751 457955 668094 677232 846106 822692 880788 890545 930943 939302 906570 1012354 2145106 2247936 1296420 1125480 732018 725368 880671 871141 917140 937965 966728 971596 1073024 1081958 4961481 5141011 39.95 71.3 1
12:17:19 2024-01-24 665761 664971 209715 206559 334024 339639 354752 348711 225222 224851 277916 276748 312537 315550 4235574 4543936 6546858 6284112 1131118 1183663 304573 269546 283877 284596 322920 311596 310896 314914 216955 220070 721357 683349 1542932 1491294 464091 458065 668131 676751 846709 824447 880122 889875 931678 937516 912026 1014570 2142373 2244626 1296420 1130599 735161 723481 880671 871177 918477 936641 964581 973027 1075271 1078834 4933331 5155930 39.95 71.3 1
12:17:20 2024-01-24 665725 665944 209964 206485 334024 338650 354002 349273 225414 227161 278026 277164 312023 318342 4223372 4491185 6528181 6284112 1127134 1180579 305246 274637 284800 284614 321942 312508 309170 313158 217327 220167 731186 685311 1568590 1488920 464788 458714 668131 678901 846709 820831 879570 892295 929419 937250 906422 1012317 2142373 2241545 1296420 1128689 734562 721910 880671 874729 919635 935980 964581 973756 1077535 1081394 4952365 5141048 39.95 71.3 1
12:17:21 2024-01-24 665218 665948 209641 206520 334024 338650 354002 348747 225449 222861 272717 276971 312281 318342 4223372 4521793 6528212 6293883 1124656 1183095 304573 271957 284813 284614 321003 312289 310726 313670 219112 219978 720500 683349 1589298 1484440 464788 458384 668131 680129 847500 819778 878317 893451 931530 937588 910076 1013112 2142373 2232911 1296420 1128689 733064 721453 881370 873724 919817 933963 966028 973064 1077634 1078834 4925049 5141048 39.95 71.3 1
12:17:22 2024-01-24 666277 665944 209676 206490 334028 338615 354002 348747 225100 227197 272646 277229 313879 318117 4233533 4524377 6527711 6284112 1133577 1183072 304608 274988 283165 285085 322669 313740 309896 314626 219112 219965 719029 684329 1543504 1488112 462774 457417 668131 676270 843232 820942 879570 889924 929038 937624 907598 1014607 2140851 2243688 1290770 1125480 733064 723481 880744 871141 917140 938112 964618 970213 1073024 1081195 4966631 5141968 39.95 71.3 1
12:17:23 2024-01-24 665725 664703 209999 206554 334024 339639 354002 348747 225421 222792 277953 275488 317351 315514 4230239 4537568 6528141 6274733 1133577 1180809 305281 269546 285757 285236 322669 313332 311056 314292 218494 220308 716087 685311 1543601 1488112 462774 457417 668299 676270 843030 821007 879887 889280 929038 937588 908877 1013833 2140851 2246872 1296420 1124679 733064 724543 881370 869871 919817 938629 964618 973676 1072988 1083739 4966527 5145637 39.95 71.3 1
12:17:24 2024-01-24 667212 663996 210150 206554 333752 339675 354735 348711 225414 227340 274096 275488 312320 317208 4229448 4530898 6509286 6279630 1131962 1180579 306811 270657 285960 285236 322669 311417 311381 313814 218958 220308 734614 686295 1544112 1484440 462482 457417 669246 677195 843866 820359 879924 886961 929695 941963 907859 1013347 2142373 2251285 1300187 1122282 732018 724580 880785 868604 918477 939292 964618 972982 1072717 1081958 4966527 5171129 39.95 71.3 1
12:17:25 2024-01-24 665725 664037 209676 206554 333474 339162 354752 348782 225066 227340 278186 276290 317200 317371 4235687 4537455 6528212 6284517 1133337 1184758 306811 272261 283456 285143 323267 311453 310909 314734 219039 220273 726707 684329 1539583 1482261 461314 458370 668131 677232 845100 820942 878637 889275 930357 937660 906513 1013833 2142373 2246469 1298303 1125480 733588 724309 881800 871141 918514 939292 966728 972289 1074583 1081958 4952365 5145637 39.95 71.3 1
12:17:26 2024-01-24 665761 665478 210190 207164 334028 339675 354002 348502 225100 225116 277720 276476 312285 315550 4223334 4537380 6518886 6276017 1137954 1184483 308619 270730 283925 285463 322025 313369 312764 313301 219112 220273 734614 685934 1565023 1489686 462705 458389 670669 676616 840712 820423 882392 888115 925024 937588 910303 1012625 2142373 2251141 1298303 1119579 732018 724580 880118 869908 920469 937579 964581 970213 1076107 1080395 4966527 5133591 39.95 71.3 1
12:17:27 2024-01-24 668703 663991 210181 206559 333486 339639 354502 348425 225100 222792 274096 275552 311598 315478 4233533 4537455 6499413 6291488 1138769 1180468 306349 270730 283691 285307 321737 312146 311890 311876 217327 219763 725214 686424 1537723 1492134 462811 456967 672611 677611 841272 819778 883834 886924 923679 939119 911851 1013497 2142373 2248109 1305837 1116181 730975 720271 878868 873724 921776 938629 963729 967343 1077634 1083293 4961481 5151333 39.95 71.3 1
12:17:28 2024-01-24 673607 665944 210328 206198 332976 342483 352010 347173 225414 227197 277720 277779 312067 314483 4235498 4531688 6481585 6305110 1138442 1183862 306349 270730 284572 285347 321763 312508 311269 311800 218005 219728 714469 686295 1543109 1487678 463469 456967 673455 679161 839520 820942 883797 888018 923446 937624 912498 1011903 2142373 2247899 1289331 1116181 732018 720344 878596 872413 921122 936641 963729 967614 1076107 1083561 4978224 5154732 39.95 71.3 1
12:17:29 2024-01-24 673607 665482 210004 206093 332976 342289 351974 347733 225257 227233 274096 277199 311598 314447 4235536 4537531 6499413 6301396 1140885 1185545 308352 270730 284648 285485 321644 311560 310833 312055 220044 219398 715557 684329 1527024 1492858 464054 458641 673566 677574 839520 820942 885870 887387 925061 943037 912278 1012625 2142373 2252746 1317136 1116181 734112 721910 876376 871177 922430 936641 963453 968758 1077634 1085167 4980502 5155930 39.95 71.3 1
12:17:30 2024-01-24 675523 666203 210181 206485 333517 341771 351902 348502 225414 227269 277720 277164 311598 314483 4229448 4553208 6508846 6301256 1139864 1183862 306777 274722 284125 285521 321942 313777 311783 311876 218344 219763 721971 686424 1545636 1492884 463469 457003 673566 678128 839520 820942 885093 888018 923679 937660 913219 1010878 2145539 2249690 1287482 1115906 732018 720344 878245 873104 922342 936641 963729 968758 1077634 1083525 4978224 5141086 39.95 71.3 1
12:17:31 2024-01-24 673607 665478 210150 206342 333016 342289 352010 347697 225449 227340 277756 277199 311633 314189 4229133 4534024 6495262 6301256 1137954 1185619 306419 274564 283833 285236 321430 313629 311015 312019 218005 219728 717369 686999 1539336 1489686 463469 456646 673088 678681 839520 820942 883834 884017 923679 937696 913182 1010878 2145422 2252882 1289331 1116181 732018 720344 876376 873104 922430 936641 963729 967380 1077634 1082796 4971123 5141048 39.95 71.3 1
12:17:32 2024-01-24 673607 665003 210146 206168 332428 342289 351974 347697 225449 227252 277756 277264 311598 314004 4228790 4537370 6480712 6291824 1138066 1175808 305956 274528 284452 285352 321419 311560 311051 312055 218005 219587 726385 684956 1532755 1487678 463139 458098 673088 676616 839520 820942 883834 887745 923679 937696 912535 1010878 2145539 2251285 1307720 1116181 732018 722188 878245 873760 922430 936641 962588 968795 1079164 1085167 4979300 5151333 39.95 71.3 1
12:17:33 2024-01-24 675523 665944 210146 206485 334024 342289 351371 348747 225798 224448 274484 277372 317200 315478 4235223 4550569 6490268 6293088 1140730 1186188 306739 274916 284631 284783 321906 311524 310976 313778 219578 219009 721471 679448 1539260 1501681 464128 458714 673088 677232 843232 823091 881212 885500 927722 942964 913145 1010423 2139178 2257680 1285633 1121180 737181 723445 873857 871104 927723 939292 958104 970176 1079164 1089783 5004150 5149309 39.95 71.3 1
12:17:34 2024-01-24 675830 663959 209610 206455 333983 340392 351902 350535 225414 223889 278113 277134 312789 315262 4244412 4563372 6504318 6284112 1142793 1185365 306883 270730 284538 284618 322333 311417 310109 312933 217292 218668 704311 679448 1539711 1500296 464128 458065 673088 676270 843104 823276 880512 885500 926372 943151 911777 1010423 2137656 2256079 1319125 1121759 737181 723994 873238 871141 926308 937965 956668 970176 1079164 1089513 5000577 5141048 39.95 71.3 1
12:17:35 2024-01-24 675486 664939 209641 206455 334019 342344 351902 350611 225414 227321 274580 277842 314033 318152 4235574 4563180 6499413 6286969 1155602 1183095 304266 270334 285518 284907 322073 313036 311051 312933 217327 219728 721971 676542 1534306 1501007 461498 455796 671945 673395 841907 826600 883131 882917 927451 948418 911777 1007473 2136137 2263409 1313344 1125480 739285 721327 878868 876243 926405 935283 955309 972289 1085264 1087472 5013555 5163278 39.95 71.3 1
12:17:36 2024-01-24 673129 663495 209787 206309 334019 340703 351974 350575 224789 225470 274580 278316 314069 315334 4244785 4620849 6500165 6292933 1154959 1183936 305970 270866 283134 285485 322920 311087 311523 313444 217327 219763 721971 675577 1541683 1501681 462525 457741 671658 673395 841907 827186 884530 882255 926335 948418 911480 1007473 2137656 2262091 1311349 1125480 738758 720307 876340 876243 925090 935283 957423 972289 1085264 1088242 5026550 5158688 39.95 71.3 1
12:17:37 2024-01-24 673607 664244 210008 206550 333477 340703 351650 349550 224789 225787 274543 276571 314177 315334 4232283 4605198 6490655 6293490 1154033 1184703 306451 270369 282800 285485 322622 311929 311051 312968 217292 219728 719544 677026 1535565 1500735 461498 457417 671658 673395 841309 827810 883760 881630 926335 948418 913182 1005965 2133976 2259282 1305691 1125205 738232 720271 876340 876243 923693 935246 955309 972982 1085202 1088242 5032366 5163316 39.95 71.3 1
12:17:38 2024-01-24 673129 662990 209676 206490 333731 341171 351686 351384 224893 224836 274884 276991 314177 315298 4232005 4582362 6537265 6287677 1157253 1183095 304114 270334 282267 285236 322884 312938 311559 313444 217327 220070 723443 676265 1558307 1498166 460068 458065 672611 673395 841907 827186 883797 880455 926372 948418 912461 1004497 2136137 2259282 1294537 1125480 737181 719725 875718 875971 926405 933927 956742 972982 1088384 1088242 5033353 5158688 39.95 71.3 1
12:17:39 2024-01-24 673607 662990 210532 206343 333153 341965 351830 349130 224580 223482 273877 276991 314141 315225 4239305 4613813 6462237 6293490 1155564 1183206 304608 270937 281407 285485 321906 310580 311051 312493 217327 219079 721971 677509 1568622 1493918 460154 457882 672611 673395 841907 826564 882503 882292 926335 946565 911814 1003708 2136256 2262076 1325313 1125480 738758 723543 876340 875621 926405 935980 955309 970176 1083690 1088242 5026023 5155009 39.95 71.3 1
12:17:40 2024-01-24 673905 665739 210578 206378 333807 340560 351794 349621 223921 225152 274459 276956 314141 315406 4233533 4618115 6489220 6284112 1153953 1184888 305590 270782 282267 285085 322657 310580 312057 312713 217292 219728 732679 675577 1547420 1500612 461498 458065 671182 673395 841907 826600 882503 880345 924896 948418 910485 1007473 2136137 2262076 1293797 1125480 737181 720307 876340 874964 925053 935421 959544 972982 1088384 1088242 5022961 5161116 39.95 71.3 1
12:17:41 2024-01-24 675375 665318 210232 206382 333333 341315 351794 349621 225282 223482 273840 277130 312503 314926 4244322 4615263 6481381 6284112 1157216 1183326 304573 270369 281407 286123 322395 311016 311997 312055 217327 219728 723443 678478 1554684 1488735 460154 456610 672611 672918 842195 826600 881212 880345 927722 946565 912189 1003068 2136137 2247936 1296420 1125480 735608 721015 875097 876243 926308 933927 960227 974408 1088384 1088241 4968531 5165312 39.95 71.3 1
12:17:42 2024-01-24 676483 663938 211364 206386 333843 342350 351397 349621 225241 223102 273140 278487 312503 317583 4248956 4564214 6439381 6302480 1151133 1183095 304538 269581 283130 287796 319961 311596 311997 311983 217362 219044 724914 679448 1528110 1491037 460068 459045 673088 675997 843866 822950 879887 883055 929038 948418 910308 1003969 2133101 2243688 1319125 1128689 737181 719481 873857 879359 926271 928529 958104 974408 1091250 1088242 5021404 5163051 39.95 71.3 1
12:17:43 2024-01-24 675486 663814 210526 206347 333541 342073 351758 349237 224718 223516 273563 280068 314033 315040 4233533 4614769 6457886 6284112 1153841 1184204 304573 270111 281442 286485 320967 311087 312490 312055 219733 219539 723443 678604 1535239 1489686 460068 458098 672611 673395 841407 827223 882466 880460 929038 946529 912498 1006271 2136137 2243688 1296420 1125480 736132 718948 874477 878734 926308 928601 958283 975800 1089706 1088278 4988022 5165690 39.95 71.3 1
12:17:44 2024-01-24 676964 663773 211325 206031 333884 341663 351902 349273 225031 224764 273272 278967 313735 317096 4228790 4550569 6425632 6302869 1149489 1183936 306451 269546 283165 285485 321509 313239 312048 312968 217362 219079 708607 678478 1530046 1492356 462482 459764 671658 675310 846298 825508 878943 882917 930113 948418 909150 1004259 2133101 2239950 1315287 1134778 737181 718461 876376 879359 924396 931558 960986 978033 1089955 1086698 4957176 5159951 39.95 71.3 1
12:17:45 2024-01-24 668173 664995 210153 206134 334028 338650 354002 349836 224945 223447 273950 277164 313735 317493 4233533 4530861 6462934 6284149 1142591 1180579 306451 270334 282698 285521 320896 311560 310109 313957 216432 220449 737645 680539 1543350 1484808 460844 458005 665903 673395 848740 822986 877067 885500 934106 945740 903284 1006002 2133101 2234494 1286297 1131555 734112 719481 881800 878734 919546 928565 964416 977006 1085239 1083702 4900419 5140784 39.95 71.3 1
12:17:46 2024-01-24 670067 663959 210956 205813 334028 340153 351456 348633 225920 223889 274059 278624 313295 318613 4230199 4460484 6481310 6293490 1125494 1180675 305921 270730 284466 285250 319925 312508 309856 313665 217141 219539 711569 686915 1525375 1479674 463798 460669 667826 678608 848703 818616 877067 889513 934216 937552 904940 1011903 2140851 2225300 1296726 1128689 730975 719481 882678 876243 917140 934060 970594 977741 1081908 1082123 4924149 5140897 39.95 71.3 1
12:17:47 2024-01-24 666272 665948 209969 205843 336490 339639 354002 348956 225066 223261 277916 279690 313075 318342 4224168 4479451 6528212 6284112 1123819 1180579 305211 269546 284902 284614 320932 312764 309387 313957 219308 220106 721971 683349 1573540 1482298 464128 458062 667317 678091 847500 818616 877067 890811 930113 937552 903999 1012317 2142373 2226879 1319125 1128689 732018 720271 881370 876243 922342 937448 967269 975687 1075276 1083694 4966636 5151333 39.95 71.3 1
12:17:49 2024-01-24 665497 663987 210087 207353 333992 339603 354002 348711 225066 224706 274495 275647 311598 315514 4224168 4534663 6537519 6274733 1129850 1183663 304538 274794 284254 284268 322395 311560 309883 313957 216618 220070 729693 683005 1544763 1487863 464128 458065 667317 677232 845699 820588 876072 885932 930076 939302 906570 1013833 2142373 2241396 1298303 1129792 735085 722421 882587 875693 921030 939839 968554 975725 1076041 1083658 4961369 5139930 39.95 71.3 1
12:17:50 2024-01-24 668677 663846 209969 206554 334028 339639 354752 351339 225520 222827 274714 277164 312503 314411 4232660 4537455 6481585 6274733 1135196 1183936 306667 274601 283205 285521 323374 310109 311997 313444 216652 220414 744298 685934 1528497 1484440 462811 457417 671182 676579 841907 820359 883169 889280 927722 937660 907798 1013347 2142373 2254390 1294647 1119364 732018 727193 882587 872465 921067 941287 968554 970027 1076041 1085232 4966527 5152580 39.95 71.3 1
12:17:51 2024-01-24 671538 664976 210155 206446 333486 343563 353893 347697 225257 227588 274714 277164 312285 314447 4223334 4528556 6472259 6289002 1138028 1183936 306419 274952 284443 285405 320967 311341 312032 311546 217327 219763 729693 686915 1532731 1488920 463469 457003 673455 677611 839520 819778 885131 886522 926101 937624 913145 1010878 2148590 2252882 1303953 1117981 733588 725126 882313 874447 922356 939256 966407 972225 1079053 1085094 4985338 5158411 39.95 71.3 1
12:17:52 2024-01-24 674654 665469 210150 207832 332981 342253 351902 347697 225414 227517 274059 277164 311564 314189 4230199 4531441 6476161 6283835 1136409 1180675 306196 274722 283201 285521 320932 311560 312032 312019 217327 219728 728200 686424 1533997 1488920 462626 458714 673088 677611 839520 819778 884568 888217 925024 937588 911814 1010878 2145422 2247638 1302070 1119579 734112 723580 880081 874447 923693 939219 966482 971959 1077634 1082759 4983227 5145637 39.95 71.3 1
12:17:53 2024-01-24 671699 663986 209969 205847 332945 341219 352010 347661 225257 222792 273950 277586 312285 314447 4230199 4534663 6499413 6274733 1135196 1183206 306703 274601 283165 285285 320967 310580 312032 312968 217292 220449 734614 686424 1565553 1488647 462811 458065 671182 677611 841907 820942 884464 889513 927722 937624 911814 1012317 2144422 2256818 1281936 1119088 733588 723298 880081 875693 923508 939256 965104 970176 1075929 1081977 4983048 5152580 39.95 71.3 1
12:17:54 2024-01-24 676686 665944 209999 206485 333486 342530 351866 348483 225449 227588 277720 277586 317200 313968 4248234 4537493 6481585 6280514 1138066 1183936 305956 274492 284147 285485 321680 311560 310833 312019 218005 219574 717369 685311 1556888 1491800 463761 456967 673566 677574 839520 820942 885093 885767 923679 944405 913219 1014065 2151237 2251264 1309603 1122558 736213 724610 877076 874448 927027 939292 963729 970176 1082085 1086520 4997008 5155778 39.95 71.3 1
12:17:55 2024-01-24 675235 665473 209671 206481 334028 342217 351335 348221 225414 227197 277720 277264 317164 315478 4227182 4540072 6480863 6284112 1140501 1179103 305459 274528 284279 285085 321003 311306 310615 313004 217818 218363 721719 680908 1550949 1493918 464128 456610 673956 676616 841407 822692 883131 887387 925024 943037 915369 1014065 2148169 2256461 1305837 1121759 736213 724360 876801 872376 926344 939292 960986 976422 1081316 1091328 5009041 5154732 39.95 71.3 1
12:17:56 2024-01-24 673229 664000 209645 206515 334028 340703 352010 351425 225066 227197 272682 277164 311598 315514 4235687 4565259 6490910 6288725 1140501 1183095 305211 274492 284466 285285 321003 311560 310579 311876 218005 219044 720269 681395 1536167 1497523 464054 458677 673566 676652 841444 822692 884530 887387 926359 946644 915406 1014065 2143751 2255848 1294647 1122558 736213 724360 873857 871177 926308 938410 962588 971559 1080551 1087899 5008638 5151333 39.95 71.3 1
12:17:57 2024-01-24 673407 663964 209680 206481 334028 340667 352010 350894 225414 227041 278026 277130 311598 315478 4231432 4562481 6481585 6284112 1140501 1182923 305211 274492 284466 285085 321906 311341 310579 313004 217970 218891 721719 681395 1546454 1496272 464128 456646 673566 676616 841407 820319 883131 887870 927714 946644 914154 1011753 2145278 2256461 1305691 1124160 737181 724580 873857 871177 927686 939292 960948 970213 1078986 1089710 5000577 5141199 39.95 71.3 1
12:17:58 2024-01-24 676681 663991 209671 206490 334028 340703 351371 350629 225414 227197 277756 277164 311598 315478 4223334 4543936 6481585 6285497 1138066 1183095 305956 270730 283616 285285 320967 311560 311086 311764 218005 219574 721971 686787 1538550 1484440 462223 456646 673088 677611 839520 820720 887137 890434 926189 942624 914099 1013310 2145278 2251377 1296726 1118567 734562 722458 877076 874448 924396 939292 965104 970027 1075901 1087472 4991178 5155009 39.95 71.3 1
12:17:59 2024-01-24 675523 664971 210337 206490 334028 342577 351654 347733 225449 222638 277953 277551 313485 314962 4223334 4543936 6490910 6284517 1138066 1183936 305956 274528 283598 285285 321906 312777 312032 311764 217362 219907 728200 687897 1540176 1484477 462811 457039 672611 678128 841759 821007 887137 891372 926189 943297 914340 1015482 2151046 2252882 1291180 1116975 735161 723518 878868 873724 922430 938778 965104 970213 1078986 1087472 4994744 5141048 39.95 71.3 1
12:18:00 2024-01-24 675523 665446 210332 206672 334028 342807 351371 348502 225483 227340 277989 278064 317387 315478 4227500 4540707 6490242 6293214 1138066 1184637 306454 274528 284067 285633 321942 311596 311559 311734 218379 219728 718819 685934 1534793 1491800 464751 457003 675444 681098 841759 820942 886280 890010 924914 944634 913035 1015445 2145539 2252882 1309603 1117981 734112 722385 878868 873760 922393 937965 965516 970176 1078399 1084364 4978224 5141011 39.95 71.3 1
12:18:01 2024-01-24 673607 665939 210337 206481 333517 342289 351974 347697 225449 227269 277720 278060 311633 314225 4227500 4534663 6500085 6274733 1132155 1183936 305494 274564 283895 285521 322920 312888 312032 313921 217327 220484 751030 686424 1554770 1488647 463724 458677 671945 679161 843666 820905 883648 891812 928891 943297 911777 1010915 2142373 2256461 1322963 1121759 733064 725607 883215 871177 921030 937543 967441 973714 1076107 1081995 4959717 5141223 39.95 71.3 1
12:18:02 2024-01-24 665761 664542 210190 206584 334024 340188 354502 348747 225100 222827 278186 275522 312285 315514 4223057 4541116 6528212 6284112 1135196 1183345 305494 269546 283797 285931 323447 311560 309856 314692 216989 219798 719029 683005 1535078 1490325 465450 456942 668131 677922 846188 822692 881454 890545 931570 937552 907859 1013870 2145278 2247936 1298303 1125480 733064 726675 881919 870524 919817 938629 966028 973756 1076107 1081958 4959444 5138302 39.95 71.3 1
12:18:03 2024-01-24 664748 665012 209026 206528 333731 338686 354002 349273 224909 227624 277902 276482 317164 318117 4223334 4518583 6527495 6284112 1131962 1183095 304573 270111 283691 284414 322693 311596 309205 314692 216955 220106 720500 684820 1541664 1490232 464788 458133 668131 677232 846709 823239 881454 889513 930076 937588 907635 1016208 2142373 2242098 1296420 1128689 734562 724580 880671 873724 919165 936641 964618 973756 1076107 1078871 4924229 5141199 39.95 71.3 1
12:18:04 2024-01-24 665254 665478 210122 205890 333630 339639 352010 348782 225066 223261 278026 277977 317128 318378 4211254 4478743 6528212 6284112 1125494 1182923 304608 274758 285049 285089 320967 313019 311606 314435 219423 220013 720500 685311 1566047 1489386 465450 460669 669082 680129 848666 819778 878943 892295 932821 939156 905926 1013521 2142373 2222716 1347269 1128689 732018 720307 880744 876243 921122 936641 969583 975910 1078986 1078871 4903087 5145637 39.95 71.3 1
12:18:05 2024-01-24 669563 665003 210363 205666 334024 340188 352010 348741 225483 227197 277683 278889 317092 317371 4211254 4466580 6486289 6284517 1125494 1183095 306419 274492 284161 286195 320384 313281 310802 313670 219112 220167 721357 687897 1542924 1479674 465119 459620 669610 680613 848703 819778 877067 892410 932711 940787 906417 1013833 2145278 2237337 1294537 1128689 735085 723481 881800 875000 919817 936641 964655 973793 1077634 1081727 4920717 5147661 39.95 71.3 1
12:18:06 2024-01-24 665725 665473 210004 206346 334132 341616 354002 349872 225414 223261 277989 278012 317057 318603 4224168 4470010 6523564 6289002 1123856 1180675 304573 274637 285842 285000 321430 313281 309860 314405 217258 219965 729693 686295 1589255 1490232 465450 460669 669720 679644 848740 820359 880825 891442 934179 937588 905015 1016208 2142373 2222255 1305971 1128689 732018 720344 880281 876243 921776 935319 969620 978440 1079022 1078871 4910094 5145637 39.95 71.3 1
12:18:07 2024-01-24 667721 665478 210332 205914 334024 340188 352010 349273 225798 227197 273695 278854 317092 317408 4211254 4466580 6481585 6284517 1127097 1180675 306419 270585 284253 286074 320232 314484 310002 313599 217258 219622 721971 688389 1550982 1480920 465176 459764 668772 678645 848592 820942 879570 889550 934179 941963 904940 1010461 2140639 2222144 1386292 1128689 734112 720307 881370 876243 920911 933963 968819 976605 1079164 1081394 4919500 5139930 39.95 71.3 1
12:18:08 2024-01-24 665725 665679 209969 205847 335909 340117 352010 349273 225893 223261 278113 278365 313295 318081 4224168 4460187 6500236 6284112 1127097 1184758 306739 270585 284723 285209 320564 313088 309462 313778 219112 219894 721971 687280 1520096 1475861 464128 459009 667789 680129 848481 818579 877067 888034 934327 939302 905654 1011903 2142373 2220568 1307819 1128689 731496 719481 881370 876243 919817 933927 967441 976605 1080551 1079021 4906589 5142143 39.95 71.3 1
12:18:09 2024-01-24 665761 665446 210146 205817 334019 339639 351650 348747 226113 223889 274059 278400 313295 315550 4211216 4457546 6494882 6279630 1125705 1183035 306775 270730 284795 285214 320268 312840 309462 313522 219112 219894 721971 686295 1554682 1491551 464788 459548 668735 678301 848101 818616 876917 886595 932125 939302 903999 1012625 2142373 2218957 1345386 1128689 731496 719217 881370 876243 918477 933927 967441 975873 1080281 1080629 4903087 5139930 39.95 71.3 1
12:18:10 2024-01-24 667224 664939 210155 205839 333695 340153 354002 349237 225955 223889 274059 278430 313295 317408 4221156 4469756 6481585 6277906 1125780 1180468 306883 271812 284830 284871 320789 314372 309462 313742 217292 219728 720500 683349 1584163 1490232 465450 459580 667826 678645 848703 820249 878943 893451 931429 937516 903962 1013074 2142373 2228458 1345386 1128689 732018 722479 881370 876243 921122 935319 969546 975179 1079164 1082160 4923960 5141968 39.95 71.3 1
12:18:11 2024-01-24 667224 665482 210155 205878 335909 339639 354002 349273 225414 223575 274699 278008 313295 317371 4217810 4460261 6509561 6323778 1128703 1180468 306883 270730 284862 284436 322216 314929 309603 314325 217106 220414 721357 683349 1552873 1484698 465176 458065 667789 679645 846298 820942 879613 889550 930076 937516 906570 1015519 2141925 2246224 1296420 1128689 736132 724543 883051 873031 919598 939292 966028 975142 1076870 1081922 4942987 5141011 39.95 71.3 1
12:18:12 2024-01-24 666277 667003 209641 206490 335913 339639 354002 349237 225137 227161 272717 277238 313735 318305 4230199 4494378 6536653 6282391 1132448 1180546 306883 270730 283456 284871 323375 313777 310109 314657 216955 220132 736130 683349 1534694 1487590 464128 459328 669720 674631 846298 820942 879887 889280 929419 937588 910191 1014554 2142373 2243688 1322963 1128689 735085 724543 883051 873687 920338 937965 966028 975179 1077634 1080395 4924229 5141086 39.95 71.3 1
12:18:13 2024-01-24 665725 665953 209973 206190 335909 339639 354002 349273 225257 223889 272717 277973 313295 318603 4223891 4484809 6537143 6282391 1132268 1180431 306883 270730 283762 284294 322920 311560 310073 314626 218958 220070 715415 684679 1535073 1487263 465119 458065 667826 677121 846298 820942 878600 889512 930076 937588 907859 1013833 2142373 2243688 1296420 1127885 735085 722421 881800 873416 919598 936641 964618 973756 1078399 1078871 4914850 5141086 39.95 71.3 1
12:18:14 2024-01-24 666277 665944 209964 206168 335918 340153 352010 349237 225414 223261 278434 277973 316829 318081 4224168 4477074 6528034 6291824 1128230 1183914 305424 272305 284937 285485 320932 315334 311937 313957 217292 220106 720500 685311 1537146 1487863 464788 460706 668772 678608 848703 819778 878943 893451 932821 937516 905926 1013074 2142373 2228458 1358569 1128689 732018 721416 881370 876243 921122 935980 970274 976642 1080551 1080395 4906035 5141968 39.95 71.3 1
12:18:15 2024-01-24 666750 665482 210155 205878 335909 340153 352010 348782 225449 223261 272457 278008 313075 317856 4223597 4470694 6514006 6291824 1124619 1181352 304573 274456 284902 285869 320932 313204 309856 313957 217292 219763 721971 686915 1536556 1480124 464788 459009 667826 678608 848703 819778 877067 891479 932821 937552 905926 1013833 2140851 2225300 1322610 1128689 732018 719762 881370 876243 919817 935421 968819 975910 1079164 1080395 4912479 5145637 39.95 71.3 1
12:18:16 2024-01-24 667212 665688 210337 205839 335909 339675 354002 349800 225963 223889 278186 278819 313075 318342 4228790 4470250 6509276 6284112 1127388 1180579 306703 272261 284902 285112 321906 312980 310109 313670 217865 220449 731186 683005 1589652 1487863 465119 458005 667826 678608 848101 820359 878600 887924 930113 937552 909010 1013833 2142373 2230158 1298303 1130298 734040 722421 881800 876243 922342 936641 970274 975910 1079164 1080395 4910094 5133978 39.95 71.3 1
12:18:17 2024-01-24 667721 665953 210302 205835 335909 340703 354002 349800 226182 227197 277756 278963 313914 318051 4244042 4467296 6499338 6293490 1125494 1183963 305424 269546 284937 284964 320967 314521 309967 314914 217327 220449 720500 685620 1545780 1487863 464788 458363 668772 681610 848703 819778 879570 891479 932821 937588 905015 1014554 2145422 2228611 1428776 1129873 733064 721874 882425 876243 922430 935980 970311 978767 1082119 1081958 4905472 5151333 39.95 71.3 1
12:18:18 2024-01-24 667721 664976 210813 205873 334019 340703 354002 349309 226147 227588 277720 278645 313556 318051 4238942 4467296 6486108 6285497 1127425 1183936 304608 271921 284937 285891 321680 312983 310109 313993 217327 220449 720500 686915 1530755 1484808 464788 460595 668772 679644 848740 820359 879570 894719 934841 937588 906570 1013112 2145422 2228458 1320761 1131104 732018 720904 881370 876243 919817 935319 970311 978070 1081316 1080395 4895500 5141968 39.95 71.3 1
12:18:19 2024-01-24 665761 663721 210332 205878 334141 340667 354002 349555 226498 224484 274905 279458 313116 318196 4229523 4467296 6500236 6293490 1125419 1180579 305921 270621 285423 285802 320410 313460 313190 315092 217141 219728 731186 686915 1542673 1475861 464128 461323 669720 679607 848740 820359 879294 892111 934877 937588 906570 1014065 2142373 2225300 1300424 1131104 732787 718165 883051 876243 919165 933963 970311 978070 1082119 1079100 4905472 5141199 39.95 71.3 1
12:18:20 2024-01-24 667721 665688 210337 205839 335909 340703 352010 349550 226326 224448 274349 278749 313735 317226 4220131 4456981 6490242 6289002 1122836 1183862 304573 274492 284937 285606 320932 315153 309856 313993 217292 220260 721971 686915 1528486 1484426 465119 459728 668772 678645 848740 819778 877067 887888 933481 937552 907859 1010878 2142373 2222181 1295201 1128689 732018 720307 881370 876243 920375 933963 969583 978070 1081353 1078834 4900689 5133639 39.95 71.3 1
12:18:21 2024-01-24 668703 665953 210848 205839 334024 340452 353748 348216 225904 224519 273913 278841 313699 319171 4229246 4470250 6462307 6293490 1128230 1180675 305494 274492 284937 285200 320671 313019 310144 314435 217292 220070 732679 688603 1539740 1480492 464788 459764 669246 681098 848740 820359 878317 889256 933481 937624 904977 1010841 2142373 2228458 1302273 1129873 732018 719217 883051 878462 919598 935319 969583 978033 1085301 1079100 4906589 5145637 39.95 71.3 1
12:18:22 2024-01-24 667721 665037 210805 206313 336279 340931 353784 349693 226043 224362 273913 278714 313912 318909 4230199 4460484 6481585 6293490 1127899 1183936 306454 270355 284067 286396 320932 314780 310833 313993 217362 220106 721971 687897 1544241 1478623 464128 461360 669720 678681 848740 820942 877067 893451 934877 937624 906570 1011903 2142373 2225300 1305837 1131518 732018 719333 884304 878734 919165 935980 970311 979501 1085301 1079864 4906035 5141223 39.95 71.3 1
12:18:23 2024-01-24 666740 665424 211040 206352 336790 340284 354716 349693 226324 224204 274783 278714 313699 318160 4217269 4466646 6500236 6284918 1127134 1180823 305494 274528 285053 285557 320967 313496 310144 315092 217327 220106 720500 687897 1535562 1482593 464128 459764 669246 680125 850549 820942 879294 893561 934914 937624 906570 1014065 2142373 2228833 1315253 1128689 732787 719217 883170 876243 919817 935980 970311 979501 1082192 1072766 4903087 5144256 39.95 71.2 1
12:18:24 2024-01-24 671987 666879 211406 206069 335909 340595 353893 348323 226431 223413 273877 279368 311564 317371 4228790 4467296 6462195 6293490 1129472 1183095 306419 274528 284502 285655 320481 313245 310579 313122 217327 220260 721971 687897 1539756 1479674 464788 459800 669720 680125 848740 820359 878943 887924 935540 937624 907715 1014945 2142373 2222107 1289331 1128689 733064 719253 883051 878734 919720 935980 970311 979464 1085301 1072766 4906589 5155730 39.95 71.2 1
12:18:25 2024-01-24 671987 665807 211216 206238 335909 340560 353603 347554 225974 224994 273950 278963 313295 317371 4230199 4470250 6457661 6289002 1125419 1180671 306918 274492 284067 286938 320932 315153 310144 313957 217362 219763 732679 687897 1533546 1475478 464128 461323 669720 680373 848740 820942 878943 891479 935576 937696 907598 1013497 2142373 2226879 1287482 1131555 732018 719253 884931 878734 919817 935980 970311 979464 1085799 1072730 4894962 5156264 39.95 71.2 1
12:18:26 2024-01-24 669541 665798 211212 206386 336604 340524 353893 349800 226147 222638 277720 279093 313080 319324 4224168 4458082 6472259 6289002 1127097 1180579 304608 274564 284937 285485 320967 313239 310109 313993 219112 219763 720500 686915 1531235 1479227 464788 459570 668772 678645 848740 819778 878317 891914 934914 937624 906570 1013112 2142373 2228458 1345386 1130714 732018 721094 881370 878734 919817 936641 969170 979501 1082155 1080395 4914473 5152580 39.95 71.2 1
12:18:27 2024-01-24 669124 665802 210517 206339 336868 340703 354002 349555 226147 224061 274811 278963 313295 318305 4211216 4466580 6500236 6293490 1125494 1180307 305494 274528 285049 285557 320967 313019 310575 313993 217362 220449 719544 686915 1558849 1484698 464788 459764 669720 680125 848740 821007 876072 892111 935540 937624 906570 1010878 2142373 2225300 1311517 1130599 732018 719762 883170 876243 919817 936641 970311 978070 1083660 1081977 4914716 5140860 39.95 71.2 1
12:18:28 2024-01-24 670271 665807 210855 206160 335909 340739 354002 349514 226570 224519 277989 279764 311633 318342 4233533 4469756 6495000 6289002 1125531 1179139 305246 269581 284973 285121 321844 313531 310144 314692 217327 220449 720500 684329 1561731 1489686 465450 459045 669246 679644 848740 820942 877977 892148 935540 940485 907598 1013870 2145539 2228133 1307819 1130714 732997 722458 881800 878111 922430 936641 970311 981353 1082122 1084887 4924149 5150518 39.95 71.2 1
12:18:29 2024-01-24 669124 665948 210297 206346 334132 340380 354571 349657 225920 223889 272717 278236 313295 319820 4218148 4466957 6509561 6284112 1125494 1180579 305459 274528 285984 285557 321003 314780 310109 314435 217327 219763 720500 686915 1539634 1484808 465119 461360 669720 679644 848740 820942 878943 892148 934216 937624 906570 1013870 2142373 2225300 1347269 1129910 732018 720307 882779 878111 919817 936641 972020 981714 1084468 1084463 4905284 5150240 39.95 71.2 1
12:18:30 2024-01-24 665761 665953 210332 206063 335764 340560 354002 349519 226147 227161 277793 279844 311633 318117 4218148 4450688 6490985 6279235 1127134 1183936 305236 269581 285053 285085 321942 312544 310109 314914 217327 219763 719544 682860 1579138 1487863 466445 458363 668772 678645 848740 820942 879383 892185 932821 937624 906305 1016074 2142373 2232911 1296420 1129873 733064 722458 882544 876243 923656 938112 971325 979989 1077524 1082160 4966636 5141011 39.95 71.2 1
12:18:31 2024-01-24 665291 665939 209905 206953 334024 339639 354752 349555 225449 225470 272646 276937 311633 318378 4224168 4499752 6518886 6284112 1126242 1180579 304643 274601 284937 285192 321003 314706 310109 313993 217327 220106 721971 684820 1553227 1489414 465450 459404 668772 680125 848740 820942 876109 889219 932858 937624 907859 1013870 2142373 2222218 1420951 1131244 732997 721910 881216 878549 923508 939444 968554 978552 1079782 1085195 4958333 5138110 39.95 71.2 1
12:18:32 2024-01-24 667113 665506 209903 206481 335909 339603 354752 349657 225414 222638 272717 277973 314356 318567 4223891 4511715 6528212 6284112 1128209 1180579 305459 269511 284431 284693 322395 312472 309821 314878 217292 220224 729693 683070 1576633 1489031 465450 456931 668772 680054 847500 820942 879887 887888 932088 937588 908504 1016761 2145422 2240473 1298303 1128689 736132 725642 885103 879168 922190 937856 970632 978552 1079090 1083621 4950047 5137148 39.95 71.2 1
12:18:33 2024-01-24 667224 667102 209973 206515 335909 340009 355003 349800 225222 227233 272717 277744 312246 318342 4224168 4498750 6518886 6284112 1127134 1180841 305459 272189 284902 285281 322657 312983 309821 314878 217327 220414 731186 683349 1601104 1484403 465450 457646 669246 679570 848703 820942 878600 893008 932784 937588 908504 1016037 2148477 2234494 1300187 1132216 736213 725642 883844 878000 922356 937856 972020 980374 1079053 1083488 4915542 5155930 39.95 71.2 1
12:18:34 2024-01-24 666704 667093 210150 206421 334635 340667 355003 349800 225449 227197 275784 278395 311564 319054 4211216 4484809 6528141 6283696 1127134 1180809 304573 269511 285044 285049 321906 312983 310073 315536 217327 220414 720500 683349 1581724 1488920 465781 459009 669246 680089 848703 820942 879613 894195 932784 937588 906570 1016975 2142373 2235251 1296420 1132216 735935 723847 883881 876132 922356 937820 972020 979952 1079164 1081958 4914716 5149309 39.95 71.2 1
12:18:35 2024-01-24 667684 665397 210820 206307 334366 340703 354002 349800 226535 227517 278149 278854 313295 317856 4220281 4469756 6490910 6293490 1128474 1183095 306384 274456 284786 285521 320896 313862 310109 313957 217327 220070 727856 686915 1531052 1479674 464788 459764 669720 680571 848703 820942 879570 892111 934841 937624 907586 1013347 2142373 2232134 1311486 1132216 734112 721527 885140 878660 923036 937448 972387 978729 1080551 1082126 4919500 5132656 39.95 71.2 1
12:18:36 2024-01-24 668173 665953 210337 206337 335913 340392 351650 349800 225920 223889 272646 278819 313295 317009 4220820 4469756 6500236 6283696 1123819 1183192 304573 274564 284902 286132 320932 314706 309856 314621 217327 219728 721971 686915 1543334 1484698 464788 460996 669246 681339 848740 820942 878943 892148 935503 937588 906268 1012317 2148169 2241433 1300187 1131910 736213 722786 885140 876095 923693 937965 970237 976605 1078986 1085232 4930089 5145637 39.95 71.2 1
12:18:37 2024-01-24 667224 665916 210297 206485 336418 340428 354502 349800 225414 223889 272717 277973 313295 318342 4223597 4479376 6523489 6284112 1123856 1180579 304608 269546 284902 284614 321870 312508 309821 314435 217292 220070 720500 683349 1568906 1484403 465450 459462 668772 680089 848703 820942 878600 891840 932784 937552 906951 1016095 2148169 2247936 1296420 1130298 736213 725704 883881 876316 921122 938629 966678 977006 1079164 1085379 4957123 5126262 39.95 71.2 1
12:18:38 2024-01-24 667224 665948 209641 206524 334024 340117 354502 349765 225414 225152 272682 277212 317351 318305 4220820 4500444 6527373 6265354 1131924 1184033 304573 269511 283427 285049 322633 311560 310549 314878 217258 220414 728574 683349 1528525 1488075 463798 456610 669246 676579 846298 822764 881212 888846 930149 945974 910003 1018838 2145278 2261192 1300187 1125765 735161 726489 884304 872413 921122 941105 969397 975800 1076107 1085131 4957122 5139930 39.95 71.2 1
12:18:40 2024-01-24 666565 665953 210004 206559 334024 339639 355003 349519 225414 223137 272717 276896 311598 318081 4217810 4528984 6523489 6274733 1125494 1180671 305459 269546 284937 284650 321392 316010 309603 313957 217292 220260 731186 683349 1585802 1487863 465119 459009 668772 679607 848703 820942 880825 893045 936283 942644 908928 1019154 2145278 2250409 1298303 1128179 735687 726122 883051 873031 921030 940585 967366 978042 1076070 1086500 4953583 5141199 39.95 71.2 1
12:18:41 2024-01-24 665725 665269 209636 206550 334028 341132 355003 349800 225414 222827 272717 276675 311564 317820 4211179 4528984 6528181 6284112 1127134 1183936 305494 269546 284719 285014 321906 312508 309856 314914 217292 219728 731186 682371 1566590 1484403 465119 458327 669720 679607 848101 820942 881933 894991 934253 942630 907748 1016208 2145278 2247936 1298303 1128689 735085 724580 884152 876095 921122 939292 966028 977539 1078251 1081958 4915988 5145360 39.95 71.2 1
12:18:42 2024-01-24 665725 665939 210297 206067 335909 340703 354002 349273 225414 223889 277989 277973 313295 318342 4208175 4463407 6509561 6283835 1125494 1180579 306775 274492 284804 285485 320932 312983 310109 313599 217362 219728 719544 686915 1542439 1484698 466445 459728 669246 680089 850401 822764 881933 894991 933996 941963 907748 1016208 2145278 2239764 1322963 1131104 735161 725642 883881 876243 922430 937965 971704 978033 1079164 1081158 4905472 5133591 39.95 71.2 1
12:18:43 2024-01-24 667684 667154 210332 206485 334600 340703 354002 349800 226147 223889 278113 278915 313295 318117 4220820 4460484 6499413 6274733 1125494 1180675 305246 269546 284902 284614 321680 313813 309856 314657 217292 220070 720500 683349 1592942 1488647 465450 460669 669246 682069 850940 820757 882083 893082 934327 941963 908743 1017661 2146439 2246872 1298303 1131938 736213 724543 884304 875000 921030 939256 966715 976605 1075091 1081958 4924229 5139930 39.95 71.2 1
12:18:44 2024-01-24 665725 665944 210111 206490 335918 339675 354002 349800 225414 223261 272682 278203 313879 318828 4223891 4479674 6518886 6284112 1124656 1180579 305459 274880 284937 285165 320932 314789 309856 314657 217327 220106 732679 685030 1545342 1489031 465450 460338 670035 683042 851547 820868 880825 894354 935655 943297 907711 1013795 2142373 2222218 1388212 1131104 733064 721874 881370 879984 922430 936641 970311 978767 1082119 1081995 4900689 5139930 39.95 71.2 1
12:18:45 2024-01-24 668667 665944 210992 205813 333695 340667 354002 349273 226147 222792 273950 278854 313879 317371 4217810 4451211 6462934 6284112 1125456 1183095 304573 270355 284937 286159 320932 312983 310109 314914 217292 220106 721971 686915 1545233 1487138 466113 461212 670989 679460 851116 820905 880750 894572 935356 943297 907859 1013074 2145422 2231622 1347269 1131910 732018 723029 883881 878734 921776 937965 970311 979501 1082119 1081958 4906035 5141199 39.95 71.2 1
12:18:46 2024-01-24 667212 665953 210337 206160 334176 340703 354002 349836 226113 223889 274893 278819 313295 317856 4217269 4469756 6500236 6284112 1127097 1182486 305494 274528 285058 285521 320967 314706 310109 315092 217362 220106 720500 687897 1531839 1488112 466816 459656 669646 680461 851116 820868 880474 894364 935503 937588 906570 1015519 2147027 2228833 1313366 1131481 734884 720307 883170 878734 921122 936641 970311 979464 1083727 1078834 4910094 5139930 39.95 71.2 1
12:18:47 2024-01-24 669688 665675 210992 205843 335909 341459 352010 347697 226185 222827 273563 278854 311598 315550 4211254 4460938 6453609 6284517 1127666 1180579 306419 274420 284067 285664 320446 313209 310109 313353 217327 219824 721971 688762 1539394 1482831 465450 459656 670669 679905 851116 820868 880122 889146 935540 937660 910303 1012615 2142373 2222107 1315253 1131910 732018 719217 884931 878734 920375 935980 970311 979464 1085301 1080629 4906589 5141086 39.95 71.2 1
12:18:48 2024-01-24 668703 665953 210666 205839 335913 340739 354002 348747 226147 222827 274096 278889 317128 317335 4217872 4460717 6472259 6293490 1125494 1180579 305424 274456 284973 285200 320932 314706 310109 313706 219733 220167 732679 688975 1531467 1483885 466113 462306 670596 682468 851116 820942 879570 893451 935540 941963 907859 1012354 2142373 2222181 1286123 1131104 733588 720271 883051 878734 919817 936641 970274 979501 1085301 1078834 4907696 5139930 39.95 71.2 1
12:18:49 2024-01-24 669688 665944 210987 205843 334028 340703 354002 347697 226147 222827 277683 278889 311343 315550 4217810 4467296 6453609 6284112 1125494 1180805 306419 270549 284720 286405 320446 313245 310331 314405 219578 219978 721971 687280 1536012 1481865 465450 459620 670596 680089 850549 820359 878943 895200 935393 937624 907859 1010878 2145278 2232002 1405483 1129873 733588 722421 881919 876243 922430 936641 970311 979264 1080551 1081958 4902520 5133629 39.95 71.2 1
12:18:50 2024-01-24 665725 665688 210337 206485 334137 340188 354002 349273 225414 227161 275005 278068 312095 318342 4224168 4466316 6509561 6279630 1124656 1180579 304608 274528 284937 285330 321656 313245 309860 314840 219112 220083 721971 686295 1540170 1490232 466113 459584 669246 680608 849945 820942 880549 889219 934841 937588 907953 1016899 2142373 2222144 1362336 1130298 733766 722421 881800 878111 922430 937303 970274 978070 1080551 1081958 4896093 5126262 39.95 71.3 1
12:18:51 2024-01-24 668703 665688 210666 205804 335913 340667 354002 348466 225869 227304 273950 278945 313295 317371 4217810 4451211 6462307 6275581 1128230 1183095 305459 272609 285560 285000 322144 315229 309967 314734 217258 220119 729693 683349 1606634 1489957 465450 458363 669246 680608 851547 821007 879850 893451 932821 942520 907835 1015351 2145422 2231329 1300187 1131518 735085 722421 883340 876243 922999 937965 970311 978070 1080551 1081995 4903087 5133742 39.95 71.2 1
12:18:52 2024-01-24 667721 665948 210666 206203 336392 340703 354002 349836 226147 227552 277989 278854 311564 317856 4220543 4460595 6481585 6293490 1125456 1184758 309055 270621 285525 285967 320825 315461 310691 314513 217900 220238 721971 688603 1535839 1482703 465119 461360 670989 682615 850549 820942 878943 893045 935576 937696 907859 1010878 2142373 2228458 1293029 1128689 733064 719762 884931 878734 919817 935319 970311 979501 1086841 1078871 4897190 5141968 39.95 71.3 1
12:18:53 2024-01-24 669688 664967 210992 206168 333695 340703 354002 347733 225798 223482 273756 278889 317057 315550 4218148 4467296 6453609 6284517 1127628 1183914 309492 270247 283925 286656 320564 312912 310909 313778 217865 220083 721971 688389 1542452 1475570 465119 459656 671621 679607 850549 820942 880788 893045 935576 943001 907859 1012625 2142373 2231622 1309603 1131555 732018 718165 884931 879984 919817 935283 970311 979264 1085301 1080629 4900689 5141223 39.95 71.2 1
12:18:54 2024-01-24 669688 665953 211031 206160 334010 340739 354002 348747 226147 222827 272422 278854 317351 317371 4211216 4460938 6462495 6282569 1125742 1183987 306883 270730 284866 285579 321763 313316 309967 315428 217292 219916 720500 683349 1552163 1491037 466445 459332 669246 680644 848740 820942 878365 893451 932821 937624 906268 1016975 2142373 2228133 1302273 1129873 733766 722421 882425 876243 922430 936641 970311 978070 1080587 1081958 4900689 5136265 39.95 71.2 1
12:18:55 2024-01-24 667684 667098 210697 206164 334024 340667 354002 349555 226219 227588 277720 278889 313914 317371 4218148 4451211 6480938 6287046 1130538 1180468 306883 272261 284795 284907 322252 315079 309821 314878 217327 220449 729693 683349 1545138 1484168 466113 457003 668772 680613 847500 820942 879924 892148 932784 937588 906513 1016074 2142373 2234494 1322963 1128689 735085 723518 882425 876243 922342 937965 970311 976642 1079164 1081922 4910094 5133742 39.95 71.2 1
12:18:56 2024-01-24 667212 665948 210337 206164 334141 340428 354002 349836 226147 227161 278186 278854 313295 317856 4214526 4447528 6508967 6291824 1125817 1183072 306883 272261 284911 285058 321906 314706 309891 314878 217327 220202 738278 683070 1577646 1488920 465450 458901 669246 681647 848703 820942 880549 893451 932821 937624 907859 1016836 2145422 2234494 1298303 1128689 735085 722458 882544 876243 922430 937303 970274 976642 1078986 1081922 4906589 5141199 39.95 71.3 1
12:18:57 2024-01-24 667721 665953 210372 206160 335913 340703 354002 349836 226498 227340 277989 278854 311343 318117 4208831 4460484 6518149 6282836 1127425 1183220 306595 272464 284937 285174 321942 313496 310109 314662 217900 220379 732679 683349 1564274 1492097 466113 459404 669720 680644 848740 820942 879924 893718 934142 937660 908504 1016798 2148590 2234991 1300187 1131518 735085 723518 883051 876243 922430 937965 970311 977795 1078986 1083561 4909554 5139930 39.95 71.3 1
12:18:58 2024-01-24 665725 665529 210004 206490 334167 340428 354752 349836 225449 227233 275588 277973 317092 318828 4214802 4486199 6528034 6268937 1132268 1183862 305459 269546 283598 284685 323674 313245 310144 315284 217292 220449 720500 683979 1539379 1489031 466170 457003 669720 677611 848101 822986 882857 890811 932821 937696 907871 1016057 2144906 2249690 1300187 1127083 737181 726122 883083 873724 919646 937579 968893 975910 1076107 1083561 4953583 5126412 39.95 71.2 1
12:18:59 2024-01-24 665254 663861 209645 206520 335909 339675 355003 349555 225137 223171 272717 277355 311598 318378 4211329 4534933 6560734 6301071 1134150 1183936 305956 269546 284032 286208 323902 312961 312032 313921 217176 220484 733099 686915 1528110 1488647 464128 456646 671658 678645 843866 820942 885131 888590 929419 943037 913182 1013870 2148590 2252882 1324882 1123606 734562 727152 884304 873724 920375 937651 970274 973756 1077634 1085131 4953583 5126224 39.95 71.2 1
12:19:00 2024-01-24 665761 665487 210043 207203 334024 340188 355003 349273 225483 223482 272682 276381 312285 317856 4216431 4539889 6517959 6274304 1135196 1180675 306847 270730 283797 285838 323639 312888 311559 314405 217258 220520 742760 686637 1529659 1488920 464128 456610 671658 680644 843866 820942 885761 892148 928762 943037 910485 1013833 2145422 2252882 1300187 1123879 734562 726636 883051 873724 921776 937651 968893 973756 1078399 1085131 4959449 5139930 39.95 71.2 1
12:19:01 2024-01-24 665761 665012 210008 207483 334024 340188 355003 349309 225483 223326 272682 276290 311598 317826 4228790 4527440 6518655 6274733 1131962 1183973 305459 270937 283201 285085 323674 315039 311086 314914 216955 220260 729693 684467 1536630 1488920 464128 459291 669720 677648 846899 822368 881249 892148 932125 944405 910341 1016836 2142373 2250062 1298303 1128689 736132 727668 884304 873724 921122 937579 968856 975910 1076107 1083561 4939461 5132602 39.95 71.2 1
12:19:02 2024-01-24 666277 665953 210313 206584 334137 340428 354752 349836 225449 227340 272752 278187 314069 318537 4220469 4507499 6532834 6264364 1133577 1185619 305529 269581 284067 285414 323938 313887 310260 315358 217327 220449 721971 684956 1541664 1488112 464128 458604 669720 678645 847500 822986 883834 892148 932784 944405 909840 1019775 2145502 2252882 1300187 1128689 736132 726636 885596 875000 921122 941141 970311 976642 1077634 1085167 4952464 5136265 39.95 71.3 1
12:19:03 2024-01-24 665619 665944 209969 206559 333803 340428 353250 349800 225449 225470 275859 277764 314105 318683 4223485 4524617 6508846 6265354 1135196 1183936 305529 270677 284067 286396 323938 311560 311559 315358 217141 220484 728200 684956 1543310 1484513 464128 456646 670706 678645 847877 822986 883834 890848 932125 945073 909840 1019049 2142373 2251285 1301364 1128689 736132 726636 884968 875000 922158 937651 970311 976642 1077634 1087472 4944184 5134640 39.95 71.2 1
12:19:04 2024-01-24 667224 665003 209676 206559 334132 340428 353784 349585 225555 225152 275468 277675 314177 318682 4216709 4521387 6527711 6265787 1128703 1183899 305246 269581 283320 285521 323938 311596 311606 314914 217327 220484 711026 684467 1543504 1487863 464128 456325 669720 677611 847500 822986 882503 889550 934179 945073 909159 1016873 2142373 2246198 1300187 1128689 735608 726636 885140 875000 921776 937579 970311 978070 1077634 1083561 4930089 5141199 39.95 71.2 1
12:19:05 2024-01-24 665761 665953 210008 206559 336786 340416 354857 349550 225555 224204 273446 278069 314177 318683 4220194 4472092 6523489 6259871 1133577 1183095 306811 269546 284050 285196 323674 312289 310109 315358 217176 220449 731186 683979 1537811 1488920 467262 456646 669246 676652 847500 823023 881212 886933 932821 937696 907155 1016836 2142100 2246224 1300187 1130298 736132 725607 884304 876243 921122 937543 970311 976642 1078399 1083561 4920717 5126262 39.95 71.2 1
12:19:06 2024-01-24 665761 666203 210122 206352 336754 340416 354534 349657 225275 224204 275310 278723 313664 318646 4220820 4466580 6518842 6283696 1124619 1180542 305459 269511 284937 285347 320932 313424 309856 313921 217327 220035 721971 685311 1539644 1488920 465450 459728 669720 680608 850549 820670 880825 889146 934142 937588 913320 1015314 2145422 2222144 1415083 1131481 734112 722385 883051 878734 922430 937965 970274 979464 1082082 1083525 4900689 5133982 39.95 71.2 1
12:19:07 2024-01-24 671031 667629 211371 206317 336859 341039 354393 349094 225974 224836 274459 279368 313664 317335 4220543 4463892 6471539 6288184 1125817 1180671 305459 274807 285775 285165 320932 313204 310579 314621 217327 220224 721971 688603 1526748 1484698 465450 459764 669720 682555 850549 820942 880197 890517 935503 937624 907598 1013795 2142373 2230040 1351036 1131910 734112 721837 884304 879711 921448 937965 970311 979464 1086841 1081958 4904656 5147941 39.95 71.2 1
12:19:08 2024-01-24 669563 665657 210851 206352 335510 340524 355217 350679 226324 224519 275079 278854 313515 318342 4221945 4470121 6490910 6283696 1127059 1180579 305886 270041 285775 286360 320967 314194 311051 314399 217818 220260 721971 688389 1548282 1484808 465450 462635 670669 682131 851153 820942 878600 894719 937567 942964 909150 1013833 2148477 2231622 1313366 1131518 734112 723506 884304 879984 922430 938629 972387 981634 1085264 1081958 4900040 5147941 39.95 71.2 1
12:19:09 2024-01-24 670076 665798 210816 206421 336859 341279 354357 350679 226324 224204 273867 278889 314356 318342 4220820 4457638 6481585 6284112 1125419 1181277 306384 274650 284937 286360 320896 313496 313190 314399 217327 220070 721971 687897 1544709 1480817 465450 459800 671145 681610 851153 820942 880197 893414 936866 943037 908504 1017818 2142373 2228458 1293029 1131910 734112 720234 885559 879984 921122 935384 972387 979501 1082119 1083525 4915542 5133478 39.95 71.3 1
12:19:10 2024-01-24 668173 667501 210820 206378 336863 341003 354930 350293 225800 227517 272646 278915 314033 318342 4220820 4460484 6499413 6274733 1125705 1180671 305246 269546 285775 285250 322622 315377 310073 315358 217292 220224 731186 682860 1606044 1488647 465450 459009 669720 680608 848703 820942 879887 893414 932784 937588 910191 1015277 2145422 2231292 1300187 1131910 734562 723481 883051 878734 923656 939292 971695 978729 1081316 1083488 4909363 5141086 39.95 71.2 1
12:19:11 2024-01-24 668173 665761 210781 206421 336863 341183 354502 349836 225414 223889 275005 278485 313735 318792 4214526 4470121 6509561 6283696 1123782 1180579 305424 274880 285574 286039 320932 315237 310109 314878 217327 220224 721971 687619 1539878 1489031 466113 461360 669720 682615 851153 820942 878563 894085 935540 937624 907859 1015314 2145422 2230040 1349153 1131910 733588 720271 883252 879359 922430 937965 973081 979501 1085239 1085121 4915155 5131894 39.95 71.2 1
12:19:12 2024-01-24 668173 666223 210188 206477 336625 340667 354502 349800 225869 224362 273482 277938 312281 319054 4205137 4469756 6518111 6265354 1132268 1180579 305246 272152 284466 285161 323902 312508 310109 315358 217292 220877 731186 683349 1542932 1488920 465781 456967 669720 678054 848703 824152 881175 892970 934142 937660 910308 1016836 2146636 2250062 1302070 1127885 736132 726636 885559 874964 922430 937579 968856 981316 1078407 1086698 4957176 5131658 39.95 71.2 1
12:19:13 2024-01-24 669124 665652 210302 207449 334024 340667 355898 349800 225728 223137 275164 276675 313674 320271 4217810 4525763 6518886 6274733 1129887 1180671 305246 269546 284866 285303 322920 314706 310073 315536 217292 220414 729693 683349 1553357 1488920 465781 459254 669720 680089 848703 820588 882192 893414 934142 937624 908893 1018237 2142373 2239253 1300187 1131910 736906 724543 883051 876243 922430 940110 972020 979876 1079090 1085232 4957176 5139930 39.95 71.2 1
12:19:14 2024-01-24 668173 667129 209973 206554 335691 340488 355003 349800 225137 222827 272717 276991 312067 318342 4217570 4511804 6518886 6265354 1132524 1183095 305246 270299 284005 285726 323866 315153 310109 313599 217818 220449 720500 683349 1526621 1484477 466113 457969 669720 678535 848703 824152 882503 892111 934142 943001 910485 1018323 2145422 2246872 1298303 1128689 737181 725607 884304 876243 924829 939110 971288 979989 1081428 1085232 4964278 5139930 39.95 71.2 1
12:19:15 2024-01-24 665761 665953 210061 206446 336388 340631 355003 350329 225835 224994 272717 277551 311598 319279 4204861 4494055 6518886 6265354 1128740 1180579 305459 270334 285467 284937 322920 313460 310073 315136 217818 220414 720500 683070 1577990 1489978 466445 458363 669720 682343 848703 820588 882466 894719 934841 937660 907119 1018323 2148477 2240510 1300187 1131481 737181 725607 886401 879444 923656 941287 970125 981391 1083002 1086772 4940655 5133596 39.95 71.2 1
12:19:16 2024-01-24 669563 665771 210302 206550 334644 340667 354248 350714 225763 222792 272717 278469 312246 319316 4220820 4484809 6518886 6283308 1127937 1183936 305494 272727 284937 285624 322884 313239 310109 315358 217327 220414 732679 683349 1601104 1488920 466113 459368 669720 680608 848740 820942 881175 893083 934841 937660 908504 1016836 2148477 2233366 1300187 1131518 736132 725382 886401 880699 922393 939219 971545 980652 1082965 1086900 4933447 5142143 39.95 71.2 1
12:19:17 2024-01-24 667698 665953 210337 206515 337267 340524 355003 350611 225763 227481 274094 278395 311564 318828 4220820 4475846 6518842 6274733 1123856 1182997 306883 270334 285574 285521 322395 313496 310579 314914 217327 220414 731186 683349 1580690 1488920 466113 459692 669720 681127 850549 820942 881175 894719 935540 937660 908893 1018285 2145422 2231292 1302070 1132216 736213 725642 885770 879984 925053 937929 972020 979952 1079053 1083488 4914850 5126299 39.95 71.2 1
12:19:18 2024-01-24 665725 667093 210741 206451 334141 340153 354002 349800 225835 223889 272682 278819 317539 318828 4211798 4460484 6509561 6274733 1124864 1180579 305459 274601 284937 285485 320967 315777 310073 314914 217327 220260 729693 686915 1542903 1488920 465450 461360 669720 680644 851153 820942 878600 891222 935540 937624 908877 1013833 2142373 2232134 1351036 1132216 735161 723580 883881 880609 924396 939183 972238 980898 1084458 1085355 4911204 5132656 39.95 71.2 1
12:19:19 2024-01-24 670039 666786 210666 206481 334371 340703 354498 350329 226463 227197 272646 278854 313295 318342 4220582 4457643 6490910 6284112 1125456 1183095 305921 274722 284973 286535 320932 313496 310544 313957 217327 220414 721971 687897 1546959 1477991 465450 459836 669720 681610 851153 820942 878600 894085 936949 943001 908504 1013870 2148169 2241545 1300187 1132718 736213 723884 885770 879947 925016 939183 973081 979501 1083419 1086698 4924229 5133478 39.95 71.2 1
12:19:20 2024-01-24 667175 665948 210337 206520 334450 340667 355003 350575 225920 227233 272752 278491 311598 318828 4236097 4472666 6518842 6284112 1125494 1183945 305459 270145 285574 285633 322431 313496 311615 315358 219733 220449 721971 684820 1576293 1488920 466113 459570 669720 682131 851153 823276 880512 892450 936903 943001 909654 1019116 2151237 2252009 1302070 1131910 738758 727286 886401 877377 922430 937543 968366 979501 1082233 1085058 4914850 5139930 39.95 71.2 1
12:19:21 2024-01-24 666704 667367 210372 206515 334680 340667 355003 350858 226113 224183 272717 278854 311564 318828 4208250 4463407 6509561 6284112 1125456 1183760 305459 269511 285200 285521 321644 314706 311515 314914 217970 220414 721971 686915 1536324 1488920 466113 461978 670669 682131 850512 822950 879887 894719 936903 943001 908668 1018313 2148477 2231891 1295201 1135144 735161 723580 885140 879984 922430 938629 972020 982334 1082119 1081958 4894757 5132602 39.95 71.2 1
12:19:22 2024-01-24 668397 665948 210367 206312 334401 340703 354502 350593 226656 227233 278026 278889 313295 318342 4217810 4451216 6481585 6271027 1123819 1180579 305494 269581 284969 285450 321906 313460 310109 314914 217362 220449 732679 685311 1550035 1484440 466445 459764 669720 682131 851758 820942 879887 894719 936986 944597 908965 1019267 2145278 2249696 1302070 1132718 736213 726636 883170 876941 922430 939110 970237 979464 1079164 1085094 4905472 5139930 39.95 71.2 1
12:19:23 2024-01-24 665761 665944 210328 206490 334132 341194 355003 350822 226113 227517 272717 278889 313485 318342 4205175 4474766 6504927 6284112 1125456 1180579 305494 269546 285895 286159 321942 313496 310579 315136 217970 220594 719544 687897 1575642 1488920 466445 459800 669720 681610 851153 820942 880638 895862 938320 944597 909113 1018426 2144906 2234843 1300187 1133526 737181 724580 884594 878734 922393 939292 970311 980935 1082183 1085094 4914850 5133591 39.95 71.2 1
12:19:24 2024-01-24 667721 665953 210337 206303 334640 340703 354752 350575 226463 223889 275125 278941 312067 318378 4214802 4463407 6499413 6274733 1127134 1180671 305494 270145 284937 285731 322395 313460 310109 315536 217362 220449 720500 682371 1571894 1488920 466113 459368 669720 681610 848740 824372 885592 895629 934731 943965 908781 1020628 2149868 2252709 1324882 1128689 736906 726636 886401 876243 922430 937579 970274 980690 1079164 1085131 4931263 5132602 39.95 71.2 1
12:19:25 2024-01-24 665761 668520 210337 206520 334635 340153 355003 350858 225485 227517 272717 278624 311564 318828 4214802 4473302 6518886 6274733 1125742 1183936 305494 269546 284973 285717 322395 315602 310109 313644 217362 220484 731186 684329 1561378 1491148 466445 461360 669720 683042 852252 823165 883936 894609 935393 944634 911740 1019154 2151401 2248466 1294537 1131244 738322 725975 884931 876243 922999 941954 970311 978070 1078949 1085094 4914850 5132602 39.95 71.2 1
12:19:26 2024-01-24 666704 665953 210328 206520 334640 340703 354752 350611 226113 227197 272717 278854 311598 318828 4217533 4453852 6514246 6289002 1125494 1183936 305529 269581 285811 285811 321680 313496 310579 314914 217970 220484 732679 686637 1555037 1484513 466113 459836 671945 682085 853502 823276 882083 894572 936719 944634 910407 1019154 2145502 2231292 1384373 1133971 735085 723994 883051 880609 922430 939292 973081 982334 1085264 1085131 4910094 5139930 39.95 71.2 1
12:19:27 2024-01-24 669688 665944 211318 206490 335418 341459 354502 349800 226691 223292 277953 279703 311598 317408 4223597 4460810 6472259 6293088 1125494 1183095 305673 271921 285076 286387 321003 313531 310579 314914 217362 220449 721971 687897 1530950 1484698 466777 459584 671945 682504 852326 823276 882083 897375 936719 944634 909150 1015314 2148590 2235348 1305971 1131518 734562 723543 885633 879150 922430 938629 973081 981634 1085301 1081995 4907226 5126262 39.95 71.2 1
12:19:28 2024-01-24 669177 667367 210996 206481 334410 341219 354752 349800 226849 222792 273292 278976 311598 318342 4214802 4451211 6494769 6274733 1125494 1181315 305494 269546 285811 285521 321906 313531 310144 315314 218005 220484 732679 684918 1565411 1492356 466777 462635 671145 681463 851116 823861 882083 894572 935356 942964 908893 1019116 2151537 2245133 1300187 1131555 736213 724396 883051 878734 924433 938112 970274 978767 1078986 1085131 4914850 5132602 39.95 71.2 1
12:19:29 2024-01-24 667212 667570 210367 206524 334635 340667 355003 350894 225835 227517 272752 278854 311598 319090 4214802 4463407 6509561 6274733 1125705 1183095 305956 270334 285610 285557 321942 313934 310109 315358 217362 220449 720500 686787 1547458 1492356 466777 461212 671145 682020 852326 823276 883343 894719 935576 943001 907564 1016686 2148477 2228170 1360452 1133526 734562 723481 883677 878734 926405 938629 973081 979539 1082155 1085392 4905472 5128981 39.95 71.2 1
12:19:30 2024-01-24 667212 665953 210328 206515 334644 340703 354534 349872 226113 227233 272717 278854 317351 318342 4217570 4453889 6509561 6284112 1122222 1180809 305459 274564 284973 288142 321003 313531 310144 314914 219733 220202 721971 687280 1537865 1484329 466777 461300 670596 681675 852326 822618 878600 894719 935581 944597 910228 1015314 2145539 2233477 1349153 1131555 734562 722421 884304 879026 922430 938629 973081 981634 1086569 1083561 4896093 5149309 39.95 71.2 1
12:19:32 2024-01-24 669688 667358 211357 206511 334415 341459 354502 349273 226498 223482 277953 280080 311598 318081 4214802 4460796 6462934 6284517 1123819 1183936 305459 274709 285076 286159 320967 315153 312897 314626 220200 220855 727856 688351 1542061 1484149 466777 462061 671584 682431 851717 823276 879887 894719 938158 942964 908504 1013870 2148440 2230040 1317064 1133165 734562 722699 885684 880405 922430 939292 972020 982334 1086841 1084327 4910094 5141199 39.95 71.2 1
12:19:33 2024-01-24 671149 665953 211357 206164 334132 341771 354502 348747 226147 225521 277953 280164 311633 317856 4209443 4460938 6462495 6279630 1127937 1183663 306454 274758 285182 286485 320718 313978 312213 314626 217900 220343 732679 688881 1546921 1485997 466777 462329 672611 682615 851790 822986 881970 891817 938232 944369 907155 1016095 2145502 2222218 1298575 1132216 734562 720344 885596 879026 921776 938360 973081 981634 1086841 1081195 4898277 5126262 39.95 71.2 1
12:19:34 2024-01-24 671428 665944 211689 206485 334401 341495 355003 349009 226147 223516 277756 279795 311529 317408 4214802 4460938 6443785 6276017 1125456 1180579 305921 274564 285596 286110 321656 313978 310691 314770 217900 220379 721971 687563 1536324 1491148 466777 459800 670706 681647 851005 823276 878600 894719 936903 945740 910444 1016798 2145539 2229174 1354803 1131555 735085 724030 884931 879836 922430 938629 973081 982334 1085301 1085131 4896093 5139930 39.95 71.2 1
12:19:35 2024-01-24 670162 665944 211353 206203 333674 342023 354502 348782 226498 223326 277953 279738 313556 318117 4214802 4455777 6462934 6274733 1125494 1183035 308619 272225 286199 286110 321763 313424 310909 314734 217935 220308 721971 687280 1532208 1482225 465159 459872 671386 683042 852363 823276 879887 894719 938122 944405 908893 1016112 2145422 2230040 1349153 1131555 735085 722421 884931 879049 922430 937965 973081 983774 1085301 1083561 4891283 5126299 39.95 71.2 1
12:19:36 2024-01-24 669724 665953 211362 206485 335909 340739 354002 349273 226498 223482 274930 279738 311598 318342 4217570 4454593 6462934 6284112 1128155 1184758 308583 270657 285788 286217 320825 314307 310909 314217 217900 220961 732679 687897 1540612 1484698 466502 462220 671621 682615 850512 822692 882991 896738 938232 943037 907155 1015294 2144906 2231780 1324882 1131518 737181 724580 884304 877764 924164 936187 973081 979539 1082155 1085131 4903087 5122565 39.95 71.2 1
12:19:37 2024-01-24 668703 667902 210884 206524 334671 341219 355003 350858 226185 227393 272682 278998 313879 318342 4205437 4451211 6494769 6268899 1134360 1184758 306314 270264 284373 286253 324479 311453 311635 315214 219112 221138 728200 686915 1531595 1492174 463873 457646 671658 678645 847500 825619 885761 893451 933518 945740 911666 1019775 2145502 2252882 1326801 1128414 736132 727668 885596 876243 922430 942992 970311 978070 1078339 1085167 4950047 5118941 39.95 71.2 1
12:19:38 2024-01-24 666740 666631 210155 207488 334406 340739 353250 350858 225955 223516 273552 277164 317271 319316 4208520 4505021 6518886 6285497 1132268 1183899 306279 270866 284759 285703 323759 313352 310909 315802 217327 220520 729693 684679 1533873 1488735 466777 458363 670706 680823 851153 825430 883834 891185 935540 944405 910485 1019775 2148590 2246505 1300187 1131555 737181 726636 885596 876243 923777 937615 970311 979539 1082155 1085167 4917208 5136265 39.95 71.2 1
12:19:39 2024-01-24 667721 667367 210692 206550 335468 340703 355003 350930 225798 227233 272752 278829 311598 319316 4220582 4460298 6527711 6282836 1135121 1185883 308801 270677 284862 285365 324852 312508 310579 315580 219112 220520 729693 684956 1531983 1487678 465122 461051 671621 678645 848740 825393 883834 894558 935576 943037 909803 1019775 2150117 2252821 1302070 1131518 737181 726365 885684 878111 922430 937543 969170 979539 1078986 1085131 4914850 5136265 39.95 71.2 1
12:19:40 2024-01-24 667721 665953 210666 206550 334702 340703 352227 350894 225798 224219 272752 278819 317128 319090 4199145 4463407 6532472 6273417 1132268 1185318 306883 270642 284866 285579 322956 312544 310976 315586 217900 220449 729693 683979 1553596 1493195 466777 458363 671182 680644 848740 825619 883169 891780 935576 943037 910485 1019049 2148590 2247824 1302070 1132216 737181 726636 885596 878111 922467 937651 970274 979501 1078986 1085131 4907843 5126262 39.95 71.2 1
12:19:41 2024-01-24 669688 665953 210701 206515 334715 340739 355003 350571 226147 227269 272717 278941 317200 319352 4214802 4467509 6527373 6268937 1132268 1182984 305708 270111 284067 285557 323841 314706 311416 314914 217292 220484 720500 684956 1544763 1489686 464128 457003 670706 678608 848101 822986 883169 890884 934179 946607 910485 1019775 2145539 2249690 1300187 1128689 737181 726636 885854 876243 922430 937651 970311 978804 1079164 1084898 4930089 5134640 39.95 71.2 1
12:19:42 2024-01-24 665798 665948 210150 206559 334167 340931 355003 350647 225483 227304 273588 278042 311598 318865 4208796 4504174 6527890 6272013 1132231 1183936 305921 269546 286500 286097 324215 311489 311523 314878 217292 220484 736130 686295 1535468 1488920 464128 456967 671945 678608 847500 824447 885056 893561 933836 944333 910448 1019011 2145422 2252746 1300187 1128689 736132 728184 886942 876206 922430 937615 970274 978979 1079164 1085131 4947716 5130275 39.95 71.2 1
12:19:43 2024-01-24 668173 665944 209934 207198 336388 340667 355003 349800 225763 223137 272717 277938 311598 319279 4215902 4518047 6527890 6273588 1131081 1183095 306545 272609 284623 285597 324359 311596 311488 315358 219112 221103 720500 684329 1544506 1491037 465376 457969 671621 678608 848703 824152 884530 889146 934142 945740 910411 1019775 2146949 2247824 1300187 1131104 737181 728184 885559 876243 922430 937615 973081 979427 1079164 1085131 4933608 5126224 39.95 71.2 1
12:19:44 2024-01-24 666704 668103 210302 206554 334715 341219 355505 351389 226113 222827 273517 278880 312033 319054 4222352 4491789 6536729 6274304 1131459 1184758 306739 270299 284431 285521 324359 312508 310909 315802 217327 220449 734614 684956 1547473 1491528 465376 458327 671658 679607 848703 825393 884426 892111 934841 945073 912240 1019775 2148477 2250062 1302070 1132854 737181 727668 885559 876243 924396 937615 970311 979464 1079164 1085094 4924229 5139930 39.95 71.2 1
12:19:45 2024-01-24 667648 667367 210337 206550 334640 340703 355254 350858 225920 222792 273901 279407 314033 319024 4225863 4469675 6532048 6265354 1132268 1183936 305886 270334 284032 285744 324251 312472 311051 314306 217327 220484 731186 685934 1538179 1492208 466113 458363 671145 680576 848703 825357 883760 892111 934841 945472 910485 1019775 2148590 2252882 1324882 1130677 737181 727668 885596 878462 922430 937579 970311 979464 1081413 1085131 4921871 5130552 39.95 71.2 1
12:19:46 2024-01-24 665725 667363 210328 206554 334680 340667 355505 350858 226147 224958 276250 279229 314504 320277 4213696 4485946 6518842 6286432 1127097 1183936 305921 272763 286351 285521 322657 315451 310797 315802 218005 220484 731186 683349 1583556 1491037 466777 461360 671145 682615 851153 822368 883760 897264 936903 943001 907798 1019775 2150117 2237665 1302070 1133165 736132 726158 885559 879359 924396 939292 973081 979501 1080514 1085094 4895500 5130552 39.95 71.2 1
12:19:47 2024-01-24 665725 667367 210337 206520 334635 340667 355505 350575 225869 224958 276800 278575 314177 319170 4207276 4479302 6522777 6273865 1133577 1184721 306883 270334 284112 285499 324395 312544 311015 315536 217327 220484 729693 683979 1541568 1491037 466113 458327 670669 678608 848703 824152 883760 893561 934841 945036 910448 1021998 2145502 2252746 1302070 1131104 737181 727668 884424 876243 922430 940778 972387 978033 1079164 1088242 4947716 5122565 39.95 71.2 1
12:19:48 2024-01-24 665761 667089 210004 207164 336388 340667 355935 350571 226291 225787 273830 277112 314619 318646 4213696 4523693 6499192 6246597 1134150 1183968 305921 270145 284032 286615 324623 314482 311997 314453 217292 221103 736130 686424 1537405 1491037 465119 457646 672611 679607 847500 822950 886392 889256 932821 945740 913182 1019011 2146949 2252845 1302070 1127885 737181 728184 885596 876243 923656 942992 972387 978033 1078399 1087472 4947716 5134347 39.95 71.2 1
12:19:49 2024-01-24 667175 665953 210302 207156 336713 341171 355607 350571 226324 223413 274022 277412 314619 318646 4213696 4537969 6528141 6268937 1133577 1184181 306135 270369 284466 287927 324395 311560 311997 315358 217327 221173 728200 686915 1535467 1491800 465119 458531 672611 681339 848703 822950 886392 894085 931493 947078 912461 1019775 2148553 2256079 1302070 1128689 737181 728701 885596 876243 922430 942992 972387 978767 1078892 1088242 4947716 5130552 39.95 71.2 1
12:19:50 2024-01-24 665761 665944 210741 207608 337007 340452 356008 349693 225974 223413 274214 279421 314177 319364 4214802 4519083 6518886 6265354 1131924 1183936 305494 270334 284866 285521 323411 314780 310579 315802 219930 220484 729693 683349 1538318 1491148 466777 460434 670669 680571 850549 824772 883760 894719 935540 943037 910448 1019775 2148590 2243688 1300187 1131518 737181 726122 885559 878734 922430 937543 970556 979501 1078986 1085131 4912479 5130552 39.95 71.2 1
12:19:51 2024-01-24 670076 667102 211367 206386 337573 341315 354967 351245 226482 224671 275273 278714 313920 318792 4209443 4460484 6499225 6274733 1128209 1183663 305459 270334 285151 285521 323411 313460 311479 315802 217853 220983 731186 683349 1559738 1488735 466777 458363 670669 680089 850549 824772 883760 894719 935503 943037 907835 1019775 2146949 2237301 1300187 1133971 737181 726122 885559 878734 922430 937543 972387 979501 1078949 1085094 4900411 5134783 39.95 71.2 1
12:19:52 2024-01-24 670039 667102 211181 206421 337573 341075 355468 350714 226675 224519 275079 278854 312496 318828 4213696 4434843 6500236 6274733 1126258 1183095 305459 274528 284964 286615 320967 313531 311015 314154 217818 221138 721971 688881 1524060 1480161 466445 459836 671658 683042 851754 822692 879887 894719 937567 945472 907119 1015314 2148477 2231622 1349153 1131555 735085 723481 885559 881322 922430 939292 973081 982334 1085202 1083525 4891412 5138461 39.95 71.2 1
12:19:53 2024-01-24 669600 665807 211181 206421 337335 341555 354930 350679 226621 222140 272682 279703 312281 318051 4193089 4451856 6481585 6274733 1125494 1180805 306419 270621 285031 286584 320896 313496 311051 314657 217970 220449 717369 688389 1558141 1482593 466445 462510 671658 682615 851754 822692 879850 895629 938232 945036 907798 1014554 2148553 2231622 1304122 1133128 735085 722421 885684 879758 922430 939292 973775 983460 1085301 1081958 4880860 5118758 39.95 71.2 1
12:19:54 2024-01-24 670076 665807 211294 206416 336859 341555 355003 350822 226849 222792 272492 279928 313699 317820 4205437 4448048 6476161 6274733 1125531 1182960 305459 269546 284973 285958 321906 314706 311051 315536 217970 220484 721971 685311 1551099 1488920 465122 461323 670669 682615 851153 820942 880549 894719 936903 937660 909542 1019775 2145539 2234494 1390131 1131555 735085 724543 884931 879984 925090 939444 970274 979464 1079022 1087563 4963078 5133742 39.95 71.2 1
12:19:55 2024-01-24 669124 668442 210486 207638 334680 340667 353745 350894 225608 225152 274214 277938 312033 319090 4210685 4498750 6518886 6265354 1132268 1183936 305494 270369 284946 285704 322920 314164 310797 315053 218005 220449 731186 683349 1541857 1484440 465159 459009 670669 682131 850549 823569 883797 894719 935576 943037 910485 1019775 2148590 2237301 1302070 1131518 737181 726636 885559 878734 923656 937543 970311 979501 1082085 1087469 4939481 5131654 39.95 71.2 1
12:19:56 2024-01-24 668173 667730 210337 206550 334635 340392 355505 350571 225816 222792 273517 278430 311564 318828 4204861 4475846 6509561 6274733 1127134 1183936 305494 270369 285672 284973 322657 313496 311015 315802 217818 220484 717369 683070 1601891 1491037 466777 459728 671145 682343 851153 820588 882466 894719 935540 943037 907798 1019049 2147064 2237665 1302070 1133165 737181 726122 885051 877860 925090 939292 974805 981353 1085239 1087326 4895851 5131691 39.95 71.2 1
12:19:57 2024-01-24 669651 665939 210992 206490 336165 341965 354967 350822 226428 227464 272682 279703 314069 318683 4187119 4454148 6499526 6274733 1125531 1183936 305459 272763 285811 285628 322395 313496 310579 315136 218005 220449 732679 683349 1604865 1491800 465122 459800 671182 682615 851153 822950 883131 894424 935576 944369 907798 1019775 2150117 2234954 1302070 1131518 736656 725642 885559 879984 925090 940476 974805 981353 1083771 1086772 4943840 5137412 39.95 71.2 1
12:19:58 2024-01-24 665761 666449 210293 207457 337101 341459 355756 350858 225763 223171 276408 278213 312067 319054 4208438 4521387 6518886 6265354 1134386 1180809 305459 269546 284466 285735 323639 314780 310579 315536 217818 220520 731186 683349 1543988 1492208 466777 460053 671182 679607 848740 825430 884819 894719 935540 944369 911814 1019116 2148590 2250062 1302070 1131910 736906 726636 885596 878111 926330 941844 972020 979315 1079127 1084985 4924149 5130552 39.95 71.2 1
12:19:59 2024-01-24 665761 667565 211076 207030 334635 341735 355003 350365 225835 224519 272717 278624 317539 319090 4211441 4460484 6500236 6265354 1125705 1183936 305459 269581 285610 285521 322431 313898 311955 315358 217853 220449 721971 685311 1563147 1491037 465159 459800 671145 682615 851153 823276 881212 894719 936903 943037 908888 1016836 2145502 2234494 1294537 1131518 736132 724580 886401 881087 927612 939292 972968 981485 1085313 1087524 4914850 5132656 39.95 71.2 1
12:20:00 2024-01-24 670076 667835 210956 206559 334635 340703 355035 350714 225798 227233 272752 278937 313914 319090 4208550 4434843 6509561 6265354 1127134 1183936 305956 269581 285811 286132 321942 313973 311051 314914 217970 220484 721971 684820 1555848 1488735 465159 461323 671658 682343 850512 823276 881212 894719 936246 943037 907835 1019049 2148590 2234494 1315215 1134778 736213 727711 886401 881124 927027 941954 975127 982185 1084809 1088315 4911345 5139930 39.95 71.2 1
12:20:01 2024-01-24 667648 667367 210372 206559 336604 342253 355003 350858 226113 227428 272752 278854 311598 319316 4187119 4454148 6509561 6274733 1123819 1183936 305956 270972 285093 285557 321978 314194 311086 315580 218344 221138 727856 686915 1550632 1491037 466513 463293 671658 682615 851754 822368 882466 897264 938232 945073 909159 1019775 2151646 2234494 1294878 1135144 736213 727447 886401 881235 927027 941917 975090 982185 1086841 1087435 4909119 5126224 39.95 71.2 1
12:20:02 2024-01-24 667684 667367 211597 207349 334671 341735 355003 350894 225990 227552 272752 278707 317539 318828 4208796 4460484 6508846 6265354 1133577 1179176 305494 270782 284902 285521 323902 314706 311086 315802 217970 220520 728200 684467 1542054 1487678 465817 460016 671182 680608 848740 824189 883797 894719 935576 943037 910485 1022726 2150117 2250732 1305837 1135107 739380 726563 885559 879359 925053 942783 970125 979464 1079164 1087472 4947716 5130552 39.95 71.2 1
12:20:03 2024-01-24 669124 666512 209960 207164 334644 340667 353250 350894 225963 222861 273552 277973 311598 318603 4211441 4486058 6518886 6265354 1129887 1180809 305708 270334 285574 285485 322956 315227 310144 315358 218005 220484 720500 683349 1571923 1493269 465159 460706 671145 681647 850940 822986 883834 894719 935576 944369 908888 1019775 2151401 2255543 1302070 1131910 737181 728664 887447 876132 926330 944625 970311 979539 1079022 1088261 4953583 5126197 39.95 71.2 1
12:20:04 2024-01-24 667684 665568 210328 207811 334132 340667 354785 349836 225449 223482 273517 277130 312537 318342 4193126 4516118 6509561 6274733 1128740 1183936 305529 269581 285811 286132 322657 313496 310797 315580 218040 220484 720500 683979 1586080 1484477 465817 459728 671182 682615 851153 822368 883797 894719 936283 943037 907835 1022036 2151401 2254859 1302070 1131910 739285 728664 887567 878000 922430 937579 972387 979539 1082233 1090997 4950047 5111569 39.95 71.2 1
12:20:05 2024-01-24 668703 665948 210332 207492 335913 340703 353781 350858 225990 223516 273517 277186 312281 318378 4205437 4523730 6499413 6255975 1132769 1180671 306454 273031 284466 286615 324395 311306 312068 315358 217362 221519 734614 685934 1548488 1491800 465450 459328 673088 680644 848101 823569 886392 894991 932821 947315 915406 1022036 2154603 2256461 1303953 1128985 736213 728701 888078 876243 922430 943028 972020 981113 1079164 1088242 4950021 5126412 39.95 71.2 1
12:20:06 2024-01-24 667212 665953 210337 207195 334631 340739 353285 350894 225955 223551 274550 277164 312537 318828 4208438 4516118 6499413 6265354 1133577 1184758 306838 270369 284502 285557 324395 312544 311086 315536 218005 220520 721971 684956 1544506 1491800 466113 459045 671658 680644 850549 825430 885093 893451 936986 948660 914061 1022651 2151537 2253610 1278238 1131910 738758 728184 885596 876243 922430 943453 973081 978767 1079164 1088242 4947716 5130552 39.95 71.2 1
12:20:07 2024-01-24 667684 667565 210324 207488 334640 341219 353781 350611 226219 223516 272752 277130 312537 318828 4211441 4516118 6509561 6265354 1128740 1184047 305921 270782 285846 285557 321942 314186 310797 315580 217853 220484 721971 683349 1574150 1491800 466513 461323 671658 682615 851547 822986 885870 898185 938987 945595 911865 1019626 2151537 2237968 1302070 1131518 736656 725607 885596 881124 926308 939292 973775 981634 1085313 1085085 4914850 5125310 39.95 71.2 1
12:20:08 2024-01-24 667212 667358 210809 206559 334671 341735 355610 351389 226182 227588 273552 278854 311633 319316 4202439 4467008 6509561 6274733 1124693 1183936 305956 270369 285811 286132 321942 313531 310833 315358 218005 220484 721971 685897 1578569 1492676 466183 459836 671182 682615 851754 824372 884605 897545 936838 942892 911092 1018136 2148440 2237665 1315215 1133165 735085 725642 886233 879984 926405 937543 974469 982185 1085029 1085167 4887791 5123237 39.95 71.2 1
12:20:09 2024-01-24 669688 665953 211362 206524 334671 341771 355003 350930 226691 223326 272682 280106 311598 317081 4208796 4441939 6472259 6274733 1126295 1183936 305991 269581 286248 286396 321906 314009 311086 315358 219930 220484 732679 686915 1550567 1488735 466183 462279 672611 682357 853539 824335 883343 894683 938122 944224 911740 1018862 2151646 2234494 1390131 1131555 736213 725607 884931 879685 925090 941954 974805 982334 1085301 1086703 4896093 5132602 39.95 71.2 1
12:20:10 2024-01-24 669724 665944 211501 206490 334640 341735 354502 350647 226884 223296 278026 279743 311598 318117 4212886 4444967 6472259 6274733 1127134 1180579 306667 269546 285900 286396 321003 313531 310833 314914 217853 220484 721971 687897 1520096 1489686 466183 462256 672977 682357 854753 825346 883974 898650 939490 945559 910191 1019775 2148590 2233603 1345386 1135144 736132 724580 885684 881124 923652 937543 973161 983774 1086070 1085167 4893418 5132602 39.95 71.2 1
12:20:11 2024-01-24 670674 667367 211724 206524 334671 342253 355003 349872 226884 223326 272646 279708 313594 318153 4187156 4448048 6467652 6271027 1128246 1180689 305956 270404 285811 285557 322956 313531 310615 315802 218005 220520 720500 684820 1576281 1492356 467589 461323 672500 681984 852326 825619 884944 896553 936719 946700 912292 1021268 2148590 2246872 1302070 1133165 738758 726636 886228 880308 925090 937615 972387 981634 1081413 1085167 4905472 5132602 39.95 71.2 1
12:20:12 2024-01-24 667721 667367 211031 206515 334640 341735 354502 350611 226656 227588 273552 279703 312786 318865 4196115 4457314 6500297 6284112 1127134 1180689 306205 272646 285846 286615 321680 314086 311086 314914 218005 220983 721971 687897 1585144 1494484 468110 462329 672574 684033 854790 825619 884605 899817 938232 945740 910485 1019775 2154471 2243688 1302070 1133165 740340 727711 885596 879359 925090 937615 972387 981359 1082155 1087472 4914473 5118908 39.95 71.2 1
12:20:13 2024-01-24 667721 667367 210372 207199 334710 340703 353781 351425 226147 223361 274778 278395 311633 319316 4211554 4498750 6518886 6275152 1129887 1183914 305921 270404 285610 285557 322992 313496 311051 315802 218005 220520 731186 685311 1576633 1490814 467776 458901 672097 681463 852326 826794 884907 894719 936903 945073 913002 1021640 2148553 2240510 1302070 1133526 738758 726636 885596 879984 925090 940476 972387 981634 1082155 1087472 4905472 5125288 39.95 71.2 1
12:20:14 2024-01-24 668194 667367 211027 206593 334671 341735 353250 350930 226627 222792 272752 279508 311633 319127 4208438 4434843 6500297 6279630 1127134 1183095 305494 269546 285846 286396 321942 314487 311086 315622 220044 221200 721971 687280 1543657 1488624 467776 462365 672574 682504 855810 822331 883169 897264 936505 946968 914636 1016074 2145539 2228602 1305130 1134778 735085 723518 888115 880382 922195 937543 974469 983774 1087321 1085167 4881012 5132602 39.95 71.2 1
12:20:15 2024-01-24 671662 667395 211719 206559 334406 342530 353555 348782 226498 223551 278222 280164 311668 315370 4196190 4451211 6448740 6275152 1127097 1180579 309019 274564 284702 286803 320967 313978 311747 314662 218509 220891 723443 688881 1553402 1481861 466777 463709 673051 682615 853034 822950 881175 895629 939544 945740 907871 1013870 2148477 2222218 1311486 1134778 735085 723481 888115 881630 922430 936187 973081 982372 1086320 1084364 4897190 5126299 39.95 71.2 1
12:20:16 2024-01-24 665761 665473 211684 206554 335918 342253 353250 349836 225449 224243 272682 279871 311633 317371 4199257 4492845 6444283 6274733 1132268 1180579 309711 270369 283165 287023 320718 313316 311528 314770 218356 220343 721971 687897 1531577 1482919 464128 463855 673566 680162 851790 826794 883169 891479 938232 946601 909195 1014757 2145266 2237665 1315287 1136395 737181 722421 885596 884207 922430 937965 973081 983774 1088201 1087472 4921871 5132602 39.95 71.2 1
12:20:17 2024-01-24 667113 666207 211362 207195 334141 340703 354348 351992 225449 223585 272752 278889 311633 318081 4208796 4521387 6458072 6274733 1140885 1183095 306775 273417 286163 287391 322598 313316 311854 315214 217900 221652 752718 684820 1553292 1483041 464128 459836 671621 678571 853539 829536 883094 889513 940230 953127 909803 1013347 2143375 2241545 1296420 1137739 738232 722933 887577 884290 923656 937965 970274 982334 1090769 1085094 4901779 5130552 39.95 71.2 1
12:20:18 2024-01-24 665725 665912 211474 206554 335918 342735 354312 350822 225414 224555 272682 278889 312503 317856 4198831 4499263 6434958 6274733 1138442 1184758 309492 273417 286163 287724 322478 315042 311890 314734 218544 221652 744298 687619 1553088 1482831 464128 462510 673492 682615 852969 827773 883797 893129 939563 946637 911092 1013795 2146949 2239764 1298303 1138014 738232 722421 885596 884835 925090 937965 970237 983736 1091287 1088242 4925386 5141199 39.95 71.2 1
12:20:19 2024-01-24 667076 665916 211466 207457 334455 340703 354348 351992 225449 223551 272717 278854 312503 318792 4199107 4517454 6462495 6278059 1138655 1184758 309492 271055 283890 287535 321763 313316 311854 314734 218579 221271 759812 685934 1545884 1480952 464695 465148 673566 680608 851754 827773 882983 891840 938232 946601 912982 1013037 2145422 2240842 1302070 1138014 738232 723723 886854 884835 924396 937965 969095 982334 1088127 1088242 4928905 5126224 39.95 71.2 1
12:20:20 2024-01-24 668025 665953 211362 206550 335918 340667 354029 351992 225414 225521 272682 278950 312285 319054 4202972 4517454 6443748 6282416 1139046 1182712 306777 271055 283059 287095 321763 313096 313551 314698 218005 221483 753464 684467 1538202 1483885 463798 462438 671658 680125 852932 827934 883797 890811 938232 946601 907798 1012317 2142373 2243688 1301853 1138390 738758 722421 887484 884835 925090 938629 968856 982334 1088091 1088242 4926534 5130552 39.95 71.2 1
12:20:21 2024-01-24 668701 665953 210992 206524 336630 340667 353781 353752 225414 223516 272646 278819 311598 319316 4211441 4531124 6443785 6282455 1138769 1180431 306314 271090 283655 287059 322214 313352 311961 314878 218005 221483 756638 685311 1558187 1482923 463469 459872 671658 679645 851153 827810 883760 889513 938232 952029 909150 1015670 2142373 2243289 1303772 1138014 739285 723445 885596 883672 925090 936641 967403 984476 1088127 1089783 4938311 5139930 39.95 71.2 1
12:20:23 2024-01-24 668062 665916 211326 206550 334680 340918 354029 351992 225449 223551 272682 278854 313962 319352 4211441 4510124 6461683 6272959 1141701 1183072 306847 271090 284311 287203 322359 313019 311523 315802 219112 221023 729693 679448 1565327 1488735 464054 459692 672339 676579 854886 830162 881175 889513 939192 954831 909803 1011865 2135703 2244626 1287004 1142451 741397 724543 884065 882881 927621 937965 966715 987026 1091287 1087935 4953583 5145637 39.95 71.2 1
12:20:24 2024-01-24 671913 665948 211335 207130 335689 341699 354502 352028 225449 223551 275358 278854 312059 319316 4211441 4528984 6461872 6282391 1148256 1183839 306883 270936 284231 287018 321942 314451 310802 315536 218650 220224 717183 678478 1536633 1496346 465450 463164 673566 677574 852394 830162 882192 888018 938232 954794 913109 1012577 2139178 2243688 1298303 1140790 743240 724543 883051 884161 930329 937965 964655 986736 1093682 1091049 4959538 5149309 39.95 71.2 1
12:20:25 2024-01-24 675830 665948 211287 206307 334644 342807 354002 351956 226399 223516 272717 280591 311598 317856 4211441 4531799 6443625 6291824 1148256 1183100 305459 271161 284666 286799 321656 313245 311015 315358 218650 220070 712772 679448 1535188 1493009 465119 462639 673566 676579 853464 830162 881212 888018 938232 954831 913145 1011865 2136256 2245279 1296420 1137204 742456 721837 880744 885463 931650 936641 963729 982334 1096825 1094210 4957122 5141968 39.95 71.2 1
12:20:26 2024-01-24 677297 665953 212357 206524 334028 342879 354002 351920 226113 223516 278149 280360 312537 314996 4209871 4535046 6415489 6291824 1150628 1183936 305459 272609 284324 287736 320860 313496 312490 313444 218720 220273 712359 679448 1542796 1493046 465119 463891 674982 678608 851153 830162 886355 889280 935576 952065 915816 1007510 2142373 2249790 1302070 1131518 740868 722421 879579 884835 931650 937965 965104 979501 1096048 1092628 4990025 5139930 39.95 71.2 1
12:20:27 2024-01-24 676826 664935 211653 207492 334028 342843 354502 351956 225449 224711 272682 279445 313008 315478 4225376 4589873 6424429 6284112 1151133 1184758 308438 270747 283563 291223 322168 312544 314752 313778 219143 220449 724914 683005 1538621 1497523 463469 459764 676931 677232 847500 832522 888922 885500 932088 956181 918423 1010423 2142100 2268502 1303578 1128689 743517 726636 881370 879649 930329 937579 965104 976605 1088934 1096607 4999259 5139930 39.95 71.2 1
12:20:28 2024-01-24 673340 665939 210337 207164 335918 342771 355003 352028 225798 225521 273552 278607 314990 317118 4217609 4572684 6494731 6274733 1151133 1186300 306451 270782 284937 286396 324215 312983 312718 314914 218344 220449 723443 678478 1539770 1509555 466445 459045 675002 676579 846298 831931 887809 889912 930113 946637 917118 1013795 2142373 2266935 1322963 1127083 741397 728701 878868 878734 934336 943694 963729 975873 1087612 1094247 5004308 5160033 39.95 71.2 1
12:20:29 2024-01-24 678140 665953 210372 206554 335918 342771 354002 351474 226113 225152 276055 278610 314990 317566 4210685 4541899 6476161 6268942 1149846 1182923 306667 272225 284808 285521 323637 312508 312032 314657 218309 220449 723443 678963 1552412 1508229 466445 459009 673566 678091 847500 830162 888922 888846 930149 952065 917118 1015314 2145422 2266550 1322786 1125480 741397 728701 878868 876941 933636 942992 965793 976605 1087612 1094283 4986422 5141968 39.95 71.2 1
12:20:30 2024-01-24 677445 667840 210996 207199 335918 342614 354002 351776 226570 225152 276055 278645 313962 317226 4216709 4550911 6481585 6274733 1140767 1187293 306631 269546 285811 286159 322920 312983 312032 314657 218650 219411 714182 681395 1546002 1503138 466550 459764 677657 681610 848703 828985 888922 893414 931466 946601 919570 1016798 2146949 2257680 1298575 1125480 740340 728701 881370 878111 931650 945064 968856 976605 1086841 1094210 4975707 5139930 39.95 71.2 1
12:20:31 2024-01-24 677808 667840 210996 207317 335918 342591 353748 351137 226605 225152 275505 278714 315062 317226 4207276 4531087 6476236 6270050 1147279 1182886 304316 270747 285067 286396 323411 312508 312032 314657 218344 220449 723443 679448 1554624 1503138 468110 459404 675002 678608 847500 830162 889679 892295 930149 946637 916222 1016037 2145422 2262076 1300187 1125480 741502 728701 880118 878734 931650 944360 967129 976605 1086841 1094283 4991178 5139930 39.95 71.2 1
12:20:32 2024-01-24 677445 666895 210992 208038 336759 342555 353784 351812 226675 224994 274249 278714 314619 317226 4205137 4525391 6472259 6270258 1140730 1183936 305921 269581 285913 286799 322622 312508 311997 314657 218685 219728 714325 682371 1536227 1500735 466777 459764 676968 682615 848703 827810 888922 893414 930076 946601 918200 1016074 2148590 2254480 1309668 1125205 739285 728701 881370 878734 930989 943028 968856 975179 1086841 1092664 4980502 5141199 39.95 71.2 1
12:20:33 2024-01-24 676598 667139 211076 207608 336247 342735 351866 350750 226551 223413 275505 278714 314177 315370 4202139 4524504 6480975 6271027 1145721 1184033 304503 270369 284982 286159 323411 312508 311997 314657 218040 219763 723443 679201 1567051 1503138 465817 459728 675002 679607 847500 829573 888922 889550 932125 946674 917770 1015277 2145422 2263742 1300187 1125480 740340 728701 878868 878191 931650 944360 964581 976605 1086841 1094247 4990289 5138461 39.95 71.2 1
12:20:34 2024-01-24 679301 665698 211080 207384 336392 342469 353893 351740 226482 224994 275273 278679 314069 317371 4211441 4534364 6481006 6270258 1143240 1183936 304573 270369 285824 285521 322920 312508 312032 314435 218005 219728 717000 679448 1556185 1505006 466777 459728 676662 678645 847500 827810 888922 892111 932125 946637 918221 1016037 2145422 2257680 1317136 1125480 740340 728701 880744 876243 931650 944396 966715 978767 1086841 1094210 4975707 5144256 39.95 71.2 1
12:20:35 2024-01-24 679296 667767 210855 207499 336630 342627 351830 351245 226324 225152 272717 278430 312537 315550 4217810 4533910 6481585 6270126 1140730 1182923 305698 269546 285775 286396 322920 312544 311778 314657 218309 219574 714182 681395 1552805 1501681 467776 459764 676931 680608 848703 828985 887137 892148 930149 946601 919570 1016037 2142373 2256079 1305971 1125480 740440 728701 880744 878111 931650 945064 969999 973793 1086841 1092664 4988022 5143161 39.95 71.2 1
12:20:36 2024-01-24 679366 665834 211177 207673 336868 342735 353820 350961 226814 223171 272717 278854 312503 317299 4211554 4521204 6471609 6265509 1146574 1183936 304503 270369 285775 286070 323411 312544 312032 314914 218532 220070 723443 679448 1573529 1512948 466815 459728 675481 678645 848101 829890 888922 887888 930113 946601 918914 1016037 2145422 2262076 1313368 1127083 741397 728701 880118 878111 931650 944360 965991 978033 1087612 1094247 4999853 5126111 39.95 71.2 1
12:20:37 2024-01-24 679654 668703 211177 207494 336868 342663 352010 351726 226498 223326 272752 278828 312974 317371 4208796 4525391 6472259 6271027 1140767 1184047 305494 269546 285583 286159 323674 312289 312032 314914 218005 219763 715591 681646 1544191 1503138 466513 459800 676968 680608 848740 828985 888922 893451 932161 946637 917002 1016798 2145502 2257262 1307819 1125480 739285 728701 880744 878817 931650 944360 968856 973793 1086841 1094352 4980744 5133742 39.95 71.2 1
12:20:38 2024-01-24 679375 667767 211186 207673 335918 345635 354002 350930 226849 225470 273830 278819 314069 315586 4210685 4531124 6472259 6265787 1140767 1184600 306170 270369 285815 286396 322920 313239 312068 314914 218720 219728 721719 682371 1537064 1498879 466513 459764 677657 682615 848101 827810 890190 893451 930076 946601 919570 1016836 2150117 2256079 1304122 1122282 739812 728701 881804 878734 930329 944396 969546 978477 1087631 1094352 4980843 5137412 39.95 71.2 1
12:20:39 2024-01-24 678892 668786 210961 207164 333674 342915 353748 349693 226814 223482 275979 278854 312537 317622 4205437 4521387 6472259 6270258 1140501 1182923 306419 269581 284986 286396 322956 313496 312068 313883 218720 220106 720269 683349 1560661 1497374 467639 459800 676968 682615 847500 827810 889505 893451 930113 946601 917002 1017548 2151646 2256079 1307819 1120614 740868 727668 882425 878734 929011 943028 972020 977006 1086858 1093650 4961879 5131654 39.95 71.2 1
12:20:40 2024-01-24 676302 665948 210992 206589 335809 342771 354502 350293 226627 223482 272752 278749 312285 315442 4205437 4505095 6453609 6265354 1142943 1180579 306419 269546 285681 286396 322920 313019 312068 313957 219402 220449 714325 684956 1542272 1498166 466550 461323 677927 682615 846671 827810 889169 893451 929382 946601 918990 1019775 2151646 2259282 1295427 1120614 739285 727668 883170 876578 932317 945964 972020 978552 1084348 1094479 4980744 5133591 39.95 71.2 1
12:20:41 2024-01-24 677854 667831 211254 207524 336630 342879 354484 351425 226849 225470 273865 278958 312537 317154 4208796 4522175 6471449 6275152 1141314 1183936 307347 269581 285811 286893 322956 313496 312068 313957 219249 220414 709870 686424 1535653 1498166 466550 459872 677927 682615 846298 827810 890591 890517 931493 946601 919027 1019775 2151646 2258835 1298575 1120614 738758 728184 883930 880498 931654 947306 970125 977854 1084919 1094425 4976095 5133591 39.95 71.2 1
12:20:42 2024-01-24 676372 668740 211287 207457 333639 342915 355003 350750 226849 223585 273552 279626 313043 315478 4214802 4529170 6472259 6275152 1138066 1183945 309055 270369 284937 287095 322073 313531 313971 313993 219274 221138 729693 688881 1545721 1493918 466777 459872 676968 682615 846298 825393 889926 893790 930149 947747 917002 1019775 2154708 2258835 1285633 1122245 737181 728590 886401 879873 930366 946959 971945 979989 1085117 1092875 4966527 5126111 39.95 71.2 1
12:20:43 2024-01-24 673607 667367 211362 207203 334028 342735 354312 350611 226691 225521 272752 278993 313043 315478 4202972 4516118 6499526 6260886 1137629 1183663 307347 270369 284937 287095 323866 312289 314184 315358 218379 221830 745837 688389 1540947 1493918 465122 459800 675019 682615 848703 827810 887994 894424 932821 947747 915816 1019775 2151646 2253938 1307720 1128985 739380 731775 888931 878697 927686 946996 974394 980690 1085313 1090555 4953306 5122527 39.95 71.2 1
12:20:44 2024-01-24 670711 667575 211411 208578 335909 342771 354348 350894 226147 223551 272752 277264 315068 317408 4208438 4516118 6509561 6265787 1131962 1182886 306384 270782 284587 285236 324395 312983 311086 315802 218005 221138 720500 686637 1539426 1492858 466550 459728 672611 682555 850512 827810 886392 891964 936903 947078 913219 1021997 2148590 2257336 1303953 1135107 740440 728701 887567 880962 924867 944625 972968 983035 1084495 1088242 4933581 5137549 39.95 71.2 1
12:20:45 2024-01-24 669087 669259 210996 207199 334746 341735 353781 351708 226147 222827 273971 278923 312316 319389 4196153 4466316 6509561 6274770 1125531 1183095 305529 272763 286356 285579 322920 313496 311051 315802 218005 220484 720500 683349 1574150 1490742 467247 459836 672611 682615 851790 824189 883834 899289 937567 945073 909803 1019813 2151401 2250880 1281936 1133526 739285 729268 888748 879984 927027 944625 973081 982059 1082119 1088315 4944063 5128981 39.95 71.2 1
12:20:46 2024-01-24 668703 666834 210337 207492 334706 340739 354348 351425 226691 223585 276371 278008 312572 319389 4208325 4512547 6509561 6274733 1127134 1180579 306419 270404 285846 286284 322920 314230 311086 315573 218040 221138 732679 685934 1584313 1492858 467578 462510 672611 684070 853071 824225 884856 894461 938232 945740 911092 1024299 2154471 2254859 1303953 1135144 741120 728701 889340 880609 926405 943064 973081 982334 1084542 1089012 4924229 5136265 39.95 71.2 1
12:20:47 2024-01-24 668703 666388 210996 207195 335684 341735 353781 351992 226219 222827 274199 278889 312537 319389 4208796 4466316 6518886 6275152 1125780 1183206 306454 270404 285846 286396 322920 314928 311086 315802 218040 221173 721971 684956 1598620 1491800 467247 459872 672611 682615 853034 824809 885761 897264 938232 945974 914436 1022501 2154603 2239558 1303953 1135144 738758 727594 888078 880308 928352 937651 975711 985178 1085264 1087506 4917208 5125310 39.95 71.2 1
12:20:48 2024-01-24 668230 667835 210992 206627 334741 341771 355898 351992 226691 222827 274163 278923 311633 319352 4208796 4473302 6509561 6275152 1128740 1183936 306240 270782 286486 286535 322956 314487 311559 315802 218040 221173 723443 684956 1582361 1495394 467946 462306 673088 684283 853034 825430 886392 897116 940357 948660 914303 1022689 2154603 2247214 1305837 1135144 740868 727668 888115 880345 926308 937543 974469 983774 1085029 1088315 4935939 5136265 39.95 71.2 1
12:20:49 2024-01-24 668703 667831 210692 207658 337262 341771 354064 351708 226182 223516 274391 278430 312572 319389 4208796 4498750 6518886 6274733 1131532 1183936 306205 271386 285574 286396 323674 313531 311086 315802 218040 221173 720500 684467 1538197 1488735 467247 461323 672611 682615 851754 826637 887137 899067 938011 947987 911704 1022689 2154603 2250409 1303953 1134778 739285 727287 888115 881161 926271 937651 973081 982372 1081862 1089012 4905472 5132602 39.95 71.2 1
12:20:50 2024-01-24 667757 667831 211182 206593 335720 341771 353781 351992 226498 227624 272752 279512 311633 319352 4208550 4434843 6509610 6279630 1125531 1183936 305991 270369 286284 286400 322466 313531 310766 314914 218040 221138 723443 686915 1557579 1491512 467615 462546 672611 682615 853071 825619 886503 898391 940193 947005 913039 1021608 2151537 2234954 1430732 1134778 736656 726675 887484 881593 926308 937687 975748 983066 1086841 1088242 4896093 5132602 39.95 71.2 2
12:20:51 2024-01-24 671987 667835 211689 206554 334710 342289 353250 351137 226919 223326 272752 280360 317646 318639 4196190 4444981 6472361 6275152 1128740 1180579 308983 274758 284973 287001 322429 314230 311523 315358 218379 220520 723443 688881 1536012 1479112 466550 463927 673566 684371 855970 826794 883648 897264 940897 950432 913039 1016686 2151646 2232134 1296726 1134778 736213 723994 889377 883043 925090 941954 975314 983066 1088164 1085094 4888858 5126299 39.95 71.2 2
12:20:52 2024-01-24 670553 667367 211693 207160 334644 342541 353745 349836 226305 224555 272682 280325 314919 318305 4208438 4465662 6453609 6283696 1127899 1183936 307062 270299 286338 287001 321906 314415 311742 315580 218309 220449 723443 688881 1535209 1484698 467776 464292 675171 684334 856580 825619 884605 899929 940824 948272 913689 1019738 2148169 2238172 1305837 1136395 737181 727668 887842 883672 926308 937615 973853 985575 1086841 1088242 4906589 5122527 39.95 71.2 2
12:20:53 2024-01-24 669651 668781 211653 206914 334710 342494 355756 351920 226849 223292 275358 280404 312285 319054 4202072 4441939 6490129 6274733 1127134 1184033 306384 270369 286687 286400 322920 314451 311523 315550 218344 221138 721971 684918 1583211 1492356 470416 462184 673455 685529 855399 827971 886243 899817 939453 947602 914287 1021959 2151646 2239709 1305837 1136395 739380 727668 889340 882844 926308 937651 975003 984476 1085264 1089783 4900689 5130552 39.95 71.2 2
12:20:54 2024-01-24 669688 667191 211693 207164 336190 342771 354312 351992 227203 223326 273517 280129 312503 319316 4199182 4451211 6500236 6274733 1129434 1184047 306384 270369 286687 287422 321942 315122 312032 314554 218344 221138 723443 688389 1535072 1492356 469447 463746 673529 685529 856007 826794 884870 896857 940897 947747 913182 1021231 2154603 2239253 1424864 1134778 738758 727668 888115 882881 928969 937651 976008 985178 1088384 1089012 4891283 5123170 39.95 71.2 2
12:20:55 2024-01-24 671662 667835 211653 206554 335689 342771 355862 351992 227553 223482 272717 280591 312285 319316 4208438 4441939 6472259 6274733 1126295 1180809 306384 270782 286651 287544 322395 314451 311778 315802 218685 221138 721971 687280 1560661 1497523 468778 463256 673529 685219 856007 826794 886205 898539 939655 947747 914136 1021081 2151646 2240842 1305837 1137204 738758 727668 887614 881557 926271 937651 973891 983774 1086569 1088242 4897190 5130552 39.95 71.2 2
12:20:56 2024-01-24 669651 667831 211684 206520 337516 342494 353745 351920 226884 223482 272717 280129 312033 318828 4202100 4451216 6481585 6274733 1128740 1183936 307097 269546 286213 287203 320967 314194 311742 315106 220356 221200 721971 690745 1536847 1487059 468110 464826 673529 684482 856007 824699 883131 898266 938492 950395 912142 1015277 2148553 2240842 1315253 1138014 737181 724273 889604 885463 923740 939292 974805 986736 1089706 1085131 4910094 5126224 39.95 71.2 2
12:20:57 2024-01-24 668099 665953 211649 206559 334644 342807 355130 351389 225449 224682 272717 279361 312537 317371 4212458 4499263 6439157 6274342 1135512 1183192 309019 270971 283201 291018 322395 314164 312221 315070 220356 221652 723443 687897 1530580 1485997 465119 463709 674965 681574 852998 829301 883797 896282 940897 946601 911629 1013795 2150117 2244626 1309603 1141262 739285 724543 889377 885463 926405 939292 972387 985178 1091287 1089012 4919500 5118871 39.95 71.2 2
12:20:58 2024-01-24 669012 667358 211501 207164 334644 341735 354348 352028 225763 223585 272717 278945 313008 319279 4211165 4514536 6443785 6274733 1141701 1180671 305529 271231 283996 287877 322633 313942 312440 315184 218239 221688 729693 685934 1556168 1490232 465450 463491 672611 680576 852998 830332 883611 892074 939192 954120 913039 1013347 2140851 2247824 1294537 1144077 743517 726636 885559 885191 929593 937543 968856 985165 1097604 1092592 4954791 5149309 39.95 71.2 2
12:20:59 2024-01-24 675255 667367 211689 207164 339258 342771 355505 354020 226849 224555 273936 280325 312537 319352 4199145 4526806 6462810 6284112 1144575 1185642 306775 272386 285324 287535 323351 314050 311381 315802 218544 220961 723443 679448 1549831 1497102 466113 463622 673088 679087 856633 833706 882466 888517 940009 957461 911740 1013347 2142373 2244588 1300187 1140827 744454 726636 884304 885463 931650 939292 966715 983029 1096048 1092628 4962982 5141199 39.95 71.2 2
12:21:00 2024-01-24 678140 667363 212101 206524 334680 342879 354752 352028 226498 225628 273517 281215 312033 317856 4199229 4529347 6444085 6284112 1147848 1188139 306775 273611 285325 287234 321799 315266 313156 315694 219073 220308 724619 679448 1537185 1497411 466737 464912 676441 678571 854244 831503 883797 890642 937829 954831 917118 1012348 2142373 2247936 1305837 1134778 742987 724543 881370 885559 934336 937543 964581 979539 1097604 1094247 5011305 5141968 39.95 71.2 2
12:21:01 2024-01-24 677812 665944 211689 207203 334028 344855 355003 351474 226147 224972 272717 278889 313043 315478 4205250 4583329 6406982 6285497 1152378 1184758 306559 271055 284457 288418 322512 313352 313791 313742 219227 220414 719363 682371 1548496 1496709 464788 459764 678407 676616 848703 834892 889146 888649 933518 955579 916966 1012625 2142373 2269781 1327307 1128689 744384 727668 883051 881124 931650 937651 963729 978033 1091287 1097384 5004398 5126299 39.95 71.2 2
12:21:02 2024-01-24 673607 667570 210952 207488 334132 342614 355505 352028 226147 223516 273936 278201 314954 317335 4202063 4562481 6481487 6285497 1151487 1187305 306847 271090 285868 286620 324443 313316 312803 315358 218685 221094 734172 679448 1536243 1510382 466777 459764 674946 681098 848740 830162 889146 888640 934142 952065 918423 1016836 2148169 2269660 1298575 1127083 742987 728835 880118 879984 934336 945731 965991 979501 1086552 1096607 4985338 5136265 39.95 71.2 2
12:21:03 2024-01-24 678819 667840 211510 207483 334675 344855 354502 351992 226849 223551 276371 278889 313008 318342 4211441 4525391 6471116 6282391 1141239 1187403 307637 272646 286105 287122 323375 315377 312982 315092 219402 220132 731186 685934 1547742 1500296 467578 462487 680786 684070 848703 828985 892150 894719 932125 946674 921021 1019079 2156241 2258835 1302273 1122282 741120 728701 884304 878989 931650 945731 970311 976605 1088384 1093401 4962086 5141968 39.95 71.2 2
12:21:04 2024-01-24 677342 669468 211510 207807 334640 344928 354502 351389 227273 223551 273552 278889 313008 315550 4193126 4522175 6480548 6278555 1145320 1189841 307171 271090 286544 287422 323902 315602 312982 313635 219876 220308 724619 684329 1565285 1505006 469112 462672 678888 684556 851153 830162 890448 893119 932821 946710 924406 1021231 2154708 2262076 1320903 1127083 741397 729350 884931 880308 935015 948408 973081 978767 1088127 1094210 4975933 5142143 39.95 71.2 2
12:21:05 2024-01-24 676863 669250 211719 207837 334401 346638 355935 351956 227553 224555 274391 280560 314461 315550 4217810 4518590 6490519 6282391 1144575 1189223 308314 271196 286450 291173 324395 314678 314670 315322 219899 221483 726385 688881 1556697 1500296 467909 463293 680369 685743 848740 830162 894405 897264 931493 946674 921674 1025069 2160918 2268502 1317136 1123879 739285 728283 888115 882881 931650 947069 974469 978767 1088112 1094283 4966631 5137299 39.95 71.2 2
12:21:06 2024-01-24 676347 669729 211759 208140 335691 345903 354312 351992 227553 224711 274391 280595 314461 315514 4220820 4531087 6490129 6291824 1144575 1186354 308314 271801 286486 288310 324215 313937 314856 314914 219745 221830 718819 688881 1544368 1499544 467909 459512 679850 686017 848740 829573 894405 898681 932821 946674 922365 1022367 2160918 2268502 1305837 1125480 740340 728516 888115 882881 931650 947738 974469 978767 1088384 1094283 4976151 5139930 39.95 71.2 2
12:21:07 2024-01-24 675869 667196 212866 208316 334671 346393 355414 352028 227747 224903 275622 280630 315411 317856 4221945 4524039 6499413 6311872 1149846 1196638 311202 273936 288527 288728 325550 318833 316943 316775 222400 223741 727856 695327 1548981 1507412 471722 467220 686073 691835 859789 839381 905155 909854 946754 963204 931585 1038479 2188736 2303747 1307819 1147340 752385 745024 907896 897227 944643 967064 993885 1002999 1106824 1112479 4966527 5201869 39.95 71.2 2
12:21:08 2024-01-24 686569 682140 214945 211918 346607 353956 369893 364029 230725 231092 282355 289110 323943 328104 4285281 4565753 6593711 6424792 1193178 1234035 317092 281707 301170 301401 341218 331942 330822 333830 225938 230263 748452 705726 1602329 1534061 479938 477011 696730 704048 893534 867041 918302 928886 977802 993998 944469 1053265 2238279 2348731 1417039 1173643 774483 754218 924442 930166 977056 983481 1009049 1023099 1142979 1143093 5147282 5277221 39.95 71.2 2
12:21:09 2024-01-24 704252 694016 216922 218178 352302 360907 381196 378658 235893 234105 292790 296868 331421 333217 4330037 4641761 6747777 6499715 1208500 1263558 323014 285584 310286 306458 351857 341861 338117 342325 229427 232026 742912 720264 1585424 1544397 486245 484157 702720 712295 897199 869507 925670 938080 979916 991192 947260 1052413 2270300 2383425 1334086 1187176 776160 760064 931696 932154 974980 983481 1013099 1029094 1143704 1139790 5122762 5314333 39.95 71.2 2
12:21:11 2024-01-24 714441 704343 216253 214123 353856 364084 386398 387194 236098 234801 293797 298849 331801 335319 4358196 4685025 6753123 6527411 1229234 1278256 321061 283471 310286 309976 353772 342451 339450 344783 227767 231340 752168 717178 1637834 1555852 486971 480639 696730 708152 892900 862065 918302 931599 965138 975766 935637 1044900 2277040 2366561 1417039 1173643 767341 753539 930998 924309 959310 975757 1001708 1015281 1127159 1124809 5094565 5318126 39.95 71.2 2
12:21:12 2024-01-24 717622 707338 215164 209916 355980 363525 385240 384460 235191 233431 294335 299267 332751 332712 4367762 4741815 6781953 6551419 1234834 1281998 318569 279929 309083 308103 354420 341861 338699 342325 227584 229227 740569 716666 1585478 1554747 483360 475668 689556 696980 880625 855391 907364 915645 951068 955687 918990 1032105 2267748 2357354 1422755 1162675 757989 746800 918460 912475 949416 963912 990989 1001790 1109695 1105743 5069988 5293929 39.95 71.1 2
12:21:13 2024-01-24 713104 710422 211477 207533 351272 358020 384442 383374 233398 232067 293820 298778 329138 332387 4357998 4717935 6714253 6527297 1244259 1286500 314087 278101 306478 304577 351857 340038 334605 336106 225666 224933 744341 711300 1617243 1556248 479258 474357 686110 691835 863190 841233 900017 903298 928762 947315 909840 1010423 2253643 2366561 1328436 1144077 748637 741937 904036 894793 938204 956848 974469 976642 1088384 1093168 5094565 5290138 39.95 71.1 2
12:21:14 2024-01-24 713345 710305 207551 203897 346987 354043 383319 377643 231079 228876 288793 295320 325888 332212 4352122 4602960 6686743 6527487 1241903 1281998 308314 274935 303666 305129 348368 338227 332598 334556 222734 222565 732503 701709 1587860 1549237 473400 471248 674469 678608 857923 837004 878637 885500 920997 938638 892097 985973 2228754 2335626 1311486 1144077 745975 727255 888115 891442 931650 936641 954377 967343 1088384 1081195 5109345 5272871 39.95 71.1 2
12:21:15 2024-01-24 721716 708965 206227 204250 342897 351677 378979 378356 233229 228370 288324 292507 325872 329129 4367471 4720112 6723784 6504559 1237479 1285643 308314 272476 302770 303311 348684 337261 331789 333551 220811 222067 743469 707746 1598417 1544124 473400 467551 667826 678128 850549 824189 871977 884470 911881 919524 882940 985973 2231923 2332281 1305837 1144077 738758 727668 890010 882917 919720 928673 954377 962258 1066731 1073680 5084501 5284258 39.95 71.1 2
12:21:16 2024-01-24 717452 715490 205970 203104 343493 350688 380833 377451 230254 227778 287657 295059 325188 330443 4386418 4684874 6723770 6565473 1253463 1291218 307382 272060 303236 303088 345512 338582 333572 333830 221537 223741 737194 705726 1598360 1558457 470051 465241 670989 672440 843866 829573 873218 871214 902496 924908 880331 970246 2225826 2360701 1317206 1136395 741397 728184 881096 877782 922430 928601 943723 955872 1077535 1076038 5182158 5320303 39.95 71.1 2
12:21:17 2024-01-24 724621 712300 209825 204135 344796 351677 382274 381214 233193 226914 288721 294470 327915 330912 4411678 4758307 6818053 6560791 1231320 1296663 307813 271006 302656 303275 346553 338191 332328 335754 221191 222067 747818 714111 1585120 1540017 467983 465930 665903 673395 848703 820942 863932 872523 906751 915807 869242 973053 2231923 2323822 1309529 1147340 735608 720344 885596 882415 913030 924887 947612 958372 1060687 1063824 5075068 5319909 39.95 71.0 2
12:21:18 2024-01-24 721481 719638 205927 203113 343458 351821 382614 381214 229611 227848 288649 295718 327191 330308 4439571 4766475 6762614 6584086 1272242 1305837 305956 272060 302692 303311 349738 337681 332868 333866 222614 223584 746596 710434 1584632 1562889 470718 465241 669720 673137 839520 820942 868978 871214 894613 910281 876303 967338 2231590 2348147 1317136 1131104 735085 725642 883215 879444 915157 928097 941029 948980 1064496 1069812 5177455 5358033 39.95 71.0 2
12:21:19 2024-01-24 730778 724218 205680 203214 344982 354885 383223 378997 233264 227107 288811 295517 329209 331183 4451948 4731927 6807973 6631389 1264617 1309658 308089 272060 303666 304914 348684 340277 333807 333830 222927 222410 748629 707746 1589895 1561779 467776 467220 668299 670463 842039 820588 865237 866445 897596 915843 869585 958077 2235098 2346483 1298303 1144523 739380 723580 878831 881235 915807 923017 934581 951766 1065973 1063824 5175942 5374399 39.95 71.0 2
12:21:20 2024-01-24 737623 725580 206291 203144 343515 354994 383223 382292 229210 227848 291042 295303 330205 330076 4477032 4825595 6883517 6631124 1248192 1309658 307848 272060 304114 303737 350243 340349 333807 334556 222230 223098 750718 717178 1590114 1553643 468683 465240 664346 673395 845699 816262 857805 869525 899220 906605 861562 963701 2240357 2334422 1311486 1150614 734112 721527 885564 879984 906561 920337 941590 945976 1052707 1057550 5145233 5386330 39.95 71.0 2
12:21:21 2024-01-24 733156 728666 206356 203166 346121 354972 386722 382292 232669 228556 290499 295080 330241 331346 4495763 4836866 6840059 6659261 1277946 1318877 310003 271266 304542 305129 351893 340038 333843 333866 222677 223098 754347 717178 1604232 1567677 468683 464972 665903 672918 837105 815070 862667 867060 888442 900862 867083 962522 2251339 2358168 1309603 1134335 734112 723028 880081 874447 907972 919551 933010 942238 1057421 1062990 5229883 5398682 39.95 71.0 2
12:21:22 2024-01-24 740024 732956 206106 204066 344527 355496 387575 380919 233299 227980 292182 293950 331170 333361 4512575 4784359 6854600 6710743 1281068 1322628 308314 272512 302231 306528 351326 340599 335732 334556 222998 223443 750059 711061 1610739 1574661 465853 462546 664889 666064 836777 820942 857632 857840 889359 910540 866166 951079 2238555 2370780 1329009 1144523 739285 721874 876376 875000 911805 921024 926832 940822 1062278 1057819 5229883 5419444 39.95 71.0 2
12:21:23 2024-01-24 752322 733388 205970 204356 345631 355747 386149 384121 233334 227072 293119 295320 331170 334729 4536116 4867230 6957180 6717153 1271898 1322628 307382 272928 301772 305558 351893 341344 333807 335636 221883 225373 753618 712075 1603900 1572135 465195 463927 660552 666064 838993 820423 850720 857524 894908 905395 853515 947659 2235938 2355608 1334877 1155019 737181 718165 877076 875693 903990 910574 924822 940855 1054652 1047925 5211072 5423365 39.95 71.0 2
12:21:24 2024-01-24 741825 734427 205684 203789 348488 355747 385527 383241 233264 227460 291473 297148 331170 331381 4551955 4919077 6952172 6701371 1265014 1326293 307418 271231 304577 305129 351893 341861 333807 334591 222927 223132 753618 722471 1603807 1562616 465450 464912 661525 669863 839798 813919 848978 857803 889847 897268 851374 950369 2239611 2333042 1322963 1149789 729933 717443 878868 873104 896715 911908 929583 933934 1039037 1046776 5197675 5427239 39.95 71.0 2
12:21:25 2024-01-24 741030 738881 206360 203789 347444 355496 387957 383277 232867 227848 291733 295767 335452 333433 4561044 4950085 6952285 6729487 1279525 1330938 307418 271231 304331 304664 354420 340864 332868 335600 222578 223132 745771 719233 1622166 1574625 468778 459584 660736 669312 836994 806948 846416 857692 884212 888468 848606 948029 2244770 2358168 1315287 1146523 730975 719481 876801 867023 894512 910502 925661 930068 1042284 1045597 5265617 5442760 39.95 71.0 2
12:21:26 2024-01-24 738120 740719 205049 202787 347688 354994 387231 380884 233229 227072 291248 296250 331636 333361 4580051 4921922 6905009 6743910 1286281 1334716 307813 270334 304350 304200 351893 339727 336067 335718 222230 223443 747818 725445 1616681 1583353 466445 460016 658859 666027 830226 809764 848941 855887 875343 888368 850489 943619 2250764 2360701 1315287 1135460 726781 719481 872097 862009 894770 910574 919600 924903 1042284 1047889 5297556 5449428 39.95 71.0 2
12:21:27 2024-01-24 748445 741722 205503 204070 345287 353956 387885 385551 229450 226369 293010 295286 331170 335428 4595969 4919591 6910553 6771805 1305923 1337317 304538 270782 302656 303240 351893 340313 333807 333551 221982 224020 759280 718996 1635365 1590400 466001 460669 660442 664065 828111 807058 847845 850429 873256 886746 845455 938318 2239871 2365683 1322786 1134778 729933 717443 865246 860716 898627 909370 910314 922197 1042185 1044009 5314533 5473658 39.95 71.0 2
12:21:28 2024-01-24 755778 743560 209780 202971 345287 355999 387921 382096 229450 226404 292035 294155 332103 332387 4598782 4886752 6952172 6790563 1307654 1335016 305281 270971 302024 303987 353703 342444 333302 335609 221897 224214 759237 714111 1666752 1598097 465475 458714 655713 658259 824910 808761 844455 844907 868791 887221 843044 932536 2222029 2361165 1325096 1138014 730975 716934 861599 859462 900680 901596 907617 920811 1041287 1039551 5345339 5486943 39.95 71.0 2
12:21:29 2024-01-24 760239 745736 209347 202789 345600 355999 386106 382578 229450 225984 291284 295286 331869 330344 4617512 4903257 6957180 6809320 1300193 1333271 306739 270657 302776 303950 351569 341473 333699 333758 221360 224020 747200 714621 1627598 1595155 461498 456125 655126 656670 823415 807021 842162 839400 864424 886338 839460 923619 2226914 2369921 1307359 1138014 729413 713279 862212 860242 891566 901553 907617 916780 1042284 1033208 5344788 5496322 39.95 71.0 2
12:21:30 2024-01-24 760624 747920 209307 202440 345010 355496 385491 380954 228969 225669 291253 294429 331170 330344 4633484 4914834 6971037 6801101 1298105 1346168 306271 270730 302880 303097 349313 341473 333140 333649 221360 223706 747557 717178 1610807 1590762 460068 455979 653270 654955 819879 804599 838421 834543 862197 881485 834492 917880 2225826 2360701 1325531 1137204 726820 710261 859765 857803 888105 898040 903028 915439 1034777 1030434 5339177 5496322 39.95 71.0 2
12:21:31 2024-01-24 757797 747399 205196 202325 344492 353920 384337 384387 228969 224937 290395 295267 331170 332351 4633484 4959021 7013230 6840225 1296324 1341490 305017 270467 301914 302176 349031 340989 332562 332819 220811 222801 741483 720779 1610212 1590627 458742 454837 651384 652879 817557 802502 834257 832541 859686 874600 832601 914294 2225826 2357354 1327566 1134778 724189 708249 855947 855336 884414 894678 894171 909886 1032802 1024483 5322517 5501774 39.95 71.0 2
12:21:32 2024-01-24 758450 749418 204908 201659 343182 351821 384302 382060 228330 223585 290354 293507 330205 332118 4645609 4942651 7027632 6838907 1300042 1342916 304695 269598 301170 301824 347634 338191 331538 331561 219982 222453 753618 717178 1608495 1590135 457452 450895 649542 649190 813981 801214 830440 830180 854692 870375 827741 910979 2226090 2335626 1343266 1134778 720068 704636 853048 854124 883042 891189 895708 908886 1025658 1022874 5320137 5511146 39.95 71.0 2
12:21:33 2024-01-24 759962 749581 204908 201479 344982 351821 385527 385551 226849 224243 288779 294481 330205 331346 4658295 5002307 7053242 6830283 1300042 1344093 303023 269209 300745 300451 349487 340241 329288 331812 219934 221830 757206 717178 1611894 1586117 455684 455802 649083 650644 815785 795561 824954 830180 854692 865587 821020 908918 2216553 2329734 1313359 1138014 720581 701041 850310 852878 879328 881149 890591 907219 1023573 1016545 5295721 5516582 39.95 71.0 2
12:21:34 2024-01-24 763292 750493 205336 200332 343042 351857 384337 380919 226147 225286 288577 292146 330241 329310 4670609 5028229 7088270 6847223 1298336 1340824 302065 268580 299328 299260 348684 338976 330581 331166 219367 221138 760868 716154 1617570 1586117 456718 454801 645733 647283 814169 793097 820530 824134 854276 865528 813164 901033 2213569 2324747 1307490 1141649 718019 699055 848717 850996 875088 879358 890438 904935 1015029 1010700 5305127 5524458 39.95 71.0 2
12:21:35 2024-01-24 763840 752239 204581 199079 343042 351501 383188 381731 225798 223585 286866 292587 328889 331160 4674763 5045470 7097061 6844807 1296324 1343027 300447 267486 300067 298805 347492 340265 326776 331310 218532 220484 752381 714621 1607523 1586117 454209 450859 642216 645735 813981 792157 816379 822931 851038 861491 814108 904524 2216553 2317238 1317333 1138014 712752 698065 851130 848583 867110 874267 890513 899613 1008813 1000656 5267608 5515080 39.95 71.0 2
12:21:36 2024-01-24 768128 752239 203616 199079 343042 347456 382883 380884 225449 225470 287405 294832 327402 332208 4691054 5064121 7097841 6837456 1283188 1343383 300760 266630 296555 298181 346553 339062 329646 330808 216920 221138 752866 717178 1640022 1584992 452278 448076 636686 643869 809523 785942 811570 822968 845638 854837 807026 904693 2216553 2303747 1305211 1134778 707188 696017 848717 842407 863429 877814 890181 895573 999645 1005965 5276910 5524458 39.95 71.0 2
12:21:37 2024-01-24 753156 753306 202985 198859 343006 350836 386627 378709 225171 225470 286195 293684 327543 331013 4688068 5090967 7074864 6825857 1294634 1337096 299571 264962 297500 297572 347634 338582 327129 329809 216652 220260 754337 720413 1649283 1581381 453379 447375 636686 644820 804234 782950 816342 820960 836511 847487 811800 894143 2216553 2331387 1307490 1119364 706183 699055 843880 836355 864041 874231 883159 888852 1003287 1000656 5365392 5524458 39.95 71.0 2
12:21:39 2024-01-24 754370 754293 202027 198694 342460 349347 384194 378925 224614 223889 287908 292515 326064 333304 4701765 5018674 6985156 6841952 1300298 1344554 300447 264150 297500 295897 346275 337277 326776 326537 217292 219728 752866 724020 1603753 1586117 449954 446438 638518 644820 801465 781841 811261 813826 837100 847523 805847 891678 2205712 2338941 1327307 1122245 711229 698065 835896 834506 867110 871592 873209 886285 1005924 1003123 5408588 5542124 39.95 71.0 2
12:21:40 2024-01-24 766332 758405 202058 197905 340784 349487 384442 378817 225125 223696 286159 292006 327156 328432 4715363 5010899 7017160 6868684 1317110 1340824 299664 264997 294748 295450 346518 336253 325265 326762 216467 219079 746369 714365 1642878 1599873 451637 445747 635783 636294 798064 784062 811211 810589 834731 854837 802580 886317 2204145 2311456 1325313 1127083 707188 691331 834712 838444 863429 865469 871931 888852 1003979 997021 5337677 5557597 39.95 71.0 2
12:21:41 2024-01-24 764532 756517 201498 197836 339693 348099 383898 381069 223265 223261 286101 290236 326837 329646 4715363 5062791 7072672 6865593 1300223 1346963 297918 263307 295865 295915 344855 337277 324830 325287 216652 217719 753618 715131 1606595 1586117 448127 447009 636234 636515 802640 780733 802463 810589 836507 845747 796692 886280 2204145 2302113 1327566 1131518 702879 688884 839497 834543 853002 863919 877695 885023 990478 992566 5309136 5552144 39.95 71.0 2
12:21:42 2024-01-24 758991 755841 201467 197175 341344 346883 381971 378997 222611 222820 287013 290731 325907 329345 4723915 5113546 7136021 6865593 1284979 1344093 297482 262501 292920 296576 344674 335469 324830 325743 216652 218668 751395 720413 1609304 1581381 446539 444453 628477 634712 799491 773743 801321 811740 833513 837840 792761 888214 2198008 2312960 1318580 1127083 699879 691331 835896 827168 850247 864923 871968 877634 986780 993993 5360822 5556115 39.95 71.0 2
12:21:43 2024-01-24 760352 755898 200380 196053 339597 346393 382596 377608 223299 221749 283254 291155 324965 329769 4729897 5090469 7069084 6860696 1292788 1337022 297978 262243 293608 295334 344403 333510 323880 325515 216043 217312 749923 717178 1613668 1581381 446963 441651 627103 634712 792258 769296 802313 809441 822573 835476 793208 881101 2198008 2308045 1301622 1111621 697393 687957 829688 824134 852257 863700 868263 876065 986965 993294 5389926 5554043 39.95 71.0 2
12:21:44 2024-01-24 759632 757104 200547 195989 336702 346883 382814 375525 222577 222145 283943 288478 324664 324528 4733272 5051963 7013132 6865169 1302053 1340824 297849 260467 293850 294256 344855 333244 324336 324852 216347 214996 755068 717178 1620658 1586117 446296 439149 629475 633776 788896 773743 801321 797945 820757 837847 790781 874424 2185627 2296162 1287928 1123879 699381 679844 826873 830314 853506 855360 860819 876810 989771 984100 5350388 5555574 39.95 71.0 2
12:21:45 2024-01-24 764537 755930 199500 195480 336457 346393 380906 377787 220868 221749 283065 287465 324210 326934 4742367 5097391 7082540 6884350 1302053 1342612 296197 260830 291886 294434 342397 333438 323424 323543 216347 216058 754337 715131 1616285 1586117 442744 439516 627589 628607 792258 772099 792813 800247 822573 834297 785812 874424 2191850 2280463 1323318 1128179 694504 681970 833785 826776 843035 856001 866273 872596 974828 979926 5305127 5552594 39.95 71.0 2
12:21:46 2024-01-24 755900 755870 199783 196616 336773 345415 379015 373803 221209 221248 287381 288264 323201 327432 4748627 5162235 7093659 6856214 1288011 1345545 295008 265472 292920 292128 342879 332428 321334 324816 215133 214996 748452 720264 1632057 1581624 444318 438415 622117 630460 786592 764510 795459 801382 814050 826982 786387 873409 2185627 2309208 1290339 1115591 695496 684542 821020 817797 847357 857761 855768 862561 981347 979159 5395328 5553115 39.95 71.0 2
12:21:47 2024-01-24 764558 757109 198435 198864 334750 346393 378568 373803 221209 220145 287358 287534 322906 324419 4752016 5062791 7042351 6884350 1314312 1345132 293256 264689 296748 291176 342879 330384 320981 323639 214608 214744 749923 713092 1610794 1595337 443058 437893 624428 625518 780834 765928 790883 793300 818132 828220 775012 862485 2179457 2293445 1319426 1128652 696490 680075 821020 820541 843035 847442 854674 865092 976830 964602 5352155 5561748 39.95 71.0 2
12:21:48 2024-01-24 767984 756421 197841 195220 336728 342915 376600 374400 220155 219802 283066 288478 321938 326400 4760564 5156015 7162357 6893729 1296446 1341120 292604 260613 291871 291684 341879 332253 318936 324071 213414 214560 754337 712584 1612828 1583868 440907 437374 618026 623368 783607 761256 783626 794943 816395 820684 774662 870099 2182304 2291817 1278147 1118780 690554 678594 821057 814011 834703 847550 859189 860145 966472 970131 5376111 5564832 39.95 71.0 2
12:21:49 2024-01-24 756922 756517 197810 195220 334750 342253 377733 372127 220528 218895 282230 287604 321229 324564 4767358 5149356 7103091 6870068 1292788 1339872 293945 259626 291642 289915 342361 329314 319939 322920 212710 214079 753581 717178 1606910 1576897 440622 432867 616495 623711 776595 756402 790550 792485 808152 823082 778782 856933 2176373 2309245 1292647 1113206 692525 678741 813568 811482 841565 848132 846630 858309 974210 973053 5446210 5572774 39.95 71.0 2
12:21:50 2024-01-24 769437 759258 196854 194946 333639 341771 376600 374364 224201 217759 282630 285122 320746 324167 4770760 5070176 7062546 6872841 1310548 1343138 292364 259223 288559 289809 340811 327824 319939 320410 212745 213348 746981 709037 1632609 1590627 437553 433663 616682 619393 778252 760712 782261 783687 811818 823119 769510 856896 2177904 2266788 1315356 1119364 684148 672793 820264 813753 829054 838537 853178 858731 958784 962424 5325936 5571075 39.95 71.0 2
12:21:51 2024-01-24 756573 757068 196538 194680 334028 341699 377697 373202 223711 219083 279671 285762 322913 324383 4774165 5189204 7149627 6884350 1277872 1341120 293462 258139 288689 290109 338686 328320 317937 320375 212376 212246 755074 720413 1596704 1574097 436310 432624 615116 622891 780468 751634 778917 787428 804652 811324 772257 858117 2179463 2289657 1301375 1103919 683173 673381 814145 808184 832810 845470 844113 850719 963011 966659 5408588 5574009 39.95 71.0 2
12:21:52 2024-01-24 759908 759249 200346 194401 332945 342253 376528 371895 223903 217724 279707 284038 322686 321406 4774165 5118797 7062733 6893729 1309650 1340861 290281 257380 290427 287853 338722 329907 317937 318923 212008 213600 750952 713853 1614285 1592665 438801 433663 617771 619796 771543 758553 781361 781675 804881 817898 765700 849016 2162294 2277722 1315356 1119364 686634 669849 810649 809367 830231 836648 842152 851965 961922 956154 5361560 5582139 39.95 71.0 2
12:21:53 2024-01-24 769076 757072 196504 193577 333586 340667 373977 372021 220026 217351 279599 285866 321328 322418 4795454 5170764 7162338 6912210 1298299 1337096 289031 256984 288486 287809 337665 330374 315816 320669 211162 213458 753581 711300 1609392 1585882 435691 431938 612496 614323 774943 751217 776107 784080 802488 807103 760605 853872 2167074 2282446 1313321 1109381 679292 672904 811837 801346 823055 838500 842877 843979 955910 955552 5407688 5589960 39.95 71.0 2
12:21:54 2024-01-24 759155 761411 199787 193788 332945 337831 375999 370056 219565 217013 279599 283870 321328 322347 4783544 5111616 7057696 6884350 1292836 1342073 290316 255372 288400 287181 336649 329207 318464 319163 211796 213423 742568 720031 1619423 1584755 435072 431211 613733 618002 767113 752051 774653 774860 797899 809042 761150 841505 2154708 2272010 1313321 1117771 683173 666626 804899 804765 825499 829523 837293 846495 956587 951114 5359807 5590109 39.95 71.0 2
12:21:55 2024-01-24 769076 757113 200175 191913 332652 336542 375227 372938 218883 216305 278705 289258 319353 323399 4795543 5183735 7175877 6912599 1296446 1335963 287177 255161 286593 288752 338614 328181 315600 320784 209850 212896 749923 709774 1603729 1583353 432462 430601 608163 610351 768853 744882 771188 779536 798060 800054 757966 848876 2160918 2276107 1315356 1106882 677362 668116 806939 796633 818685 835467 838561 839658 948738 952002 5412453 5585689 39.95 71.0 2
12:21:56 2024-01-24 761325 759254 196433 192222 332674 336000 373154 369984 218848 215001 279366 284069 319317 322872 4792922 5141058 7055929 6893729 1291867 1340847 289392 255090 286562 288513 336507 324424 318908 318038 209704 212860 742944 719233 1638929 1580259 432303 426324 608163 615820 762473 745872 771150 770405 790570 808135 758388 839824 2151646 2259282 1309251 1110038 679017 661811 798041 802483 823382 825223 828032 843342 953843 945677 5369226 5590109 39.95 71.0 2
12:21:57 2024-01-24 767425 757068 195746 191554 329965 336578 373183 369984 218158 215001 276185 284867 319093 319463 4783907 5179905 7135195 6902959 1299966 1343289 288820 254448 285561 287959 333866 327790 315708 317589 209522 211347 749923 709495 1622734 1581381 430055 429687 608594 611182 766029 746123 767196 772665 792251 799463 751370 843326 2154708 2250732 1309251 1105308 673821 663690 802617 795276 814136 828175 830000 833484 941192 948158 5408588 5590109 39.95 71.0 2
12:21:58 2024-01-24 761292 759254 195471 190690 330933 336802 373975 368835 217526 214266 277850 282412 317392 321406 4783944 5168660 7103091 6911166 1289593 1338517 288604 253243 284604 286316 337694 323751 314748 315838 207996 211671 743130 716666 1615187 1576897 429982 423746 602441 608856 758027 737962 765433 765910 784293 800090 755944 830365 2145422 2259282 1307216 1099929 673821 658673 793397 797835 816368 819210 823151 839383 947394 940640 5372251 5577728 39.95 70.9 2
12:21:59 2024-01-24 769076 757077 195471 189485 330661 336338 372131 369095 216851 214599 276734 282376 316400 320397 4818666 5187146 7185083 6928277 1292106 1339470 285976 253208 283130 285601 335791 324172 313017 315622 207313 210385 746116 707746 1598424 1575779 427950 423457 601475 605632 759130 737439 759076 770405 787181 793477 747664 833516 2151646 2260436 1307216 1091363 668089 659901 793397 788704 815753 826614 819936 830332 946052 937561 5411623 5593958 39.95 71.0 2
12:22:00 2024-01-24 764966 759258 194238 190351 327910 336813 369893 367138 216851 213603 275691 281250 316878 320821 4816676 5111616 7103204 6933231 1312346 1339475 285374 252855 282342 284414 335791 322423 313714 314626 209108 209951 742568 705726 1607152 1589269 428255 420891 601475 602941 753147 737962 756287 761237 786031 793513 743978 827930 2138790 2232874 1297041 1100713 666156 655568 793397 788400 805984 820509 825568 825471 933486 937259 5427399 5595494 39.95 71.0 2
12:22:01 2024-01-24 759807 759254 193594 190052 326886 333239 372131 366293 215544 213603 275884 279508 316143 321275 4804520 5166948 7082102 6904934 1292713 1335963 286911 255767 282302 283746 333649 323296 313935 312897 207740 209512 749769 717448 1599347 1575779 427038 421223 601475 607131 754360 735881 760047 756794 778173 791065 746164 823086 2133101 2242098 1304984 1106882 670947 654757 791113 790419 804319 811532 822530 829830 930044 928475 5345453 5585854 39.95 71.0 2
12:22:02 2024-01-24 757645 757762 193590 189386 325967 333866 369893 363264 215509 218102 275822 281119 315411 319138 4821059 5246543 7165787 6889115 1274238 1333418 285624 255335 285352 283910 331847 322913 310579 313957 207638 208865 754315 717178 1573882 1566294 426431 422446 597260 605632 754360 730904 756287 763471 774045 788974 745254 820679 2133101 2262076 1313253 1092923 666367 653086 786407 788667 809491 811559 811560 830332 938200 929537 5378645 5585703 39.95 71.0 2
12:22:03 2024-01-24 764039 757109 193555 188198 326904 332513 368190 366551 214979 214348 273971 279512 313550 320001 4831650 5213327 7193923 6931244 1291697 1337772 283915 251991 282938 282563 332387 323600 309497 313957 207054 208172 742568 706457 1614340 1572135 424317 419897 595534 601025 751505 729464 751472 761237 779172 784464 737177 823050 2139330 2248011 1317445 1086737 662578 653086 786570 781822 807200 816159 811202 821007 935508 933872 5434971 5591505 39.95 71.0 2
12:22:04 2024-01-24 765539 759258 192336 188494 324885 332783 366497 364903 214773 213597 272752 278624 313550 318087 4831650 5118955 7092945 6932366 1311485 1335348 282912 255695 279689 281751 332603 319468 311051 310353 207372 207703 743130 703713 1612320 1581381 423416 418476 596414 594961 747321 728912 747067 753472 777483 784427 738041 819251 2133101 2222513 1291401 1094428 662106 651238 786407 778360 798032 811532 815099 817999 923647 931511 5429046 5581863 39.95 71.0 2
12:22:05 2024-01-24 756582 758717 190924 188812 325014 331776 368781 362141 214074 213747 275005 278221 316095 315225 4832339 5150566 7055929 6893729 1292799 1336060 282125 249625 282738 280271 330844 319208 309595 309878 207054 206343 739625 707746 1582770 1576897 423416 419068 596414 599636 745282 728595 752579 750437 771507 783803 733683 815867 2122319 2228458 1284831 1097583 658817 645515 786407 779536 796866 809377 811504 818598 920965 919569 5417994 5591505 39.95 71.0 2
12:22:06 2024-01-24 759817 760019 191398 187020 324996 329738 367601 364111 214349 212900 275432 277729 312939 318233 4821656 5192937 7107965 6872841 1283423 1333964 282015 249732 281271 280337 331345 319845 308235 310095 205893 207022 762093 712830 1586419 1567677 420877 414804 590172 597937 740883 722462 747030 749177 766097 783251 736999 810559 2117764 2220495 1307061 1093650 662578 643622 779154 778360 795402 802410 811779 818635 919160 919741 5333066 5578527 39.95 71.0 2
12:22:07 2024-01-24 754691 754853 190791 186986 325010 329702 368239 360790 213869 213534 272995 277834 313598 315406 4828346 5262013 7173429 6889458 1268621 1331874 281550 248228 281308 279349 327821 318502 308538 309157 205279 206559 749769 713092 1598417 1558457 419615 418476 589749 598047 742727 722499 746463 753599 761599 775414 733720 809369 2120812 2247661 1280762 1085192 658817 643892 774957 778948 795666 802446 804659 813808 923647 915743 5370262 5593958 39.95 71.0 2
12:22:08 2024-01-24 759659 754858 190289 186850 324721 331455 367386 363416 212651 213006 273031 277026 314797 317021 4849195 5230098 7205699 6921588 1273983 1331160 281669 248750 278259 279620 327556 320752 306340 309365 205279 206378 759812 709037 1601097 1565455 417105 414840 586918 590878 744111 719522 741510 750968 765556 772545 732608 811459 2123555 2234494 1286866 1080522 659755 647415 773859 773725 793345 802374 802236 813808 920965 915779 5380371 5604866 39.95 71.0 2
12:22:09 2024-01-24 766878 758669 190548 187676 323249 329631 365899 363818 212651 212390 270585 278034 313699 314082 4841123 5220825 7164381 6902331 1291697 1331883 278566 248192 277832 278178 327327 320298 306802 307971 204920 204885 740569 702710 1606469 1567677 417766 414876 588079 590416 744639 719803 739982 746979 766133 770845 728549 809369 2122319 2232911 1284831 1075647 653252 639965 771630 769241 793388 800045 801312 813456 919812 910520 5388064 5598962 39.95 71.0 2
12:22:10 2024-01-24 766786 758153 190213 187685 322377 329595 365124 363293 212435 211605 270513 276991 312416 312504 4841123 5220825 7134362 6902369 1289951 1331874 278531 246700 277796 277321 324797 320072 306802 305864 205099 204391 741637 703713 1607506 1567677 416580 414768 589477 590416 740920 720348 736205 742608 763557 766472 722467 808144 2114556 2230040 1278727 1075920 651395 642070 770538 765874 793388 799721 797788 809336 917172 913900 5380371 5600412 39.95 71.0 2
12:22:11 2024-01-24 766786 756517 189161 185754 320950 329026 364057 360826 212254 211422 270585 275608 316829 311591 4849195 5211553 7134362 6921362 1287091 1328194 278117 246665 276944 276813 324797 319131 306802 306415 204597 204073 741637 703713 1593440 1567677 415127 413529 587338 589997 738717 718206 735876 742938 757278 766400 719262 806348 2114556 2225300 1300830 1075920 649545 641799 768322 765604 791103 798029 795413 806690 913058 911318 5387032 5618022 39.95 71.0 2
12:22:12 2024-01-24 764595 756517 188985 187155 319908 330516 364572 360826 211408 210789 269788 275419 311942 313846 4844732 5220825 7143688 6926300 1287160 1328323 278169 246594 276132 281627 324888 318383 305903 306825 203953 207429 741637 703713 1596839 1566565 414810 412295 586379 588326 738101 718502 735090 739680 760311 764136 719601 806015 2111552 2223723 1311474 1072551 648622 640254 765737 765061 785968 793254 793129 806353 911885 901542 5383871 5612709 39.95 71.0 2
12:22:13 2024-01-24 772542 755953 189161 186073 322110 328651 363066 361006 212913 210424 270204 276684 310383 312979 4858573 5239370 7151067 6902331 1287091 1328061 281262 246249 275215 278060 324570 315198 304080 305864 202637 207358 758146 700933 1583431 1563236 414810 410995 581280 587040 735973 713394 732927 738270 759235 761953 718210 802389 2111552 2219252 1284831 1072829 651395 640218 765737 765604 786847 790638 790873 804525 910488 904931 5386340 5614111 39.95 71.0 2
12:22:14 2024-01-24 766786 756517 188927 186073 320731 324924 363545 360934 210688 210144 269572 275206 309515 313491 4867952 5231791 7162338 6921865 1288011 1326210 278271 245880 274951 277458 324852 317340 303084 306789 201965 204713 748253 698313 1589050 1562889 413635 411525 580954 583059 733890 710657 730699 738526 756373 761744 718507 798821 2109780 2218980 1298754 1069381 649545 638299 764589 764518 784168 788965 788441 802095 910139 903916 5405640 5603277 39.95 71.0 2
12:22:15 2024-01-24 764696 756517 187971 185588 320010 324816 364093 360355 211984 209663 268887 275206 309976 316005 4853079 5237541 7223096 6921588 1279235 1325380 277880 245043 273883 276608 324852 315410 303155 306559 201261 205144 742191 703212 1592565 1558457 412392 410254 578042 581847 729619 707788 728553 737981 753142 757459 721647 797649 2096971 2223687 1274657 1069343 649545 636230 762450 765604 784131 784455 791671 801858 901525 902358 5352673 5589546 39.95 71.0 2
12:22:16 2024-01-24 754296 752625 188712 185324 318520 324600 360952 355432 214881 209698 267832 275206 308508 313030 4867149 5276948 7164077 6903108 1264323 1326104 277880 243130 275180 275726 323902 314892 302659 305926 201296 204104 753530 709774 1577402 1553643 413013 410544 578079 584911 728881 707788 730736 736934 746035 757459 715385 788414 2086405 2203963 1290447 1075622 647610 631076 762450 762857 774487 787062 792401 797416 897345 901353 5437930 5593731 39.95 71.0 2
12:22:18 2024-01-24 756582 753724 190991 184757 317906 323987 360952 356003 211435 208717 268779 272277 308328 311484 4863665 5204001 7103204 6897535 1277946 1324188 278075 243130 272664 274918 324359 312580 303155 302289 201296 203818 760530 709774 1585624 1558457 411735 405826 579309 584396 724722 708290 728590 728244 744556 761278 712401 787220 2086739 2194743 1297616 1082062 641639 629923 762450 756199 774338 790942 792237 792280 898653 901353 5430151 5585703 39.95 71.0 2
12:22:19 2024-01-24 759009 756517 191058 184705 317053 324888 358674 355468 211835 208212 267237 273110 308328 311225 4859904 5192298 7077597 6903108 1296560 1327082 274914 242721 272664 273206 323902 311596 302880 302750 200665 202681 740891 698313 1602492 1567677 411735 405754 577633 579549 720485 709295 727860 728761 749094 757459 708295 787816 2086405 2183973 1282796 1075883 642096 632902 764525 755711 774800 784238 783096 789953 902958 899794 5474070 5609985 39.95 71.0 2
12:22:20 2024-01-24 768155 755878 190702 184408 316096 324287 359757 359064 210507 207742 267237 271827 308319 311225 4867952 5170607 7088502 6912210 1300193 1322605 273237 242756 272177 273171 323902 311560 302451 302879 200001 202609 750453 697316 1577582 1572135 410499 404469 575592 576981 719661 706249 725516 726696 747901 757386 709877 786065 2092761 2185523 1286293 1075032 641888 632609 762305 755711 774911 784202 779058 789877 901277 898131 5438886 5599488 39.95 71.0 2
12:22:21 2024-01-24 765465 753724 187257 184155 318237 324287 358386 354366 209557 207742 266345 271033 307646 310236 4860297 5174463 7103322 6912186 1288931 1323568 274458 241977 273049 273241 320932 310580 301281 301232 199827 202256 751991 700314 1596729 1562889 407913 402941 574779 575685 719439 702153 718786 722955 744978 754844 705045 788376 2080446 2194743 1284216 1072310 639143 630856 756481 752490 774911 784039 781135 791044 897088 891099 5380371 5593731 39.95 70.9 2
12:22:22 2024-01-24 763527 753296 187253 183002 316001 323303 356485 353303 209969 207349 264714 272693 306219 308343 4877331 5226303 7130936 6931244 1285255 1322628 274458 246389 273435 274622 319925 311087 300753 300775 199687 201656 735665 700314 1574698 1558457 406179 403936 574779 576711 722599 703680 718535 724566 744106 748143 702048 787220 2089708 2204237 1284216 1065427 637321 629065 752625 746795 773702 780487 778352 790515 897421 883407 5397483 5608867 39.95 71.0 2
12:22:23 2024-01-24 764040 753590 190612 182088 315620 320860 358774 354366 209523 206485 265342 271637 304834 310968 4867952 5231791 7143688 6902415 1281355 1322628 273202 243143 272243 271507 319441 311087 297611 300775 198715 200393 737158 696320 1571764 1558457 407334 405716 572202 573544 720485 701015 717185 726181 743053 745599 701515 783738 2091896 2201104 1264482 1060114 638231 628619 750790 751421 771736 777400 774478 788344 891859 886493 5395772 5608699 39.95 70.9 2
12:22:24 2024-01-24 759697 748350 186608 182377 315263 319819 358638 353798 208544 206451 263974 270998 304800 310236 4867035 5248643 7212793 6902092 1267945 1318841 273237 242320 270567 271542 319441 309639 298479 301006 198404 201656 739180 701709 1576919 1549237 405603 400893 568069 571046 718640 695037 717512 724566 735707 745038 705680 785700 2082241 2207248 1282140 1063411 640056 626047 750488 751849 770455 774920 774217 783495 885089 883625 5350388 5593769 39.95 71.0 2
12:22:25 2024-01-24 750987 752239 186347 182053 315547 319854 356449 351992 208904 206347 265994 270998 304375 306176 4867149 5285459 7164077 6893729 1257106 1318877 273237 241265 270639 270679 317995 312592 297644 301266 198094 200358 757405 705726 1567833 1539745 405028 402057 568911 574464 718604 696588 718535 723504 733885 744868 703506 778729 2078519 2188703 1275909 1066151 637321 619921 748064 747605 762981 773016 778099 786216 881599 881681 5420691 5593958 39.95 70.9 2
12:22:26 2024-01-24 755303 753850 186342 181639 316001 318852 356485 352028 208544 205101 264714 269351 304963 310273 4873852 5261901 7123443 6888034 1272242 1318877 272142 241640 270603 269820 320410 309803 297680 301266 197474 200393 762987 702323 1573390 1549237 405603 400295 566864 571853 709789 693000 716492 719541 733628 751426 704544 777731 2070675 2176335 1271756 1075389 636413 619885 753123 747040 762981 773927 778352 776198 883129 886238 5418097 5593958 39.95 70.9 2
12:22:27 2024-01-24 752807 753306 185460 181482 313093 322261 354348 351402 208219 205706 263684 269316 304552 306951 4870377 5205628 7056174 6893729 1274201 1318841 272558 240481 270049 269409 318476 310277 297861 296663 197543 199106 750453 702323 1586114 1552540 404454 401145 570415 572257 711332 696095 716194 716403 732807 747279 694858 770816 2070675 2170158 1261684 1072424 628852 618244 750562 743130 760782 775333 773339 776786 884537 888179 5466614 5608867 39.95 71.0 2
12:22:28 2024-01-24 760178 753305 184867 180974 313129 320440 353781 354020 207860 204464 263868 268497 303881 306464 4873852 5197990 7078410 6887509 1287272 1321689 273277 240108 270567 268181 317960 309803 297789 297563 198625 199106 754280 692836 1573705 1562889 404741 399166 565663 568668 708391 696795 714795 716403 736193 747336 695884 773124 2074049 2163999 1272622 1066573 630651 622851 749422 741594 761324 773016 765153 774417 888064 880763 5452367 5604866 39.95 71.0 2
12:22:29 2024-01-24 762791 752741 184250 180896 311670 318370 355505 351920 206712 205563 268181 267834 303846 304993 4873852 5174463 7093659 6912186 1284339 1318841 269851 239736 267219 268999 317000 308347 299701 296663 198625 199036 747376 697316 1570252 1555417 400177 400295 567266 569548 714452 695805 708481 713697 733256 740318 694895 777694 2075105 2185523 1269679 1054086 627956 621583 740568 738453 762441 766463 764302 778997 881931 875498 5377779 5604866 39.95 70.9 2
12:22:30 2024-01-24 760134 751560 184598 180580 312772 318633 354029 352028 206890 204924 264756 267682 304785 306572 4872788 5263595 7161160 6902331 1277699 1318877 268773 240446 268042 268146 316044 309329 296080 297598 197927 199071 761399 694335 1586178 1549237 400816 399166 562890 567979 711736 689469 707081 718447 729523 740318 697643 774263 2071137 2188525 1282140 1057338 632456 620067 741385 743992 761324 764824 768319 774547 875083 875498 5350388 5600870 39.95 70.9 2
12:22:31 2024-01-24 757296 751662 184285 180299 312175 316929 355003 349273 206429 205066 264086 268276 308148 305530 4886710 5268965 7208965 6912486 1264323 1316000 271088 239365 267219 270531 315056 309074 296915 297559 198066 197862 752718 703437 1568136 1537834 400928 398913 564490 571828 711918 687840 709172 715252 726738 738227 694895 769313 2061851 2185523 1253885 1060152 628852 614566 740176 737191 757482 764465 769971 773961 873843 875498 5398691 5599488 39.95 70.9 2
12:22:32 2024-01-24 754406 752239 184289 179696 312874 318183 354211 350858 206856 205147 264086 266869 303503 306464 4876598 5252522 7103091 6893729 1270120 1317868 269405 238959 267219 268520 317000 306113 295664 296663 196955 198572 750290 701709 1569430 1548308 402072 395301 564090 568558 704715 687803 710221 709203 726466 742527 691941 765125 2055997 2167076 1250988 1069357 625276 613697 743232 737861 753260 766391 765461 771006 875083 875498 5429046 5599488 39.95 70.9 2
12:22:33 2024-01-24 755472 751551 183666 180105 310944 320134 351938 349273 206890 208418 263305 266429 303503 304564 4879742 5224386 7065519 6903384 1281594 1318877 269594 237851 268419 268520 315874 306505 295629 296937 197509 197210 762987 693345 1577791 1562503 402571 395445 562927 565560 703178 690808 708089 709743 728839 740428 686908 765125 2063760 2151750 1258377 1063259 625276 617988 744398 735424 756615 764127 758465 765364 879218 874262 5457896 5595494 39.95 70.9 2
12:22:34 2024-01-24 762253 751551 182760 180094 309280 315550 351974 349237 205253 208489 261788 265252 304535 303601 4883224 5193008 7087735 6892457 1288856 1316184 267362 237886 265546 268520 315091 305535 296080 296728 196955 197141 762987 693830 1603730 1562229 400073 393913 562129 562756 703178 687496 703887 706231 726437 734405 687918 770012 2063752 2167083 1261372 1059321 624809 614741 740176 733734 755916 763554 760966 767577 872841 865523 5380371 5595494 39.95 70.9 2
12:22:35 2024-01-24 759544 750904 182764 179537 308380 318183 351866 348466 205366 208347 261644 266429 303503 302182 4886710 5231903 7106386 6906631 1279525 1315031 267734 237081 265103 268898 315394 305033 293993 294086 197366 197243 754280 695234 1574607 1548792 398088 396002 562527 564356 705703 687243 698871 707305 724717 725778 686012 767308 2062324 2170137 1263449 1051089 621727 614131 733347 731032 751509 757486 755566 771006 871822 866382 5384216 5593769 39.95 70.9 2
12:22:36 2024-01-24 761292 749418 183049 178535 310255 315580 351407 349572 204934 204859 261680 265806 301662 306946 4883224 5273294 7152738 6912486 1273983 1315249 268552 237081 265103 267356 314950 306469 292206 295780 196152 196935 766161 690855 1570252 1546592 398088 393600 556919 561015 701221 682643 697845 709314 725290 727896 687358 764543 2058921 2174793 1258377 1046987 625276 614566 733986 735594 751509 754041 757556 765364 866268 866382 5354213 5590147 39.95 70.9 2
12:22:37 2024-01-24 752470 750112 181893 178373 308310 315874 352010 347138 204298 208126 261644 265218 302494 303388 4883224 5257915 7161160 6887546 1271936 1313382 267798 237816 263886 266945 315142 305283 292651 297076 195323 197038 753464 696320 1583991 1541711 396392 393012 555542 562756 702289 678782 696820 707608 718374 726029 687918 762295 2057843 2179331 1272967 1052586 623055 608805 731718 735950 749426 755175 760158 767014 862202 863900 5357733 5591228 39.95 70.9 2
12:22:38 2024-01-24 747477 749427 182278 178147 308336 315616 351902 345574 205572 204142 261239 266025 301451 302714 4889108 5304277 7153873 6898189 1251752 1309658 267734 235585 265262 266625 313194 304782 292206 294158 195638 196116 758225 700314 1560733 1537333 399221 393119 554903 561958 698207 681014 703887 706267 717360 728732 683889 755538 2046737 2154804 1279328 1057375 622821 608258 734907 733812 744079 752945 756006 762187 862202 868223 5443052 5591505 39.95 70.9 2
12:22:39 2024-01-24 751736 751556 181540 178527 307378 313957 351902 345296 204298 203999 260836 264820 301451 302643 4889108 5250560 7103091 6893729 1265595 1312449 268266 236069 266586 265843 315622 302576 292347 294122 194984 196422 748703 700314 1564496 1544397 396677 391758 556153 562357 697393 680709 698339 700107 715550 731664 682463 755762 2043795 2151750 1262366 1060387 617709 606257 732828 728724 744079 757377 756241 760638 864037 865158 5427517 5591505 39.95 70.9 2
12:22:40 2024-01-24 755215 749418 181410 177447 306415 313563 347643 347623 204264 203073 260652 265598 299871 301723 4882140 5235585 7059759 6898184 1283423 1317189 266434 235704 266781 264322 313271 304483 291867 293226 194948 195199 756043 688881 1595872 1556248 396959 391205 556071 556014 693137 679745 696902 699115 718265 725778 680750 755799 2049649 2142556 1247514 1052362 617634 609190 732947 727216 746192 754041 750581 757662 865620 861987 5401342 5591505 39.95 70.9 2
12:22:41 2024-01-24 755454 747993 180555 177692 306987 314878 348448 345019 203455 204285 259229 264855 300747 301214 4886710 5202280 7103091 6916928 1279159 1314377 266656 234789 264332 265727 311983 303547 292525 291818 194439 196375 764574 688881 1558738 1540017 394714 395108 554758 556196 699198 679745 694812 703296 716312 721332 676721 755799 2052566 2159412 1257218 1041790 615951 603875 726793 725630 744079 748400 744537 762299 863766 857266 5397483 5593769 39.95 70.9 2
12:22:42 2024-01-24 759155 747993 180680 176846 307584 311439 347679 345574 202965 203038 259194 264855 298440 304120 4889108 5277061 7153013 6906219 1271544 1311551 265572 234754 264706 264322 311876 302080 290131 293880 193377 195267 748703 692357 1590410 1536793 392230 391758 551747 557918 696725 673423 693516 699115 713021 720788 682721 755874 2042071 2168600 1266607 1046577 617709 603687 725727 728724 743140 748436 753678 760601 854849 857266 5352866 5591505 39.95 70.9 2
12:22:43 2024-01-24 749492 749529 180706 180360 306445 311983 347608 343466 204088 201765 259297 265598 298684 302147 4889108 5308518 7125037 6874562 1257808 1311573 266540 234684 264706 263224 313742 304539 291642 293297 193518 194928 743942 696320 1579394 1538708 393451 387763 551747 557414 691964 674536 694775 695018 709284 725603 678713 751013 2037478 2139423 1264486 1058453 615951 601872 730930 725593 738649 754302 753105 753176 857152 856366 5418092 5593958 39.95 70.9 2
12:22:44 2024-01-24 750326 749847 180071 180643 306987 313850 345450 343015 203596 202048 258395 264529 298857 301254 4886710 5229920 7046828 6914254 1283188 1313442 264282 234649 264633 263005 311876 303515 290131 290560 193518 195825 755051 688881 1570027 1548792 392267 387799 552922 553389 692001 674768 690559 692982 715550 721332 673710 751027 2044734 2148643 1246835 1048066 613591 606687 726756 720257 741608 752706 745851 757924 860909 856019 5376907 5599488 39.95 70.9 2
12:22:45 2024-01-24 758738 747297 180080 177946 306088 313373 345485 343171 202931 202330 257528 264785 298857 301120 4896088 5256263 7102587 6914366 1269762 1311573 264282 233926 264178 263259 310095 302151 287936 290595 193247 195789 748703 687897 1573376 1537333 390811 389812 550286 553536 692085 670564 689576 697063 710326 717066 678713 750567 2040376 2164010 1238528 1041790 617269 603039 722577 727734 741901 746115 745593 755497 851754 854774 5333344 5573671 39.95 70.9 2
12:22:46 2024-01-24 747367 747920 179542 180249 306771 312623 346527 342979 203280 201695 257564 264750 297710 302706 4890597 5305165 7102865 6910090 1260289 1311573 264282 234675 263627 262524 312019 300833 288707 290665 192720 195825 747513 697316 1558799 1540017 393294 390604 552138 555337 690004 671768 691747 690606 703160 719195 673501 745905 2033994 2133362 1247524 1054086 611585 599474 725800 719504 735419 749902 744537 752435 857056 857266 5444578 5589696 39.95 70.9 2
12:22:47 2024-01-24 755472 748886 179503 180289 305298 310966 344412 344955 202336 201063 257961 262328 297996 300907 4896088 5222607 7084226 6904656 1284746 1310614 263035 233310 261662 261140 311073 301161 291194 290300 192567 194967 751877 686915 1580446 1552100 390462 385442 549759 551186 688051 672468 689085 690900 710862 718657 672546 746919 2040103 2139423 1268727 1046250 611516 604272 722613 719504 739642 746544 741626 751055 856670 847460 5388064 5590109 39.95 70.9 2
12:22:48 2024-01-24 755976 746827 178698 180214 304191 313141 344412 343015 201676 201379 257266 264344 297052 299986 4892596 5252267 7103016 6895502 1267076 1310641 262773 237109 261590 261140 310163 303400 288827 288588 192398 194694 747116 687897 1569973 1534878 389948 387145 545355 551968 690004 667341 684542 690917 703124 712390 673234 746647 2031104 2157863 1260246 1038793 614200 598588 719638 720293 738068 743642 745551 751069 847463 848150 5340969 5573671 39.95 70.9 2
12:22:49 2024-01-24 745139 747692 179220 176770 305151 309736 345208 342424 202617 200467 256736 263132 296119 301157 4894106 5312949 7103016 6910090 1262095 1307847 263211 233865 261590 260930 310198 298993 288779 289475 191390 194694 750885 696322 1567608 1535150 389911 385985 550575 553536 685762 671515 690559 689432 706382 718483 665620 740079 2031104 2117976 1270847 1048066 608282 599180 723637 715362 731824 745218 738050 747505 856670 852291 5471232 5599488 39.95 70.9 2
12:22:50 2024-01-24 759420 747391 178339 176779 304191 309519 344412 343015 205581 201379 256306 261093 297017 297559 4905467 5215007 7101629 6924756 1270082 1307847 262773 236930 259655 261035 308222 299954 288775 287923 191390 193938 751877 687897 1563963 1537333 389948 387454 547431 550099 689026 669614 684542 691881 703160 710978 667579 744277 2037478 2145692 1258125 1032491 609225 599511 716546 716957 734898 739278 737176 751291 850512 846916 5388064 5585703 39.95 70.9 2
12:22:51 2024-01-24 754691 745736 178373 176523 304187 309542 345743 343015 205546 200887 255912 261528 295878 299278 4887899 5297892 7164381 6894631 1243679 1305990 263983 232891 260275 260308 308597 301271 287927 288360 191251 194742 748703 691844 1607554 1530797 387718 384217 543715 549943 682781 663195 688595 689921 702321 716457 672509 736580 2021831 2126911 1260246 1048103 610966 595938 720499 718994 728848 741992 742260 744281 843866 847352 5425740 5577690 39.95 70.9 2
12:22:52 2024-01-24 745139 746831 181597 176779 301566 308151 344895 340837 205651 200398 255912 260695 296794 296425 4894957 5235458 7045195 6884350 1264902 1309715 262633 232702 260710 259084 307255 299319 288394 288171 191425 192792 748703 684956 1553906 1544397 390785 383032 544201 546657 680810 667648 682564 685913 705382 712426 664643 737736 2028219 2114975 1260246 1043385 606626 602663 719127 713229 733858 739458 735080 745580 848000 846916 5388064 5589833 39.95 70.9 2
12:22:53 2024-01-24 753082 744647 181580 176342 302062 309051 344937 341425 205329 200258 255125 262328 294334 297559 4894995 5308000 7154117 6893729 1263591 1306645 260702 233357 259140 259299 306362 300420 287661 288597 190153 194150 723310 690386 1579475 1529712 386640 383641 542944 548740 684021 662475 678484 687932 698182 706079 669582 741177 2021831 2148643 1249644 1037382 607627 594508 713471 717466 729569 736090 741280 745497 838920 838446 5348334 5593958 39.95 70.9 2
12:22:54 2024-01-24 742627 750213 177816 175793 303298 309542 345668 341942 205511 199457 255912 260660 294779 300652 4906592 5252522 7097827 6865593 1258486 1304136 261970 232702 259540 259084 309178 297563 288572 288797 190585 192962 747116 692340 1543353 1535150 388841 381922 545776 547043 680328 667139 684542 685877 702285 712318 663810 737111 2024709 2110266 1238027 1044335 606194 597923 719127 711177 728848 740163 732918 742056 850549 846952 5452367 5591505 39.95 70.9 2
12:22:55 2024-01-24 757533 746299 181606 176161 301392 309542 344937 340837 202144 199596 254342 261493 297822 297234 4914749 5273188 7117317 6900035 1264323 1304136 260771 232702 258854 261415 306861 299029 286056 288594 190418 192657 751083 685311 1562924 1530797 386640 382494 541024 545463 682017 660447 679296 684907 699169 708391 667616 740965 2021831 2145597 1253885 1035435 609338 594508 712438 715398 729574 735880 736718 746441 838291 838338 5344788 5610666 39.95 70.9 2
12:22:56 2024-01-24 744340 743560 177213 175508 302089 308669 342997 340047 205189 198763 257534 260815 296841 299943 4905279 5310918 7144679 6866008 1251309 1304136 260771 231871 258818 262788 307290 297203 286916 288797 188959 192962 741759 693830 1585607 1529657 387189 381316 541067 547153 679846 663700 681486 681693 694111 708175 662399 733896 2020395 2112529 1249644 1044760 599396 594088 717054 708272 724690 734983 734557 737704 845570 844454 5458529 5595494 39.95 70.9 2
12:22:57 2024-01-24 756319 747413 181499 175477 301392 308669 344670 340837 200912 200154 256369 259442 295892 296600 4901774 5220277 7078410 6903108 1277405 1302163 261815 232152 256718 257901 306861 297888 286714 287140 189520 192318 748703 686915 1558707 1530797 386093 382494 543715 544316 682781 662727 679296 682863 700193 703377 660451 737111 2021831 2133091 1230221 1028789 602754 592464 709914 709277 727778 734686 730208 745342 843866 838441 5388064 5585703 39.95 70.9 2
12:22:58 2024-01-24 754766 743546 181240 175066 302305 306861 342961 340072 201264 199805 256151 259692 295735 296852 4895847 5291492 7174779 6893729 1254890 1303210 260736 231292 256718 263044 306825 297671 285401 287733 188993 192318 743942 693830 1535963 1518814 387005 381922 539877 545426 678883 659512 679520 683902 696227 707392 664281 730625 2016857 2122627 1235153 1038914 604901 592164 711419 710638 720453 730373 733998 737764 838256 838374 5416321 5586122 39.95 70.9 2
12:22:59 2024-01-24 743716 746567 181245 174869 301993 305530 342708 338534 201545 198902 255970 258970 296251 294799 4895034 5233765 7040114 6874971 1269762 1304136 257966 231256 258306 258854 306325 295914 285080 286902 188959 191747 745529 681061 1558080 1538983 383224 381037 541408 544316 678883 662321 673308 678801 694111 703377 659443 738726 2021831 2124168 1249644 1032491 601581 591882 709914 706194 728848 730120 730764 742019 843866 836630 5356705 5590109 39.95 70.9 2
12:23:00 2024-01-24 755878 743560 179241 174044 301392 306644 341600 340072 200633 199492 255991 259727 294233 297306 4905279 5291243 7158972 6895502 1262517 1300438 258000 231652 256718 259218 305962 296338 284965 287949 188724 192318 704295 690386 1551923 1521578 383224 382115 538315 540756 678883 655572 674817 682177 693169 702242 663810 735015 2012559 2139423 1241163 1033415 602325 585599 707866 710284 724140 730336 735080 741006 833481 836630 5346272 5586122 39.95 70.9 2
12:23:01 2024-01-24 740490 745472 181240 174048 302033 306608 342118 337988 201368 197832 256261 258181 294554 297306 4914846 5272993 7107965 6859198 1253463 1300438 259545 230179 256718 258854 306825 294704 285165 286700 188331 191678 739180 691844 1544555 1528627 385000 381037 541408 544316 674159 661852 679296 677287 695242 703413 654578 726342 2012559 2102543 1256005 1038793 599860 588980 712438 702098 720417 734686 727851 734983 843866 839034 5455616 5577690 39.95 70.9 2
12:23:02 2024-01-24 757257 744651 177604 174356 301357 306608 341528 337657 200772 198971 254132 258181 295383 294378 4896088 5228207 7092945 6903211 1262517 1300438 258719 230179 256468 258672 303853 296582 283626 285152 188890 190341 734419 681061 1554833 1528074 382916 381037 532090 540967 674941 652728 670777 681693 694714 700989 661930 733896 2012559 2133362 1253885 1028021 603182 585559 706363 709277 724419 726092 727511 736585 832265 829397 5323938 5586679 39.95 70.9 2
12:23:03 2024-01-24 741344 744547 177599 173801 301353 305602 341625 337349 200597 197111 255103 258112 294697 297270 4898197 5307215 7087735 6849711 1250415 1299478 258000 229073 255894 257334 306609 293841 283622 286459 189344 190796 742553 691349 1580054 1525904 383224 378894 541137 543930 671941 659475 676330 673284 691664 702242 655061 726750 2009700 2101052 1241163 1038830 596529 585847 710418 701260 718571 729236 727333 732821 838957 837580 5451721 5582139 39.95 70.9 2
12:23:04 2024-01-24 757257 747265 177164 174082 300931 306451 340712 337077 200109 198971 254096 257361 293956 294521 4898473 5211553 7074794 6893729 1266498 1300401 260741 229108 255108 258854 304102 293841 284494 284046 188331 190174 748703 683005 1545872 1528627 382069 381037 535929 538000 674941 654646 669316 680456 695242 699314 656504 728516 2013991 2122663 1262366 1026110 599860 585919 706093 703626 722020 725594 723682 734983 834699 829325 5363639 5589489 39.95 70.9 2
12:23:05 2024-01-24 764792 744510 177031 173347 298475 304351 341672 337317 200109 197729 252594 260089 293871 295924 4897962 5313550 7103091 6860696 1234834 1300401 259614 228327 256503 257299 302929 295290 281900 285156 187706 190174 745132 686915 1554012 1521578 382646 376515 534129 540435 669241 652665 671055 674750 685169 703341 656577 727823 2001863 2105744 1236922 1041790 597379 586232 709411 702098 717553 729786 728544 730630 832265 829469 5416069 5589489 39.95 70.9 2
12:23:06 2024-01-24 748721 743863 177169 173352 300082 306681 338279 337794 200074 197385 254619 256613 292480 293935 4905467 5235585 7050434 6874971 1275232 1300438 258486 229108 255037 256868 305030 293947 282872 284011 187671 189874 740767 684467 1557470 1530797 380676 377648 536759 539216 670957 656536 668094 671786 690128 699808 654133 728480 2012559 2114975 1245404 1023192 595257 587292 701198 700070 719628 727564 722580 736554 836475 828746 5373065 5598962 39.95 70.9 2
12:23:07 2024-01-24 755163 745024 177426 172247 299142 303852 338588 337077 199274 197488 252666 256681 292106 294935 4905467 5281977 7143688 6878171 1254890 1296643 258885 228717 254077 257263 302929 293841 281909 283613 188546 189874 743148 689257 1543807 1511285 378704 378821 532054 541238 672606 653127 672316 676808 687072 694399 653618 723543 2001863 2108952 1241163 1032491 598658 586232 704865 702098 713426 721431 725781 728521 827874 829361 5419415 5589847 39.95 70.9 2
12:23:08 2024-01-24 745253 742700 176325 172770 299659 304736 340640 336586 199587 196871 252702 256647 292516 294987 4905467 5230711 7013132 6865593 1259296 1300438 258885 227655 255072 255720 302929 292911 281515 282169 187671 188649 742355 679448 1564023 1535655 381763 375914 532018 535579 667785 652691 670952 672964 689154 699176 652743 724647 2003287 2092651 1241163 1032491 594829 587895 705364 700567 719628 726092 718851 728484 832265 829918 5376134 5595273 39.95 70.9 2
12:23:09 2024-01-24 753007 741612 176457 172256 298045 304815 338325 334618 199274 196906 252702 256435 290776 295565 4901968 5290298 7115711 6879440 1257119 1294889 257656 228566 253509 255685 302716 292875 280005 283671 188546 189243 728071 684467 1564181 1516658 378519 376515 532240 538000 672606 647493 668057 672772 685615 693277 655061 725163 2001863 2126911 1254733 1026562 595681 582779 699211 700997 715522 721359 726815 732263 824946 827539 5383986 5584412 39.95 70.9 2
12:23:10 2024-01-24 746590 742402 176545 172221 300078 302808 338695 334115 199309 196598 252414 256689 292354 293908 4891990 5237652 7041108 6856214 1253538 1298520 259983 227302 254289 255471 302185 292465 281633 281423 188546 188057 748030 681395 1543858 1530797 378740 374226 533750 531707 664848 652665 668094 671262 685205 699314 651283 723543 2003196 2104252 1241163 1026110 592224 583676 700926 697063 718608 725594 719398 728484 831995 825389 5369831 5587284 39.95 70.9 2
12:23:11 2024-01-24 753546 743002 176545 171904 299364 303035 336386 334688 198375 196427 252022 258204 290776 295150 4901774 5285732 7125037 6884350 1256148 1296663 257259 227461 257994 255685 301339 292019 279496 283613 188017 189243 718548 684956 1561767 1519420 378519 375350 530735 535957 669715 646505 667071 671533 685615 692302 655061 725716 2003013 2124168 1232682 1023920 595602 581241 698221 699971 715522 720492 723682 730357 824511 825389 5329745 5584502 39.95 70.9 2
12:23:12 2024-01-24 742353 744391 176008 171615 297973 303443 337674 334001 199032 196325 252184 256760 291980 293837 4907838 5269004 7082780 6865593 1248913 1295688 258668 226950 253509 254865 302221 296739 281436 281887 188017 188946 740767 687897 1539738 1525904 380676 374226 532018 534823 663873 652691 669997 671058 686101 694399 646473 718988 2000441 2087393 1230221 1031023 593214 585403 702303 696569 712921 721508 717739 726828 833179 828980 5441825 5593844 39.95 70.9 2
12:23:13 2024-01-24 754840 743560 175315 172085 297135 303070 336658 335890 198237 195950 250715 260878 291093 294148 4907838 5242992 7077686 6888812 1260714 1296643 257259 226915 258286 254865 301193 292019 280118 280566 188414 187728 739180 678478 1540578 1521578 378519 374226 529199 533580 665898 645520 663109 673441 687072 692266 652280 723543 1997601 2114975 1241163 1021737 595602 580206 697196 700070 715522 718255 722635 729681 823304 824184 5329745 5584412 39.95 70.9 2
12:23:14 2024-01-24 742124 743177 175630 171232 297969 301865 337059 333749 198340 195408 251919 256760 290705 296110 4898473 5291860 7087735 6846439 1243225 1294889 257295 226213 258250 253517 302221 292159 279196 281923 187358 188649 750488 688389 1533371 1519420 378519 373892 532240 535615 663873 649401 667545 664693 680089 692266 645488 717438 1994014 2083315 1248236 1032491 589233 576906 701198 690917 708396 722002 717790 725676 830079 826190 5449311 5580731 39.95 70.9 2
12:23:15 2024-01-24 751326 742550 174756 171266 296848 303105 336396 335890 197412 196257 251104 255901 290299 293711 4898473 5198399 7059759 6883900 1259221 1294889 256899 226670 252684 254474 299479 296338 280118 280104 187489 187804 739180 679448 1549042 1521578 377982 375087 530735 532070 667312 647493 662133 669633 685615 689263 645524 719260 1999020 2108498 1251764 1021737 593136 581974 696702 697099 715436 717278 715676 726419 822358 822509 5337547 5586122 39.95 70.9 2
12:23:16 2024-01-24 741298 738507 174751 171743 297716 304237 335844 332990 198340 199351 250996 256042 288912 293318 4898473 5307177 7093058 6846835 1244186 1295724 256785 225862 254150 253305 302009 292045 278842 281423 186964 188023 734419 687897 1532132 1519420 378250 373070 531863 531707 663870 649401 666087 663718 676191 691743 645383 716417 1995260 2081149 1230221 1026525 589680 581956 699932 693701 713405 722549 714785 722298 824530 824294 5382853 5582139 39.95 70.9 2
12:23:17 2024-01-24 749492 740176 174304 171777 295289 301902 334600 334001 197687 197075 250327 256760 289224 298297 4901968 5292053 7097061 6874971 1257119 1294743 255288 225862 252720 253305 299514 296630 279367 280994 187226 187433 719906 681061 1552613 1512358 376378 373034 526924 534717 665318 643021 664125 667666 678878 685385 645524 717438 1992324 2110266 1232682 1023192 590508 577625 696209 696776 708200 712129 720576 725223 821006 823128 5411232 5594637 39.95 70.9 2
12:23:18 2024-01-24 741576 743624 174852 170926 295901 299408 336151 333495 197583 199422 250116 255971 290987 291834 4905467 5245033 7028250 6856214 1249970 1296730 256433 225443 254509 253235 301193 296593 279761 279218 187489 186519 734419 678478 1574541 1530797 377982 373024 529199 530081 660547 645579 660229 664221 682049 691212 644926 718162 1996852 2103221 1234802 1015337 587811 576798 693379 691660 709684 717351 713256 725498 824727 818611 5376907 5580731 39.95 70.9 2
12:23:19 2024-01-24 753470 738516 174986 170148 295906 299303 336165 333893 197035 195339 249482 255971 289259 293471 4905467 5292166 7164077 6865593 1245458 1293970 255645 225478 252576 253235 298537 296323 279761 279643 187226 186846 734419 687897 1532812 1503138 377447 372999 526108 534717 662422 643934 664051 667593 676119 688203 646437 710114 1987566 2090356 1226321 1032491 589653 576784 699893 694724 706244 719999 719550 720478 820969 823055 5399182 5569041 39.95 70.9 2
12:23:20 2024-01-24 742957 742796 174165 170621 294425 302830 336640 332954 197378 198930 250291 254794 290041 292941 4905467 5209503 7046828 6865593 1271936 1294889 254044 225828 252648 251721 301193 291633 279761 279218 186964 186777 734419 679448 1543763 1525904 374181 372498 529199 531244 662459 645064 658279 663280 676155 685385 642079 718460 1994014 2099562 1232682 1013893 588813 581108 691867 691844 708825 712165 712239 723326 822756 815887 5378645 5579310 39.95 70.9 2
12:23:21 2024-01-24 750287 738512 174165 170415 295597 298396 334600 333699 196455 195035 248747 255614 288172 292941 4905467 5276460 7158972 6869451 1238362 1291218 256433 224781 252022 252529 297703 291839 278974 279023 186369 186812 718344 686424 1562859 1509555 377447 373552 525637 530456 659613 641656 660149 662709 677918 688203 645451 710003 1984742 2085335 1228441 1031941 586971 576450 695426 691280 705184 719490 716844 720441 819732 819552 5399182 5583333 39.95 70.9 2
12:23:22 2024-01-24 746459 740112 173697 170007 294389 300283 333983 331982 197070 198930 249518 254191 289224 292355 4905467 5201704 7041808 6874971 1264323 1291218 254861 225327 251014 252529 300240 290291 279761 277947 186334 186226 736006 678963 1543484 1518814 375277 371362 526072 528064 663399 644390 656841 665634 676155 685313 645383 717438 1987566 2111763 1237408 1021104 589233 576040 690960 691844 705671 711591 716297 724640 812611 811369 5344517 5580731 39.95 70.9 2
12:23:23 2024-01-24 739734 738544 174017 170109 294425 298849 335872 331910 196762 198930 249272 252882 289224 292734 4905467 5246686 7065519 6840225 1245418 1293970 255363 223430 252612 250917 299423 291184 278938 279390 186797 185643 753464 678478 1540904 1525904 376378 369880 523076 526502 656673 643021 656804 661599 676155 689263 642079 716417 1988730 2092391 1228441 1015393 585294 577822 690568 687225 705172 712129 710174 724123 823087 811297 5366219 5577690 39.95 70.9 2
12:23:24 2024-01-24 747655 742278 173749 170080 294100 297559 334565 331677 196455 199105 247944 255186 288010 292118 4905467 5313550 7103091 6855937 1231320 1291218 255431 223361 252220 251301 297667 291862 278154 278960 185777 186226 728071 681395 1557368 1512358 376108 369808 523072 528921 655245 638377 658872 658524 673983 685385 641624 707955 1984742 2074053 1230562 1025524 585886 577413 694932 685209 704145 712129 708583 716162 820652 818449 5439610 5561711 39.95 70.9 2
12:23:25 2024-01-24 751352 740856 172989 170197 292600 300307 333983 331408 195842 199209 247735 255782 287221 290286 4907838 5274967 7074794 6865593 1251309 1293970 253300 223430 251616 250917 297355 291325 277213 277912 185777 185935 745132 677509 1543366 1514240 372979 369880 522702 527691 660080 636466 656841 662340 672995 681250 643519 711346 1981614 2092651 1224201 1027724 587975 574378 693946 691807 701152 711392 713256 715255 810999 816104 5410263 5545792 39.95 70.9 2
12:23:26 2024-01-24 740837 740709 172979 169566 292115 297667 336347 329907 196421 195422 248898 254013 287295 291180 4898473 5233488 7003807 6846835 1254890 1291181 252490 223361 251830 249386 297147 288658 278154 279784 185151 185643 723812 675577 1545364 1525904 369727 369511 523004 525759 656746 643477 651977 658524 676480 679265 635912 713341 1992417 2101950 1217760 1015263 587975 576968 689981 689737 705135 709311 709200 718465 812757 811686 5322322 5565547 39.95 70.9 2
12:23:27 2024-01-24 753976 737469 172749 169272 293243 299605 333947 330310 196455 195245 247980 253624 286873 292114 4904982 5276892 7062508 6851324 1244149 1291181 254044 227730 251050 250115 296698 287594 278154 278961 184987 185643 728071 684467 1524949 1512358 373579 369772 523040 527319 652863 642111 658316 658524 676959 685313 634566 707955 1988730 2086706 1222080 1016747 582790 573530 688604 685539 705135 712129 708191 717405 817521 811717 5352155 5561786 39.95 70.9 2
12:23:28 2024-01-24 749492 740286 172238 169004 292360 300240 332629 330907 195503 195422 247944 252882 286724 293037 4907838 5285732 7112246 6854287 1247665 1289313 252490 223395 249500 250150 297847 288586 277373 279784 184364 186226 729658 683349 1525380 1511058 369655 369844 523072 527319 658177 634598 656375 661401 667106 680198 638308 707883 1979351 2083742 1219960 1026110 586303 571962 691941 687712 700121 707560 709097 710044 806854 816294 5399182 5545792 39.95 70.9 2
12:23:29 2024-01-24 737875 740709 171887 169532 290784 297667 333983 330544 195842 194876 247944 252847 286820 290286 4905467 5254383 7022457 6865593 1260714 1291218 251297 223361 250626 249351 296698 288613 277373 278961 184987 188765 745132 675577 1559639 1516658 369618 369215 524557 522729 655745 640222 652939 658524 674496 676372 636437 709959 1989579 2094489 1228441 1013221 586720 573530 686648 687712 702946 703404 707184 716385 809303 810540 5291902 5565054 39.95 70.9 2
12:23:30 2024-01-24 750763 738845 172195 168495 292355 297919 332540 327919 195808 193988 247944 252636 286673 291834 4905190 5299416 7069084 6839908 1243679 1287449 253300 227463 250274 249351 297601 287190 277959 278177 184400 186604 704295 681395 1530166 1512358 373015 368660 522774 522693 651380 639769 652939 655127 676395 683278 636437 708911 1989651 2083742 1219960 1013221 581129 571962 685673 683051 702184 708166 705138 715838 815602 809381 5342749 5571352 39.95 70.9 2
12:23:31 2024-01-24 749492 738986 172165 168435 290824 297919 331354 329408 195164 194876 246382 252636 286134 290853 4901968 5288271 7125037 6856251 1247063 1285589 251717 227378 248694 249317 296973 288035 276100 278961 183360 185481 716781 683005 1528304 1503138 370612 368041 521187 522765 654746 634740 652939 658488 668763 676047 638321 705825 1974607 2080511 1207238 1024575 584111 571556 689944 685840 697187 707383 707687 710619 807195 810119 5401772 5541840 39.95 70.9 2
12:23:32 2024-01-24 737623 738617 171069 168995 289963 297068 332900 326860 195503 194331 246418 252038 285459 288581 4901968 5231849 7003807 6846835 1257119 1287449 252535 227267 249464 253222 297392 286857 276524 277786 183978 186152 711988 672693 1572526 1516658 369299 366999 523072 524387 654192 636543 651400 658254 673520 678288 634074 706821 1979845 2092651 1222080 1010334 583623 571962 684699 685391 701189 703404 707405 714238 806925 802392 5308918 5561973 39.95 70.9 2
12:23:33 2024-01-24 736272 738981 172011 167936 292275 297428 331856 327848 194590 193512 247179 250500 290633 291033 4898473 5280554 7042314 6837456 1240608 1287337 252490 227001 249043 253613 297392 286275 276559 277786 183360 186283 702756 681395 1519324 1512358 369691 366964 522702 525876 650458 637402 653108 652925 673520 683014 635949 706970 1981097 2080784 1211479 1010334 578649 567820 682758 679726 700691 703115 703025 713187 811609 802356 5345339 5577991 39.95 70.9 2
12:23:34 2024-01-24 748721 737764 172161 167793 291534 297189 331623 329408 194388 194876 245968 252520 285701 288545 4898473 5292836 7095064 6846835 1228107 1291218 253265 223136 248729 253756 294051 287194 275164 277591 183943 185892 712094 678963 1574011 1508856 369727 366412 517810 524387 649538 632495 652053 652962 667052 681976 636548 702846 1974332 2062292 1226321 1021870 578649 567626 687054 678764 695178 708310 700884 708864 814018 810540 5435159 5549784 39.95 70.9 2
12:23:35 2024-01-24 748687 738872 171343 167970 289871 296614 331623 327389 194860 195149 248002 252636 285528 287590 4907838 5250174 7052364 6865593 1245307 1286500 250947 223764 248448 253222 293979 287873 275449 276510 183943 185372 728071 673653 1529450 1512358 370349 366448 517043 521387 652303 633841 647336 656827 666580 677808 638432 703624 1971942 2080784 1215720 1018234 581959 568728 685076 682863 694886 703115 703803 709140 804234 809992 5403041 5545829 39.95 70.9 2
12:23:36 2024-01-24 738147 738881 171065 167962 289902 295221 332864 325945 194590 193682 245624 251058 290561 286934 4906221 5233765 7003807 6851324 1256223 1287449 249381 226841 248274 249941 296764 286275 274799 276546 183325 185892 728071 671735 1541760 1516658 369037 365313 521224 522902 651380 635493 648293 656827 671501 672251 631869 704887 1977421 2090030 1211479 1007459 581214 569534 680824 682477 699129 702764 703025 710044 801286 804844 5314894 5561973 39.95 70.9 2
12:23:37 2024-01-24 735460 736323 171346 167633 291097 296067 329925 325945 194556 193071 246382 249700 290597 288545 4898473 5242911 7022196 6830435 1241016 1286537 251717 223136 248310 249766 295100 285000 275871 275435 183197 185372 719906 677993 1534659 1512358 369618 365021 519348 520577 647361 636469 648256 650506 671501 676191 632531 704887 1977421 2080784 1215720 1007459 577004 569534 678860 679171 696693 702728 699377 710081 808692 799991 5350388 5545829 39.95 70.9 2
12:23:38 2024-01-24 748188 736723 171074 171166 289995 293979 330585 327389 194103 194260 244833 250918 290153 288031 4907838 5276460 7103091 6846835 1227663 1285643 252068 222979 247473 249763 293567 286477 273924 276087 182779 185372 712094 682371 1524428 1501681 369655 365313 514026 522566 648622 630898 649252 651311 664734 676155 629083 699735 1973202 2058889 1243283 1015063 577826 567784 684662 678580 694650 703404 697885 706044 809413 802392 5395772 5567378 39.95 70.9 2
12:23:39 2024-01-24 745452 738990 170497 167637 293976 295995 329853 325945 194253 193547 245210 251302 289709 288130 4907838 5276460 7069084 6856214 1247703 1287449 249450 223136 247544 249591 295200 286714 272670 276510 182744 185242 705844 675095 1534258 1501681 368253 365313 513990 523744 651160 630449 647336 655001 661815 674718 632801 697634 1968095 2069006 1208564 1020285 579887 566718 685673 681656 691784 701245 703025 704818 800118 802392 5400869 5541915 39.95 70.9 2
12:23:40 2024-01-24 737063 738722 169952 167368 293553 296520 329889 325580 194556 193036 245589 249769 290153 287693 4901968 5243143 7017458 6855804 1259296 1287449 249381 223136 248112 248507 295687 284964 273959 276051 182744 185372 713656 671735 1558633 1515582 368253 363927 519772 521058 651432 634593 649467 655001 669674 674460 631385 706013 1971798 2095406 1235695 1007459 578649 565189 678750 681656 695178 699203 703840 711126 797789 801436 5322398 5570031 39.95 70.9 2
12:23:41 2024-01-24 737192 736677 171039 170817 289937 296354 330299 325910 193415 193512 244868 248938 290224 287626 4907562 5285275 7022159 6837073 1240608 1289350 251331 222475 247508 249066 293531 284964 274834 273910 182779 184573 737593 675540 1537833 1512358 370349 363127 518024 521081 645864 630861 645770 647365 667099 674460 630080 703849 1971829 2081149 1226321 1004594 578612 568728 678860 678688 694650 698318 697277 707086 804234 804356 5350388 5572774 39.95 70.9 2
12:23:42 2024-01-24 743071 735610 170492 170822 288719 294265 330889 324894 193381 193682 249402 251093 289834 288031 4907838 5318625 7098613 6837456 1224267 1287471 249347 221893 247856 248820 293127 285887 272635 275593 182131 184819 708969 677509 1525877 1503138 369037 364449 516057 521021 645791 630898 649327 647256 663455 676849 629149 697100 1968995 2056821 1235242 1013893 575861 568654 682237 676428 694614 702233 695148 704428 804803 802570 5363639 5561973 39.95 70.9 2
12:23:43 2024-01-24 743135 736093 169952 171176 293832 296600 328290 325349 193348 193001 244798 249666 285276 288554 4914846 5292166 7097841 6856616 1245458 1287471 250974 222944 246294 248436 293816 284693 271803 275628 181590 184819 702719 676542 1538108 1500296 367210 366517 516790 522566 650932 630001 648404 655001 661779 674937 632280 695046 1961104 2062735 1235695 1019027 575365 562040 681243 675705 689972 703767 698825 702891 801813 802570 5378645 5552599 39.95 70.9 2
12:23:44 2024-01-24 739720 733870 169952 170951 288842 295995 328514 324859 193314 191822 244798 248904 290021 286674 4905467 5209503 7018792 6854664 1250616 1285643 249347 222248 245950 249241 292228 284014 273087 273785 182131 184268 732832 671936 1521678 1505967 368069 366517 515326 519600 647701 628660 643932 650156 662418 667178 631796 697596 1960594 2068969 1205118 1016118 577826 564536 680553 677693 688068 694246 698879 700824 797757 802570 5397483 5561973 39.95 70.9 2
12:23:45 2024-01-24 737063 736641 169913 170712 288955 293262 329551 324987 193314 192393 249609 251073 289834 285561 4893495 5244984 6985156 6837456 1254432 1287300 249972 222248 246259 246907 294265 284023 272635 273910 181590 184232 710531 671257 1555964 1510628 365843 364891 516790 520340 647738 630971 645545 652110 665168 670988 630976 702996 1966197 2080562 1212539 1007459 576184 562595 674974 677730 691932 698318 699875 706801 796825 793414 5319284 5545754 39.95 70.9 2
12:23:46 2024-01-24 750749 736650 170462 167670 288513 293567 328822 326826 193314 192428 249257 248650 290117 286674 4896088 5250628 7009929 6828078 1240645 1287471 249381 221364 246294 246942 292682 283431 272353 272622 182582 183649 712094 670016 1537416 1518924 368106 364339 516057 517758 643469 628597 643619 648539 663723 667106 627291 699810 1969825 2071610 1235695 1004594 577826 567561 674918 679171 693068 694390 697885 707086 796862 793378 5305127 5552698 39.95 70.9 2
12:23:47 2024-01-24 732932 734486 169952 170487 293692 293155 327830 326826 193147 191752 244798 248524 285276 287594 4905467 5273129 7088679 6837456 1238362 1285643 249381 221674 245915 247670 293816 283227 273052 273910 181555 184268 693697 679448 1520294 1515379 368665 364891 518297 518852 644035 630749 643932 645781 663829 671973 627402 701344 1966197 2077008 1201146 1001703 575365 565444 674918 676279 691969 694282 691738 703891 800082 797903 5320573 5552609 39.95 70.9 2
12:23:48 2024-01-24 740424 734500 170039 170642 289054 293589 329319 324987 193314 192562 245730 249666 284876 286674 4901968 5346168 7077648 6809320 1233998 1281998 249312 221364 245536 246907 293191 282769 271388 273910 180443 184268 705844 679448 1526236 1508856 366990 364046 516827 519219 644035 630786 646691 645781 663723 673983 627402 699810 1963404 2065631 1194517 1000269 570949 563304 673538 672376 688994 694354 691174 704966 801286 793234 5333933 5552594 39.95 70.9 2
12:23:49 2024-01-24 742627 734491 169564 170368 289054 292129 328556 324987 192679 193001 244945 249284 284876 286235 4905467 5295005 7118109 6835441 1226935 1281998 249381 220295 245364 246942 290524 285882 271388 273039 181107 183684 707406 675577 1574775 1505691 368106 362690 510894 518862 640250 625275 645310 643878 660470 672081 623743 693256 1959196 2053528 1235695 1009429 573808 565008 677753 672450 690461 699305 690363 698729 800293 793414 5355979 5554043 39.95 70.9 2
12:23:50 2024-01-24 741494 730323 168873 170642 287742 293951 326771 324987 192679 191787 245212 248144 283658 287315 4902515 5284493 7107179 6837456 1244568 1281961 249972 221555 244403 246872 291995 282725 270561 273875 180375 184232 707439 678478 1519465 1499544 364442 363934 512414 518862 645864 627323 645310 649461 659462 672081 627307 691637 1953578 2056444 1222416 1012452 570542 559340 676414 671021 683989 699799 696855 698729 799726 797903 5397483 5552604 39.95 70.9 2
12:23:51 2024-01-24 741298 734943 168843 167492 288138 292405 326808 324859 196434 191822 245176 247938 285276 284417 4898473 5202280 7017123 6856214 1249523 1281998 249972 220864 245329 246907 291672 283121 271353 271375 180946 182777 716781 671566 1562058 1501495 364773 363384 510857 516290 645802 623151 641989 649000 658529 667286 627402 692642 1957799 2056444 1233481 1016060 572068 561148 677899 673404 686000 694390 696893 697787 796862 793378 5370966 5544903 39.95 70.9 2
12:23:52 2024-01-24 737026 729809 168839 167257 287935 294193 325787 324987 192713 191148 246015 247904 284043 284888 4905467 5218855 7003807 6850033 1254890 1281998 249972 220365 248814 246942 291149 281433 271353 271790 180981 182777 712094 673863 1539951 1505780 365989 364706 513868 515887 645592 625472 639108 645781 656741 664797 627180 691563 1958770 2062735 1209254 1010222 573732 561944 674955 672700 682749 693050 693779 697787 792183 793378 5388064 5539262 39.95 70.9 2
12:23:53 2024-01-24 735982 738717 168688 167492 287292 291551 327795 324001 192114 191485 243797 248110 284043 284112 4896088 5222652 6976438 6820663 1252645 1281998 249026 221019 244368 245354 292440 281433 270561 271790 180409 183067 708969 671936 1536502 1509305 362681 360758 513868 516656 644677 627323 640054 648539 660543 666274 625502 695726 1954826 2073228 1176769 1006025 572580 559560 671630 671497 682950 692221 695828 699757 793413 792117 5362557 5552594 39.95 70.9 2
12:23:54 2024-01-24 737284 734491 168813 167028 288557 290595 326806 323965 193573 191148 243797 248110 284007 283585 4901968 5216729 6966505 6801139 1250415 1281998 248432 220330 244710 244977 291410 281363 270303 271375 180375 182777 708969 670016 1536200 1508009 360605 360686 513868 515924 642778 627323 639599 645501 660543 663359 625353 695922 1954934 2075182 1207088 1003166 572580 558768 669692 673404 686000 693268 693779 699261 790538 793454 5354867 5552594 39.95 70.9 2
12:23:55 2024-01-24 737270 729967 168696 166791 288133 290560 325822 323510 193438 191148 243797 247354 283773 283152 4898473 5233765 6966505 6801177 1246379 1281998 248432 220141 244745 244942 290701 281548 269703 271375 180089 182788 707406 670016 1529051 1513854 363680 360614 512414 515119 640886 626878 638201 643608 660543 661425 623510 695425 1956924 2074884 1213585 1000243 572580 558768 669692 672450 686037 692257 691738 701461 790538 792333 5331885 5543216 39.95 70.9 2
12:23:56 2024-01-24 737715 730323 168309 166562 288237 290560 325787 323019 193168 190847 243761 247354 283539 283117 4898473 5231849 6966505 6801177 1240645 1281961 248432 219644 244574 244530 290665 286742 269668 271151 180215 182533 708969 670016 1549010 1513854 363421 359563 512414 513551 639454 625509 638164 645323 659608 663395 625624 695922 1951333 2068675 1198426 1003842 570949 557977 668745 671497 682986 692035 693250 698197 788860 792333 5361560 5548723 39.95 70.9 2
12:23:57 2024-01-24 736803 734464 168313 166429 287737 290701 325296 323510 193168 190582 243761 246634 283844 282883 4905467 5233765 6977037 6801177 1243299 1280070 248467 219455 244745 244600 290665 282929 269668 270961 181619 182498 696602 668198 1578179 1506710 362904 360106 512015 514316 640886 625472 638312 643572 659608 662391 625253 694471 1953200 2068822 1179675 1003842 569324 557583 668745 671497 683469 691211 691701 699814 788860 792333 5336893 5543216 39.95 70.9 2
12:23:59 2024-01-24 732988 730291 168279 166059 287306 290524 327269 323019 193133 190547 243725 246634 284043 282720 4896088 5233765 6972204 6820625 1244533 1281961 247630 219267 243992 243883 290392 282929 269292 270548 181619 182244 707406 669537 1527556 1510270 362904 359528 511942 513588 639907 625029 636465 639952 658675 659498 624089 694471 1949295 2071942 1198426 1000982 570542 557977 667799 671497 683989 690240 690721 699316 788301 790619 5331885 5548634 39.95 70.9 2
12:24:00 2024-01-24 737026 734000 168120 166028 287297 290736 325752 322756 192998 190547 243725 246634 283071 284348 4896088 5237559 6966505 6801177 1244186 1281961 248048 219267 243992 243813 289783 282729 268882 270548 181619 182209 696602 668198 1558884 1502430 362131 360360 510857 513551 640886 624550 636391 644866 656778 661425 626032 691637 1953200 2062746 1180369 1003746 569324 556292 667799 668575 680778 689391 691701 697787 791099 792333 5378645 5543216 39.95 70.9 2
12:24:01 2024-01-24 735424 730102 171995 166028 286817 295642 325261 322005 195918 190547 243725 251563 282354 282883 4898473 5237559 6981411 6818699 1242414 1280107 246938 218926 248778 243813 289748 282131 270748 272074 180597 181668 707406 668198 1541497 1502430 362131 359528 510460 512788 639907 623629 634551 643952 656277 660925 625104 690546 1949948 2069006 1193647 1003027 568514 555113 667290 666612 680295 687927 690684 697787 784288 790061 5361560 5544767 39.95 70.9 2
12:24:02 2024-01-24 734939 730030 172030 165989 286821 295647 324969 322005 195883 190512 243345 251492 282398 284348 4898473 5228207 6966505 6799942 1239762 1278256 246938 218550 248463 243813 289964 282131 270366 272266 180597 181633 705844 667240 1541589 1506080 361616 358445 510063 511989 638062 623775 634551 643952 656778 658128 623326 689530 1946484 2069006 1200286 1000162 567705 554685 665839 665634 680295 685376 689668 697787 788301 788910 5361560 5548634 39.95 70.9 2
12:24:03 2024-01-24 735424 730062 171959 165762 286418 295134 324969 322005 195575 189948 242967 251527 282244 283635 4896088 5226303 6957180 6796204 1242764 1278292 246938 218245 245085 243404 289524 282131 269986 270734 180597 181633 705844 668104 1539097 1508117 361616 357870 508947 511265 638219 622856 634551 642129 655777 663796 623364 690521 1947652 2069006 1187597 1000162 566898 553829 664319 665634 680778 687927 688691 696758 784297 784400 5359807 5543216 39.95 70.9 2
12:24:04 2024-01-24 735982 729701 171959 165496 286418 295342 324969 321101 195575 189948 242760 247922 282244 283635 4891492 5233915 6962720 6799942 1240645 1281961 246938 218585 245085 243030 289286 282131 270258 270734 180597 181506 704281 667627 1526084 1511702 361873 357332 507797 509749 638219 621938 634551 642129 655813 661887 621444 690521 1945763 2072578 1194094 1000162 566898 554685 664825 667593 680778 687927 689143 696758 784261 788874 5359807 5543216 39.95 70.9 2
12:24:05 2024-01-24 736125 730066 172030 165492 286521 290950 324969 322005 195610 190247 242931 247922 282279 283836 4896088 5226187 6977037 6809320 1244186 1281998 247666 218245 248391 243439 290167 282131 270449 272266 180597 181633 693525 668104 1520473 1511702 361616 357332 508947 510506 637721 621938 634551 641675 654815 662968 621630 690521 1947652 2071616 1191929 1000162 566898 554257 664318 665670 680295 685376 690549 695731 784297 784400 5361560 5539262 39.95 70.9 2
12:24:06 2024-01-24 735982 733633 171924 165457 285976 290653 324969 321065 195575 190247 242212 247229 282315 283635 4901968 5233765 6966505 6809320 1240645 1280143 246902 218210 248179 242861 289084 281732 270294 270734 180597 181633 704281 667150 1526517 1511702 361103 357332 507833 510506 635363 621535 632719 641184 655080 661996 621630 690521 1947652 2074483 1189763 1000162 566898 549901 664318 665597 678851 686953 690549 695199 784297 784364 5361560 5543216 39.95 70.9 2
12:24:07 2024-01-24 735424 733642 171924 165227 285543 290540 324969 321030 192196 189420 242212 247229 282012 282998 4896088 5231849 6957180 6799942 1240645 1276408 246487 218245 243707 242319 289286 281641 270258 270734 180597 180556 702719 667150 1537975 1509305 361103 356293 509051 510109 634467 620181 631750 641184 656010 658200 621151 689502 1943678 2069006 1200286 998733 565690 549865 664318 663646 678851 685268 689567 694705 783706 784364 5363639 5539262 39.95 70.9 2
12:24:08 2024-01-24 734903 733638 171648 164966 285512 288906 324969 320769 192196 189351 241971 247229 281779 282998 4905467 5235585 6966505 6801101 1244186 1278292 246142 217567 243707 242319 288715 279392 269616 270734 180470 180521 702719 667150 1542445 1505972 360079 356258 508689 509712 635507 620108 631750 638395 652750 658344 620710 688521 1947652 2069006 1183266 998733 565288 549865 664318 662673 677890 683934 688586 693682 782010 784292 5361560 5548634 39.95 70.9 2
12:24:09 2024-01-24 734903 729701 171648 164932 285036 290540 324969 320804 192196 189351 242212 247229 281385 282798 4894981 5224386 6972066 6809320 1240645 1277350 246142 217532 243707 242284 288409 279392 269652 270698 180470 180624 713787 667150 1534471 1506710 360079 356222 507607 509138 630862 619196 633703 640189 649042 658308 619829 688521 1945657 2069116 1187597 997307 564486 549829 663376 662673 677890 683971 688586 693645 781974 784256 5361560 5535313 39.95 70.9 2
12:24:10 2024-01-24 733954 730030 171373 164927 285192 288906 324933 320544 192196 189351 242006 247229 281350 282998 4898473 5247006 6966505 6809320 1240645 1278256 246107 217380 243707 241878 290779 279392 269463 270698 180343 180624 704281 667627 1517535 1509555 360079 355972 507607 507629 635507 618322 632802 640189 652895 658308 618034 688521 1945657 2059790 1189763 997307 564486 549829 662436 663646 677890 683305 688586 691641 781386 782050 5357733 5535313 39.95 70.9 2
12:24:11 2024-01-24 733862 733114 171373 164663 285072 289018 324933 320023 192196 189317 241800 247229 281254 282998 4898473 5233765 6966505 6809320 1240645 1279199 246522 217567 243707 241912 290779 279356 269048 270698 180089 180590 702719 666199 1528408 1508856 360079 355687 507607 504738 634157 617412 631902 640189 649150 658236 617997 686528 1943716 2063113 1187597 996595 564085 549793 662436 662673 677890 683934 686630 691605 779660 781978 5352155 5531367 39.95 70.9 2
12:24:12 2024-01-24 731714 733638 171457 164693 284641 288906 323947 319799 192062 189317 241425 246538 281350 282598 4894981 5233827 6952285 6801101 1245924 1278256 244972 217532 243255 241541 290356 279320 269048 270471 180089 180339 701156 667627 1547763 1501532 359569 355722 505049 507593 631128 616505 632352 638213 649042 657773 617997 686003 1943901 2061273 1195860 997307 562885 549333 662436 662303 674909 681312 686593 689572 783706 783116 5370966 5539262 39.95 70.9 2
12:24:13 2024-01-24 733269 729701 168410 164778 283764 288906 323983 319091 191661 188985 241425 246503 279677 282598 4889108 5222657 6957180 6799612 1242727 1276397 244630 217194 242913 241873 290164 279320 268598 269865 179583 180020 692178 666199 1525096 1502430 359569 355188 504549 504738 634607 616469 630708 638359 649006 656349 617960 684468 1942124 2062735 1195860 995884 562885 550392 660525 661834 672931 680283 685543 689535 779696 784338 5380371 5535313 39.95 70.9 2
12:24:14 2024-01-24 732039 733956 167939 164434 283295 289009 324440 318797 191661 188722 240712 246295 279756 283435 4885622 5233915 6966505 6809358 1249970 1276397 244595 217567 242500 242076 290164 279247 268634 269639 179583 180020 701156 670016 1550979 1502430 359059 356857 506169 504702 632774 612965 630708 638372 649042 656349 617997 684468 1942124 2058426 1195860 995884 562848 550392 660525 661834 673919 681413 685580 689572 779696 783784 5370966 5535313 39.95 70.9 2
12:24:15 2024-01-24 732039 733633 167939 164663 282037 288463 324440 318538 191661 188722 240641 245744 279642 283635 4898473 5224386 6966505 6799612 1249080 1276397 243879 217567 242159 243413 290574 279247 268185 269178 179457 179735 701156 670016 1540048 1502430 359059 356604 505810 504666 632326 612929 630222 638372 649042 656313 617084 684468 1941249 2059812 1174603 995884 562412 550392 660525 660428 673883 680932 685093 689046 779692 783230 5370966 5539262 39.95 70.9 2
12:24:16 2024-01-24 732559 733114 167943 164438 282859 288463 323947 318538 191626 188722 240676 246123 279412 283034 4905467 5231849 6966505 6801101 1242764 1276397 243844 217229 242248 243557 290277 279247 268185 269783 179583 179770 701156 668104 1531654 1492935 358805 355294 506169 504702 634607 616205 629923 635962 649533 654468 617047 684320 1938379 2058352 1193647 995884 562848 550392 660561 661365 672574 678779 683562 690675 780834 784338 5370966 5535313 39.95 70.9 2
12:24:17 2024-01-24 731000 729904 167939 164668 282169 288720 324440 318057 191661 188557 240676 245744 279642 283034 4891492 5233765 6980183 6818699 1246342 1275491 243879 216857 241836 243242 290164 279015 268068 269106 179457 179452 699594 667627 1547923 1501532 357933 355597 504736 506717 630019 617080 628954 636562 650453 654360 617305 685092 1938379 2060014 1194094 995295 561597 550392 659590 662303 672859 681894 682518 690489 779655 782051 5363639 5524458 39.95 70.9 2
12:24:18 2024-01-24 733080 732595 167939 163874 282947 287508 322929 318021 191024 188357 240268 245674 279182 281655 4896088 5233765 6957180 6799942 1241903 1276397 243809 216485 241836 243070 288423 278390 267504 269106 179331 179417 702719 666161 1525592 1501681 357933 353909 504736 507077 631878 616168 629065 636110 649533 653405 614319 684566 1938379 2058384 1168106 994388 561597 548836 658657 659420 673014 680686 682481 689469 779692 780948 5369226 5533837 39.95 70.9 2
12:24:19 2024-01-24 731000 733114 167948 163874 281967 287746 322893 317097 191024 188357 240605 245674 278758 282362 4898473 5237549 6957180 6801290 1245962 1276397 243809 216636 241630 243070 288459 278354 267468 268279 179079 179417 699594 667627 1533386 1495282 357390 354193 504736 506717 632774 616168 627208 636562 647625 652451 614319 684078 1926955 2054985 1150781 993679 561197 548447 658657 658451 671584 676363 682481 688488 781351 782088 5369226 5530509 39.95 70.9 2
12:24:20 2024-01-24 728927 733642 166932 164633 280337 288454 322929 317062 191325 188061 240268 244919 278758 282126 4896088 5222457 6995741 6809320 1250816 1272778 244902 216149 240302 243413 288099 277963 268292 268279 179079 179259 704281 668198 1506309 1492972 359022 354690 501851 504567 631000 612353 627066 632925 640101 653004 612765 677033 1931852 2038004 1189763 998786 561977 550392 663376 661365 669683 680189 680739 682348 776828 783230 5359807 5524458 39.95 70.9 2
12:24:21 2024-01-24 732559 732742 167704 163844 280881 288906 320905 318057 190989 188786 240232 244166 278793 282126 4896088 5192898 6990756 6801101 1241626 1272741 244561 215941 241085 243900 285249 278390 267245 267455 179331 178852 699294 665806 1508175 1493158 357969 355848 499655 504567 628436 611299 627208 634308 640101 652451 613706 675037 1926635 2032194 1187597 1003880 561197 548836 663376 659420 671584 681241 679474 681343 779692 780948 5378645 5533837 39.95 70.9 2
12:24:22 2024-01-24 735977 730926 167465 163809 281082 288102 319970 319056 189825 189075 239117 244954 278836 281185 4886009 5231928 7014445 6799942 1236025 1272778 243774 216950 241085 242899 286889 278782 265386 269106 179079 179293 694907 669537 1543009 1487059 357536 353626 500434 507437 629361 610846 630655 634758 643794 655815 613413 678799 1929218 2028784 1176769 998133 558009 548411 660525 655481 669683 681277 679203 682421 781905 782088 5414637 5524458 39.95 70.9 2
12:24:23 2024-01-24 740255 731920 167317 163805 280850 288427 320941 319514 189860 188413 239117 246432 278300 281258 4886009 5274683 7028250 6799942 1236025 1272704 243604 216613 240338 242351 286651 277536 265830 269106 178576 179417 700892 671936 1520080 1488205 357030 355346 498950 506717 630551 611483 629065 633859 640101 654396 615051 676552 1926367 2025908 1154231 998133 557612 547248 660525 654555 669683 681241 681224 682348 781351 779810 5399182 5533837 39.95 70.9 2
12:24:24 2024-01-24 740343 731315 166932 163543 281139 287746 320905 319808 189825 188447 238377 245744 278300 279640 4886009 5263595 7031783 6809320 1231191 1272778 243809 216579 240302 242351 286450 277643 266238 269106 178005 179826 699594 673863 1513628 1480920 357030 354228 501142 507437 631000 610093 629997 630579 640065 654396 612618 676945 1929107 2019564 1176769 1000243 556546 548836 660525 654036 668699 680189 676011 680341 783080 779846 5348610 5524458 39.95 70.9 2
12:24:25 2024-01-24 738567 729719 166624 163800 280192 287985 320680 317062 189860 188027 239152 244919 277034 282998 4890521 5276948 7077648 6809320 1222510 1269962 244972 215906 239593 242899 285138 278233 265794 267455 178576 178693 698031 675313 1520375 1483885 358805 355346 498878 504567 626869 606791 625358 625479 639542 653004 610222 674912 1929107 2013843 1177554 995295 558132 550392 660525 652673 671108 680189 673026 682733 781313 775315 5318330 5525947 39.95 70.9 2
12:24:26 2024-01-24 738151 729167 167165 163020 280227 287782 318967 317132 189825 188061 238914 244201 277877 281258 4886710 5257915 7069084 6790563 1217160 1270863 245447 215571 240338 242693 285102 278037 265386 267044 178576 178322 707439 672898 1502227 1488920 358805 354844 496035 504567 624541 608451 624841 626897 639091 653004 607788 672962 1929130 2016701 1183915 995295 558132 550392 660057 653595 670633 680189 671998 681163 780797 774661 5314899 5524458 39.95 70.8 2
12:24:27 2024-01-24 739991 727691 166932 162760 281082 287104 319003 317132 189791 188061 238377 244166 277649 281221 4896088 5267188 7079909 6781577 1217865 1269062 245482 216828 240133 242316 284796 277643 265200 267455 178290 178817 704265 671898 1513206 1484366 358550 353843 496035 504567 624724 608883 625551 626897 640029 653004 607788 672888 1929107 2017274 1226321 995295 556820 550392 660057 654965 671584 680189 671998 679822 779692 774661 5305127 5525947 39.95 70.8 2
12:24:28 2024-01-24 739973 728816 167196 162495 281117 286320 318967 317132 189791 188194 238377 244201 277753 281655 4886009 5285732 7051853 6790563 1212669 1272778 243600 216648 240373 241769 285280 277643 264238 267044 178255 178288 694907 670016 1512249 1488920 357030 351853 496035 503523 622406 608728 626245 625515 640173 652786 607318 674706 1929107 2029315 1187597 991630 556029 548836 656686 653109 673051 680189 673335 681380 780797 774127 5305127 5524458 39.95 70.8 2
12:24:29 2024-01-24 740246 730926 166629 163020 280645 285316 319970 316583 189492 188228 237675 244919 277069 281258 4886710 5295005 7042646 6762164 1212394 1272778 243600 214673 241085 240850 284995 277679 264203 267044 177116 178288 704265 670016 1506611 1483313 356489 351853 496071 504310 623498 608728 626245 626878 640173 654207 607667 675222 1929107 2028784 1169073 988104 555240 547212 655098 652646 671621 676363 673298 682348 780797 772997 5312712 5524458 39.95 70.8 2
12:24:30 2024-01-24 737517 730411 166629 162755 280192 284965 320680 316070 189492 188063 237675 244954 277125 281221 4892596 5311826 7022234 6781184 1216882 1270495 243565 216648 240338 240850 284760 276987 263763 267455 177525 178254 694907 671936 1541126 1484698 355985 351853 496071 504310 623350 609195 625838 625515 640173 654851 608098 676219 1929107 2029315 1187597 985996 555240 546403 654169 651260 671584 676363 672270 682385 779692 773034 5325936 5533837 39.95 70.8 2
12:24:31 2024-01-24 735697 728821 166366 162760 279801 284880 320455 315153 189624 187637 237675 244201 276229 281221 4896088 5307140 7046828 6762164 1222814 1272307 243565 216648 239557 240886 286266 275909 264168 267044 177240 178254 691782 672898 1504189 1484403 355985 351853 501496 504310 622664 610524 623551 626452 640137 652786 607667 677255 1931469 2035114 1187597 983195 554845 547248 653242 651260 668735 674244 669307 682385 779692 774674 5292015 5515080 39.95 70.8 2
12:24:32 2024-01-24 730134 728853 166396 162608 279375 286298 319934 315974 189860 186367 238949 243417 276688 281655 4889108 5282730 7014445 6790563 1226955 1272455 243635 216343 239186 240886 285477 275522 265830 265373 177684 177973 696469 670016 1503742 1492097 357030 351853 500434 501427 622649 607368 621732 624678 640135 649423 605481 674706 1925588 2041424 1175434 985996 559202 548447 654634 654057 670633 672313 672270 680378 770595 772452 5276722 5520518 39.95 70.8 2
12:24:33 2024-01-24 730017 728821 166633 162227 280106 285347 319003 315188 189791 187473 237640 243382 277455 278209 4886710 5231999 6948981 6781184 1231044 1273397 243360 216343 240302 240993 285040 275909 264203 265816 177684 178096 696469 663425 1546444 1493918 353761 351816 500044 501427 625647 609195 623503 628761 642024 649423 609199 676464 1927833 2044321 1183266 988801 556820 540815 654169 654036 663805 671805 678530 680341 772847 775222 5361560 5515080 39.95 70.8 2
12:24:34 2024-01-24 728373 730930 165819 162755 279102 285280 320680 315974 189791 187048 237675 243382 277034 279567 4886710 5233765 6966505 6790563 1246410 1272455 242817 216648 238445 240993 285526 275064 264979 265630 177435 177692 698031 666283 1525060 1488920 355409 354593 496071 500646 626572 606728 621290 621961 638450 648505 608098 671392 1923934 2027345 1181100 997423 558009 543983 656759 652673 664780 674280 675014 677186 771617 774115 5352155 5516582 39.95 70.8 2
12:24:35 2024-01-24 731000 730411 165832 162470 278483 287068 317079 315153 189624 187083 237640 242263 276807 279298 4886710 5183735 6981411 6796166 1236320 1272307 242613 216343 238851 240583 282722 275944 264203 264225 177809 177167 698031 663425 1524991 1484698 353798 351853 495569 502774 625647 607158 623036 627321 639486 652786 607336 670433 1919834 2016701 1176769 995295 551986 540815 655098 649309 663367 675266 671522 678224 778552 773026 5380371 5520518 39.95 70.8 2
12:24:36 2024-01-24 738137 728853 165828 162617 278263 285557 318039 315974 189195 187048 237640 243961 275358 279603 4879016 5272894 7042613 6781577 1230701 1272307 242613 216648 238076 240824 283635 275486 263763 266225 176303 178254 704265 672898 1510112 1475478 351735 351853 495963 503313 625647 605440 623514 626435 638450 649078 608530 670877 1922243 2010953 1178935 995295 551950 540887 655722 648355 663838 673806 671420 677186 779140 775222 5331550 5516582 39.95 70.8 2
12:24:37 2024-01-24 733228 727560 165327 162201 283751 285472 317968 316361 189063 188137 237403 242432 276264 281221 4886009 5276460 7069084 6799942 1217160 1272307 243600 216038 238410 240993 283507 275909 263359 265002 177240 177692 694907 671936 1502713 1479674 355985 351853 496938 501390 618421 604583 621435 622874 640135 649331 604017 671971 1927736 2027345 1183266 987401 552535 540923 652779 649309 668735 675778 669073 680678 775181 766337 5303293 5520518 39.95 70.8 2
12:24:38 2024-01-24 735711 727700 165562 161718 278492 283648 319003 315974 188601 186782 237403 243791 275505 279567 4882510 5306986 7023131 6757341 1225445 1272307 243191 216038 238815 240246 285245 274223 264168 265408 176833 177658 690219 671936 1500363 1489031 355409 351816 499804 498456 619332 606728 619416 623352 640135 645433 603696 672962 1927323 2041424 1169073 983195 557338 545595 652317 654036 667789 671124 671046 680194 770524 766373 5295721 5525947 39.95 70.8 2
12:24:39 2024-01-24 728078 727273 165850 161722 279340 284175 318450 315776 188601 188005 237604 242466 276614 277747 4876522 5214073 6952227 6790563 1245962 1272455 243444 216648 238445 239838 284410 274802 264168 264816 176833 177133 694907 666283 1499752 1487863 353761 351853 496035 498456 624761 605440 618062 626452 637997 645651 606170 671871 1922566 2028784 1181100 993880 557338 540851 655098 653109 662390 669847 673298 675227 769397 775222 5350388 5520518 39.95 70.8 2
12:24:40 2024-01-24 728410 726524 165566 162210 278017 285387 317044 314689 189195 187610 237640 241185 275393 278637 4879016 5193012 6966505 6799942 1236025 1270609 242107 216038 238076 240246 281821 275909 263140 263970 177400 176854 693344 662476 1502932 1482593 351699 351285 494517 501463 623876 605011 623503 621961 636640 649006 608098 672020 1917107 2012379 1178935 994587 551969 539982 654169 646451 661921 673296 669344 675190 775145 774127 5353016 5520518 39.95 70.8 2
12:24:41 2024-01-24 731782 727596 164771 162206 279159 285352 317079 315974 188601 186299 237237 242228 280168 281258 4886009 5267188 7050434 6790247 1220459 1268686 242648 215395 237305 240282 283074 274643 262589 264260 176267 176976 694907 672898 1492560 1471303 354871 351853 495218 501055 618205 602801 621732 620163 638058 648621 602228 670704 1923632 2023037 1181100 985996 551715 540815 651357 647402 667281 673806 669307 678224 774013 766265 5303293 5524458 39.95 70.8 2
12:24:42 2024-01-24 735674 727041 165027 161684 278457 282766 318004 315974 188305 186136 236139 242670 275505 279298 4889108 5307404 7022457 6762427 1217865 1272307 243896 215395 237375 238620 284374 274837 262152 265595 176232 177535 707470 670016 1513431 1483885 353761 350436 495963 502483 618312 607158 620812 621517 640391 645761 601419 672683 1926367 2030790 1187597 980331 554967 543983 650896 649346 663841 667349 668085 676187 771617 766265 5267505 5516582 39.95 70.8 2
12:24:43 2024-01-24 725795 725471 165301 161388 278069 284308 317044 315974 188436 185749 236835 240377 275505 278637 4876522 5222652 6938529 6777036 1227781 1272307 243932 215208 238445 238990 282642 274574 262554 263970 176956 176054 704265 660584 1510106 1493009 351096 349134 495229 499633 622649 606887 618099 621961 638582 645761 607237 671572 1919834 2023037 1178935 987401 553823 541224 650896 651260 660515 667349 670719 676187 769434 770382 5352155 5507216 39.95 70.8 2
12:24:44 2024-01-24 726788 728657 164473 162210 278374 284011 317968 314791 188863 190034 237237 241185 275358 278637 4885622 5180137 6952172 6799942 1236290 1268686 243444 215395 237340 239900 281558 276662 262554 263346 176833 176088 681763 662476 1536206 1484426 351627 349662 492771 501055 621966 603938 621732 625121 631195 650343 605518 667946 1915746 2007494 1170272 992468 549890 540362 653242 644518 660515 668402 668048 673165 774013 770781 5326284 5516582 39.95 70.8 2
12:24:45 2024-01-24 732034 721354 164979 161684 278374 284516 316424 315085 188271 189936 238944 241185 279958 279603 4889108 5274409 7041108 6790247 1222207 1268686 243444 215395 236642 239360 282642 274223 262152 263935 175986 177133 694907 670016 1521932 1472346 351699 351285 494867 501055 617693 602224 619453 619178 634802 646270 599594 667983 1919834 2023037 1169073 988104 550673 540887 651357 646451 665323 671805 668085 675227 771757 765150 5303293 5520518 39.95 70.8 2
12:24:46 2024-01-24 736792 725467 165257 161168 278492 281958 317044 315974 187976 186299 238122 242432 280168 279066 4879742 5277951 7022457 6771805 1206553 1268686 243616 215057 238648 238584 281781 275064 261752 264155 176267 176854 691782 668198 1505524 1483645 351663 348328 495569 501768 616641 605440 618025 619652 636634 643939 599631 669923 1924999 2032230 1169073 983195 553628 540851 649515 648391 663841 667313 666078 675190 768956 764612 5258099 5507216 39.95 70.8 2
12:24:47 2024-01-24 723733 725435 165036 161168 279552 283109 317562 315085 188010 189936 236139 240176 275393 277818 4886710 5237541 6952285 6762202 1229567 1269062 243444 214719 238112 237882 281923 273995 262152 263750 176267 176088 691782 660584 1520751 1493918 351607 349697 495569 497363 620172 600990 619082 622470 631051 640065 604877 663977 1916834 2017274 1174603 993880 553665 540477 653242 650266 660515 667349 669988 670950 764910 766409 5344517 5511146 39.95 70.8 2
12:24:48 2024-01-24 728927 726265 164507 161143 278374 284006 315956 315085 188010 189599 236139 240377 280168 277551 4889108 5185636 6966505 6804464 1231191 1265163 242760 214719 237305 238584 280069 273803 262117 262541 176303 177550 691986 660584 1519187 1484698 350320 348889 492038 495688 619223 601451 622628 623810 631123 647552 605739 666013 1910288 2007494 1159444 990984 548327 539424 650435 644829 658648 667349 665568 670913 770632 766373 5339177 5512649 39.95 70.8 2
12:24:49 2024-01-24 732034 721323 163744 161392 277947 283578 315956 315049 187421 189865 236104 241116 279704 279567 4883224 5269530 7031783 6786724 1217160 1267151 243616 214683 238031 238620 281203 272585 260987 262978 175740 177924 691782 670016 1512476 1474431 351699 349697 492771 495652 617328 599737 618025 616451 630570 645159 599484 665466 1917107 2016701 1176769 985996 549890 540779 649515 643608 661933 669847 664115 672173 770049 765565 5293874 5502634 39.95 70.8 2
12:24:50 2024-01-24 733830 721318 164473 160984 279159 281746 316530 314128 187421 189972 235739 241185 276748 278209 4876264 5285732 7028138 6762563 1210943 1267151 243102 214683 237410 237514 281632 273732 261734 263715 175669 178049 694742 668198 1519261 1483978 352858 348537 495569 498217 616269 602765 615956 617425 634730 639758 598523 668896 1922293 2030754 1178935 979483 553162 540477 647076 649273 664309 667241 667025 674880 763182 766106 5276685 5513565 39.95 70.8 2
12:24:51 2024-01-24 728927 725431 165077 160629 279547 281817 317743 314056 187777 189794 235904 241081 275324 276011 4886710 5215007 6930277 6762427 1238362 1269062 241935 214683 237269 237479 282501 275173 262082 262943 175669 177550 691782 660584 1539408 1493158 350859 349344 495569 496805 621285 598371 615956 621004 633040 640281 604129 662962 1918197 2018132 1174603 993880 552770 540954 652280 649309 660515 667349 669988 670876 763182 766229 5359807 5515080 39.95 70.8 2
12:24:52 2024-01-24 731519 727255 164205 161403 278365 283237 315956 315493 187942 189830 236069 240343 275289 276859 4886710 5191112 6986389 6799942 1230701 1268679 242347 214647 236571 237882 282162 273960 261459 262541 175951 177426 701091 660584 1504097 1483030 351607 348572 492735 495688 622322 601369 619819 621444 630091 643549 601151 663977 1914076 2001124 1158472 989540 549107 540513 650896 643915 660515 671124 662087 671147 772164 767733 5291826 5514803 39.95 70.8 2
12:24:53 2024-01-24 734710 721273 164698 160629 278374 282665 315956 315049 187387 189936 235739 241081 276907 277515 4886710 5265398 7042277 6781184 1212933 1268051 241874 213974 238889 237882 282598 273314 261734 262506 175389 177550 690219 668198 1517459 1482831 352858 345921 492038 495652 617218 603043 617988 618194 636148 643939 600446 671355 1919561 2023037 1176769 976003 547547 539680 645420 643572 661452 664788 662050 674364 767753 765565 5259956 5511146 39.95 70.8 2
12:24:54 2024-01-24 725279 721278 164205 160621 278107 281781 315956 313543 187942 189458 236104 239573 276376 278565 4886710 5239404 6977037 6777177 1222219 1267778 240762 213974 236606 237645 282998 274978 261717 260939 175547 177302 693525 664376 1523413 1492926 352608 346407 493781 496805 617949 601767 615956 622360 631051 639272 601881 667249 1914076 2019564 1172438 985295 550673 540188 647607 645501 655677 664320 666041 670913 761531 766265 5341506 5493148 39.95 70.8 2
12:24:55 2024-01-24 728927 721309 163714 160625 278107 282748 315956 314020 187353 189493 235375 239608 276570 276047 4877331 5174463 6967099 6790563 1232498 1267778 240025 214009 237862 237645 281764 275368 261734 261704 175705 177053 693344 660584 1514469 1482831 350859 347487 492038 495616 617949 598833 617840 620090 632144 643478 602842 664249 1913007 2001124 1168106 988808 547547 540954 649515 643003 660048 667313 660139 673425 770524 766106 5303293 5505424 39.95 70.8 2
12:24:56 2024-01-24 733224 724736 163680 160595 277485 282642 315920 314092 187059 189794 239943 240309 275988 276895 4883224 5257915 7062733 6762225 1211731 1265979 240797 213303 238031 237882 282162 275368 261734 262104 175109 177426 690219 670120 1536990 1482831 352858 345365 491344 498217 615580 603080 618079 616414 634730 640317 599316 669261 1919561 2023037 1178935 976698 548717 542105 644963 643572 661452 663315 660139 672137 764874 763907 5256198 5505424 39.95 70.8 2
12:24:57 2024-01-24 723659 725763 163714 160476 278142 281746 315956 313543 187353 189626 235340 239241 276376 276895 4877331 5228207 6958333 6762539 1224609 1268679 240728 213587 236606 237112 282798 274479 261734 260939 175705 176523 690219 662476 1507142 1492861 351857 346407 492735 496101 618094 602224 615287 620090 632591 637887 600036 665859 1913007 2019564 1170272 988104 550673 539424 649515 645465 654678 663350 664115 671563 762976 765114 5333852 5505701 39.95 70.8 2
12:24:58 2024-01-24 728927 721309 163676 160476 277707 282642 315439 313102 187059 189458 235340 239207 276376 276047 4883224 5183735 6967685 6799942 1234732 1266878 239956 213623 237862 237479 281367 275136 263215 260904 175547 176523 693344 660584 1505264 1483885 350859 346929 490578 497863 613100 595979 617877 618122 630803 640317 599852 661342 1914113 1998287 1200286 988808 548717 542105 649019 642093 660515 667313 661630 671838 766029 764483 5301447 5514803 39.95 70.8 2
12:24:59 2024-01-24 735674 724736 164430 159637 278766 281817 315920 314791 186766 189529 239798 240142 275795 276895 4877331 5248643 7014445 6753048 1203684 1266878 244346 212918 236606 237077 281764 274710 261432 262104 174585 177302 697916 666283 1494411 1480920 350859 346264 492735 497158 613404 600681 614181 617245 633040 636506 596313 663977 1923934 2027345 1162712 979483 550673 541004 645420 645465 660515 664788 663571 671577 761356 757395 5289999 5496322 39.95 70.8 2
12:25:00 2024-01-24 727865 721314 163710 160171 278334 281166 315956 312153 186991 186429 240209 240384 275988 275131 4867035 5207389 6910553 6771805 1244798 1268649 243968 214073 234527 236380 281211 273015 263215 263609 174829 177018 691782 663900 1513095 1483030 350859 347309 489813 493227 616490 594184 615368 619944 631893 640317 601558 661986 1905801 2001124 1157278 988104 546770 535674 645438 642093 655089 667241 662087 669890 768002 766106 5363639 5505701 39.95 70.8 2
12:25:01 2024-01-24 735169 725763 163349 160484 276408 281514 315956 312811 186732 186298 239834 240712 274759 276047 4867035 5259852 7002118 6771529 1220766 1263558 244311 213923 239067 237479 281764 273667 261698 262177 174829 176523 688657 670016 1496142 1468470 351584 347309 487022 495399 611165 597965 614383 617245 631015 640317 598467 664014 1915234 2012379 1172438 979483 545993 538132 644691 641147 658648 662347 661160 671184 768309 762829 5254285 5505701 39.95 70.8 2
[truncated: 199,038 more chars]
