# Supplementary material for: Methods for Estimating the Detection and Quantification Limits of Key Substances in Beer Maturation with Electronic Noses
Source: Sensors (Basel). 2024 May 30;24(11):3520. doi: 10.3390/s24113520 (PMC11175341; doi:10.3390/s24113520)
Supplement: Supplementary file 1 [file sensors-24-03520-s001.zip › Data/Acetaldehyde/raw data/Day 2/2000ppm12.txt]

Time Date R01 R02 R03 R04 R05 R06 R07 R08 R09 R10 R11 R12 R13 R14 R15 R16 R17 R18 R19 R20 R21 R22 R23 R24 R25 R26 R27 R28 R29 R30 R31 R32 R33 R34 R35 R36 R37 R38 R39 R40 R41 R42 R43 R44 R45 R46 R47 R48 R49 R50 R51 R52 R53 R54 R55 R56 R57 R58 R59 R60 R61 R62 T01 H01 Phase
12:32:00 2024-01-24 673129 667616 210935 205744 333983 338686 350876 345296 224823 225152 272370 277251 311633 317371 4336325 4648046 6593489 6415414 1150554 1189527 305160 274601 286555 283313 318994 310580 307009 312019 216281 218363 723443 679448 1542796 1493459 456151 453430 660552 666064 838293 816299 862054 869525 919844 933972 890797 990307 2123828 2234494 1307484 1136766 729413 711191 868988 867615 910524 922747 950435 963518 1072987 1069116 5019172 5231595 39.95 71.1 1
12:32:02 2024-01-24 671710 669241 210297 205882 333513 338650 351722 349227 224718 222827 272370 277164 311598 317371 4355283 4663129 6593489 6415414 1153130 1189799 305590 274673 286714 283313 319475 310326 306340 312019 217878 217719 724914 679448 1534306 1488772 456151 450895 660552 666064 837105 815034 862054 869525 919844 935989 892097 988897 2123828 2222218 1296096 1136395 730953 714308 869607 867615 910181 921024 950435 963518 1074512 1066484 5018788 5265469 39.95 71.1 1
12:32:03 2024-01-24 668667 667831 210185 205878 333699 341506 352010 347697 224025 223482 273140 277134 312320 317408 4345715 4674553 6612309 6424792 1153953 1189762 306020 274843 282938 283278 318476 311306 306983 310566 216618 218013 720269 679448 1535345 1491948 456801 455122 663132 667011 837105 813844 864547 870762 918541 933936 894743 991719 2126095 2235191 1299934 1136766 732001 713219 866848 869414 912822 918279 950435 965095 1072950 1066862 5018916 5269408 39.95 71.1 1
12:32:04 2024-01-24 668667 667831 210745 207832 333983 340153 354002 347661 224025 223292 273140 277134 312285 317856 4345715 4674880 6612309 6424792 1156427 1189799 306451 274916 281557 283278 318476 311560 306983 310963 217106 218328 716647 679448 1533505 1493918 455774 455480 663404 667011 837105 814997 866157 869525 918541 933900 893345 990743 2126300 2235407 1299934 1135144 734104 713293 867750 869414 912133 918279 950435 966421 1072951 1069958 5052590 5261854 39.95 71.1 1
12:32:05 2024-01-24 673425 666903 209964 205986 334028 338543 351618 349800 224881 227588 273140 276709 313295 320067 4352122 4672454 6546862 6415414 1160566 1189799 304503 274880 282539 284144 318958 309639 309135 309590 217106 218703 724914 683349 1542865 1497523 454855 452103 664346 665591 832661 816189 869317 868908 911844 935952 898630 991719 2135740 2253938 1266452 1124963 729413 714308 866516 866875 916049 922338 945364 960888 1079164 1077423 5079394 5276845 39.95 71.1 1
12:32:06 2024-01-24 679227 667367 210337 206125 331973 340667 350804 347661 224059 223292 272334 277329 312503 315189 4352122 4741186 6640833 6406035 1147391 1192335 305661 274456 285315 282952 321275 310544 308200 310784 216955 218176 721471 683349 1573222 1503138 458758 450823 665688 668420 832661 814030 870218 875037 916248 928502 902330 998747 2138790 2256188 1313368 1119364 730975 718350 866516 863918 915844 926205 945025 959629 1076041 1074385 5135734 5261854 39.95 71.1 1
12:32:07 2024-01-24 677826 668781 209969 206559 331973 340117 351335 348711 224025 222827 274059 276839 312285 315514 4355283 4710840 6626288 6412429 1147391 1192446 305663 270539 282231 282956 319961 309674 308200 309157 217292 218363 715919 686915 1558015 1493918 458758 450895 665866 671414 830300 811722 871272 875000 911943 929967 899396 998710 2135677 2256461 1265296 1119326 732018 718350 862825 861973 915844 926205 947724 956571 1072191 1074422 5145233 5267473 39.95 71.1 1
12:32:08 2024-01-24 676210 669282 209636 206524 333486 340153 351371 349836 224718 224183 274096 275522 312537 317371 4348525 4689687 6626796 6403523 1145684 1193182 306419 274650 281442 283402 319890 310362 310073 309121 217141 219009 729693 688881 1549451 1493918 458431 453482 665866 671414 830263 810299 871940 878228 914884 930906 903388 1000402 2143751 2247824 1309603 1124160 729933 717443 864663 861973 915435 927551 947049 956608 1069050 1079095 5122762 5261854 39.95 71.1 1
12:32:09 2024-01-24 680436 668777 209671 206485 332981 339639 351371 350306 225066 223889 274059 276709 312285 317371 4352122 4673750 6621661 6399255 1146209 1192446 305956 274988 281442 283830 320185 309639 310144 310095 216618 219728 744298 690249 1528110 1491800 457452 453445 664346 671451 830300 811682 875162 879873 914247 930149 901502 1000922 2145278 2251302 1307720 1117771 727856 716934 867750 863086 913210 927551 948843 958221 1072988 1078830 5130561 5267473 39.95 71.1 1
12:32:10 2024-01-24 679375 667151 209973 206520 333992 340895 351654 350329 225222 223261 277720 276709 312537 317371 4352122 4677713 6650823 6403523 1144906 1189799 306170 274650 281442 283476 319925 309639 309603 309590 217141 218728 732679 688881 1554998 1493918 458092 454033 667556 671964 832513 811500 875162 878734 913238 930113 903727 1000289 2142188 2250062 1302070 1119364 729933 718934 866233 861973 915844 927551 947724 958566 1072988 1076015 5133563 5271233 39.95 71.1 1
12:32:11 2024-01-24 674011 668777 209636 206343 333721 339639 351902 350329 224094 227304 274096 275488 312537 317335 4358390 4705849 6621466 6406035 1147028 1189799 305494 274686 281407 283512 319925 309639 310109 310491 216618 219728 742760 688881 1535073 1493269 457822 454033 666198 673690 831885 811648 872795 878771 913238 928726 903727 1000884 2143375 2247936 1307720 1119579 729933 717443 867120 863268 914089 927551 948843 958007 1069087 1078337 5119218 5254090 39.95 71.1 1
12:32:12 2024-01-24 680815 666975 210337 206524 334028 340703 350558 348747 225578 227197 273756 276963 312537 317856 4336325 4661512 6616943 6387315 1142943 1192335 304608 274601 281407 283512 320967 309639 309170 311764 217878 219728 742760 688389 1539232 1491800 458431 451919 664309 671773 835222 811648 872704 878697 916278 928762 898630 1001071 2142373 2247638 1288887 1118567 725270 718461 870240 862691 911915 928862 951660 955211 1068427 1076082 5107611 5256234 39.95 71.1 1
12:32:13 2024-01-24 674877 666939 210332 206490 332472 341495 351902 347138 225257 227552 274059 277164 313008 315442 4358503 4671768 6650333 6405794 1136446 1185987 304538 274758 282302 282019 319961 310615 307698 312019 215980 219079 728200 685934 1592117 1492356 460068 450570 661958 671267 836365 811648 867592 879359 920946 927560 896687 1000146 2142225 2248466 1309529 1119364 726820 719297 872097 860716 907705 927551 954377 955248 1066913 1069806 5090929 5261854 39.95 71.1 1
12:32:14 2024-01-24 673607 668786 210337 206584 333726 339639 352010 347661 225066 227464 273563 275660 313262 315550 4349076 4641993 6689008 6415414 1131495 1185987 306163 270910 282932 283746 320821 311306 307733 311764 218689 219044 720500 690249 1534112 1492356 458668 456086 662427 673248 839409 809238 866283 880021 919623 927560 894743 1003894 2142373 2228611 1309529 1129792 727856 716663 872619 865794 907972 919660 953155 960851 1063067 1069806 5079394 5263717 39.95 71.1 1
12:32:15 2024-01-24 669688 669250 209641 206524 334019 338615 351974 348711 225100 224183 277720 277099 312067 319389 4345271 4599575 6583989 6420210 1140032 1189909 306883 274722 281013 284730 319029 311560 308235 311291 218958 219482 731186 690249 1531577 1483885 456002 456015 664309 671773 839409 813757 867123 876280 919623 932711 891766 995235 2136293 2227587 1319125 1131555 725786 711228 873857 869488 906598 919587 955346 966609 1066785 1069958 5015515 5261854 39.95 71.1 1
12:32:16 2024-01-24 673607 667155 210805 205843 334028 340153 351938 346615 225955 222827 273370 278659 313009 318342 4355283 4633526 6593717 6415414 1149489 1189799 305805 270369 281372 284067 319961 312888 311166 312682 218185 219517 729693 683070 1544855 1492097 457568 454619 662390 669588 839483 815611 865199 874484 924424 933900 893437 992333 2132913 2238172 1319228 1134778 729413 713316 871384 869601 910623 918832 953697 964484 1072858 1066935 5032366 5263717 39.95 71.1 1
12:32:17 2024-01-24 670039 669259 210996 206515 333667 340153 354002 347697 224718 223516 273563 277586 312537 318117 4358390 4672454 6602815 6434171 1153953 1192335 304503 269581 281407 284095 320197 314706 308611 311734 219112 218751 730798 681395 1541273 1492935 457452 457111 664346 666965 839483 817420 866320 870907 919659 936650 896687 994327 2133101 2234494 1254203 1136395 732018 715142 869005 869488 913210 921060 950946 964521 1073024 1071474 5033234 5261854 39.95 71.1 1
12:32:18 2024-01-24 671031 667840 210968 206337 334028 338615 354002 349237 224094 223516 273370 277164 312537 318305 4349076 4681780 6612930 6424998 1157253 1191216 304573 270693 284270 284130 318710 311489 309705 310424 217900 218751 727856 683349 1538587 1497225 457452 456125 665866 668456 839798 819778 869598 871214 919193 936541 899238 993172 2131585 2235177 1305691 1135107 732018 711191 867156 870524 913247 919249 949555 966618 1077634 1072111 5040459 5256216 39.95 71.1 1
12:32:19 2024-01-24 671987 667826 210662 206346 334028 338579 352010 350858 224718 223171 274059 277199 312285 320330 4349018 4683732 6546862 6415414 1163891 1192384 306811 272225 282719 285143 320301 312703 309967 312071 219112 218939 731186 684820 1524734 1493918 455790 454837 668131 667960 833444 816262 869391 871926 917241 937516 900653 991719 2133101 2241433 1307610 1127083 729933 712738 865890 870106 915844 919551 946073 963798 1078399 1075746 5075768 5273247 39.95 71.1 1
12:32:20 2024-01-24 680585 668781 211027 205843 333522 341483 351618 348747 225066 222827 272947 278854 312503 315514 4349032 4731630 6588906 6384686 1164402 1192384 306775 270642 282865 283640 320825 311819 309497 310642 218803 218904 721971 680054 1547855 1501793 455937 453393 667048 667485 832265 818616 875162 869908 914574 937312 899692 992371 2133101 2259282 1290770 1123879 731496 715412 866884 867023 915844 919660 946110 961725 1079164 1074458 5075768 5257839 39.95 71.1 1
12:32:21 2024-01-24 680589 668777 211684 206451 333757 341735 351654 349273 225414 222792 272755 278107 313008 315514 4336325 4745401 6630791 6421711 1153878 1189356 306631 270730 283024 283370 320789 312924 308993 311364 216955 218738 718819 682371 1557652 1508856 460572 454144 664346 669440 835031 815034 872981 875037 916555 928682 899692 997246 2135914 2258871 1307610 1122245 734040 719481 864663 864530 917594 927551 944692 960888 1075344 1077574 5137890 5271233 39.95 71.1 1
12:32:22 2024-01-24 674887 666939 210008 206593 333992 340739 351974 350930 224916 222827 277720 275746 313262 317408 4349076 4691483 6626729 6423916 1147848 1193293 308511 270730 283024 283688 320753 310580 309135 309626 217362 219079 731186 688881 1544368 1493918 458758 450498 668131 673395 832513 811722 874535 878771 914537 928538 904487 1003253 2142373 2251285 1296420 1116181 726820 717443 869622 865794 913210 927551 951660 960888 1069880 1079021 5113466 5265469 39.95 71.1 1
12:32:23 2024-01-24 678892 666375 210367 206524 334024 342289 350198 347661 225798 222638 274096 277164 312537 315514 4349076 4664478 6669198 6409862 1138028 1191536 306883 272261 284948 282846 320932 311087 307733 311769 218648 219728 729693 685934 1552501 1488154 460068 453629 661994 671451 837105 811472 869598 878440 921058 928871 898600 1003068 2139330 2254727 1311448 1126281 727856 718971 873238 863880 908384 928862 955346 960888 1065886 1072111 5079394 5263717 39.95 71.1 1
12:32:24 2024-01-24 669724 667164 210332 206550 333546 338650 352010 348502 225483 222672 277756 276709 312537 319389 4345917 4598824 6593305 6421711 1135121 1190800 306454 274686 282733 284180 318958 314482 310286 311474 218494 219079 731186 688881 1534793 1475898 458815 457147 663404 673395 839520 810571 867123 878829 921033 929528 894743 1000857 2142373 2225300 1313366 1128689 726820 717171 871384 867023 910623 919660 955739 963668 1065402 1071354 5072145 5261854 39.95 71.1 1
12:32:25 2024-01-24 671472 667232 210706 206524 335918 339162 352010 348502 225414 227197 277953 277551 312320 319389 4352160 4603036 6598466 6423878 1141701 1189637 306454 269546 281407 285111 319819 310615 311336 311073 217362 220449 721971 688881 1533768 1484698 456801 456125 664346 671487 839483 813882 867741 876280 920960 928682 897435 996690 2136293 2226955 1309529 1132216 727856 713316 873857 869908 908009 919623 957460 964558 1072988 1069201 5026023 5263717 39.95 71.1 1
12:32:26 2024-01-24 675830 667196 211362 206490 334028 340667 351974 346651 225449 223551 273140 278016 312285 318378 4351764 4662840 6603103 6415414 1150554 1188955 305625 272838 281464 284379 320704 310615 307733 313194 218803 219609 721971 679448 1532018 1490926 456079 455480 662934 667474 841309 818616 866506 872486 923679 938122 894071 993820 2131585 2234954 1309447 1133165 729413 713316 873857 871141 909978 919587 957255 965930 1074546 1069688 5025184 5265568 39.95 71.1 1
12:32:27 2024-01-24 672652 668781 211031 206520 334028 340667 354002 347661 225100 223551 273563 278008 312572 318124 4361223 4666088 6612576 6429167 1152233 1189430 306667 270747 282231 284578 319925 312840 310104 312019 217292 219044 724619 679448 1541642 1491911 457371 454546 664074 667401 841309 818616 867704 871177 922300 937975 893776 994590 2129879 2235066 1303772 1138014 732018 716390 870586 870724 913210 919551 951660 966667 1076070 1069958 5024313 5261854 39.95 71.1 1
12:32:28 2024-01-24 673335 669250 211318 206451 334028 340631 351938 347382 225066 223516 273526 279166 315434 318762 4348763 4665588 6612555 6403044 1152233 1192335 304316 270334 281407 284339 320410 311052 307949 312933 217878 219539 728200 679448 1554832 1493918 457452 455480 662427 667960 841907 817420 866957 873724 923606 936650 894034 994590 2129997 2240842 1296096 1137204 729933 714326 872619 869871 911915 919515 955739 965893 1072951 1069958 5020724 5261854 39.95 71.1 1
12:32:29 2024-01-24 673335 669724 210987 206490 334028 340667 351902 347102 225414 225377 273695 278610 314990 318683 4351185 4663970 6574540 6419768 1152196 1193293 306451 272261 281372 283835 319925 311052 307233 312933 216955 219044 732679 679448 1536058 1493918 457452 455158 663404 666457 841907 819506 865199 871177 922337 937975 894949 994590 2128364 2235066 1299934 1138014 732018 715412 871478 870724 913210 919587 953697 964484 1074509 1069958 5030143 5261854 39.95 71.1 1
12:32:30 2024-01-24 671140 667831 210662 206481 333992 340667 354002 350518 225171 225628 273272 278256 315062 318196 4348763 4665818 6603170 6413023 1151133 1190614 305445 271161 281407 284379 319925 311270 309135 312713 217878 220070 728200 683349 1553925 1488920 455970 455802 662427 667437 841309 816189 867741 875658 923679 937975 893327 993746 2131585 2235066 1323318 1134778 729413 713279 873857 871104 909941 919515 955346 965893 1075271 1071204 5026550 5261966 39.95 71.1 1
12:32:31 2024-01-24 671186 669724 211322 206520 333432 343563 351686 347412 225712 223482 273647 278256 315062 318160 4348763 4668435 6607666 6403044 1153878 1189762 306451 270334 281407 284614 320410 311087 307949 312968 218185 219411 729693 681061 1550657 1493269 456043 455802 663132 667437 841907 818616 867741 875000 924988 936650 894669 993746 2130657 2241433 1317271 1136395 730975 714832 873586 870487 911915 919551 955739 968052 1072951 1071474 5018788 5261854 39.95 71.1 1
12:32:32 2024-01-24 673063 669724 211036 207756 333776 340416 351650 347519 226008 225152 273417 278714 315062 318908 4352122 4633526 6584213 6415137 1151133 1188918 306451 270971 281372 284379 319925 313442 308235 313378 217878 219728 728200 682518 1559741 1488735 457822 455802 662464 667474 841907 817420 867741 876280 924988 936650 894743 995198 2131585 2240842 1319228 1134778 730953 714832 873857 871141 910586 919515 955035 965893 1076107 1071474 5032366 5269483 39.95 71.1 1
12:32:33 2024-01-24 670076 671647 211067 207250 333956 339532 354680 349657 224927 223447 273840 277808 315062 318610 4352122 4675106 6584164 6433970 1157742 1187707 306883 270334 282528 284823 318958 314706 308235 312071 217327 219044 723169 682518 1557839 1493918 458092 457417 665866 669477 839483 818616 870218 873760 918288 937975 899618 992333 2133101 2246709 1305691 1134778 734112 713279 869622 873031 916287 919515 951660 968721 1075929 1072074 5051177 5265469 39.95 71.1 1
12:32:34 2024-01-24 674867 669587 211216 207205 336388 339496 351794 350149 225241 225152 274265 278167 312468 320557 4354758 4681780 6556188 6424792 1160566 1193182 305459 270334 281372 285588 319665 310580 310109 311038 217292 219728 724914 683349 1549772 1493918 457452 457093 668299 669440 837105 816226 871903 875037 921058 939302 901291 996123 2136137 2241396 1309529 1128689 732018 713279 867156 871177 917140 919551 948843 967306 1078949 1076051 5067819 5284442 39.95 71.1 1
12:32:35 2024-01-24 679375 669729 210851 206065 333550 341519 351438 349621 225275 223102 273950 278858 312067 318081 4352127 4708610 6565549 6396656 1163294 1189799 304538 270971 282938 284144 320932 309639 311166 311474 219112 219385 717369 679448 1538590 1503138 456801 454533 665866 667960 832818 819778 874498 871141 916518 939302 903284 995160 2136137 2259282 1307610 1125480 732018 717171 868388 868871 917146 924862 948880 965043 1081353 1076051 5090317 5282573 39.95 71.1 1
12:32:36 2024-01-24 680343 667762 211333 206412 333270 342073 351722 349201 225222 225521 273140 278335 315915 315478 4351502 4735290 6631591 6406035 1150666 1189799 305956 274952 283563 283476 320932 310615 309603 312019 217327 218668 717183 683349 1561415 1503934 460191 454356 667826 672440 835919 815341 871940 878148 916555 928646 904940 1001071 2139178 2252882 1309529 1122245 732018 719481 866505 865757 918477 928862 948131 960851 1076107 1082932 5147120 5273141 39.95 71.1 1
12:32:37 2024-01-24 677279 668749 210490 207310 333956 340667 351938 350858 225449 224958 274689 277095 314621 317856 4351640 4683023 6612292 6401466 1144575 1187707 306419 269546 282267 285325 320860 309639 311051 311983 217292 220449 734614 688881 1556682 1492858 458758 450462 665830 673123 834071 811722 875781 879813 918441 928538 901291 1003969 2142373 2254390 1315287 1119364 727856 719180 873857 864530 912562 928529 955346 962489 1072077 1077849 5099069 5263708 39.95 71.1 1
12:32:38 2024-01-24 673225 670674 210769 207777 333762 340153 354534 348323 225379 223137 277916 278316 313480 318051 4349121 4628445 6640116 6415414 1136817 1186023 310149 274952 282915 285049 319665 311560 308235 311764 217258 219763 732679 690855 1529307 1479674 458417 457417 664346 673395 839520 811722 867741 879063 922953 928574 894374 999645 2140578 2228458 1298303 1133128 727856 714326 876376 869871 907972 923560 963450 969034 1072094 1074514 5032852 5254276 39.95 71.1 1
12:32:39 2024-01-24 672615 669734 210813 206490 335736 340631 351938 348711 226147 222573 274059 278749 312537 319352 4339052 4598824 6555772 6406035 1150311 1189909 304608 270558 281372 284703 319961 311087 309135 311983 216618 220449 741221 685934 1549921 1487863 457452 456125 663404 669440 839483 817149 866889 876280 923643 936650 895657 998185 2136137 2232874 1299934 1135586 729933 714326 876340 871177 911745 924905 959803 969147 1075276 1072159 5023114 5258101 39.95 71.1 1
12:32:40 2024-01-24 673607 666934 211437 206416 334028 340703 351938 347382 225712 225152 273756 278889 313926 318342 4349018 4630753 6565110 6415414 1151133 1189799 304538 270936 281407 284702 320410 310615 308305 313444 216618 220106 737645 682729 1545221 1491037 457452 456125 663404 669206 841907 818616 867741 875658 924333 936650 894743 995198 2130071 2240842 1319228 1136395 731496 715375 876452 873788 914331 925634 957103 969185 1078288 1072123 5033739 5246677 39.95 71.1 1
12:32:41 2024-01-24 673386 668991 211618 206490 334024 340667 352010 347412 225449 223551 273526 278395 312786 318378 4342743 4658338 6565147 6415414 1150554 1189909 306451 270369 281442 284282 320410 311052 307233 312968 216955 219574 723443 679448 1530192 1488735 457452 456824 663875 667437 843104 819778 867741 873489 923679 939302 897435 993746 2130071 2231743 1325096 1138014 734112 717968 873301 871852 914331 925634 954302 969147 1077572 1072882 5020724 5259947 39.95 71.1 1
12:32:42 2024-01-24 667648 667831 211429 206490 333951 340703 354502 347661 224753 225434 273756 277586 312537 318342 4349018 4672603 6583951 6424578 1153953 1189527 306667 270145 282267 284277 319441 312289 307975 312019 217292 218856 721719 681395 1545391 1495208 458431 457417 665359 668930 841309 820942 868978 873760 920997 939302 899878 994490 2133101 2234494 1323140 1138717 735161 716343 870822 873204 915807 923400 953232 971959 1079017 1072832 5033082 5261854 39.95 71.1 1
12:32:43 2024-01-24 672615 667831 211177 206524 334024 338615 354002 349514 224718 223516 273950 277555 312974 320031 4339729 4661475 6551109 6431890 1156427 1186023 306883 269581 282267 284614 319961 312324 308235 311983 217362 219044 721719 680666 1575364 1496309 458778 457417 665830 669477 841907 820359 869598 875000 920997 937588 896991 995943 2133101 2242462 1303772 1140833 735687 715229 871478 872577 917109 923670 953547 970139 1077634 1073394 5033234 5258101 39.95 71.1 1
12:32:44 2024-01-24 671031 668781 210992 206524 334019 341616 354752 350611 225066 223516 274059 277977 312572 319352 4345922 4667935 6570158 6424792 1157253 1186023 305246 270334 282267 284614 318958 311596 309135 309812 217818 219446 721971 683005 1548348 1493918 458454 457417 668029 670463 838293 818616 870627 875037 919623 939302 900973 992333 2134936 2238061 1307610 1135144 734112 713133 869930 874447 920375 919551 951623 970457 1077423 1079058 5051177 5280335 39.95 71.1 1
12:32:45 2024-01-24 675523 668786 210992 206994 334141 340428 351866 349836 225414 223326 274096 278819 311598 319352 4342743 4672454 6537537 6401466 1163891 1189909 305459 270334 282938 284765 320896 309639 310109 311756 217292 219539 723443 681061 1591174 1493918 457126 455480 668299 667474 834699 820942 876167 873724 919193 937588 905127 1000050 2138327 2252009 1311448 1128652 733834 716243 869585 871963 918942 924898 950946 966196 1082085 1077538 5071289 5254165 39.95 71.1 1
12:32:46 2024-01-24 678781 666862 211326 205847 334028 341459 351335 349800 225578 223137 273563 278889 312320 317371 4349018 4717935 6612555 6401466 1159742 1193182 306451 270369 282791 283525 321906 310615 309639 312019 217327 219763 732679 679448 1570682 1507412 460181 454480 665903 669440 837105 819778 875781 876280 918541 940120 907598 1000214 2135952 2265707 1310601 1125765 735161 719407 869622 869488 916870 927551 951511 965732 1082119 1079058 5085167 5288714 39.95 71.1 1
12:32:47 2024-01-24 679301 667367 211022 206559 333486 341459 351708 348747 225066 223585 273563 276744 313515 315262 4342743 4716759 6621466 6406035 1147391 1189799 306667 274564 285757 283781 321275 310615 309170 310095 218005 218891 717369 686915 1553148 1499544 460844 455480 669558 673395 834071 814997 875781 879873 919474 935466 904866 1001673 2135952 2260404 1302070 1122558 734112 719217 867750 867023 921030 930176 947420 960888 1077634 1080555 5111504 5263717 39.95 71.1 1
12:32:48 2024-01-24 675874 668781 210146 207164 334028 341219 351974 350894 225414 222827 272682 277716 313043 317408 4345917 4683023 6602815 6394073 1144575 1189799 307088 274794 283130 284614 320671 311560 310144 310131 217853 219763 736130 688881 1569643 1493009 461384 456125 669720 675310 834071 813232 877516 883746 918441 928538 906951 1006802 2149868 2254366 1315253 1118567 730975 719481 871469 867023 917798 930176 955739 962489 1076107 1081958 5117030 5242789 39.95 71.1 1
12:32:50 2024-01-24 681592 667196 210987 207169 334028 341183 351371 349273 226498 223262 277989 278025 313227 318865 4345271 4654913 6602815 6392094 1142943 1189799 306419 270334 282698 284650 321942 310144 310579 312055 216989 220484 734614 688881 1548092 1493918 459466 454480 665903 673395 837373 815419 877705 883155 919771 934142 904940 1006083 2148440 2254443 1319125 1119364 727856 721453 873857 867023 913210 928565 959080 960851 1069087 1076051 5097928 5254352 39.95 71.1 1
12:32:51 2024-01-24 675255 667164 210996 207169 333721 341495 352010 348483 225449 223482 277880 276744 313550 315550 4339724 4641993 6650333 6406035 1131532 1189909 305494 269581 284067 283427 319996 311560 308200 312968 217141 220106 731186 688603 1570662 1493918 461384 456125 665253 677547 843030 815187 872704 882899 925081 932821 898192 1008242 2142373 2246872 1313368 1131910 731496 718165 876376 866751 910402 930176 958179 964521 1068249 1076015 5066369 5252475 39.95 71.1 1
12:32:52 2024-01-24 671662 667164 210337 206593 335918 339639 352010 349237 225449 227197 272682 277586 312752 320330 4339646 4596830 6584164 6406035 1140032 1189799 307347 269546 281407 285485 319029 311087 311312 312019 217292 220106 732679 688881 1523933 1474817 458758 459419 667145 674652 841870 816347 871460 880999 927055 935110 899238 998222 2139330 2231706 1325096 1134778 727856 715142 876340 871141 909030 919660 959544 967343 1076107 1071474 5013555 5252475 39.95 71.1 1
12:32:53 2024-01-24 673607 669729 211684 206485 334024 340428 351974 347138 225257 225521 273563 278430 312537 318378 4335785 4649537 6593489 6406035 1152308 1186023 304538 270782 282267 284614 320410 311087 307733 313701 216955 219763 723443 679448 1571871 1498477 459412 457387 664346 669863 843067 820596 867592 875730 928380 939302 898246 995235 2134432 2238246 1309447 1140790 734112 717443 873238 871177 913210 919660 952560 968721 1077634 1072074 5032089 5258101 39.95 71.1 1
12:32:54 2024-01-24 671031 667835 210992 206554 334028 338650 354002 350611 225066 223482 274096 277779 314482 320330 4345917 4671116 6546862 6415414 1160566 1185183 305494 270180 281407 286535 320446 310615 310579 311073 217327 219446 723443 685311 1551512 1500296 457452 455650 669172 670817 837410 820905 877067 873724 918441 937624 907598 996653 2136293 2265286 1289884 1126281 735085 719481 870240 869488 917177 928862 951660 964484 1085301 1079864 5072145 5263717 39.95 71.2 1
12:32:55 2024-01-24 678626 667831 211353 207164 333762 342289 351974 349273 225100 223585 273756 277381 313480 315514 4349018 4729385 6630791 6406267 1147391 1189799 309492 274758 283157 284180 320706 311341 310109 310535 220200 219824 731186 688881 1544355 1495097 460697 456015 669646 676233 834994 814384 877067 879099 918441 935466 906570 1004081 2142100 2251285 1320903 1119023 730975 719481 870859 867023 916454 928529 954833 963630 1074546 1078871 5111804 5242864 39.95 71.2 1
12:32:56 2024-01-24 676863 666939 211027 206589 333748 342807 351974 347661 225798 222861 277880 277199 313515 315478 4349018 4661830 6650583 6392094 1138769 1192446 305991 269581 282698 283424 322144 313555 310945 313414 218803 220343 728200 687280 1545150 1495008 462044 454655 664309 673395 839520 815070 872666 880478 920960 928646 902553 1006727 2142373 2244626 1313368 1128689 729933 718709 876376 867023 911731 927875 958179 966618 1069185 1072905 5046153 5248460 39.95 71.1 1
12:32:57 2024-01-24 671699 667191 210996 206485 334176 340188 351686 349555 226498 227269 277720 278590 312537 319389 4336552 4591308 6574839 6410838 1144499 1182593 305529 270782 284069 285272 320161 313813 309064 311876 218958 220997 756638 687897 1564061 1483885 458431 457093 664346 672440 839520 816079 869354 878771 922310 936650 898349 999645 2136293 2243651 1301622 1133971 730975 715412 876376 873104 911915 924898 958216 968069 1078127 1069806 5022961 5258101 39.95 71.2 1
12:32:58 2024-01-24 671509 668781 211371 206589 334028 340703 354002 347661 225100 223585 273950 278610 312320 317529 4345917 4657734 6598420 6410838 1150628 1190651 306523 273031 284948 285000 320789 311489 308094 312825 219112 219587 720269 681395 1534959 1493385 459525 456125 664346 669330 842599 820942 869598 875658 927714 937588 898600 997437 2132827 2234991 1343266 1138014 732997 717443 871384 871177 915844 926241 955886 969485 1077634 1072905 5022961 5254352 39.95 71.2 1
12:32:59 2024-01-24 670994 667831 211468 206524 334028 340739 354002 347733 225066 225787 277683 278042 312537 318865 4345917 4662485 6593551 6410838 1154356 1192384 306415 270677 283134 284472 320564 312401 310286 311876 219112 219245 712895 679448 1573808 1493918 458778 457417 666235 669440 841407 820670 870801 875037 926372 937588 898414 997437 2133101 2234991 1307610 1139943 734562 717443 871384 871177 917146 924898 954377 968758 1078399 1072111 5032366 5258101 39.95 71.2 1
12:33:00 2024-01-24 671675 667840 211018 206589 334028 339400 354002 349514 225100 223326 277720 277590 313043 320067 4345917 4661883 6565513 6421596 1156913 1189688 307028 271090 282733 284707 320005 312401 308129 311876 217783 219044 723169 681061 1533505 1497644 460181 458065 665903 670463 841796 820942 869354 875658 925061 937660 899978 997474 2133101 2236906 1303772 1138014 735085 715412 871384 871852 916491 919660 955057 970213 1079164 1074949 5038172 5261891 39.95 71.2 1
12:33:01 2024-01-24 671396 667840 211505 206593 334141 340141 352010 350894 225257 223516 277720 277779 312572 320821 4349076 4674705 6556188 6430823 1157178 1189688 306883 271055 283130 284907 318852 312876 309099 311546 218040 219105 712895 683349 1539631 1493918 459502 455648 668502 673210 839520 820942 871283 876280 920997 937624 902441 995272 2133101 2234991 1309529 1135586 735085 715412 870586 875000 917140 919696 954377 971883 1080587 1076051 5047571 5263441 39.95 71.1 1
12:33:02 2024-01-24 673607 668312 211027 207603 334176 340667 351974 350647 225414 223516 277756 277586 312067 320367 4345917 4668542 6569730 6433262 1157178 1189651 306883 270866 283134 285379 319441 313295 310144 311515 218379 220013 726385 683979 1556962 1497639 460566 458714 669720 672440 838887 819197 874535 876280 920997 939302 903284 994527 2132937 2241433 1313368 1133165 736656 715412 869622 875000 919598 919623 951660 971596 1080587 1078337 5056970 5263717 39.95 71.2 1
12:33:03 2024-01-24 676478 666898 211027 206524 334141 340703 351938 350894 225648 223516 277793 278854 312537 319352 4345917 4681780 6556062 6405013 1167191 1192384 306883 270334 283539 285485 320860 310544 310802 312920 217292 220035 734172 682032 1547258 1492787 456688 455189 669720 668930 838565 820942 875744 873724 921021 937624 906570 996653 2136137 2248466 1315527 1127083 732018 717443 869622 871141 921122 926169 951623 967306 1082119 1078182 5075068 5279094 39.95 71.2 1
12:33:04 2024-01-24 678819 668994 211693 206481 333987 342253 351708 349765 225449 223482 273140 278703 312974 317622 4342743 4721826 6598143 6403120 1163891 1189762 306847 270971 282938 285214 322108 313700 311129 311439 217292 219728 722891 679448 1537249 1501681 457371 454801 668772 667437 835882 820942 877067 873724 921150 937552 905889 997400 2133101 2259282 1313368 1127083 734112 718461 870227 870724 918440 928862 951623 964484 1085029 1079864 5077238 5246612 39.95 71.2 1
12:33:05 2024-01-24 678819 667831 211653 206524 333481 341699 351902 349519 225414 224208 273526 278353 313480 315478 4339052 4735540 6626617 6395581 1156679 1189799 306199 270782 285352 284241 321870 311016 309135 311729 217292 220083 732679 679448 1541445 1505967 459754 453083 667789 669440 835882 820942 877029 876280 919844 939302 903962 1001071 2138904 2262076 1327307 1125480 735085 719481 870859 869488 919780 929519 951718 966421 1080551 1081394 5109145 5242752 39.95 71.2 1
12:33:06 2024-01-24 677305 667367 210992 207177 333947 341219 351938 349800 224718 224491 274059 276761 313515 315550 4353941 4737732 6640757 6406035 1147391 1192347 306883 269511 283996 284180 320932 311052 312048 311769 217292 218856 722901 683349 1548256 1501719 461498 455802 669246 673395 838293 816262 875744 880021 919844 936650 909150 1003969 2142250 2259282 1305837 1121972 735085 720271 867156 867023 920993 928565 951623 963630 1076107 1083525 5107611 5254165 39.95 71.2 1
12:33:07 2024-01-24 680716 669734 210952 206546 334028 341735 351866 349519 226147 222792 278113 277164 315470 318537 4348485 4665588 6612540 6394061 1147810 1189762 306419 269511 282896 285321 320789 310580 311051 311510 217327 220414 725214 688881 1548883 1493918 460068 456125 669246 675310 834699 813808 877067 883042 918404 933900 906570 1004534 2148477 2256079 1319125 1119364 727856 720271 874477 867023 914331 928637 958824 963630 1071126 1079100 5079394 5252475 39.95 71.2 1
12:33:08 2024-01-24 672657 668786 210996 207772 334028 339639 354502 348711 225449 225470 274580 278691 315951 318537 4345656 4625827 6640116 6424354 1135121 1188038 308089 272189 283613 285601 319890 312508 309135 312933 217327 220260 732679 690855 1567290 1481777 460068 458389 665830 675310 841407 815187 870760 883042 926372 933936 899878 1003969 2142373 2222144 1319125 1133128 727856 715375 878868 871141 910623 927551 963729 968721 1072988 1074422 5011567 5252475 39.95 71.2 1
12:33:09 2024-01-24 673129 669259 211322 206342 335918 340703 352010 348461 226570 225470 273731 279138 314619 318683 4339331 4615263 6565296 6406035 1150727 1191353 304538 270782 281407 285049 320896 313295 309170 312968 216618 220484 737645 684467 1559882 1484168 457408 456770 664346 670426 843703 818616 869354 878771 927722 939302 899238 998185 2133101 2237665 1298015 1136120 731496 717443 876376 873724 913030 924898 960264 970139 1077460 1069770 5011305 5245075 39.95 71.2 1
12:33:10 2024-01-24 672385 667840 211644 206559 334028 340931 351686 347412 225677 223482 273840 278767 315062 318646 4339331 4659660 6593605 6406035 1153916 1189799 306667 270369 282267 284964 320932 312777 307733 313921 217141 219539 728200 680786 1544650 1495394 458742 456015 664346 671414 843830 820942 870218 876280 929038 937624 899238 997400 2130071 2240842 1301853 1140449 734112 717443 873857 872760 915844 924898 955309 972289 1078949 1072868 5019073 5252485 39.95 71.2 1
12:33:11 2024-01-24 667721 668516 211402 207569 335700 340416 354534 349621 225241 223482 273913 278256 314064 318160 4339555 4663129 6574615 6424792 1153953 1185146 305494 270937 282698 284854 319441 312508 310250 311983 217970 219079 723169 681395 1563400 1493918 459466 458604 665866 671414 841370 820942 869354 876008 925679 937588 899655 998147 2136137 2237665 1303772 1138014 735085 717443 872097 872376 917798 919623 955739 972982 1079164 1075978 5038347 5252489 39.95 71.2 1
12:33:12 2024-01-24 670039 667620 211823 207564 333550 339496 354967 350185 225275 223447 274459 278256 315062 319279 4342743 4675106 6574839 6424792 1157253 1187435 305494 270369 282698 284614 318958 312544 311336 311764 218309 219385 723169 682518 1542381 1498166 460154 456967 669246 672440 841907 822764 871940 876280 924988 937624 902293 998147 2137656 2239802 1309529 1136728 735608 715412 872097 875000 918450 924898 954377 972982 1080551 1076015 5033481 5255982 39.95 71.2 1
12:33:13 2024-01-24 672191 667616 211364 207065 333947 339532 354429 350396 225241 223482 274459 278361 313445 320067 4339052 4665805 6565513 6424792 1158908 1186023 305921 270369 282733 285485 319663 312508 311166 311510 218040 219728 717369 683005 1545537 1496272 459791 458714 669720 672440 841309 820942 873218 876280 920997 937624 902293 995235 2136137 2235314 1311448 1134778 735085 715412 870859 875655 919817 919623 954377 972982 1080551 1078830 5040459 5265469 39.95 71.2 1
12:33:14 2024-01-24 671987 669204 211548 207065 336822 341616 353857 351776 225275 223516 274096 277977 312572 321048 4342743 4662384 6546862 6412710 1155781 1189799 305459 270334 282698 284614 318699 312508 309135 311073 218005 219411 721719 682371 1538318 1493482 459791 458714 669449 672440 841907 820942 871977 876280 923643 937552 902607 998147 2134180 2235066 1309529 1137204 735085 715375 871824 875621 918942 919623 955739 971883 1080551 1077574 5033538 5263430 39.95 71.2 1
12:33:15 2024-01-24 671031 668745 210851 207248 335836 339496 354393 350822 225066 223516 274023 277853 315506 320147 4342743 4661512 6546862 6415414 1156427 1189799 306883 270369 282698 285485 318958 311596 310109 311435 218005 219728 724914 683349 1544900 1493918 459920 456931 669720 672918 839483 819778 874884 876280 920997 937516 903926 996546 2136135 2240842 1311448 1131555 736132 715375 869622 876243 919598 919623 953017 972982 1080551 1079058 5058148 5254276 39.95 71.2 1
12:33:16 2024-01-24 671987 668957 210820 207026 336863 339567 352010 350858 225485 225152 273877 277801 312250 320330 4342551 4661550 6551525 6406035 1160566 1187854 305956 270334 281442 285521 319701 311052 310109 311002 217327 219574 723443 683979 1552363 1497523 457371 458065 669720 671451 839760 820359 875781 876280 920960 937624 904665 995235 2133101 2242098 1311448 1128689 734112 715375 870240 875000 922430 924862 951660 970213 1083660 1080462 5062332 5248053 39.95 71.2 1
12:33:17 2024-01-24 671987 669186 211291 206515 335913 338650 351650 351101 225275 223516 274641 278008 312285 320330 4342743 4663129 6556188 6415414 1157253 1188697 305956 270369 282698 286195 318994 311524 310544 311038 217970 219728 724914 684467 1559092 1495171 458056 458389 669720 672918 839483 819778 874498 878771 922310 937624 903615 995235 2133101 2243688 1313368 1130677 734112 716426 869622 875000 921122 924862 953155 971921 1085276 1081431 5058582 5263708 39.95 71.2 1
12:33:18 2024-01-24 673570 668781 211510 206554 336728 340416 351830 351389 225345 223516 277756 278008 315062 321768 4342743 4669777 6546858 6415414 1160566 1189799 305956 270369 281442 286396 320896 311087 311051 311510 219774 220070 724914 684956 1524902 1499656 457408 456125 669720 669477 837105 823276 877067 876280 919623 943037 907859 998185 2139330 2265286 1327566 1128689 736132 719481 872097 869871 919683 929958 957347 969072 1085117 1082123 5079080 5261854 39.95 71.2 1
12:33:19 2024-01-24 680194 667840 212295 207276 334028 342735 351866 349800 225798 223482 273877 278889 313008 315153 4342743 4729385 6626542 6396656 1151713 1192062 304573 270369 284032 284690 321906 311560 310824 312090 217362 219763 721971 681883 1568094 1507412 462044 456125 668772 672918 838293 820942 877067 877906 919623 937516 906570 1001606 2139330 2257150 1298303 1124679 735085 720307 869622 870092 923656 934722 951474 966346 1079127 1085232 5127447 5254352 39.95 71.2 1
12:33:20 2024-01-24 674608 669734 210996 207449 334028 341735 352010 351402 225171 222861 272682 277130 313480 318081 4336552 4667112 6607597 6394353 1144017 1189799 307347 270334 283165 285049 320932 311560 311051 311038 218344 220449 729693 690249 1567851 1493009 461498 456770 671182 676270 835919 816226 876072 884244 919844 937975 909150 1007473 2148590 2255543 1322963 1117771 729933 720904 876414 869979 918413 932812 958470 966346 1076041 1085232 5103964 5259947 39.95 71.2 1
12:33:21 2024-01-24 680332 668777 211022 206559 334028 342361 351614 348747 226147 222827 278222 277779 314404 315586 4333402 4655128 6649717 6387278 1138442 1189909 306170 272189 283130 283839 321942 311524 308235 313701 216989 220877 728200 686915 1534306 1491800 461384 455480 664346 673395 841309 817456 873218 882378 923679 928682 902558 1007547 2143375 2249654 1317206 1128985 732018 723580 878952 866949 915157 934795 960799 969147 1072225 1079100 5062753 5243096 39.95 71.2 1
12:33:22 2024-01-24 669688 666389 210087 207712 334024 339639 354502 348711 225798 223516 275979 276709 313515 319352 4330372 4596302 6612442 6406035 1133465 1187157 307848 269546 282932 285485 318994 312508 309170 312055 217327 220260 721971 691349 1551452 1475898 461498 456646 665866 676270 842599 813808 870664 884872 927722 933972 898630 1004534 2142373 2232134 1302070 1135144 730430 717332 880081 874447 913785 928808 963579 972252 1076107 1076051 5011643 5252475 39.95 71.2 1
12:33:23 2024-01-24 673497 670810 211170 206490 334024 341219 352010 348782 226857 222792 277720 278889 312537 318828 4333365 4586197 6565513 6396656 1144972 1188075 306419 270369 281442 285557 320446 311560 310073 312968 217362 221138 750290 687897 1555454 1482593 458454 458389 665866 673395 843592 818616 871977 880382 926248 939302 898704 1003253 2145106 2232134 1294537 1135144 730975 717332 880707 875693 913173 928061 963729 972982 1078399 1077391 5004474 5248053 39.95 71.2 1
12:33:24 2024-01-24 671699 669259 211362 206520 335768 341219 353748 349519 226849 222827 272682 278967 312537 319389 4336552 4588998 6574564 6406035 1149489 1186170 306419 271196 282231 285557 320967 311596 310073 312055 217362 221173 736028 686915 1545345 1484832 458742 458065 664853 673395 842636 819778 871977 879131 928380 939302 897065 1006184 2143577 2237968 1305691 1135144 730454 716787 880797 876316 912562 927551 963729 973020 1078752 1072868 5004150 5252475 39.95 71.2 1
12:33:25 2024-01-24 673905 668781 211724 206559 334384 340739 354002 347661 225955 223551 277683 279080 313008 318378 4336552 4633526 6574839 6396656 1151374 1185146 306163 271231 282698 285521 320646 311596 309205 314435 218843 220449 714469 681061 1536034 1493918 458815 457417 665762 671414 845100 820942 870627 877162 927378 943892 898081 1000251 2135952 2247214 1315315 1140449 734112 719407 876376 875621 915844 927551 961341 973714 1079164 1072868 5013555 5248743 39.95 71.2 1
12:33:26 2024-01-24 671987 668781 212146 206589 334028 341219 352010 347697 225449 223585 274059 278624 313008 318828 4336552 4649537 6584164 6406035 1150554 1185752 304573 270971 282267 285285 320967 311560 310676 313921 217362 220070 723443 681061 1532383 1498166 460191 457417 664346 670938 845100 822544 868084 876978 928817 943892 898081 998036 2135952 2241150 1303772 1141986 736213 718971 875097 873724 919683 928493 955309 973020 1082119 1080555 5043969 5258101 39.95 71.2 1
12:33:27 2024-01-24 675072 668786 211027 206589 334176 340667 351974 350894 225449 223516 277720 278008 312067 320821 4330372 4653803 6528212 6396656 1160566 1189799 305956 270369 281473 286597 320932 310615 311051 311546 218005 220070 723443 683349 1546921 1495208 458092 457417 671182 671451 838887 822692 877705 876978 925007 945595 907785 1000402 2135952 2248092 1317206 1128689 733064 717443 871404 875544 921122 927551 951660 970176 1085239 1078567 5062753 5254352 39.95 71.2 1
12:33:28 2024-01-24 678338 667840 211693 206589 333992 342614 351974 349836 225449 224243 273563 277779 314805 315478 4333460 4715962 6607576 6392094 1147391 1192335 306419 272189 284067 284734 320967 311560 310073 312055 218005 219503 727519 683349 1547909 1502072 462044 455547 671182 675310 841594 820423 877705 883254 922458 939265 911092 1006802 2141613 2257680 1313368 1123879 735161 723066 870859 869488 922430 928673 954833 966618 1078399 1085167 5100321 5252578 39.95 71.2 1
12:33:29 2024-01-24 679855 666425 211322 207169 334024 342771 351371 348747 226498 222827 274735 277672 313515 318414 4336552 4644921 6612442 6377899 1138028 1188884 306419 270782 283130 285521 322956 310109 310109 313701 217327 221018 736130 688881 1539728 1491800 460844 455480 668131 676122 841594 817509 876955 884097 925081 936468 903778 1010236 2145502 2246469 1317206 1127811 730975 722385 878868 867023 915157 934060 960986 964521 1072988 1079100 5072679 5243096 39.95 71.2 1
12:33:30 2024-01-24 673129 666650 211510 207846 334024 340739 355003 348747 226155 223516 277866 276937 313550 318378 4333402 4620815 6650333 6406035 1134518 1188443 306205 270369 284937 285183 320706 313019 309639 313701 217362 220484 732679 688881 1557904 1492134 463698 460016 668094 679161 846188 816347 874575 885536 928891 935466 902255 1010423 2145422 2247787 1291947 1131481 732018 720307 879456 869871 915571 928601 960986 970213 1072228 1079100 5027395 5245090 39.95 71.2 1
12:33:31 2024-01-24 671987 667155 211684 206524 334176 340703 352010 349273 226849 223171 277720 278958 313008 320097 4333460 4598824 6565513 6401466 1149489 1189799 305281 271196 282437 285521 320932 311596 309856 312968 216989 221173 744298 684956 1570914 1490237 460068 458714 667182 672770 843666 820249 875200 882527 929038 937624 899238 1003253 2142225 2237665 1317206 1135586 732018 717443 879845 875621 913210 927551 963042 971883 1075901 1072905 5004720 5243096 39.95 71.2 1
12:33:32 2024-01-24 673612 668786 211693 207385 334028 341219 352010 347661 225449 223585 277683 278430 313008 318378 4323986 4641172 6565798 6384587 1149696 1189799 304573 271196 282500 285521 320932 311560 309170 313670 216618 219824 729693 683349 1541232 1495282 461459 458065 666235 671267 846709 823276 874586 878771 929697 937660 899692 1001071 2133101 2243688 1315315 1138014 734112 718461 876376 875621 917146 927551 960711 972982 1079022 1075218 5013555 5248729 39.95 71.2 1
12:33:33 2024-01-24 668943 667038 211357 206589 334028 341495 355003 349309 225414 223620 277720 277981 313262 318865 4330372 4658450 6584164 6415414 1154394 1184307 306703 270404 282782 285521 319961 313016 308270 312718 220044 219482 724619 682860 1543299 1498166 460044 459365 668131 672219 844303 822692 871940 878148 926359 943965 904259 1001071 2133101 2243688 1307610 1138014 736132 717443 873857 876243 918376 926241 955383 975950 1082155 1080629 5041772 5246496 39.95 71.1 1
12:33:35 2024-01-24 675043 667840 211545 206593 334176 340703 351938 349836 225483 223516 277756 278889 314254 319389 4333460 4669777 6537519 6392094 1160566 1189799 305743 270782 281557 285619 322168 313813 311528 313883 219889 220308 723443 680748 1551468 1506454 459529 456088 671621 671143 838293 822950 876072 878148 920960 944369 908504 998222 2139330 2268502 1295753 1127083 737181 718709 872619 871177 921122 928601 951660 967343 1086841 1083561 5128498 5254352 39.95 71.2 1
12:33:36 2024-01-24 674841 667840 210844 207701 333881 341771 352010 351708 225449 223551 272752 277368 313515 318378 4330372 4676371 6607838 6392094 1144575 1189799 309492 270369 284550 285280 321656 313813 311890 311912 218321 220343 741221 690855 1537027 1491837 462157 457417 669246 676270 837698 818672 879570 885509 920309 936650 906311 1008984 2151372 2257680 1321044 1120614 729933 723481 876376 867023 915805 936641 964416 965930 1076107 1072730 5060583 5243096 39.95 71.2 1
12:33:37 2024-01-24 671031 669067 210697 207199 334410 340188 354752 349555 225483 222827 272752 278008 312572 320367 4327186 4571753 6589019 6406035 1138228 1187120 308067 273031 285352 286097 320268 315291 309931 313265 218169 220273 732679 690361 1528936 1482831 459857 456967 667789 677232 843756 818542 871903 882922 930357 939302 903617 1003969 2142373 2228833 1327053 1136395 730975 717443 880118 876243 915157 928862 963729 974371 1079164 1075971 5011757 5237009 39.95 71.2 1
12:33:38 2024-01-24 675255 668786 211693 206550 334028 341699 351686 347626 226463 223551 273950 278932 313445 318828 4333365 4633526 6584253 6387278 1151552 1190614 306739 271624 283024 285343 320789 312365 308958 314698 219112 220273 726385 681395 1543167 1493918 460154 458580 667656 671414 846298 823276 872554 878771 931682 943001 898667 1001071 2136137 2246872 1301853 1142414 735085 719481 876340 876243 917140 929519 958104 974371 1081046 1076015 5022961 5243096 39.95 71.1 1
12:33:39 2024-01-24 669646 667840 211658 207160 334028 340703 355003 349765 225222 223585 277916 278579 313480 317942 4330274 4655128 6574839 6408051 1154356 1187596 306595 271090 283059 285949 320789 315153 310286 312534 218391 219692 720269 679448 1542101 1499884 461498 458714 667789 672404 844229 825033 871283 878148 929038 944369 903248 1001071 2137382 2240842 1313368 1140790 737181 719481 875097 874964 919780 928862 956916 972982 1078986 1076015 5018945 5245071 39.95 71.1 1
12:33:40 2024-01-24 667721 667840 211322 207164 334028 340153 355003 349800 225222 225521 278113 278474 313480 319090 4326298 4644846 6574839 6422813 1151133 1192384 306523 271055 285352 285343 320789 313316 308200 312968 217970 219916 720269 681395 1565627 1496235 460480 458714 667789 673690 843866 823262 871903 878771 929038 943001 901614 1001071 2136137 2240842 1311448 1142414 737181 719481 875097 874964 919780 928862 958142 975800 1083690 1080629 5032366 5252475 39.95 71.1 1
12:33:41 2024-01-24 673340 667840 211689 207457 334715 340667 352010 351690 226113 223551 278149 278404 312537 321048 4330274 4661775 6546576 6423878 1157216 1192384 306883 271055 283854 286651 319665 313813 311051 311154 218685 220202 717369 686424 1545293 1499656 460068 460669 671658 675133 841907 820942 877067 880308 925679 942697 906570 998185 2140851 2250062 1317206 1131104 736132 718461 872097 877838 922430 928862 955739 975104 1083623 1081922 5067819 5261854 39.95 71.1 1
12:33:42 2024-01-24 679818 668038 212721 207457 334024 342807 351974 349800 226113 223551 273950 278889 314203 317371 4333365 4720112 6622035 6398645 1158908 1193233 306847 271161 284103 285081 322884 311524 310802 314886 218309 220414 723443 681395 1546046 1512427 462487 457795 669720 673395 839483 822331 878600 879748 920997 937660 909150 1004497 2142373 2265286 1313368 1125480 737181 724273 872097 869834 925090 933927 953117 965893 1078986 1088242 5103964 5252475 39.95 71.1 1
12:33:43 2024-01-24 681238 669729 211658 207816 335918 342253 351938 351389 226814 225204 272682 278430 313515 319090 4326298 4665588 6603176 6403310 1147433 1187707 308279 270747 283201 285485 322216 314891 311997 311510 218309 220484 724914 691242 1538987 1498166 461498 458065 671658 676579 838293 818345 881175 885500 920960 937975 910228 1009666 2150117 2256079 1300187 1119364 730975 721327 876376 869871 917140 935943 960948 964484 1074546 1078834 5067819 5233718 39.95 71.1 1
12:33:44 2024-01-24 672385 668772 210952 207816 335918 340667 354752 349765 226147 223516 273517 277130 313480 319804 4326201 4588526 6603063 6412387 1133577 1188918 306848 272838 284701 285824 320635 312544 309603 313701 218204 220414 721971 690855 1544191 1484698 462811 457646 665866 676579 845699 816189 873218 888018 929695 936650 899941 1007473 2145422 2227357 1309668 1133165 730975 719481 878868 874343 915844 928493 965104 974408 1078892 1076051 5000577 5243096 39.95 71.2 1
12:33:45 2024-01-24 673603 669259 211693 206485 334384 341699 354002 348466 226849 223516 278076 279423 313227 319061 4335785 4613483 6574918 6387278 1151133 1192384 306703 271800 283011 285485 321680 314706 310402 313957 217070 220449 719544 683005 1540456 1491037 459791 458065 665762 672440 846298 820942 871283 880345 929346 937624 898630 1002537 2135863 2244626 1313359 1137204 734112 718971 878868 876243 917146 928206 962588 974408 1080514 1075218 5004150 5233718 39.95 71.1 1
12:33:46 2024-01-24 675043 668786 212353 207203 336392 342217 354002 347697 226147 225521 274096 279458 315729 319061 4332103 4603483 6574901 6403310 1147433 1182556 306739 272025 282267 286727 321644 311596 310109 312968 217362 221794 759812 686915 1539763 1487863 459828 458714 665830 673395 843830 820670 875781 881630 929038 937624 899655 1003031 2140851 2241433 1315315 1138014 733588 719481 880118 876243 916287 929519 963729 974408 1081316 1076051 5013278 5248729 39.95 71.1 1
12:33:47 2024-01-24 671432 669259 211728 207169 334141 342253 354752 348483 226113 224729 274543 279034 315951 319133 4339331 4641212 6588906 6410369 1151487 1189762 305494 271695 283276 285200 321906 313239 308235 313921 218005 220035 721471 682092 1537185 1496040 460844 458714 667789 674652 846298 822950 873181 878016 929382 945740 903926 1002500 2139178 2243029 1309529 1143264 737181 719217 876376 875971 921122 928529 958142 975179 1086783 1081158 5060583 5252714 39.95 71.1 1
12:33:48 2024-01-24 678819 668781 212313 206524 335659 342807 351686 350607 226570 225787 275005 280024 313410 318683 4339331 4688262 6537143 6396656 1163891 1187601 306419 271196 281477 286597 322395 311306 311523 312968 218344 220449 723443 682518 1549883 1497411 459466 456703 672611 672918 839520 824152 879570 878499 923679 947078 910191 1001071 2142373 2268502 1325096 1128689 737181 721604 873857 873724 922430 928637 955886 970176 1087612 1085131 5133752 5248832 39.95 71.1 1
12:33:49 2024-01-24 676261 667840 211510 207842 335736 342483 353784 351704 225974 225521 276006 277942 314321 318908 4335418 4681753 6626288 6398645 1147391 1187780 306419 270369 284924 285521 321906 311596 310109 312968 218532 219728 715591 684918 1568642 1501681 463469 457417 672611 677232 841907 820670 879570 884207 920997 937552 910258 1007473 2142373 2252882 1311486 1124679 734112 720307 873339 870724 922430 935319 959544 964484 1078399 1083525 5083024 5243096 39.95 71.1 1
12:33:50 2024-01-24 674572 669587 211446 207599 333740 342483 354680 349657 226516 223482 275273 278291 315016 317190 4329998 4652284 6640116 6406035 1133577 1189799 309092 270334 284902 285557 320446 312983 309603 313665 218040 220449 721971 690855 1538950 1489031 462811 457646 665866 677574 846298 816189 873218 888018 930357 936650 901254 1007547 2145422 2231622 1304122 1131518 730975 719481 878868 873724 915844 928529 963859 974408 1075595 1077574 4997008 5246496 39.95 71.1 1
12:33:51 2024-01-24 673423 669578 212407 206455 336868 341591 354680 349340 226709 224573 274689 280338 313008 320067 4333365 4618560 6574332 6398721 1140032 1184307 308067 270369 282698 286799 320932 312508 310144 312968 218086 220449 723443 688881 1524903 1482593 460154 458005 668772 676270 846298 819778 874498 884872 930357 937552 902293 1003068 2142100 2234494 1307610 1136395 732018 718461 881370 876243 913210 929519 966728 975912 1079164 1079100 5000577 5252219 39.95 71.1 1
12:33:52 2024-01-24 674867 669734 211583 207030 336868 341519 353893 349094 226709 224196 274641 280129 313008 319090 4325891 4575479 6565513 6384867 1138367 1189762 308314 270971 283130 286799 320932 312289 310144 313444 218005 220484 732231 690855 1540019 1484808 460517 458327 669246 674631 846298 820088 873839 884872 930357 937552 903652 1004534 2142373 2237665 1307610 1138014 732018 718971 881370 876243 915844 930176 964618 973719 1081316 1076051 5006742 5254276 39.95 71.1 1
12:33:53 2024-01-24 675006 671363 212540 207677 336630 341591 354930 348568 226463 223585 274520 279508 314919 319206 4330274 4625164 6565611 6385184 1151133 1184307 305494 271231 282698 285236 320932 313813 310109 314435 217292 221483 728200 684679 1546383 1489978 459828 458279 665866 673395 846298 820942 874498 881667 930076 937660 898979 1003969 2137656 2243688 1323140 1138014 733064 719481 880744 878462 917146 928862 963729 975104 1082155 1076015 5004692 5244843 39.95 71.1 1
12:33:54 2024-01-24 669578 668134 212181 207638 335841 341555 354502 347697 226113 224555 273731 278714 313844 318567 4323986 4633526 6565611 6396656 1150591 1189909 305459 271196 283130 285615 321003 313019 308235 313480 218005 220070 724619 679448 1536541 1493158 460725 458098 667826 673395 846298 822986 873218 877664 930357 945740 905127 1002500 2136137 2234954 1309529 1140790 737181 718985 875718 875000 921122 929519 958179 973756 1085276 1082932 5018712 5244843 39.95 71.1 1
12:33:55 2024-01-24 670271 667716 211548 207169 336616 340117 355003 351920 225869 225715 272230 278823 313515 321048 4333365 4634891 6546862 6406035 1156427 1188075 306744 270782 283272 286396 319701 312508 311051 311983 218720 220414 724914 683492 1564974 1498166 461167 458363 671658 673395 841907 822643 877067 879685 926372 944369 906305 998222 2139330 2247950 1317206 1131518 735085 718461 872097 876243 922430 928862 954377 977691 1085239 1084316 5047697 5254276 39.95 71.1 1
12:33:56 2024-01-24 677098 668786 211510 206515 334410 341735 351650 350341 225920 223516 278076 279738 312503 318944 4323986 4673747 6528212 6382722 1163257 1188075 305991 271231 281442 284964 322395 310615 311086 312055 218005 220449 726385 680786 1557176 1497374 458815 456125 671145 673210 838293 822986 878600 877524 920997 945740 907155 1001071 2139330 2268502 1325313 1127885 737181 720307 873857 872760 923576 934023 955551 971921 1088373 1085232 5068481 5250586 39.95 71.1 1
12:33:57 2024-01-24 678298 667367 211510 208068 333884 342771 351974 349800 225222 224590 274580 278152 313550 317371 4327186 4694889 6593418 6387278 1144054 1189909 307347 269581 283797 285165 320967 311087 311386 311510 220356 220070 717369 688389 1535625 1497102 462705 458119 672134 675623 838293 818616 879924 884336 921150 939302 911641 1008984 2150117 2256079 1287482 1118567 732018 720038 875718 871889 921030 936784 961379 969147 1079127 1087326 5084501 5239357 39.95 71.1 1
12:33:58 2024-01-24 678109 669578 211543 207597 333992 342807 351974 347447 226412 225521 278186 278504 313515 315478 4316811 4628333 6630791 6375728 1138066 1188075 306419 270971 283996 284614 322956 311596 309170 314435 217818 220449 729693 686915 1537022 1495394 462811 456125 665866 676270 842636 820670 877067 885500 927722 935989 902330 1011903 2145422 2247988 1294537 1131555 733588 723580 881333 873751 918339 934795 965066 972140 1074512 1080519 5056693 5242739 39.95 71.1 1
12:33:59 2024-01-24 671149 666939 211353 207816 334675 341448 354967 349836 226147 227428 272717 278430 313008 320330 4317545 4566622 6565513 6394023 1136817 1189799 308349 270334 283201 286284 320446 312544 309856 313188 218005 220449 732679 690111 1540149 1482593 461054 459323 668772 677341 846298 818036 873218 885596 928726 939302 902607 1004534 2142373 2228537 1300187 1137578 733064 719333 882587 876169 915807 930140 966444 975687 1082196 1078337 4990025 5250586 39.95 71.2 1
12:34:00 2024-01-24 673607 669259 212357 207524 335913 341459 354002 347733 226849 223551 277756 279738 313008 319352 4321020 4605390 6565513 6392094 1149489 1189799 304573 271231 283130 285793 321906 311596 310109 314914 219112 220484 729693 681061 1571194 1488735 460191 457776 665866 672918 846298 823276 871940 880111 930113 937696 898667 1001823 2136137 2239579 1299934 1140018 736213 720742 880118 876169 918413 930103 960837 974991 1081353 1077574 4990063 5237596 39.95 71.1 1
12:34:01 2024-01-24 668703 667657 211724 207203 335909 341771 355003 349519 225449 224764 277683 278720 313262 319090 4321020 4639129 6574839 6401466 1152308 1188955 306199 271196 283165 285557 320967 312544 309135 313004 218005 219574 718819 679448 1538197 1497523 461171 457646 667826 673395 846298 825123 871940 878771 927378 945740 904370 1003253 2137264 2241651 1309529 1144523 738758 719481 876340 876095 922379 928753 958104 973756 1085301 1080395 5048703 5246770 39.95 71.1 1
12:34:02 2024-01-24 677763 667835 211689 206520 334141 342771 351974 350894 225990 223551 272682 279738 313962 319352 4327186 4664381 6528212 6387536 1161561 1189799 306205 271231 281552 285775 322657 310869 311559 312055 218005 220449 732679 680786 1555196 1498166 458870 457417 671658 673123 839483 825357 878600 878771 923679 947747 909159 1004592 2145106 2257457 1317206 1131104 736213 721015 874582 875860 924396 928565 955346 970213 1091509 1087472 5117016 5248729 39.95 71.1 1
12:34:03 2024-01-24 675568 667831 211353 207846 333881 342289 354002 351992 225449 223551 272752 277811 313550 318117 4321020 4682167 6588682 6384981 1149846 1187743 306454 270782 284902 285485 321942 311596 311086 313444 218897 219728 720042 684918 1548396 1510757 463469 457795 672611 676270 841907 820942 876109 884244 923716 941853 911992 1009646 2148477 2256461 1320903 1125765 736213 724610 873857 869871 922467 935980 961341 968721 1079164 1088242 5098205 5245090 39.95 71.1 1
12:34:04 2024-01-24 678888 669259 211653 207850 334028 342952 352010 349273 226691 223516 272717 278517 313515 315586 4321020 4628370 6640365 6368806 1138731 1189799 306454 270817 283462 285049 323411 312777 310144 314914 218005 221209 729693 688881 1539341 1493646 461498 456125 667826 676751 842636 819778 878943 888200 930357 939119 909113 1013310 2149508 2267634 1296420 1125489 732018 724580 880118 869488 918137 939292 965104 970176 1072114 1082163 5056970 5229985 39.95 71.1 1
12:34:05 2024-01-24 669688 668777 210367 207846 334141 340428 355003 349836 226182 223551 272752 277164 313296 320330 4314607 4571753 6574615 6396656 1136334 1188955 308099 270369 283709 286396 320446 312544 310109 313701 217818 220484 717369 690386 1550114 1482593 461498 458399 668772 676579 846298 818672 876451 888833 932860 939265 903969 1008279 2145278 2228426 1322786 1133971 730975 719481 880834 875693 915844 928565 964581 975762 1078716 1077574 4987616 5239357 39.95 71.1 1
12:34:06 2024-01-24 673607 669255 211759 206589 336754 341771 354002 348466 226884 223551 277720 279595 313008 319352 4323986 4596011 6556188 6387278 1147848 1186170 304608 271645 282733 285557 320932 311596 310109 314435 218843 220520 729693 683005 1543489 1491148 460191 456774 665866 673395 848481 824372 875200 883155 931678 937552 900898 1003856 2139141 2243688 1313359 1136395 735161 719061 880118 876243 916495 929519 966221 977381 1081389 1076051 5001012 5235621 39.95 71.1 1
12:34:07 2024-01-24 673607 667831 212348 207160 333674 341254 354002 347661 226147 225787 277683 279600 313008 319127 4311668 4614769 6556188 6387278 1147848 1188918 305732 271231 282769 285557 320967 311596 309205 314471 217292 220449 721719 681061 1536081 1493918 460191 456646 668094 673137 849123 825346 873951 881273 931678 944891 900973 1003856 2136137 2243688 1319228 1144485 735085 718971 878245 876243 918413 928862 960986 973020 1081353 1079100 5026517 5235621 39.95 71.1 1
12:34:08 2024-01-24 669289 665948 211689 207488 334028 341495 354752 349309 225414 223620 277916 278659 313008 318414 4317821 4639035 6565513 6401466 1153093 1182630 305494 271196 283165 285272 319996 314706 311166 313480 218379 219763 724619 680786 1539795 1493918 461277 461323 670989 676270 846225 825033 874349 881273 930283 945595 904903 1004119 2136293 2246187 1315287 1136395 737181 717443 874582 878111 922467 927551 955383 973756 1087612 1081995 5053361 5245090 39.95 71.1 1
12:34:09 2024-01-24 680107 667831 212348 206559 333415 342843 351974 349872 226147 223516 274096 279839 313515 315586 4321020 4708543 6565549 6373350 1156716 1188112 306343 271645 283130 285121 322108 311087 311086 312968 219930 220520 729693 679087 1570787 1512540 461277 457417 671621 673285 839483 825619 882083 881273 922300 945740 909159 1004571 2145278 2269660 1309529 1125480 739285 723518 871478 872449 925090 928673 955886 967380 1082155 1085167 5102528 5237512 39.95 71.1 1
12:34:10 2024-01-24 679375 666939 211022 207488 334028 342253 352010 351708 226182 222827 272717 278008 313515 318378 4317821 4636039 6584164 6375728 1145721 1189799 307813 270404 284156 285557 321906 311596 311559 311546 218720 220238 731186 691349 1544362 1500023 462822 458714 673529 679161 839446 818432 883131 885500 920997 937552 915482 1011903 2150117 2259282 1307720 1120341 732018 721910 878245 871214 919817 935319 960986 965930 1076107 1081995 5062753 5228160 39.95 71.1 1
12:34:11 2024-01-24 671186 668777 211684 208171 335913 341735 353250 349836 226182 223551 272752 276902 313550 319127 4317545 4602296 6631464 6387536 1131962 1185330 306918 274709 285067 285543 320446 313019 311166 313450 220044 220855 734172 691844 1548282 1488920 464148 458901 669082 680129 847500 818036 874535 889770 932159 939302 902293 1010461 2148169 2241433 1294537 1133165 732018 720307 879493 873104 917177 928673 964618 973020 1077362 1080629 5026142 5239357 39.95 71.2 1
12:34:12 2024-01-24 671987 667196 211353 206524 334455 341495 354002 349555 226849 227588 277829 278645 312102 319389 4311668 4568973 6546862 6387536 1144462 1188075 309055 271006 282302 286195 320718 314706 311938 313635 220086 221688 758225 687897 1538025 1487054 460068 460016 667753 675310 845063 820942 877705 883746 931017 937624 901254 1006652 2142100 2240842 1311403 1138014 734112 719481 880744 876243 917146 930176 965346 975800 1080514 1076015 5001886 5233718 39.95 71.1 1
12:34:13 2024-01-24 675348 668777 212425 206554 335918 341699 354002 347697 226113 225787 273950 278889 313008 319054 4314607 4624661 6565549 6384867 1147848 1186046 305494 271196 285352 286074 321656 314706 311118 314256 218958 221306 739161 683349 1559149 1492361 459933 458714 665830 673395 846899 825619 873144 882917 930113 943001 902293 1003969 2137656 2240842 1307490 1137578 734112 719481 880744 876243 917798 929907 965104 975104 1082119 1076015 4990421 5233718 39.95 71.2 1
12:34:14 2024-01-24 671712 668786 211693 206550 334028 341735 354752 348430 225763 224208 274059 278819 313008 318828 4314607 4636285 6574901 6384867 1149489 1188139 306739 273804 285352 285838 321988 311489 309462 314734 217678 220273 724914 682860 1538624 1493918 460725 458714 665830 674171 848703 824447 871940 879699 931678 947078 901291 1003253 2133101 2243029 1317271 1141262 736132 719481 878868 878111 919780 930176 963042 975800 1082119 1079594 5009041 5233718 39.95 71.2 1
12:34:15 2024-01-24 669417 667835 211689 207488 335918 342170 355505 349765 225920 224555 272265 278819 313480 318828 4317821 4640494 6579561 6394023 1151552 1191498 306811 274568 283890 285379 321799 312401 308958 314698 218204 220273 728200 681395 1546133 1496458 461384 460016 669284 673395 848703 825357 874500 881630 930149 947078 903889 1003969 2135703 2241433 1315287 1143226 737181 721527 878596 878734 921776 928565 960948 978364 1087612 1081958 5032366 5243096 39.95 71.1 1
12:34:16 2024-01-24 677445 668312 211689 207352 334680 342771 351974 351425 226147 223551 272682 279703 312537 319352 4314607 4655016 6528181 6394353 1161028 1190688 306777 271090 283139 287095 320789 313555 311854 313846 218685 220379 726385 684956 1551254 1502430 462756 458973 673566 675310 842599 824335 879887 880345 926409 947747 909150 1001071 2139194 2244588 1317206 1131518 737181 718971 873238 878734 924304 930176 956421 973756 1086841 1083525 5048981 5243096 39.95 71.2 1
12:34:17 2024-01-24 678856 669243 212379 207164 334019 342843 351938 349836 225955 223551 273950 278976 315363 317335 4323986 4701770 6574901 6389775 1163453 1190688 306314 271885 284545 286182 322705 313394 311488 313188 218497 220449 723443 682371 1563084 1501681 460154 457417 671658 674652 839520 825393 880549 879396 923643 947078 910214 1003969 2140851 2268502 1331297 1128689 738758 722385 873857 873687 927064 928637 954377 970176 1086841 1088521 5107611 5237009 39.95 71.2 1
12:34:18 2024-01-24 676483 667835 210992 207816 334019 342494 351686 350894 225222 223516 272682 277134 313515 317371 4314607 4668321 6602892 6386148 1147279 1190786 308619 272838 284795 285450 321870 311306 310797 312968 219733 219482 712772 683349 1546002 1504894 463469 458389 672611 676270 841907 820942 880825 884207 926285 937588 910191 1007473 2142373 2256079 1313366 1125480 735085 723994 873857 870487 925090 936641 959544 967343 1077154 1085131 5079394 5233718 39.95 71.2 1
12:34:20 2024-01-24 676261 668312 211326 207488 334028 342843 352010 348711 226656 223516 278149 278575 313515 317322 4311530 4635265 6645415 6366381 1138769 1189841 308838 271161 283130 285049 323375 311270 309860 314513 217712 221103 729693 687897 1534300 1497523 462482 457093 667826 677232 842599 820359 878943 885500 927722 939302 906570 1013347 2146675 2251249 1321044 1128689 733588 723994 880744 870724 917798 936641 964581 972289 1071396 1080629 5047571 5233718 39.95 71.2 1
12:34:21 2024-01-24 670408 667543 210996 206554 334680 341183 354002 349800 226113 227269 272682 278395 312537 320067 4317821 4565008 6584306 6386148 1132268 1188001 307312 269581 284906 285352 320421 314632 309568 312968 217362 220414 735665 691242 1547813 1484426 463798 458363 668772 678091 846298 817420 875744 888746 931678 937975 902935 1009666 2146949 2222181 1305971 1134467 731496 719481 881370 876243 917146 928601 964618 973756 1079164 1079100 4990289 5233718 39.95 71.2 1
12:34:22 2024-01-24 673335 668786 212322 206554 334644 341699 354002 349009 226849 223516 278113 279786 313008 319352 4320106 4590343 6560825 6391571 1147848 1186354 305459 273804 285757 286003 321644 311560 310109 314657 219112 221483 734614 684679 1546751 1491037 460844 457003 667317 675615 848101 823276 874498 883166 931429 943037 901291 1003782 2139330 2246872 1335287 1142414 737181 719481 878868 878462 919598 928529 960948 978033 1088384 1081158 5033239 5243096 39.95 71.2 1
12:34:23 2024-01-24 671589 666312 211724 207816 334702 340739 355003 351992 226113 223585 272682 278395 313258 321510 4332680 4643459 6546215 6406035 1155602 1192384 305921 271731 283899 285530 319925 313281 310909 312019 218720 220224 724619 682371 1572699 1497102 462482 461323 671658 675310 845699 824152 877067 882021 929038 947078 908504 1003253 2142373 2244626 1309529 1134778 737181 719481 873857 877856 925090 930176 955309 973756 1088384 1084327 5051177 5233718 39.95 71.2 1
12:34:24 2024-01-24 678819 667358 212686 207636 334028 342807 351974 349836 225955 225787 273950 279638 315951 317118 4320466 4700430 6602957 6375660 1153353 1189909 304538 271196 284676 285098 322657 311524 310797 312968 217853 220449 723443 679448 1549848 1509555 462811 457417 670669 674831 839520 823882 879887 880464 923643 943001 914626 1007473 2142373 2262076 1307720 1125480 737181 724543 872619 871141 926405 936641 955309 968032 1079164 1088242 5096076 5233718 39.95 71.2 1
12:34:25 2024-01-24 680553 668786 211653 207492 334028 342879 351938 348466 226570 225470 275200 278575 315951 315406 4320188 4627965 6612292 6358833 1138028 1184307 309274 273031 283607 286132 322884 310615 311051 313665 217292 221138 744298 688389 1534689 1493918 461498 457093 669246 677232 841907 818616 877940 885500 924933 938638 904977 1011865 2145422 2254480 1296420 1125480 732018 724543 880118 869256 916454 937965 963174 970176 1072717 1078834 5039562 5233718 39.95 71.2 1
12:34:26 2024-01-24 669688 668777 211505 206524 334680 340416 353748 349550 226570 224958 274921 279521 315062 320184 4320466 4563372 6556008 6375728 1140070 1188038 310368 270712 283144 286396 319961 311596 310073 312933 218005 220414 721971 688881 1543231 1479678 460844 458327 669246 674631 846298 820359 875781 885500 930076 937624 903962 1006002 2142100 2234457 1288887 1138014 732018 719481 881800 878734 915844 930176 966332 973756 1082119 1078337 4985338 5229985 39.95 71.2 1
12:34:27 2024-01-24 673607 669468 212322 207564 336512 341483 353748 348180 226008 224196 273877 278784 315506 318683 4313021 4563506 6565549 6384867 1136780 1188038 308063 270971 282932 286799 320410 312508 310579 313409 217970 220449 721971 688881 1539657 1475861 460844 458363 669720 674631 846298 820670 875781 885500 929382 937588 904940 1006002 2142373 2241916 1307610 1138014 732018 719481 882624 878734 915844 930176 964655 973756 1082119 1078337 4983015 5233718 39.95 71.2 1
12:34:28 2024-01-24 673607 669239 212583 207608 336754 342519 353893 348604 226516 224451 274265 279333 315440 319170 4317821 4602960 6546862 6387278 1149489 1186354 305494 271266 282733 286150 320671 313740 310109 314399 216955 221483 728200 683703 1560615 1493269 460191 456967 666845 675310 848101 823276 874498 882954 932821 944369 901328 1003068 2136256 2246224 1329009 1143264 737181 719762 878868 876243 921122 928565 960986 976605 1088384 1080359 5029627 5233259 39.95 71.2 1
12:34:29 2024-01-24 674867 668593 212097 207699 337370 341039 351866 351776 225974 223447 274689 278679 312503 321275 4311530 4654565 6537084 6392094 1153953 1186336 305956 270782 283254 286803 319925 311596 312048 311764 218815 220449 723443 683349 1539426 1493918 461167 459498 672611 675310 842636 821713 879570 882306 927722 947078 908893 1001071 2142373 2247936 1319125 1128689 736132 719209 873857 876243 925090 928529 956953 972982 1088164 1087472 5111260 5252219 39.95 71.2 1
12:34:30 2024-01-24 679338 667767 211400 208357 335881 342591 353857 351740 225275 225787 272717 277329 313480 318342 4320902 4655205 6603127 6368520 1144091 1185220 309456 270369 284165 285521 320967 311560 310579 311764 218720 220449 729327 688881 1544788 1498879 463469 456325 673566 678091 839520 820670 883131 885500 920997 937624 913764 1011903 2151646 2255543 1311486 1119364 733064 722385 876376 871177 921122 935980 963729 967306 1076107 1081958 5065979 5237351 39.95 71.2 1
12:34:31 2024-01-24 676205 669250 211539 207712 333848 342627 354894 349536 226147 223516 272682 277814 315236 315514 4311530 4627388 6612329 6375842 1138442 1181719 306419 270369 284032 284614 322657 311596 309170 313993 217327 220484 739161 687280 1542796 1491800 463798 457417 666845 675051 843866 820942 877067 888018 929038 938369 903615 1015670 2145422 2243688 1321044 1131481 735085 722421 880118 873724 917103 933963 963729 974408 1072839 1082163 5018636 5231670 39.95 71.2 1
12:34:32 2024-01-24 670076 669431 211481 207379 334675 340703 354002 349836 226498 224836 275432 278819 315427 320104 4308134 4554060 6546862 6375728 1136817 1182666 308314 273031 283047 286615 320671 312289 310109 312968 218005 220484 717369 688881 1564173 1481777 460844 458363 669720 676101 846298 819778 875781 886303 929382 937588 903999 1006002 2146949 2234494 1305691 1136395 732018 719481 881919 878111 916495 927839 963933 975636 1085276 1081395 4991678 5235411 39.95 71.2 1
12:34:33 2024-01-24 669504 667767 211728 207496 335909 341735 355003 348987 226008 224868 272457 278819 313480 318828 4311530 4623871 6556008 6375728 1149489 1188139 305246 271231 282932 286159 321680 311631 308270 314914 217818 220484 734172 681061 1537130 1496458 461498 457003 667826 673395 848703 825393 874498 880345 932821 945740 903926 1004534 2133101 2243029 1317271 1143264 737181 719217 878868 878734 922430 931558 962588 977741 1086858 1078990 4995014 5235411 39.95 71.2 1
12:34:34 2024-01-24 668667 668520 211728 207199 335909 342242 356008 349201 225835 224555 277953 278688 315951 319090 4317821 4632516 6574901 6387278 1152271 1188075 305494 271231 283165 286445 320967 312983 309135 313701 218344 220106 721719 681061 1546474 1495245 461498 459906 669720 674831 849086 825393 876442 881667 930149 947747 906570 1003819 2137656 2243688 1313368 1140790 739285 719217 876376 876243 925010 930031 962588 978440 1085313 1082225 5004209 5235019 39.95 71.2 1
12:34:35 2024-01-24 668667 667835 211442 207712 335727 341735 355862 350575 225449 224729 275005 278513 313550 319389 4314607 4628259 6560565 6401466 1154777 1188038 305956 271231 283201 285557 319961 313496 310109 312713 218720 220106 724075 681395 1567611 1497546 461498 459728 671658 675310 845699 825393 877067 881667 930113 947078 909150 1001606 2139330 2248195 1317206 1134778 739285 718971 874545 881124 926953 929994 959155 978590 1088038 1085232 5027906 5233718 39.95 71.2 1
12:34:36 2024-01-24 671913 667611 211649 207418 338269 340703 354002 351812 225483 223516 272491 278624 312572 320821 4311530 4636660 6518886 6385113 1153953 1186170 306419 271196 283201 286651 320446 314891 311051 312019 220356 220260 718819 683349 1550572 1497411 461498 459570 673088 675310 843903 822986 879570 882683 929038 945740 908893 1001071 2140851 2248466 1319125 1131518 737181 721180 874545 878549 927027 932152 958470 977854 1087465 1086772 5043969 5241095 39.95 71.2 1
12:34:37 2024-01-24 679301 667831 212475 206524 335918 342519 351974 350611 225955 223551 274132 280129 313043 317408 4308456 4680420 6518886 6368520 1160018 1189637 304643 271870 282919 285396 322920 311306 311769 312055 218040 220484 734172 679448 1536399 1507412 460725 457417 672611 673395 841309 827810 881249 879781 925024 947078 910522 1006002 2139330 2269623 1321044 1128985 740440 726675 874582 873825 927686 936532 959155 970570 1083771 1089012 5083391 5239357 39.95 71.2 1
12:34:38 2024-01-24 680585 668312 211548 207807 335918 342771 351902 350270 226849 223171 272682 278430 313043 318378 4308456 4627388 6574986 6356782 1143758 1182556 307418 270369 283797 285521 321906 311123 312068 311764 218192 220484 723443 689257 1547302 1493918 462811 457003 673088 678608 839483 818616 883131 888018 923679 937624 910485 1013460 2151646 2260968 1305691 1122784 734112 724396 880081 873824 921665 939219 966407 968721 1077634 1081995 5051177 5224377 39.95 71.2 1
12:34:39 2024-01-24 670076 666397 210367 207885 334401 340703 355003 349800 226147 223551 273552 277130 315685 320330 4305229 4556000 6570158 6380295 1131155 1182666 307813 273031 284702 286405 319961 314780 310109 313004 218005 220484 732679 690855 1561171 1484808 463798 460706 669246 678645 848101 818616 876442 889550 930113 939302 903962 1010461 2151401 2235066 1296420 1133526 733588 721305 881333 874816 919720 933927 966752 973483 1079164 1082123 5002501 5233718 39.95 71.2 1
12:34:40 2024-01-24 671662 668786 211724 206589 334640 341495 354002 349836 226884 222827 274735 278889 312572 319352 4302316 4564214 6546862 6375842 1141701 1184758 307168 270782 282977 286400 320896 311596 310833 313693 217853 221519 751877 686915 1535733 1482593 460191 458363 668299 674631 846298 820942 877067 885500 928726 942964 902032 1010292 2148169 2245110 1319125 1138014 733834 719481 883881 878697 917146 928529 964618 977043 1083690 1079111 4980880 5226256 39.95 71.2 1
12:34:41 2024-01-24 669724 667565 211759 207203 333630 341771 354502 347697 225613 223585 277756 278858 313008 318378 4302316 4619249 6556188 6377899 1149771 1186391 305246 271231 283276 285557 321680 312544 308270 313957 218040 220414 724619 679448 1557639 1493918 461498 458535 668772 673395 849123 825393 874535 880382 930113 949333 907598 1003781 2135952 2239616 1311448 1143707 739285 722553 876376 876243 924433 930031 963729 976605 1086841 1082163 5004398 5223780 39.95 71.2 1
12:34:42 2024-01-24 668703 665948 211653 206589 335918 340153 355629 350894 225414 223585 277793 278042 313043 320330 4305384 4631272 6537262 6396656 1153953 1186391 306205 270817 283201 286396 319477 312580 312048 312019 218720 220295 712359 682371 1539749 1495245 461498 459764 672611 675790 843866 822950 878943 883783 930172 947315 909150 1001710 2142225 2247936 1294537 1136766 737181 718461 873960 877874 926368 930176 956742 975216 1087340 1084985 5036774 5235621 39.95 71.2 1
12:34:43 2024-01-24 679338 665953 212388 207169 334028 342879 351974 350365 226147 224208 273563 278387 313515 315550 4311668 4694889 6570494 6363978 1147391 1189799 306196 270369 284564 285049 322431 311341 310144 312968 217853 219763 717000 683349 1544217 1503138 464091 458028 673566 676270 841370 823165 882668 886303 926225 943297 913689 1009554 2145278 2265707 1307720 1125480 737181 725607 874582 871141 926308 936641 958179 971189 1079022 1089783 5079394 5226256 39.95 71.2 1
12:34:44 2024-01-24 677858 667191 211353 206589 334028 342915 351938 348747 226185 223171 278186 278042 313515 315550 4302316 4617533 6598120 6348532 1141314 1182630 307132 270817 283201 285557 322920 311297 311086 313921 217362 221483 745837 688881 1539368 1493918 462811 457093 670706 679161 843322 821007 882083 889280 928270 941963 909839 1013235 2151646 2256079 1321044 1127083 734112 726636 881370 870524 919817 939292 964655 972982 1072988 1084584 5041772 5218036 39.95 71.2 1
12:34:45 2024-01-24 669724 668989 211057 207881 335918 340703 355003 349555 226147 223551 272752 276937 313550 319389 4302040 4574519 6593489 6375728 1128740 1181829 306205 270404 285031 286535 320932 313496 310109 313957 218005 220520 727856 688881 1534491 1489686 464128 460559 669558 680823 849123 818469 876293 890545 932972 939229 903778 1010841 2145539 2231329 1352919 1134778 732018 720307 880118 876941 919817 928673 967441 975910 1080281 1078871 4972117 5226256 39.95 71.2 1
12:34:46 2024-01-24 673607 667831 211755 206593 334132 342253 354002 348221 226498 223585 277720 279520 313043 318051 4299090 4609305 6556188 6373350 1148668 1189909 306775 271266 283396 286485 321680 312544 309639 314914 217327 220520 727856 681061 1573277 1497411 462044 460342 669082 673358 848703 826794 874349 883783 935655 948418 905127 1003969 2134656 2250062 1321184 1141262 737181 721416 880744 878734 921776 928493 963729 976605 1086841 1081158 5020724 5224339 39.95 71.2 1
12:34:47 2024-01-24 671838 667624 211470 207632 335653 340667 354002 351884 226147 223551 278149 278677 312974 321048 4302158 4608509 6508846 6377899 1154861 1188038 306384 271196 283996 286360 319925 314929 311488 312019 218685 220414 727856 684329 1542515 1496802 462626 459584 673529 677232 846069 825619 880713 883783 930357 947078 909122 1004592 2142225 2246336 1290770 1137300 739285 718971 875097 880609 926293 930176 956705 975179 1088384 1085094 5041772 5227522 39.95 71.2 1
12:34:48 2024-01-24 680861 667831 212353 207453 334028 342843 351578 350575 226113 224208 273950 278854 313480 315514 4305229 4692295 6593717 6359141 1151676 1189762 304538 271196 283996 285147 322622 311087 310544 312933 220044 220167 723443 681646 1553258 1510628 464030 457485 671584 676196 843666 825619 881175 883046 926285 945937 911529 1009628 2142373 2264098 1289331 1125480 738758 725607 873238 871104 926271 937965 956705 970139 1078716 1089783 5081537 5229985 39.95 71.2 1
12:34:49 2024-01-24 676822 668786 211466 207492 334028 342879 351866 347697 226463 223516 272682 278597 313480 315442 4297580 4618686 6574918 6343731 1141276 1186281 309661 270747 283996 285485 321870 310544 311747 313158 220044 221200 752718 690855 1546907 1496346 462774 458714 672574 679161 841272 819778 881212 889296 927055 939302 909150 1012587 2151262 2252882 1298303 1123842 733064 726122 881370 869871 918440 939292 967403 972289 1076107 1081958 5040459 5214960 39.95 71.2 1
12:34:50 2024-01-24 669177 667529 210996 207816 334635 340703 355003 349800 225920 223516 273517 277551 313445 320294 4302158 4553208 6565513 6377617 1134964 1186318 308314 270334 283598 286956 320646 315453 310766 314738 218544 220343 723443 690855 1550464 1482914 461388 461323 669720 678091 848101 819778 877705 887618 930076 937588 906570 1009646 2142373 2231622 1317206 1138014 733064 719481 883051 878734 918287 928529 964618 975179 1083690 1079100 4983048 5216018 39.95 71.2 1
12:34:51 2024-01-24 673607 667831 212348 207169 334640 341735 351614 347697 226113 223551 277720 279668 313480 318828 4305229 4599528 6542180 6368520 1149489 1186318 305494 272611 285352 286512 321359 312401 311381 314256 219112 221497 729693 684329 1569673 1492356 461498 458327 667826 675310 850940 824447 876368 884872 933516 945595 902607 1003782 2136137 2243688 1311403 1137204 735085 719481 881370 879984 917140 928529 963729 976605 1086569 1082160 5005462 5224339 39.95 71.2 1
12:34:52 2024-01-24 668025 665944 211689 207492 334420 340667 355756 350329 225414 224208 272646 279028 313227 318828 4305229 4629678 6546862 6384981 1150311 1188986 306811 273804 285960 285980 322644 313352 311129 313301 220398 219894 722263 681395 1541339 1493918 461498 459045 671467 674720 848703 825393 877067 883080 930113 948418 906914 1003031 2136256 2240842 1317206 1138014 739285 718971 876340 878989 925053 929519 959727 976605 1086841 1081958 5048194 5233718 39.95 71.2 1
12:34:53 2024-01-24 673868 667363 211653 207199 334680 341699 351974 351389 226113 223331 272646 278854 312503 319389 4307325 4631272 6509561 6375622 1156875 1189827 308474 271090 283890 286656 320268 313352 311127 311841 219227 220308 718819 683349 1538179 1498166 462626 461323 673566 676270 845699 825086 880638 882917 929038 947078 910228 1003253 2140851 2250062 1319125 1133165 737181 719481 875097 878734 926405 931493 956742 975104 1090514 1085167 5092436 5224339 39.95 71.2 1
12:34:54 2024-01-24 677172 667363 211505 207846 334028 342771 354002 350575 225257 224243 272682 277164 313515 317371 4305229 4661775 6569935 6370920 1151133 1190972 306883 271090 284830 285343 322216 312110 311127 313886 217970 219763 719819 682371 1540653 1509305 464788 456610 673088 677232 845468 820552 881175 885500 927677 943001 913109 1010423 2142373 2259282 1319020 1125480 737181 725607 875097 872413 926308 938629 960948 970176 1081046 1089012 5075768 5231839 39.95 71.2 1
12:34:55 2024-01-24 676347 666903 211693 207483 334019 342879 354002 348430 226498 223516 272682 279515 314426 315514 4305229 4608546 6612603 6366456 1138367 1189841 307913 271090 284328 285343 323866 311524 310833 314914 217970 221483 731186 688881 1556090 1490888 461203 459007 670989 676579 845100 820942 880220 888018 930357 937624 908504 1013795 2148316 2252882 1296420 1130298 734562 725607 882453 871141 917140 938629 966715 975800 1076070 1081158 5018826 5226256 39.95 71.2 1
12:34:56 2024-01-24 669688 667538 211505 207492 335645 341735 355003 350329 226656 222827 272752 278858 312974 320330 4305384 4551224 6569615 6384981 1134150 1189088 308173 272646 284902 286606 320446 315787 310109 313670 218579 221067 732679 690855 1546921 1482755 465361 459764 669720 678608 848703 820942 877067 888181 932821 937588 906576 1010423 2148477 2231622 1289331 1136395 733064 719217 884304 876243 917650 933927 968856 976605 1083727 1079100 4961444 5224339 39.95 71.2 1
12:34:57 2024-01-24 673607 667835 212353 207164 335918 342253 354502 348711 226656 223585 278149 279703 313480 319316 4308456 4601453 6556170 6376716 1144896 1187301 307277 271800 282932 287032 320967 313024 311381 313665 218309 221830 755051 687406 1566027 1484698 461054 459045 669246 675586 847500 823276 877067 885596 930796 945036 905131 1007510 2142373 2241359 1305691 1138014 736132 719217 883051 879984 918477 928565 965104 975836 1086569 1081394 5004150 5224339 39.95 71.2 1
12:34:58 2024-01-24 668975 667363 211719 207811 334384 341771 353250 350329 225798 224746 278186 278575 313515 319316 4302158 4626598 6565535 6386148 1149489 1186318 306595 271196 286163 286074 320611 313204 309099 314435 220086 220202 721900 679448 1542123 1495208 462811 458005 669720 675310 848740 826600 876405 881630 932125 948418 906570 1003782 2136256 2243688 1315287 1138014 739285 719481 878245 879984 922430 927839 959727 978033 1088384 1085131 5032366 5235621 39.95 71.2 1
12:34:59 2024-01-24 678590 667358 212682 206559 335918 342843 351974 350894 226147 225521 278113 280129 313480 317371 4309092 4646776 6500125 6384867 1156427 1188646 308583 270782 284214 286763 320410 312289 312682 311912 218720 220449 726385 683349 1536243 1498166 461498 459728 673566 676270 843866 825393 878600 884244 929038 948418 909150 1003253 2140851 2250062 1296420 1133165 737181 721015 875097 878734 926308 928601 958179 972982 1088127 1088242 5097928 5224339 39.95 71.2 1
12:35:00 2024-01-24 676205 667831 211022 207671 334028 342530 354002 351762 226113 223482 273517 277779 315951 318537 4317379 4637869 6584324 6366570 1146612 1189762 310295 270369 284466 285744 322144 314706 311305 311252 218720 220449 717369 690855 1555579 1497102 463798 456967 673566 681098 839520 820942 883797 888018 923679 937394 913182 1013347 2151646 2259282 1307720 1119364 734040 723445 878868 875349 922430 936641 964416 968721 1079106 1083525 5047850 5224339 39.95 71.2 1
12:35:01 2024-01-24 673607 668403 211653 207816 334028 342253 355505 349273 226498 223551 275432 277764 314907 318051 4311034 4621361 6612229 6348230 1136446 1186318 306454 271801 284911 285054 322431 312983 309603 314914 217970 221483 717369 686915 1558718 1493918 464788 459291 668772 678608 846298 820942 879570 891208 930076 939302 906570 1015314 2148590 2241433 1298303 1133165 735085 724580 881919 876243 921122 936641 966715 973756 1078399 1080359 4991178 5224339 39.95 71.2 1
12:35:02 2024-01-24 673607 669259 212357 206584 334644 341735 354752 349514 227308 225607 275005 280508 313376 319206 4301601 4563620 6537537 6366608 1138404 1187863 309037 270971 283165 286799 320932 312544 311261 313921 218344 221138 723443 688881 1538961 1484808 461498 459728 671658 676616 848101 823276 878317 887387 932125 944369 907214 1007510 2142373 2239253 1309529 1139637 734112 719481 883051 879984 918477 928565 964618 975873 1085301 1080629 4985061 5226256 39.95 71.2 1
12:35:04 2024-01-24 669563 667835 212353 207811 335918 342483 355935 350324 226219 224833 275115 278784 315142 318683 4311034 4624147 6570216 6387278 1151020 1186354 305743 271231 283289 286257 320967 313496 309387 313921 218685 220449 726069 681116 1535345 1493918 462811 459728 671658 675997 848703 826564 877067 882319 930149 948418 907859 1004534 2139330 2247936 1294537 1138014 739285 719481 876340 880409 926405 928529 958142 973756 1092907 1087472 5079394 5233718 39.95 71.2 1
12:35:05 2024-01-24 676863 667826 212105 208613 333812 342555 353748 350714 225310 224833 275615 279887 314321 317348 4311378 4680420 6598252 6368520 1147391 1188918 309492 270782 285574 285521 322431 311596 310833 313921 218720 220260 715754 684329 1552290 1504894 464788 457003 674909 677611 843903 822950 882503 887387 926409 944369 913219 1012625 2146675 2252882 1302273 1127083 737181 725607 876340 872413 926405 939292 964416 970213 1080551 1089783 5069988 5229985 39.95 71.2 1
12:35:06 2024-01-24 676372 670961 212074 208248 333870 342771 355505 349130 226675 223482 275310 278714 314796 317335 4305229 4627978 6631280 6363978 1133465 1188918 306489 271006 284960 285490 322431 313245 309603 313086 218005 221173 731186 686424 1593060 1490888 465450 456967 668772 678608 846298 820942 878637 890811 930113 939302 908504 1015314 2148590 2240510 1322963 1134778 736132 723445 882425 874964 920338 936641 965991 973793 1079164 1081195 4987616 5222806 39.95 71.2 1
12:35:07 2024-01-24 671987 669729 211548 207707 337583 341555 354930 350679 226709 224836 272717 278819 312572 320330 4308180 4547582 6546862 6375918 1135158 1182630 308349 270782 283165 290548 320671 313813 310797 313701 218379 220484 723443 689366 1546321 1482593 461498 459800 671658 678128 848703 820942 877067 888018 931493 943001 905015 1009703 2148590 2237665 1317206 1138014 734562 719217 884304 879026 918514 928637 967441 976605 1087340 1079100 4978522 5229514 39.95 71.2 1
12:35:08 2024-01-24 671950 669259 212584 207703 337076 342627 355468 349340 226463 224903 277989 279423 313515 319097 4308456 4615745 6556188 6377899 1149489 1186354 306775 271835 283563 286396 322431 313019 309603 314914 218461 220520 724914 681395 1538288 1496602 462811 458363 669720 675310 851153 827810 877067 884244 934877 948418 906570 1004534 2137382 2243688 1311448 1144077 739285 722385 880118 879359 925090 933927 962588 979501 1088384 1083561 5033386 5231670 39.95 71.2 1
12:35:09 2024-01-24 672715 667767 212216 207746 337821 340560 355003 352028 226498 224474 274774 278719 313008 321275 4297838 4625920 6537537 6392094 1156427 1188918 306739 271231 284480 286799 320446 313531 311523 312968 219249 220484 720269 683005 1546133 1501868 463139 462783 673566 674631 846298 827539 879924 884872 929419 946529 908208 1003068 2142373 2254427 1321044 1134778 739285 719725 876376 880345 928352 928637 960264 977381 1093734 1090635 5046493 5241095 39.95 71.2 1
12:35:10 2024-01-24 680543 667725 212544 207816 334028 344892 354002 351407 226570 224937 278149 278819 314207 317371 4308456 4694889 6593489 6368520 1147391 1189799 307347 270971 285009 285637 322431 313777 311305 313957 218755 220070 717183 686637 1540245 1505006 464788 457682 675002 680644 843903 822950 883131 888018 926409 944405 915166 1012625 2148590 2255636 1298575 1125480 737181 725607 876376 873724 924997 939292 963729 971921 1083660 1091410 5075068 5235411 39.95 71.2 1
12:35:11 2024-01-24 678892 668781 211728 207662 333649 345125 354284 349765 226814 223551 272752 278659 315951 315298 4302316 4618115 6612140 6359141 1136297 1188075 306918 271196 284139 286199 323938 311560 311559 314914 218005 221830 729693 688881 1533968 1493158 463469 457418 669720 677611 845699 820942 880549 889499 930357 937624 909150 1013833 2148590 2252882 1298303 1128689 735085 727396 883170 873068 919817 939147 968000 974744 1075997 1085232 5044281 5214960 39.95 71.2 1
12:35:12 2024-01-24 670674 667835 211728 208934 334137 341735 355756 350647 226533 225787 275615 277225 313550 319389 4302158 4583778 6602815 6373350 1131457 1184490 308279 270369 284937 286396 320446 313460 311606 313957 218040 220520 723443 691844 1566862 1484698 464128 459764 669720 680644 848740 820670 877067 889550 934216 937624 907710 1009405 2148590 2232911 1296726 1136395 732997 720307 884304 879836 921030 938112 970125 979989 1081465 1083658 4994735 5224339 39.95 71.2 1
12:35:13 2024-01-24 671987 669578 211755 207453 335653 342530 355003 350894 227448 223516 272717 280129 313043 320104 4298814 4550569 6537537 6366608 1135158 1188955 308349 270782 284067 286987 320932 314706 311051 313993 218344 221173 714469 691565 1545881 1484808 463469 459800 671658 682131 848740 820942 878943 889550 934841 942335 907859 1010423 2145539 2234494 1317206 1138014 733064 721453 886401 879836 920375 935457 969434 981542 1085313 1082087 4968644 5222806 39.95 71.1 1
12:35:14 2024-01-24 673154 669729 212318 207488 337235 341771 354821 351425 227394 223516 272752 280129 313043 320330 4302158 4537455 6546862 6368806 1141701 1183936 308314 271231 283165 287203 320967 313019 311086 313993 218685 221830 734172 688881 1532679 1480308 461498 459606 672134 678128 848740 822368 879570 886691 934179 945740 905231 1009703 2147064 2240842 1305691 1138014 736213 723307 886401 881235 921067 934133 970632 980690 1087631 1081394 4981779 5224339 39.95 71.1 1
12:35:15 2024-01-24 674867 668777 212834 207712 334680 342843 354502 348747 226691 225787 277829 279738 313515 319389 4299090 4602577 6556188 6368520 1149489 1189720 305956 272060 283833 286485 322431 312544 309883 315358 218344 221138 723169 681061 1550639 1498166 461277 459081 669720 675310 850512 829573 877067 884336 935576 946601 907710 1006002 2139330 2237949 1290770 1147796 742456 722275 881370 881235 927027 934795 965029 979352 1088384 1085094 5025781 5226256 39.95 71.1 1
12:35:16 2024-01-24 675250 668777 211755 207846 335724 341699 354002 351438 226498 224590 272752 278976 313043 321312 4302158 4622627 6509561 6375380 1153953 1188955 306454 271231 284063 287001 319996 313019 311997 312749 219402 220520 720269 684329 1566450 1497411 462811 459872 674469 676101 846298 825393 881212 885500 928762 946601 910485 1001643 2142049 2251549 1292653 1138014 740868 721527 876340 883216 929006 933472 960948 978070 1087358 1088278 5034577 5231670 39.95 71.2 1
12:35:17 2024-01-24 678856 667840 212875 207671 334028 344661 354002 351461 226498 224746 277720 279543 315951 317371 4305229 4694889 6603127 6363978 1149846 1182666 306205 273986 285089 285521 322693 312508 311559 313993 218344 220484 728969 681395 1578234 1507412 465119 457003 673566 676579 843866 825393 883834 889770 929038 945740 913182 1015633 2151401 2268502 1309529 1127848 741397 727674 877076 876095 930329 939292 959544 972013 1086858 1091049 5083025 5229985 39.95 71.1 1
12:35:18 2024-01-24 678856 667119 211719 207850 334635 342915 352010 349836 226919 223551 273292 278858 313550 318414 4299090 4601764 6574943 6348607 1142943 1186023 307848 271196 284702 286396 322884 313110 312982 313737 218379 221830 741221 688881 1557116 1493083 464128 457003 673088 680125 843866 820942 885761 890848 928380 943224 912718 1017585 2154603 2264098 1303953 1127374 735161 728627 883051 873724 922430 939110 971325 974371 1078222 1085167 5038172 5211241 39.95 71.1 1
12:35:19 2024-01-24 671509 667160 211510 207842 335689 341495 355003 350894 226884 223516 273971 278854 313296 319928 4292786 4543936 6546862 6366608 1133540 1188075 308349 270404 284729 287001 320718 313496 310331 314692 218685 221173 734172 690855 1558074 1484698 464128 459836 671658 681647 850276 820942 879570 890471 936986 944729 909542 1016208 2153069 2238246 1345386 1136766 735161 722311 882624 878734 923656 936459 972350 979501 1083690 1087271 4992467 5222410 39.95 71.1 1
12:35:20 2024-01-24 674867 669734 212353 207610 334680 342771 355003 350575 227553 223551 272682 280556 313515 319352 4300662 4537455 6560870 6382172 1136780 1186281 309250 271196 284639 287203 321644 312983 311015 313921 218685 221138 731186 688881 1534831 1484882 462811 459764 672390 678608 848703 823276 880638 890434 938046 946263 909076 1010311 2149868 2238246 1309603 1138014 734112 720271 885596 881087 919743 937303 970311 980421 1088368 1082160 4983048 5224339 39.95 71.1 1
12:35:21 2024-01-24 675250 669250 213011 207632 334715 342771 355505 349237 226849 224711 272646 280332 313445 319841 4302158 4596011 6551514 6375586 1147848 1182556 306624 272441 283179 287203 321906 312508 311523 315358 217362 221830 728200 684956 1567866 1489146 461240 460669 669720 676751 851547 827971 880030 888833 935356 948345 904791 1009722 2145278 2246224 1303772 1138014 737181 723543 885140 881235 921776 933927 967712 979464 1088384 1081922 4990025 5224339 39.95 71.1 1
12:35:22 2024-01-24 669651 667840 211728 207846 334644 340703 354029 351956 226147 224746 272682 278854 313515 320784 4305229 4616502 6528212 6387278 1154356 1186354 306419 271231 284032 287001 320410 313942 311523 312933 219367 220449 718819 683349 1535081 1497100 463469 459836 675444 679124 847877 829151 882083 885352 931678 948345 914340 1006046 2142373 2248044 1298303 1132216 739285 720198 876340 879667 927612 935384 960948 975873 1092871 1089783 5086657 5227522 39.95 71.1 1
12:35:23 2024-01-24 674877 667840 211510 208457 335913 342807 354211 351353 225920 224903 272717 277779 313550 318305 4305229 4655205 6598252 6368520 1145721 1188038 307813 270782 284937 286360 322849 312508 311051 312713 219402 220260 720269 686915 1569170 1501681 466113 461323 676885 681098 844266 825619 886205 890508 926832 946644 917118 1012317 2151646 2264862 1300424 1122558 737181 726636 880834 875437 925747 939292 965793 970176 1080244 1088242 5060583 5214960 39.95 71.1 1
12:35:24 2024-01-24 674386 669729 211689 208136 335650 342771 355003 349800 226463 223551 272682 279100 314461 318530 4299090 4599028 6602815 6359141 1133179 1186318 308511 271231 285049 285485 321584 312983 310144 315358 218897 221448 717732 686915 1592117 1498751 466777 460669 670633 680424 848666 824447 882083 893082 933445 937552 908504 1016761 2154603 2246872 1324882 1134778 738851 726636 883797 876243 922430 938629 968403 976605 1079164 1083525 4985338 5224339 39.95 71.1 1
12:35:25 2024-01-24 673340 669734 212357 207492 334715 342771 355003 350894 227553 225521 272682 280556 313227 319352 4297838 4537531 6556188 6368520 1137629 1186924 309214 271610 284067 287203 320967 313019 311515 313993 218685 221483 734172 691844 1548788 1487263 462705 459620 673529 681098 851116 825033 880122 890550 934841 945740 908928 1011753 2148477 2239253 1311448 1141649 735085 720307 885559 880533 919817 928637 968819 978729 1087612 1080395 4989671 5224339 39.95 71.1 1
12:35:26 2024-01-24 669385 667840 212357 207846 334644 342494 354348 351366 226113 224903 272717 278854 313515 319352 4300662 4611969 6546862 6365522 1149489 1186318 305459 272025 283996 287090 322622 313204 309856 315550 220356 221355 723169 681646 1534959 1499544 462705 461323 671547 676714 852326 827773 877067 884336 936903 953802 908504 1006718 2139178 2248334 1309529 1144892 740340 723445 881370 880699 925090 935283 965104 982334 1088127 1088242 5039562 5233718 39.95 71.1 1
12:35:27 2024-01-24 679818 668520 213055 207632 335909 344892 354002 351672 226849 224555 278186 280591 315685 318117 4305229 4689799 6546845 6366797 1159943 1182630 305991 272682 283130 286615 323866 313592 311747 313378 219156 220997 723443 681395 1561348 1508856 462737 458714 675444 675310 843196 828985 886392 885389 929038 946601 913219 1009666 2150117 2274493 1317206 1127885 741397 727711 876340 876243 930329 937543 959506 972982 1084495 1092628 5077238 5224339 39.95 71.1 1
12:35:28 2024-01-24 680343 668786 212070 207850 334644 345415 351974 350611 227553 223585 272717 278854 313550 317892 4302158 4622122 6574540 6348546 1140463 1184307 307813 271196 284688 286512 324482 313694 314715 314513 218544 221723 735665 690855 1550959 1497916 464128 458714 672611 679607 843866 822577 885724 890774 930357 937660 912794 1013558 2151646 2259282 1300187 1127083 735085 728184 884557 873687 921122 942992 968856 975800 1077634 1085131 5040578 5214960 39.95 71.1 1
12:35:29 2024-01-24 671987 668781 211689 208461 335618 341699 353745 351389 226814 223585 274163 278690 313008 321275 4295850 4543936 6546862 6377899 1138442 1188139 309471 273417 284692 287391 321500 313352 311381 314256 218885 220997 723443 691844 1542750 1484698 462811 459800 672611 682069 851153 823276 879570 889513 935393 947747 909150 1011865 2145502 2238499 1317206 1138014 735085 720271 885601 880424 919817 933963 969546 979464 1087612 1080359 4975670 5224339 39.95 71.1 1
12:35:30 2024-01-24 669688 668303 212686 207850 334644 342541 354312 351425 226113 225408 272752 279703 315915 319389 4305229 4616502 6565549 6387278 1156913 1191498 309492 273731 284795 287095 320825 314822 310655 313778 219569 221426 721719 682860 1565761 1497374 464017 459584 673566 677232 848740 827810 882083 886303 932821 946601 910485 1007510 2141845 2246872 1317206 1140753 741397 719762 880118 881708 927064 928601 960986 980935 1089706 1089012 5046365 5229985 39.95 71.1 1
12:35:31 2024-01-24 679855 667831 213082 208136 335918 344892 354002 351672 226849 224937 272457 279703 314207 317371 4305229 4691282 6574873 6375418 1157216 1193108 306883 271955 284924 286182 323231 312401 311818 313778 218650 221639 727856 682371 1555373 1514240 465450 456967 673566 677232 846069 827810 886392 888018 930357 948418 913182 1013074 2148477 2264804 1307819 1127885 738758 727668 878245 874964 929011 941771 965104 972982 1083690 1089472 5069988 5220613 39.95 71.1 1
12:35:32 2024-01-24 676816 669734 212357 207842 334028 342879 355505 350575 226884 224555 273552 279668 314936 318339 4305229 4612674 6612603 6372159 1138367 1190688 307672 272300 284871 286182 324419 312983 309825 315580 218497 221830 726017 687280 1554347 1493918 465450 456967 671108 678608 848431 822950 881212 889513 932784 943151 909803 1016836 2151646 2252882 1300187 1134778 737181 727152 885056 876243 921776 937543 969583 976642 1079164 1084825 4989880 5214960 39.95 71.1 1
12:35:33 2024-01-24 672381 668777 211719 207846 335689 342483 355254 351956 227394 223516 272717 280164 313480 320330 4295850 4564000 6565441 6375577 1132268 1187305 309325 271055 285511 287203 320967 313496 311778 313706 219121 221448 723443 691844 1535855 1484808 465119 459836 673566 680644 851153 822692 879570 892111 936903 943037 909150 1012625 2148590 2237665 1309603 1138014 734562 720307 885329 879250 919817 936641 970311 980539 1087612 1080395 4973732 5220337 39.95 71.1 1
12:35:34 2024-01-24 669200 668781 212686 208291 334680 342807 354277 350858 226498 225286 272682 279508 313550 319352 4305229 4617118 6556170 6367283 1151095 1189841 305921 272060 284130 287001 322884 313518 309967 315514 218309 221138 721719 681061 1548012 1493918 463854 459045 670669 676270 851758 828985 879570 884872 936903 946601 907859 1007473 2137656 2244626 1313368 1144077 740440 723994 880551 880579 925090 935980 964828 982334 1089706 1089783 5041772 5233718 39.95 71.1 1
12:35:35 2024-01-24 678819 669459 213051 207492 335918 342915 354002 351956 226535 224746 272682 280591 313585 317856 4305229 4700439 6536729 6380466 1162618 1184307 307347 272025 285352 287868 322849 315195 312982 313701 218720 220855 731186 683005 1554660 1498166 461498 459045 674946 676270 845699 829573 885093 884244 931017 946674 915543 1005965 2142373 2269623 1319228 1131518 741397 726636 876376 878111 931650 936187 960264 974408 1087612 1094627 5098205 5233718 39.95 71.1 1
12:35:36 2024-01-24 676483 668781 211724 208316 334680 342807 351967 352028 226884 223551 273936 278624 313515 318726 4302901 4644883 6593434 6377899 1144091 1186170 309002 271505 285156 286799 322657 313019 311676 312754 219934 220983 719725 688881 1547321 1498166 465450 459045 676452 681647 842636 822950 886392 889513 929038 945740 917118 1015314 2154708 2260165 1311486 1120614 736132 725607 882092 876243 925090 937543 964618 972289 1079022 1088242 5043969 5216890 39.95 71.1 1
12:35:37 2024-01-24 673129 668781 211724 208856 334644 341735 354029 350858 226849 224555 274163 278234 316095 319775 4309500 4614769 6607464 6368520 1132268 1188038 309661 270782 285811 287013 321799 313531 310144 314914 218685 221483 723443 688881 1557167 1488735 466445 459800 669720 681647 851153 820942 879590 891295 935540 937624 907859 1015277 2150117 2235066 1345386 1134778 735085 722421 883051 878734 921776 936641 973081 979501 1083690 1083561 4979489 5220613 39.95 71.1 1
12:35:38 2024-01-24 673607 668786 213015 207846 334680 342807 355003 349555 226884 224903 275005 280345 315951 319097 4308134 4603483 6556188 6366418 1148614 1189909 306205 274374 286163 287297 322395 314706 311559 315802 217970 221830 731186 683005 1541968 1493646 462705 459764 669720 674631 851153 827186 878317 887484 938232 948418 909010 1007547 2141845 2248044 1325096 1140174 737181 720307 883677 880345 921686 933927 963896 981597 1088384 1084364 5013555 5224339 39.95 71.1 1
12:35:39 2024-01-24 671625 668520 212541 207872 335684 341735 353781 351740 226605 225391 276055 279941 314102 322150 4304598 4630753 6518886 6384867 1153953 1190688 306419 271610 284466 290548 320446 314451 311778 313444 219402 220484 723169 682860 1544199 1497374 464128 462510 673566 676616 848703 828397 881212 885500 931530 946637 911168 1006039 2142373 2251285 1298303 1134778 740340 720271 876376 882255 929011 933963 960986 976605 1094223 1090278 5098205 5226256 39.95 71.1 1
12:35:40 2024-01-24 676483 667831 211689 208531 335736 342591 354857 351740 226570 224799 274249 278592 314321 318683 4293943 4667112 6593605 6365893 1147391 1186170 308054 271196 284986 286396 322884 312544 311778 313993 219402 220414 726069 684918 1569452 1501681 465376 458363 675019 680644 845100 824189 885795 889912 929038 945740 917118 1012317 2151372 2256079 1305971 1124679 737181 726636 878868 876243 926344 937579 967441 972982 1082119 1090555 5060583 5214998 39.95 71.1 1
12:35:41 2024-01-24 676483 668557 212105 208904 333812 342555 356008 349693 226709 224451 273830 278291 315843 318160 4302158 4607213 6612140 6373350 1131155 1188075 307382 271231 286262 286799 322431 314222 311015 314914 218532 221519 732679 688881 1542903 1493083 466113 459764 671182 682131 851547 820942 878600 894085 935540 937660 913005 1016037 2151646 2237665 1422907 1134778 735085 723481 883051 878734 922467 937965 970311 979539 1083690 1086936 4978224 5218036 39.95 71.1 1
12:35:42 2024-01-24 672313 670610 212592 208248 336560 342663 355428 351776 227766 223413 276202 279989 315909 321048 4295850 4537455 6556008 6368520 1138442 1187196 308349 271645 284067 290813 321680 313239 311523 313957 218720 221639 723443 690349 1538095 1482593 461498 459800 672611 678645 851153 822950 878600 888217 936246 947747 909785 1011903 2148590 2246872 1303772 1138014 736132 721874 885596 882255 921122 933999 967478 979501 1088112 1083561 4990063 5231492 39.95 71.1 1
12:35:43 2024-01-24 671031 670892 212584 208357 337573 342109 357016 351812 226324 225496 272717 279786 313550 320821 4311530 4636473 6546862 6417485 1153130 1188075 309492 271835 284804 287203 321906 314487 310144 314657 219367 221138 720042 681395 1535345 1498166 464128 462510 673566 676101 851153 830162 878600 885500 934179 946674 910485 1009703 2142100 2250062 1298303 1137515 741397 720307 878868 883037 929011 933927 963729 978070 1096048 1089472 5071289 5237351 39.95 71.1 1
12:35:44 2024-01-24 679375 670002 212874 208652 335881 342699 355217 351776 226463 225600 272717 278854 314461 317602 4299090 4686454 6584164 6359141 1156085 1186759 305494 272025 284937 286280 323674 314706 311997 313122 218720 221674 724914 681395 1540163 1510213 465450 457039 673566 676579 845100 827810 886392 885596 929038 948418 914303 1010878 2145502 2265286 1317136 1127885 740868 728184 876376 876243 931654 937615 960986 975950 1085301 1092664 5085233 5228971 39.95 71.1 1
12:35:45 2024-01-24 681201 669724 212207 208361 337344 344892 351614 351461 227394 223585 276055 279458 313550 319352 4289725 4609019 6574901 6343769 1143758 1189799 308349 271266 284902 286799 322431 311560 313494 313957 218720 222141 734614 690855 1547302 1495863 464128 458363 673004 682131 843866 820588 886392 892185 930357 943037 913219 1015351 2154708 2262076 1303953 1125480 735608 728701 883051 875000 925090 937687 969583 974408 1081849 1088315 5037338 5225978 39.95 71.1 1
12:35:47 2024-01-24 673225 669223 212211 208821 334420 342807 354312 350930 227115 224833 273517 277821 315226 319316 4299090 4589780 6612555 6373350 1131962 1186318 310321 270817 285949 286803 321003 313531 311051 314692 218955 221519 723443 690855 1553591 1484698 466113 459872 671182 682615 851153 822108 879570 894830 936903 943001 908504 1013870 2151372 2235636 1317064 1136395 735085 723481 885056 879140 921776 937965 972020 981353 1087631 1085121 4985555 5216546 39.95 71.1 1
12:35:48 2024-01-24 673533 667575 212875 207816 334715 342591 355359 349800 227553 224746 272682 280360 314321 320367 4299090 4563620 6528212 6368520 1145320 1188075 306454 272060 283201 287203 321906 313813 311559 314914 218379 222453 734614 685934 1567065 1491528 462811 459800 670706 676579 851153 827223 878637 886924 937567 945863 908504 1010423 2143375 2245279 1332921 1140517 737181 722421 885596 881658 922379 937448 972020 981353 1088347 1085232 4985555 5224339 39.95 71.1 1
12:35:49 2024-01-24 671699 666939 212871 208257 336186 342843 355505 349836 226884 224937 275310 279738 313550 319352 4295750 4607176 6546862 6366608 1149489 1188112 305991 272095 284032 287163 322657 315227 311086 315802 218344 221830 726385 682729 1537891 1497523 463469 461360 671182 676383 852394 829573 879570 885500 938232 946674 908504 1007510 2139330 2250062 1311448 1144077 741397 724580 880551 882452 927686 938112 967862 983661 1093808 1088315 4989987 5226256 39.95 71.1 1
12:35:50 2024-01-24 671662 669587 213091 208496 335680 341771 354348 352028 226709 224903 272717 279508 314238 321275 4299090 4618115 6528212 6384981 1157253 1185183 306918 272217 284746 287207 320932 314230 311086 313957 219402 221173 724619 682518 1563400 1498166 464128 462220 674469 677611 850549 829573 881212 887115 934179 946674 913145 1007547 2145422 2252784 1302070 1138014 741397 723580 879579 886266 931654 933818 960874 979989 1095900 1093650 5088799 5226601 39.95 71.1 1
12:35:51 2024-01-24 678298 667826 212721 208680 335918 344783 355003 351425 226182 225868 272752 278889 314461 318378 4295007 4681527 6565513 6359141 1159191 1186170 306667 272893 284466 286396 323938 311631 312032 314435 219061 221519 724914 681061 1543272 1511285 464128 458041 674469 675623 845100 829890 886392 885500 929038 946674 914340 1013347 2145539 2275950 1321044 1132216 744580 728553 879579 878697 931613 941287 962588 975687 1088347 1093401 5088522 5233718 39.95 71.1 1
12:35:52 2024-01-24 681201 667187 212388 208582 334680 342879 354502 352028 227235 223551 274391 278923 314461 319389 4292688 4618115 6565513 6359440 1144017 1185183 308349 271266 285044 291029 322956 311596 313017 313921 218720 221830 720500 691844 1539466 1493918 464788 459979 674982 681859 843903 822692 886392 893451 929034 945740 913219 1016798 2154708 2267716 1305837 1128179 736213 728701 885140 876132 926368 942846 970125 973756 1081922 1088242 5041772 5209456 39.95 71.1 1
12:35:53 2024-01-24 671031 671598 211728 208531 336702 342530 353816 351461 226884 223620 274391 279236 313515 321312 4289725 4543936 6556188 6373350 1138442 1186354 309714 271196 284618 291223 321003 313567 312032 314914 218755 221674 730063 691371 1560109 1484698 464128 462546 673566 682131 850549 822986 879345 892148 937567 947078 907835 1013497 2152659 2231520 1319020 1138014 736213 723371 888078 881235 921012 939219 974469 982334 1088384 1085158 4981779 5226256 39.95 71.1 1
12:35:54 2024-01-24 673607 669280 213060 207876 335724 342879 353215 349836 227588 224590 272717 280700 313550 319389 4299090 4586633 6537537 6366608 1148767 1186281 306883 272667 283793 287203 322359 315377 311997 315802 218309 222453 745837 685934 1546119 1488388 463469 459800 671145 676579 852363 828985 878600 889912 939563 950432 909137 1014065 2151237 2252746 1321044 1142615 740340 725642 888298 885635 923656 936641 967403 981316 1091509 1085021 5005939 5224339 39.95 71.1 1
12:35:55 2024-01-24 669651 668781 212646 208320 334671 341735 354810 352028 226814 224937 273936 279703 314426 321275 4295850 4616502 6528212 6384981 1153916 1182556 306419 271835 284466 287203 320967 314415 311051 314657 219710 220484 715754 683005 1545391 1500296 464128 463164 673566 676579 852363 830162 880512 885500 936949 953729 913361 1012577 2145278 2247713 1338790 1146158 743517 724610 881370 882881 927658 933927 965346 983736 1093645 1091328 5040459 5229985 39.95 71.1 1
12:35:56 2024-01-24 678819 669734 213024 207449 338269 344855 354502 351992 226849 224868 272717 281447 313515 319352 4295850 4658929 6514144 6362285 1163058 1187854 307347 272060 283272 287607 323639 313777 311676 313921 219806 221483 727856 681061 1547572 1500296 462811 459498 674946 677232 846298 830162 886392 886303 931530 956509 918349 1007324 2149868 2260643 1302070 1135144 740340 725851 879493 880345 931654 939292 962512 976605 1096011 1093503 5096076 5224339 39.95 71.1 1
12:35:57 2024-01-24 677279 668781 212097 208972 334644 342843 355003 352028 226849 225787 274356 278590 314461 319352 4295850 4636660 6579673 6359141 1147391 1187435 308279 271196 286450 287001 323639 313239 312718 313957 219710 221138 726069 686915 1564044 1506342 466113 459728 677927 682615 846298 829151 889679 893045 930136 948345 918349 1016208 2154603 2260680 1291180 1128689 739285 728184 882092 878734 928974 937615 966715 975687 1085264 1090242 5066092 5214960 39.95 71.1 1
12:35:58 2024-01-24 676210 667160 212655 208457 335918 344855 354277 351123 227359 224555 273744 278862 315411 317371 4299090 4607176 6616943 6348343 1137629 1189799 307813 271610 284902 285753 324395 313496 310797 314554 218720 221830 731186 688881 1541711 1495533 466445 460016 671658 681098 851547 827971 885870 893082 936320 943956 913689 1019588 2154603 2259282 1302070 1134778 739380 728701 885559 877838 922430 939110 970311 979464 1082183 1085131 4986459 5214960 39.95 71.1 1
12:35:59 2024-01-24 672652 666934 212840 207842 336689 342771 353745 351956 227906 223551 273901 280591 314678 321048 4292786 4541899 6542180 6368520 1147772 1188918 307347 272633 284032 288017 322622 313496 311997 315358 219061 222453 761399 687406 1562894 1484366 463469 463877 672463 681098 852252 827626 883974 893082 938048 951105 909076 1013347 2151646 2247824 1315804 1141262 739285 724543 885596 885635 924396 936641 967441 983736 1088127 1089783 5015299 5224339 39.95 71.1 1
12:36:00 2024-01-24 673905 669259 213020 208136 336737 342735 355003 354020 227359 225484 273936 280129 313515 322334 4288351 4618686 6518886 6387278 1153953 1188918 309420 272025 285035 291633 320967 313531 312032 313921 219745 221483 721719 684956 1567321 1503822 465475 463236 677367 681098 850512 829816 886503 889206 935655 953802 913503 1007473 2146949 2257150 1324882 1138014 741397 723445 881296 883009 931650 937303 963729 978033 1096048 1091820 5096076 5233718 39.95 71.1 1
12:36:01 2024-01-24 676041 669259 211728 209002 334715 342879 355505 354020 226884 224903 275004 278819 314461 319316 4295573 4627388 6579561 6368520 1144575 1189799 308349 271231 284937 287203 322920 312983 313678 312968 219745 221830 724914 692340 1539782 1499284 466777 459620 678368 682504 846069 825619 890788 895126 929658 947078 918258 1019116 2159312 2266893 1311486 1125728 737181 726636 883051 878734 927064 937615 967441 974408 1081848 1091328 5041772 5214960 39.95 71.1 1
12:36:02 2024-01-24 672652 666934 211728 209143 334680 342253 354312 351389 226884 224746 274163 278597 314461 320747 4288786 4595762 6612555 6348343 1136446 1188918 310099 271800 285775 285650 322920 313496 311051 315802 219191 222048 733053 689257 1589832 1498166 467776 459584 672574 682431 852326 825619 883760 891780 935503 944597 910041 1019738 2154434 2254240 1326801 1136395 739285 726636 885596 878734 922430 937543 972387 979501 1081316 1085094 4961481 5214960 39.95 71.1 1
12:36:03 2024-01-24 673607 669541 212690 207850 336186 342807 355505 351425 227941 223585 273517 280595 313550 320330 4295850 4537380 6537537 6368520 1143639 1186354 307848 272025 283797 291223 322395 313686 312660 314626 219533 222935 756638 688881 1556023 1487843 464128 459656 673529 681098 851153 825393 881212 886595 937420 948418 907835 1013347 2151537 2250062 1317206 1141262 738232 722933 885596 882881 923656 936641 967403 981634 1088384 1083561 4989987 5218036 39.95 71.1 1
12:36:04 2024-01-24 670076 668786 212682 207881 334715 342807 354348 351956 226498 225286 273482 279703 314426 319389 4295573 4610974 6556197 6377899 1153953 1189799 306419 272025 284777 287365 321656 314678 311493 314369 219947 220997 721471 682860 1543005 1501362 465450 462329 673566 677574 851153 830162 883230 887387 935544 952065 912461 1012577 2146949 2252882 1300187 1138014 742456 722385 880118 884927 930989 933963 963729 979464 1097332 1091012 5090293 5224339 39.95 71.1 1
12:36:05 2024-01-24 677556 669259 212686 209002 334644 344892 355003 352028 226182 225635 274356 279445 314936 319316 4297580 4676371 6584164 6368520 1147391 1189799 309210 273804 286741 286987 322633 313352 311925 313778 219982 220961 727856 687280 1579051 1504894 466777 459764 678407 682615 848481 827150 887137 890811 930357 948235 918423 1016037 2156241 2257150 1326553 1127083 739285 728701 881370 878111 929011 937651 970274 975104 1085264 1091049 5066369 5214960 39.95 71.1 1
12:36:06 2024-01-24 675523 667272 212686 208976 335913 342915 354312 350894 227045 224903 274128 278889 315446 318342 4299090 4609932 6612140 6359141 1142038 1192347 308067 272682 285775 286222 324251 314078 310909 315694 219262 222346 727856 688881 1537800 1493918 465817 460669 672941 681574 851547 825393 883797 895629 935503 943037 911542 1019775 2151646 2251285 1302070 1137204 739285 728701 885684 878734 925090 937579 970311 979501 1078986 1087432 5008638 5214960 39.95 71.1 1
12:36:07 2024-01-24 671662 667191 212348 208320 336697 342771 354868 351992 227394 223516 274391 279738 313515 321092 4286471 4531049 6555913 6366255 1135512 1192384 308208 271695 286580 287535 321763 314307 311600 315178 219227 221794 713926 692340 1581614 1491382 468110 462474 673088 684556 852394 824447 879887 894719 939655 945036 907798 1016798 2151646 2240842 1347269 1138014 736132 724543 885559 880308 922430 939292 974469 983072 1088112 1085131 4975933 5214960 39.95 71.1 1
12:36:08 2024-01-24 675830 667155 213060 208171 335934 342879 353781 350611 227553 225251 273517 280310 313550 320067 4292786 4596011 6537537 6384867 1147735 1190958 306631 272787 284759 288070 323562 313388 311997 315802 218862 222141 719819 685311 1556786 1493918 463432 459800 671145 679161 852394 828985 878563 884026 939563 946601 909150 1010423 2145422 2252709 1313368 1147340 741397 725607 884304 882255 926271 936641 966332 985178 1091360 1089436 5022961 5214960 39.95 71.1 1
12:36:09 2024-01-24 678553 669724 212831 207636 335724 344892 354502 352028 226884 225170 273936 281447 313515 320104 4288351 4609932 6513620 6386148 1156913 1190414 307242 271920 284795 287095 320896 314194 312463 313921 219899 221546 723169 683349 1541339 1501681 466411 463382 674982 678608 848740 830162 883797 888022 934877 952029 913219 1007510 2148590 2252882 1324882 1138014 741397 722421 880118 884835 931650 936641 963729 979464 1096825 1092628 5088522 5224339 39.95 71.1 1
12:36:10 2024-01-24 674622 668786 211719 209006 334715 342915 353250 353752 226498 224746 274427 278954 314901 319352 4296026 4621787 6593738 6367283 1149489 1192384 308173 271161 286213 287018 322920 312983 311783 313428 219710 220449 720042 687406 1540204 1505818 465159 459764 677927 683042 848101 827810 888288 890811 928726 946263 917002 1015314 2154708 2262076 1311517 1127885 739285 728701 880744 878462 930329 942992 967441 975104 1087594 1094247 5056970 5216890 39.95 71.1 1
12:36:11 2024-01-24 675523 667160 213024 208526 336202 344928 354312 350894 227588 224903 274163 279738 315411 318342 4295850 4613813 6621821 6357851 1141701 1189762 307848 272025 285058 287017 324107 313460 311488 315802 218685 221830 727856 689257 1572994 1495282 466147 459534 672611 681647 851153 827186 884464 893179 936903 945740 913145 1021268 2156241 2257680 1303953 1136395 739285 727101 885689 878111 922430 937615 971212 979501 1080551 1085167 4987616 5220613 39.95 71.1 1
12:36:12 2024-01-24 673905 667236 213055 208171 336737 342843 354312 352028 228295 225521 274356 281447 313550 321048 4293318 4521528 6574927 6377899 1135121 1185330 309435 274374 286275 291294 321870 314230 311778 314914 219297 221830 723443 691844 1554196 1489031 465450 463200 673566 682615 852998 825123 880549 894085 938232 947078 910458 1013833 2151646 2238246 1311486 1140790 737181 723481 888115 883544 922430 937965 973081 983736 1088127 1085131 4994744 5207525 39.95 71.1 1
12:36:13 2024-01-24 671662 668781 213015 208496 335724 342771 355414 352028 226814 224972 273936 280230 314496 320264 4300880 4603483 6555608 6363978 1148877 1192347 306419 272858 285018 287608 322920 313245 310802 315802 218720 221674 726385 682729 1560110 1504308 464128 461323 672611 677821 853034 830162 878600 885509 936468 952101 913145 1010423 2142373 2252882 1324882 1140790 742456 722421 880118 884835 930329 933963 963729 979539 1097604 1091085 5033234 5220613 39.95 71.1 1
12:36:14 2024-01-24 679850 669729 213051 208535 334141 344892 355003 351956 226849 225635 272717 281471 315201 319326 4295456 4679116 6584253 6351856 1156716 1191489 306775 272060 285058 286705 324395 311631 312068 314878 219178 221674 735665 679448 1551877 1511285 466113 459045 674946 676616 846298 830162 888922 888018 930076 946637 917118 1013833 2151372 2271269 1307720 1128689 741397 728701 878868 876243 931650 942992 966028 975216 1086841 1094283 5075768 5220613 39.95 71.1 1
12:36:15 2024-01-24 679855 671520 213024 208526 334406 345903 355254 350894 227308 224764 276287 280115 315699 317711 4295456 4605390 6602815 6349763 1138769 1186060 307958 271835 285022 287211 324852 314433 312032 315802 218685 222453 755843 688881 1537027 1497102 465450 459045 673566 682131 848703 824189 886392 894830 934179 947078 912947 1019775 2151646 2262076 1328720 1131518 737181 728429 885689 876243 925747 945064 972387 978070 1078986 1088278 5032366 5204820 39.95 71.1 1
12:36:16 2024-01-24 670674 667155 211689 209183 335689 342807 357519 351668 227308 224764 274898 278520 314831 320674 4284397 4590298 6612380 6349763 1140402 1189799 307848 272060 285035 286396 324623 312983 311523 315802 218344 221830 731186 688389 1545391 1496309 466113 458363 672611 680644 851153 825357 885761 892148 934253 947078 912461 1022726 2151646 2260473 1303953 1134778 738758 728701 885689 878111 922430 942992 970311 979539 1081082 1088242 4989880 5211241 39.95 71.1 1
12:36:17 2024-01-24 671987 667196 212682 208292 339469 342591 355935 351704 228119 223516 274285 280828 314321 321129 4294129 4534663 6537537 6366345 1134386 1185220 309285 271231 285811 291223 320682 313531 311559 314914 219581 221830 724914 691844 1545207 1484808 466113 463200 673566 682615 853034 822950 879924 891854 938232 945740 907835 1013833 2151646 2237665 1311486 1138014 736132 723481 888115 881630 922430 936187 974805 982372 1088127 1084364 4985338 5214960 39.95 71.1 1
12:36:18 2024-01-24 671432 667992 212763 208608 337821 342699 355308 351848 226709 225530 274249 280290 314321 320184 4295850 4604340 6546862 6373350 1150727 1189799 306454 272060 284946 290813 322956 315602 310579 314914 219061 221519 726069 681395 1537185 1497137 464788 459872 673566 676616 851790 830162 880549 885504 937567 952101 913182 1010423 2144944 2247936 1322963 1145432 743517 724580 882544 883023 926878 935319 963174 983774 1092907 1090278 5032366 5222806 39.95 71.1 1
12:36:19 2024-01-24 681313 669587 213780 207742 337344 345794 353567 351848 227378 224799 275079 281306 314461 318378 4285547 4640145 6509561 6348532 1163891 1186023 308063 272060 283201 291439 322920 312034 313458 313957 219249 221483 726385 683979 1546767 1498879 462811 459800 676968 676101 847500 830162 886392 885500 930796 954831 917118 1009703 2145502 2274493 1325096 1131518 743395 728701 878868 877746 931650 937615 960986 975950 1087088 1094283 5062753 5220041 39.95 71.1 1
12:36:20 2024-01-24 681712 669724 212575 208717 337583 345478 354393 350714 227731 224555 273936 280332 313988 318342 4288710 4602111 6556188 6348532 1144575 1186023 309210 272025 285811 290813 322884 311631 313494 313701 218720 222297 728200 691844 1541731 1497102 465450 459800 675938 682615 846298 824189 888922 894719 929419 945740 917118 1019049 2159110 2266893 1307720 1125480 737181 728320 884968 876243 925615 945064 973081 973756 1082155 1089783 5040573 5212818 39.95 71.1 1
12:36:21 2024-01-24 672028 670956 212544 209698 337817 342627 357016 351636 226919 224590 274427 278081 315271 320557 4286471 4558778 6574839 6368520 1132268 1185330 309250 271196 285811 291018 321003 313970 311086 314914 219061 221830 724914 691844 1561561 1484698 466445 463563 673566 684070 853034 822986 881212 894719 938232 945740 908888 1013870 2151646 2237665 1319020 1138014 737181 724030 888115 880345 924433 939292 974469 983072 1088384 1085058 4978522 5211944 39.95 71.1 1
12:36:22 2024-01-24 674792 670674 212909 208357 336702 342843 355935 351992 228295 225787 276250 280983 313550 320821 4281438 4521274 6546862 6363978 1138442 1188075 309285 271645 284737 291294 321942 313531 312032 314914 219061 221830 724914 690386 1591753 1484808 464128 463236 673566 682615 851790 825393 881212 893451 938987 946529 909803 1013112 2150117 2241651 1300187 1140827 737181 724030 888746 884207 922430 937965 972387 983774 1091870 1088315 4961879 5216546 39.95 71.1 1
12:36:23 2024-01-24 673868 669734 213055 208500 334750 342952 354348 350607 226605 225635 273552 280738 314496 319061 4292964 4597851 6546862 6368520 1152308 1189799 309492 272476 285053 291018 323902 314487 310833 315580 219402 221173 724619 681061 1540864 1498879 464788 462510 673566 677611 853034 830162 881175 888018 938232 953447 911814 1010423 2142100 2247936 1322963 1142451 742987 722458 880671 885559 929011 935980 966332 984203 1094548 1091291 5033481 5225978 39.95 71.1 1
12:36:24 2024-01-24 679158 667164 213729 207846 337821 345685 355003 352028 226919 224937 272752 282237 315446 318865 4292964 4661662 6528212 6348532 1163294 1186023 307168 272060 283201 287001 324395 312289 312982 313993 219249 221830 735665 681061 1549610 1507139 462593 459764 676968 676616 846298 829668 888922 885500 930076 954831 919720 1011903 2148590 2278847 1322963 1131244 743924 728283 878868 877782 932795 943920 965346 978590 1091479 1096461 5089609 5216890 39.95 71.1 1
12:36:25 2024-01-24 680746 667164 212772 208902 334706 342915 355003 352028 227308 225787 274427 279703 314496 319389 4283612 4599570 6556188 6348305 1145684 1189799 309285 271645 285009 287207 322920 313055 313971 313701 219745 221830 726707 690855 1538987 1498879 466113 459872 676968 682615 845699 822986 889183 894719 930357 947078 918423 1019775 2159383 2268502 1309603 1125480 737181 728701 886401 878586 929006 944918 970125 977156 1084040 1091291 5033234 5207525 39.95 71.1 1
12:36:26 2024-01-24 673905 669724 213015 209178 337241 342879 357522 351992 226919 224937 273936 278008 315411 320104 4283612 4574519 6593489 6359141 1128246 1186170 307848 271870 286808 286396 322657 313531 311051 315358 219239 221830 727856 688881 1593232 1497102 466513 459570 671658 682615 850549 822950 882503 893753 937567 944405 910191 1019775 2154708 2240510 1324882 1138014 739380 726416 888298 883080 926368 941287 976164 982222 1085313 1087289 4968832 5214960 39.95 71.1 1
12:36:27 2024-01-24 675830 667200 213575 207885 338778 342915 353781 350894 228135 224937 272752 281250 314242 320367 4283414 4560353 6532834 6348305 1141663 1189762 309214 272025 284032 291499 322395 313496 311997 314878 219367 222453 735665 690855 1532062 1490875 464128 463164 673566 680608 852363 827150 882466 890811 938232 946565 911777 1013347 2151121 2240842 1307819 1144171 738322 725642 889373 883986 924206 939147 972931 984326 1091509 1085094 4973766 5214960 39.95 71.1 1
12:36:29 2024-01-24 672344 669578 213405 208787 335689 342879 355628 351956 226849 225635 273936 280129 314461 320294 4295850 4614263 6551525 6382172 1155602 1189799 306454 272441 285044 287211 322884 314451 311488 315358 219710 221483 727519 683349 1537414 1501007 465450 463855 675002 678535 852961 831931 881175 888027 939655 953410 913109 1011865 2146949 2260793 1302070 1142854 744580 723298 881370 885412 933019 936459 966482 982334 1097332 1092592 5056203 5216546 39.95 71.1 1
12:36:30 2024-01-24 678819 668994 213024 209183 334609 344855 353781 352028 226463 225635 274391 278597 315156 319316 4286471 4645933 6574901 6348140 1150002 1192335 307088 272060 286360 287001 323639 312983 312068 314878 219367 221138 718410 683349 1554724 1510213 468110 459728 676931 680571 848703 830162 889679 892295 932125 946565 918221 1016057 2156008 2276475 1307610 1131910 744580 730773 880707 880572 935627 942955 966482 975873 1090732 1097384 5062753 5224339 39.95 71.1 1
12:36:31 2024-01-24 680337 667227 212840 208461 334710 345903 354752 351425 227591 224746 274128 280360 314461 318342 4286471 4590298 6584365 6348532 1143758 1182556 308314 272025 284973 287203 323866 312244 312982 315358 218720 222453 744298 690855 1572992 1498166 466113 459009 674432 682615 847877 825320 888922 894719 932784 947078 917750 1019116 2160849 2265707 1305837 1131067 738851 731812 888078 876243 926271 945731 974805 980690 1079164 1090635 5026023 5199063 39.95 71.1 1
12:36:32 2024-01-24 673275 669734 212677 209143 336392 342879 356943 351672 227588 224903 274356 278889 315156 319054 4286471 4590298 6631840 6349441 1138066 1189909 307848 272025 286213 286485 323866 313496 311051 315802 218685 221830 721971 687897 1570210 1497102 466513 459728 672611 682615 851153 825393 885093 893046 940357 947315 915520 1022614 2160753 2259213 1303953 1140018 741397 728701 887484 880609 925090 944552 971657 979501 1083419 1088278 4999259 5214960 39.95 71.1 1
12:36:33 2024-01-24 673905 667196 212682 208496 336737 342879 354312 351992 227553 223551 274391 280444 313515 321312 4286471 4525391 6528212 6359141 1137139 1188038 309940 271196 284937 291705 321906 313531 311997 315358 219402 221830 724914 692836 1545588 1482225 465450 463855 673566 682615 853034 825357 884530 895629 939342 950395 913039 1016208 2154328 2244338 1313370 1140753 737181 724543 889382 886266 922430 939292 974469 984476 1093031 1085094 4971311 5205582 39.95 71.1 1
12:36:34 2024-01-24 671396 669734 213359 208491 334715 342879 355343 351956 226849 225833 273552 280556 314901 320294 4278865 4590254 6537493 6348305 1149489 1189527 307382 272858 284431 291223 322884 313973 313158 315802 218685 222765 744298 687897 1540724 1501097 464128 462510 672611 678608 853502 831156 885870 893045 940897 953802 911092 1015445 2151537 2274502 1323140 1146523 741397 727711 888117 885463 927723 937965 970087 984427 1091287 1090242 5026137 5220613 39.95 71.1 1
12:36:35 2024-01-24 676215 669724 213024 208535 337446 342915 353781 351985 227553 225443 274391 280630 314461 322829 4292786 4612767 6500165 6363978 1163891 1189799 308314 272060 283996 288716 323411 312983 313935 315358 219745 222141 726385 686637 1541535 1502072 464128 462510 680301 681433 851547 834187 888884 888235 935356 957424 919693 1010236 2148477 2276107 1337282 1136766 745975 728701 881800 880075 935627 937615 963729 976567 1092871 1098938 5069988 5220613 39.95 71.1 1
12:36:36 2024-01-24 681339 667227 213020 208856 338774 345903 354752 351992 228100 224555 274356 279703 314461 319352 4283414 4599570 6560870 6343995 1144575 1185987 309250 271835 285574 287715 322920 312544 313320 314878 219770 222453 737645 691844 1542123 1498166 466777 463349 678368 683848 848027 825619 890826 894609 934327 947602 916467 1019775 2159383 2269330 1305837 1128689 737181 729118 888298 878734 926308 945731 972020 976605 1085301 1089472 5026142 5205582 39.95 71.1 1
12:36:37 2024-01-24 671987 667155 212353 209222 335689 342807 355379 351956 227553 225728 275233 278880 314461 320784 4278865 4586516 6602890 6348418 1136446 1188918 308279 272060 286795 286799 322920 313937 311523 315802 219061 222453 721357 688389 1597822 1501681 468778 462635 673529 683959 852932 827697 884907 894351 938232 945740 911591 1021997 2160849 2250062 1303953 1138014 742033 728701 887577 879768 926405 937615 973081 982334 1083690 1088242 4970076 5205582 39.95 71.1 1
12:36:38 2024-01-24 675255 667200 213020 208175 336195 342879 354277 351425 228100 224555 274163 281447 313550 320821 4276816 4537568 6518886 6348305 1138442 1182666 309250 272025 284702 286689 322168 314451 311997 315358 219367 221830 723443 692836 1571524 1488112 465119 463952 675481 683687 854753 827971 884605 891927 938950 946565 912964 1016057 2151646 2243688 1302070 1144077 738758 724543 890010 885463 922430 939292 973081 984476 1091016 1088242 4992467 5211241 39.95 71.1 1
12:36:39 2024-01-24 671625 669250 213060 208500 336431 342771 355914 354020 226884 225286 273936 280017 314461 321996 4289725 4607176 6528212 6377899 1156427 1189799 310245 272060 285775 287607 321906 314487 312690 314590 220563 222084 720269 686295 1561415 1501793 466113 464401 678850 680424 852326 830162 887100 888217 936986 956181 917118 1010423 2151372 2259282 1317206 1138014 743517 724543 881370 887355 934336 939292 967441 982334 1098860 1096607 5088799 5220613 39.95 71.1 1
12:36:40 2024-01-24 676826 667232 212721 209187 334706 344928 354277 354020 226500 224937 275004 278893 315376 319389 4286471 4628855 6579561 6348305 1150002 1189799 307813 272060 286687 287203 323615 314413 313171 315550 219876 221497 724330 686295 1562083 1510584 468778 459620 679333 682615 850940 829573 887432 891817 932784 946637 919371 1019079 2154708 2265286 1309668 1128689 741397 728701 881370 878734 934336 945731 968856 976605 1088384 1097461 5062753 5220613 39.95 71.1 1
12:36:41 2024-01-24 678298 667263 213020 208821 334644 346638 354348 351920 227941 224937 274391 280700 315887 318232 4286471 4603375 6612309 6349763 1137954 1189799 309894 272476 288166 286987 324311 313281 313860 315802 218955 222729 731186 690855 1567139 1497188 466777 459332 673418 682615 851547 827626 886392 894719 937961 948660 915595 1022726 2154708 2258835 1324882 1134778 739285 728320 890014 878734 926405 945064 973775 982334 1082119 1089783 4999259 5214684 39.95 71.1 1
12:36:42 2024-01-24 673335 667227 212686 208500 336702 342843 354312 352028 227588 223551 274391 280759 314172 321312 4283414 4525391 6528212 6348140 1138442 1187157 310402 272420 285815 288639 321799 314307 311925 315730 219604 222346 724914 692340 1564281 1484698 465413 463891 675002 684505 852961 825357 881970 891148 940156 946565 911814 1013833 2151646 2241359 1321044 1142451 738232 724580 889377 885060 922430 938629 975165 984476 1091287 1088242 4994744 5207525 39.95 71.1 1
12:36:43 2024-01-24 671076 669316 213046 208821 336431 342530 355414 354020 226884 225251 273517 280360 314936 321996 4292786 4606116 6528212 6376041 1157275 1190720 309930 272752 285467 288025 321799 315050 311818 314158 219947 221652 715754 683979 1549168 1501007 466113 465605 676441 679570 853034 832522 883648 888880 938232 954831 917118 1013347 2148590 2252882 1324882 1140827 743854 724543 881800 885463 932982 936641 965104 982334 1097269 1094516 5033562 5218036 39.95 71.1 1
12:36:44 2024-01-24 678856 667191 213394 207842 335680 345903 354498 352028 227588 224937 273971 282306 314461 320330 4289725 4642905 6500236 6361336 1164402 1192384 307958 272752 284453 288418 323231 312840 313756 314734 220052 221830 727856 684956 1543841 1503785 464128 462474 678888 677611 851116 832091 888922 888018 935581 956181 916966 1010423 2150117 2277870 1270054 1134778 745444 728701 880776 880345 934299 937687 963729 976605 1091016 1098938 5072145 5216890 39.95 71.1 1
12:36:45 2024-01-24 682770 667196 212717 208526 335689 345903 355003 352028 228100 224781 274391 280275 314971 318988 4286471 4599663 6556008 6353308 1146612 1189614 311248 272526 285868 287571 322741 311596 314413 315358 219828 222453 754280 691844 1546081 1497374 466445 459800 677404 682615 847500 825430 887846 894719 932125 947078 916467 1019775 2160645 2266893 1309603 1128689 738232 729451 888115 878734 926308 947069 973853 978070 1085301 1089472 5028774 5207525 39.95 71.1 1
12:36:46 2024-01-24 672206 667191 212686 208821 337245 342879 355130 352028 227553 223620 275233 280129 314461 321768 4280360 4534663 6565441 6367607 1135046 1192384 310047 271920 285927 291633 321942 314235 312068 315586 219841 222453 729511 693840 1550208 1487838 466777 464583 675002 684556 855492 825357 883131 897264 939156 946601 913219 1016037 2151646 2243688 1303953 1142414 739285 724580 889377 885467 923656 938629 974469 985328 1091323 1089012 4975707 5199063 39.95 71.1 1
12:36:47 2024-01-24 669688 666258 213055 208861 335684 342807 358029 352028 226884 225635 274163 280556 314461 320821 4280360 4594867 6546791 6357851 1151133 1192482 307097 272893 284937 291475 323411 314343 311488 315802 219061 221830 726385 682860 1542336 1498166 465119 462546 673566 678608 855492 829704 881212 888883 940713 954831 910485 1013460 2146949 2252882 1298303 1146523 744384 727152 884931 884835 931650 937507 968819 985165 1097332 1094247 5032366 5224339 39.95 71.1 1
12:36:48 2024-01-24 681313 667155 214061 208972 334680 345903 355254 352028 227906 225600 272717 281223 315446 318378 4282214 4655666 6509276 6367283 1160566 1189799 307843 272667 284746 289410 322622 313460 313714 313957 219745 222382 729327 686424 1532753 1501793 462954 459800 677927 677574 847500 832091 889679 888018 932821 956181 917002 1011903 2149844 2277722 1319125 1131555 744588 728835 880118 880556 935000 942992 963896 976642 1088127 1097384 5062753 5211241 39.95 71.1 1
12:36:49 2024-01-24 680589 667002 213015 208535 334680 345903 355003 351956 227979 224937 274356 280129 314496 317892 4293750 4603113 6555494 6354606 1146612 1188921 309179 271231 285891 287203 323902 313281 312696 312575 220158 221830 727856 688881 1551989 1502072 466777 459836 678888 684556 846298 827810 889778 894830 930076 946565 921674 1021268 2160918 2265286 1313370 1124679 739285 728701 885051 877865 929667 943028 970311 973793 1085301 1091085 5038172 5201094 39.95 71.1 1
12:36:50 2024-01-24 674868 667232 213385 208531 334644 345415 356980 351956 227906 224937 274356 280164 316154 318087 4295456 4601622 6617331 6348763 1138769 1182593 308063 272476 285775 286799 324744 313496 311778 315802 219061 222297 734172 688389 1539057 1493918 467211 459764 673566 682615 851754 827810 886392 894719 938987 947078 913182 1022726 2157849 2255636 1305837 1138014 740868 728320 888341 879026 926405 943028 973081 982334 1084993 1089783 4983165 5211241 39.95 71.1 1
12:36:51 2024-01-24 673607 667011 213095 208350 336764 342915 354348 352028 228809 224729 276679 281918 315166 321055 4281635 4532573 6556188 6348230 1134386 1192446 309723 273804 286844 291211 322395 314966 312032 315802 219402 221830 724914 692836 1534793 1489686 466513 464583 673566 684556 855492 825393 883797 894461 939192 946601 913182 1016798 2154434 2243688 1313370 1142451 737181 725607 890735 885559 924396 937543 973891 983029 1090514 1088242 4985338 5205582 39.95 71.1 1
12:36:52 2024-01-24 670637 669541 213385 209006 336226 342771 355949 353802 227273 226125 277183 280451 316469 321165 4284397 4612720 6537537 6366608 1151552 1190688 306419 272928 284937 291223 323938 313686 312068 315838 218720 222297 731186 683979 1577241 1500449 465450 463200 673566 679607 855492 831466 883169 890848 940594 956181 914340 1010878 2145539 2252882 1321044 1147340 745444 725607 884594 885463 932317 937965 966715 983029 1096048 1094627 5028774 5223780 39.95 71.1 1
12:36:53 2024-01-24 681275 667160 214101 208496 337821 346700 355643 353802 227855 225496 273865 281967 315306 318458 4292169 4668434 6546569 6356782 1163332 1189799 307382 272928 284502 290849 324852 313019 313935 314914 219402 221830 726385 681061 1569045 1512358 465119 459764 677927 678608 848703 833343 889815 888286 934253 956181 919679 1012354 2151646 2280463 1302070 1131518 744914 729423 880834 879026 934115 944396 964581 978033 1088164 1097384 5055531 5214960 39.95 71.1 1
12:36:54 2024-01-24 678888 667263 213251 208939 337271 346700 356008 351528 228154 224833 275126 280416 315306 318160 4283414 4589887 6565549 6329871 1142943 1189799 311247 272095 285811 291223 323902 312544 314449 314698 219214 222801 751155 691844 1538966 1500724 466777 459836 676968 684556 848703 825430 891349 896627 932821 948418 916955 1021268 2160918 2264804 1348571 1133128 739380 731009 889377 878734 925652 947069 973617 981634 1082155 1091049 5018016 5211241 39.95 71.1 1
12:36:55 2024-01-24 673905 673266 212803 208899 337366 342735 357016 351920 227804 223482 274285 281271 314426 321275 4280360 4521199 6546791 6359440 1140885 1189799 310224 272060 284937 291375 321906 314186 312104 315358 219745 221830 735665 690386 1556586 1484808 464128 463927 673992 682615 853502 827223 883834 893451 936505 946674 907601 1013795 2151646 2252882 1327053 1143264 740868 726122 888115 885463 926308 938629 970311 983029 1092907 1091085 4999259 5215305 39.95 71.1 1
12:36:56 2024-01-24 673154 669734 212918 208858 336631 342663 357016 353947 227219 225496 274163 279856 314461 322497 4289725 4597851 6509610 6363978 1156427 1186097 309456 272095 285596 291571 320646 313531 313971 313957 220088 221830 727856 685934 1548442 1501793 464788 464583 679333 682131 849911 830162 888288 889586 937296 955505 917770 1010461 2151646 2262076 1303953 1134778 742456 725607 883051 885463 934336 937543 966752 981634 1097306 1095832 5092525 5225700 39.95 71.1 1
12:36:57 2024-01-24 678140 669724 212544 209448 337821 345270 356008 352245 227553 224624 277072 279712 315201 320330 4283414 4622084 6565513 6348381 1147391 1189577 310405 272060 286486 290813 323938 313531 313017 315092 220158 221830 729327 688881 1543527 1505006 467247 462546 678888 684556 848101 828985 891515 894719 930113 946637 919679 1022036 2160918 2268502 1309603 1125480 740064 727291 884931 879063 930989 945731 972387 975910 1087612 1093540 5047621 5218513 39.95 71.1 1
12:36:58 2024-01-24 678892 672316 213543 209048 337344 346393 354348 351956 227820 225426 277183 280556 315922 318117 4286037 4596302 6607433 6330148 1141314 1184343 308349 272702 285695 286803 324852 313496 312068 315838 219214 222453 732679 688881 1545687 1498166 466777 459764 673566 682615 852252 827810 886392 894830 938232 947747 915543 1020188 2154785 2258835 1305837 1137204 740340 728452 888207 879117 926344 944396 973775 982334 1085276 1091439 5018826 5206151 39.95 71.1 1
12:36:59 2024-01-24 671478 670674 211728 209178 336733 342843 357522 351704 228154 224937 275233 278950 314242 321312 4280360 4525391 6546862 6348418 1131495 1188955 308385 271196 286687 290885 321680 314451 312032 315580 219061 221830 734172 691844 1542275 1484477 466550 464583 673566 684556 855492 824809 882541 896627 938011 947078 910485 1016836 2151646 2235028 1319020 1138014 737181 725607 890010 882917 922467 937579 975748 984953 1091870 1084985 4952446 5209094 39.95 71.1 1
12:37:00 2024-01-24 671662 669250 213091 208496 336195 344602 357522 350858 226919 225669 273588 280710 314356 319841 4269378 4563815 6518886 6348343 1146764 1186391 310514 272095 284267 291089 322920 313531 312068 314914 219096 222957 749593 686915 1552578 1484997 464128 463563 673088 680644 851790 829573 885761 891516 938528 952101 909159 1010878 2142100 2252882 1311448 1147340 743325 726636 885596 884835 930329 939147 972020 986398 1095160 1093650 5023393 5214960 39.95 71.1 1
12:37:01 2024-01-24 679822 669578 212843 208292 336466 344892 354502 352028 226884 225182 274391 281920 313515 319389 4274042 4626920 6500236 6334709 1162732 1189799 307347 272406 283563 291294 322884 315153 313678 313563 219402 221830 737158 683005 1546635 1501807 464128 459836 678888 678091 848703 832522 888922 888018 933445 956857 919642 1011865 2151646 2276107 1307610 1134778 745444 729350 881296 883709 938319 945928 965029 979952 1091479 1098792 5069988 5208549 39.95 71.1 1
12:37:02 2024-01-24 679703 669724 212646 208782 337198 344855 355862 354447 227553 223585 275197 279777 314461 320067 4286471 4599663 6565273 6359141 1144575 1189799 309250 271231 286213 287203 323375 313460 313642 313886 220088 222141 726385 690855 1558822 1501681 466513 462474 678888 684556 847500 827150 890448 896627 931456 948418 918303 1021231 2160918 2268502 1296958 1127083 739285 730662 886401 882378 930366 945513 972238 977816 1088131 1094425 5032366 5232695 39.95 71.1 1
12:37:03 2024-01-24 676483 666934 213060 209178 337578 345903 355343 351956 227553 225251 274391 280297 315411 318792 4281635 4594076 6588645 6330604 1138442 1185987 308958 272060 285775 287203 324852 314706 312982 315802 219179 222453 729693 688881 1550069 1498166 466777 461323 675481 682615 852363 827186 886392 894719 937567 948418 915129 1022726 2154434 2259282 1305837 1137578 741502 732816 889972 879984 926368 947453 975823 982147 1083653 1091328 5020129 5205582 39.95 71.1 1
12:37:04 2024-01-24 671662 669509 212693 208500 337438 342843 354312 351992 228225 223585 275004 280622 314426 321731 4289725 4525391 6528212 6359141 1135779 1186318 309719 271800 284937 291669 321906 314164 312032 315580 219367 222297 724914 692836 1543327 1483041 466113 465241 675481 684556 855492 826600 883760 894719 939192 946637 913182 1013833 2151646 2250732 1300187 1144485 740868 725424 890605 885997 926293 939183 972931 984438 1091287 1088204 4975632 5206518 39.95 71.1 1
12:37:05 2024-01-24 669890 669259 213354 208496 335689 342915 355898 351956 226849 225950 274128 280129 314426 319352 4280360 4598824 6546845 6359141 1150628 1189974 306419 272667 284902 287297 322884 314194 310579 315802 219179 221674 726385 681061 1546504 1498166 465450 462510 673566 678608 855492 832522 881175 889377 940994 954831 911740 1011865 2148169 2257299 1321044 1147302 744580 727594 886401 886266 931691 939292 967441 984427 1095832 1094210 5013555 5214960 39.95 71.1 1
12:37:06 2024-01-24 677445 669734 213015 208175 337245 342879 355003 352028 226884 224937 274128 281264 313480 321048 4280360 4613215 6494769 6359141 1153953 1188918 309930 272060 285058 291428 320932 313531 312032 313921 219898 221830 720269 684467 1554276 1508604 466964 464912 678407 681610 851153 830162 886392 891727 936903 954120 918914 1012577 2154195 2254240 1302070 1142076 745113 724360 883881 887981 931650 937965 967421 988593 1096048 1093401 5023393 5214960 39.95 71.1 1
12:37:07 2024-01-24 680589 669255 214065 208500 334680 346393 355505 352028 227553 225658 273517 281018 314936 317856 4278865 4640145 6500165 6343882 1163058 1189799 307813 272893 283996 291633 323639 312508 313678 314878 219745 221830 726385 683005 1570320 1501681 464128 459836 678888 678571 848703 833037 888059 888018 934142 959227 920733 1014792 2149868 2260680 1303953 1138390 743517 726489 882624 884285 931650 940778 965991 979464 1097269 1094247 5086379 5214960 39.95 71.1 1
12:37:08 2024-01-24 677176 669734 211763 209187 335724 345415 354029 354252 226849 224555 274812 278854 315191 320067 4280360 4614834 6570216 6349763 1147354 1192446 308349 271231 286687 287292 323639 313973 312507 313567 220123 221830 726069 688881 1539352 1503138 467211 459872 678888 682320 848703 828985 888588 895722 931530 952072 921541 1019588 2159213 2267220 1300424 1128985 741397 728701 884304 879383 932982 945695 970311 975179 1088368 1095979 5041772 5196203 39.95 71.1 1
12:37:09 2024-01-24 675523 667196 213015 209152 336403 342915 354845 351956 227553 224903 274356 278854 315411 319316 4277092 4581026 6574578 6349763 1136446 1182593 308314 272476 286248 286799 323902 314230 311086 315802 219214 222453 723443 688389 1550239 1497411 467909 463019 673566 684556 851754 829151 887137 899191 939490 947638 914752 1022614 2160753 2250025 1305837 1138014 741397 728566 890200 880272 927064 942955 971982 983624 1085264 1089783 4975933 5205582 39.95 71.1 1
12:37:10 2024-01-24 674867 667236 213055 208166 336737 344612 354312 352028 228295 225135 274163 281508 313550 320821 4278865 4516118 6518886 6348418 1136817 1186170 311835 272025 285031 291294 321942 313973 312032 315580 219367 221830 724914 691844 1544011 1487863 466113 464583 674946 685381 855970 829466 885200 897375 940897 951068 914151 1018388 2157776 2244751 1334477 1143264 739910 725570 890102 885555 925053 941954 972433 982991 1091287 1088242 4983048 5205582 39.95 71.1 1
12:37:12 2024-01-24 672652 669729 213020 208531 335689 342807 355379 352028 226849 225443 274356 280129 314461 320031 4283137 4598343 6537537 6377899 1156427 1189799 307347 272060 285672 290993 320932 314487 312032 314399 220088 221674 727856 682860 1546436 1501007 466113 464985 678850 683042 853539 833114 886280 890554 938839 954649 916970 1012587 2151646 2253938 1303953 1138014 744049 724543 881370 888162 934299 938629 966482 982334 1098590 1094283 5069988 5214960 39.95 71.1 1
12:37:13 2024-01-24 677822 666939 212384 209218 334680 344892 353250 354020 226498 224937 274356 278632 314461 319316 4280360 4627388 6565535 6329857 1147391 1189799 308054 271645 286360 287001 323902 312983 312032 315358 219367 221328 724330 684820 1537566 1511007 469409 462964 678814 682468 851116 829462 890878 894354 935655 946565 919570 1016836 2154471 2273056 1315253 1128689 743924 732816 881370 879359 935000 945731 966678 978033 1088384 1097384 5060583 5205582 39.95 71.1 1
12:37:14 2024-01-24 678856 667268 213015 208496 334666 346638 354752 350894 227626 224903 274163 280168 314426 317371 4274260 4581026 6569823 6330411 1141276 1182630 308349 272025 284973 291258 324623 312719 313017 315802 218755 222801 737645 691807 1575364 1497151 466777 459584 676441 683996 849048 827971 888847 896627 935540 948418 916194 1024272 2156241 2263680 1305837 1133526 739285 729423 888115 878734 927658 946400 974469 980898 1081353 1091410 5015195 5199063 39.95 71.1 1
12:37:15 2024-01-24 673607 667160 213051 209660 334644 342915 357486 351425 227201 224903 273936 278395 315446 319352 4270994 4568024 6574615 6359141 1134792 1188443 308314 272060 286687 286888 323411 313531 311051 315802 219498 222275 721971 688762 1574505 1498166 468778 459692 673529 685492 853539 827971 886355 894424 938987 947315 913771 1022726 2156241 2247638 1330639 1138014 739285 728701 888115 881593 927064 937651 975165 982334 1085029 1089783 4962982 5201869 39.95 71.0 1
12:37:16 2024-01-24 673312 667196 213535 208461 336737 342915 354277 351708 227941 224903 273552 281335 314207 320594 4280360 4530785 6518886 6349763 1138442 1186354 309471 272060 284702 291294 321942 313531 313860 315328 219651 222239 723443 691844 1535832 1488205 465450 464401 676922 682468 853034 827773 883797 894354 939229 946637 907835 1013795 2154328 2252882 1309529 1140827 741397 726122 889377 885463 926405 939292 972387 983029 1091323 1090242 5004150 5205582 39.95 71.1 1
12:37:17 2024-01-24 673598 669578 212866 208821 337482 342843 353781 354020 227394 224937 273936 280238 313515 321996 4277092 4598343 6481585 6349763 1156009 1188918 307848 272060 284924 288526 320718 316426 313171 315186 219982 221688 735665 685311 1543838 1500463 465450 464401 678888 681610 851153 830332 888847 889476 936903 955505 919570 1011865 2148590 2257680 1303953 1136395 742987 725607 881370 885463 932982 939292 964618 979501 1097604 1094283 5079394 5210567 39.95 71.1 1
12:37:18 2024-01-24 676826 666357 212541 209222 334671 344892 355825 352028 226849 225286 274391 278854 314936 318828 4280360 4627388 6579809 6339199 1147391 1189799 308067 272230 286575 286952 323387 313352 312583 315472 219947 221306 718410 685311 1555211 1512358 468110 459872 678888 682615 851005 830162 890190 894195 934216 952342 918954 1019775 2151646 2268502 1313370 1130298 742456 728438 881370 879984 931650 945731 968856 978767 1087858 1094247 5041772 5205582 39.95 71.1 1
12:37:19 2024-01-24 673386 667155 213064 209002 334420 344855 355130 351708 227906 224937 274163 279423 315446 318342 4270994 4584777 6584164 6340384 1137954 1188884 309675 272646 285770 286692 323399 313388 310944 315730 221338 222382 723443 688389 1547261 1498166 467443 459728 673529 682578 852969 828985 886392 898734 938232 947078 913182 1022726 2157849 2259282 1328720 1137204 740340 728425 888207 877846 926405 943028 974805 982334 1082155 1088242 4971123 5198160 39.95 71.1 1
12:37:20 2024-01-24 673340 667187 213020 208320 336737 342915 354312 352028 228260 224439 274356 281447 314207 320821 4269378 4511833 6556188 6346920 1135512 1190376 308138 271730 287243 287571 322252 314786 312539 315730 219569 222141 724914 691844 1542414 1495642 469112 464547 673566 684556 854886 827663 883797 897264 938492 948418 911777 1016798 2154708 2238246 1322963 1140790 737181 725607 890642 884835 925090 937579 973891 982991 1091287 1088242 4966527 5198160 39.95 71.1 1
12:37:21 2024-01-24 671904 669724 213390 208535 336195 342879 355414 351762 226884 225635 273971 280696 314936 320367 4274260 4588526 6528212 6384867 1151133 1190688 307027 272787 285431 287786 322741 314307 311015 315220 219402 221830 724914 684329 1560479 1499507 465781 462510 673566 681433 856706 832091 881212 888217 939192 954831 915816 1010878 2148590 2256079 1326801 1140827 745444 724543 882425 887712 932982 937965 964618 983774 1099639 1094247 5029746 5211241 39.95 71.1 1
12:37:22 2024-01-24 679855 668786 213729 209152 335691 345903 353250 352028 227588 226177 273552 280221 315446 318378 4274260 4661662 6556008 6353308 1158291 1189651 308764 272787 285632 287059 323902 312508 312946 314914 219367 221928 724330 679448 1564730 1509894 466113 459462 676968 678645 848703 832522 890448 889242 932784 954831 917002 1015314 2151646 2274493 1328436 1128689 743854 729154 880744 878734 934336 945064 966728 976642 1088127 1097384 5053361 5205582 39.95 71.1 1
12:37:23 2024-01-24 680306 667191 213060 208821 334644 346393 355003 351141 227941 224590 273552 280234 314461 317371 4274042 4590809 6584306 6333696 1138329 1190688 308173 271990 284937 287203 324852 313740 313860 314626 218685 222453 742760 688881 1546699 1496839 465159 459728 674469 682615 848740 827223 888922 894719 935576 946601 917770 1022726 2154785 2265286 1305837 1131244 739285 729423 889377 878734 926330 947069 973161 981634 1082119 1090278 5013555 5192497 39.95 71.1 1
12:37:24 2024-01-24 672381 667191 212353 208531 336773 342843 354348 351992 227588 223585 275004 279703 314461 321312 4270994 4523901 6584306 6357851 1131887 1182556 307848 271835 286736 287365 322407 314451 311269 315580 219214 222141 734172 691242 1557483 1493918 467578 463891 673566 684556 854886 824772 883834 897264 939655 945740 911131 1021268 2151646 2248309 1426820 1138014 737181 727668 885601 882255 926308 937579 973928 983774 1088112 1089783 4950047 5201869 39.95 71.1 1
12:37:25 2024-01-24 675043 667160 213390 208320 336195 342915 353250 350611 227588 224937 272717 281335 314461 320594 4282214 4535198 6532048 6348583 1133577 1182593 309250 273611 286436 287203 321644 314451 312032 315580 219581 222226 724914 691844 1558760 1488630 466550 464643 673566 684556 855492 824772 883169 897264 938492 946565 912498 1015314 2151646 2239764 1313370 1140790 738232 724580 890642 885463 925090 937543 974282 983029 1091323 1088242 4975933 5198160 39.95 71.1 1
12:37:26 2024-01-24 669688 667314 213055 208856 335680 342807 355379 352028 226849 225286 273936 280164 314496 320330 4285547 4583176 6542028 6354606 1147242 1188921 306454 272893 284902 291054 322920 313275 311890 315056 218685 222453 731186 684467 1558952 1496035 464017 463236 673566 679607 856706 830162 882503 891479 941963 956181 913182 1010878 2148086 2252882 1313368 1147065 743854 726636 885596 885472 927612 937507 969583 985903 1096048 1092664 5011605 5216890 39.95 71.1 1
12:37:27 2024-01-24 678892 667160 213086 207850 336728 344928 354752 352028 227588 224972 274391 282064 315951 319811 4286037 4599749 6500085 6351856 1160566 1188038 307418 272060 284125 288310 323124 313055 313714 313957 219745 221830 727856 685934 1534197 1501681 464128 463927 678888 678645 851153 832717 888922 886924 936283 957534 918339 1010423 2148590 2271269 1315315 1134778 745444 728338 883051 881630 934336 942992 963729 978070 1092637 1100679 5060583 5211241 39.95 71.1 1
12:37:28 2024-01-24 682827 667227 212721 208821 335689 345903 354002 351992 228260 224764 277183 280990 317956 319957 4297218 4607176 6546862 6349763 1144575 1189799 309462 271955 286378 291223 323411 313496 313971 313993 220123 222141 730063 691844 1550208 1501007 467247 463293 679887 685529 848101 827810 890485 896627 930113 946601 919679 1021997 2160645 2265286 1315253 1125480 739285 727364 885684 880414 930329 945731 974469 975910 1086841 1092628 5028774 5192497 39.95 71.1 1
12:37:29 2024-01-24 672175 667164 212393 209837 335724 342915 357522 351704 227308 225426 277072 278749 314831 320184 4279676 4588526 6603170 6340421 1136446 1189046 309930 272476 286248 286651 324395 315153 311559 315802 218755 222297 739161 688389 1543537 1497893 467946 459836 673566 682615 851790 827810 886392 897264 938232 947078 917118 1022367 2154748 2256079 1328720 1137739 741397 728320 889377 879026 927652 943028 974469 982372 1083727 1089783 4968832 5195340 39.95 71.1 1
12:37:30 2024-01-24 672376 667200 212726 208826 339739 342555 357016 351740 227308 223516 275091 280220 314067 321165 4276618 4525391 6546862 6351856 1131495 1188075 308385 271231 287163 290817 322431 314523 312032 314599 219402 222297 731186 692836 1541584 1491800 467946 464912 673566 685831 855492 825430 885093 896368 939229 946529 913182 1018323 2154785 2244737 1311486 1140790 738758 726636 886764 885287 925670 937615 975314 983066 1093719 1088242 4975933 5198160 39.95 71.1 1
12:37:31 2024-01-24 669688 668781 213436 208908 337448 342627 355807 351848 226779 225530 274057 280451 315051 320147 4274260 4582112 6527499 6343769 1147848 1188075 307382 274150 284466 291330 323447 313531 312982 315802 218720 222801 742191 684956 1546818 1493918 465450 462873 673566 680681 855492 830162 885131 894085 941963 954831 911814 1012317 2145539 2252882 1321044 1147340 744388 728701 885596 885463 931650 937615 970274 985941 1096825 1094247 5015792 5207525 39.95 71.1 1
12:37:32 2024-01-24 681651 669619 213445 208287 336631 345794 355003 351920 227413 227439 274249 281932 314356 319352 4269378 4598824 6486017 6359179 1155602 1188683 307418 272060 285503 291294 321942 314745 313706 314657 220123 221830 723350 684467 1548885 1509680 465159 465241 678888 681647 851790 833307 886392 889550 937567 954831 917770 1011903 2150117 2257680 1328720 1138014 743517 724580 881919 885559 934336 939292 964618 982334 1097269 1096607 5066092 5206839 39.95 71.1 1
12:37:33 2024-01-24 679703 669729 212913 209082 337106 345514 356008 351848 226709 225845 274391 278854 315191 318603 4271878 4648593 6556188 6340710 1155818 1186023 305956 272702 285610 286750 324395 314706 312982 314914 219438 221830 726385 682242 1589375 1512358 465159 459836 676968 682131 848703 831503 889852 889513 933518 954156 917002 1016836 2150117 2274493 1332558 1128689 743395 729423 881800 877782 934336 945731 967478 979501 1089955 1097384 5058148 5209094 39.95 71.1 1
12:37:34 2024-01-24 680962 670674 212913 209048 336299 346039 354930 351528 227906 224590 273971 279463 314242 318494 4270994 4576607 6537537 6326490 1143758 1188955 309285 271680 285811 287203 322920 312289 313971 313993 219616 222297 724914 690855 1539807 1497411 466183 463295 677927 684556 847500 825430 890786 896627 932858 948418 918258 1021997 2159383 2265286 1309603 1127083 738758 729423 885601 878734 929011 947069 974805 977374 1085301 1089472 5018826 5192251 39.95 71.1 1
12:37:35 2024-01-24 671515 669697 212544 209667 337821 342807 355343 351956 227394 224903 277183 279215 314461 320330 4264908 4546741 6565513 6340384 1128740 1186391 307418 271231 286723 286893 322693 314014 311086 315358 219061 221830 724914 690361 1551161 1493646 467946 463927 673566 684556 854886 825393 885093 894461 937829 948418 913219 1016873 2151646 2238358 1320903 1138014 737181 726122 889470 884299 925010 937615 973928 983029 1092920 1088315 4952446 5200347 39.95 71.1 1
12:37:36 2024-01-24 673497 670683 213397 208175 336728 342952 353781 351992 228368 224799 273517 281320 313550 320367 4273984 4523248 6518886 6330529 1135196 1186354 309285 271835 284840 288247 321942 314929 312068 314914 219402 221830 717369 690111 1541190 1484698 465119 464583 674946 684283 854280 827810 883834 894719 939192 952101 910522 1015314 2151646 2254480 1315287 1142451 741397 726122 888746 885472 926308 937543 970311 986398 1095869 1093072 4964278 5200461 39.95 71.1 1
12:37:37 2024-01-24 669541 668786 213504 208791 337776 344855 358029 351209 227324 225600 273936 280525 314461 320074 4273810 4576607 6509561 6340384 1147848 1186318 306454 272476 284032 287607 322884 313460 312032 315802 218685 222453 732679 684956 1583728 1491911 465119 464972 673566 679570 856706 831931 882503 891840 941890 956181 913109 1013347 2148553 2252845 1324882 1147340 745444 727396 885813 885463 931650 939110 970855 987845 1095900 1095979 5004209 5213018 39.95 71.1 1
12:37:38 2024-01-24 679703 669729 213020 208543 336737 345867 355003 352028 227518 225676 275091 282306 313515 320294 4259892 4588998 6480787 6348546 1153953 1184036 307382 272060 284937 291223 321644 314822 313194 314657 220123 221830 723169 683349 1541642 1503138 466777 465241 678888 681610 852998 833307 886392 889513 939563 956181 918333 1013347 2150117 2252260 1303953 1139943 744384 726122 883051 889058 937017 939110 968554 983624 1102290 1097535 5075746 5203625 39.95 71.1 1
12:37:39 2024-01-24 678073 669573 213323 209625 334715 345659 354277 353802 226605 225286 274776 278854 314936 319316 4270718 4618115 6560870 6348532 1147391 1185146 307848 271610 286692 290958 323866 312983 312032 314914 219710 221293 724330 685934 1557842 1507412 467946 462635 678888 682615 851153 830162 890190 894719 933516 946674 920984 1019011 2154708 2265286 1311517 1128689 741397 731738 884473 880461 934299 945586 970125 978552 1091206 1096425 5041772 5192737 39.95 71.1 1
12:37:40 2024-01-24 678805 669724 213015 208826 334410 346138 356008 350858 227906 224903 274163 280275 314716 315153 4267714 4578259 6584253 6321627 1138442 1189799 310368 272060 285775 287462 324852 312253 311997 315802 218955 222453 740676 688881 1535078 1497300 466777 459728 675002 682615 851153 827810 888922 896627 938232 946565 915816 1021603 2155967 2262076 1305837 1136766 740440 732853 891471 880609 927686 946923 978651 982185 1085313 1091328 4999259 5194233 39.95 71.1 1
12:37:41 2024-01-24 671662 669541 212736 208943 336733 342807 354312 351992 227201 223551 274391 280360 313550 321275 4264670 4506846 6537537 6340384 1131713 1182556 308314 271161 286450 287203 321644 316051 311997 315580 219367 222141 724914 691844 1528672 1490763 467211 464912 673566 685529 855492 825357 883760 898539 939192 946601 913182 1016798 2151646 2234732 1313370 1144485 740440 725460 891910 885352 927614 941954 975823 988146 1092871 1089783 4980744 5189576 39.95 71.1 1
12:37:42 2024-01-24 671002 669255 213024 208787 335653 342915 356943 351956 226849 225635 273971 280556 314426 319316 4259892 4563506 6518149 6340384 1141701 1182666 308314 272476 284032 287133 322657 313239 312068 315358 219214 222765 753464 688876 1563160 1488920 465119 464583 675002 682343 852998 830162 885761 889219 938492 954120 910485 1013833 2151237 2252410 1296420 1144523 741397 726526 890605 887870 927686 940585 973081 985178 1094186 1091144 4991178 5205582 39.95 71.1 1
12:37:43 2024-01-24 673425 667831 213015 208500 337457 342807 353745 354020 226884 224937 274128 280275 313550 321768 4270994 4588526 6518527 6348305 1153916 1189799 307347 272060 284937 291223 320575 314487 311747 314878 220267 221830 719685 683979 1549278 1503138 466777 465241 677927 681610 852998 833706 886392 886778 939563 956181 917118 1015633 2156008 2256461 1302070 1144523 745646 724360 885140 887907 931650 939292 966294 985613 1100418 1094210 5009439 5205582 39.95 71.1 1
12:37:44 2024-01-24 681859 668781 213539 208967 334680 345903 355505 352028 226884 226142 273552 280129 315411 318342 4277092 4655205 6556197 6340384 1157742 1189799 305956 272928 285690 287203 324395 313777 312982 314914 219710 222141 730247 681061 1561902 1512086 466147 459800 677927 680089 848703 832522 890462 889403 932784 956509 922933 1019079 2151253 2277685 1319125 1133250 745646 731812 880744 879984 937017 945731 968441 979427 1088127 1097384 5053361 5189576 39.95 71.1 1
12:37:45 2024-01-24 679846 669734 213024 208826 334715 346148 354002 350894 227906 224243 274356 279703 314461 317371 4270718 4581026 6584253 6321627 1139256 1188222 308314 272025 284973 287603 324852 311596 312982 315802 218720 222801 737645 690576 1554088 1498166 466777 459764 674946 684283 851153 827810 888922 898283 938987 949577 916950 1024112 2159213 2270537 1305837 1135144 739285 729423 889377 876243 927612 947069 975861 982334 1082155 1091144 4999259 5195036 39.95 71.1 1
12:37:46 2024-01-24 671149 668994 211724 209148 338984 342771 354348 351920 227394 224903 274812 278958 314461 321275 4267714 4516118 6528212 6340384 1131962 1188918 309250 271196 286284 287203 321680 314451 312934 315580 219652 221830 735665 692340 1549848 1484403 466513 464972 675002 685529 855492 827383 885870 898391 942792 948381 914340 1018136 2159213 2242743 1298575 1138014 738758 726365 892507 885463 925053 937615 975636 987253 1091287 1088242 4964210 5196203 39.95 71.1 1
12:37:47 2024-01-24 669724 668786 213055 208461 335689 342879 355414 351992 226849 225728 273936 280129 314426 319352 4263268 4570050 6528141 6348532 1147028 1182556 306918 272512 284702 291428 322395 313460 312068 315802 218497 222453 742935 684467 1579129 1495171 464788 463855 673566 681098 857800 833322 885870 893718 943573 953301 912794 1016170 2149868 2254427 1298015 1145707 743517 727711 890010 887350 927723 939110 971695 985866 1092907 1092628 5001008 5196203 39.95 71.1 1
12:37:48 2024-01-24 674867 668777 213051 208676 336737 342843 353250 354020 227394 224937 273971 280630 313515 321312 4273765 4579200 6472259 6350075 1155602 1187196 307382 272441 285071 288008 320967 314487 312726 314399 220123 221830 732775 684679 1540930 1502072 466777 464292 680301 682085 854753 834299 888214 892447 938048 954649 918311 1011715 2150117 2257680 1303953 1138390 743517 726636 881919 886266 935439 939292 966715 982334 1099675 1097384 5069988 5201869 39.95 71.1 1
12:37:49 2024-01-24 676041 668786 212357 209148 335689 345415 354064 354520 227553 224937 274391 279906 314461 318689 4270994 4593037 6537537 6335862 1144054 1189762 309002 271231 285927 287203 323411 313460 312946 313921 220895 221830 721357 688881 1563894 1501910 469112 462909 681271 686017 848666 828837 894011 894572 934327 952452 920984 1022726 2160645 2268502 1322786 1125480 740340 728516 887567 880423 930329 945731 974469 976605 1086841 1092664 5028774 5186824 39.95 71.1 1
12:37:50 2024-01-24 671662 669280 212384 209660 335680 342879 355130 351920 227588 224746 274427 278430 314461 320330 4264908 4531039 6556188 6330110 1130613 1189909 308279 271231 287163 290817 322657 314642 311493 315802 219780 222453 735665 693830 1581135 1497137 469447 465095 675481 686505 857227 827971 883611 896894 939119 946565 915816 1019116 2156241 2240842 1291180 1141649 739285 725607 890735 885555 926330 937579 973891 983029 1091287 1086588 4945372 5185860 39.95 71.1 1
12:37:51 2024-01-24 675043 669255 213725 208500 336422 344892 355286 349836 227553 225635 273517 281058 314461 320330 4267714 4556937 6514144 6340384 1144972 1186318 307382 272476 284032 291173 322657 313496 312032 315358 218720 222971 741221 688389 1545748 1488550 465450 463746 673529 681426 855970 830088 885056 892148 942484 953447 912831 1013795 2148590 2258423 1305691 1145707 742456 727668 888115 885463 928974 937507 970274 985903 1095776 1092628 4990025 5198160 39.95 71.1 1
12:37:52 2024-01-24 675830 668781 213060 208171 337492 344892 354752 352028 226884 224937 273936 280702 313480 320821 4264670 4587545 6485691 6345234 1153953 1188075 307382 272025 284973 291407 320932 313496 313171 313670 221967 221581 708607 685311 1545652 1502430 466113 464862 678778 681426 852363 832522 888288 887888 939655 956181 918423 1011865 2150873 2252882 1328720 1138014 743854 724309 881370 885463 934336 938629 966037 982991 1097604 1094210 5015351 5198160 39.95 71.1 1
12:37:53 2024-01-24 681313 668781 213834 208487 334644 345659 355003 351956 227553 226091 273552 280234 314461 318342 4270994 4635078 6546845 6331005 1155070 1187803 305494 272702 285574 286799 323615 313245 313419 315106 219604 222070 724914 682371 1566525 1514589 468110 459620 676931 680125 848703 833343 892660 889476 932784 954831 918339 1016686 2151646 2273412 1321044 1133165 744384 729423 880744 879040 935665 945731 964618 978033 1088127 1097384 5041772 5186824 39.95 71.1 1
12:37:55 2024-01-24 678100 667200 213060 208821 336392 345903 353781 351389 227588 224903 274356 279812 314936 315550 4266321 4571753 6574901 6312267 1137629 1188075 308314 272646 285654 287863 323843 312401 313315 314926 219297 223078 731186 692836 1542882 1500296 466777 459764 674982 682357 851005 828985 890190 897264 936903 950835 915816 1022726 2156241 2265286 1330639 1133971 740340 731650 889470 878834 927064 947738 973853 982334 1082085 1091012 5004150 5192497 39.95 71.1 1
12:37:56 2024-01-24 671149 667011 212353 208496 337482 342879 354348 351992 227235 223585 275269 280129 315685 321312 4264670 4511715 6537537 6330110 1131962 1189767 309002 273622 287113 288012 321799 314822 311890 315730 219569 222431 734172 692836 1555164 1492208 467578 464912 675444 685200 855492 825430 883834 897545 940750 948418 912461 1019775 2154708 2237665 1330320 1138014 737181 726636 890642 884835 925090 937615 976045 985629 1090477 1088242 4934556 5186824 39.95 71.1 1
12:37:57 2024-01-24 669177 668312 213060 208500 336151 342915 355914 351956 226884 225635 274130 280652 314461 320330 4264908 4582642 6518278 6340384 1150727 1188929 309274 272787 284897 287814 322777 313388 311381 315766 219227 222382 731186 682518 1562326 1498166 466481 463564 673566 678608 856706 832055 883611 892295 941963 956857 913182 1013833 2145502 2250062 1300187 1144077 745444 726122 884304 887350 931650 939444 968856 985202 1096048 1093401 5013555 5205582 39.95 71.1 1
12:37:58 2024-01-24 680828 668781 213729 207846 335689 346393 354752 352028 226884 224903 272752 281482 314207 319352 4270994 4634060 6480825 6342376 1162451 1189953 307707 271955 283925 288418 322156 313316 313756 314256 219402 221830 722263 684956 1544257 1501495 464128 463527 678888 678645 850769 833307 885292 886924 935576 957534 917002 1012587 2146949 2274493 1294177 1134778 746050 728876 881800 881630 935000 943028 965104 978070 1091323 1098938 5047571 5188794 39.95 71.1 1
12:37:59 2024-01-24 681587 667164 212875 208817 334750 346419 354502 351956 228295 224903 274391 280360 314461 319127 4264670 4578948 6527711 6339086 1144575 1190688 309144 271885 286324 287535 322777 313460 312690 313480 220123 221830 727856 690779 1539770 1503138 467578 462510 681271 686505 848101 828985 891789 894719 930149 946674 921021 1021997 2157849 2265286 1296726 1125480 740340 728701 885329 880547 930329 945731 973081 977006 1086841 1092664 5018826 5186547 39.95 71.1 1
12:38:00 2024-01-24 675523 667196 213055 208651 334141 345415 354312 350894 227394 224746 274356 278923 315191 317371 4264670 4581026 6593738 6338986 1138442 1188995 308208 272336 286598 287001 324623 313496 311559 315392 219191 222765 730063 687897 1573437 1498166 469840 459728 673566 684556 853034 828985 888013 897264 939563 947747 915166 1023538 2151646 2252882 1330639 1138014 742987 729487 889470 880405 927658 944360 973161 985328 1086841 1089783 4961744 5187518 39.95 71.1 1
12:38:01 2024-01-24 672652 670857 212866 208500 336764 342843 354312 352028 227238 223551 274427 280360 313550 321275 4270994 4498675 6556008 6330186 1134150 1189841 309577 271161 286262 287607 320967 314670 313378 315802 219402 222297 724914 691844 1553452 1490325 467247 465241 674432 685529 855492 825393 883797 894498 939229 946674 915543 1016074 2151646 2245767 1302070 1140827 739285 726122 890981 885463 926271 937543 973161 983066 1092907 1089861 4957122 5184195 39.95 71.1 1
12:38:02 2024-01-24 670711 667835 213575 208500 336728 345415 356943 350894 227588 225669 273971 280630 313550 320104 4264670 4585394 6527373 6339090 1141625 1186318 307848 272667 284466 291294 322633 314818 312032 314914 219934 222957 761399 688881 1547727 1489686 465450 464583 673004 682615 853071 830162 886392 894085 942484 953447 911851 1016798 2151646 2252882 1313368 1142451 741397 726636 889377 887350 926308 936882 970311 985202 1095776 1091049 4990294 5198160 39.95 71.1 1
12:38:03 2024-01-24 673905 667164 213086 208856 338037 342879 353781 354020 227394 224937 273971 280665 313550 321768 4263268 4588294 6527373 6338986 1149489 1181719 306454 272667 284723 288637 322884 313460 310833 315802 220669 221723 723169 682032 1539760 1497453 466113 464972 673566 678645 856706 832717 883169 889279 941963 956857 915816 1010878 2145422 2247824 1300187 1143264 745514 725851 883304 887981 931650 938629 966294 981595 1097604 1094247 5019375 5192497 39.95 71.1 1
12:38:04 2024-01-24 681313 668772 213729 208826 334644 346148 353250 352028 227588 225984 273517 280129 314496 317892 4275300 4641212 6513831 6335862 1160566 1188884 308208 271835 283183 291294 322920 312289 313756 314914 219780 221830 726385 684956 1544854 1501406 463942 463236 678888 678608 850549 833934 888514 889280 936903 957534 920928 1013460 2148590 2276107 1317271 1133697 745975 729387 882425 882917 935645 945064 964618 979539 1091360 1097000 5046153 5195340 39.95 71.1 1
12:38:05 2024-01-24 682076 667196 213055 208856 335689 345415 351686 352028 227976 223620 274427 279541 315951 319585 4270512 4591308 6551525 6331005 1146209 1182740 308349 271231 285949 287199 323387 313239 313017 313957 220811 221830 726385 688881 1548584 1501007 467247 462546 679887 685529 847500 827810 891789 897375 931493 946565 919716 1020114 2157849 2266893 1322786 1125480 739285 727360 885684 880423 930329 945731 973081 976605 1086569 1093437 5019375 5185095 39.95 71.1 1
12:38:06 2024-01-24 674359 667164 213051 209006 334644 344928 354312 351425 227941 225426 276679 279877 315201 318719 4267199 4570141 6565535 6321627 1140885 1187233 310368 272682 285596 291223 323723 312289 314007 315802 219616 222801 725214 690855 1547655 1497453 466777 459836 676968 684556 850549 827810 889815 894955 935576 946601 917770 1022726 2159383 2265286 1332558 1131104 739285 731572 889719 878734 928352 946520 975673 981634 1083727 1092664 5013555 5192497 39.95 71.1 1
12:38:07 2024-01-24 671186 666970 212357 209178 336702 342843 354348 351704 227308 225426 275441 278749 314356 321165 4265962 4553208 6579601 6330148 1128740 1189093 308099 272095 287163 287203 322693 314128 311778 315802 219249 222297 723443 690855 1557987 1497893 468683 463927 673566 686017 855492 826637 886392 897409 939192 946565 913219 1019775 2156241 2238283 1326553 1138014 738758 726636 890981 885463 926330 937687 976739 985903 1091323 1088242 4964210 5189576 39.95 71.1 1
12:38:08 2024-01-24 672652 666685 213756 208535 339254 345125 356399 351137 227661 225880 274249 280486 314831 319243 4266000 4539739 6518789 6332896 1141701 1185477 308385 272476 284130 291342 321942 313531 312068 315358 219402 222488 753464 688881 1534227 1488920 465450 463922 674982 682343 854886 830162 886392 894830 940994 954156 913002 1016836 2151646 2247936 1303953 1143264 741397 726636 890102 887447 926344 937543 973081 983066 1094223 1087899 4985338 5198160 39.95 71.1 1
12:38:09 2024-01-24 673905 668781 212812 208758 338025 342555 356008 353984 226779 224868 274057 280170 313410 321621 4264908 4588792 6509561 6348532 1152308 1182630 307132 272095 284973 291223 320421 314451 311778 314914 219651 221519 719685 682032 1537920 1501007 465159 465241 676968 680681 854280 832128 886392 889550 936505 956181 917118 1011903 2148316 2256079 1305837 1136395 743395 726636 881800 885463 934336 937615 969583 982334 1097306 1097384 5069988 5188794 39.95 71.1 1
12:38:10 2024-01-24 677102 670887 212407 209518 337821 344710 356008 354734 227184 224764 275091 279493 315735 319279 4264670 4594076 6536729 6330411 1148256 1184325 307813 271610 286687 287422 323603 315750 312910 313599 219710 221138 722901 685311 1538012 1509422 468610 459800 678888 684070 851153 830162 889109 891780 932821 946637 922365 1019738 2154708 2262076 1313366 1128689 742456 729350 883051 880609 934978 947069 970274 977996 1088384 1096571 5036959 5191937 39.95 71.1 1
12:38:11 2024-01-24 682756 671630 212843 208687 337821 346283 354603 351776 228049 224764 274320 279668 314426 318828 4259702 4581026 6542180 6321627 1143758 1189909 309250 271835 285775 287297 323375 312508 314413 314399 220052 222453 731186 691349 1538587 1500296 467443 463952 678888 685529 848703 827773 891868 894489 934216 948418 919642 1021603 2160918 2268502 1315253 1127885 739285 730972 888115 879026 930329 948408 974469 978729 1088112 1091820 5016523 5200347 39.95 71.1 1
12:38:12 2024-01-24 676964 671368 212882 209004 337335 345478 357016 351209 227871 224903 274391 279856 315411 318537 4267714 4580938 6584164 6311985 1137629 1189762 310368 271870 286213 287001 324395 313496 311997 315802 219367 222141 731186 687897 1552750 1497374 468979 459872 675481 684556 853034 830162 888288 898539 939563 948418 915816 1023094 2157576 2252882 1332558 1138014 741397 729350 889382 880272 926271 943028 973853 984476 1086841 1090555 4972585 5197681 39.95 71.1 1
12:38:13 2024-01-24 673533 671913 213512 208652 337568 344855 354312 352028 228295 224520 276679 281831 313480 320747 4258335 4503974 6528212 6325554 1131962 1186281 309719 271196 285811 291223 320967 315602 311997 315580 219402 221830 724914 691844 1553681 1488647 467211 465241 674909 685529 856706 826564 883797 897264 939229 946637 915816 1016798 2151646 2243688 1321044 1142414 740340 726636 890642 885463 926991 937543 975165 983029 1094511 1090635 4943014 5188248 39.95 71.1 1
12:38:14 2024-01-24 675449 671149 213843 208465 336662 344892 354029 350858 227979 225443 273936 281376 314461 320067 4267437 4537342 6504798 6331005 1144972 1185730 308063 272858 284067 288247 322622 313496 312032 315358 219402 222765 749593 687619 1562056 1484440 465450 464583 673566 682343 854886 830162 886392 894085 941926 954831 911777 1013795 2146949 2257607 1315287 1147340 744454 727668 885596 885509 931650 937579 970311 990003 1099775 1094315 4995014 5200347 39.95 71.1 1
12:38:15 2024-01-24 672672 668781 213015 208496 337457 342771 357522 354770 227324 225251 274356 279849 315951 322460 4261629 4581996 6490910 6349763 1153953 1186318 308947 272476 284902 287203 320125 314451 312068 314435 220612 221483 712895 683349 1539501 1501644 465159 465241 678407 682131 853034 833706 886392 889513 938232 956181 918423 1013347 2150117 2256079 1326801 1138014 744384 725570 882457 887981 935665 939074 968000 987140 1100688 1097535 5024713 5196203 39.95 71.1 1
12:38:16 2024-01-24 681555 668777 213720 209381 337583 345903 355756 351992 226849 225868 276250 280540 314936 317856 4259892 4648382 6499413 6311985 1160566 1189490 307382 272441 284019 291294 323375 311596 314626 314435 219745 221830 735665 683005 1567354 1503138 465450 462474 678888 678608 848703 835744 890411 888846 935540 957534 918990 1013037 2148590 2277722 1315287 1134778 746506 729423 881370 885005 938255 947306 966482 980690 1093031 1100459 5076625 5196203 39.95 71.1 1
12:38:17 2024-01-24 681042 671048 212882 208932 335689 344892 355003 354321 227820 223585 274427 279782 314426 319352 4264670 4581026 6546845 6327947 1144575 1188918 309250 271645 285811 287989 322884 313239 313935 313921 219899 222297 739161 691807 1542275 1497472 466852 463563 678888 685529 848703 827810 893059 897499 932784 946372 920883 1022726 2160918 2268502 1315253 1127885 740340 730662 890200 885005 932317 948336 975127 981391 1088373 1095979 5013555 5195340 39.95 71.1 1
12:38:18 2024-01-24 675796 666903 213046 209148 334649 345685 357016 351389 227906 224937 274391 280556 315824 317371 4266114 4571753 6579561 6302911 1137954 1188038 308314 274763 285374 287203 324852 311596 312982 315802 219061 222851 729693 688881 1547086 1497523 466477 459800 674982 684556 851754 828985 887846 898185 939563 946637 917118 1023094 2157849 2263680 1307720 1135586 741397 734418 892507 881235 927686 947665 977953 984789 1085313 1093364 5002349 5194960 39.95 71.1 1
12:38:19 2024-01-24 671662 669724 212384 209890 337340 342843 355379 351992 227553 224903 275851 278854 314461 321275 4260124 4549973 6574792 6348532 1131155 1187293 307848 272025 287567 287203 322884 314487 311997 315802 219402 221830 734172 690361 1564949 1498166 469348 464547 675481 686505 856706 826600 886392 898681 939229 948418 913145 1022726 2154708 2231520 1305971 1141649 740440 726563 891910 885315 927686 945466 980051 987920 1088384 1089436 4957122 5186824 39.95 71.1 1
12:38:20 2024-01-24 675523 671635 214025 208461 336697 345379 354277 350858 228550 225251 273971 281517 314461 320330 4267714 4534100 6499413 6340384 1138442 1183959 309719 272060 284937 291425 321906 314451 312726 315802 219402 221830 724914 690386 1544511 1484698 466113 465241 674982 684556 857923 828985 886392 893716 939192 954831 912461 1016724 2151646 2257150 1303247 1146158 743517 727594 890730 889303 930054 941954 973081 985941 1094458 1092628 4992467 5190256 39.95 71.1 1
12:38:21 2024-01-24 675311 669259 213350 209152 337754 342807 353781 354020 226884 224937 274163 280360 313515 321732 4264670 4579200 6462270 6345234 1153953 1182556 307347 272025 285525 287203 320967 314487 312946 314914 220088 221639 721175 683979 1553346 1503138 466513 465241 678888 682615 853034 832128 888288 891479 938528 957534 918423 1012577 2154471 2259756 1303953 1141262 745646 725424 885140 889169 935627 939292 967441 982334 1102179 1098938 5060583 5195926 39.95 71.1 1
12:38:22 2024-01-24 676570 668786 212690 209218 334715 345415 353745 354020 226849 224903 274812 279703 314936 319090 4260005 4635278 6556197 6311709 1149185 1188918 306384 272060 286687 287203 324395 313019 312946 314297 219745 221830 724914 683005 1565154 1510382 469447 459872 678407 682615 851153 830162 891311 894085 935540 952065 921315 1022036 2157547 2276551 1294647 1132718 745646 732853 883252 880478 935476 947069 968856 979315 1090477 1098938 5047583 5186824 39.95 71.1 1
12:38:23 2024-01-24 680902 669035 213024 208826 334750 346883 355003 350894 228260 224937 274356 280395 314461 318117 4267714 4571753 6565549 6321627 1137025 1188075 308349 272060 285931 291227 324623 313740 313714 315802 219214 222765 736130 690855 1554347 1500735 468110 459836 677447 685529 851153 828985 890448 899289 941813 950995 920928 1024881 2160849 2268928 1334477 1134868 741397 731632 890735 879127 927612 950240 976702 983736 1083727 1093401 4998313 5180089 39.95 71.1 1
12:38:24 2024-01-24 672652 667200 212682 209833 336697 342879 355414 352028 227941 224937 275233 278819 314936 320821 4259650 4562481 6574839 6340384 1133179 1184343 308063 272476 286723 291162 323938 314194 311778 315802 219402 222453 732679 687897 1582673 1497374 469348 462635 674432 685743 855492 828985 888922 899706 943048 948235 915018 1027117 2160753 2256068 1307720 1141262 742456 728343 890642 885005 930329 945695 976665 983029 1091206 1091049 4953583 5188794 39.95 71.1 1
12:38:25 2024-01-24 673607 667196 213716 208461 339254 344855 354312 352028 228809 224972 274356 282073 313515 320557 4259892 4505283 6518886 6311985 1134386 1184600 309971 271196 285775 291294 321680 314230 312068 315580 219438 222453 724914 692340 1554625 1489054 466550 466619 674982 684556 856099 830332 887137 899433 944243 951105 913035 1019626 2157675 2244338 1317136 1142414 739285 727396 893180 885463 927064 937651 977601 988589 1093682 1089783 4962982 5192497 39.95 71.1 1
12:38:26 2024-01-24 670994 669250 213086 208826 336702 342879 355414 354020 226884 225833 274163 280678 314426 320330 4259930 4570307 6523489 6340421 1149489 1186354 306739 272476 285040 291223 322920 313496 311086 315802 219402 222141 718613 682518 1540456 1502072 465122 463891 675481 681098 858448 836996 883648 891812 941817 957461 916800 1016208 2148477 2256079 1328720 1145707 745646 726636 884336 887981 934336 940622 966715 983029 1100454 1096607 5015195 5196203 39.95 71.1 1
12:38:27 2024-01-24 680066 669259 213544 209183 334644 345903 355756 352028 227394 226019 274128 280591 315411 318342 4267437 4642632 6556197 6331005 1155033 1185256 305956 272702 285900 287526 324623 313019 312982 314914 219402 221830 724914 681395 1572170 1512358 468110 459584 679333 682555 851721 834299 892735 893091 937008 953265 921039 1019738 2151646 2275389 1313370 1131910 745444 731128 881919 881235 935439 947069 967441 979501 1090244 1097384 5034577 5188794 39.95 71.1 1
12:38:28 2024-01-24 674877 666975 213060 208852 334406 345903 354348 351672 227941 224937 274391 280759 315411 317856 4264670 4571753 6574839 6311784 1136817 1186318 308089 272060 285494 286799 324623 313496 311778 315802 219402 222453 721971 688881 1539680 1501681 470789 459584 676441 684482 855399 830125 890278 899929 940861 949760 917025 1024626 2160629 2261979 1332558 1136395 740868 734418 890981 879232 928352 947738 976739 985328 1085264 1091856 4990063 5186824 39.95 71.1 1
12:38:29 2024-01-24 671699 671469 212686 209006 337745 342879 354348 352028 227906 223585 274812 280630 314883 321312 4259892 4506846 6565513 6340384 1130651 1186354 308349 272060 287279 287611 322920 314714 311523 315802 219214 222453 731902 692798 1554904 1501406 469903 465131 676441 687482 855382 827971 886205 899955 940558 946601 917118 1023538 2157776 2243688 1313370 1141649 740340 726636 891612 885467 926916 942992 977472 985903 1092907 1088278 4944184 5180089 39.95 71.1 1
12:38:30 2024-01-24 675523 667200 214065 208531 336702 344928 355862 350894 227941 225600 273552 281447 314242 320367 4260005 4498451 6490910 6335862 1140070 1182666 309754 272476 284937 286959 322657 314230 312982 315580 219911 222587 732231 692836 1537612 1489265 466777 465936 678368 685219 856596 830088 886392 894719 940009 953802 916950 1016798 2151646 2250732 1290770 1144077 741397 727668 892355 887981 927658 937615 972470 984465 1095776 1091012 4968606 5186824 39.95 71.1 1
12:38:31 2024-01-24 673905 667160 213579 208856 338264 342879 354881 354770 226884 224972 274391 280934 313550 320909 4261629 4581026 6490242 6349763 1153953 1188038 309201 272476 285811 291407 320646 315446 311747 315106 221967 221581 719819 683349 1537552 1502430 467776 466156 678850 681463 856706 834561 886392 887851 943573 957534 918423 1015314 2151537 2256079 1324882 1142451 745514 726122 884304 889243 935665 939292 969170 982293 1100491 1097384 5046771 5188794 39.95 71.1 1
12:38:32 2024-01-24 677556 668786 213055 209183 334750 345659 353781 354020 226884 225868 274391 279508 315191 319090 4256842 4628775 6551525 6330411 1153390 1182653 306703 272476 285811 286987 324600 313245 312731 315106 219297 222070 735665 682860 1547697 1514819 468778 459620 677927 682615 850549 833073 893973 893377 935576 954156 919570 1019116 2151646 2271941 1300424 1131555 745444 731563 882624 880345 935476 947738 970274 980935 1089742 1097384 5028774 5186824 39.95 71.1 1
12:38:33 2024-01-24 675523 667011 213060 209002 334675 345903 354845 351425 227623 224972 274391 280199 315446 317856 4261353 4562481 6555809 6330411 1138442 1182593 309930 272682 286436 287199 324636 313388 311890 315802 219639 222417 731186 688881 1562964 1501007 469311 462510 674469 684556 856007 830162 888288 897264 939342 949614 917118 1024626 2156316 2258871 1307720 1138014 742456 729460 890642 882255 927658 945731 973891 983029 1087340 1090278 4952375 5188794 39.95 71.1 1
12:38:34 2024-01-24 673607 667263 213544 208205 339735 344892 354312 352028 228330 224590 274356 281557 313585 321048 4256842 4497573 6528212 6335862 1131962 1189776 309506 274374 286472 288305 321799 314379 312583 315766 219947 222346 724914 692836 1541029 1484513 467946 467280 677404 685721 857923 827810 886392 898608 941999 952065 915166 1019049 2154708 2246872 1332558 1143264 740868 727396 889352 888078 926308 937615 975673 985941 1094494 1091049 4972381 5183125 39.95 71.1 1
12:38:35 2024-01-24 671875 669729 213385 208856 336773 342843 355414 354020 227588 225443 274356 280626 314207 322371 4264670 4581026 6495608 6356782 1157742 1190651 307707 272597 285703 288102 320825 316501 312803 314734 220670 221830 724619 684467 1542882 1501406 468778 466229 679850 682615 853071 834892 888922 889219 937865 955579 919679 1013347 2148590 2265286 1307720 1137204 744384 728184 883170 885559 935682 942992 968893 983774 1097306 1098938 5055531 5191621 39.95 71.1 1
12:38:36 2024-01-24 676490 667164 212866 209218 335724 345659 356654 354520 227553 224903 275040 278923 314496 319389 4261629 4596302 6537537 6346920 1147028 1190711 309144 271955 286580 287661 322777 313829 312982 314878 220158 221830 721719 689257 1538535 1503138 468979 463927 680851 687482 848740 830162 893231 894388 935581 952101 922402 1021640 2160918 2268015 1311486 1127083 740340 729537 886401 881749 930989 948408 973161 979501 1088384 1094247 5004150 5187518 39.95 71.1 1
12:38:38 2024-01-24 674914 666975 213086 208861 334706 345415 355094 351708 227588 224937 274427 280803 315446 317892 4253795 4562481 6574873 6325030 1139256 1188995 310978 272336 285694 287773 324852 312508 312982 315838 218720 222779 742935 688881 1540942 1497411 466550 459548 676441 684556 853034 829573 889679 897264 937865 946565 915816 1023169 2154785 2253938 1307720 1138014 742456 728871 890642 882922 929011 945731 976739 983066 1087612 1091049 4950047 5188794 39.95 71.1 1
12:38:39 2024-01-24 673607 671076 213394 208496 336768 342879 354348 352028 228330 224711 274391 281876 315470 321048 4259892 4497573 6546576 6320926 1131713 1189841 307922 271920 287365 290813 322431 316199 312032 315802 219604 222141 723443 691844 1545549 1497137 469385 465241 674982 685236 856706 827223 886392 898681 941297 946637 915816 1019049 2151646 2243651 1315253 1140790 739285 726636 890981 885463 924905 937615 973928 985903 1093719 1089012 4966527 5182148 39.95 71.1 1
12:38:40 2024-01-24 670076 668786 213060 208526 336466 344928 357775 352028 226884 225635 274199 280700 314496 320330 4255298 4553714 6499376 6338986 1141588 1180846 308063 272476 284067 286959 322633 314343 312982 315358 219438 223114 758225 688881 1554368 1487678 465450 463564 674982 683798 855492 830162 886392 894719 940994 954831 913145 1016836 2151646 2256079 1317206 1144077 742456 727668 890642 887990 929011 937615 972387 988086 1095776 1094247 4981779 5186824 39.95 71.1 1
12:38:41 2024-01-24 673905 667160 213394 208993 338264 344892 353285 354020 227394 224937 274427 281166 313515 320718 4247482 4575185 6532162 6338986 1149696 1184490 306918 272702 285596 291616 323375 314451 310766 315838 219841 222239 720269 682518 1541232 1501007 466477 464972 675019 681647 857923 834561 885761 887888 943334 955543 916317 1016836 2151646 2256079 1328720 1143264 745975 726636 884424 884017 935000 937543 968441 983066 1102088 1097384 5039562 5188794 39.95 71.1 1
12:38:42 2024-01-24 679621 667200 213095 209213 335689 345659 354064 352028 226849 225833 274427 279738 315446 319352 4264571 4635372 6546102 6330411 1160018 1188749 309055 272928 285775 290813 324395 312544 313455 315508 219745 222141 724914 681061 1581472 1512358 466147 459872 678888 680644 848740 835818 892461 889403 935576 955579 921021 1019049 2151646 2275801 1326801 1134778 746506 731600 882425 882917 936875 947069 966752 979501 1091323 1097000 5027395 5179429 39.95 71.1 1
12:38:43 2024-01-24 678622 667200 213060 208861 334644 346638 354029 351956 228135 224937 274427 280626 315236 317566 4267199 4570050 6537359 6318460 1144934 1186318 309502 272060 285846 291294 323759 313019 314449 314914 219438 222488 720500 692340 1548488 1497411 467443 463927 678888 685529 848740 827810 892461 897409 935576 946444 919570 1021640 2159383 2271269 1307720 1134778 740868 732636 890981 880345 929011 946556 976739 981595 1085239 1093473 4990063 5183125 39.95 71.1 1
12:38:44 2024-01-24 671699 666880 212910 208861 336768 342879 354881 352028 227941 225787 275864 280345 314942 321510 4260862 4522903 6565625 6338995 1130350 1182630 308314 272457 288106 287203 322920 314487 312032 315838 219402 222488 734172 688881 1613119 1498879 469385 462148 674982 685758 855492 827810 888288 901342 939229 946601 913219 1020188 2157849 2241433 1295201 1140790 739285 727484 891612 885463 926344 943064 978205 987382 1091360 1089783 4944184 5185095 39.95 71.1 1
12:38:45 2024-01-24 671186 667200 213057 209183 336230 344928 356199 351740 227308 226160 276679 280773 314356 319957 4260005 4550025 6499413 6335862 1141701 1184758 309214 272476 284582 291366 322956 313531 312982 315802 219402 222801 753464 689404 1551568 1488920 465450 465241 675019 682615 855492 830162 886392 894830 939229 954831 912498 1016873 2145539 2256079 1311448 1147340 744384 728701 888115 887618 931650 941844 971695 988789 1097604 1094247 4982822 5186824 39.95 71.1 1
12:38:46 2024-01-24 677260 667160 213060 208346 337754 345893 355898 354589 227785 225741 274285 281932 313410 318883 4254439 4571753 6462312 6348532 1155806 1182556 307382 272060 284973 291223 320611 315152 312982 314914 220088 221830 719685 684467 1550590 1501681 466513 466229 679850 682615 855221 833307 888922 892111 940230 957534 916966 1015670 2151646 2259282 1303953 1138014 745975 727668 883051 889243 935476 937615 968129 985178 1100491 1098668 5051177 5186824 39.95 71.1 1
12:38:47 2024-01-24 677556 669724 212831 209886 337821 345394 356691 355021 227254 225496 275513 279563 315271 319884 4267464 4614844 6546858 6312023 1149027 1188038 307347 272060 287315 287203 323902 313496 312982 315802 219438 221674 715591 684956 1565285 1510213 469447 463527 681818 684556 851754 831931 890485 893753 936903 954120 922402 1021231 2154708 2263592 1304122 1131518 743325 731526 884660 880308 935665 948408 973081 981240 1090477 1096607 5026137 5192497 39.95 71.1 1
12:38:48 2024-01-24 674873 671561 213409 210043 337785 345794 357522 351776 228119 225496 275091 280508 315306 318421 4258335 4576797 6537493 6316841 1142128 1189909 309719 272476 285846 291411 323866 311596 314449 315550 219745 223114 744298 691844 1537411 1500296 469447 462546 678888 686505 851153 828985 894513 897042 936903 946601 916966 1022367 2160918 2268502 1309603 1131104 740440 733674 890642 880308 930329 946556 977893 982334 1086841 1093437 5004150 5170375 39.95 71.1 1
12:38:49 2024-01-24 674867 673564 213295 210021 336591 344747 356342 351812 227731 225496 275091 278932 315376 320821 4253795 4572833 6579561 6321627 1135779 1186354 308314 272476 286338 287001 324852 315602 312032 315802 219402 222453 731186 687897 1541273 1497893 470014 462510 674946 685529 855492 829573 890190 899929 939229 948418 916259 1022367 2157812 2243688 1413160 1140449 740340 728701 890642 885463 931654 944360 979599 985903 1089669 1087899 4938311 5184477 39.95 71.1 1
12:38:50 2024-01-24 676483 670683 213733 208721 336551 344710 356797 351245 228119 225286 273936 281486 314242 320294 4258335 4508102 6500236 6311985 1137629 1184600 309971 272025 284973 286824 321942 314451 312982 315802 219438 222141 724914 690386 1557083 1484698 466445 466229 677447 685529 856706 830162 886392 897264 942792 953410 915816 1019049 2151646 2246224 1298303 1144077 740340 727668 892245 887981 926308 937615 973891 985903 1095776 1091012 4972585 5190256 39.95 71.1 1
12:38:51 2024-01-24 671838 669724 213543 209008 337859 342663 357522 354770 226884 225443 274391 280398 315166 322224 4258335 4575479 6509561 6330529 1149489 1186170 307418 272893 285909 291258 323411 314487 312712 315802 219876 221830 724619 682518 1540864 1503138 466513 466289 676931 681647 857923 834561 886392 891479 941963 957534 916929 1010915 2151646 2257680 1305837 1139133 745975 726636 883340 889733 935476 937579 969133 985291 1102051 1100656 5047659 5193967 39.95 71.1 1
12:38:52 2024-01-24 680401 669734 212918 209658 334715 345659 354029 352028 226849 228083 275441 279668 315446 319090 4259892 4636660 6527532 6321627 1159906 1184036 307132 272928 284924 291258 324623 313019 314626 315358 219780 222297 726385 682518 1552065 1512358 466445 462510 680851 680644 851153 838191 894405 890811 936903 955615 922365 1016798 2151646 2280463 1311448 1134778 746581 733155 883051 882917 938204 948408 968856 981353 1094548 1102690 5046493 5200461 39.95 71.1 1
12:38:53 2024-01-24 683904 671635 213689 209218 336466 345659 354284 354317 228438 224868 275040 280164 314971 319061 4259892 4581026 6537537 6336751 1144868 1189799 310224 272060 286521 291223 323902 313531 313422 314692 220621 222141 721719 690249 1548562 1501681 469385 464255 681818 685721 850549 830162 894689 897264 934179 954831 922439 1022367 2160918 2269330 1324670 1127083 741397 729387 888119 883043 931650 947738 974977 981316 1089955 1094101 5013933 5188248 39.95 71.1 1
12:38:54 2024-01-24 678814 667236 213544 209152 336759 348015 354312 351920 227941 224937 274391 280773 315915 317856 4272615 4556320 6518886 6303061 1143758 1186354 309285 272060 285811 291294 322956 312544 314892 314914 219438 222516 732679 690855 1550069 1497374 467578 463563 680098 686017 851153 828397 892424 897372 936903 946637 919570 1022726 2159383 2269660 1309603 1133128 740868 733711 890981 879026 930329 950949 978538 987958 1083543 1094425 4989874 5170603 39.95 71.1 1
12:38:55 2024-01-24 672175 666970 212627 209553 336426 342807 355949 352028 227906 225741 277823 278889 316253 321275 4246204 4563620 6574839 6302948 1138442 1186354 308314 272476 285811 287203 324852 313496 312068 315428 219061 222453 721971 688881 1546436 1499656 470446 462510 674946 684556 855492 830162 887615 897372 939229 946601 915816 1025043 2157849 2245279 1322963 1139096 741120 728320 891873 886266 930329 946635 980051 987253 1088310 1091291 4947716 5170641 39.95 71.1 1
12:38:56 2024-01-24 674386 670816 213694 208491 337228 342915 354348 351920 227979 224555 274163 281482 313515 320821 4245926 4491185 6518886 6330411 1135969 1181719 309719 271231 286723 291294 321942 314928 312068 315802 219438 222141 724914 691844 1543945 1488920 468646 466559 676452 685758 857923 827810 886392 899817 943297 952065 916845 1019775 2151646 2241396 1313370 1143264 740440 728000 893778 889095 930366 943288 978651 989371 1094311 1092850 4954791 5189576 39.95 71.1 1
12:38:57 2024-01-24 671662 667155 213729 208821 339494 344747 357486 351956 227588 225669 273936 281084 314242 320104 4250751 4539739 6494769 6331005 1138442 1180846 309971 272060 284973 286641 322431 313973 312982 315580 219438 222453 724914 690386 1539377 1487863 465159 465241 676968 685529 856706 830162 886392 897264 940713 954156 917118 1019049 2151646 2247824 1311448 1146976 743517 728553 894452 889875 929043 941954 977953 987958 1095629 1090242 4969022 5188794 39.85 71.1 1
12:38:58 2024-01-24 671987 669734 213587 208826 338548 342843 355414 352280 227394 225443 274391 280591 314461 320433 4253795 4560549 6509561 6340384 1150591 1184490 307382 272893 285811 291294 323447 315446 311997 315580 220303 221830 723169 683005 1544590 1501681 466550 466619 678407 682615 857314 834561 888288 892185 941963 957534 919570 1012354 2151646 2264862 1303953 1141649 745646 728664 885140 890144 936958 943956 970893 983029 1100491 1097384 5018750 5186824 39.95 71.1 1
12:38:59 2024-01-24 682716 667155 214074 209183 335689 346393 353781 352028 227588 226212 274391 279773 315411 318828 4255556 4636660 6537537 6317118 1153353 1189799 306419 272512 286360 287203 324623 313275 313494 315802 219745 222453 726385 682860 1549328 1512086 468778 462510 678888 682615 851153 833307 891789 892516 935576 954831 922402 1021268 2153909 2283499 1302070 1134868 746576 732453 883881 885005 938318 947738 966715 979539 1091323 1102547 5034577 5182148 39.95 71.1 1
12:39:00 2024-01-24 681850 667263 213055 209002 336466 346393 354498 352028 228330 224746 274427 280627 314496 319425 4246204 4568505 6518886 6293966 1142943 1188075 309285 272025 285846 291029 322992 313019 314670 314399 219780 222957 723443 691844 1537022 1499230 468110 464583 679887 686017 848740 827810 893133 897499 935581 946637 922971 1025500 2165381 2268502 1313370 1130298 741397 734418 889972 880308 930989 946592 975314 982222 1087821 1094210 4995028 5172048 39.95 71.1 1
12:39:01 2024-01-24 671699 667047 212393 209183 337745 342843 355414 352028 227941 224590 275269 280675 313550 321768 4252264 4518963 6537537 6312023 1131155 1186318 310368 271231 286871 291294 322920 314930 312068 315802 219898 222453 730063 691844 1541513 1493918 469385 466229 675019 685758 857923 828985 886392 900028 943499 950286 916296 1023999 2157501 2240842 1352919 1142076 740868 728701 890735 885559 929011 947306 979487 987345 1091287 1088242 4935953 5179429 39.95 71.1 1
12:39:02 2024-01-24 671186 669067 213385 208856 336497 345415 355414 352028 227588 225984 274391 280626 314461 319841 4256842 4550569 6500236 6307483 1145320 1186354 307848 272928 284466 291161 322956 314706 312104 315802 219096 223114 742760 686915 1571953 1495120 466113 464912 673992 682615 857314 832091 886392 895629 946259 957867 913466 1016649 2151046 2247713 1328720 1145881 742987 727668 892355 887833 928976 937579 972470 987382 1096106 1091085 4959440 5179429 39.95 71.1 1
12:39:03 2024-01-24 671662 669250 213385 209187 336702 342843 356199 354770 227588 225477 274427 280626 314461 322224 4252264 4560239 6509561 6311985 1149489 1183505 306454 272928 285231 286489 323447 313496 312068 315056 219096 222453 724914 683005 1564912 1500612 466513 463600 674982 682343 857960 837270 887137 895629 946486 959567 915668 1017661 2151537 2259669 1336834 1147340 746506 728701 888078 887981 933636 937615 970311 988677 1098627 1097384 5004592 5192497 39.95 71.1 1
12:39:04 2024-01-24 681275 667155 214065 208531 336230 346638 353781 354020 227588 224972 273552 282059 314496 317566 4252264 4588998 6467417 6331344 1154959 1189909 308314 272476 285846 287190 320646 313531 314449 314914 220647 222297 718819 685934 1540149 1503138 466113 465241 680851 684371 855362 834892 893372 889109 939527 961607 922351 1016208 2154708 2268502 1305837 1138014 745646 730773 885559 887990 936839 945586 972020 982293 1099712 1098550 5056970 5181400 39.95 71.1 1
12:39:05 2024-01-24 680068 669541 213060 209218 336230 345903 354064 352280 227941 224937 275269 280395 314971 320104 4252264 4590298 6537537 6321627 1146612 1184307 308385 271645 286759 290885 323938 315153 313017 314914 220811 221674 724619 686915 1548273 1507139 469385 464292 682675 688423 852326 832522 894256 898539 935356 953301 924914 1021603 2160918 2266103 1305971 1128414 743517 731526 885601 884375 934349 947738 974469 979539 1088164 1094283 5004150 5172675 39.95 71.1 1
12:39:06 2024-01-24 676899 667196 213390 208861 334680 346638 354881 351956 227941 224972 274391 280661 315446 317408 4252264 4559239 6565549 6307746 1137991 1181719 308314 272060 285900 291089 324852 312324 313529 315550 219061 223114 729693 691844 1543272 1500841 469112 462220 678850 686952 853539 830125 892735 899929 940861 951798 917002 1025393 2157547 2271269 1332558 1134778 741397 733896 889389 881479 928352 945890 976739 983029 1085276 1093437 4987616 5172048 39.95 71.1 1
12:39:07 2024-01-24 671699 667011 213055 208531 337750 342915 355130 352028 227941 223620 274847 280626 315188 321312 4252264 4498750 6551521 6331005 1131962 1181829 307883 272646 287603 287427 322920 314487 312068 315802 219402 222297 723443 690745 1559057 1499321 470789 465273 676922 687971 857849 827663 888810 902038 941926 946674 915166 1025157 2159383 2237301 1302273 1141649 740340 727711 892245 885463 926344 943028 978205 987108 1093682 1089783 4921521 5170064 39.95 71.1 1
12:39:08 2024-01-24 672175 667128 213720 208535 336457 344928 354881 351708 227588 225669 274165 281486 314496 320367 4252264 4530084 6490129 6307483 1136817 1184758 310224 272060 284973 291777 322204 314230 312762 315573 219438 222275 724914 692836 1558783 1489031 466777 466559 677817 686505 857886 830125 887656 896103 942666 956181 913072 1020502 2151646 2247638 1324882 1144077 743330 727668 890981 886888 929011 939110 973081 987382 1096048 1094247 4978224 5185095 39.95 71.1 1
12:39:09 2024-01-24 674867 667164 213425 209187 338300 342879 354348 352209 227588 225477 274427 280591 313515 319463 4253795 4567052 6486289 6340710 1153677 1185330 307883 272702 285610 291294 321003 314966 313171 315364 220599 221928 723169 683349 1541134 1501644 468110 467220 680259 682504 856435 834598 887846 894085 940897 957534 918990 1013870 2154603 2256079 1307720 1139170 746506 726636 884968 889513 936839 937651 969583 982991 1102906 1096733 5033234 5183125 39.95 71.1 1
12:39:10 2024-01-24 681827 669255 213350 209656 334680 345903 354277 352028 226814 225635 274812 278889 315411 318828 4247709 4618500 6518035 6330411 1160566 1182593 306454 272893 285261 291591 324600 315153 313648 315550 219982 222694 726385 682371 1555880 1514931 466777 462293 680786 680644 851153 836967 896570 892038 937961 955579 921674 1019154 2151646 2280390 1315287 1131910 746045 733155 884931 882255 938204 948408 969546 980501 1091287 1099717 5028774 5177169 39.95 71.1 1
12:39:11 2024-01-24 676822 667200 213359 209269 334680 346883 354312 351956 227906 224903 274812 280556 315411 318081 4248956 4550456 6523489 6302696 1143758 1188038 310405 273804 286436 288310 323615 312365 314748 314519 219947 223078 744298 692836 1569160 1501362 468778 462510 678888 686505 853502 830162 893898 898681 938232 953127 919570 1025839 2160918 2268502 1313370 1131910 740440 733674 890642 880308 930329 946592 978590 983736 1087612 1092628 4982822 5170064 39.95 71.1 1
12:39:12 2024-01-24 671662 671216 212348 209802 336702 342843 355914 352028 228260 224937 275655 279473 314901 321275 4248956 4540707 6565549 6321627 1131459 1188139 308103 272646 287113 287225 322777 316051 311854 315730 219758 222694 724914 689753 1558014 1498957 470051 465241 676885 688460 857314 827810 888288 899372 941926 946565 915816 1021231 2156241 2240842 1305971 1141262 740340 728184 889352 887447 927612 945064 979599 988789 1094458 1087899 4943014 5170603 39.95 71.1 1
12:39:13 2024-01-24 673129 667160 213685 208972 336457 345659 357486 351425 227906 225984 274320 281416 314461 320330 4253908 4524279 6504798 6332896 1144498 1188139 309144 272752 284830 286785 322777 314050 312548 315658 219947 223042 755051 688881 1560851 1484440 466777 465936 674946 684283 856706 832702 888922 894719 942484 954831 913219 1016836 2151646 2257645 1321044 1144077 743517 728184 890642 889243 929669 937651 974469 988048 1097332 1093401 4961444 5179429 39.95 71.1 1
12:39:14 2024-01-24 674867 669734 213729 209006 338548 342843 354277 354770 227588 224937 274391 280806 313515 322224 4248956 4572224 6499413 6346920 1153205 1190786 307242 272787 285668 287976 323459 315266 311854 315802 219806 221674 717183 681061 1554467 1501681 467776 466950 676968 682615 857849 835781 886392 893142 941963 957534 918303 1012317 2151646 2256079 1307720 1140449 746576 727912 884557 888144 936839 937579 968441 983029 1100491 1099717 5056970 5186824 39.95 71.1 1
12:39:15 2024-01-24 678553 669724 213015 209807 336195 346393 354312 353268 227553 225833 275233 279668 314936 319352 4253795 4614834 6546197 6329553 1157253 1192109 308619 273588 286548 287773 324852 313460 314626 315802 219745 222297 726385 682443 1569813 1515582 467946 463256 680741 682615 852363 837004 895080 894719 936903 957534 922365 1021231 2154708 2277722 1315253 1133971 745444 732599 885559 882881 935439 948408 973081 982334 1091287 1098938 5022961 5183125 39.95 71.1 1
12:39:16 2024-01-24 678590 667268 213535 209152 334680 346883 354845 351762 228260 224937 274427 280591 315446 317856 4247709 4562481 6555873 6326184 1141701 1187305 309542 272336 285882 291258 323639 312508 314892 315292 220088 222765 731902 692836 1572994 1501681 469075 463891 679850 686505 851153 830162 893129 898681 938232 951798 920161 1023094 2160918 2274493 1309603 1134778 741397 733711 891910 882885 929011 946556 976739 985178 1085239 1093437 4991178 5177445 39.95 71.1 1
12:39:17 2024-01-24 672652 670780 213024 208852 337754 342843 355379 352028 227906 223620 275269 280591 314678 321275 4248956 4531087 6565548 6320121 1134386 1190069 308279 272682 287365 287018 322598 314343 311961 315802 219710 222297 723443 688762 1605219 1499656 470051 464912 674946 686693 856706 829573 888922 902621 941926 951105 915816 1025107 2159383 2242061 1349153 1141262 740868 728443 892245 885463 928316 944360 979599 987345 1094494 1090555 4935953 5170603 39.95 71.1 1
12:39:18 2024-01-24 673607 669724 213818 208861 336728 345379 354312 351425 227553 225635 273971 281307 314426 320330 4250788 4535046 6499300 6329553 1136742 1182593 309754 271835 285998 289455 322359 314451 311818 315802 220052 222587 714469 690386 1556481 1487263 465817 466559 676968 686505 857314 830162 886392 898539 941963 955505 913182 1019499 2151646 2254390 1319125 1144077 742987 728701 891612 889243 929011 942992 973081 988086 1096048 1094174 4975933 5183125 39.95 71.1 1
12:39:19 2024-01-24 675830 669250 213390 209152 337754 342879 354312 354571 227553 225635 274391 280591 313515 321768 4256652 4563430 6523230 6331005 1149489 1186354 308257 272787 285018 291669 324129 313496 311051 315802 219367 222297 720269 683005 1560364 1501681 467211 465241 676931 682131 857923 834561 886392 892148 944002 955615 917770 1016037 2148590 2253938 1328720 1145707 746506 727668 885559 890064 936330 937543 968856 985903 1100491 1097384 4990063 5186824 39.95 71.1 1
12:39:20 2024-01-24 681313 669729 214061 209187 335689 346638 354312 352028 227906 226142 274163 280164 317326 318573 4263871 4641212 6489903 6321627 1164402 1185109 308279 272476 284032 291777 324215 313629 313971 315358 220123 222673 726385 683979 1552836 1503138 465781 464583 681818 681610 851151 837004 893059 890397 938232 955687 922365 1016037 2152774 2268502 1305837 1138014 745444 728701 885559 888249 936839 945027 970311 984465 1098083 1099717 5056970 5180089 39.95 71.1 1
12:39:22 2024-01-24 678585 669734 213060 209837 336195 345659 354348 352280 226919 224937 275637 279950 315201 320038 4251399 4609658 6527711 6312060 1153953 1188847 306419 272667 286544 286888 324852 313019 312982 315580 220052 222453 735665 682860 1561791 1512358 468610 463527 678888 682615 851754 834561 893212 891780 938232 956181 922365 1020151 2154708 2274493 1315253 1131910 743854 732691 885051 882365 935439 949324 973081 981634 1091287 1097384 5019375 5177445 39.95 71.1 1
12:39:23 2024-01-24 676848 667164 213394 209152 334644 346638 355094 351704 228014 225426 275406 281363 315306 318196 4254439 4565008 6523489 6293929 1141314 1187194 310501 272060 285815 291633 323579 312508 313612 315802 219745 223114 744298 692340 1553691 1499942 467946 463200 678888 686505 851484 829573 893059 898681 938232 950922 918339 1023094 2160918 2269660 1309603 1137204 741397 733748 892245 880345 929011 948408 978168 983029 1086070 1093941 4990294 5177445 39.95 71.1 1
12:39:24 2024-01-24 672615 667011 213011 209148 337785 344530 358029 353766 227820 224139 275548 280948 314356 321922 4251399 4515249 6570216 6326490 1131924 1189909 308063 272060 287779 287297 323411 314487 312032 315802 219745 222453 734172 690855 1561731 1498166 469447 465241 676662 685758 857314 828985 888922 899669 941926 946637 915816 1021997 2156008 2244626 1424864 1140449 740868 728871 890369 885463 930989 945731 979599 987845 1091287 1089783 4928905 5170716 39.95 71.1 1
12:39:25 2024-01-24 675523 667200 213780 208908 339249 345125 357269 351528 228119 225496 276140 281306 316037 320411 4253795 4498563 6499526 6311985 1133577 1186318 309936 271231 286248 291411 321906 313686 312946 315622 219745 222453 735665 691844 1567537 1487863 469779 466559 676931 685721 857923 830162 888922 898354 944002 954831 917118 1019003 2154708 2247936 1317206 1144077 743517 727668 889352 889340 927658 937651 976045 988086 1096048 1091049 4966527 5179429 39.95 71.1 1
12:39:26 2024-01-24 672945 669582 213445 208978 338633 342699 355807 355021 227543 225845 274285 280416 314356 322224 4252264 4563506 6514144 6312023 1150311 1188918 306489 272893 285650 291294 323639 313973 311523 315838 219402 222141 720269 682032 1571362 1501681 466550 465241 676968 682094 860899 835781 886392 892818 944744 955615 918423 1016798 2150117 2256079 1307014 1144892 746506 727668 885596 889476 935205 937615 969546 985165 1102869 1099717 5011305 5185332 39.95 71.1 1
12:39:27 2024-01-24 682627 670605 214303 209043 336324 346883 356008 353911 227925 225530 274249 282157 315191 319834 4247520 4589459 6476762 6326490 1157253 1189909 308063 272893 285560 287391 321942 313496 314670 314914 220123 222141 718275 686424 1542491 1503138 466445 466229 681818 682615 854886 834524 891887 890517 939229 955687 922402 1016798 2151646 2283700 1313368 1136395 748637 733155 885596 885463 940202 947738 967478 981316 1094494 1101731 5043924 5195061 39.95 71.0 1
12:39:28 2024-01-24 681037 670679 212878 209082 336560 345478 357016 355774 228260 224711 275269 280129 314971 319775 4242898 4586633 6528212 6307282 1145721 1184307 309457 272060 286723 291223 323674 313496 312982 314914 220811 221830 730798 688389 1580280 1507412 470118 464912 682786 685721 850512 832522 895251 897901 936903 954831 925062 1023131 2160918 2266977 1320903 1128689 744059 731563 888119 884433 934336 946556 975314 979539 1088127 1096607 5009340 5177979 39.95 71.1 1
12:39:29 2024-01-24 678709 670956 213583 209340 337821 347865 355094 351920 228100 224972 274391 281240 315782 317856 4245926 4559239 6518149 6302869 1141314 1189799 308349 272060 285846 291407 323411 312544 314892 315802 219934 223114 734614 691844 1534694 1501007 467946 463927 680332 685200 850512 829890 893240 898354 937567 946674 920198 1023094 2160918 2268502 1311486 1131518 741397 733711 890981 880345 930989 946628 978902 983774 1085017 1097498 4990176 5175115 39.95 71.1 1
12:39:30 2024-01-24 672468 671363 212874 210030 336693 342879 355985 352028 227941 225775 275635 278854 314901 321275 4235107 4540286 6560840 6321627 1128740 1182666 308063 272095 287603 291029 323938 314487 311997 315838 219745 222801 734172 688881 1578811 1497374 470051 463491 676452 687505 857923 828985 888922 905439 940713 946637 916467 1023897 2160918 2246872 1309603 1140790 741397 729414 891612 885472 930989 945731 979637 987883 1092609 1094315 4933581 5178816 39.95 71.0 1
12:39:31 2024-01-24 673497 667236 214021 208526 337528 344928 357016 351956 228295 224711 274391 281594 313550 320755 4235687 4473005 6509561 6307483 1131155 1186318 310478 271231 286687 291294 321942 314487 312982 315802 220267 222453 724914 692836 1571665 1484513 469348 466950 676968 685758 857923 828985 886392 898717 943334 954120 915816 1019775 2157849 2246872 1311486 1144077 741397 727668 893511 889243 927658 937687 981814 990748 1097704 1091328 4919715 5200843 39.95 71.1 1
12:39:32 2024-01-24 675523 667196 213756 208856 339490 344747 354312 351636 227941 225728 273552 281735 314461 320330 4247709 4492118 6481585 6326490 1138442 1188038 309971 272095 284937 291849 322431 314230 312982 315802 220088 222453 724914 690386 1540067 1484477 465122 466559 678407 685529 857923 831659 887656 902222 943370 957534 914303 1019049 2151646 2259282 1325096 1147340 743859 728701 891612 888181 932982 944588 974282 990830 1097530 1094137 4985555 5179429 39.95 71.0 1
12:39:33 2024-01-24 675830 669734 213445 209039 337754 345415 353745 354770 227820 225880 274776 281307 313550 322334 4245928 4563372 6472361 6340384 1156427 1185330 308099 272476 285704 288486 321942 314487 313935 314914 220811 222453 724619 685657 1547245 1503138 467983 466559 680851 685256 855492 834561 889192 894719 939229 955723 922402 1015314 2151646 2274493 1329302 1137204 748637 731014 888931 888162 938255 948372 969246 983661 1099671 1103619 5041772 5170413 39.95 71.1 1
12:39:34 2024-01-24 681037 667196 213015 209222 336230 345903 356008 352280 228135 224590 275233 280345 315191 318997 4248956 4581026 6518886 6321627 1147391 1188918 310368 271645 286575 291089 322335 313496 313458 314914 221027 222141 728224 688881 1569221 1503138 470051 464912 682786 686729 851153 831503 895717 897372 935576 954156 924406 1023131 2160918 2268052 1315253 1128689 743517 734418 891873 884060 934299 951096 978651 979352 1088310 1095649 5004150 5179429 39.95 71.1 1
12:39:35 2024-01-24 673607 669569 214061 210289 336324 344928 356235 352028 227588 224937 274812 278854 315446 320330 4249232 4557088 6565513 6289444 1138442 1184417 308349 272060 285846 291294 324852 312544 313017 315838 219438 222957 731186 688881 1554882 1501518 467983 463200 676968 683711 854886 830162 890485 898681 939229 946637 916966 1026124 2159383 2255673 1309603 1141649 745646 733896 893180 884060 931633 946923 978651 987958 1088384 1091856 4943014 5170864 39.95 71.1 1
12:39:36 2024-01-24 673129 672321 213252 208856 337781 342952 354383 352028 228295 223585 274427 281018 313550 321312 4246204 4512090 6542202 6325892 1128740 1181719 307848 271231 287401 291378 322920 314451 312032 315802 219438 221830 724914 691349 1537119 1502166 470453 466559 675974 687542 857923 828985 886392 900054 943370 952065 915816 1021997 2156241 2241173 1293029 1146158 741397 728701 894743 889206 929006 944625 978865 988827 1095776 1090242 4954791 5173440 39.95 71.1 1
12:39:37 2024-01-24 671186 667164 213725 208826 336693 345415 355949 352028 226919 225984 274356 280941 314496 319389 4235536 4549584 6490910 6317118 1146172 1184637 309201 272928 284600 291499 321620 313531 313017 315802 219427 223114 731186 685934 1560170 1493918 465159 465241 674982 682615 857923 833307 886392 894719 946084 955579 915816 1016798 2151125 2260031 1315287 1150614 745646 730773 890730 889336 934262 942992 972020 990274 1099796 1098938 4980502 5179429 39.95 71.1 1
12:39:38 2024-01-24 678819 669504 213765 208171 336808 346393 355003 354020 227941 225286 274427 282341 313550 320104 4252264 4557278 6472361 6312023 1153953 1186354 307382 272095 285811 291294 321680 314487 313017 314914 220158 221830 723169 684956 1546005 1501719 468110 466559 680851 684070 855492 834598 890485 894719 939229 961094 925642 1016095 2154255 2259245 1307720 1140987 747782 728701 886401 888181 937017 942992 970311 985141 1100454 1098550 5047697 5179429 39.95 71.1 1
12:39:39 2024-01-24 679264 667191 213095 209872 335724 345903 354312 354770 226919 225635 275233 279024 315411 319389 4246204 4630074 6537519 6312613 1153390 1189799 306419 272512 286607 290825 324852 313496 313750 315802 219745 222297 726385 683349 1560075 1512358 470051 463927 678888 684070 852394 833934 893096 896738 939686 957867 923628 1022689 2157776 2274953 1309668 1133526 745646 733830 883170 882393 937540 951096 972387 982372 1094223 1099094 5008638 5177445 39.95 71.1 1
12:39:40 2024-01-24 678622 667227 213738 209218 334715 346883 354348 351992 227941 224937 274199 280710 315226 317856 4236852 4546741 6499654 6275979 1141314 1186354 310368 272060 285846 290885 322598 312324 314892 315580 219651 222957 744298 690855 1535854 1498879 467983 463236 678924 685758 851151 830162 895289 899558 939655 953765 921039 1025613 2163929 2270541 1311486 1133128 741397 733748 889389 883746 931650 946628 979313 982293 1086730 1094283 4975707 5170064 39.95 71.1 1
12:39:41 2024-01-24 672652 667200 212726 209252 337754 342952 355414 352028 227588 224937 275269 279738 313550 321312 4236852 4512547 6537537 6321627 1128740 1188222 308314 271680 287401 291001 322466 314014 312068 315802 219745 222453 724914 691844 1536728 1493646 470051 466229 676452 686766 858448 830332 888064 899447 943187 953127 918386 1019663 2154603 2246872 1313370 1143264 740340 728000 893273 888078 927612 942992 978056 988827 1096048 1089472 4947716 5170679 39.95 71.1 1
12:39:42 2024-01-24 669724 666939 213716 209002 336462 344928 355414 352028 226884 225635 274391 280591 314242 319389 4235687 4537380 6490910 6317118 1146209 1182666 308619 272893 284937 286724 322920 313531 312762 315802 218720 222801 732679 684467 1550402 1497374 465853 464105 674982 682085 860288 836080 886280 894609 946373 957461 912998 1019154 2148553 2256079 1322963 1151081 747136 728320 888115 887981 932982 945731 972387 988864 1098627 1096607 4975707 5179429 39.95 71.1 1
12:39:43 2024-01-24 678892 667160 213571 207881 335990 346393 355003 352028 226919 224972 273552 281812 313550 319352 4236852 4562481 6425409 6325892 1153130 1180883 309019 272060 285811 291777 320646 313496 314449 313993 220647 221830 718819 684956 1556805 1503138 466777 467147 682191 684371 855399 834892 891461 891817 940861 961607 922351 1013074 2151646 2260751 1324882 1138014 745449 727255 885596 889764 937540 945731 972020 983029 1099712 1096964 5053361 5173753 39.95 71.1 1
12:39:44 2024-01-24 679703 668561 213086 209218 336230 345415 353816 352315 227941 224243 274812 279773 314461 319352 4246204 4574519 6518886 6293966 1141701 1188955 308385 271231 286486 290849 322920 314706 312982 313993 220846 221830 721719 690855 1541860 1506436 470789 464657 682749 687971 851116 831931 895573 899817 935356 953447 926377 1023169 2163571 2265286 1307819 1129600 743854 731417 885596 882917 932982 949751 975165 979501 1089669 1096607 4989987 5168067 39.95 71.1 1
12:39:45 2024-01-24 674809 667191 213685 209802 335653 345379 355379 351956 227906 224937 274391 278854 315411 319352 4239578 4543936 6556197 6293891 1137629 1189909 308279 272025 285574 287032 324852 313460 312032 315802 219332 222453 732679 689257 1570485 1501681 469867 463709 677404 686505 857227 832485 891424 898956 942335 946565 917770 1028587 2160849 2256079 1302070 1141262 743517 730972 890642 884170 930329 947069 976702 985866 1088112 1092628 4938311 5170603 39.95 71.1 1
12:39:46 2024-01-24 673335 667196 213051 208821 337754 342915 354312 352028 228260 223551 274391 281559 313515 319928 4242898 4485403 6518886 6321627 1131155 1186318 308279 271231 287369 291437 322395 314451 312726 315802 221967 222779 724914 694327 1555848 1493158 469867 467611 678368 688950 860325 830162 888288 899632 944002 955795 917770 1021231 2154711 2247936 1311486 1145707 741397 728701 890650 889340 928279 942955 977802 987345 1096048 1091012 4947716 5168067 39.95 71.1 1
12:39:47 2024-01-24 671625 668296 213725 209174 336693 342843 355414 354520 227359 225635 274356 280556 314461 321731 4239578 4554862 6490910 6330411 1147848 1180846 307132 272476 284973 291223 322884 316877 311711 315622 219911 221892 727519 682860 1544597 1510481 468740 466486 678850 682431 857923 836374 888288 894996 944915 958889 918954 1016761 2150578 2252882 1300187 1147065 747571 728184 888115 889875 932982 937543 970274 988086 1097269 1097384 4990289 5177445 39.95 71.1 1
12:39:48 2024-01-24 681822 669734 214401 208817 336195 346638 355756 352028 227553 225565 273517 281329 314461 317856 4239578 4596011 6458072 6302986 1158832 1189941 307813 272476 284466 288649 322633 313245 314604 315436 219982 222382 726385 686787 1543815 1504568 466777 465936 681781 682343 853034 837270 895289 888517 938950 955651 923591 1016037 2151646 2277722 1315315 1136395 748104 731650 885684 885555 938131 947738 967403 982334 1095776 1101695 5038172 5183125 39.95 71.1 1
12:39:49 2024-01-24 681238 667200 213394 209152 336702 346883 355254 352028 228295 224903 275233 280956 314426 319127 4239874 4562481 6518035 6312248 1140730 1185146 309679 272420 286472 287868 323579 313352 313827 314256 220824 222382 732231 692836 1567635 1506005 469311 465241 682786 686693 851005 830162 895854 898681 935576 953802 922402 1023131 2160645 2268502 1283785 1127885 741397 729423 890010 885060 931650 946556 976702 982334 1088127 1094247 5015726 5166901 39.95 71.1 1
12:39:50 2024-01-24 673312 671487 213086 209842 334680 345659 355379 351992 227941 224937 274427 278919 315156 319316 4242898 4543936 6565549 6302480 1136212 1190614 308067 272682 286521 287095 324479 315602 311890 315766 219569 222694 724914 688881 1568773 1498957 470718 463527 677367 686505 856706 831931 889778 902493 941224 946637 917770 1023131 2157776 2243688 1413160 1141262 741397 729350 890642 885463 932982 945731 979637 988789 1091323 1090635 4934785 5161116 39.95 71.1 1
12:39:51 2024-01-24 675255 667272 214211 208821 336737 345415 356907 352028 228295 224937 274391 282306 313550 320784 4245926 4479414 6500236 6323416 1132268 1187403 309577 271920 286544 286855 322252 316051 312767 315694 219947 222453 724914 692357 1582212 1490316 469447 466626 678888 686496 857923 830088 888922 898717 943425 952065 917118 1021231 2156241 2243688 1317136 1143264 741397 728184 894145 888621 928974 942992 978902 988827 1097332 1090242 4945372 5173753 39.95 71.1 1
12:39:52 2024-01-24 671662 669259 213729 209148 336702 342879 356485 354020 226884 225635 274427 281299 314496 320294 4242898 4551997 6500236 6327947 1150273 1187398 308438 272787 285632 288621 322490 313829 313535 315838 219392 222453 724914 684467 1555124 1500296 466777 465241 674946 683042 860263 835781 886392 894719 946754 955615 917118 1016798 2148202 2256079 1302070 1150614 746586 728701 888115 888810 935665 937615 973775 988827 1098860 1097384 4994744 5186824 39.95 71.1 1
12:39:53 2024-01-24 680856 670229 214397 208817 335720 346638 353250 352028 227588 224937 273936 281876 314461 318342 4235687 4563506 6461683 6338986 1154431 1187570 308138 272717 285757 288621 320932 315602 313458 314657 220123 222239 729327 684956 1551650 1501635 467776 467073 681781 684556 854244 834488 890448 894830 938492 955687 922439 1013795 2151646 2274493 1339276 1134778 748104 731526 885596 885463 938355 947069 967441 982334 1094494 1101438 5027395 5170603 39.95 71.1 1
12:39:54 2024-01-24 680782 667191 213390 209183 338534 345659 355610 354020 228100 224746 274427 280217 314461 319352 4235711 4562481 6536876 6310688 1147848 1190688 308173 271920 286687 290817 323639 313019 312982 315550 220528 221448 727519 686915 1545156 1511702 470718 464912 682301 685721 851151 832522 894513 896368 936283 954831 925062 1022330 2159383 2266893 1315215 1128689 743517 731563 888115 883544 935000 948408 975861 979501 1090244 1097384 4997008 5168067 39.95 71.1 1
12:39:55 2024-01-24 673386 667196 213720 209807 335428 345415 355949 351992 227588 225286 275004 279423 315411 319316 4239578 4550267 6546701 6291824 1139957 1186170 308314 272476 286248 291294 324600 313096 313935 315802 219616 223114 739161 692836 1547360 1499544 467946 463623 678407 686505 855492 830162 891789 898681 939192 946674 916966 1026161 2159383 2262076 1309603 1141262 744384 732636 894145 884207 930329 946520 978576 985903 1088384 1094210 4952464 5177445 39.95 71.1 1
12:39:56 2024-01-24 675523 667232 213725 208821 337754 345415 355094 352028 228649 224746 274391 281482 313515 320821 4238250 4499013 6532750 6320121 1131962 1180846 309250 271231 287315 291801 322359 314930 312726 315802 219899 222729 735665 692836 1538119 1492586 470384 467220 677927 687776 857960 830162 888922 901342 944744 954831 916966 1021997 2157776 2247824 1313370 1145707 741397 728701 894779 889476 930329 944360 978865 988827 1097604 1092628 4957122 5200843 39.95 71.1 1
12:39:57 2024-01-24 670669 667160 213729 209109 336737 344928 358029 353770 227553 226019 274391 281018 314461 319389 4247445 4556320 6499526 6321627 1141701 1182666 309037 272893 284431 287133 322920 314451 312731 315658 220123 223114 756638 688881 1546548 1493918 466513 465350 676452 685256 857314 832091 887948 894388 943425 957534 915816 1019775 2154708 2259282 1322963 1145707 744454 728701 889462 889476 931650 942992 973124 990980 1097332 1096607 4966527 5168067 39.95 71.1 1
12:39:58 2024-01-24 675523 667164 213725 209187 338264 344892 354312 354520 227588 225443 274391 280710 315951 322040 4251399 4556861 6537222 6321627 1150727 1188001 307097 272928 285058 291428 323124 314415 311778 315838 219616 222141 712772 683005 1545391 1503138 467211 465241 676968 682615 857960 836967 886392 893451 944744 955615 916966 1016798 2148316 2256079 1330639 1144077 747571 727668 885596 892258 935476 937615 971250 985903 1103651 1098938 4989987 5170603 39.95 71.1 1
12:39:59 2024-01-24 681859 666934 214401 209178 335720 346883 353781 352028 227941 225933 276250 281629 315201 318087 4247596 4570164 6453609 6328311 1153953 1186318 307382 272476 285779 291294 322168 314966 312032 315802 220088 221830 717183 683349 1549540 1503138 467578 467220 678888 682615 857923 836696 888922 894830 941260 955579 920890 1012354 2151646 2258835 1307720 1140174 746185 728701 884964 888107 937503 943028 970311 983029 1102051 1098550 5051177 5172675 39.95 71.1 1
12:40:00 2024-01-24 677822 667160 213359 209833 336190 345903 354312 354338 226605 225968 275441 280057 315271 319206 4244728 4616502 6518886 6317118 1150039 1190934 306419 272476 286723 291182 324395 313496 313714 315802 219745 221830 737158 683349 1537421 1512358 470051 463891 678888 684283 852998 833934 893240 893119 938232 956181 922365 1024300 2156241 2271269 1313366 1130714 743854 732723 885684 883032 935476 946556 975165 980935 1091053 1097384 5004150 5170064 39.95 71.1 1
12:40:01 2024-01-24 676372 667191 213725 209183 337277 345649 358029 351704 227979 225496 274898 280205 315306 318160 4241973 4553640 6565535 6299487 1137954 1180883 308314 272476 285775 290813 324071 313496 313017 315838 219616 222453 724914 688881 1533911 1501007 468979 463891 676968 686017 855492 831931 890503 898681 941260 946601 917770 1026161 2160645 2252882 1334477 1140790 743395 731050 892245 885463 930329 947738 981733 985941 1088127 1091856 4931263 5168067 39.95 71.1 1
12:40:02 2024-01-24 676210 669614 214143 209562 339258 345125 357522 351776 227766 225530 274249 281306 314286 320111 4248956 4493880 6490910 6321627 1138228 1184600 309285 272476 284937 291474 322920 315602 312946 315802 220088 222957 724914 690386 1529079 1487368 466183 466559 677927 686017 857923 829704 888922 897264 943334 957534 915816 1019775 2151646 2259282 1301853 1147340 745444 728701 888130 888181 932317 937687 974469 991686 1097604 1097384 4986723 5170603 39.95 71.1 1
12:40:03 2024-01-24 675348 670573 213780 209558 338395 342735 356581 355523 227448 225496 275091 280451 313410 321768 4236554 4566180 6480599 6326490 1149489 1180846 306454 272667 285811 286489 323639 315188 311559 315838 220088 221830 723169 683492 1541508 1503138 467615 465637 677927 682343 857960 837004 887656 894085 943425 955651 918423 1016798 2150117 2256079 1300187 1146523 748104 728184 888115 889513 935476 937615 970311 988789 1101781 1098938 4994744 5170413 39.95 71.1 1
12:40:05 2024-01-24 683257 671085 214250 208867 336595 346883 356008 353911 227731 225496 274214 282024 314936 317502 4229335 4560549 6462495 6321627 1153953 1185477 307883 272060 285610 291586 321906 313496 314670 314914 220957 222453 727856 685934 1542381 1503138 465159 467280 681818 684556 854886 834561 890605 890480 939192 961130 924406 1016037 2151646 2280463 1309529 1137204 748637 733711 885596 885467 939536 948408 970311 983774 1094494 1102547 5033082 5182148 39.95 71.1 1
12:40:06 2024-01-24 679785 669468 213428 209698 336595 346283 356764 355272 228065 224555 275233 280164 314936 320038 4260385 4575940 6518886 6312360 1144972 1182593 308349 271835 286759 291018 323938 314706 313017 315358 220811 221830 724619 687897 1575392 1509942 470718 464912 682786 685721 851790 832522 895717 898539 936903 954831 927695 1023094 2160918 2265286 1332203 1127960 744384 732636 888115 882954 935682 946592 973891 981634 1091323 1097384 5007023 5183028 39.95 71.1 1
12:40:07 2024-01-24 679375 671630 213547 209043 337817 346846 355862 351672 227941 224972 274427 280852 315411 318081 4229410 4537677 6499413 6312248 1144054 1182630 309754 272060 286723 288518 323902 313531 314892 314914 220811 222297 730798 692060 1551954 1503138 469385 465241 682301 687542 851153 830162 895717 899992 936903 953447 925062 1025393 2163993 2274493 1313370 1130298 741397 734788 890981 881593 933673 946664 978902 983774 1089472 1097498 4985555 5167014 39.95 71.1 1
12:40:08 2024-01-24 673388 671635 212882 209842 338239 342879 355949 352028 227855 225530 275849 279473 314496 321275 4235498 4531039 6546862 6317118 1130691 1182813 308314 272476 287603 287203 323674 314930 312068 315838 220303 222801 734172 688881 1614391 1501681 470718 465959 676968 687776 857960 830162 887883 902658 944707 946710 917118 1023169 2159383 2241651 1335969 1140827 740868 728701 893511 887618 929011 945731 981453 990786 1097704 1091181 4924149 5169383 39.95 71.1 1
12:40:09 2024-01-24 677763 667196 214096 208861 336773 345659 357522 351812 228260 225600 273971 282144 314242 320711 4236554 4485760 6490910 6293929 1136817 1186318 309719 272060 285610 291777 322920 314451 313458 315802 220123 222801 724914 693345 1566526 1491800 466550 466559 678888 685758 857960 832249 887216 898717 944744 955579 916950 1021231 2156241 2257680 1328720 1146248 744588 727255 892245 889513 931650 944625 977142 990786 1097567 1094137 4973751 5170603 39.95 71.1 1
12:40:10 2024-01-24 672858 667124 213756 209593 338122 342843 356485 354520 227588 225635 275020 281057 314971 321768 4236576 4541899 6499413 6339840 1147848 1189065 306454 272702 284973 288274 322920 315153 311559 315838 219745 222453 721719 683703 1544228 1503138 467247 465241 676931 684070 859789 836410 886392 891148 946084 955615 918423 1016836 2148590 2253938 1305837 1144892 746506 727668 885689 890522 938959 944588 972020 987233 1103541 1098865 4995014 5173753 39.95 71.1 1
12:40:11 2024-01-24 680364 669624 214065 209187 335428 346393 354064 352028 227448 226177 273971 280080 315191 318117 4233533 4614769 6481585 6303248 1158908 1180883 306419 272928 284937 290885 324071 312508 313971 315580 220267 222453 715919 681061 1545647 1512358 467247 463563 680851 682615 851754 837004 895080 893414 938232 955651 922439 1019775 2151646 2280463 1303953 1133165 746586 734380 886401 885005 939628 951096 971907 983661 1094585 1103619 5025184 5170716 39.95 71.1 1
12:40:12 2024-01-24 681313 667200 213086 209222 336230 346737 355396 351992 228100 224590 274427 280164 314496 319877 4235498 4546741 6500236 6302869 1142128 1186354 309285 271266 286275 291294 323447 315153 314892 314914 220158 222801 745837 692340 1564755 1501406 469385 465241 680851 686766 851153 830162 896002 899992 937567 952065 925062 1024626 2160918 2271269 1313370 1133971 743517 736512 894415 883117 931579 952443 980051 985103 1086730 1096571 4968569 5159017 39.95 71.1 1
12:40:13 2024-01-24 671699 667232 213086 210061 336462 342915 357522 352028 227588 224972 275269 278889 314936 320821 4223372 4557030 6556268 6312360 1131569 1179176 307848 272476 287365 290620 323938 314009 312032 315838 219934 222453 723443 687897 1577035 1499544 470718 464583 675974 686766 856706 830162 889183 901342 940787 946674 917118 1026161 2157849 2250732 1305837 1142854 743517 732853 892544 885389 931613 946959 980751 988664 1090207 1090278 4928905 5155816 39.95 71.1 1
12:40:14 2024-01-24 675830 671589 214242 209002 337492 344928 354348 351992 228295 225635 273552 281166 313550 320104 4227500 4485946 6485494 6312613 1131457 1181756 309971 271231 286521 291330 321942 314009 311711 315802 219876 222453 724914 693345 1560152 1489686 469385 465702 678407 687776 857960 830162 888288 901342 944744 956181 916950 1021268 2156008 2244626 1309603 1144523 741397 728429 891877 889875 930366 945549 981453 988827 1096048 1091410 4910094 5161999 39.95 71.1 1
12:40:15 2024-01-24 675830 667191 214251 208852 336737 345415 354348 351992 227976 225903 273971 281482 314461 320104 4234849 4498750 6481585 6302869 1140070 1181486 309754 272476 284937 291777 322884 313531 313706 315802 219934 223114 724914 690386 1533962 1491800 466550 466559 678407 685529 857960 832128 888922 897264 943334 957534 914228 1019116 2156008 2247638 1307610 1147340 743517 729736 894452 890740 931691 942992 975351 987382 1099267 1091049 4947439 5170064 39.95 71.1 1
12:40:16 2024-01-24 671987 668781 213756 209222 336702 342915 355949 354020 226849 225635 273971 280674 315883 321312 4236852 4551997 6499413 6304457 1147848 1179176 307382 272928 284937 291294 322956 313531 313494 315838 218755 223114 724914 685311 1561903 1497102 466550 465241 674982 683042 859789 833970 886392 894719 946084 955385 918143 1019079 2151046 2259669 1322963 1152256 748637 730773 890642 889476 934336 944396 972020 993139 1100050 1094283 4966636 5162696 39.95 71.1 1
12:40:17 2024-01-24 677445 666654 213425 209218 338264 344928 354064 354520 227588 224972 274427 280683 313765 321312 4233533 4551224 6471726 6331005 1150628 1182740 307418 272457 285846 291001 321942 314966 312032 315580 220123 221830 718613 683492 1548358 1503138 467946 466449 678888 682615 857923 836410 887346 891817 945586 961497 920965 1018899 2154603 2259068 1300187 1146158 748707 728749 885596 891442 938204 942883 970311 986680 1103688 1097535 4985665 5163434 39.95 71.1 1
12:40:18 2024-01-24 681592 668781 214340 209187 334750 346883 353816 354020 227941 225669 273552 281053 314496 317408 4229448 4586633 6453609 6312613 1157216 1189799 308063 272095 285040 291777 323639 313311 314126 315358 220158 222453 727856 686424 1538079 1505967 465853 464583 681334 682615 852394 837270 896570 894354 939379 962933 922255 1016448 2154603 2286449 1317271 1138014 748637 731609 885822 888162 939536 946556 968204 983774 1097704 1100139 5034577 5164381 39.95 71.1 1
12:40:19 2024-01-24 681997 667042 213571 209213 336737 345903 353285 353042 228295 224277 275269 280164 314461 320367 4233533 4559239 6509561 6304457 1144128 1189909 309285 271645 286759 290997 323830 313496 313899 314621 221121 222297 729327 691242 1561317 1503138 470014 465241 682786 687216 852215 833595 899139 898733 937420 957424 926229 1027080 2163929 2276338 1330320 1128689 743517 734941 891278 886229 934336 946556 978651 982334 1088127 1097384 4975670 5170716 39.95 71.1 1
12:40:20 2024-01-24 675833 667236 214029 209807 334671 345903 355343 351956 227712 225251 274356 280129 317738 318342 4232396 4543936 6556197 6293490 1138442 1188038 308314 272025 286038 291223 324852 314669 312982 315838 219402 223371 732679 688881 1537966 1501681 469311 463891 677927 687407 857800 832374 894011 902038 943573 955831 921039 1028587 2160629 2268502 1313370 1132216 743517 734861 889352 882338 931654 953793 979562 985866 1088384 1094247 4979489 5158688 39.95 71.1 1
12:40:21 2024-01-24 673607 667200 213544 210317 336728 344855 355914 352028 228260 224972 277698 278858 314936 320294 4223334 4547582 6560870 6302869 1134830 1182666 308314 272667 286687 287422 324852 313531 311997 315238 220088 222453 732679 688881 1566488 1501681 470718 464292 678331 689404 857849 831931 891185 906730 943573 953127 917622 1027663 2157849 2253938 1309603 1141262 744351 730456 892544 886266 931650 947738 979562 987345 1088091 1092628 4928905 5164381 39.95 71.1 1
12:40:22 2024-01-24 675830 667227 213725 208821 336702 345659 354312 351636 227553 225635 273936 281215 313515 320294 4239578 4496288 6486108 6293929 1132141 1185440 309719 271231 285775 291294 321906 313973 312068 315802 220052 222453 731186 692836 1541843 1492356 469447 467809 680301 687971 861586 831894 888847 901739 944524 957534 917025 1021231 2157547 2247214 1296033 1145707 741397 728701 894779 889243 928739 944360 978865 988827 1097604 1094210 4951252 5168067 39.95 71.1 1
12:40:23 2024-01-24 671950 669255 213535 209152 336666 342843 356485 354520 226884 225443 273936 280661 313550 321953 4233533 4545510 6499413 6321377 1147848 1185730 307132 272893 284652 291258 322920 313496 312982 315802 219026 223114 725833 687280 1553693 1500612 468778 466156 677404 682504 861586 836675 888847 894351 948770 955615 915816 1019079 2151537 2256079 1305837 1152256 748183 729396 890642 889243 935665 942992 974469 991686 1098860 1098938 4992467 5179153 39.95 71.1 1
12:40:24 2024-01-24 681592 669724 214393 208651 336195 346638 355505 352028 227553 224937 273936 282306 314426 318865 4239578 4537380 6453609 6334939 1153953 1188918 307813 272441 285904 291223 320967 315188 312982 314184 220873 221892 724619 685311 1545391 1505639 469447 467882 682265 684969 857812 837270 889928 894719 939192 962896 923666 1015239 2151646 2265707 1307720 1138014 745646 728701 885559 889252 938204 945695 972805 983029 1102051 1099326 5044076 5170064 39.95 71.1 1
12:40:25 2024-01-24 676822 666975 213024 209802 336159 345903 354312 355021 227721 225251 275269 279703 314936 319352 4239578 4593037 6532834 6303146 1150666 1189941 307132 272060 286723 287297 324166 313460 313648 315622 219911 221546 719819 685311 1574286 1514931 470571 464730 682749 686505 853464 833307 893208 898283 939192 954794 925062 1023131 2162294 2265286 1291569 1128689 744384 731632 888207 883023 936330 946556 973853 979539 1089669 1097384 4985338 5163202 39.95 71.1 1
12:40:26 2024-01-24 674877 667011 214029 209178 334710 346393 355130 351956 228065 224937 274427 280556 314936 317522 4235687 4534137 6500236 6293490 1137991 1186318 310368 272060 285775 287868 324071 313813 315163 315586 219758 223078 721669 692340 1546868 1499358 469447 463673 679850 685685 852998 830162 894256 899955 939192 952065 918423 1028549 2156241 2261804 1309603 1138014 743517 733425 894415 882881 930329 946556 978131 985903 1086841 1093437 4952464 5168067 39.95 71.1 1
12:40:27 2024-01-24 673607 667232 213381 208500 338220 344892 354348 352028 228295 223585 274356 281219 313515 321048 4233533 4499236 6518886 6312107 1131962 1180846 308953 273804 287351 287909 322371 314343 312583 315766 219947 222765 732679 692836 1581614 1502166 471126 467220 677927 687776 860251 830162 889679 901342 944707 953301 917770 1021997 2157776 2241359 1317136 1144077 742033 728701 894779 888773 929011 944360 979361 988827 1096048 1091856 4945372 5164381 39.95 71.1 1
12:40:28 2024-01-24 671987 666898 213720 209152 336702 342879 355949 354020 227015 225635 274391 280591 313550 321275 4233533 4537418 6481585 6302869 1150311 1188139 309055 272682 285560 288621 322741 313124 311854 317589 219569 222886 732679 683349 1574480 1500612 467211 465241 678368 682615 860899 836374 886392 894609 946754 955687 918423 1016761 2145422 2252882 1330639 1145707 748104 728701 888115 889476 936802 937615 970311 988086 1100418 1096928 4990294 5168104 39.95 71.1 1
12:40:29 2024-01-24 682555 669259 213765 209143 334715 346883 353745 352028 227553 225984 273552 280696 314936 319083 4242898 4602577 6462270 6318460 1162732 1187185 309279 272371 286773 288919 322418 312876 314712 315214 219982 222453 726385 684956 1538059 1503138 467776 466229 682728 682615 853034 839658 893222 889183 938923 961094 922402 1016836 2151646 2280463 1330639 1134778 748637 733711 885287 884798 940202 948408 970311 981316 1094458 1100917 5018826 5167790 39.95 71.1 1
12:40:30 2024-01-24 681854 667200 213729 209597 336666 346883 355003 352028 228649 224903 274391 280591 314207 319127 4233533 4553208 6499413 6318180 1144575 1189939 309577 271920 286544 287976 323459 313352 313791 314590 220811 222297 720269 691844 1570545 1503138 471463 465241 682786 689441 851790 832522 898274 898717 937567 954831 926377 1025356 2163993 2271269 1313370 1128689 743517 734788 890981 882917 934336 946628 979287 983774 1089706 1096607 4985338 5167014 39.95 71.1 1
12:40:31 2024-01-24 673607 670816 213051 210170 336733 344892 356163 352028 227785 225251 275233 278889 314971 320821 4232434 4543936 6565441 6320121 1138769 1188995 308173 272526 286566 287095 323866 313934 311997 315838 219556 222623 732679 688881 1576087 1500575 470718 464985 677927 686766 857923 830162 890448 902381 943297 946674 917982 1025393 2159383 2244626 1418995 1140790 741397 729423 892245 887981 931687 947069 982433 988827 1092871 1091410 4921871 5157421 39.95 71.1 1
12:40:32 2024-01-24 673607 667155 214056 208496 337714 345415 356980 352028 228809 224903 274391 282108 314461 320330 4223334 4466831 6513620 6315605 1131850 1187268 308138 271885 287127 291234 321942 314230 312982 315658 219934 222765 735665 692340 1540691 1491689 470718 467220 677927 687252 859789 829573 888922 902621 945512 946674 917118 1023131 2154785 2243029 1347269 1140790 741397 728701 893511 887359 930329 945731 981733 988864 1095776 1089472 4919500 5158688 39.95 71.1 1
12:40:33 2024-01-24 673607 667160 214393 209148 339228 345659 354312 351956 227941 225984 273936 281215 313550 319352 4227182 4487613 6481140 6301256 1135437 1187305 309936 271835 284973 291438 321906 313978 313823 315802 219899 222297 724914 692357 1535703 1484440 467578 465666 678888 685721 857960 830162 888922 898447 944744 957534 914303 1021231 2151646 2252882 1326801 1144077 744384 728429 889352 889476 931650 942992 974977 988827 1097604 1095832 4957122 5155009 39.95 71.1 1
12:40:34 2024-01-24 671875 668781 213539 209183 337719 342843 355414 354020 226884 225519 274391 280591 314426 321996 4221945 4550759 6490519 6301256 1149489 1186046 306454 272893 284969 288418 322884 313424 314184 315838 218720 222935 731186 684467 1549470 1500296 466513 465241 674982 682615 860399 836967 886392 894719 946754 955687 917025 1016798 2145502 2253901 1340746 1151736 748637 728701 889377 889476 935665 937651 972387 988864 1099675 1098938 4981779 5166901 39.95 71.1 1
12:40:35 2024-01-24 680343 669729 213685 208175 336737 346393 355003 354020 227588 225286 274163 282407 313550 318865 4244042 4549118 6453116 6321664 1153130 1182653 309930 272476 285574 288407 322395 314487 312032 314447 220123 221830 723713 684956 1547245 1503138 467946 467882 679850 682357 857314 836374 888477 894719 941926 955651 920984 1013833 2151646 2262076 1309603 1138014 746581 728329 885596 886289 938393 944360 972387 983066 1103688 1098550 5038172 5168067 39.95 71.1 1
12:40:36 2024-01-24 676561 667164 213024 209183 337220 345903 354348 354520 227588 224903 275233 279944 315951 319061 4238942 4575940 6527890 6275979 1154621 1189799 306883 272060 287167 290813 324107 315750 311756 315802 219841 221830 727189 683349 1563385 1512358 470718 464972 680851 685529 853034 833934 895080 898539 937829 956857 926377 1024626 2160918 2266893 1315215 1128689 745444 733711 888115 884835 934777 946592 976901 982334 1091323 1097384 4987616 5163202 39.95 71.1 1
12:40:37 2024-01-24 677854 667236 213539 208861 334715 346883 354348 351956 227941 225378 276876 280834 315201 317826 4240143 4539739 6499413 6302869 1142943 1180883 308067 271645 286342 291258 323411 313460 314892 314657 220123 222453 732679 692340 1546474 1503138 469348 465241 681818 686766 851153 829890 895717 900666 936903 953447 923666 1025356 2163993 2267165 1319020 1131518 742456 733711 891612 884835 933673 946664 976739 982334 1089706 1094283 4975933 5141086 39.95 71.1 1
12:40:38 2024-01-24 672652 666979 213430 209868 336190 344928 355949 351704 227820 225426 275828 279528 315051 320184 4229246 4539739 6551525 6302869 1137629 1184758 309037 272060 285846 286987 324852 312544 312762 315802 219402 223114 722339 690576 1543299 1498166 468979 463563 676968 686319 855492 831931 890582 897042 941260 946674 917770 1026161 2157849 2252882 1311486 1140449 744384 731123 889352 885287 930989 947069 979599 985941 1090514 1091085 4919500 5155009 39.95 71.1 1
12:40:39 2024-01-24 673607 667232 213535 208813 338769 344602 356980 351704 228368 225234 274249 281735 313445 319921 4235687 4460224 6495262 6294004 1131081 1184637 308279 274105 286848 291294 321942 314451 312068 315802 219745 222453 724914 691844 1536456 1491263 470718 466559 677927 687812 859178 828985 888288 903778 944744 954831 917118 1021268 2157849 2243688 1293029 1144077 741397 728480 894890 888181 929011 943028 978205 988864 1096048 1091049 4938311 5157019 39.95 71.1 1
12:40:40 2024-01-24 670674 668786 212741 209407 339258 342591 358029 354484 226744 225530 274285 280486 314067 320865 4236554 4530583 6480548 6305110 1140032 1184758 308314 272095 284466 291781 322395 313496 312982 315802 219745 223114 753464 688881 1542574 1488735 466513 466559 676968 684556 857923 832091 887809 897264 944002 957534 915816 1019775 2148590 2256079 1265296 1150614 746506 728835 889719 889476 934336 944588 975165 991686 1097269 1097384 4976050 5170064 39.85 71.1 1
12:40:41 2024-01-24 679217 671589 213472 208943 338526 345794 355756 354484 227413 225339 274862 282213 314067 319243 4227500 4551997 6480863 6321627 1150353 1182593 307168 272476 284973 291499 323411 314930 311086 315802 219745 221830 724619 683005 1539622 1503138 467983 467220 678888 682615 859654 837004 888922 894719 944744 955651 919679 1016836 2151646 2257680 1310780 1140827 746586 728701 885596 890811 938598 937687 970311 985202 1103688 1101731 5039562 5170603 39.95 71.1 1
12:40:42 2024-01-24 682627 669624 213476 210030 336089 346320 356008 351884 226709 226195 275091 279563 315411 318865 4228790 4622098 6537222 6302869 1159736 1186354 306918 272964 285297 290885 324852 312544 313935 315802 220123 222801 726385 682518 1585752 1512358 467211 464255 682728 682615 853071 838786 895717 893451 938260 955651 922439 1020114 2151646 2277196 1295201 1133971 746506 734788 885324 884207 938204 946628 974469 985613 1092907 1097000 5004150 5155272 39.95 71.1 1
12:40:43 2024-01-24 683257 671159 213583 209781 336631 347865 356008 351848 228154 224903 274776 280670 314461 318414 4239578 4547043 6509561 6302592 1140767 1188075 309285 272025 286248 291206 322956 313496 313935 313706 220811 222141 717369 691844 1551043 1503138 470789 465241 682786 687776 850549 830162 896570 899669 936903 954831 924225 1025356 2160918 2269660 1315253 1128689 742987 733835 888057 883042 933673 952056 979361 985291 1089706 1096607 4991599 5165690 39.95 71.1 1
12:40:44 2024-01-24 673497 671143 213393 210177 336595 344710 356342 352028 227623 224937 275040 278889 315271 320821 4227500 4537455 6546862 6289002 1135779 1186318 308099 271870 285811 290813 324395 313777 313017 315838 219745 222453 721971 688881 1542123 1499270 469718 463563 676968 686017 855492 830162 890448 898681 941926 946637 917002 1026198 2157849 2246469 1309603 1140790 743854 731009 892245 885463 931654 947069 979637 987382 1089669 1094352 4923253 5158479 39.95 71.1 1
12:40:45 2024-01-24 673497 671625 213393 209013 338775 344892 355862 352028 228330 224729 274933 281412 313480 320821 4229523 4479674 6518922 6284964 1128740 1179176 308279 271196 286759 291547 322431 315676 312032 315802 219402 222453 724914 691844 1540594 1495394 470718 464949 677447 687542 857960 829573 888922 901342 943499 946674 915816 1023131 2154785 2251515 1351036 1140827 741397 728320 893511 887981 930329 945731 979637 988864 1097430 1093540 4924149 5169383 39.95 71.1 1
12:40:46 2024-01-24 676446 671149 214061 208500 337215 344928 354312 351668 228649 224937 273936 281629 313550 320067 4230515 4473434 6481585 6275979 1132268 1182923 309285 271231 284973 291366 321680 313496 312982 315802 219651 222453 724914 692340 1529960 1488920 467946 465666 678888 685758 859789 830162 888922 898717 946084 957534 915816 1019775 2151646 2247824 1311448 1145707 744388 728701 893511 888846 930329 942326 979628 990040 1099267 1093650 4947717 5165690 39.95 71.1 1
12:40:47 2024-01-24 669688 669255 213575 209041 336462 344638 356342 351992 226884 225669 273971 281200 316095 319877 4229448 4537455 6481585 6302869 1147028 1184047 306454 272928 285187 291499 322920 313496 313458 315838 218755 222801 732679 684956 1555527 1498879 466550 465241 675019 682615 859789 834291 886392 894719 947426 955651 916296 1016836 2145539 2252882 1305837 1149789 746586 727291 889377 889476 935682 944588 974805 993663 1100725 1098865 4992697 5177445 39.95 71.1 1
12:40:48 2024-01-24 681313 667191 214147 208863 335689 346883 355505 352028 227588 225530 273971 282108 314496 317892 4235687 4537380 6444283 6321627 1153953 1182813 307132 272476 285922 288491 321942 314745 313494 314914 220811 222141 721719 684679 1554120 1503138 469015 465240 681818 683442 855492 836410 890485 894830 939302 961166 922402 1015351 2151646 2268502 1309603 1138014 746506 728835 885596 890434 940296 948651 972968 987253 1101941 1102837 5047850 5168067 39.95 71.1 1
12:40:49 2024-01-24 679106 669734 213024 209687 335724 345659 354348 355021 226884 224937 275040 279919 314496 318051 4233533 4593037 6508884 6302869 1153427 1182593 305956 272512 286284 287211 324395 313275 313714 315802 220267 222453 724914 681883 1565086 1512358 470051 464315 680369 684556 851790 834598 894443 894719 938232 956857 922365 1020151 2151646 2274493 1319020 1133165 745519 734941 888298 885635 936995 951096 976164 982923 1094585 1100496 5013555 5166905 39.95 71.1 1
12:40:51 2024-01-24 681430 667191 213122 209174 338778 346737 354752 351992 228330 224746 274391 280665 314242 319389 4236554 4546888 6499413 6303108 1145758 1182630 307382 271266 286763 290813 323902 313496 313494 315802 220088 221519 706999 686424 1548256 1511285 470718 464912 682786 685236 854280 831895 893394 896103 938232 956181 925642 1021640 2157849 2262076 1307819 1134335 745646 734941 888931 882770 936995 951096 975861 982185 1093808 1099717 4990214 5149309 39.95 71.1 1
12:40:52 2024-01-24 682555 667272 212776 209558 336230 346638 354752 351762 228135 224590 274427 280164 313550 318414 4218148 4544534 6499413 6290000 1142128 1182593 309285 271231 285846 290849 322920 313019 313458 313957 220158 221830 720269 691242 1547703 1503138 469385 465241 682301 686766 851153 830162 895964 898717 935576 954831 924406 1024626 2160918 2270387 1317136 1130599 743517 732853 890642 886154 934299 951096 977255 982334 1088127 1094283 4979489 5141086 39.95 71.1 1
12:40:53 2024-01-24 673423 671635 213394 209695 334680 345391 355130 351992 227588 224937 274391 278954 316095 319090 4224168 4534663 6537537 6289002 1135196 1186354 307382 271266 285084 286799 324395 314706 312068 315838 219214 222708 730063 688389 1575265 1498166 470384 463563 676452 685529 856099 830162 888561 899030 939229 946637 917118 1025430 2160299 2263250 1309603 1141262 744580 731536 893273 884111 931691 948372 976739 988123 1088384 1094352 4933608 5159820 39.95 71.1 1
12:40:54 2024-01-24 672652 667047 213086 208535 338291 342952 354348 352028 227588 223620 277183 280600 315656 321048 4211254 4478743 6523564 6302869 1127937 1185477 307883 271231 287293 290817 322956 314487 312032 315392 219780 222801 734172 691844 1578689 1493918 471449 466559 676968 687776 857960 829573 887574 903135 944744 952101 917118 1025848 2160753 2245619 1313370 1144523 742709 728627 895727 890471 928937 947069 981033 990710 1097604 1091328 4916601 5155009 39.95 71.1 1
12:40:55 2024-01-24 675523 666934 214021 208813 336693 345379 354277 351389 227750 225600 273517 281180 313550 319352 4230199 4492845 6476762 6302874 1134964 1185619 309250 271231 285040 291705 321906 314164 312032 314554 220052 222453 727856 692340 1547194 1488920 467909 467551 678888 686693 859752 830162 888922 899817 944707 958546 917927 1023500 2159213 2253610 1315287 1146976 744580 730217 894779 892258 931650 942955 977840 988752 1097604 1097002 4945372 5151629 39.95 71.1 1
12:40:56 2024-01-24 670637 669729 213685 209152 336697 345659 358537 351992 226849 225600 274356 280560 313988 319352 4229636 4511340 6462934 6302480 1141701 1185619 308349 272476 284578 286602 322884 313496 312946 315802 220052 223114 755051 688881 1536786 1491037 466777 464949 677927 685743 857923 833270 888477 898650 945624 959227 918258 1021118 2154603 2257570 1303953 1146976 745646 728701 889352 886559 932982 945027 975861 988789 1097332 1097535 4947716 5158688 39.95 71.1 1
12:40:57 2024-01-24 671625 669255 213694 209148 339735 342807 356449 354770 226849 224937 274356 280521 313515 320784 4220281 4524316 6480863 6302480 1146172 1185619 307347 273887 284578 291669 322884 313496 312982 315802 218720 223114 731186 686424 1574408 1498166 467211 464949 676895 684070 860399 834524 890003 899706 948954 960247 916950 1019626 2154603 2259031 1309529 1150614 746511 730625 888057 891873 934299 942992 974469 991686 1100725 1097384 4973629 5166057 39.95 71.1 1
12:40:58 2024-01-24 673570 669259 213206 209113 338264 342807 354029 354770 226884 224937 274128 280591 313262 321275 4235687 4530545 6471116 6302869 1149489 1188139 306419 272893 285035 291258 322884 313460 311997 315838 219367 222453 731186 683979 1560479 1503138 468110 466229 675938 682615 861474 839060 889679 895638 947279 962288 918349 1022225 2149868 2254352 1328720 1150614 748637 732816 890102 889340 936330 943846 975823 991686 1098824 1098938 4975933 5168067 39.95 71.1 1
12:40:59 2024-01-24 680790 669734 214361 208496 336702 346638 355505 354020 227553 225251 273936 282306 313550 318828 4233533 4553640 6444283 6293929 1153639 1185330 307382 272441 285775 291705 320967 313531 313935 314914 220158 222141 729327 684956 1548656 1503138 467946 467882 682154 685869 858448 837866 894011 894646 942903 962288 923666 1017661 2151646 2259282 1310780 1141649 745646 730254 885854 886559 939353 947069 971695 985165 1103651 1100953 5029746 5164381 39.95 71.1 1
12:41:00 2024-01-24 679823 669259 213015 209807 336195 346393 354029 354020 226849 225635 274812 278958 315191 319120 4230199 4608843 6523489 6302869 1153130 1188918 306384 272476 287392 287203 323902 312544 313458 315802 219899 222453 727672 682860 1551427 1512358 471463 464292 683178 684334 853539 836675 894893 897827 939848 957461 923666 1024187 2154708 2278628 1335969 1133897 747571 734875 885412 886266 940202 946592 973081 984165 1094458 1099362 5004150 5158411 39.95 71.1 1
12:41:01 2024-01-24 681970 667200 213354 208939 336702 346638 355003 352028 227906 224711 274391 280360 313550 318378 4220582 4537568 6499654 6293490 1144054 1182556 308989 271196 286826 287203 323866 313531 313458 315358 220123 221830 726069 687897 1555903 1511007 471800 464985 684241 688460 854753 834892 896720 901851 938085 956181 925062 1021603 2163560 2266893 1295201 1130714 745444 732576 888207 884295 936995 946592 976702 982334 1091287 1097384 4985338 5182224 39.95 71.1 1
12:41:02 2024-01-24 678814 669541 213350 209152 334680 346883 354277 351672 227553 224868 274391 280164 314936 315514 4230199 4537418 6500165 6284112 1142943 1185477 308349 272025 285811 291428 322920 312508 314892 315358 220088 222765 731186 693830 1544867 1501182 469447 465131 681781 688460 852932 830088 895531 905439 939563 952065 923591 1027738 2160918 2264767 1307720 1138113 743517 735309 893511 882881 930292 946628 979599 985866 1087631 1094247 4966631 5145637 39.85 71.1 1
12:41:03 2024-01-24 672652 666975 212831 209842 336728 342879 355379 351992 227553 224937 275269 278819 314461 320784 4226905 4537568 6537537 6284112 1136817 1186318 308279 272476 285811 286952 324852 315153 312982 315838 219498 222779 732679 690959 1572259 1501793 470571 463746 678368 688460 856559 833706 890448 898644 941926 952342 918221 1026124 2157849 2250062 1307720 1140449 743854 731526 892245 885463 931650 947069 979599 987345 1090477 1092628 4912479 5141011 39.95 71.1 1
12:41:04 2024-01-24 673607 667200 214025 208500 337452 344892 354312 351920 228295 224711 274356 281201 313515 320330 4227182 4460484 6490129 6293490 1128740 1180846 308028 271161 287567 287607 322395 314487 313790 315658 221610 222587 724914 692836 1553171 1497411 470608 468274 679333 689932 860399 830162 888922 902621 944561 954084 917770 1020151 2160849 2239727 1313370 1144077 741397 728701 894779 889243 929011 947069 981453 988864 1096825 1091012 4926534 5151333 39.95 71.1 1
12:41:05 2024-01-24 670674 669724 214056 209152 336697 345903 355379 351956 226919 225984 274163 280591 314461 319389 4211254 4511415 6472259 6303108 1138442 1185619 311394 272095 284937 291438 322371 313978 313392 315622 220017 223078 724914 692836 1568236 1492356 468110 467882 679850 685236 859789 831822 891311 897005 944671 955579 916950 1022614 2151646 2259282 1305691 1149519 745649 728701 889352 886559 931650 942992 973816 991686 1097604 1097384 4962982 5158688 39.95 71.1 1
12:41:06 2024-01-24 673425 667155 213689 209152 338775 342879 354845 354520 227553 225286 274356 280556 313550 321275 4223320 4530823 6486108 6307746 1147848 1185440 306419 273482 285668 288464 322669 315155 311925 315802 218920 222921 735665 685030 1587073 1499395 468110 466559 676416 684556 862124 837270 888288 896738 947426 962215 918423 1018285 2146949 2253938 1328720 1149795 748637 728701 889377 889513 935476 937651 973081 990274 1100491 1099717 4961444 5168067 39.95 71.1 1
12:41:07 2024-01-24 682284 669250 214401 208821 336440 346883 353215 352028 227906 225286 273517 281559 314426 318342 4233533 4560549 6416153 6302869 1153953 1189000 308067 272646 285596 288824 321763 313352 313469 314770 222240 222346 724914 686787 1537552 1503138 466147 465666 682712 683848 855492 834561 893059 895629 941926 961130 925062 1016798 2151646 2277722 1313368 1138014 748637 733812 884424 885559 939536 948408 970556 983774 1096048 1101731 5015792 5158688 39.85 71.1 1
12:41:08 2024-01-24 680073 667200 213060 209178 336195 345903 353781 354020 227553 224647 274812 279738 313550 318865 4225376 4562481 6537222 6314649 1151133 1187157 306487 272752 286647 287131 323759 313316 313279 315436 219947 222346 731902 682860 1566948 1516658 470789 463236 679850 684556 851754 836732 896570 893827 938232 957534 923668 1025069 2151646 2276726 1289331 1134778 746506 733835 884424 883023 939536 946592 971695 983774 1093682 1096964 4997008 5158688 39.85 71.1 1
12:41:09 2024-01-24 682071 669734 213015 209002 335689 346393 354502 351762 227941 224243 274391 280360 313515 318865 4229636 4537531 6500236 6295475 1144972 1188995 308138 271505 286687 287738 322741 313316 313243 315802 220088 221483 717183 686295 1537172 1510307 470718 465241 682786 685721 853576 832522 895280 899289 937567 956857 925062 1021603 2157849 2261640 1341619 1128689 743517 732728 885689 883672 935665 946556 973891 982334 1090477 1097384 4981779 5155009 39.95 71.1 1
12:41:10 2024-01-24 676863 667160 213051 209006 334680 346614 354277 350930 227588 224590 274356 280164 315915 317371 4224168 4528114 6499413 6301755 1143721 1187305 308173 271470 286562 287665 322777 313460 312982 314435 220811 221546 724800 690855 1577748 1503138 470718 465241 684417 687776 850512 832091 895829 897042 936903 954831 925062 1025356 2157547 2263667 1294878 1131518 744588 733711 887842 883166 936839 946592 973853 981353 1093682 1097384 4985338 5141048 39.85 71.1 1
12:41:11 2024-01-24 678892 667236 213385 209523 334680 346883 353781 351425 227588 224555 274391 280221 314461 315550 4230199 4535055 6489981 6300978 1141701 1187268 308883 271920 286105 287701 322884 312544 314007 314914 219876 222921 731186 691844 1555993 1501007 469447 465168 680851 686729 850512 830162 896570 899706 938232 953447 922365 1026124 2160918 2266587 1313370 1128689 741397 734788 890642 881864 931650 952056 979637 984476 1088164 1094247 4966527 5145637 39.85 71.1 2
12:41:12 2024-01-24 671699 669546 212690 209660 336737 342879 355379 351992 227553 224903 275269 278854 313585 320330 4211216 4532723 6546791 6282391 1137139 1185545 307707 271800 285681 287001 324852 313239 311783 315838 219367 222453 731902 688389 1553231 1502156 470453 463891 676452 686017 856706 832522 889810 900666 941926 946637 916317 1026124 2157776 2243688 1309603 1140517 741397 729423 892245 885472 931654 945731 979637 988086 1089706 1087899 4900689 5141086 39.85 71.1 2
12:41:13 2024-01-24 673607 667164 214397 208500 336728 344892 353781 350894 227588 225443 273517 281447 313515 318872 4223891 4471428 6471761 6301256 1131459 1185440 309250 271196 285846 287783 321537 313973 311997 315802 219745 221830 723443 694544 1559045 1484440 469348 467220 677927 689404 859789 830162 888922 899817 944744 956181 917118 1021268 2151646 2246872 1330639 1144077 742987 728701 893511 889206 929011 942992 977472 988827 1095681 1093437 4938311 5158688 39.85 71.1 2
12:41:14 2024-01-24 669688 667835 213385 208826 338769 342807 355379 352028 226884 225286 274199 280560 313550 319804 4225376 4533910 6462157 6306982 1144575 1182850 308583 273675 285543 291633 321906 313239 312726 315802 218615 223078 728200 684956 1545615 1493918 466513 465680 674946 682615 860399 833934 888288 897264 946754 955579 915816 1016798 2145502 2254390 1283785 1147340 747575 731009 889377 889243 935665 942992 974469 991686 1098897 1098938 4975933 5155816 39.95 71.1 2
12:41:15 2024-01-24 677445 668777 213539 208171 337245 345903 355003 352028 227394 225170 273971 281557 313008 319097 4228790 4537342 6452906 6312248 1147848 1187863 309674 271800 284973 291258 322431 313281 313328 315358 220123 221830 727519 682518 1542101 1503138 467946 467220 678888 682615 857923 837270 888922 893451 944039 955615 919679 1015314 2151646 2257680 1307720 1140833 746581 728701 885596 889476 938204 944092 970311 983066 1102869 1098550 5022961 5163316 39.85 71.1 2
12:41:16 2024-01-24 681037 668781 213575 209148 335689 346393 353781 351762 226884 226019 273517 280310 315236 317826 4223221 4594050 6490733 6296012 1157628 1186281 308063 271645 284067 288888 322633 313019 314892 314914 220088 222141 726385 686295 1534764 1510757 465159 466559 682786 682615 855492 838191 893212 889219 939192 963204 925062 1019049 2151646 2278628 1317271 1137204 748637 731691 887577 887530 939536 947738 970274 985291 1097604 1103363 5018016 5158688 39.85 71.1 2
12:41:17 2024-01-24 682232 669729 213020 209183 336466 345659 353250 354020 227588 224729 275441 280115 314907 318683 4229523 4551224 6500236 6293490 1141314 1179176 308067 273462 286248 291223 322920 313019 313017 313957 220158 221830 729327 690855 1551566 1503138 470384 463527 682786 686766 851153 830162 895717 901342 937567 954831 925062 1026124 2160918 2268502 1296726 1127083 741397 732816 890010 884835 934336 946556 976045 982334 1088164 1096607 4966637 5137299 39.95 71.1 2
12:41:18 2024-01-24 673713 667155 213400 209178 334680 345415 357522 351668 227626 225234 276679 279469 315306 318233 4211104 4535435 6507543 6279630 1138442 1187199 308314 271835 285811 290822 323938 311596 313714 315580 219438 222957 745837 690361 1563184 1499544 469015 463293 678888 685200 853071 830162 893245 899669 940897 952065 918339 1026161 2157849 2266893 1334477 1134778 741397 733748 892245 881630 930329 950949 979599 983066 1085301 1094283 4966527 5141011 39.85 71.1 2
12:41:19 2024-01-24 671969 667200 213055 209877 337742 344602 358029 351776 227661 225530 275971 279664 314796 321129 4232547 4525391 6546862 6304457 1136446 1189799 309971 272964 290390 286981 326314 318121 315557 318405 221537 222101 727856 692836 1600922 1508483 474411 467351 682786 694789 867143 839381 899081 913159 955264 964982 926134 1038479 2185627 2274493 1335969 1156665 753683 738576 910632 907574 947398 961121 995337 1007515 1118035 1117248 4990101 5224339 39.85 71.1 2
12:41:20 2024-01-24 686718 682265 216114 213795 348479 354703 366941 365344 231011 230626 285591 290978 322803 328250 4283612 4616444 6556188 6434363 1204243 1232287 318828 283170 300247 302354 341326 329350 331861 332855 227449 230299 743469 705726 1584952 1544397 482330 479763 705391 705575 889857 873779 931654 931327 975007 991670 956454 1059941 2254511 2368240 1400002 1165160 774483 764766 929759 926280 977749 991625 1019182 1023864 1136320 1144712 5102434 5295825 39.95 71.1 2
12:41:21 2024-01-24 701957 699893 218593 214971 356494 364490 383356 378478 237180 233234 293596 298919 332103 335501 4335947 4605390 6700621 6542047 1227193 1267151 324453 287028 310031 309758 350795 342138 340752 341807 231804 231314 748629 717178 1598465 1562889 486971 484915 710445 712295 901461 882973 934114 935352 981379 1003114 962047 1062631 2281460 2409176 1428776 1175316 782693 769219 933682 931562 985570 991733 1019841 1024631 1142892 1145591 5151639 5337668 39.85 71.1 2
12:41:22 2024-01-24 712622 708401 217528 214586 356458 366398 387777 384391 237521 233535 295525 301760 333978 340076 4358428 4616502 6742696 6570163 1241016 1281998 322751 286763 309648 312153 353241 346668 341268 344819 230688 232026 753643 715131 1605193 1567677 488464 488290 706391 709771 894636 875640 926841 931327 972211 993998 946552 1044774 2281460 2418370 1405301 1170308 777802 763953 926414 924965 977749 988315 1008953 1013837 1131270 1138449 5165285 5323929 39.85 71.1 2
12:41:23 2024-01-24 715413 711351 216823 213077 353825 362985 387993 384391 236258 234801 295453 301231 331639 339611 4380142 4608546 6742696 6574852 1247703 1288399 317163 281742 310286 310264 352183 345581 338699 342843 227961 229298 750824 711061 1600658 1563999 485428 484157 698743 701055 888138 865812 914368 916330 957977 973642 930228 1024626 2270573 2397259 1370940 1164331 770002 753150 917807 914313 962075 973002 985300 1000218 1118688 1124923 5163060 5329735 39.95 71.1 2
12:41:24 2024-01-24 724392 713544 213095 208526 352055 363915 387704 380919 234012 236425 298288 297598 332805 332748 4367762 4686984 6781840 6570163 1236661 1287486 314234 279743 306154 307852 351893 341897 336627 340775 225666 228577 744919 711061 1604094 1553643 479938 474929 684062 690854 876399 852897 895717 903939 944744 955579 910308 1007510 2254385 2360886 1335969 1159372 759071 738211 903727 908795 950278 953793 972020 989408 1109971 1103619 5166721 5310544 39.85 71.1 2
12:41:25 2024-01-24 721758 710413 208917 205809 347688 356503 382814 379069 232437 230116 292145 295767 328676 330379 4373731 4683732 6798648 6556095 1229387 1287471 314123 275289 303651 304612 347634 340879 333843 334627 224011 225404 742568 709037 1630857 1540017 474749 472981 673992 681647 864686 839381 879887 888883 929038 937552 889265 988897 2231923 2344820 1307720 1156665 750240 732853 895727 895591 934299 939292 959840 975762 1088273 1082015 5075768 5293687 39.85 71.1 2
12:41:26 2024-01-24 718613 710414 206365 204070 345283 351785 381466 377787 228960 228201 287729 296206 326170 327604 4374227 4766475 6752710 6537337 1237043 1287449 309754 271870 304235 303311 346275 336765 333807 333830 221502 222788 742568 711061 1588791 1547041 472137 467220 671386 676652 850549 827223 876442 882991 911881 924908 884895 982325 2231923 2344820 1305837 1141649 740440 732295 891636 880609 918413 937856 954982 961280 1069038 1072868 5113692 5282172 39.85 71.0 2
12:41:27 2024-01-24 713389 711528 204981 203745 343042 349666 381196 376053 233264 226474 288577 293549 324926 330912 4383379 4633366 6724045 6546215 1243679 1287300 306205 271231 305248 303311 345512 337589 329822 333830 219745 223584 736219 701209 1608518 1547041 470051 467220 665903 670463 850549 827223 862704 869908 910651 919633 871164 970209 2213405 2331103 1294537 1151081 740868 721527 881370 883746 919064 924960 942148 958007 1066785 1065355 5090293 5291930 39.85 71.0 2
12:41:28 2024-01-24 719639 713279 206067 201870 343418 350194 378907 376053 228969 226404 286575 292691 324926 328200 4405188 4787482 6789664 6546716 1241903 1291218 305956 270369 301768 302354 347076 337003 329822 333830 219438 223114 743469 708395 1595156 1547041 470718 465241 662464 672730 843866 818036 862667 873760 900143 910397 869585 974777 2229394 2331753 1321044 1141262 734112 723580 883881 878660 909296 919660 942335 948708 1057572 1062319 5117016 5301179 39.95 71.0 2
12:41:29 2024-01-24 716573 712300 205196 202334 343042 348277 381196 376089 228969 224972 288802 292384 324907 331183 4411475 4699177 6733370 6579535 1253501 1294889 304573 270369 305464 302107 344439 338582 330858 331812 220528 222453 741483 703713 1581541 1549237 466445 466950 665830 667437 839483 820942 860108 863305 897453 915723 870190 958976 2219881 2330430 1319125 1140018 736213 718079 873857 878734 913210 918460 932122 950097 1063710 1060066 5117016 5327505 39.95 71.0 2
12:41:31 2024-01-24 728927 716402 206062 200533 343037 351749 378979 377751 228969 226851 286813 294403 326170 328432 4436958 4822109 6822540 6574852 1245797 1300401 305956 270334 300328 301401 347634 338769 329288 333830 219934 223114 742019 707746 1622836 1549237 469348 464912 660552 671414 841907 813452 855938 870129 898581 903907 864631 965652 2229206 2324484 1384373 1141262 729933 719481 878245 874410 907588 918460 937008 944926 1051354 1057900 5133525 5328058 39.95 71.0 2
12:41:32 2024-01-24 720973 720603 205480 202122 345714 349558 382814 377751 229611 224937 288577 294403 327301 329345 4452111 4752850 6801365 6631124 1266498 1303210 305494 270369 301170 303311 347563 337552 331825 333595 220811 223427 747275 703713 1614750 1562889 466445 459800 663404 664175 834994 821007 860679 860777 892373 907914 866478 951371 2226217 2357156 1323318 1134778 736132 722479 875171 870724 909296 918460 926096 940784 1060396 1055924 5193976 5355641 39.95 70.9 2
12:41:33 2024-01-24 730017 721664 205489 202466 344982 351785 382814 380945 228969 225635 288712 296443 327191 331418 4474046 4807950 6882577 6650092 1246205 1305990 309492 270334 300574 303702 346518 339542 331825 333347 220811 222719 748253 712075 1589875 1546592 465176 462546 660266 665369 841594 816347 853670 860242 891895 905395 857777 954572 2226057 2323822 1301853 1144523 733064 717443 876376 875000 899683 910502 933010 944253 1051321 1049126 5117120 5370566 39.95 70.9 2
12:41:34 2024-01-24 723596 721016 209673 201840 343489 350723 383188 382292 229043 226369 288842 293507 327650 331381 4495768 4867994 6864373 6649882 1262890 1312449 308656 270369 301278 303275 350530 338582 331861 333830 220158 222754 743469 714621 1586272 1559854 468778 461323 660266 667960 836958 814030 853947 861465 884095 899653 855322 955673 2230985 2346087 1317206 1138014 729933 722516 878245 866381 898168 917812 930245 932912 1045484 1052149 5211072 5374399 39.95 70.9 2
12:41:35 2024-01-24 726820 725471 205480 202471 345010 351555 383152 379033 233193 226177 288698 295045 328392 331310 4505128 4830479 6840296 6678866 1283188 1315249 305529 271196 299872 303275 350795 339542 333337 333830 221995 222530 742912 707746 1600932 1576284 466777 459584 660479 664065 833808 816347 855777 855336 883069 899018 857826 949012 2228998 2360701 1307610 1134335 734562 719217 867156 867023 905005 910574 918745 932874 1054652 1051674 5267505 5393156 39.85 70.9 2
12:41:36 2024-01-24 740312 728625 205489 202825 344456 351893 382007 381214 232832 226177 290354 293950 329671 331183 4527087 4824519 6907744 6687397 1275600 1316934 305246 270369 300856 303951 349521 339763 331538 333649 221946 223827 746596 710282 1599411 1566224 465119 462365 661921 664028 833801 814030 849090 851598 882867 898685 852303 942232 2223198 2333934 1309529 1142451 732018 713243 867156 871177 903990 901632 918256 936666 1051209 1048265 5195971 5403898 39.85 70.9 2
12:41:37 2024-01-24 742353 730793 209785 201664 344487 354667 384032 383103 228809 227460 290354 293711 330205 329345 4539697 4901125 6952172 6701371 1258362 1318841 307382 270369 300364 304378 348924 341473 333918 335718 221648 225004 752088 716154 1611982 1560282 464128 459498 655126 660309 836512 813267 843853 851033 884824 892519 845935 940854 2229105 2333042 1335287 1147340 729933 714056 872619 870724 894770 901596 922067 932912 1039097 1042326 5182855 5403898 39.95 70.9 2
12:41:38 2024-01-24 733080 731563 209343 201875 344487 351785 384032 381489 229289 226369 290390 295320 329209 332892 4556932 4933598 6952172 6696776 1271936 1323658 308583 273031 303913 302494 351713 340206 331682 335718 221324 224372 750718 720264 1620139 1562889 464788 459764 655126 666027 833764 804784 839229 854124 881708 884387 840570 944959 2222029 2326432 1345386 1140449 725786 714326 870859 865794 893502 906769 920291 929094 1029992 1042326 5235548 5411688 39.95 70.9 2
12:41:39 2024-01-24 736000 734939 209347 201488 345287 351569 385455 381214 228969 227072 288649 294394 329209 331077 4561320 4924240 6922581 6716898 1280151 1328419 307242 270730 301665 302884 350122 340469 333735 333758 221147 222719 752866 720413 1608576 1566959 463798 457795 655126 662257 827324 805854 844160 847918 873875 883470 843697 938773 2228385 2344820 1309529 1130298 723672 717171 869622 859631 889710 908728 918048 920849 1029992 1042326 5272880 5427239 39.85 70.9 2
12:41:40 2024-01-24 737875 734491 205484 202820 345010 351785 385527 382833 228969 225443 291284 295286 329209 332892 4583319 4903244 6892981 6745177 1296206 1332066 306883 272261 302513 302601 350328 338263 332796 333830 222039 223114 752917 717178 1606674 1574370 462811 455648 657886 662073 823142 802502 844122 848620 866337 882959 843697 935645 2225826 2342261 1305837 1127083 724754 713279 864663 857803 888677 906542 910022 920695 1034813 1042532 5282542 5443038 39.85 70.9 2
12:41:41 2024-01-24 744882 735574 205489 201207 343217 351569 386378 382833 228649 226019 290390 292350 330241 331310 4580051 4858616 6923874 6772879 1292582 1333964 306847 270730 300921 303275 349738 337208 332598 333541 219876 223584 753618 710554 1612729 1581101 461384 455856 654197 654955 822830 805879 839192 839400 865004 882848 841847 926953 2224249 2357354 1333292 1133971 727856 713010 857937 857803 889307 901553 902088 919302 1040807 1033547 5323938 5458633 39.85 70.9 2
12:41:42 2024-01-24 745416 736641 204769 201796 345714 351893 383223 382632 228809 225187 290354 292691 330205 330844 4598782 4930495 6992086 6763447 1286590 1328157 304695 274528 302024 302070 349313 339727 329751 333830 220123 222453 757968 711809 1601185 1572135 458815 458065 651384 654955 825568 804784 829973 838210 866337 882108 832010 920918 2214978 2326432 1295376 1140790 725270 706244 857937 859499 888463 892143 905033 919502 1031692 1026687 5248694 5470255 39.95 70.9 2
12:41:43 2024-01-24 748960 738272 205191 199913 343484 353956 383223 382833 228330 226335 288577 292656 330205 329082 4607170 4963734 7035790 6776348 1273755 1332517 305482 270355 299884 301824 348684 338191 329822 333794 218720 223114 746369 713092 1605358 1567677 457408 455856 647176 651178 824946 802502 829258 834543 866300 879620 825361 916813 2216553 2329734 1313359 1145707 722640 707978 857937 857803 883042 893520 904389 915661 1027185 1021355 5260260 5469755 39.95 70.9 2
12:41:44 2024-01-24 744918 740027 204908 200218 344522 351857 383152 382833 227941 225635 288134 294438 329386 331160 4627923 4980192 7037221 6783305 1273477 1331971 306020 270348 300035 301294 347385 337681 331358 333830 219061 222801 744919 715131 1615348 1567677 457238 454159 645906 651141 820808 797927 828078 834543 864681 875626 825361 918020 2219707 2320527 1323318 1138014 718019 702075 860376 856587 876330 888676 905033 914261 1019498 1021428 5229883 5477565 39.95 70.9 2
12:41:45 2024-01-24 742353 740186 204760 199913 345705 350836 385527 380884 226640 225269 288324 294153 328658 332243 4627923 5026819 7028138 6738021 1272464 1335665 304660 268346 302061 299540 347355 337954 328791 331883 219392 221830 749450 722471 1590475 1558457 454855 454159 645906 654027 819879 791035 823197 836985 859723 862999 822770 920690 2219707 2323137 1341271 1133971 715978 704938 856683 848583 875088 889932 899146 907556 1015029 1019935 5301340 5483030 39.95 70.9 2
12:41:46 2024-01-24 744611 740975 204259 199253 344982 349907 386079 378745 227080 224833 287635 295202 328074 332322 4641170 4972230 6972091 6782312 1286997 1328300 304660 267522 300284 298666 348742 338582 330554 329542 218532 221830 740569 721441 1604504 1571019 454818 448707 645448 651178 810400 788759 828078 830180 849342 865149 824525 911619 2214978 2331387 1290064 1121448 714452 703105 848717 843674 877963 889747 890438 901837 1018018 1020522 5318136 5479120 39.95 70.9 2
12:41:47 2024-01-24 755460 742929 203307 199635 341645 349415 385077 378925 226359 223482 287954 290731 328003 332050 4636243 4933241 6966505 6799942 1305783 1331874 300518 269323 297500 297729 348684 337552 327799 329809 217362 220520 747818 711061 1613271 1584992 455428 450147 643620 645735 807232 793282 820789 820739 845602 865478 819782 897323 2207590 2317238 1309447 1127083 713261 698560 845077 847380 875088 874231 886383 899280 1016540 1012239 5301340 5497908 39.85 70.9 2
12:41:48 2024-01-24 762553 740714 202844 199110 341268 349487 384442 382219 224893 223447 286638 291155 327420 330443 4646734 4996114 7022457 6809320 1288438 1333418 300447 266630 297536 297451 345512 339045 326740 330590 217397 219728 745771 713092 1597627 1572135 451637 450933 643164 643906 811860 790474 813914 820378 850581 863318 810568 898331 2198008 2314602 1325313 1137739 712244 697076 845676 843711 867147 874555 887646 896986 1008813 1003123 5295543 5497770 39.95 70.9 2
12:41:49 2024-01-24 746590 742782 202172 197897 342825 348358 384170 381643 224718 227304 285864 291688 325153 332322 4644491 5047602 7042337 6762202 1266816 1331874 301432 264221 297572 297766 343405 337277 325528 329939 216955 219482 749268 720413 1600192 1556248 449647 446361 635708 644820 808950 781287 811570 823004 843181 852426 807062 904968 2204145 2315596 1329302 1126281 708196 696583 846004 838173 862133 874555 887646 890587 1001136 1004622 5320530 5500805 39.85 70.9 2
12:41:50 2024-01-24 746648 744652 202093 197444 340900 346411 382814 376654 224753 224484 285584 291688 325153 329975 4662797 5017494 6999334 6790247 1284339 1329278 300482 264221 296347 295862 345476 333546 325566 328512 216652 219728 749923 717178 1593614 1567677 450420 444453 634432 641519 800329 779220 816342 820378 834116 847523 811224 898696 2204145 2314602 1307490 1112556 706685 695032 838270 833289 865881 874159 878308 890996 1003758 1008194 5345453 5499520 39.95 70.9 2
12:41:51 2024-01-24 753007 742810 201006 197321 338811 347492 384061 377715 223990 223261 285236 290236 325660 327786 4654712 4959477 6985156 6808977 1309612 1331383 297762 264186 295650 299998 345476 333582 326667 325848 216652 217498 748344 711809 1648703 1576897 448645 441629 636643 638167 798064 782950 811533 811740 834396 854837 807026 888884 2193410 2324784 1303146 1119364 708196 691944 836489 833915 862742 873756 877068 887067 1007548 999650 5353130 5507216 39.85 70.9 2
12:41:52 2024-01-24 751858 742321 200097 197214 339572 346883 382004 378961 223299 222698 285517 290025 324210 328432 4667044 5018978 7033149 6820498 1291697 1332215 295892 263272 294677 297108 344819 336217 324565 326466 216652 217428 741483 709774 1612013 1572135 447489 446377 633049 636064 802603 779554 802041 810589 837066 846186 796656 886317 2191850 2296162 1278147 1128689 704162 687872 839774 837214 855938 865031 876670 886135 994001 995409 5288258 5497617 39.95 70.9 2
12:41:53 2024-01-24 746184 747141 200262 196364 338220 345379 382559 377572 222611 222948 283183 289320 323166 328860 4674763 5074520 7061205 6781184 1277872 1331874 297725 262065 295404 295714 342879 333510 323844 325480 216347 217277 751395 717963 1611396 1562889 446927 445227 628440 638325 795661 774842 802350 811740 829800 841256 797858 888847 2198008 2308045 1321323 1113351 698483 690410 834971 827953 854721 868819 872695 876810 991179 998942 5342749 5508105 39.95 70.9 2
12:41:54 2024-01-24 742096 742851 198811 195373 338775 342289 381159 375453 222543 221594 284130 288063 322196 328933 4686412 5011643 6961604 6818699 1296597 1337428 297450 261629 294713 293388 342879 332356 324565 324852 216206 215595 746596 711809 1616537 1576897 446852 439077 631259 632769 790015 774842 804754 803204 827906 838509 795616 878868 2179463 2292818 1285972 1128179 702879 682306 830449 829996 853506 859677 866890 881736 989003 983427 5297779 5505701 39.95 70.9 2
12:41:55 2024-01-24 754654 743076 199474 198996 337710 345379 377697 375489 221857 221178 281495 290033 321677 326436 4688257 5072466 7098613 6818699 1282575 1331966 295616 260865 297022 294113 342843 332608 323388 324492 215435 216939 752800 714111 1598561 1558457 442499 438732 623881 630460 793383 765622 793130 804648 826734 834297 790144 879738 2195062 2306525 1287928 1114000 695992 686715 832601 820776 846676 865140 869588 871390 981273 989007 5352155 5520518 39.95 70.9 2
12:41:56 2024-01-24 747095 743524 197780 195498 336666 342771 378907 374101 221174 219837 282320 287064 321194 327859 4698515 5032554 6961604 6809320 1296597 1333382 294936 265472 292671 292573 342879 330813 321526 324359 215248 214525 758874 711809 1607620 1574370 444003 439133 627466 629974 786430 770387 797797 796706 820104 838178 790181 872479 2176352 2284199 1309354 1119579 697485 678558 822770 825302 848671 852381 858830 875016 988006 979926 5291864 5524458 39.85 70.9 2
12:41:57 2024-01-24 762685 744230 197849 195493 336713 342915 376528 373732 220834 220299 282194 288443 321194 323363 4708514 5083299 7087735 6837180 1288931 1331971 294152 265472 296566 292085 340775 330813 319903 324586 213713 214227 749268 707746 1602274 1565111 440534 438823 621640 625482 788860 765079 792009 802375 823336 828971 784059 877780 2179436 2289262 1282059 1110967 690062 682601 825148 813753 842162 856384 861322 862487 974975 981314 5353168 5505701 39.85 70.8 2
12:41:58 2024-01-24 743264 746091 195895 194946 335918 340667 377697 372021 220307 219460 283066 284279 322686 324383 4701997 5019412 6975830 6818699 1296560 1333768 293177 260210 296639 290621 341542 329047 320388 322359 213378 214804 747200 711300 1604739 1572135 440443 436004 623881 626406 779729 765475 792877 793049 815671 829909 781556 865756 2163929 2272155 1273501 1119364 692525 674763 820539 817907 841565 846809 853386 868353 975666 971210 5295721 5524458 39.85 70.9 2
12:41:59 2024-01-24 754333 744652 196538 193617 335913 340392 374275 372875 224166 218743 281326 285762 321032 323901 4708514 5098318 7077648 6809320 1264692 1328061 295051 258823 290970 290798 338175 330374 318901 320932 212710 213530 745510 715131 1605355 1549237 436310 432543 618172 626483 783845 756218 787172 793227 811782 821955 783227 866788 2173279 2278810 1253876 1097583 687084 674691 815609 811128 838260 850535 849081 858309 969283 972911 5342749 5505424 39.85 70.9 2
12:42:01 2024-01-24 744610 739341 200492 194141 332945 340703 373679 370020 224480 217759 279671 284038 321257 322224 4708615 5015309 7000102 6837456 1302053 1331879 290281 258645 290263 288597 339198 329673 317973 319925 212044 214653 742568 705726 1611760 1576897 439740 433663 618595 619685 774943 762225 786050 787988 814127 820338 773357 857381 2157849 2270387 1315368 1114795 685125 671474 816340 815169 830268 838537 850853 862024 965781 965220 5301447 5505701 39.85 70.9 2
12:42:02 2024-01-24 750557 744758 200134 193141 333450 338068 375435 369731 219565 218402 279599 283973 320321 321406 4727271 5115191 7090013 6801408 1262890 1331874 291876 256949 290300 289404 336106 329907 316943 319665 211380 213900 743487 716154 1611241 1551654 437553 432719 614205 623368 777147 753541 785415 790794 804881 816095 777124 858341 2163929 2283700 1282059 1099146 686594 675296 807209 806125 836479 845141 842152 850719 968598 966659 5378645 5524458 39.95 70.9 2
12:42:03 2024-01-24 753697 743560 196607 192498 331614 337559 373183 372149 220488 216641 279366 284867 319317 320468 4727271 5021973 7004454 6850033 1292751 1328097 290758 256984 286723 288798 337121 326078 317937 320067 211014 214058 742568 707240 1625041 1574041 435418 430296 614205 615195 772318 753432 778211 780715 808372 819634 768413 854059 2157576 2257682 1301111 1110038 680259 665647 813568 809404 824257 836648 849398 854503 956587 957543 5284455 5515080 39.95 70.9 2
12:42:04 2024-01-24 745528 742086 196296 191891 330929 336542 373083 368244 219412 217502 277850 284668 318353 320397 4727271 5132649 7062621 6799942 1273744 1328097 289031 255407 288775 291499 338374 327437 315347 318710 210438 213273 738154 710790 1636939 1560282 436310 431211 609702 617490 770290 746394 780398 784080 801461 810182 767878 851476 2151401 2283700 1283421 1096802 682686 668589 804899 802483 829054 837239 839756 848983 962974 957543 5385929 5515080 39.95 70.9 2
12:42:05 2024-01-24 764258 743524 195436 191559 329400 337767 373971 370020 218168 216305 277850 282376 317427 319928 4727271 5024882 7042613 6830435 1285218 1328061 288085 255090 286284 288852 335609 327913 315708 318038 210214 212450 745510 706735 1589738 1561392 430481 428799 612024 612623 770561 750906 769869 776636 798984 808814 760073 851364 2150117 2239253 1290339 1100713 676711 665647 807209 797872 820428 836057 842152 842743 950085 952002 5333344 5515080 39.95 70.9 2
12:42:06 2024-01-24 747367 746081 195471 190688 329969 336813 373183 367727 218203 214301 276998 283870 316365 322865 4727271 5075278 7009929 6809320 1277946 1326104 289392 254698 286105 287594 336704 324352 317081 315802 209195 211530 745142 712830 1581203 1558457 430665 426360 608594 615217 763554 744317 773936 771534 791655 811677 763421 842344 2136256 2250062 1285416 1100713 679017 659938 799173 802483 823382 827557 832207 846458 952420 945677 5291864 5524458 39.85 70.9 2
12:42:07 2024-01-24 760522 743259 195303 189424 329626 336338 369857 367727 217632 214966 276078 283208 315191 321048 4736650 5109556 7078410 6828078 1284746 1324639 287864 254412 284559 286844 335754 327083 313535 317589 209996 210210 749102 702434 1593515 1558457 428694 428401 605545 608856 765760 744538 769018 774860 795730 798628 754227 844011 2142373 2248279 1285416 1096802 671425 662650 802617 793263 816331 829451 832360 835968 944675 953724 5360898 5505701 39.85 70.9 2
12:42:08 2024-01-24 741119 742851 192966 190651 325901 335537 372095 365451 217491 214599 275269 280591 316365 318081 4729897 5053398 6981550 6830738 1301868 1326392 286213 253243 284360 285107 335754 323260 314715 315694 209996 210385 739625 701820 1590850 1571802 429642 423444 604082 606664 759157 745065 764853 769241 791096 802419 750350 832887 2133101 2234917 1295006 1100713 669040 656495 801442 796669 811791 820473 832397 844045 940198 941972 5276910 5524458 39.95 70.9 2
12:42:09 2024-01-24 740819 742810 193577 189205 325928 333758 369561 362974 216816 213637 274356 282108 314242 318865 4739262 5139977 7046828 6820042 1277405 1324471 287220 252080 283660 284472 333830 321898 312471 315802 207638 210350 741637 707746 1565903 1553643 428052 421187 601512 606495 756447 737536 765433 768117 784365 799455 756481 831866 2131585 2240842 1297041 1091387 671903 654941 791113 793263 814136 820401 825605 836563 943265 937911 5291864 5529890 39.85 70.9 2
12:42:10 2024-01-24 750794 742145 192944 188825 326886 331776 369337 365487 215868 213603 273936 280129 313515 320784 4748627 5130198 7074794 6812785 1260714 1324434 287073 252702 283691 284144 331345 322459 311086 314435 207638 209039 744623 709924 1596900 1540017 427038 423113 599696 607992 758593 735876 763423 767573 779692 792252 752019 831668 2126851 2259282 1290936 1088284 669993 654569 791113 791016 813988 817312 821105 834743 943265 937947 5318919 5527134 39.85 70.9 2
12:42:11 2024-01-24 758340 738516 192336 187865 325010 333523 367978 363264 215072 217618 272682 280465 313480 315442 4755407 5111954 7093659 6840362 1275232 1321812 284902 255731 282539 283433 331578 321184 311381 313846 207054 209706 756607 703713 1584154 1549237 424619 419932 595534 599932 756540 729464 756000 766748 781738 788770 747591 834706 2133101 2239490 1293395 1080522 668089 655531 786059 784043 811791 820204 818770 829113 943970 938647 5399182 5533837 39.85 70.9 2
12:42:12 2024-01-24 755163 743076 191389 187865 324748 331740 367049 364320 214773 214348 273517 278199 312537 315442 4752016 5061335 7025106 6840457 1282905 1320950 284286 251991 282938 283931 329168 320437 311051 311073 207638 207668 733741 702710 1565903 1549237 422144 420552 599381 600914 753794 734917 754486 758975 775270 788974 738257 830365 2123828 2228458 1290936 1088284 662578 652650 791113 781822 804808 817889 819890 825471 930081 936586 5352155 5515080 39.85 70.9 2
12:42:13 2024-01-24 740348 742024 190323 187574 323010 331776 366204 363084 214590 213498 277720 278008 312537 313455 4743691 5056811 7011969 6852114 1298336 1322628 281747 252380 281958 281126 331847 318502 309856 310429 207054 207022 740144 697814 1581541 1561779 424017 418180 593978 597937 744983 730565 752780 756421 779692 790473 741561 823420 2117565 2206913 1315368 1092836 658817 649323 786407 781822 800297 817044 820520 822801 926377 932830 5367132 5524458 39.85 70.9 2
12:42:14 2024-01-24 741867 742024 190289 186823 324978 328742 366533 360681 214040 213597 278149 275488 311598 315478 4766281 5084538 6998168 6828078 1277946 1322517 283706 249767 282539 280372 329809 321060 310286 309626 207054 206378 733741 706735 1566319 1553643 422217 418476 596414 599636 747321 729501 755948 753599 774081 788974 740139 818631 2108518 2212600 1274657 1094428 660694 646464 786966 784804 798032 810521 817495 823017 920928 925883 5330030 5524458 39.95 70.9 2
12:42:15 2024-01-24 743781 740837 190456 186233 325014 330985 365398 361042 213709 211816 273756 277130 312166 315225 4772414 5117148 7033821 6821251 1273755 1318804 283292 249732 279617 280236 330172 319393 309170 308222 205993 206343 730048 707240 1568688 1547041 420245 414804 593120 598786 743058 726678 751509 751073 770556 784500 738512 818048 2110766 2203142 1280762 1091387 662106 645515 781919 780678 793345 802518 815099 825314 920241 921079 5261563 5524182 39.85 70.9 2
12:42:16 2024-01-24 741395 740965 189861 187681 323764 327715 363211 360934 213743 212410 272044 277764 311876 314195 4769814 5140907 7037064 6820625 1271936 1322628 281122 249203 279581 278645 328849 318869 309106 309843 204920 206165 745222 705222 1577366 1549237 419651 414112 588913 595291 740323 720348 751658 751384 769466 784391 738041 811640 2104790 2213183 1280762 1085192 660753 643586 779706 778536 793351 802446 813909 820423 917209 921079 5305127 5529890 39.85 70.9 2
12:42:17 2024-01-24 742469 738617 189295 189334 323046 326692 363175 360934 213504 211063 272007 278316 311291 313861 4767575 5112836 7005093 6820777 1272242 1320872 281550 247983 279115 278488 326833 318869 307018 306292 205244 205381 751991 705726 1597298 1545944 418026 413493 590586 594083 740125 721951 747030 744863 764942 782668 732862 811714 2099308 2206986 1270587 1091387 655117 641615 781365 774824 792226 808805 810624 811719 916486 923035 5361560 5520518 39.95 70.9 2
12:42:18 2024-01-24 743552 740792 188462 189533 321056 327723 366418 359559 212549 211534 270477 275980 311326 313092 4763792 5093084 6968834 6813836 1271223 1318841 281086 247356 278259 277621 325778 317412 306802 305403 204597 204391 745183 705726 1564689 1545494 417766 413202 589841 593955 738717 720385 742489 742645 762675 775486 728821 806996 2090972 2207377 1292523 1087510 653252 639728 777161 772160 789983 802518 807060 809336 911849 921079 5361560 5524458 39.95 70.9 2
12:42:19 2024-01-24 741635 738507 188010 189338 319541 328041 365014 358477 212514 210943 270060 275100 311073 314687 4773224 5101422 6977037 6800988 1277946 1315964 279380 246629 278687 276779 325322 315591 305616 305829 204277 207503 735212 701317 1578383 1548139 417469 411670 587251 588921 735973 720348 744388 745194 761599 775414 725616 804594 2098279 2200838 1268552 1082062 649545 638299 774685 768117 786524 802410 804696 806926 910488 919741 5361560 5520518 39.95 70.9 2
12:42:20 2024-01-24 740554 740970 187574 186564 320495 328578 363875 357506 211306 210284 270060 276279 310313 311519 4776723 5093291 6985156 6828078 1277946 1318877 278496 245870 277796 277848 326726 315482 305150 305403 203597 204713 735212 699813 1574313 1548308 417172 409770 586831 588326 732851 718242 741635 740472 762711 775378 723490 804594 2096011 2188525 1300830 1082062 647610 638372 774957 765604 784265 800287 801662 805743 911849 910520 5372693 5529890 39.85 70.9 2
12:42:21 2024-01-24 737450 740719 188206 185411 319541 327419 360192 357470 211306 209886 269608 275522 309373 311631 4772169 5083705 7008767 6841952 1292620 1316000 278271 246422 276060 277458 324833 315224 305473 306789 202602 207323 743707 693345 1589527 1553643 415399 410544 583446 583580 731881 716976 735660 737154 761671 772545 725172 802239 2090972 2183973 1280762 1078218 648622 638336 773859 763435 784265 800205 796581 802170 911885 910448 5389777 5532651 39.85 70.9 2
12:42:22 2024-01-24 751933 742385 188721 185227 319995 324816 360192 358584 210946 208939 269193 274259 308579 312144 4774812 5079265 7013792 6850147 1279525 1315249 276809 245456 273918 278383 324852 314487 305688 305710 202460 204426 743707 696043 1572830 1549237 413635 408808 582138 583293 729742 714441 734567 737981 761388 771666 719771 802239 2091547 2182294 1296677 1072755 646687 638336 770538 763435 784265 798029 793129 802356 913822 909352 5360898 5542124 39.85 70.9 2
12:42:23 2024-01-24 746590 737849 187667 184920 317453 324744 360157 356396 211687 210284 268060 273598 308649 310273 4783544 5130235 7041108 6830548 1272845 1313382 277489 244666 274373 276608 324852 314164 302659 306357 201789 203700 735665 692851 1568025 1540017 412720 410544 580954 581454 733890 711269 732927 738526 759199 763395 719601 801818 2089634 2200359 1276692 1061898 645791 635939 762450 763435 784265 790638 790873 805743 911726 902847 5318650 5550068 39.95 70.8 2
12:42:24 2024-01-24 746924 741681 186472 184307 317937 323160 360156 356467 214546 209043 267272 273563 306935 313105 4779268 5168114 7106386 6837456 1269213 1309658 276675 244666 273464 276220 323938 313019 302694 306105 200525 203853 748914 693840 1568935 1538925 412309 408231 577224 581196 728534 708290 729788 738598 755875 761953 720280 802389 2090062 2200593 1268552 1065095 648622 635940 762450 763435 783813 784491 788516 802174 905363 902209 5297702 5536971 39.85 70.9 2
12:42:25 2024-01-24 741270 737840 187659 183991 318462 323615 360880 353268 214246 209078 266826 273372 307150 311042 4779268 5189318 7084210 6813836 1249043 1313109 277489 243130 274794 275375 321942 313496 302432 305030 200490 203568 750453 702323 1564847 1530797 412720 409097 576815 582779 728364 707589 735090 737981 751537 760810 719601 792775 2074473 2191631 1290447 1072737 647610 632006 763568 762244 774948 784491 794639 798863 899160 902847 5368031 5529340 39.85 70.8 2
12:42:26 2024-01-24 742079 740304 187128 183688 317788 322287 359793 353338 210801 208148 267023 270893 306682 310932 4778232 5111691 6975830 6818343 1268621 1314315 277489 242552 272699 274114 322920 311596 302694 302221 201015 202963 757405 701709 1573704 1537834 409304 405862 578079 581824 725786 708290 730773 729003 747901 761780 714354 791935 2077466 2179331 1280063 1074355 639363 627371 761370 755847 773849 790383 792000 795406 900148 903916 5381092 5527817 39.95 70.9 2
12:42:27 2024-01-24 745730 738630 187066 183067 316032 322813 356163 355021 210801 207789 266684 271792 304834 306392 4782657 5088837 7005093 6837831 1283188 1313382 274003 243095 272368 274201 322884 310544 301246 302858 199687 202291 755453 690386 1613134 1549237 409846 403900 576407 577565 720448 707788 727860 728761 752606 763666 710123 790734 2077466 2170137 1273447 1066189 640272 631970 760754 755847 776327 784418 783803 791828 903801 901282 5388804 5527817 39.85 70.9 2
12:42:28 2024-01-24 750409 741233 186316 182635 314157 320825 359045 355953 209523 207673 265936 270138 304834 308307 4792922 5096659 7028250 6830435 1269213 1309658 274651 241977 273629 273171 318923 313554 299422 301232 199792 201715 748914 692340 1552703 1537333 408493 405718 574742 576129 726264 705176 725237 731032 750020 753177 710381 790734 2085256 2191631 1266517 1056453 639817 629183 754308 753664 774948 782106 780944 797416 898549 894807 5306913 5527817 39.95 70.9 2
12:42:29 2024-01-24 743957 737682 186051 182053 315742 319819 358099 355021 209126 207528 264714 270774 306672 308162 4790377 5181975 7090013 6819047 1244186 1309621 274039 242661 272177 272528 318958 310580 300072 301654 198715 201445 747376 698313 1571074 1525904 410240 403900 572147 577836 719661 701083 727860 729410 739179 752954 712401 783738 2072611 2176303 1284216 1066610 640272 624767 756517 756900 765997 780710 784697 791202 891859 895556 5368528 5534234 39.85 70.9 2
12:42:30 2024-01-24 739369 736318 184836 182646 313504 320161 356449 351956 208869 206347 263974 269483 304660 306392 4783544 5117058 6961604 6801101 1283188 1312449 271917 246281 273435 271058 321731 311156 301170 300775 198404 200988 754492 690855 1556121 1548308 407334 400540 568072 572661 717585 701083 719370 724016 745645 755112 707756 783799 2072611 2170137 1258377 1063411 636413 627298 756517 749796 772842 784174 778832 789238 897310 893548 5335890 5533837 39.85 70.9 2
12:42:31 2024-01-24 746800 735498 184918 181776 313351 320528 356008 352028 208869 206416 265851 270635 305214 305458 4795454 5161308 7050434 6828078 1270120 1308655 272368 242661 272243 271472 317070 312408 299546 299444 198404 200323 737158 690855 1568058 1535150 405891 402375 570121 571976 721195 700089 717222 728244 743433 748337 706253 783799 2071533 2182424 1270587 1056757 637321 626837 751518 751347 773385 776911 778239 789351 888562 886091 5299628 5532350 39.85 70.9 2
12:42:32 2024-01-24 739716 738045 185154 180905 313754 318816 355379 350858 208300 206313 263096 269351 302440 306428 4802301 5193101 7072822 6792791 1249970 1306918 272749 241980 273049 269820 317995 311156 297789 300319 198625 200358 752718 695323 1547259 1530797 405891 400861 567266 573507 712412 695037 718314 721896 738968 755912 707793 781435 2058921 2167083 1271756 1069244 636413 620104 753618 750020 766705 779605 780796 781254 887526 889389 5354475 5524458 39.85 70.9 2
12:42:33 2024-01-24 742241 736200 184836 180870 312833 319299 354002 351690 208730 205420 263464 268463 308184 306644 4798876 5120861 6994481 6837456 1283188 1309584 270451 242320 270410 269409 318958 309803 297789 298501 198625 199661 755843 687897 1566135 1543300 405028 400295 569534 570356 712916 697081 716492 719541 742792 748373 702656 783305 2068194 2170101 1275909 1060387 631898 624841 751518 746199 770054 775261 773264 783556 889485 887639 5316511 5529558 39.85 70.9 2
12:42:34 2024-01-24 745828 736345 184832 179692 313565 319309 353893 351956 207536 205101 264460 268463 303290 306090 4798876 5170650 7103204 6820625 1247665 1304136 272749 240446 269473 269820 316009 309292 297789 298222 198589 199106 752718 698313 1557742 1519420 405028 401246 565663 573602 713458 691948 717259 722465 733885 747227 702048 774413 2058921 2167083 1271756 1058491 635177 620701 750752 746979 760819 770254 774403 783460 881133 882159 5361560 5524458 39.95 70.9 2
12:42:35 2024-01-24 740352 738286 183627 179980 311314 318110 355505 349800 206925 204748 264460 266395 303503 305458 4798876 5122612 6952172 6799942 1272242 1307690 270416 239904 270567 268146 316009 308347 297789 299423 198066 198759 764574 688881 1553919 1543300 404447 399166 565663 568705 708391 696058 715982 717502 736591 747211 697086 777881 2063318 2148643 1270587 1063259 631552 622877 751630 742774 762871 775204 768933 778282 889959 885976 5337677 5533837 39.85 70.9 2
12:42:36 2024-01-24 740591 734205 183049 180020 309599 319083 351974 349765 206890 205101 261788 266869 303503 304778 4797711 5155788 7055929 6835327 1263419 1305990 269370 240819 268006 268555 315694 308384 297363 298049 197232 199106 748703 692357 1573456 1520332 399576 399166 562330 570356 713494 689414 710187 719031 731773 740769 701161 774542 2055488 2183973 1270847 1055365 630651 616127 742376 744900 761178 766247 776060 781217 876289 874068 5345339 5541742 39.85 70.9 2
12:42:37 2024-01-24 742079 736084 183715 179310 310842 315911 354002 348747 206856 208383 264050 266869 301698 306436 4804820 5161308 7033149 6801101 1259814 1304136 270640 239329 268455 267739 317661 306167 297789 297356 197509 197759 744298 696320 1562943 1530797 401456 396813 565663 569511 706386 692474 714382 713302 732847 745052 691916 769869 2054026 2142192 1256342 1055930 628852 619366 747261 737944 759701 770618 764430 774268 883142 879448 5372098 5533837 39.95 70.9 2
12:42:38 2024-01-24 742353 736377 182327 179095 308305 317734 351866 347661 205938 204429 261680 265806 302581 303149 4794217 5161308 7007139 6821806 1262517 1304136 268177 238959 267183 266554 315874 306577 295142 297811 197370 197621 759812 687280 1558764 1528074 398976 396777 560537 564440 709397 685895 707696 717502 731892 738246 699138 776107 2054026 2179441 1275909 1049949 630651 617623 741756 742718 762444 766088 769998 777928 873843 875498 5288233 5533837 39.85 70.8 2
12:42:39 2024-01-24 736331 737031 182720 178531 309714 315874 351866 348879 206712 204285 261716 266614 300783 303601 4811680 5168114 7033149 6809320 1257119 1305990 269405 237851 267183 268520 315838 304568 295758 297050 196955 197449 758225 696320 1567019 1528074 398976 395589 563559 567023 705886 690392 710150 709314 727501 739359 691941 765359 2052916 2141737 1271756 1060114 623942 616274 744398 733514 754649 767869 765153 769836 880542 874357 5395772 5527134 39.85 70.9 2
12:42:40 2024-01-24 755148 736641 181824 178531 309410 315838 351011 348675 205253 204859 261716 264782 301204 301723 4802301 5107541 7033149 6828078 1266779 1305990 267955 237816 266363 268520 314692 305641 293993 295436 196955 198053 748337 684956 1550321 1526989 398937 394369 558644 562756 706386 683848 703072 714349 729364 735028 692968 771001 2054381 2170129 1231556 1046996 627956 615837 738041 740047 757956 761771 764064 774380 871333 871191 5278808 5533293 39.85 70.9 2
12:42:41 2024-01-24 733784 729967 181571 177239 307808 314998 350558 344465 205253 204716 260580 265218 299871 302147 4811680 5228207 7060486 6799942 1249523 1303210 267921 237081 265954 267320 316037 304533 294036 295780 195783 196970 758225 693345 1555001 1521578 398088 391753 559743 564042 701221 683921 708200 709314 724204 739323 691941 764176 2042995 2148015 1246835 1057094 621245 610573 741192 734964 751509 764091 765153 768706 871911 874080 5388064 5539262 39.95 70.8 2
12:42:42 2024-01-24 742130 730134 181536 177684 310030 315100 348657 347138 205395 203999 261423 266344 299836 303553 4814185 5111954 6995115 6840059 1269213 1304136 272402 236880 263886 268520 314950 303393 294934 295185 195745 195878 761399 688881 1548435 1525904 397741 394369 560537 562357 706386 685931 703812 709314 725340 730345 689548 767539 2054381 2160886 1240062 1041357 621245 613981 733011 732876 752579 757450 756241 773839 875046 866382 5325936 5529614 39.85 70.9 2
12:42:43 2024-01-24 742348 729958 180745 177243 308724 311983 350804 346301 204264 204285 259995 266157 299591 302395 4807324 5193008 7107179 6818699 1249026 1300166 269118 236349 263851 267767 313516 305460 293702 294921 195161 195844 758225 693345 1561890 1512358 396396 393155 556547 564356 702253 681974 704071 710321 719971 733256 689650 765472 2041244 2154753 1257218 1047742 624809 608296 733867 733908 747288 756167 764317 767577 864972 865271 5354475 5520518 39.85 70.8 2
12:42:44 2024-01-24 738151 734536 180655 176817 306415 311983 349783 343466 204264 204142 260836 264344 298892 301688 4810116 5159347 7005093 6804464 1257119 1300438 269308 235550 265068 266091 313480 304594 292213 292476 195780 194658 737645 688881 1568290 1528627 396959 392312 556547 559104 697219 683364 703035 704160 724497 735406 685525 761958 2042698 2130039 1255142 1051077 620359 610988 735950 728858 750784 762313 753306 765055 870063 866382 5323938 5512159 39.85 70.9 2
12:42:45 2024-01-24 742957 734039 180646 180355 306978 313850 346284 343502 203913 203038 258395 266344 297988 301193 4814185 5181827 7050434 6828078 1259814 1300401 266087 235585 263078 265683 312090 302222 290334 295794 193894 195301 758424 685311 1554833 1516658 394119 392312 550045 560367 700724 676753 697894 706602 719582 728971 687771 762726 2041244 2163962 1248911 1042844 621245 606257 728858 731549 750405 756972 758916 765327 859654 861355 5286316 5520518 39.95 70.9 2
12:42:46 2024-01-24 734632 733899 180391 180285 306987 311474 347364 344738 203596 202365 259194 264820 297502 300807 4814185 5167062 7005093 6801290 1253538 1296643 267798 234789 263851 264463 311546 301763 291494 291516 195126 195687 737645 684956 1553231 1530797 395834 391205 554475 555927 693173 680709 699162 700954 722339 729683 684626 761208 2039754 2137810 1250988 1047742 615951 607363 731755 727216 747145 756790 750025 762842 866268 862463 5312712 5525947 39.85 70.9 2
12:42:47 2024-01-24 742993 733908 180097 180280 306546 312897 345485 343431 203280 202861 257564 265598 297502 300695 4790802 5176100 7042314 6818699 1257119 1296643 265678 234893 263008 264463 311109 302871 289726 294022 193077 196941 732832 690386 1546409 1516658 393246 391758 551747 557881 698702 676298 697490 704020 717309 725517 686611 760122 2036272 2163961 1268727 1041160 618591 604831 727870 731835 746192 752706 755643 764444 857886 856366 5288164 5524496 39.85 70.9 2
12:42:48 2024-01-24 735748 730323 180071 179967 306987 310931 346805 343015 202965 202083 258794 263536 297464 302548 4804557 5172541 7018792 6809320 1253538 1300401 268288 234100 263043 264023 311109 302724 290573 290665 193894 195276 730063 685934 1576929 1528627 395273 387907 550081 553698 693932 680641 697100 700033 719317 731183 680640 757304 2039792 2124168 1258377 1044760 615467 608212 733011 724566 744606 752909 747058 760089 864972 861319 5350388 5524458 39.95 70.9 2
12:42:49 2024-01-24 742278 734137 178937 177403 304901 310966 345485 343015 202965 203003 256736 263715 297502 299278 4821059 5181827 7037064 6818699 1257044 1300401 264494 234100 264146 263619 311188 303442 290783 291551 193247 195276 750290 683979 1546322 1517482 391123 390102 549018 556258 696897 673312 694013 700567 715440 721260 684626 760197 2033373 2157863 1240604 1036507 619474 603039 724699 728724 745245 748436 753529 761720 855456 857266 5286317 5525947 39.85 70.9 2
12:42:50 2024-01-24 733141 733903 179612 176779 306123 309555 345485 343015 202650 201063 257493 263168 297783 301230 4807324 5187433 7028138 6809320 1249376 1296643 266122 233379 263959 263180 310131 301832 290202 290153 192942 195276 753464 686915 1558215 1521306 393525 387799 553277 554605 690836 678365 695763 696953 715476 727723 676857 750902 2029661 2114938 1235545 1044335 613591 605935 728858 721896 738466 752597 746255 753208 862202 857266 5333344 5524458 39.85 70.9 2
12:42:51 2024-01-24 741358 730323 178092 176779 302409 310024 344412 343015 201744 202330 255912 262328 296119 297025 4826992 5174463 7028138 6801101 1253994 1296730 263614 232985 263215 262376 309400 302552 288775 290701 191995 195003 732832 685934 1570576 1510213 389948 387547 548762 555862 695670 670454 692530 696953 711914 720517 680332 750916 2025302 2148643 1230221 1039479 613326 599049 721684 724566 741219 747327 749492 756144 851188 854170 5299378 5525947 39.85 70.9 2
12:42:52 2024-01-24 739173 732860 178407 175784 305872 308151 344412 341066 201676 201098 257383 261493 294779 300482 4811492 5174463 7014445 6799979 1246342 1294770 265271 236740 263215 261975 308257 301161 288917 288834 192637 194150 737645 683349 1554059 1525308 393294 386277 549613 552406 687417 673423 692530 694835 714390 720994 676377 746588 2021831 2114524 1242681 1041790 611585 603650 724699 721550 741667 748436 744379 755846 856510 854810 5314705 5523178 39.95 70.9 2
12:42:53 2024-01-24 741400 731828 177811 176030 303267 309772 342672 342460 201398 201063 255912 261528 294334 300944 4821529 5202280 7092945 6823208 1249921 1294889 263834 232626 261590 261975 307791 301161 288775 289202 191460 193938 748703 690855 1527782 1505818 391616 387511 548529 555110 691473 670454 694508 696916 710399 720517 674736 746436 2018960 2136390 1240604 1038830 612455 596856 723738 722174 733858 744692 744537 751069 851790 854170 5352155 5518072 39.95 70.8 2
12:42:54 2024-01-24 735711 730287 177811 175793 304191 309165 343449 340837 205721 200432 255947 259935 296668 297523 4811455 5148049 6967099 6799942 1253538 1295724 263957 236466 261734 261140 307791 299947 288779 287993 192298 193607 759217 679448 1560140 1529657 391059 384109 547321 548593 685401 670929 688409 693083 711255 720244 670789 746735 2024776 2126655 1240604 1032491 606626 599622 721647 716449 738685 744018 744379 755767 856920 849952 5291864 5525947 39.85 70.9 2
12:42:55 2024-01-24 753528 732865 178083 175232 304896 308669 344937 341942 205294 200467 255161 261310 294368 297487 4807986 5194891 7052327 6799942 1231320 1292854 262843 233357 261734 260741 306362 300408 288165 288610 190620 193607 747909 686787 1545605 1516009 390785 382960 544487 551858 684686 667513 691030 691844 706382 720792 674736 746474 2018292 2117976 1230221 1044760 607416 596306 723673 718484 732911 745065 745925 749415 849911 847460 5344517 5520242 39.85 70.8 2
12:42:56 2024-01-24 737190 732869 181333 175473 302098 308151 342925 340598 205651 199492 255161 259935 295240 296996 4826992 5119143 6985156 6820663 1258915 1293698 261970 233193 261185 260923 306861 299809 288368 288797 191390 192997 753464 680177 1549691 1518924 388841 384109 544487 546934 685886 665833 684394 693018 708319 716457 671773 750893 2021831 2133362 1242681 1031023 611840 598624 718617 719504 737022 740943 741355 751328 845606 847551 5267505 5515080 39.85 70.9 2
12:42:57 2024-01-24 730995 731828 181307 174709 301427 306933 342997 338511 205616 199110 254733 260730 298436 297270 4812704 5170778 7003807 6796430 1247741 1294889 262808 232702 260379 259549 306362 299758 288775 288391 190620 192716 751155 684820 1538318 1523139 389948 382960 546035 548587 682744 669468 688595 689432 703232 717205 669493 744128 2018292 2102761 1260246 1038390 606626 597739 719638 714349 734898 745153 735748 746357 849911 848150 5323938 5520518 39.85 70.8 2
12:42:58 2024-01-24 740246 731568 180986 174674 299602 309542 341888 338820 204938 199492 254342 259900 293999 297487 4823550 5202280 7059759 6801177 1240979 1291218 262005 232538 259140 259584 306861 297599 287117 288883 190544 192986 747116 690249 1533832 1504568 389394 384109 543715 548557 684413 664203 688595 691881 702358 712426 672913 737916 2012559 2117976 1230221 1041906 608357 594545 719638 717466 726923 739350 742190 744379 843866 849952 5352155 5516582 39.85 70.8 2
12:42:59 2024-01-24 732138 732856 177527 175258 300931 306933 342997 337219 205116 199179 254342 259684 298503 293587 4811455 5149356 6975830 6808977 1266460 1292900 259941 232538 259977 257970 306362 297527 287767 288689 190544 192716 747116 679448 1567303 1516754 386019 384282 546035 546665 685696 665688 679483 685913 704384 711944 664137 745910 2016093 2123759 1256005 1026110 603182 596231 711419 709097 730931 737514 736652 749122 848036 838410 5305127 5523178 39.85 70.8 2
12:43:00 2024-01-24 740246 731683 180789 174474 300930 305926 342997 338273 201473 199770 258742 259108 293856 295493 4832639 5222669 7040833 6785720 1231740 1291218 260373 231815 259977 262568 306861 297239 285151 288689 189945 192377 739180 686295 1536015 1510382 387152 382078 543322 546897 678402 662321 682564 682900 701872 716457 667070 737935 2003287 2110266 1236922 1038793 602325 585559 715531 710063 726747 739422 739015 745342 843113 847357 5367132 5515080 39.85 70.8 2
12:43:01 2024-01-24 739369 732865 177621 173521 299078 306609 339791 338784 201473 197970 259034 257891 294383 296778 4814185 5121220 6994481 6813836 1256223 1291218 260157 231367 258342 258004 304815 297239 286544 286683 189979 191787 748703 678478 1526136 1511702 385399 383196 539767 543544 680847 661383 680264 689979 705382 708139 667107 742186 2014722 2120889 1225817 1026110 604752 594545 711419 711177 729715 730120 735080 745342 841370 838374 5275036 5512649 39.85 70.8 2
12:43:02 2024-01-24 730481 730620 177501 173806 298660 306595 341335 334724 204903 197901 254636 259504 293764 295565 4823550 5224386 7013132 6776735 1243679 1291218 261815 230573 258125 260242 306717 295251 286463 287809 188670 191608 748901 687280 1533105 1512427 386604 382655 542944 545463 677922 662763 685129 683150 698182 710278 662399 735015 2007488 2092651 1244132 1033962 599396 594545 717091 709780 728331 737198 730764 739876 845302 838446 5318896 5520518 39.95 70.9 2
12:43:03 2024-01-24 751838 729838 176748 173521 297964 306825 339719 336675 200877 198452 254780 259039 293431 295150 4830437 5215313 7060486 6801064 1240732 1288386 259545 230861 256830 260170 305674 296084 284987 286754 189611 191237 742355 687280 1519569 1497151 385363 383196 539077 544620 678883 659652 683178 685840 697214 709393 664607 736142 2006137 2111763 1245404 1034698 605012 589234 712930 710100 721983 730012 736127 737667 837068 838446 5359807 5515080 39.85 70.8 2
12:43:04 2024-01-24 731770 732860 176713 173451 300943 304672 341816 334653 200877 197832 254241 259658 293451 298421 4826992 5141246 6966505 6801290 1264323 1291011 257966 230936 257046 259186 306393 295139 284987 286083 189611 190935 743942 679448 1531649 1513854 381997 381001 541024 542774 678883 663224 676982 680727 694147 703377 662555 737663 2010856 2111763 1253885 1020285 599005 590705 706363 705158 725717 730048 728581 744068 843866 836593 5310880 5532350 39.85 70.9 2
12:43:05 2024-01-24 738110 730798 176757 172904 298550 303070 340820 336168 200387 198487 252774 257464 292799 293765 4830437 5230098 7051853 6781479 1231320 1290228 261595 229896 258092 258170 304779 295498 283127 286961 189611 190935 739180 685803 1526444 1517244 383187 378749 538315 544316 675402 658641 679296 678764 693205 711255 663810 734004 1997344 2095594 1230562 1035435 597284 588312 710418 702061 720417 734323 732323 739332 841407 838302 5388064 5522958 39.85 70.8 2
12:43:06 2024-01-24 741482 731828 176704 172393 297757 304922 338731 336711 199900 197866 254241 256435 292835 292871 4821769 5146646 7003807 6809655 1247585 1289173 260604 229860 256866 258569 303035 297491 283025 285432 189611 190035 739180 677509 1526434 1507139 382033 378857 532054 540106 677922 653807 673271 682661 696720 705772 664281 736836 2001863 2122627 1251764 1022464 601211 588959 706363 709277 726232 727851 731840 739839 832229 829433 5275036 5515080 39.95 70.8 2
12:43:07 2024-01-24 728922 729469 176686 172286 297650 303106 338731 334653 200074 196598 254241 256647 290705 294574 4830437 5178065 6952172 6781184 1246305 1292864 260165 228826 257623 257518 304136 293841 283467 285851 189611 190000 742553 675797 1537387 1517482 381457 377310 537934 537781 672348 656536 672279 676256 699193 703377 660633 734978 2003287 2104795 1247524 1025379 595681 588729 705863 700997 724690 734577 727474 737107 838920 829361 5288045 5515080 39.85 70.9 2
12:43:08 2024-01-24 740481 729788 176430 171769 300182 303745 336693 335627 199136 197523 252666 256435 291058 293908 4839365 5194521 7077874 6783532 1229114 1291011 261374 228081 255788 257518 302538 294597 282398 284303 189078 189736 739180 680908 1555698 1505128 383224 377360 534887 540362 670665 653127 676774 679579 692153 703413 661893 727823 1992597 2093324 1243283 1033962 599005 585403 709914 705657 719628 727887 731803 733863 833444 836630 5342749 5505701 39.85 70.8 2
12:43:09 2024-01-24 732103 729961 175587 172010 297554 303995 337639 334393 199900 196564 252702 255867 292227 292835 4832916 5139977 6961604 6801101 1252570 1291011 259181 228541 255002 257122 302903 294354 282788 283219 189477 189105 751877 675577 1540315 1505967 378704 377928 533714 536336 673561 653127 671430 681472 695242 700196 660415 732742 1996852 2117269 1241163 1020248 599860 586232 702267 706194 721473 724713 728581 739369 827353 829918 5265617 5515080 39.85 70.8 2
12:43:10 2024-01-24 727919 729176 176126 171470 297973 302114 337922 334001 199274 196598 252738 257120 289893 293494 4830437 5170650 6947166 6789923 1258486 1291011 257911 228897 255037 256296 303710 292733 281839 283675 188812 188933 740767 675577 1555836 1515078 380405 377045 537213 537964 673561 655536 669923 673760 693205 700302 655061 732258 1997564 2105744 1245404 1016784 593910 586232 701198 700792 719628 727564 724675 737116 837068 829649 5284192 5515080 39.85 70.8 2
12:43:11 2024-01-24 736596 729473 175271 171619 297261 304512 338184 335890 198375 197179 251848 260807 290580 291980 4825251 5224383 7022196 6783305 1231305 1289265 258778 228187 256146 255544 303333 293841 280832 284303 188935 189209 732832 682371 1534141 1501495 378668 377001 533750 539179 667785 653054 671290 673220 685133 703304 655540 727786 1984742 2090356 1224201 1029484 592224 582779 705156 698583 715522 728138 727333 730593 836740 829397 5389777 5514476 39.85 70.8 2
12:43:12 2024-01-24 740424 729719 175027 171615 295450 303553 336658 334001 198409 197214 251068 256760 290445 292734 4818365 5187284 7009447 6811765 1249376 1287337 258046 228187 256314 256261 301584 293841 281940 284083 188281 188649 721468 677026 1533282 1501719 378519 376407 531486 537167 673450 650320 669521 674237 685133 694399 656541 727373 1994014 2114938 1235242 1021737 593979 580169 700701 701064 716537 721431 726443 734945 827287 829918 5308757 5515080 39.85 70.8 2
12:43:13 2024-01-24 732807 728730 174839 170680 298045 300213 336587 334001 198375 196257 251104 255429 290139 293665 4835907 5170111 6932592 6792791 1253098 1288076 256902 227480 254931 255260 302079 294443 280796 281852 187885 188057 724593 673653 1551855 1516658 378519 373892 533750 534986 670984 653127 668057 671533 685205 698327 653169 727373 1993741 2096587 1215683 1016060 590559 583371 699175 696003 718571 725512 719398 734671 832854 820419 5295721 5515080 39.85 70.8 2
12:43:14 2024-01-24 738147 726052 174966 170148 297657 299373 335574 334001 197652 195985 250679 256042 289224 293037 4835907 5198287 7043209 6783305 1223092 1287161 257694 226582 254931 254689 302046 294537 279231 281852 187489 188057 751877 680177 1547533 1501681 378519 371954 529199 537344 663837 647525 669997 669633 686101 698157 653206 722442 1981922 2081149 1224201 1026110 589653 576870 702693 694454 710296 725512 721481 727790 831603 829918 5383449 5515080 39.85 70.8 2
12:43:15 2024-01-24 738842 728657 174121 170646 294028 302266 334635 334001 197996 196564 250481 255792 289013 291144 4825251 5189204 7008767 6805743 1246090 1285505 256686 227092 255193 254689 300213 292197 278348 281887 187489 188023 704295 677509 1552272 1498166 377447 374190 529126 534751 669715 647420 664125 672964 686101 692266 655061 726993 1984742 2102543 1236922 1019486 593636 579125 698679 699078 710409 718138 726540 727894 825531 825133 5337677 5505701 39.85 70.8 2
12:43:16 2024-01-24 730213 728821 174009 170148 294104 300779 334635 332449 197721 197366 250291 255757 288785 288617 4832916 5164081 6980469 6801498 1258410 1284590 256686 226389 254005 255509 302156 292045 280153 280139 187358 187817 740767 674829 1526857 1503138 377982 377272 532093 533202 669241 650357 665577 673441 685133 691256 650288 723543 1992597 2099562 1230221 1016118 593910 582028 698184 698583 715522 716013 717213 727894 825531 820383 5273150 5501281 39.85 70.8 2
12:43:17 2024-01-24 726784 727291 173888 170109 295289 299303 336347 331982 197687 199069 250679 255578 287303 293678 4839816 5190978 6951945 6791744 1241903 1287337 257117 226038 255590 253978 299848 292159 279240 279678 187706 186777 742553 672898 1530575 1512358 378519 374080 530323 532070 663598 647456 664051 667629 685133 694399 649332 722479 1984742 2089787 1219837 1015063 587975 576870 696209 691894 715522 721359 718526 728447 827389 823857 5288050 5515080 39.85 70.8 2
12:43:19 2024-01-24 738243 726496 174161 169276 294064 298849 333983 332558 197070 195035 249518 255221 288347 293356 4825289 5209684 7057226 6791744 1223092 1283677 257478 225654 254832 253659 297633 296557 278383 280762 186821 187591 747116 677509 1560098 1498166 378519 373552 526108 533309 660547 644847 664125 667629 681567 698060 652207 719260 1975469 2074690 1219960 1025379 587138 577486 698184 690917 709093 721395 719361 725684 826701 825133 5361560 5508175 39.85 70.8 2
12:43:20 2024-01-24 737265 727591 173330 169801 293489 300731 333695 333730 196421 195035 249307 253659 288785 290902 4830161 5154191 7008767 6810609 1243566 1283677 255504 226003 252720 252529 297598 296173 278974 281728 186821 186777 729658 673173 1521512 1497225 376378 373816 527131 531244 663837 643477 660185 669596 681661 690724 652244 721416 1981922 2099562 1232682 1016784 590494 576261 695188 694687 707356 716448 719398 725684 820108 823271 5333344 5511146 39.95 70.8 2
12:43:21 2024-01-24 730731 726492 173300 169038 294389 297631 335872 330907 197035 199001 248747 254403 287295 288752 4830437 5141133 6952285 6791848 1258486 1283677 255112 225950 252576 252459 301193 290943 279725 280116 186298 188519 732832 675577 1517381 1503934 374181 373024 528930 531244 661928 646505 660699 663682 683301 688203 645841 719223 1984742 2095101 1236922 1011013 589653 576834 693150 692713 709256 712417 714410 725130 820725 820533 5269382 5505701 39.85 70.8 2
12:43:22 2024-01-24 728922 725535 172989 169000 294503 300748 335872 329373 197070 198894 248328 254794 286134 291215 4811455 5222457 6992086 6772879 1234732 1283677 256433 224747 252684 252494 297633 290483 279761 278335 186014 186226 719906 676542 1520368 1503138 377447 372543 528415 528921 659613 646469 663580 665489 683086 692266 644926 718498 1981922 2080877 1230562 1013893 585886 577895 691978 689884 711301 718138 716482 725130 824326 818449 5297659 5520518 39.85 70.8 2
12:43:23 2024-01-24 737063 726782 173334 168698 293945 300028 333405 331982 196421 198930 248328 254013 287073 290733 4839816 5220660 7045195 6782825 1222219 1282764 254936 224053 254150 252283 297919 292019 278938 279218 185741 186226 716781 676542 1521238 1493918 376112 369880 522968 530868 658177 642111 661158 662909 675059 691779 645488 716417 1972787 2062746 1213599 1021737 584637 575410 696702 687895 704284 716553 715464 719264 824056 820347 5367132 5507216 39.85 70.8 2
12:43:24 2024-01-24 747481 726496 172200 169004 292556 299605 333441 331910 195638 198894 247944 252882 287438 288595 4821807 5212105 7015727 6791504 1240320 1280070 253300 224781 252434 251686 297487 290381 277763 279846 185151 186192 704477 676542 1528398 1488920 373875 372498 523076 531281 663399 640259 660401 665707 677438 685385 645841 713219 1974065 2078199 1226321 1022464 588813 574597 696209 691894 704320 712417 716482 720114 815785 819120 5350388 5505701 39.85 70.8 2
12:43:25 2024-01-24 726829 727560 171857 169624 290789 297595 333983 328911 196284 195422 247980 253755 286421 288617 4836364 5162916 6982226 6796015 1249026 1281961 254079 224556 252220 252285 296578 290291 278974 279390 185741 185319 721468 671936 1543794 1497337 374144 369880 523814 525759 660547 641202 658548 665670 676155 685385 646473 718498 1978006 2099562 1209254 1012452 585886 573407 689492 690863 706354 712309 717503 723275 813945 811405 5307102 5507216 39.85 70.8 2
12:43:26 2024-01-24 731004 725716 172187 167966 292352 298027 333947 328875 195808 195422 247696 252073 286534 288031 4836364 5172723 6940697 6782312 1254890 1278891 252524 224399 251086 251093 300707 288477 278546 278997 185151 185353 716781 674614 1514763 1503138 369763 369844 523076 526910 659613 641818 656841 663280 676155 683242 641134 714308 1975469 2085914 1245404 1007317 587556 577077 690018 690863 707857 709199 709097 719227 815171 811369 5242539 5505701 39.85 70.8 2
12:43:27 2024-01-24 726443 721404 172247 167928 290577 297919 332900 326895 195876 194876 247718 252847 290224 290286 4825289 5201142 6983773 6772879 1231191 1278256 254079 227535 251578 252770 297847 288734 278154 278177 185187 187164 747116 672898 1510304 1503138 374710 369772 524185 522693 652863 643934 657812 660465 676191 689263 642116 719522 1974065 2076727 1226321 1004594 583807 573676 687054 683866 705318 712309 708976 721384 818299 811686 5284700 5515080 39.85 70.8 2
12:43:28 2024-01-24 733826 721309 171857 167782 292324 296484 332900 329640 195198 195865 246382 252671 290633 288586 4831650 5252724 7035141 6763447 1226593 1277313 253265 223326 252040 249386 297595 288550 276559 277947 184247 186901 708969 677509 1510944 1490888 373015 368660 522968 528921 654783 641202 661640 658524 675046 685385 640190 707991 1972663 2059885 1226067 1016060 583807 576261 691978 686885 705355 712417 708191 717405 817685 811441 5320137 5511146 39.85 70.8 2
12:43:29 2024-01-24 732039 726778 171460 167962 289655 297559 331623 327883 195198 194876 246418 252073 290153 290733 4837659 5238054 7021673 6762239 1218171 1278256 252524 224990 251686 250464 296686 288667 276948 279390 184177 187199 699679 675577 1530270 1490888 372979 368105 521187 525759 652083 635980 658316 658488 672959 685385 642987 707955 1964240 2056444 1219960 1016784 580390 573676 691978 682827 701189 711808 708191 715329 817721 816068 5378645 5505701 39.85 70.8 2
12:43:30 2024-01-24 735571 725199 171031 167928 290338 297637 331856 327883 195164 198580 245968 252460 290633 286235 4841123 5200457 7040166 6790563 1238831 1274564 252246 223292 249500 250115 296910 288071 277178 279676 183698 185353 716781 678478 1510214 1484698 369618 369808 522702 527282 658410 634634 658316 662340 670988 680292 641845 708667 1960594 2069006 1217840 1020012 584637 567856 691487 687932 700194 709968 710178 713187 808601 811441 5345339 5497851 39.85 70.8 2
12:43:31 2024-01-24 726904 721323 171061 167633 288746 297919 331354 326895 195929 193988 246418 251268 290224 287684 4844591 5148049 6952096 6783305 1244111 1276408 252246 227427 249464 249386 295236 288152 276559 277643 184529 185372 718344 668198 1552815 1492858 369618 368660 519348 524387 654783 635641 651977 660465 672484 679265 644012 709499 1964797 2075031 1217840 1010739 583807 567748 687541 686885 697187 707115 708019 714276 808030 810155 5333344 5505701 39.85 70.8 2
12:43:32 2024-01-24 727940 721318 171039 171118 289871 295128 331892 325910 194894 194295 246003 250883 290047 284924 4834198 5140907 6947091 6774359 1253098 1277102 252280 227356 248448 249351 298280 285940 277051 277499 183651 185372 724007 671084 1509493 1493918 369655 369808 520855 524387 655745 636429 651977 662340 676480 680292 641134 710114 1966197 2090356 1198426 1007797 581251 568728 684034 683866 699165 707115 710178 717953 808913 810540 5299378 5496322 39.85 70.8 2
12:43:33 2024-01-24 727902 721278 170829 171091 290277 295579 330853 325840 194913 194295 245589 250500 290153 285860 4841123 5169431 6937169 6783069 1253098 1278012 250982 227391 248274 253684 297601 286240 276381 277396 183523 185892 718344 671566 1515330 1493918 369618 369215 522332 523644 655745 637402 650981 661401 675010 677359 638345 710077 1963404 2087393 1209359 1006467 580301 568728 682758 685355 700691 703404 709638 716385 806624 807040 5277028 5492402 39.85 70.8 2
12:43:34 2024-01-24 727940 721354 171074 170747 289871 295128 329889 325910 194556 194295 245589 249666 289877 286436 4841123 5165737 6912299 6768968 1250415 1281659 250739 227356 249464 253293 296973 286463 275815 277396 183325 185372 693697 671936 1525537 1493918 369299 367258 522702 524015 654320 637439 651054 656627 673983 676372 636170 710839 1971262 2075256 1228441 1004320 582978 567856 682758 685355 700202 703404 707184 715329 807195 807003 5248694 5501774 39.85 70.8 2
12:43:35 2024-01-24 724726 724736 170886 170787 288794 295579 329853 325875 194522 192732 246175 249735 289674 288473 4843762 5194014 6960545 6771516 1233825 1281852 251717 223136 249500 250466 295895 287095 275078 276546 183815 185242 693697 668198 1509049 1503138 369299 365277 521593 522902 652802 635980 650936 656554 672995 676372 635719 709172 1969862 2080895 1211479 1004320 582978 567892 682758 683902 700202 703368 706178 714313 807195 807003 5248694 5505738 39.85 70.8 2
12:43:36 2024-01-24 723585 721318 170759 170751 289097 295128 329853 325612 194556 192732 246003 249769 285276 288545 4850597 5192298 6979356 6766689 1235142 1280030 251682 222944 249464 249727 295687 286365 275255 276316 183651 184819 702756 668198 1514699 1501793 369299 364218 520083 522126 651380 630992 649549 654628 671061 676336 634818 708126 1969862 2071647 1226321 1003166 581288 567820 682758 682863 701189 702800 704099 712174 807195 802356 5248694 5505701 39.85 70.8 2
12:43:37 2024-01-24 723349 724740 169956 170747 293976 293979 329355 323952 194590 192732 245417 249735 284876 288214 4850597 5200509 6951660 6742788 1236546 1279121 251227 222944 249218 249270 294699 286391 274799 276475 183162 185077 713656 668198 1517535 1500296 368775 364182 520083 522496 651380 636092 649512 654592 670988 676227 634781 707622 1969012 2074884 1234802 1001703 581129 569534 681790 682790 700158 702269 704025 712100 804197 802284 5256198 5496322 39.85 70.8 2
12:43:38 2024-01-24 723275 723715 169922 170642 288045 294850 328786 327373 194186 192393 245382 249284 284841 288239 4848062 5188296 6912299 6762694 1241865 1279121 249381 222944 249218 249503 294564 285396 273924 275822 182420 184819 701218 666199 1553240 1500296 368775 363565 518578 521044 649501 634740 647595 655001 667106 676261 631979 703923 1964800 2073412 1204521 1001703 580301 570342 681790 682624 698851 700151 700921 710007 804234 803706 5250530 5496322 39.85 70.8 2
12:43:39 2024-01-24 723756 723710 169922 167738 293904 294193 328290 324721 194220 192662 244833 249666 284007 287302 4848062 5188296 6932103 6753709 1235142 1276397 250634 222439 248448 249205 294158 284693 273924 275435 182744 184560 701218 666199 1542052 1503138 369299 363056 517043 518192 646605 632943 645722 652221 667070 675998 631979 704961 1966197 2071942 1207376 1001740 578649 569534 680824 681656 699165 699167 698825 708927 805943 804275 5263439 5499403 39.85 70.8 2
12:43:40 2024-01-24 722724 724218 169648 170373 293899 293567 328290 324987 193381 192393 244798 248904 284441 287711 4851177 5196778 6942241 6762798 1240299 1278212 249381 222439 248374 248921 293872 284702 273924 275628 182131 184689 724302 666199 1519970 1500612 368253 362512 517774 518997 648546 633841 645685 653146 669711 672322 631048 702924 1966197 2071942 1228441 999496 578649 568728 680787 680690 697904 699131 698825 708964 802456 802570 5241105 5491525 39.95 70.8 2
12:43:41 2024-01-24 722780 723705 169918 167726 293895 293745 327830 324987 193314 191822 244798 248489 284357 287342 4839289 5178863 6930526 6754845 1239689 1280030 249312 222439 248196 248710 293944 284023 273122 274785 182131 184560 702756 666199 1537577 1500296 367731 363020 518260 519768 649005 632943 645685 654537 667070 672287 631048 703923 1963404 2062746 1209537 1000206 578649 568325 679823 681656 697187 698639 699891 707923 800082 802003 5246779 5493148 39.95 70.8 2
12:43:42 2024-01-24 722780 723710 169413 167379 293842 293262 329015 324987 193280 192393 249645 247732 284357 286423 4848406 5185494 6930001 6765689 1251712 1278212 253787 223136 247137 248921 293872 283589 273122 274785 181590 184268 721127 670016 1514317 1495394 366951 362512 517007 518997 649501 632943 645685 654537 669711 671306 630565 702924 1960579 2070642 1248236 998133 578649 566244 678380 680690 696163 699167 699891 711313 800293 801436 5248694 5501774 39.85 70.8 2
12:43:43 2024-01-24 722780 722686 169379 167374 288960 293155 330058 324987 193013 191752 244421 248110 283490 286423 4844941 5185608 6935747 6754845 1238805 1278212 253609 221745 247091 247529 292228 283554 272635 274330 181555 184104 699679 664774 1512570 1497337 366691 363934 518260 517460 645692 631795 643745 652683 668085 670327 628231 700820 1960594 2070754 1217840 998133 577826 567119 677899 680208 695142 699799 697799 709140 797789 800268 5255723 5496322 39.85 70.8 2
12:43:44 2024-01-24 721753 722686 169224 167024 288955 292370 329358 324987 192980 191618 249573 249631 283490 286092 4852951 5169431 6921160 6760864 1245458 1272778 249972 222248 248453 247423 293816 282923 272826 273910 181520 183975 699679 670016 1517605 1493918 366691 364449 517892 517826 647099 631080 643745 653146 667817 672081 628711 700820 1960594 2075222 1219960 998133 577004 565444 676904 680208 694614 697132 698330 709140 798028 797812 5248694 5496322 39.85 70.8 2
12:43:45 2024-01-24 722266 722686 168847 167028 288548 292378 328623 324987 192713 191183 249257 249631 283291 287797 4838747 5178863 6921160 6765727 1245458 1272778 249622 222248 246512 247387 294058 282923 272254 273910 181268 183649 698140 668581 1525902 1489031 365877 362512 516790 516658 647593 631117 645648 653146 667817 672081 629192 700820 1954145 2076702 1228745 998133 576184 558878 674918 678727 692579 700293 698862 709140 797426 797939 5258099 5505701 39.95 70.8 2
12:43:46 2024-01-24 722266 722686 168839 166907 288951 291925 327623 324987 192713 191822 245212 246634 283490 287593 4850899 5178374 6930526 6773818 1246851 1277304 249972 221710 246929 246660 292228 282689 272183 273109 181107 183649 698140 667150 1541870 1484440 365065 363934 516790 516658 646642 631080 644696 652221 667817 671133 628231 699789 1955534 2076702 1209254 998133 576594 558878 674918 678727 692579 699305 698330 708093 797426 793414 5248694 5496322 39.85 70.8 2
12:43:47 2024-01-24 721753 724223 168847 166791 288548 291889 328477 324987 192713 191787 245559 249245 283605 287074 4848684 5170498 6912374 6765803 1250340 1272778 249972 221745 247523 246801 293369 282258 271803 273039 180981 182788 707372 669059 1519412 1488920 365028 363420 513761 513715 645692 630188 643289 651297 668085 667358 626864 698761 1954934 2071942 1175434 997423 576184 558842 675453 678688 692089 698318 699875 707086 795698 797812 5250530 5501774 39.85 70.8 2
12:43:48 2024-01-24 721753 723710 168847 166795 288147 290630 325787 324229 192114 191450 243797 248511 282859 285965 4848684 5179202 6910553 6752598 1241828 1272778 249201 221364 245981 246111 292271 282258 271388 272622 180409 183111 699679 665249 1526236 1488920 364734 362908 515363 513679 643799 629224 641850 650302 665588 667358 625466 699847 1956924 2069006 1209254 996713 575365 558806 673538 678210 691076 698318 698879 706006 794536 793112 5248694 5496322 39.95 70.8 2
12:43:49 2024-01-24 721241 722180 168580 166208 287297 293429 327269 322696 196297 191752 243797 248511 283256 285951 4845219 5171081 6919878 6763447 1245458 1272778 249622 221546 247172 246526 291339 281433 271423 272622 180409 183067 695781 668104 1513799 1488920 363925 360578 514633 513643 645443 628299 641850 651297 664880 667358 627344 698761 1951333 2065708 1233481 998133 573695 560750 673538 674713 689972 694390 699875 705003 793377 793342 5267505 5496322 39.95 70.9 2
12:43:50 2024-01-24 722535 722686 168309 166024 287935 290701 325331 323737 196262 191148 243472 249281 282921 284018 4841758 5155674 6942241 6771805 1249026 1272778 249972 220771 246401 246907 291551 286359 271388 272205 181057 182777 699679 668104 1503710 1484513 365065 364586 513904 515924 643799 627339 643015 650339 663400 671133 627344 699847 1947908 2071670 1185432 998133 571764 559164 673060 673404 687532 694282 698879 703928 794573 793342 5303293 5496322 39.95 70.8 2
12:43:51 2024-01-24 724621 723339 172084 166024 287297 290524 325524 322983 196262 190980 243508 249281 281997 283617 4835530 5169431 6947854 6781479 1249523 1272778 249687 220877 243992 246699 290701 286742 271388 271790 180726 182904 718344 667627 1500996 1484698 365065 363934 513904 515924 643799 626896 642558 651311 658128 667358 629932 699349 1947652 2064199 1209254 998133 571764 559164 671917 673404 684025 693268 698879 700824 796094 793414 5331550 5486943 39.85 70.8 2
12:43:52 2024-01-24 722780 724474 171683 166558 285468 290701 325822 322005 196332 190582 243508 248511 282041 285136 4845219 5133525 6942241 6781184 1236025 1272778 249622 220189 244745 246147 288422 282373 270526 271375 181091 182199 686770 665249 1518651 1484698 363961 362640 509488 513735 643122 622452 642101 647544 658675 667358 626386 690583 1936743 2044050 1204923 1007459 572068 559560 677420 671750 686037 697826 697885 699279 793377 797903 5322398 5496322 39.85 70.8 2
12:43:53 2024-01-24 724685 722686 171928 166028 286490 291366 324969 323510 196192 191015 243436 248128 281751 284494 4851177 5200509 6975830 6781878 1232498 1271801 248916 220189 243992 245939 289642 281363 270748 272883 180215 182487 698031 668104 1532537 1475478 360749 360866 510967 516656 644072 624660 642797 649461 659608 672081 628554 693677 1935293 2036559 1189763 1004594 567705 557977 673354 669559 682986 698318 695865 698197 797867 793414 5361560 5501774 39.85 70.8 2
12:43:54 2024-01-24 730995 723198 171928 166020 285512 290321 324969 324001 192873 191752 242608 249281 283221 283379 4839025 5207160 6985156 6776923 1230632 1269962 247922 220189 248572 245389 289545 286373 269257 272241 179237 182777 697916 671735 1515557 1475566 360713 360866 509524 515924 642212 623775 641850 647206 659608 667358 625466 688554 1932545 2039941 1179675 1007459 568514 557977 675416 670545 682986 694390 695865 697787 795698 793306 5314533 5492402 39.85 70.8 2
12:43:55 2024-01-24 724690 722171 171617 165492 284928 290286 323947 322983 195711 190905 243021 247710 281702 283580 4825138 5188296 6975830 6772086 1229425 1269062 247974 220083 248427 245183 288904 282529 269986 271959 179237 182487 702678 669059 1509175 1474431 362904 360830 510245 515193 642212 622893 640905 645270 658675 667358 621947 688517 1939068 2038496 1198426 1006025 567705 556328 673266 668575 682749 694354 694840 698781 793108 792117 5330030 5496322 39.95 70.8 2
12:43:56 2024-01-24 728410 722175 171577 165457 285156 295624 323947 323510 195575 190905 242302 247017 281139 282706 4841758 5200509 6985156 6781600 1228946 1267151 246832 219609 248391 245148 288755 282729 270557 272397 178920 182199 709082 670016 1500154 1475478 360641 360504 508015 514828 641757 622012 640928 644554 656814 667286 626512 690030 1938379 2038004 1196260 1007459 567705 556328 673538 669559 682749 694318 693816 695731 792219 793454 5314533 5492402 39.95 70.8 2
12:43:57 2024-01-24 726784 722175 171617 165070 284663 296070 323911 321683 195575 190905 242644 247498 281214 282852 4845219 5185418 6966505 6742825 1230739 1268686 246797 219267 245085 244942 288974 282131 269606 271375 178920 181910 702678 668104 1521101 1474519 360641 360794 509488 515193 641757 621499 641840 643645 656814 667286 626512 690521 1931136 2036559 1173314 1004594 567301 555506 671630 667629 682749 694318 693779 697291 791064 793454 5323938 5488486 39.95 70.8 2
12:43:58 2024-01-24 726770 722175 171507 165462 284171 295306 322929 321945 192599 190905 242266 246735 281104 282888 4832075 5194014 6967099 6762427 1231191 1272307 247383 218961 243707 244600 288869 282929 269796 270513 179203 181588 694102 666199 1520984 1475478 360641 360250 505049 513735 641303 620181 639980 645781 656741 667286 626512 691655 1938379 2038004 1196260 1000954 566092 555506 671154 665634 681781 694318 691738 697787 792219 793454 5345339 5492402 39.85 70.8 2
12:43:59 2024-01-24 728263 722175 171306 165303 284716 295306 324440 322040 191928 190905 241514 247427 280284 282416 4832151 5200524 6994481 6772199 1230739 1268649 246832 218926 243707 244942 288352 282131 269986 271151 178075 181876 691986 670779 1501367 1473386 361616 359707 505121 513735 640396 620108 639980 644866 655777 667358 625624 690633 1938379 2033672 1183266 1001740 564486 554685 670642 664657 680295 693268 690721 695694 792780 793454 5342749 5492402 39.85 70.8 2
12:44:00 2024-01-24 726820 720631 168323 164576 283772 290653 322929 321421 191952 190304 241890 246770 280367 282615 4851177 5192899 6985156 6742863 1228983 1268686 246554 218738 243707 244394 288570 282131 269227 270548 178109 181335 696329 670016 1523992 1475478 359554 358660 504977 512971 638550 619232 639943 643952 654851 665337 625624 689539 1926955 2032230 1191929 1000992 564486 553048 669218 664621 679813 692257 690684 695199 789875 792333 5333344 5492402 39.95 70.8 2
12:44:01 2024-01-24 724690 722686 167970 164278 283503 290540 322893 320753 191917 190270 241514 246492 280284 282416 4841758 5179905 6972066 6742825 1230307 1268686 246761 218585 243707 243813 288168 282330 268813 269279 178638 180568 690447 663827 1505242 1475566 361103 358337 505452 510328 637575 616469 639604 643952 654815 663431 623780 686528 1935626 2032230 1185432 1003166 565288 549901 669692 665127 678851 690275 689705 693645 789978 791214 5345339 5486943 39.85 70.8 2
12:44:02 2024-01-24 728655 720644 167939 164663 283406 288906 323456 321969 191626 190870 240427 246735 279823 281149 4839063 5200524 6994481 6777036 1226593 1266844 246554 218245 243499 243813 292609 279644 269606 269724 179457 181335 702719 671735 1510412 1466258 359554 359165 505013 513735 638026 616505 640061 640240 649150 666310 622861 686528 1925588 2025908 1191929 1000280 562811 554293 669692 662303 677890 689254 686593 691568 793413 792333 5361560 5488486 39.85 70.8 2
12:44:03 2024-01-24 730731 720644 167939 164663 282046 288906 322965 320994 191493 190304 240427 246735 279167 281149 4839389 5200395 7003807 6762427 1224262 1268686 246797 218210 243463 243813 292609 281299 269227 268869 179583 180728 702719 671936 1494675 1466258 359519 359418 504941 513008 636602 612965 639148 638359 649114 665337 621467 686491 1937002 2023037 1209254 998823 562848 555506 669692 662303 678370 690227 684570 690550 793377 791214 5359807 5497851 39.85 70.8 2
12:44:04 2024-01-24 730727 720654 167934 163908 282837 288906 322965 319763 191661 189970 240462 247462 279397 281981 4835605 5209936 7022457 6772086 1220648 1266844 246797 217567 242913 243813 288833 279608 269227 268869 178041 180408 701156 671936 1503438 1466258 360641 358625 503839 512209 634734 612893 638236 636934 649078 663359 618253 685479 1938491 2021603 1181795 998823 562885 555542 669692 662303 678851 689254 682555 690061 792219 791214 5350388 5488486 39.85 70.8 2
12:44:05 2024-01-24 731770 720649 167708 164404 282279 289018 323420 319056 191928 189144 241139 247745 278618 282652 4841758 5226187 7013132 6777036 1223054 1265005 246381 217532 242877 243439 288630 279608 268813 268869 181468 180408 701156 670016 1487053 1466258 361103 358589 504736 511846 636230 616352 638236 636448 648092 663395 619164 684468 1926991 2017274 1181795 998133 561143 554685 668745 660428 676895 685376 682518 688521 791064 790061 5352155 5492402 39.95 70.8 2
12:44:06 2024-01-24 731034 720644 167704 163947 282244 288906 322929 318573 191661 189110 240427 246735 278549 281149 4839389 5217426 7013244 6771805 1217274 1264967 246761 217194 242706 243404 287985 279608 268813 268086 179583 179998 699594 670016 1499342 1466258 360641 358049 504736 509894 633044 615915 634457 634580 648128 663004 612933 682454 1937002 2016701 1181795 996713 562885 554721 667799 661834 678851 685376 681514 690638 790470 784436 5314667 5483030 39.85 70.8 2
12:44:07 2024-01-24 725970 720062 167231 163908 281004 288906 321725 318797 191325 189110 240427 245940 278113 283526 4832151 5240561 7014445 6748727 1206778 1264068 246761 216149 243499 242319 287176 279680 268247 270008 179457 179998 699594 666199 1538810 1475478 360061 354796 503309 508778 630807 614608 634494 634758 649150 660461 616430 682454 1926955 2030790 1173314 994587 561977 555113 665839 662303 681781 689254 681997 689608 788860 784338 5267608 5492402 39.85 70.8 2
12:44:08 2024-01-24 731000 718537 167934 163311 282597 287782 321725 319020 191058 189144 240018 246221 278514 281600 4841758 5254323 6975830 6724912 1216093 1266844 245966 216891 242913 241541 287155 278678 268247 268835 178576 180408 696469 670016 1498233 1475478 360830 355330 504977 509931 633044 617849 634420 630974 652931 659534 617305 688521 1938491 2038533 1200591 983195 559999 549865 661498 660428 677890 684267 681514 693719 790538 780842 5275036 5486943 39.85 70.8 2
12:44:09 2024-01-24 724791 718501 166967 163577 281786 287818 322965 316618 191359 188516 240427 246186 278091 282506 4832113 5209141 6947854 6743393 1222219 1267151 246761 216671 243291 242116 287985 277823 269002 269743 179079 179555 701795 669059 1490847 1479674 361087 355330 504585 504702 630361 612965 630222 634308 649078 658272 614686 687505 1938379 2044321 1183915 987401 564486 553866 663847 662303 678851 681277 679992 689572 786000 784338 5229883 5479120 39.85 70.8 2
12:44:10 2024-01-24 718614 720099 167470 163350 281971 288021 321048 318057 191058 189075 240391 243957 278514 281401 4825176 5180685 6882577 6752771 1241903 1268126 244285 216891 242706 240870 292537 278678 268435 269743 179079 179555 690447 664301 1512070 1484698 358043 354264 505810 504702 633044 616469 632092 638359 649186 658308 616473 688031 1932878 2053528 1174603 989577 562013 550392 660561 662303 674909 681348 687607 691641 779696 782014 5295721 5479120 39.85 70.8 2
12:44:11 2024-01-24 719707 720644 166927 163725 281774 286777 322965 317097 191058 188778 240222 245183 278204 281004 4825251 5137196 6892644 6762954 1232498 1266564 245210 216450 242123 242284 286700 279070 268435 268949 179331 179237 701218 660584 1493808 1475478 359807 355010 501851 506717 633044 612363 631902 636411 649074 658236 618182 681196 1929107 2028784 1191929 1000269 562811 550392 665766 662303 674873 685304 686556 687961 782527 783668 5323938 5477565 39.85 70.8 2
12:44:12 2024-01-24 727820 721404 166901 163138 281042 287746 320419 319020 190389 189075 239611 245394 278479 279243 4839252 5197728 6972066 6762954 1225716 1265660 244421 216787 241711 241541 287288 279034 266567 270314 178576 179520 697916 666199 1499990 1466258 358280 355010 503309 507629 633942 614608 633443 636448 649074 662069 617308 681859 1926631 2019564 1160592 997423 559202 549613 664318 657447 673529 685340 682518 688488 786556 783668 5368566 5486943 39.85 70.8 2
12:44:13 2024-01-24 728927 720572 166897 163320 280738 287949 320941 317097 190723 188447 239947 245905 279109 281076 4839063 5232590 7023797 6762954 1212923 1262955 246554 216114 241336 242250 286736 278642 267423 269214 178576 179203 687370 670016 1488047 1469384 360079 355010 501851 507437 628436 611029 630670 632029 646674 658272 613669 680674 1929200 2010344 1205118 992431 559999 549829 664318 659420 674873 684267 679287 686421 785963 783194 5265617 5486943 39.85 70.8 2
12:44:14 2024-01-24 728659 717414 166897 162725 281166 287746 318932 317097 189860 188744 239407 244942 279109 279459 4839063 5241303 6985156 6734737 1207390 1264758 244797 216114 242841 240530 286938 279070 265936 269214 178576 179237 694907 668104 1492894 1473386 359059 354844 501851 504702 625669 615479 632542 634308 649042 658344 615126 682417 1931852 2028784 1194094 985996 558406 551172 660057 656481 677854 684231 678475 689010 786556 775387 5273150 5489307 39.85 70.8 2
12:44:15 2024-01-24 725600 718465 166629 162760 280214 286190 321915 316548 190423 188185 239611 245394 278913 281004 4848684 5226025 6967685 6753548 1216934 1265660 245210 215964 241711 240801 287176 276900 268435 268835 178576 178954 691986 669059 1497055 1475478 359824 353626 504736 507437 627512 615923 629755 631993 649533 655354 612765 684431 1935626 2041424 1173314 984595 561597 549757 660525 660392 676379 681150 679287 689469 781938 780948 5231679 5486943 39.85 70.8 2
12:44:16 2024-01-24 718577 718465 166629 162751 280192 286629 319970 318101 190389 188447 239611 243678 278056 281076 4835530 5184242 6902221 6748727 1238362 1264758 243295 216149 241336 240732 287985 277361 266790 267669 178576 178920 688909 663827 1505512 1475478 357030 354193 504736 505999 632596 615479 629755 634580 649533 654360 618182 682417 1929107 2041387 1166953 988808 559999 547248 659590 659924 671584 680189 682518 688488 781351 783230 5322131 5474288 39.85 70.8 2
12:44:17 2024-01-24 719707 719517 166210 162760 279450 287949 318967 316070 190389 187595 239611 243609 279109 279279 4832151 5156166 6948981 6753548 1226593 1266806 243600 215976 241336 240565 286061 278642 265342 268458 178576 178390 696469 661430 1496182 1472518 357030 355346 498914 505999 630771 610093 631557 636110 647625 656313 616430 679222 1919834 2019564 1158472 996713 558406 547212 661461 656481 671584 683269 682518 686458 779660 783230 5358042 5474492 39.85 70.8 2
12:44:18 2024-01-24 728927 719294 165828 162764 279849 286629 319450 316105 189825 187890 238869 245148 278289 279279 4832151 5217422 7018792 6753548 1212923 1262955 245038 214811 240214 240801 285387 277325 265936 268383 178076 178356 685832 669537 1494013 1466258 359807 353661 498950 505282 625633 607440 628857 629206 640173 654396 610061 677218 1926459 2010344 1183915 990280 558406 551172 662436 655517 673529 680762 676284 682385 783670 779773 5267608 5474175 39.85 70.8 2
12:44:19 2024-01-24 726747 712296 166357 161650 280227 284947 318485 316805 189195 187924 238499 243922 278325 279243 4839252 5262027 6986389 6725331 1209963 1264758 243635 214673 240383 244315 286298 276900 265121 268458 177577 178356 696329 667627 1493110 1470427 357536 353843 501851 507077 625633 613738 630655 630616 649533 657273 610997 681376 1929204 2028784 1189763 979483 556424 549613 656961 652637 673529 680189 676802 688488 783080 775279 5244853 5470255 39.85 70.8 2
12:44:20 2024-01-24 718346 712296 165823 162051 279340 285410 318967 315974 190389 186713 238904 242765 278325 280931 4839252 5177951 6872915 6729652 1227707 1265353 243021 216828 240587 244008 286262 276087 265528 267406 177826 178075 705063 658698 1519698 1475478 355716 353843 501851 504210 628472 612833 625431 634308 647625 650585 615520 680373 1926367 2041424 1155112 986698 558406 544752 656495 656017 669683 676327 680474 686495 779140 775387 5305127 5468186 39.85 70.8 2
12:44:21 2024-01-24 716969 718465 165107 162725 279941 285316 319934 315974 189791 186782 238869 243683 278093 279010 4818215 5134687 6915994 6757848 1223092 1263521 243600 215571 239842 239995 284281 277556 264344 267147 178326 177794 694907 659640 1508774 1466258 356761 353843 496035 504567 628436 609231 629102 634308 643831 654360 614612 677255 1919834 2013843 1178935 991726 556029 544788 658657 654965 669683 680762 679474 682458 779692 779846 5337677 5474175 39.85 70.8 2
12:44:22 2024-01-24 724838 716144 165142 162465 279937 285436 318004 315974 189492 186884 238499 243173 277472 280968 4841758 5222577 7014445 6748727 1207728 1262056 245069 216648 239470 240363 284516 276087 264344 267370 177542 177828 701938 668104 1489593 1466258 358280 354343 495999 503816 624761 607158 627066 625552 640101 652451 608267 675185 1922566 2004649 1202998 988808 556820 550002 660525 654057 672097 681631 673298 680378 781905 775279 5258099 5474175 39.85 70.8 2
12:44:23 2024-01-24 726232 712296 165832 161396 279766 284499 318485 316070 189029 187472 237393 243683 277898 279243 4839252 5244890 6981411 6725331 1212820 1262955 243191 216648 239470 240859 286262 275822 264309 267970 177293 178232 687094 668104 1489833 1470427 356761 351853 501142 505640 625684 611065 628857 628317 647662 654360 608267 678374 1925091 2025908 1187597 979483 554845 547212 654169 652646 669683 676327 673298 686421 775238 775222 5235420 5474175 39.85 70.8 2
12:44:24 2024-01-24 717323 712300 165566 161692 278457 284947 318485 314791 189756 185749 238701 242358 277241 279279 4839252 5181701 6863135 6729652 1224609 1263558 242613 216648 240178 241171 284987 275593 264344 266265 177293 177269 696469 657758 1517619 1474431 354873 354343 500788 501573 626590 610992 622595 632691 640101 649331 612801 680189 1917563 2027345 1160592 985996 556820 540779 656686 653595 665757 674280 679287 682348 774912 775315 5312712 5466453 39.85 70.8 2
12:44:25 2024-01-24 717594 716402 164875 161692 279327 285989 316752 315974 189492 186299 238165 242021 277773 277922 4835794 5148049 6925339 6739328 1221346 1259868 242582 214673 239099 241028 283679 276087 262694 265993 177293 177235 691782 659169 1496691 1462220 353761 351853 496035 504210 625669 603915 627282 632962 640065 653441 611898 676182 1910562 2008918 1165941 989540 553199 540815 656924 652184 664780 680189 677320 679341 779322 775315 5339177 5466340 39.85 70.8 2
12:44:26 2024-01-24 722780 712075 164728 161684 278757 284410 317009 315974 188601 186299 237358 242393 276586 279279 4841758 5220760 7009447 6739328 1205141 1259693 243565 216218 238693 243972 283300 275206 263904 265958 177316 177269 684293 666161 1482653 1465218 357030 351853 495193 501573 623435 605440 623514 625344 641298 653004 607237 672169 1918470 2007836 1185432 987401 555240 548059 656723 653109 671108 680189 670805 683257 777036 774674 5256198 5468186 39.85 70.8 2
12:44:27 2024-01-24 725717 712300 165797 161139 279146 283863 316752 315974 188402 186884 238944 242765 276586 278745 4838300 5231679 6981411 6715533 1210188 1259831 242280 216038 239557 239644 284627 275171 262694 266776 176974 177269 691568 665723 1505914 1466258 354907 350925 496071 503460 623435 608765 626319 626914 644776 652451 603920 678219 1919834 2019564 1160592 978785 552770 545595 652779 650763 671108 676291 672307 682458 779692 772452 5265617 5469755 39.95 70.8 2
12:44:28 2024-01-24 721481 712269 165001 161400 279552 283833 318485 315049 188863 186299 237393 243104 276622 279010 4841758 5196664 6907444 6725126 1218734 1259868 242652 215395 239389 240353 283648 274749 263904 264331 177258 176155 697446 658698 1509427 1480492 353798 349339 496035 498565 622993 607404 622617 627394 640173 647396 603920 677255 1918470 2038496 1181100 979483 556820 540815 652317 654287 669683 674280 676802 682385 770524 773034 5284455 5473658 39.95 70.8 2
12:44:29 2024-01-24 718577 716366 164997 161392 278069 282997 317079 315529 188567 185749 238665 241986 276622 277267 4821656 5159998 6912449 6753302 1226593 1259868 242077 216038 238481 243937 282784 274364 264309 264331 177009 176643 691986 658698 1499724 1470427 353798 351816 495218 498565 623876 603728 621714 629206 637927 649331 608697 671983 1910562 2008070 1178935 992468 553665 540779 656723 653301 665286 676363 677320 679189 772884 772761 5329536 5462428 39.85 70.8 2
12:44:30 2024-01-24 726788 716398 164464 160930 279154 284090 317009 316080 187976 186591 235739 242935 276586 277303 4835794 5200605 6975830 6726953 1205927 1257905 242687 218020 237481 240690 281923 274364 263097 264331 176444 176677 691782 667150 1508934 1461181 355949 351853 495569 500084 619807 604155 621714 623794 640122 649331 604877 671216 1914642 2013843 1181100 983195 552770 545209 654169 650990 669683 676363 670805 681163 775181 770514 5250530 5474288 39.85 70.8 2
12:44:31 2024-01-24 723539 712264 164468 160882 278766 281781 317044 315049 187976 186007 236069 242393 275318 280209 4835794 5210089 6930277 6720911 1216130 1259868 242687 214611 238613 239396 283313 274329 264089 263452 176479 178287 686120 660584 1483520 1480492 354548 349697 495276 495652 619807 607158 620812 625564 642971 646869 608098 676219 1914349 2033340 1172438 979483 555240 540743 650435 654036 667753 672313 674808 680378 769434 770345 5269192 5469755 39.85 70.8 2
12:44:32 2024-01-24 718577 716402 164473 160882 279159 281781 317778 314092 188271 189972 236069 240943 276392 276681 4821778 5150566 6911573 6744582 1226593 1259693 240831 218023 238112 240646 281887 273491 263869 263891 176479 178014 690447 657758 1507066 1466258 351735 351533 495071 495688 623876 603728 623503 627394 640391 649331 608235 671216 1910562 2007494 1165941 987401 550673 541992 653706 649346 663068 676327 675287 679189 772884 775222 5337155 5464764 39.95 70.8 2
12:44:33 2024-01-24 725685 716139 164201 161173 278365 283308 316495 314719 188271 190007 235904 242263 275740 277531 4839365 5218560 6985156 6731049 1207700 1259693 242315 217799 237305 240246 281690 274101 262659 264331 176408 176677 683716 666199 1478225 1462104 355409 351533 494867 499695 618421 603728 623503 623352 638582 653004 604447 671216 1914349 2013843 1157677 982460 550673 543947 652779 648813 669997 676254 669344 680194 775145 766337 5250530 5466453 39.85 70.8 2
12:44:34 2024-01-24 723025 712264 164171 160848 278374 281781 317044 313328 187976 190007 235904 241185 275546 277531 4845219 5200509 6939629 6716936 1216972 1260589 240866 217799 238324 239112 282932 273491 262694 264331 176479 175811 696860 656820 1493717 1479674 351591 348608 495229 495688 621232 603879 621732 625515 639578 647360 608098 673271 1914349 2032230 1176769 979483 552770 541224 649515 652184 664816 670825 675287 679341 768345 770781 5290093 5454914 39.85 70.8 2
12:44:35 2024-01-24 715478 712300 163645 161139 277516 281781 316973 312882 188501 189865 236104 240914 275988 277070 4825176 5126459 6904112 6724912 1224111 1259693 240797 217799 237551 239308 280889 274329 262257 263487 176444 175966 698031 656820 1503368 1465218 351344 349697 492735 499342 623606 603938 621678 625515 638545 649331 607841 671392 1907848 2001773 1165941 987902 549890 541224 653242 645501 661921 672313 670942 676187 775181 774127 5282582 5464286 39.95 70.8 2
12:44:36 2024-01-24 719707 716677 163680 160886 276671 282678 315956 314056 187976 187347 235375 240914 274987 278386 4839515 5213327 6998168 6724912 1205175 1257905 242315 214223 236817 239644 280818 272690 261857 263706 175845 176088 691782 664376 1546961 1466258 353798 348572 492771 498601 613100 604583 623060 623794 640391 649331 605481 673271 1914386 2010953 1178935 975309 550398 540743 647643 645501 665830 671805 669307 681313 774597 765689 5256198 5458520 39.85 70.8 2
12:44:37 2024-01-24 716270 714555 163684 160373 278178 281931 316495 311898 188567 189493 236104 240377 274987 278350 4844591 5177989 6885301 6705958 1221649 1259693 240762 214223 237657 238199 281676 275074 262074 263487 175810 175811 693344 656351 1499744 1475478 350530 348608 496271 495652 622553 605220 618099 625515 639938 643549 603884 670229 1910562 2016701 1154231 983195 553199 541224 651357 651260 660515 667349 669344 677186 769434 773034 5288045 5442850 39.85 70.8 2
12:44:38 2024-01-24 719196 712264 163667 160480 277512 283198 315956 313614 187942 189599 235704 239642 275988 275817 4844591 5152009 6937395 6724912 1220773 1259086 240393 217727 236817 238867 281778 274187 260840 264331 175564 176122 688657 660111 1509041 1465218 350530 349697 493818 499695 622993 603294 621238 625564 636670 649331 607200 669447 1909204 1995455 1183266 987401 549107 539946 653242 643608 661452 670354 668085 674674 774759 773034 5267505 5460390 39.85 70.8 2
12:44:39 2024-01-24 721753 712007 163645 160663 276671 282678 315956 313835 187421 189732 235375 240412 275180 277515 4841123 5215220 6989336 6710743 1198296 1259086 240762 214073 237622 238164 281029 274187 260840 263487 175564 175966 690219 662002 1486092 1466258 351627 347523 494867 498601 618458 606298 622617 622911 640391 645469 601917 672169 1916834 2018132 1158472 973923 549890 540585 646656 645501 661896 667349 667062 680404 770632 766301 5209103 5464286 39.85 70.8 2
12:44:40 2024-01-24 714262 715057 163684 160118 277521 281861 315956 311898 187976 186037 235704 239608 274987 277320 4834198 5170536 6874035 6710743 1233112 1263280 241060 214223 236817 237796 281923 274747 263886 263084 175687 179420 693344 656820 1482737 1466258 350859 350719 496271 497510 619369 599717 618595 623794 631123 641744 605481 666960 1907848 2007494 1174603 988808 551986 540458 653242 650302 662390 670354 670805 672173 766102 766373 5314533 5469755 39.85 70.8 2
12:44:41 2024-01-24 721477 712300 163501 160118 276706 281549 315956 315049 186637 189936 239459 239471 275215 274325 4841123 5185527 6968834 6724949 1217274 1260742 240059 214223 235651 238867 280798 272655 260952 263631 175284 179385 688657 665723 1481569 1454972 351433 350472 492735 497863 616053 599681 619893 619214 637607 647360 603952 669960 1910972 2008106 1174603 979483 549107 541224 649245 643608 663878 671333 668085 677186 771489 766106 5239288 5464286 39.85 70.8 2
12:44:42 2024-01-24 722780 715061 163379 159633 278110 280034 315956 313138 186766 189697 239834 240377 274339 275782 4834198 5244890 6955576 6705682 1210038 1259361 240659 214223 236617 238164 281117 273426 263959 265442 174725 179259 682754 664301 1479529 1466258 353612 347559 494167 495399 616490 603728 614420 623523 638582 641672 604588 670229 1907848 2027345 1168106 978089 550673 538169 645841 646451 660048 666771 670330 677186 767864 766301 5291941 5454914 39.85 70.8 2
12:44:43 2024-01-24 712889 712264 163157 160113 275744 281817 315956 311206 187387 186037 240112 239407 274759 274973 4824739 5129398 6917981 6724912 1216102 1255743 241631 214223 236051 237761 280372 272690 261698 263241 175182 179064 688657 656820 1519894 1457038 350859 349375 492735 495688 617549 599737 619893 619688 631123 643549 600073 664051 1905139 1992629 1169073 981762 549890 539982 651357 644778 662427 671124 664078 671184 772164 766265 5248694 5474971 39.85 70.8 2
12:44:44 2024-01-24 723803 714054 163680 158890 277556 283070 315511 312816 186766 189901 239798 240211 274374 275820 4828193 5250778 6969951 6696776 1206969 1254338 242419 213923 236086 237725 281493 276945 260623 263162 174168 179420 694742 665249 1487112 1464179 349545 347309 495218 495652 616053 604583 617112 618303 636634 640317 599189 669923 1914386 2021603 1164833 975309 551851 539946 647643 647169 663838 665364 664152 673238 767765 765837 5211072 5442925 39.85 70.8 2
12:44:45 2024-01-24 716571 713544 163650 159557 277556 282834 315956 311643 187059 189529 239870 239676 274794 275910 4831650 5155778 6904112 6734737 1233960 1259693 239991 214397 237154 237892 280959 273620 261022 261808 174829 175839 691782 658698 1485671 1466258 351857 347487 490960 495399 618385 599737 618025 623794 635627 645433 605444 667909 1901289 1996039 1159444 985996 547547 538096 650435 643459 659544 671124 664078 673425 772711 766193 5263718 5455201 39.85 70.8 2
12:44:46 2024-01-24 722775 713544 163088 159570 276635 281514 313715 312117 186569 189422 236256 239608 273466 275131 4819602 5224386 6951894 6688439 1207728 1257905 239991 213303 238025 237122 281712 273426 259975 262646 174411 177515 688071 663900 1480303 1466258 351857 346964 493781 493962 614709 600990 614204 619615 636598 639992 601383 670877 1906706 2028784 1144955 973886 549107 536504 644963 645745 656641 665220 669988 673128 763721 766229 5297659 5449428 39.85 70.8 2
12:44:47 2024-01-24 715490 715057 163058 159540 274910 281711 314444 312208 187189 186037 239931 238807 274304 275131 4821059 5132649 6921940 6722089 1214365 1254301 240721 214073 237358 237670 279770 273813 260191 263049 173544 177764 683969 663354 1481732 1457038 349865 347523 492038 498217 614709 597965 615254 618122 633040 643939 597477 662925 1903995 1991904 1183915 980604 547547 541224 649019 643915 663367 670857 664115 672137 768816 762793 5237360 5442850 39.85 70.8 2
12:44:48 2024-01-24 721485 713544 162827 159566 275524 279892 315956 311171 186829 186429 234819 240142 273431 275588 4821059 5200318 6918094 6697420 1213536 1257905 241881 212251 236016 236380 280512 273040 261734 260792 174690 176030 690219 654421 1507543 1475478 349865 345921 492735 495399 618168 598629 612163 620054 630091 639272 601558 663469 1901289 2004649 1170272 983158 549890 537679 647643 645465 655713 665256 667025 670845 761356 766229 5278808 5449428 39.85 70.8 2
12:44:49 2024-01-24 719707 715568 162537 159316 275331 281475 313013 312117 186148 186298 234783 238841 273501 272616 4823550 5170650 6955576 6717230 1208354 1254264 241060 212918 239067 237479 279820 273740 261550 261044 174064 176558 688657 664376 1473256 1461181 352107 344846 487022 496805 614709 600141 617988 616451 634802 644849 598272 670877 1909204 2010344 1174603 970157 546885 538132 643592 643459 660515 662347 662387 671147 763757 761716 5209103 5449428 39.85 70.8 2
12:44:50 2024-01-24 714387 714551 163120 158560 276176 281475 314959 310228 186569 186037 236199 238841 274304 272616 4823550 5149284 6893804 6726914 1229425 1257905 241060 212918 239031 237393 281764 272931 261734 260575 174134 176558 693344 655829 1476621 1466258 350362 346164 486985 494661 617803 594866 617550 620127 630091 643514 601844 663469 1899665 1991904 1161609 983195 544408 536651 647113 640167 655713 667241 661581 671563 769942 766106 5248694 5449428 39.85 70.8 2
12:44:51 2024-01-24 722267 713544 162827 159066 275524 280034 312757 311608 186148 186037 234783 238841 273048 274325 4807986 5205628 6945112 6678555 1206904 1255780 241060 212698 234562 235895 280709 272749 260710 261774 173786 176558 697916 663425 1474548 1465218 350859 345330 492038 492072 611165 594938 611182 616451 631159 639308 599557 667946 1905065 2021566 1165941 971048 547547 534919 642189 643915 655089 662347 667499 670635 761531 766106 5293874 5449428 39.85 70.8 2
12:44:52 2024-01-24 714535 713549 162562 159024 274025 280461 313745 310228 186732 185517 236256 238111 273431 274289 4825552 5118828 6905009 6706574 1216418 1257569 240206 212882 234562 236425 278440 277031 260854 261586 174064 176030 685532 655883 1489738 1455054 349594 346442 489849 496805 612970 596345 613404 615497 630803 640317 597196 664586 1901569 1989771 1154231 978785 545993 539694 647338 642093 660515 667277 662124 673943 767423 757323 5219439 5449428 39.85 70.8 2
12:44:53 2024-01-24 716575 713549 162292 158586 274626 279892 315956 309219 186603 185517 236147 239207 272472 275131 4821059 5179905 6879764 6697420 1222510 1258464 239922 212407 235253 235203 278440 270702 260998 261720 173544 176030 688657 653085 1502644 1464380 348838 346981 492038 492072 614200 596345 612459 616451 629429 638372 594906 661565 1894710 1996870 1141510 984595 548327 531874 646619 644829 654715 667241 666514 669414 757211 763944 5314533 5454914 39.85 70.8 2
12:44:54 2024-01-24 723808 714290 161847 160379 274034 281258 313745 311325 186114 185517 234747 239373 271765 274869 4821059 5194806 6971037 6706852 1200842 1255780 240988 212039 236021 236225 279820 272270 260631 261720 173682 176241 687094 663425 1518206 1457038 351857 343330 486949 495399 613326 594974 614346 616371 630893 640281 595067 666923 1903995 2010344 1170272 967399 544372 536541 641280 643348 659581 662060 661630 671322 761356 760064 5207351 5449428 39.85 70.8 2
12:44:55 2024-01-24 716534 711528 162537 158237 274910 279892 314215 309688 185822 185517 234783 238111 273013 273881 4821059 5150996 6886144 6725755 1230155 1257569 240002 212372 234585 235860 278405 270666 261365 260178 173855 175872 718719 656299 1516691 1464179 349865 346732 485508 493962 615580 596272 614383 618011 630803 643672 599521 661011 1895893 1982684 1161609 981725 542793 534919 645878 638322 658785 666265 660689 667913 764874 761680 5227941 5458807 39.85 70.8 2
12:44:56 2024-01-24 723539 711528 162567 157709 275753 279892 313013 309874 185565 186037 234747 238675 272180 274062 4821096 5224383 6933307 6707639 1211292 1255780 240953 212074 236688 235981 278370 270630 259432 260212 173268 176259 690219 663146 1468968 1466258 350859 343330 490558 490264 613839 597744 613331 618267 631051 638336 602573 665976 1901289 2016701 1142748 976003 545993 531729 641734 643459 653196 663282 662124 667913 759130 765024 5269042 5442812 39.85 70.8 2
12:44:57 2024-01-24 718686 715307 162043 158519 274061 279892 312063 311171 185822 185517 234747 242379 273048 275193 4823550 5170650 6942852 6725755 1216124 1254887 239391 212407 235984 235720 279531 272198 260631 260792 172689 176558 679293 663425 1483003 1447818 350362 344846 489167 493576 608901 596272 613433 616371 632144 640317 596093 663705 1901289 1998287 1143630 968777 542485 531874 640373 637798 655713 662060 661630 671838 762643 757323 5196626 5434999 39.85 70.8 2
12:44:58 2024-01-24 711780 713040 162424 161848 274454 279892 313049 308354 185565 185387 234747 237747 272632 274500 4817620 5141058 6864038 6726385 1227434 1255780 239533 211446 234549 235720 279784 270378 260998 259384 173268 175538 690219 654763 1480934 1463259 348875 343330 487090 490848 614273 593800 614204 616451 629466 640317 599857 662545 1892017 1982684 1157278 979483 542893 531729 644049 636411 653754 663350 658775 667165 764910 757359 5246779 5442850 39.85 70.8 2
12:44:59 2024-01-24 723020 711524 162052 161918 274034 279892 311809 312061 185019 185517 234380 237912 271575 272616 4823550 5224644 6944030 6678601 1205175 1255506 240206 211446 235984 234235 279784 270450 259641 260757 172957 176065 689981 660584 1482835 1462296 349370 345753 486949 486711 609222 597118 611844 617245 629204 636506 598891 663940 1899939 2016701 1155112 971048 544445 531800 640373 640204 651348 658335 660139 667913 758593 763368 5286316 5443038 39.85 70.8 2
12:45:00 2024-01-24 714404 713544 162009 157843 273184 279892 310864 308354 185822 184964 234582 238415 271765 274694 4818365 5141748 6910553 6716898 1212108 1252213 238757 211446 234621 235720 279784 270450 260595 261491 172407 176030 689438 660584 1490897 1450917 350587 346242 486401 492457 610827 595905 612066 614626 630091 640245 597310 663977 1898859 2003229 1168106 966711 542506 531874 640373 637798 656177 658335 658812 668901 762976 756113 5201666 5434999 39.85 70.8 2
12:45:01 2024-01-24 712248 713549 162009 161578 274030 279498 312099 308354 185565 185223 234344 242548 272315 273881 4797711 5133601 6864038 6721569 1225562 1256674 239214 211263 234182 235028 279784 270378 260962 261352 173425 175258 701025 654421 1475128 1462296 348875 344550 486401 489500 612970 592250 615392 612947 628948 640281 599852 660624 1892017 1983411 1144284 979483 541348 530945 643592 634544 654624 662382 658307 663982 762679 757287 5237360 5442850 39.85 70.8 2
12:45:02 2024-01-24 722511 711524 162052 161700 274034 279892 311118 309723 184952 185387 233814 242718 270972 274438 4823550 5226187 6944030 6649955 1204237 1255706 239498 211129 234657 234269 279820 270450 259755 260904 172819 176016 686807 660584 1481143 1460144 349223 345509 486683 486638 608901 596272 608584 617245 632144 636023 598043 662962 1898589 2013255 1157007 972466 544408 532056 638491 639714 651077 658335 661630 666928 756949 761716 5286316 5436228 39.85 70.8 2
12:45:03 2024-01-24 714947 713544 161462 161883 272971 279892 312263 308354 185532 184799 234380 238415 271800 273881 4814185 5126432 6901453 6688439 1216404 1253883 237913 211481 234368 234993 279390 270450 259390 261756 172698 175433 681450 658698 1488082 1447818 347642 346732 486364 490689 608158 594129 612459 613610 629466 640282 596465 662999 1901289 1998938 1165941 966023 541348 531801 637552 636411 654715 658335 658775 666928 759704 755049 5197953 5423327 39.85 70.8 2
12:45:04 2024-01-24 711238 711460 161454 161547 274030 279069 312099 310519 185607 184964 233814 238415 271800 273881 4797711 5126271 6859137 6697925 1223769 1254775 238950 211122 233817 234993 279587 269581 260228 260984 172853 174839 679677 654890 1477124 1460144 347888 344778 485603 491688 614237 592833 613331 616371 625556 638372 595947 658673 1892017 1979873 1163775 978785 540577 531729 642189 634544 652832 661380 654932 662967 760817 755013 5231679 5443256 39.85 70.8 2
12:45:05 2024-01-24 722511 711928 161560 161252 273268 278213 311082 309219 184790 185010 233285 242414 270937 272616 4816152 5216915 6927305 6678018 1206741 1253883 239391 211305 234477 234304 279784 269356 259827 261720 171825 175398 682212 660584 1476027 1461181 348628 344778 487399 490599 611696 594792 608879 616371 629138 636670 595983 662291 1892017 1998287 1161609 976698 544408 530162 641734 639714 652271 659489 660139 661990 755807 756682 5284272 5441659 39.95 70.8 2
12:45:06 2024-01-24 721753 711528 160986 161700 272138 279069 310864 307782 184918 184893 232237 237747 270713 273688 4811455 5189204 6938529 6706154 1207728 1250036 238985 211270 233673 234725 278532 270414 259026 260984 172698 175118 685532 662476 1464634 1454972 348875 342839 485025 492483 608985 596272 613057 611912 630803 637948 590728 662074 1901289 2004649 1145750 967399 542756 535082 638527 638322 653790 658335 660219 667178 752466 755921 5248694 5436170 39.85 70.8 2
12:45:07 2024-01-24 713520 713040 161462 161473 272776 277750 311590 308479 184985 184377 233614 238872 270937 273495 4797636 5126271 6863926 6706154 1218697 1253603 238160 210974 234440 234690 277535 270450 259426 260719 172888 174352 694711 653017 1476919 1460216 346308 342839 486401 491724 610283 592354 610971 610742 622073 634611 593891 656730 1892017 1977068 1162712 973923 541348 531837 643483 634544 654715 663932 658775 665944 761860 754853 5220477 5449428 39.85 70.8 2
12:45:08 2024-01-24 716385 711528 161243 161552 272138 277750 312135 307352 184952 184670 233321 242414 270112 272651 4817620 5205628 6891902 6682627 1210226 1252486 239640 210974 234477 234200 278853 269853 260228 259996 173149 174874 679869 657712 1485567 1470561 348875 342573 486228 486711 611238 595172 606257 616371 625701 631303 593878 656545 1892017 1995455 1161609 978785 544408 532056 643136 639971 651348 660916 660139 662027 756913 757021 5310739 5445542 39.85 70.8 2
12:45:09 2024-01-24 723289 713040 160981 159218 271498 279069 310864 307782 184952 184377 233285 242718 270112 274863 4823550 5193418 6987886 6683650 1193401 1250674 238696 209903 234513 233967 277962 270342 258449 260617 171825 174772 693155 657712 1477063 1456068 346723 342731 486756 486674 606866 592979 607420 610397 627544 631303 592838 661602 1894510 2013843 1159444 966711 542793 531680 636658 635962 650156 656340 662102 665944 755807 756149 5261563 5426741 39.95 70.8 2
12:45:10 2024-01-24 710487 712779 160977 161539 270697 279892 310175 306423 184985 183758 234015 237749 270937 273918 4814185 5111841 6873027 6696776 1215540 1253412 237791 210708 233637 233652 277997 270306 257653 260876 172543 174752 678696 654911 1491193 1450917 345599 345753 485676 489233 605541 585599 610137 610633 625701 636488 590728 661602 1897407 1995455 1137269 966711 539809 532056 636658 634721 652271 656304 653893 665981 759167 755921 5189176 5436170 39.85 70.8 2
12:45:11 2024-01-24 711821 711528 161355 161369 272762 277750 311974 307352 184817 184377 233085 238082 271351 272650 4797673 5145796 6854600 6696776 1226593 1254338 238124 210890 233232 233292 279160 268645 258520 259853 172474 174317 685532 654890 1475806 1460216 346687 344742 483546 488997 610246 591051 611957 614626 626938 636470 596277 656767 1886610 1977068 1155112 976698 539041 530177 639920 632925 650426 658335 653622 662513 761356 756990 5237360 5440050 39.85 70.8 2
12:45:12 2024-01-24 722266 710450 161355 161182 272745 278213 309201 309606 184374 184062 232559 238415 270147 273881 4810116 5220825 6929204 6668639 1200852 1250674 238124 210232 234693 232251 278213 269853 257472 260876 171721 174734 679282 660584 1469488 1456068 346687 342731 487781 488303 605541 592505 603858 611083 629631 631159 592473 661565 1892017 2010270 1139953 968777 541348 529053 635756 635440 647104 655842 658812 661953 754324 756682 5269192 5432294 39.85 70.8 2
12:45:13 2024-01-24 713935 713279 160840 161256 271498 279069 308301 307352 184663 184213 233085 237050 270524 273108 4825552 5132039 6873027 6691999 1213799 1250403 237022 210561 233997 233292 278017 269689 256896 260693 171687 174612 680844 655883 1495671 1448854 344624 345229 484989 490039 605467 585599 610374 607422 622181 638473 590692 661565 1895893 1992592 1161609 963928 539041 531873 635756 634272 651348 654387 652930 664179 756913 754853 5185456 5440050 39.85 70.8 2
12:45:14 2024-01-24 711342 710482 161243 161221 272134 277324 310140 306388 184790 184050 232722 237765 270937 272229 4797673 5141133 6868358 6696776 1227994 1250036 237791 210232 232868 233721 277396 268671 259497 259122 172474 174177 690219 654421 1475491 1459177 347247 342731 483546 491084 609022 590674 610100 612582 621126 632759 594732 654794 1889330 1972065 1152111 974315 540193 531765 640286 634721 654160 658335 654932 662967 758544 752161 5218522 5443038 39.85 70.8 2
12:45:15 2024-01-24 716385 710491 160468 161252 271084 276439 311118 306353 184374 184050 232523 238415 269701 273918 4814185 5215007 6882577 6683650 1206778 1253412 238863 209540 234362 232286 277822 268896 258552 258574 172474 173623 677027 654890 1495383 1470427 346197 342435 486401 488997 610320 590448 606630 610542 621807 631267 594353 654972 1888108 1983411 1155112 978785 541348 529053 639920 633578 645697 658335 656832 660043 759167 756398 5284267 5436170 39.85 70.8 2
12:45:16 2024-01-24 718383 710450 160039 161360 270447 278604 309630 306887 184663 184050 232886 237749 270112 272616 4819836 5183463 6912411 6678018 1190548 1250711 237756 208956 234693 232286 276582 269500 257179 259520 171586 174178 687094 658184 1476749 1455054 345672 342695 486181 488997 604574 592220 605299 607781 622109 631001 589026 658710 1893492 2007494 1152947 964651 541348 528907 634855 635622 648129 654423 656328 662513 751505 755049 5278772 5432294 39.85 70.8 2
12:45:17 2024-01-24 713087 711264 160472 161221 270706 279033 308231 309265 184374 183758 232523 237050 270112 272650 4804557 5139335 6891902 6687228 1208126 1250711 236656 210232 232832 232286 276617 268671 256353 260068 171279 174143 685532 656770 1477458 1445729 344588 342803 483582 488009 603294 590025 606860 609141 622145 632724 585712 656767 1892241 1986261 1157278 967124 537510 531230 634855 631993 649506 654123 651008 663945 756356 751441 5170612 5422928 39.85 70.8 2
12:45:18 2024-01-24 720665 709415 160769 160845 271533 276016 309166 306388 183638 184050 231438 237749 269256 273072 4816676 5224386 6919878 6678866 1201258 1249788 238160 209575 233232 232251 277396 267245 258769 258792 171313 173935 685532 656770 1507654 1469515 346577 341239 485577 488303 609022 592979 606198 612669 625199 629240 589062 652792 1886337 1993198 1152947 977393 541348 529907 638527 636525 645697 658335 658775 661016 752538 755921 5316511 5432017 39.85 70.8 2
12:45:19 2024-01-24 717832 711492 159448 161359 269812 277750 308301 306960 184340 183758 232324 237749 268437 274840 4825552 5200491 6933307 6678866 1188074 1249788 237223 208886 233925 232217 275700 269310 256430 259338 171313 173347 685532 656820 1470287 1455054 344479 341996 486364 488997 601977 590443 602388 608273 625643 628319 592201 658673 1889545 2004649 1148615 964949 540962 528269 633058 634272 647209 652478 654895 661570 751918 755921 5276910 5426798 39.85 70.8 2
12:45:20 2024-01-24 712852 711264 159792 160926 272963 277750 308015 305926 184213 183211 232360 236284 269925 272229 4816676 5139335 6901227 6693130 1210188 1248659 236290 209903 232505 232217 276546 267845 257144 259885 170735 173935 686508 658698 1472846 1443717 344479 342586 481963 488923 601977 590443 606369 608644 622001 634802 590522 657983 1892017 1992358 1137269 963537 537436 530552 632125 632925 650426 654842 651008 662662 752189 748310 5192260 5435263 39.85 70.8 2
12:45:21 2024-01-24 714028 710450 160438 157904 271044 276118 308266 306132 183798 183595 231799 237347 269631 271926 4811680 5141246 6874165 6706154 1226593 1250637 236656 209756 231349 232217 276582 267174 257937 258357 171279 173157 682407 653017 1471248 1457038 342758 342237 482339 488886 608479 588771 606860 611501 623494 634766 589992 653108 1887951 1974574 1155112 970157 538131 531157 636207 629206 649469 654387 654179 661953 756341 748346 5185570 5423327 39.85 70.8 2
12:45:22 2024-01-24 707862 709415 160323 158260 270627 276403 308266 306960 183765 183176 231764 235486 269256 272193 4811680 5130599 6826624 6678018 1223092 1249751 235926 210015 231781 231469 277396 266951 256748 257959 171279 173313 683969 653017 1505384 1456005 342722 342803 481312 486774 606682 588633 606444 610397 621998 631195 593887 653145 1886853 1967874 1152111 969882 538275 531873 638016 631472 650426 657997 651008 662401 754703 749344 5206160 5430671 39.85 70.8 2
12:45:23 2024-01-24 710806 709370 159486 158260 269812 276403 309887 306096 184373 182527 231835 236614 268437 273881 4821059 5166425 6864813 6683764 1209146 1250674 236621 208706 233560 231469 276316 267174 256713 258357 171244 173313 691568 649293 1475424 1461181 342095 341767 484682 485543 606588 586432 600846 610011 619255 629240 593465 653108 1884167 1975437 1146450 973923 535225 527042 637979 630879 647561 656304 652044 659652 755256 748274 5209103 5440050 39.85 70.8 2
12:45:24 2024-01-24 720628 709415 160222 160887 271049 274715 308266 306960 183191 183176 231007 237714 268846 272843 4804520 5222457 6952974 6678018 1204384 1250674 237353 208886 232469 231825 276510 266318 257179 258322 170735 173313 685532 659169 1467711 1462220 345500 339670 482682 486231 605541 592122 604252 612630 625643 627400 592012 654580 1883892 1986874 1155112 975309 540577 528337 636658 634538 645832 656304 654895 660687 754703 754139 5263718 5427202 39.85 70.8 2
12:45:25 2024-01-24 717328 709406 159452 160891 268990 276475 308195 306960 183638 183141 231078 236614 269033 273881 4814185 5198652 6922548 6663883 1190548 1248182 236621 208886 232434 230792 276546 267585 255566 260819 170735 173347 691345 658698 1493663 1454972 345272 340699 483277 483377 600277 585599 601142 609890 624646 631140 592724 654683 1884167 2001831 1156026 968399 538275 522824 632361 632925 643362 655305 652856 656194 747136 753715 5258099 5430671 39.85 70.8 2
12:45:26 2024-01-24 717594 710953 159448 158264 269589 277025 307264 306353 187028 183211 230325 236249 269033 270518 4807986 5170607 6911573 6696776 1207832 1248659 235891 209505 231547 231825 275664 267174 256353 258756 170700 173901 682407 657758 1486996 1442689 342722 341407 478044 486921 601199 585888 605581 607765 626259 630979 588739 656079 1893492 1991867 1157278 960832 536599 529016 631231 631700 649469 652777 652318 662004 746569 747582 5244853 5430671 39.85 70.8 2
12:45:27 2024-01-24 710487 710441 159418 158039 269807 274750 310428 306960 183638 182561 231403 236049 268402 270662 4821059 5128535 6845000 6688439 1212820 1248659 235691 208560 231496 231434 273981 267997 255566 257166 171279 172247 650006 649293 1490077 1450904 341578 341250 480857 487340 601470 583717 604475 604601 618235 630847 585133 654580 1888071 1982648 1152947 963574 535830 527232 631231 628244 645624 649322 649243 660554 751467 746025 5185456 5421292 39.85 70.8 2
12:45:28 2024-01-24 712507 709374 159448 157378 269846 274715 308195 306096 185025 182596 231007 235556 268402 269685 4811680 5126271 6864373 6688439 1215422 1248659 235527 208526 231025 232182 274573 266354 257144 256950 170769 172247 666987 650221 1482766 1453999 342095 340459 478044 487266 604684 585444 604719 606747 617580 631140 585948 651291 1884167 1981890 1152947 966327 536595 526488 631979 627285 644713 652995 649457 660294 751319 747076 5181274 5439149 39.85 70.8 2
12:45:29 2024-01-24 710487 709374 159452 157378 269842 274750 308195 306096 187132 182399 230845 235884 268437 269685 4814185 5126756 6854600 6687397 1225716 1248386 235891 208851 230792 230792 276087 265537 256882 257131 170464 172247 691568 651151 1477808 1455087 342372 340184 477936 484820 604684 585705 604945 607422 620277 631303 588596 650102 1886816 1964245 1158472 970157 536636 528834 635719 630879 649433 653891 652318 662662 755247 748733 5185784 5430671 39.85 70.8 2
12:45:30 2024-01-24 707899 709406 159452 157818 270189 275557 308195 306528 187132 182561 231043 234399 268402 272193 4811680 5149719 6827405 6649904 1219350 1248866 234766 208851 231746 234891 275700 266318 255566 257640 170735 172247 680844 650690 1475725 1454972 343098 341767 482682 482999 602122 583717 599290 608281 617580 627579 585568 651992 1882876 1968962 1144284 972926 534684 525745 635719 629983 647669 656695 649503 659652 748197 746648 5209103 5435150 39.85 70.8 2
12:45:31 2024-01-24 713345 707342 159126 157354 268986 275273 308301 304698 186941 182561 230360 236980 267994 273613 4797711 5192544 6887957 6678979 1205918 1250674 236987 208629 231781 230792 275242 266764 255531 256376 171279 172024 680844 650686 1487979 1464179 342131 338682 483619 484477 604684 585444 598404 607177 619518 625674 590103 649438 1880193 1975573 1135621 972926 534302 525863 634368 629089 643966 655768 648358 656661 751505 746061 5206844 5411726 39.85 70.8 2
12:45:32 2024-01-24 718502 709406 158575 157818 269812 273875 307729 306960 187028 182851 230325 236980 267621 272229 4811680 5213065 6892682 6668639 1203421 1249546 236255 208235 231262 230758 275664 265280 256748 257166 170159 172762 680258 658228 1480650 1457038 342686 338646 480857 484587 603182 588775 602330 603933 622108 625556 590522 651325 1880070 1985299 1124547 975706 538275 522680 635719 630246 642106 656427 652708 656923 752466 748238 5222042 5426798 39.85 70.8 2
12:45:33 2024-01-24 718028 709415 159452 157378 269812 274715 306336 306744 184766 182851 230128 235884 267994 270590 4811680 5194891 6906648 6650371 1200809 1248659 236255 208055 231025 235185 276087 265316 255566 257562 169653 172762 691568 658698 1505100 1454972 342686 338646 480857 481903 603182 587941 599327 603933 622989 625674 585892 653332 1880070 1980603 1128788 970083 538131 525709 634818 632294 644003 656231 656047 654614 751356 748274 5299506 5432294 39.85 70.8 2
12:45:34 2024-01-24 715453 707338 160588 158145 270170 275593 306371 304806 187028 182238 230289 235521 266809 273036 4797673 5183735 6939629 6668811 1188014 1248659 235198 207551 231781 235149 273180 266479 254533 256950 170159 172212 686807 654890 1470775 1447818 341614 338682 482935 484820 597919 586273 598698 603283 620350 625810 587182 652329 1880070 1998287 1142118 960720 538131 525863 631014 629060 642106 649141 651279 654614 747247 753333 5260086 5419142 39.85 70.8 2
12:45:35 2024-01-24 714060 709411 162769 157896 270932 275136 306942 306960 186993 182596 229967 235322 268215 269685 4808248 5141020 6905009 6674086 1198296 1247061 236290 208235 230075 230792 273981 266354 254782 256735 170193 172247 682407 658698 1480362 1447818 342722 338135 477972 484491 603564 588354 604475 604387 622108 625709 584548 652755 1885564 1989771 1147870 960832 538127 527941 633438 632632 645832 649141 655112 657483 748618 752616 5267608 5425820 39.85 70.8 2
12:45:36 2024-01-24 710478 708837 158839 157708 269790 275593 308678 305164 187228 181984 231043 234433 270121 270554 4814185 5126610 6872990 6682627 1217097 1248659 234850 208526 230827 235020 274628 266132 253930 257743 170516 172247 682212 653085 1496390 1438598 341639 341501 478044 484477 595037 583377 603187 603210 620350 629384 585536 651867 1882745 1980603 1152947 960148 532015 528108 630080 629710 645832 649105 648395 657557 746717 747765 5216750 5422856 39.85 70.8 2
12:45:37 2024-01-24 712470 709115 158911 157383 269580 273840 307264 305989 187063 181984 230325 235486 266843 268891 4807324 5111654 6845275 6688439 1215422 1248659 235891 208235 230989 231113 273109 266354 255601 255588 170464 171971 688657 649293 1470763 1451881 340582 338682 480970 486231 602122 583268 603187 604601 613132 626625 583487 648478 1882745 1977068 1148615 966711 533599 526670 632811 627231 646654 648997 647438 656550 747724 747236 5191631 5427503 39.85 70.8 2
12:45:38 2024-01-24 713754 710146 159097 157268 269366 273875 307014 304306 182620 182561 230325 235486 268181 268855 4808248 5133902 6854600 6682627 1223054 1248659 235163 208526 229556 233160 274593 264909 255566 255588 170159 172058 691568 652738 1472347 1452910 340582 338646 476519 484820 603182 583717 604045 607177 616673 629420 587182 648478 1880070 1962304 1150781 967708 534393 527450 632125 626268 647209 649033 649457 658492 749224 746745 5166721 5407791 39.85 70.8 2
12:45:39 2024-01-24 709480 709374 159275 157129 269322 273039 306371 304664 187028 182478 230183 235322 268215 269270 4803231 5122612 6845275 6687397 1224267 1248659 235128 208200 229556 234784 274821 263912 255173 255588 169688 171666 680844 651151 1467927 1451935 342611 338646 475144 481976 602325 585261 603187 606747 616673 627579 586808 647502 1878735 1961535 1169073 966711 533599 526670 632125 621961 643803 652777 647787 658381 751505 745091 5170422 5411651 39.85 70.8 2
12:45:40 2024-01-24 705822 707342 162760 157159 270892 274431 306726 304878 186993 181696 230325 233795 267890 270554 4797972 5126271 6810685 6668639 1216972 1248659 234078 208055 230075 234384 274821 264688 254252 255588 169653 172178 682407 651151 1502354 1451935 341639 339432 476519 481223 601808 583305 599401 606747 616673 627579 588015 647521 1874767 1958680 1147870 966711 533599 525927 633685 625479 644713 652995 648284 657372 753605 746118 5210577 5429836 39.85 70.8 2
12:45:41 2024-01-24 708279 707306 162769 157268 270161 274294 306509 303452 187158 180836 230360 233840 266809 270518 4811792 5155676 6817299 6659261 1214403 1249546 234043 207551 230989 234349 273981 265094 254746 255588 171318 172024 682407 647441 1488098 1451935 340671 339862 478008 480472 599853 580246 598772 603344 612866 625709 588432 649438 1873472 1965050 1157278 970157 532015 522860 632125 627194 640110 652995 645181 656885 750868 743712 5210577 5415906 39.85 70.8 2
12:45:42 2024-01-24 708784 709411 162734 157378 273918 273875 306834 304764 183411 180836 230683 234562 266774 272229 4797673 5153391 6831610 6659132 1203082 1248659 235163 207372 231233 234384 273215 264723 254000 255623 170159 171121 693155 647441 1475614 1460144 340913 338135 480857 480508 599875 581103 597389 604817 613060 622073 587187 645648 1870811 1967874 1139953 970157 532022 521209 631231 625528 642180 649322 644723 654762 750548 744276 5207123 5427202 39.85 70.8 2
12:45:43 2024-01-24 716408 709415 158431 157243 270161 273003 307299 304664 184508 182029 229825 235486 266740 270626 4813501 5215007 6868060 6659261 1198659 1245118 235891 207193 230630 234384 273144 264723 254533 254520 170159 171121 684293 650686 1466762 1462104 341639 336573 478080 481223 602325 582033 596084 603099 613060 622290 585412 644622 1870811 1967874 1139953 967399 531747 522518 629411 625528 638518 649322 645723 650875 746740 745024 5215238 5435150 39.85 70.8 2
12:45:44 2024-01-24 716571 709415 160769 156985 270080 272551 306942 304664 186532 181949 228897 235969 266671 270518 4797673 5213065 6887957 6659132 1200945 1245118 235163 206905 229878 234513 273109 263657 254782 255339 169350 171512 682407 655883 1468394 1457038 340582 336573 479570 481940 601586 585444 597389 603344 616673 622290 583685 645611 1873199 1974230 1146450 971085 535225 522486 631678 627357 639458 649322 649540 651997 751616 747178 5229275 5435150 39.85 70.8 2
12:45:45 2024-01-24 717484 708410 160736 156478 270923 272898 306942 305809 186498 182019 228861 234795 268983 270137 4790802 5202095 6901227 6649766 1202562 1245118 234766 207193 229914 234549 273180 263657 254746 255328 169082 171631 682407 656820 1467650 1456005 342384 336609 477599 481563 599765 585444 599880 605458 617580 622290 585412 645611 1873472 1975667 1146450 968331 535225 521209 632811 627357 640364 649322 649540 650875 750062 747178 5240537 5439036 39.85 70.8 2
12:45:46 2024-01-24 716920 708410 158217 156697 270094 274311 306762 304914 186818 182203 228897 234726 266774 270265 4797636 5209616 6911067 6649882 1198296 1245118 234766 207372 229878 231465 274173 263842 253718 255553 171101 172024 686807 657758 1466762 1451935 342611 338573 477227 479629 598804 585444 596929 605458 620044 622290 588015 648404 1873472 1979873 1148615 968777 535188 522889 631231 627157 640364 649322 651390 651798 749483 747251 5292015 5431842 39.85 70.8 2
12:45:47 2024-01-24 715385 708410 158041 156885 269042 274537 305539 304914 184251 181915 229539 234364 266774 270291 4811417 5174463 6872715 6640503 1196584 1245118 234404 206905 229726 230817 274401 264652 253152 256305 169048 171631 660637 656820 1466213 1447818 341639 337081 477227 477625 596153 583754 598181 603710 618490 622001 587182 650862 1876138 1979873 1124547 963928 533977 522518 628894 627357 640364 649322 650464 652297 750158 747178 5293874 5432336 39.85 70.8 2
12:45:48 2024-01-24 718861 709411 159842 157274 268853 273734 306834 304485 184977 181649 229790 234726 265930 270590 4840044 5194806 6932253 6669465 1188074 1245118 234731 206261 230271 231465 272050 265502 253117 255304 169585 171597 682407 653017 1466990 1447818 341639 336573 478080 481903 598181 581997 595131 599072 616637 621779 581929 650399 1876138 1994004 1150781 960832 532781 522149 625661 621889 636570 645424 647313 651293 744712 746118 5286316 5422856 39.85 70.8 2
12:45:49 2024-01-24 720670 709919 160244 156993 268853 273698 306870 304022 184122 181776 228756 235346 266774 270291 4810116 5191112 6932253 6678018 1195598 1245118 235163 206871 228844 234384 272276 265289 253718 255125 169316 171528 686807 657758 1464998 1447546 340546 334552 477910 482658 597679 584703 599160 599239 617544 622290 580260 647484 1882471 1989771 1146450 958100 534772 522522 626993 627285 640327 645424 650464 652926 742495 747288 5256198 5403898 39.85 70.8 2
12:45:50 2024-01-24 716297 710422 160020 156846 269078 272933 305791 305021 183737 181811 228720 234225 266705 268559 4811680 5163174 6902443 6677741 1203450 1245081 234404 207193 228613 234678 272501 264652 253505 255258 169082 171478 682407 658228 1474223 1442689 341866 336538 476558 482621 598103 585117 599622 601498 618490 622290 576978 648441 1882745 1989080 1155112 958100 534772 522752 627365 627285 642180 645424 650464 652796 741750 746817 5258099 5411914 39.85 70.8 2
12:45:51 2024-01-24 708391 710422 160020 156846 268746 276805 306330 303133 184251 180698 229790 233470 268983 270072 4804820 5141624 6888070 6668639 1209287 1245118 233288 207193 228809 231465 272050 263877 252411 255588 167917 171358 686508 653085 1471196 1437578 340671 338100 476558 480472 594687 580274 599622 601623 618200 623882 581481 650862 1882745 1985299 1135149 958100 533562 522716 627438 625479 642180 645424 649540 654260 742275 743587 5255921 5412050 39.85 70.8 2
12:45:52 2024-01-24 706056 707301 159795 156959 267508 274239 306690 302549 184251 180698 229790 233864 268416 269315 4811680 5102467 6855035 6659261 1207728 1245118 233288 206905 228809 231041 272050 263877 252166 255518 172103 171358 686508 653085 1469640 1435481 340189 337590 476558 481067 594687 577059 599585 599792 616673 623847 581724 650399 1881407 1983411 1150781 955378 531265 522348 625218 626415 642180 647507 645712 652796 737382 739332 5244853 5402774 39.85 70.8 2
12:45:53 2024-01-24 706322 710077 162055 156235 267508 274731 306726 302494 183865 181429 228756 233504 268605 269541 4810954 5105514 6846109 6650031 1207742 1245118 233485 206330 228809 230817 271480 265094 251955 253987 167917 170781 685220 647441 1492085 1438598 339707 337081 476895 477733 594687 576685 597813 598832 612125 623847 580342 649391 1877401 1977068 1146450 954662 528699 522889 623890 623757 641271 643505 642751 652334 740847 739260 5227941 5412050 39.85 70.8 2
12:45:54 2024-01-24 709443 709245 162094 156399 269411 274342 306762 302990 184181 181384 228791 233899 268416 269126 4810954 5130301 6829550 6669465 1206441 1247772 233648 206296 228809 230817 271480 265094 251990 254342 169082 171052 682407 648366 1483664 1441665 339707 337081 476558 477733 595639 579166 595374 596034 611227 622290 576879 647024 1876185 1975667 1146450 955341 529755 522889 624504 622838 640364 641663 641841 651835 742495 739260 5214970 5400046 39.85 70.8 2
12:45:55 2024-01-24 709983 708378 162361 156364 269217 271910 306690 302955 183924 181384 228685 233539 267852 268263 4801522 5111541 6838982 6678018 1212952 1247772 233288 206261 228738 231303 270583 263877 253152 253527 171077 170509 688657 647441 1473531 1446791 339707 338573 476558 481940 596373 578756 594531 597302 613564 622290 579655 641776 1873472 1971398 1142118 959465 529755 522149 625661 621607 638518 641663 643006 653187 740323 738539 5196212 5403896 39.85 70.8 2
12:45:56 2024-01-24 709983 703286 162212 155427 269406 271305 306942 302636 183761 181384 228685 233760 267780 267662 4801522 5122268 6845696 6682627 1215083 1247661 233322 206227 228172 230817 271445 262999 253541 253527 167917 170815 680258 648829 1487995 1447818 339707 335561 474539 480919 597554 579577 598735 599608 612966 622001 580478 644006 1870811 1962267 1144284 960832 530132 522889 625661 619878 638445 642789 643006 652258 738389 738147 5179155 5411914 39.85 70.8 2
12:45:57 2024-01-24 710487 707070 159545 155324 269028 271305 306510 302319 186263 181098 228650 233760 268534 267743 4810954 5131701 6845275 6688552 1213686 1245081 234195 206192 228134 231140 273108 263438 253152 253139 168780 170509 671984 647441 1463347 1447818 339707 335561 475884 481187 598103 579166 595754 594920 611234 622254 579655 641469 1873472 1970667 1144284 957418 529607 522149 623853 620127 638482 643930 642091 652258 738717 737073 5209898 5402638 39.85 70.8 2
12:45:58 2024-01-24 706322 707079 162028 156112 267789 271270 306942 301859 186298 180481 228615 233041 267745 269018 4801522 5103403 6846109 6678555 1207832 1247500 232316 206227 228703 230817 269794 263877 252084 253562 167800 169969 682407 647441 1483049 1443672 339226 335561 475884 477733 590969 577937 595777 595080 611234 622290 579655 643672 1876138 1972065 1144284 952556 528627 522149 622089 622838 639874 643930 641841 650875 738158 737981 5227941 5408054 39.85 70.8 2
12:45:59 2024-01-24 708401 706902 161875 156112 268619 270891 306726 301436 183655 180767 228666 232600 270739 268604 4816942 5128034 6852189 6677741 1209813 1245044 233322 206227 228773 231612 270478 263438 252411 253304 167800 170003 682407 647441 1476128 1446791 340400 335525 476220 480508 595849 579166 596048 596879 611234 622254 579655 640795 1870811 1970667 1144284 956738 529003 521410 624400 620127 638482 640308 642091 652258 735156 737109 5229883 5411914 39.85 70.8 2
12:46:00 2024-01-24 707899 703286 159055 155791 268614 271047 306726 301401 183353 180767 228471 232635 270810 267205 4812704 5112836 6840300 6650220 1207728 1246481 232247 206227 228064 230458 270996 266200 252720 253987 170021 170781 683633 649293 1469169 1436559 338746 336031 474539 477625 592059 577937 595589 596873 613060 622290 576942 646987 1877401 1978470 1142118 951879 528251 521410 622089 621920 638482 643930 641350 650875 737080 737073 5218522 5400028 39.85 70.8 2
12:46:01 2024-01-24 707397 707481 161915 155895 267794 270856 306726 301154 183225 180481 228506 232635 270775 268819 4810154 5122268 6840300 6668639 1210338 1245118 233440 206261 228418 230458 269794 263877 254150 253034 172380 169969 677133 646518 1468978 1442689 338746 335490 475547 480241 594266 577937 594289 596290 611234 622879 579655 641776 1873472 1970667 1144284 952593 528627 521779 622971 621350 639422 641365 639952 650378 737601 738867 5220477 5380802 39.85 70.8 2
12:46:02 2024-01-24 709480 707066 161771 155899 267785 270891 306043 301365 183225 180515 228116 232600 270775 267805 4797192 5119549 6840300 6668639 1206441 1245118 232281 206089 228064 229421 272302 263438 251569 252398 170620 170003 701025 645597 1464533 1443717 338746 334552 475211 477733 594796 577119 592250 595080 610802 621779 578014 641506 1872141 1967874 1142118 952593 528699 521041 621649 620090 637994 640308 641635 651330 729917 734965 5221481 5402544 39.85 70.8 2
[truncated: 169,725 more chars]
