# Supplementary material for: Methods for Estimating the Detection and Quantification Limits of Key Substances in Beer Maturation with Electronic Noses
Source: Sensors (Basel). 2024 May 30;24(11):3520. doi: 10.3390/s24113520 (PMC11175341; doi:10.3390/s24113520)
Supplement: Supplementary file 1 [file sensors-24-03520-s001.zip › Data/Acetaldehyde/raw data/Day 2/2000ppm13.txt]

Time Date R01 R02 R03 R04 R05 R06 R07 R08 R09 R10 R11 R12 R13 R14 R15 R16 R17 R18 R19 R20 R21 R22 R23 R24 R25 R26 R27 R28 R29 R30 R31 R32 R33 R34 R35 R36 R37 R38 R39 R40 R41 R42 R43 R44 R45 R46 R47 R48 R49 R50 R51 R52 R53 R54 R55 R56 R57 R58 R59 R60 R61 R62 T01 H01 Phase
12:52:00 2024-01-24 671625 667358 210367 206346 333731 337594 349783 347697 224059 227109 272755 276376 317092 319352 4351916 4688375 6565513 6434171 1160566 1189799 304573 274601 282140 283781 317106 310277 308235 309157 216955 218703 731186 685934 1535745 1499679 456476 456349 668131 667960 835031 816116 872666 871727 918441 937829 899904 991719 2133101 2240842 1307610 1127885 729933 715068 867713 867023 915807 919479 947724 963630 1079164 1072832 5088799 5280611 39.85 71.2 1
12:52:01 2024-01-24 677822 667840 211332 206446 332674 341183 349711 346823 224059 227552 270730 276675 312503 315406 4370880 4757202 6650333 6415186 1150666 1192062 304538 269511 282231 282077 318923 310936 309981 310095 216920 218141 721471 687280 1542202 1508856 459993 453264 667656 671773 834994 816324 872666 876095 915148 928538 901930 999461 2139178 2252882 1309529 1122784 732018 719481 864663 863232 917146 928862 947049 958007 1071359 1079100 5145233 5271233 39.85 71.2 1
12:52:02 2024-01-24 676796 667840 210302 206550 333721 340081 350768 348711 225031 223889 273950 275453 312537 317081 4367762 4692295 6631427 6405794 1141701 1189799 306631 274758 281407 283278 320669 310277 308200 310530 217878 219978 761399 692836 1552104 1491837 458431 450642 666235 671230 834400 811648 870590 878771 917204 931567 902293 1002500 2142373 2250062 1311448 1121759 725786 718971 870859 861973 910623 928862 953017 955211 1066913 1075709 5117016 5257801 39.85 71.2 1
12:52:03 2024-01-24 676078 668786 210666 206515 332404 342344 350804 345503 224718 227552 273140 276753 313480 315148 4348739 4678604 6673015 6424792 1134755 1182593 306703 270730 282302 282846 317000 309674 306769 310789 218803 219200 729693 692836 1541964 1487054 458632 458781 664037 673248 839409 810571 866432 879396 922273 928762 891877 1002500 2137656 2237301 1315527 1128689 727856 717443 872312 863844 909645 924862 955739 961508 1066913 1069770 5088799 5246527 39.85 71.2 1
12:52:04 2024-01-24 669454 668777 210146 207457 333956 338579 351902 346580 224683 227481 273526 274967 312285 318342 4345603 4615179 6621466 6424516 1135158 1188038 306419 270730 281407 283710 316521 311305 309812 312920 218958 219245 729693 692836 1547425 1483086 458361 456949 664309 673395 839483 811146 867741 880646 922458 930186 894706 1001071 2140851 2222402 1293029 1131104 726781 713784 872097 867023 906651 919551 956431 965043 1068427 1069958 5032366 5267473 39.85 71.2 1
12:52:05 2024-01-24 673129 667543 211326 206455 334028 339603 350522 345503 225222 222792 270766 277551 311598 317371 4361501 4658929 6574578 6424792 1153205 1189909 306020 269581 283156 283582 320594 311121 309374 311876 218185 219587 723443 683349 1577900 1496072 457340 455444 661958 667437 839483 819255 866432 872413 920997 935952 899350 994590 2126095 2239253 1333292 1140987 729933 714326 870859 869488 908993 921060 951660 966421 1072914 1066899 5039284 5257839 39.85 71.2 1
12:52:06 2024-01-24 667684 667575 210996 206515 333987 338615 351902 346615 223990 223137 272718 276902 312285 315550 4361224 4685790 6607838 6434171 1153953 1186023 306739 272225 284032 284466 316894 312924 310067 309484 219112 218834 727856 684329 1536635 1497102 458548 455401 665830 671498 836994 816189 869598 871177 919513 939302 899878 991719 2131585 2231706 1329009 1134778 732018 711155 867120 869871 915844 920409 947457 965893 1078399 1072868 5057239 5280611 39.85 71.2 1
12:52:08 2024-01-24 671589 667358 210987 206520 334028 338579 350840 348466 224059 227304 272947 276709 312029 320031 4364648 4701292 6565535 6420210 1167191 1194083 306739 273417 282629 283569 318852 311083 308993 309954 219076 218904 731186 682518 1576731 1497337 456151 453885 668131 667960 832229 818616 871940 871727 915185 938638 901254 994590 2133101 2261192 1327053 1127083 731496 717171 867120 867023 914405 919623 947457 963630 1078986 1074458 5096076 5269182 39.85 71.2 1
12:52:09 2024-01-24 678302 667840 211658 206550 332670 340667 349747 347102 224718 225787 272297 276740 312503 315406 4348739 4741186 6649717 6422813 1149451 1192458 306811 270730 284545 282704 318781 312002 310286 309954 219112 218328 721719 687897 1534441 1501681 459740 454407 667826 673395 832229 815493 871940 876280 911881 928610 903615 1001071 2140851 2246872 1309603 1119364 727856 717443 867156 864493 913210 927551 951623 959409 1066748 1079100 5118829 5271233 39.85 71.2 1
12:52:10 2024-01-24 679747 669255 210332 206554 333450 341423 348657 346580 225222 223889 273140 276290 313413 315550 4361501 4675117 6645694 6418215 1144972 1190688 306883 270730 284142 283320 318816 309511 309099 310095 216618 220070 754280 692556 1549673 1493918 458431 450859 664346 674757 832661 811722 871940 878771 917167 930186 899655 1002500 2142373 2250062 1313368 1119364 726303 718971 870859 861739 911915 929519 953697 958007 1069770 1075978 5117016 5273083 39.85 71.2 1
12:52:11 2024-01-24 676298 668786 210337 206520 331310 341219 350804 345261 224718 227517 272334 275488 312537 315406 4361501 4680401 6650144 6433311 1135196 1190688 306883 270693 285352 283101 317035 309639 308393 310566 219112 219140 729693 692340 1532208 1482261 460068 456641 664309 673395 839483 810571 866469 880021 920960 929528 894743 1003969 2142373 2228458 1307610 1130298 727856 717171 872619 867023 910219 919660 954377 963630 1063820 1071318 5079394 5261591 39.85 71.2 1
12:52:12 2024-01-24 669454 668777 210363 206520 334028 338615 350840 347382 224059 223447 273563 276744 311564 319316 4354758 4601963 6603170 6433311 1144858 1190688 306523 272261 282938 284144 317070 309639 309374 310789 218803 220379 750290 688881 1539008 1487263 456801 455802 662464 669477 838293 815341 868978 876280 921150 933972 891877 995235 2133101 2228458 1307610 1138014 727337 713243 873857 869871 909118 919515 956742 964521 1072988 1066935 5032366 5276845 39.85 71.2 1
12:52:13 2024-01-24 669417 667831 210987 206524 333992 339639 351938 347119 224059 223516 272334 276902 312067 317371 4361501 4686832 6602715 6440182 1151095 1187707 306451 269546 281175 283476 320594 312481 308538 311510 216652 219044 721719 682371 1535081 1493918 457048 454790 663875 667774 839520 818616 867741 871214 923643 939033 894374 996161 2129879 2235314 1301853 1140449 732018 715412 869622 870092 913210 919515 951660 965893 1074546 1069958 5048981 5271233 39.85 71.2 1
12:52:14 2024-01-24 669651 667840 210992 206559 334028 338863 351371 348711 224059 222638 272947 276902 313628 319352 4361501 4696319 6574927 6433311 1159736 1193293 304573 269546 283630 284454 317924 310832 310286 309590 217292 219187 732679 686424 1515422 1493918 456077 456125 667317 667474 834699 816226 870627 871852 918541 939302 902558 993134 2135740 2243688 1307610 1128689 730975 713243 867120 869871 915805 919515 946073 967511 1078399 1074422 5069988 5276569 39.85 71.2 1
12:52:15 2024-01-24 677445 668043 210805 206092 334028 340667 349465 347661 224094 227269 271971 277779 311598 315514 4373769 4735537 6584324 6415414 1161673 1187157 305768 270866 282938 283344 319925 311156 308164 310526 218958 219539 731186 681061 1556146 1507412 457126 450823 666235 666965 832661 818616 873876 871214 915833 936650 901291 998710 2133101 2262076 1325313 1127083 733834 718461 866505 867023 917798 926896 946073 962944 1079164 1076051 5137422 5273083 39.85 71.2 1
12:52:16 2024-01-24 674841 667565 210328 207169 332476 340428 350275 347382 223749 222792 273140 275193 312572 318454 4367471 4712366 6640757 6415632 1146537 1193008 306419 269511 281442 283512 318735 312371 309029 308257 217292 219539 737645 690855 1543110 1493009 458778 450498 667826 673395 832476 811722 874498 880021 914501 928502 902607 1002537 2142373 2250062 1290770 1117771 726820 718461 870859 864530 913210 929519 953697 958044 1069944 1075092 5113603 5271699 39.85 71.2 1
12:52:17 2024-01-24 674841 667840 210337 206515 332436 341735 350252 345261 224718 227161 272755 278316 314954 315153 4364507 4669510 6672739 6418215 1133142 1185987 305459 274794 282663 281878 318958 309639 308429 311291 216920 219044 729134 688881 1578867 1491800 460154 454837 662464 673395 838887 811722 867741 879099 922337 929528 894521 1001606 2137811 2237264 1307610 1128689 728893 717443 873301 865794 909941 926241 953915 965043 1063513 1069770 5072145 5292529 39.85 71.2 1
12:52:18 2024-01-24 670002 668308 210809 206485 334028 338615 351335 346615 225257 223083 272849 279815 314033 317942 4361389 4618560 6603127 6424578 1147810 1188918 306811 270866 282738 283746 318699 309639 307733 311002 216618 220449 751155 686915 1551102 1488920 457313 455802 663404 668930 839483 814997 868978 876280 923679 935989 894706 995272 2132827 2228537 1323140 1136395 728893 713279 873857 869871 908009 919551 956953 966618 1072914 1069958 5018016 5273083 39.85 71.2 1
12:52:19 2024-01-24 671662 668308 211322 206559 334028 340153 351614 348386 224980 224670 272464 277640 314619 317263 4367628 4680420 6603170 6424792 1150554 1192347 304766 270334 281372 283746 318958 309639 306340 312055 217106 219539 730063 682032 1537185 1493918 458104 455480 663875 668420 841907 820088 867741 873104 924333 936196 893776 992371 2128521 2231743 1301853 1142451 733064 716934 870859 870724 913210 919623 951660 964484 1076107 1071474 5045374 5271233 39.85 71.2 1
12:52:20 2024-01-24 670682 667367 210666 206554 334028 340890 351686 350827 223852 224994 272802 277026 314841 317972 4367628 4681780 6603127 6438954 1157178 1189799 304608 270145 281557 283746 316810 310580 307268 309626 217362 219044 727856 684467 1550069 1497102 458945 457417 667826 670426 838293 818616 871460 875000 920497 939302 898667 993881 2133101 2235314 1307610 1134778 732018 711228 867156 871195 915805 919515 948880 967380 1079164 1074949 5060583 5278682 39.85 71.2 1
12:52:21 2024-01-24 675941 667835 211022 206339 335736 343289 349496 348604 224962 224519 273031 278679 314141 318196 4367762 4723942 6607597 6415414 1159943 1189799 305805 270782 281407 283137 320446 309949 308200 310601 217327 219872 731186 681395 1542275 1507412 458092 454033 665866 667947 832265 818616 874498 873130 917241 937975 903248 999645 2135740 2262076 1313359 1127083 734040 719481 867156 867023 918477 927551 946073 965246 1080587 1077574 5088799 5261352 39.85 71.2 1
12:52:22 2024-01-24 676863 666640 211411 209335 333162 341315 351191 347519 223956 223482 272995 276675 315506 315370 4348777 4739304 6630791 6424616 1144575 1189941 306454 274601 281442 283433 318994 309639 309135 310340 217362 219728 739161 691844 1552295 1493918 459412 455480 667826 673395 831640 811722 876167 879813 915869 928574 905225 1006032 2142373 2254352 1292653 1119364 727581 719481 872097 865794 913210 928529 955309 960129 1069185 1075207 5088799 5261699 39.85 71.2 1
12:52:23 2024-01-24 671987 669307 210882 207742 333879 339496 351794 346995 225439 224519 273417 275419 313008 317856 4357998 4628668 6645581 6415414 1134919 1185146 307347 274722 282302 284379 317960 310615 307698 311038 216955 219728 729693 692836 1554176 1484698 460191 457417 664346 674831 842195 811722 867741 880382 925024 928574 894374 1001071 2139330 2225300 1297597 1133165 726820 715375 875718 869488 910352 924898 959581 967343 1072191 1074458 5022961 5276879 39.85 71.2 1
12:52:24 2024-01-24 673868 669729 211548 206416 333920 340213 351686 346473 225624 227517 272370 277973 311633 318530 4361501 4633526 6593810 6415632 1150554 1188918 304503 270782 283762 284406 318512 309674 307949 312019 218185 219763 737645 684956 1573808 1492858 457564 455802 662620 667474 841907 818616 867741 875658 926138 937975 894779 994490 2131585 2239528 1313359 1138014 730975 715412 875097 870524 913210 919623 955346 966618 1076107 1072233 5018561 5275027 39.85 71.2 1
12:52:25 2024-01-24 670271 669250 211333 207030 333848 340284 354002 347346 224753 223482 272947 277695 314990 317608 4355283 4689687 6555883 6438954 1160018 1189799 306545 270369 281442 284614 317035 309639 309135 309878 217666 219421 735665 684956 1543299 1498166 457452 459191 668772 670938 837105 817420 871903 876280 918288 939302 901291 994740 2132827 2242098 1332921 1131518 732018 713316 867156 871177 917177 919551 950359 968721 1075901 1079095 5083025 5278798 39.85 71.2 1
12:52:26 2024-01-24 679584 667762 211159 206347 334028 341183 349255 347661 224718 224599 272802 278008 312033 315586 4357745 4724779 6584213 6406035 1161673 1182630 304922 271006 281372 283313 320446 311156 308235 310566 216989 219574 731186 681061 1565286 1507412 457408 453482 667317 668493 834108 820670 875781 873760 917204 938638 903652 1000358 2133101 2261979 1301622 1128689 734040 719481 867156 867023 919817 927551 948880 962489 1083697 1079095 5084501 5273141 39.85 71.2 1
12:52:27 2024-01-24 678766 667258 211326 206584 332981 341735 349783 350555 225119 223102 272297 277225 312572 315442 4348777 4750445 6640116 6413327 1149027 1186023 304608 269581 282932 282881 319441 309603 308200 310566 217141 218668 721471 685311 1544612 1503138 460068 453155 668772 672918 836512 816226 873255 878771 919193 936382 904940 1001071 2136293 2246469 1307720 1123879 731496 719481 867156 867023 917140 927186 955886 962489 1075202 1082160 5122231 5282573 39.85 71.2 1
12:52:28 2024-01-24 679859 666903 210692 206559 333735 341171 349747 347697 225449 227161 274059 277585 314617 317371 4355283 4679695 6658767 6406035 1138028 1189799 305529 270524 282267 282055 319961 309639 307233 312055 216652 220070 737645 687897 1535127 1493918 460844 454189 663875 673395 839483 813808 870664 881667 920997 928574 898600 1006039 2140851 2237665 1309529 1130714 729933 718165 873857 867023 912133 930237 959803 964931 1066766 1076038 5088662 5261966 39.85 71.2 1
12:52:29 2024-01-24 669724 667826 210745 208075 334019 339603 352010 347138 225066 224519 272422 275436 312537 318865 4345927 4605610 6631468 6415451 1135158 1186023 307382 274528 282302 284650 317995 310615 307733 311073 217327 219763 731186 692836 1549620 1475898 458815 456838 664889 675310 840181 811472 868978 881667 924276 928646 894411 1002537 2139330 2228458 1324882 1134778 727856 715412 878326 873167 911731 927556 960115 972110 1076041 1074514 5032366 5261666 39.85 71.2 1
12:52:30 2024-01-24 673275 668781 211689 206520 334028 340703 351371 345467 225100 223326 272755 277164 312537 317408 4355283 4673747 6602815 6424998 1150591 1189799 304538 270369 281442 284180 318746 310362 308574 312055 217362 219114 718819 682518 1540930 1493083 458454 456125 664346 669440 841137 819778 867741 875658 925024 940120 897324 995272 2131585 2239764 1311403 1140790 733588 716169 874545 873788 914507 924978 957103 970570 1075923 1072956 5038172 5276845 39.85 71.2 1
12:52:31 2024-01-24 669526 667840 211031 206550 333920 338650 352010 347697 224059 223171 273140 277130 312537 318493 4355283 4684429 6556188 6434171 1157253 1189799 305494 270369 281253 285485 317995 309674 312451 310095 217362 219763 723443 685934 1552121 1497102 456043 457093 669720 669514 837105 818616 874535 875037 919659 937660 903962 992333 2133101 2243688 1309529 1131836 733588 716343 869313 873825 919758 924978 951794 969327 1078986 1076015 5062179 5280649 39.85 71.2 1
12:52:32 2024-01-24 673830 667835 211216 206347 335918 338650 350876 349555 224718 227340 273177 277130 317128 319389 4355283 4696364 6565532 6415632 1163257 1189799 304573 271196 286714 283781 319996 311156 309170 310526 217362 220106 731186 681061 1560732 1506080 458155 454480 667826 668493 834699 820942 876791 873797 917241 937624 903999 999597 2137264 2267716 1287928 1130599 736213 719481 870822 869488 918249 929410 951437 965732 1082155 1079100 5103366 5273083 39.85 71.2 1
12:52:33 2024-01-24 679101 667575 211031 207195 333016 341735 350840 347661 224533 223551 273563 275488 313043 315478 4358428 4722667 6631351 6415632 1147116 1189799 306454 274601 282302 283857 318994 309639 308235 309626 218005 219574 726385 688881 1552289 1493918 460265 455480 669720 674831 834735 812657 877067 879200 917241 928682 905283 1003068 2148169 2252334 1294184 1120959 731496 719481 870822 866875 918140 930176 953697 963630 1072988 1085202 5111804 5280611 39.85 71.2 1
12:52:34 2024-01-24 678851 667840 210996 206559 333992 341219 349518 347173 225483 227269 273563 276709 311633 317118 4352178 4673750 6677418 6415414 1130691 1188075 306667 269581 285960 282881 320897 312592 309410 311546 216989 219574 729693 688881 1555313 1493918 461171 454795 664235 674831 841309 811722 870218 882329 924754 928538 897065 1006689 2145106 2237695 1311448 1131910 731496 719444 876340 867023 911915 927551 958179 968455 1066913 1072111 5067819 5263717 39.85 71.2 1
12:52:35 2024-01-24 670674 666658 211027 206313 334024 339675 351335 347697 225798 226966 273177 278008 311633 318865 4349076 4605263 6584164 6414909 1144972 1181683 306384 270369 282938 284397 318441 310326 308164 310718 217292 220414 751877 688881 1554071 1483885 458431 457093 664346 671451 839483 816152 870627 878771 922310 939453 903576 1003117 2142049 2228961 1296420 1136766 728863 715155 876340 871104 910294 926253 962588 967269 1069944 1072038 5039562 5271233 39.85 71.1 1
12:52:36 2024-01-24 672652 667543 211658 206515 334010 339639 350804 345538 225414 222792 272718 277973 311633 317820 4352122 4656182 6593551 6415186 1151552 1185987 306451 270747 281372 284144 318958 312543 308538 312019 216955 219728 721971 682518 1536495 1493918 457371 456125 664346 669404 843104 820359 867741 876978 929034 941150 896607 998823 2132876 2233218 1301853 1142891 734112 716934 872097 870451 918249 919587 954377 967306 1077535 1072868 5048981 5261666 39.85 71.2 1
12:52:37 2024-01-24 669140 667831 210956 206554 334024 338579 351902 349237 224059 222827 273333 277099 312503 319804 4348538 4674805 6565611 6424792 1157253 1189909 305246 270334 281442 285138 317960 309639 309135 310060 217970 219692 724914 685934 1556236 1498166 457452 457704 669720 672404 838293 819839 876451 878228 923647 943297 905225 996647 2135952 2244338 1305691 1131104 733064 715375 869585 873650 919743 919623 950232 972110 1080514 1078300 5069988 5271233 39.85 71.2 1
12:52:38 2024-01-24 677445 667831 211649 206485 333474 341735 349783 347697 224718 222792 272334 278201 312285 315478 4361501 4746846 6640365 6406035 1153353 1189799 306020 270334 283059 283476 319961 311818 308200 310784 219464 219728 731186 682371 1555557 1508117 460844 455212 667789 673690 837373 819839 877705 878697 919046 936505 905015 1002350 2142225 2262076 1309529 1124679 736213 721767 867120 867023 921122 931558 949141 963630 1079164 1081394 5141213 5254052 39.85 71.2 1
12:52:39 2024-01-24 675830 667363 210781 207492 333992 340667 350804 349765 224683 222483 273756 275552 313008 315198 4352225 4688526 6630906 6406035 1142390 1188646 307312 269511 282267 283710 318958 313403 309847 309373 217327 219881 728200 690855 1558702 1493918 459466 457275 670989 675125 835588 816347 878205 883155 917021 934804 906422 1003745 2146949 2247824 1300187 1121759 729413 718971 872097 867023 918058 930176 955739 963630 1072951 1078834 5114914 5271233 39.85 71.2 1
12:52:40 2024-01-24 677556 668786 210996 206554 333486 342771 350768 348609 225449 222792 273756 276679 312537 315478 4352122 4675120 6668421 6394353 1137954 1185146 305921 270334 282271 283313 320896 309639 307733 311983 216618 220070 739161 689257 1535855 1494484 461384 454473 665725 673248 839446 816347 875200 881273 925081 935466 898630 1005965 2142373 2251549 1313368 1128689 729933 720271 877076 866381 912562 928565 959544 964447 1068427 1076015 5079394 5263717 39.85 71.1 1
12:52:41 2024-01-24 669177 667840 210813 206554 335918 340403 351866 347661 225379 223575 273756 277551 313080 319316 4349018 4606652 6584164 6415414 1144153 1186354 306170 270971 283339 284614 318958 311561 308200 311073 217327 221094 756638 688881 1555053 1489260 459085 457741 665762 671743 841870 818672 872704 880033 926262 939302 897324 1000214 2138790 2235177 1315287 1137204 730953 715375 876340 873687 911915 919623 959544 972289 1077634 1073139 5018940 5254052 39.85 71.2 1
12:52:42 2024-01-24 671186 667840 211658 207317 334028 340667 351902 346059 225066 223516 273140 277831 312537 318081 4336325 4661437 6593489 6424792 1151487 1189799 304538 270747 281407 284384 318958 311306 307233 311792 217327 219824 721719 683349 1548883 1498166 458595 456405 667182 671773 843666 820831 869942 876280 925024 937588 902330 1000993 2130071 2237665 1303772 1138014 735857 715375 870859 871141 917798 919551 954377 970176 1079164 1074422 5045374 5254680 39.85 71.2 1
12:52:43 2024-01-24 671987 669463 211318 207169 335913 338650 351335 349765 224754 222827 273563 277525 311598 319841 4352136 4681866 6556188 6415414 1163891 1184307 306703 270782 282938 285450 318476 309603 311166 310753 220044 220167 723443 686787 1537181 1498166 457452 457380 669646 671773 838454 820942 875781 875000 920929 941817 904665 995943 2133101 2246872 1311448 1128689 732018 716934 869622 871177 921776 926896 950946 968721 1082119 1077418 5069988 5265469 39.85 71.2 1
12:52:44 2024-01-24 677822 667358 211684 206524 332652 342253 350553 347697 225414 222792 272334 277164 312285 315442 4352122 4744561 6631187 6406035 1147391 1187941 304608 269511 283016 283525 319676 312371 310726 310789 219578 218904 719506 685803 1545043 1501681 462157 455335 670035 673395 837105 816226 876413 880736 921058 936650 907859 1005312 2142373 2252812 1291180 1120614 730975 719481 870859 867023 921362 928529 955739 965043 1072717 1078834 5107611 5263717 39.85 71.2 1
12:52:45 2024-01-24 675301 667840 211318 206559 332945 341735 351866 345574 225222 227588 273526 278904 313008 316608 4349018 4668467 6650333 6406035 1130653 1189799 306811 272189 285757 283564 319712 312851 309410 311841 219112 219930 729693 688843 1611351 1495282 461714 456770 664346 675310 841759 813196 871460 883055 924988 932015 899618 1007436 2142100 2237301 1313368 1131555 730975 719481 875718 868871 912562 928862 959765 966421 1068427 1075978 5077238 5252475 39.85 71.1 1
12:52:46 2024-01-24 670674 669255 210328 207164 334028 339603 351938 347661 224874 223903 274059 277316 311598 319841 4346156 4591308 6584164 6415414 1141701 1187120 308733 272609 283630 285165 318335 312481 310286 311622 219423 220273 731902 690855 1556496 1484698 457371 457417 665866 673285 841907 818345 870627 877782 927017 938638 897139 1001071 2139330 2235066 1303772 1138014 730975 716426 876376 873724 912562 924862 960948 969448 1078399 1069806 5032089 5261966 39.85 71.1 1
12:52:47 2024-01-24 668911 665939 211505 206554 334028 340153 352010 348161 224094 223516 273140 277138 312537 317371 4352136 4681791 6588796 6427694 1156047 1193233 306775 270677 284343 284472 318593 311417 309410 311368 219578 219552 720269 681646 1556628 1497523 460068 458580 665830 670865 841370 820942 872082 876280 925024 937660 901291 998185 2136137 2238499 1305691 1138014 736132 716426 872619 873714 917140 919660 955739 972289 1078986 1075746 5047912 5254052 39.85 71.1 1
12:52:48 2024-01-24 669651 667840 211649 207453 334028 341616 352010 349483 225066 223482 273756 277195 312537 319352 4336325 4681450 6565513 6440067 1160234 1193108 306883 271090 283024 284907 318335 311453 310286 311114 218497 219376 721719 683349 1565761 1499395 460480 456610 668975 672440 841759 822108 871903 876280 925061 937624 902441 998185 2133101 2238246 1307610 1138014 735085 715412 871824 875000 917140 919587 954377 971883 1079786 1076051 5056970 5253813 39.85 71.1 1
12:52:49 2024-01-24 673125 667831 211501 207896 336392 340428 351618 349800 225257 222827 273563 277212 311598 320104 4346006 4671468 6546862 6432300 1157140 1189651 306883 271055 284545 285307 317818 312924 309821 310282 218005 219763 732270 687280 1543691 1496235 459740 458065 669720 673248 839483 819778 877067 876280 920960 937660 903962 995235 2136137 2241545 1311448 1131518 734112 715412 869622 875000 919817 924862 952742 970213 1080551 1079100 5077238 5261629 39.85 71.1 1
12:52:50 2024-01-24 676306 667154 211322 206455 334028 342253 349783 347697 225066 222827 273140 278707 311598 315550 4336325 4725516 6565441 6414446 1163567 1190688 306811 271659 284142 284144 320635 310900 309135 310819 219112 220238 731186 681395 1549673 1507139 458758 455326 668772 669477 835919 820942 877067 876280 919844 937624 907859 1001071 2137656 2262076 1299665 1128414 736132 719481 870859 869488 919598 930176 951660 964521 1082155 1080395 5145233 5267473 39.85 71.2 1
12:52:51 2024-01-24 675523 666895 210844 207632 334028 340703 351618 349273 224059 222827 274520 275488 313008 315550 4348742 4692295 6631468 6421634 1147028 1190697 307242 269511 282932 283888 319665 310109 311606 310060 218650 220035 734172 690855 1540198 1497225 460725 456125 669720 676270 834699 814997 878943 882407 918441 936650 909010 1006002 2148590 2256079 1319125 1119364 729933 718165 873857 869488 917146 928565 957423 963630 1071126 1079100 5103964 5269483 39.85 71.2 1
12:52:53 2024-01-24 671987 668303 211510 207811 333762 340703 351974 347661 225414 222827 273563 275488 313480 317371 4345917 4661775 6659336 6421596 1137629 1189799 306419 270369 283797 283462 321974 311016 308164 312749 219774 220414 724914 689257 1587004 1496458 464811 456125 664346 675310 841907 815034 871977 885762 926372 928646 898630 1007547 2145422 2234494 1317206 1134778 731496 719481 876376 869834 913210 929519 961900 966618 1069944 1078337 5085167 5267473 39.85 71.2 1
12:52:54 2024-01-24 671472 669255 210987 207169 335918 339639 351902 347697 225257 222573 278149 277143 312320 319389 4350813 4614769 6621946 6431137 1131495 1189799 307097 272189 284552 284578 318476 311052 308164 311546 219423 220273 731186 692340 1567837 1484698 461498 458065 665830 676751 843232 813538 869428 884872 927722 933972 900812 1003068 2142373 2225300 1322963 1134778 727856 717443 878245 871177 911915 927551 963042 970213 1075308 1076015 5019098 5263717 39.85 71.2 1
12:52:55 2024-01-24 673905 668786 211693 206559 335918 340703 351618 347138 226113 222827 273177 277973 312503 318378 4357719 4622347 6593711 6424792 1150311 1190614 306883 271196 281442 285405 318994 309674 308958 312968 216955 220449 737645 684956 1544597 1493918 458758 455833 664346 671179 843866 820942 866852 878771 930357 937588 899994 999645 2133101 2243688 1317271 1138014 732018 717443 876376 873724 915844 926241 957460 970176 1078986 1072905 5046959 5267473 39.85 71.1 1
12:52:56 2024-01-24 669422 666895 211510 206589 335650 338615 352010 349237 224718 223516 273563 277973 314990 319061 4358196 4681678 6565513 6432300 1156427 1188881 305494 270369 281561 284374 317889 311306 308200 310819 218709 219574 723169 683979 1523511 1493918 460181 456739 668772 672918 841907 820942 871940 876280 925061 937660 903962 998185 2136256 2241545 1315287 1133971 735085 716426 870859 875000 921122 924898 953155 972982 1081353 1079100 5060583 5257839 39.85 71.2 1
12:52:57 2024-01-24 677445 667840 211496 206485 334028 341735 350804 348747 225414 225341 273695 278723 314105 318233 4354473 4701618 6556188 6406035 1163332 1189799 304538 271505 281372 284180 320446 315073 309387 311073 217327 220070 715415 682032 1538225 1507412 458092 454837 669246 670463 837105 823003 878943 876280 921150 937660 907598 1003253 2139330 2265286 1330965 1128689 736656 721874 869622 868604 922430 928529 951660 967989 1079164 1081158 5103940 5263717 39.85 71.2 1
12:52:58 2024-01-24 679375 668545 210996 207527 334024 341219 349460 349550 225904 224448 273768 277026 313376 317711 4351692 4665147 6612603 6401466 1142943 1190874 307132 270369 282698 284858 320410 311156 310144 311510 217327 220484 752718 690855 1538208 1491985 460191 453759 667826 675037 837105 814420 877067 884244 918899 935328 903962 1006756 2145422 2252882 1317206 1126281 729933 722421 876376 867023 913210 933927 960986 965893 1069611 1079100 5077238 5263717 39.85 71.2 1
12:52:59 2024-01-24 669049 669259 210701 207518 337277 340141 351722 348425 225310 224519 274689 277216 314841 320147 4355082 4590298 6631883 6421673 1134311 1189909 307848 270334 282733 285410 318512 311087 308270 311983 219774 220414 721971 692836 1526552 1484698 460725 456739 667826 676270 843903 816226 870627 884336 929038 935989 901270 1001643 2142373 2222144 1311448 1136395 729933 717171 878868 873724 912562 927551 962588 970213 1072988 1076051 5018016 5267473 39.85 71.2 1
12:53:00 2024-01-24 673425 668786 212266 207276 335736 341207 351758 346995 226008 223413 272995 278714 314177 318646 4355283 4645051 6584164 6420210 1152308 1189527 304573 271196 281477 285485 319701 310580 308909 313444 217141 220449 723443 683979 1541642 1496272 459502 457417 665762 670938 845100 820588 869354 878771 929038 937696 899878 1000358 2133101 2244737 1317271 1141649 734040 718461 876376 875000 917146 928594 958142 972982 1078986 1076015 5033348 5246565 39.85 71.2 1
12:53:01 2024-01-24 672191 667657 211473 207603 333956 340524 353893 348604 225084 223447 273840 277929 315062 318305 4346020 4661475 6594305 6424792 1153279 1189799 305494 270782 282716 284650 318250 311087 308235 310131 218379 219763 730798 683979 1540555 1504341 460191 456289 669720 673395 841907 820942 874498 878148 925061 943037 903962 998185 2137656 2238246 1311448 1138014 735085 716426 870859 876243 919817 924862 954377 973020 1081353 1078830 5058588 5276879 39.85 71.2 1
12:53:02 2024-01-24 675554 669729 211583 207065 336868 343319 350661 349375 225275 224994 273950 277973 312067 319352 4351764 4681412 6560870 6394353 1158908 1189799 306775 270369 281442 285521 318994 309639 310109 310601 217853 219789 724914 686424 1533904 1498166 457408 455906 671386 669514 837105 822692 878317 876280 920960 944405 908245 998185 2135740 2257680 1313368 1128689 734562 719481 870859 871214 921122 930176 954377 966346 1086841 1078871 5086669 5275027 39.85 71.2 1
12:53:03 2024-01-24 678892 667794 211587 208366 333848 342350 351686 348604 224718 223551 274059 276325 313480 317081 4349076 4714962 6630791 6415414 1144575 1185183 307382 270369 282698 284885 319477 310615 310144 310811 218005 220414 731186 691844 1563151 1497523 461171 457093 670706 674631 835919 816226 878328 884872 919844 935989 907859 1008129 2147064 2252882 1319125 1120614 729657 720307 875097 867023 917146 933963 960986 963798 1072988 1079100 5087761 5258090 39.85 71.2 1
12:53:04 2024-01-24 673570 669468 211512 207707 333803 342109 351938 347138 225648 223171 274132 276995 313550 317335 4336586 4655016 6649442 6415414 1133301 1185330 308063 269581 283165 285485 318512 311123 308200 312055 217853 220141 731186 693345 1540448 1478064 461498 457003 667789 674631 846069 815034 871283 885500 929108 935989 899655 1003819 2142373 2228458 1275696 1136395 729933 717443 879493 873724 912975 928862 963729 972289 1079106 1080499 5018473 5275027 39.85 71.2 1
12:53:05 2024-01-24 673313 669729 212509 206554 334141 341495 351708 347173 226359 223326 273526 278659 312537 318051 4352178 4630222 6584164 6415632 1150311 1182630 304573 271231 284032 284650 319477 310580 309170 313480 216955 220484 723162 683979 1551902 1493918 458815 457417 664853 672440 845100 820942 869391 877782 930113 937660 894447 1001071 2133101 2245008 1321184 1140790 734112 718461 877076 875621 917146 928862 959765 974744 1078980 1075964 5015119 5273141 39.85 71.2 1
12:53:06 2024-01-24 671950 668786 211763 207199 334028 341483 351794 347102 225449 223585 273563 278350 315506 319326 4345917 4661775 6593489 6420210 1152308 1182630 306775 271006 282501 284650 319701 311087 307233 312055 217362 219763 723169 682518 1542425 1493918 460191 457741 665903 672440 843903 820552 870664 876280 929038 943037 901651 1001071 2132827 2237665 1309529 1142891 736132 718971 873857 873724 919817 928919 958552 974706 1080697 1075869 5042312 5267473 39.85 71.2 1
12:53:07 2024-01-24 670039 667358 212128 207629 335918 339639 354002 349273 224753 225470 273768 278187 312572 318865 4345917 4662485 6579477 6424998 1156427 1184307 306703 270404 282302 284414 317960 311341 308270 310637 218379 219609 717369 684956 1539379 1498166 460517 458714 670706 673395 838993 822419 874573 878771 925061 937696 904977 998185 2136293 2244626 1311448 1133971 735085 717443 870859 876941 923656 928919 954339 972908 1084542 1082160 5070690 5265568 39.85 71.2 1
12:53:08 2024-01-24 678585 668598 212211 206524 334028 342807 350558 348723 225275 223137 273177 278889 312572 315622 4349018 4723942 6612140 6394674 1160018 1189799 304114 271266 282386 283781 320932 309639 309205 311510 217362 220106 730063 682371 1555675 1507412 461892 455802 669720 671451 837105 820942 878943 876280 918324 942806 906951 1001606 2139330 2262076 1305691 1125480 736656 723580 871469 871889 925670 934133 951474 968455 1083771 1085232 5135827 5261699 39.85 71.2 1
12:53:09 2024-01-24 676483 667831 210961 207850 334028 342181 351614 349765 225066 223137 274059 276731 314919 317335 4342743 4681678 6626288 6415186 1145684 1189799 307312 272573 283094 284578 319925 310326 310073 310060 218005 220224 739161 691844 1553452 1497523 461498 457093 671621 677232 837105 814997 880825 885005 919844 936650 908504 1007473 2148169 2252845 1305837 1119364 734112 721929 875790 871343 920375 935457 959840 969839 1077450 1088205 5107611 5254090 39.85 71.2 1
12:53:10 2024-01-24 677785 668520 211658 207707 333983 342807 350768 346615 225763 222827 273658 277130 313890 315442 4342743 4672603 6650333 6394137 1139256 1188139 306419 270782 282302 284614 321870 311597 309099 313401 217292 221103 737645 688881 1531967 1493918 461171 455802 667281 675310 841907 817420 877067 884872 925679 937312 902935 1012196 2142373 2250062 1315287 1132216 733834 724610 878831 869414 915807 935457 963579 969839 1069944 1081567 5065636 5244987 39.85 71.2 1
12:53:11 2024-01-24 669140 669275 211036 207671 335913 340667 352010 348430 225578 222792 272646 277065 312537 319804 4339646 4587545 6598252 6406035 1138442 1188038 308279 270747 281477 285485 318476 310580 308235 311983 217970 220414 732679 691844 1541954 1475898 458815 456967 668772 676270 846069 818579 871903 882954 927640 939302 902570 1005553 2138790 2232134 1303953 1138390 730975 717332 880081 875693 915435 929373 965104 972982 1078399 1076654 5004474 5251554 39.85 71.2 1
12:53:12 2024-01-24 672615 668781 211653 207164 335913 340667 351614 347697 226463 222638 273950 278819 312250 319279 4336552 4592270 6583977 6406035 1148668 1184490 305494 271161 281407 285485 318958 310580 308235 312019 217327 221483 737567 686915 1540702 1484403 458778 458065 665762 673395 843830 820942 871903 880646 931682 937552 898340 1003117 2138790 2244956 1303772 1137977 733588 718350 880081 876058 915435 927514 962356 972982 1081775 1075978 5018940 5246527 39.85 71.2 1
12:53:13 2024-01-24 669049 667840 211728 207160 335650 341699 351974 346615 225414 223551 273140 278042 312503 318044 4342743 4654754 6593605 6415414 1150591 1189762 306631 271196 282267 284578 321121 311306 309410 312055 220086 219728 715754 682518 1546130 1498166 460844 458714 667789 672404 843866 823276 871903 878771 929038 943001 904940 1003117 2135952 2241150 1311448 1142891 736213 718350 875828 875548 919780 927551 956916 976839 1080514 1077574 5042312 5252583 39.85 71.2 1
12:53:14 2024-01-24 668062 667831 212111 207488 334028 339639 354002 349237 224874 223516 273756 277633 313008 319316 4342743 4654791 6565513 6424792 1156427 1189490 305921 270971 282267 285250 317960 310615 311336 310819 218685 220070 727856 684956 1550464 1500724 460844 457003 671658 673395 841907 822764 876405 879396 927677 943892 907598 1000440 2135952 2244338 1311448 1135460 736213 716898 870859 876243 921776 928919 955739 974371 1082119 1080629 5051177 5261854 39.85 71.2 1
12:53:15 2024-01-24 677763 667831 211649 206524 335918 341699 350522 349237 225414 223137 273950 278819 311598 318342 4345917 4699177 6556197 6396656 1161561 1185146 306631 271610 281372 284578 321607 309603 309856 311510 217818 220070 732679 681061 1549399 1506342 458778 456125 671658 672404 838887 822986 879383 879481 922310 948843 909113 1000922 2140523 2252009 1292653 1131910 735161 718971 872097 876941 922282 930176 954377 970176 1088273 1081690 5073611 5267473 39.85 71.2 1
12:53:16 2024-01-24 678590 667367 211689 207781 334028 341929 351335 348186 224718 223585 273140 276709 313480 315514 4345917 4708556 6612292 6396656 1147391 1192446 306384 270369 283598 283857 319961 309674 309135 311983 218344 219044 720042 686387 1544074 1503138 462811 457417 672339 676270 839520 821007 880220 885042 922458 940594 912255 1008242 2144422 2257150 1321044 1125480 736132 723580 873065 869488 922430 933963 955551 969752 1079164 1085131 5103964 5252199 39.85 71.2 1
12:53:17 2024-01-24 678805 668786 211362 208218 334028 341699 350275 348747 226113 222792 274059 277164 313008 318342 4339646 4655205 6612309 6387278 1140070 1189799 306419 270782 282702 284578 320932 309876 309603 312427 217362 221483 744298 690855 1541713 1490851 462209 456125 667789 677121 842195 818672 879532 885352 925738 936541 903741 1012766 2145422 2250062 1315287 1128689 734104 723445 878868 867023 914331 935457 960986 966581 1070904 1079100 5069988 5243096 39.85 71.2 1
12:53:18 2024-01-24 669177 668259 210952 207811 335909 339639 351938 347697 225414 222827 278113 276675 313229 319316 4339646 4581026 6565147 6406035 1139256 1188038 308063 270369 281442 285628 318958 311043 308235 311038 217818 220414 731186 688881 1520214 1481777 459412 460016 670035 676122 844563 817852 874575 883783 927502 940558 904740 1003969 2140851 2233802 1311448 1138014 732018 717443 878868 876095 915844 927551 963042 972982 1075864 1075207 4990063 5246496 39.85 71.2 1
12:53:19 2024-01-24 668703 667831 211719 207169 334024 341735 351650 346580 225066 223551 273140 278012 312537 318305 4342743 4648970 6588631 6420210 1150591 1188918 305246 270971 282519 284614 318994 311524 307233 311983 218005 219385 721719 683005 1552005 1494911 461384 460016 669082 672770 846106 823276 874575 879984 930245 942964 903926 1001071 2137264 2248333 1307610 1140716 737181 719333 873857 876243 921122 926896 956705 975104 1083456 1081394 5041772 5261966 39.85 71.2 1
12:53:20 2024-01-24 673905 667367 211719 207169 335428 341219 350840 349519 225414 223326 273563 278395 312067 319090 4345917 4681791 6546845 6396656 1160566 1184307 306775 271196 281407 285285 319605 309134 310109 311038 220086 220260 721971 684329 1556824 1503822 459412 457417 671621 671267 838777 825619 880788 878148 920960 945073 908893 1003117 2139293 2265286 1329302 1131407 737181 720271 872619 871177 922430 928565 952474 967343 1083727 1084327 5120950 5242752 39.85 71.2 1
12:53:21 2024-01-24 676695 667840 211031 207662 334028 341735 351902 349836 225449 224887 277953 276779 313008 318081 4335785 4658263 6602815 6396656 1142943 1189762 307813 270334 282896 285049 319701 309674 311051 310784 219889 220202 740676 692836 1545197 1499656 461424 458389 672574 678678 838182 819506 879887 885500 920960 940120 909122 1010423 2146949 2257457 1292335 1122245 731496 719725 876340 868604 917140 933927 960948 966421 1072951 1080629 5079116 5248729 39.85 71.2 1
12:53:22 2024-01-24 673340 665953 211649 208320 333992 341735 352010 347434 225414 223137 273950 275522 313515 317371 4336552 4620815 6650446 6396656 1131155 1182556 306419 269546 283926 284614 318958 313813 310726 313883 219733 220202 731186 694327 1536895 1488920 462822 460016 668131 678418 845662 815611 871940 887567 930283 936346 900616 1006002 2148169 2226918 1418995 1134778 730975 718165 876376 873724 917146 928493 965104 972982 1075966 1076051 5015347 5252578 39.85 71.2 1
12:53:23 2024-01-24 671662 668994 211728 206554 334019 340739 351938 347138 226147 222792 273563 278504 313258 318342 4330372 4611969 6570216 6401466 1147848 1188038 304573 271576 281407 285005 319193 312814 311166 313301 218803 220308 736130 683349 1551650 1493158 459282 458421 665762 672404 846298 820757 871283 880999 928033 937624 899692 1002500 2133101 2242061 1299934 1140790 734112 719481 876340 875000 918450 928862 959581 972982 1078986 1075978 5022961 5248743 39.85 71.2 1
12:53:24 2024-01-24 667684 667367 211809 207492 334019 340428 352010 347697 225066 223551 273526 277130 313008 317856 4342743 4661775 6579477 6406035 1153916 1184875 307064 273031 285150 284365 320367 311453 309236 310424 218579 219965 732270 684329 1550069 1500612 460844 457039 670669 673395 844229 824447 875781 878771 926372 942856 904977 998222 2136137 2240842 1307610 1140018 736656 717443 872619 876243 921122 927283 953952 974408 1084495 1078834 5069988 5258101 39.85 71.2 1
12:53:25 2024-01-24 677950 666891 212388 206559 333992 342530 351335 348483 225379 223482 272947 277973 313008 315478 4339646 4726024 6612140 6396902 1150311 1194083 306811 273031 283925 284152 320268 311672 308993 311586 217865 219363 718613 686600 1544191 1506080 462811 456770 671474 677232 839483 819778 878317 883783 921033 937552 907835 1006002 2142373 2252882 1322786 1125480 734112 721874 872097 869488 922430 933927 958142 964484 1079164 1083561 5088799 5248832 39.85 71.2 1
12:53:26 2024-01-24 673335 667831 211501 207492 333762 341735 351974 346615 225414 222827 273756 278316 313043 315442 4330274 4631555 6630791 6384677 1132268 1189767 308438 270264 284324 283604 319299 313369 310067 311876 218286 220379 731186 690855 1547987 1492361 463469 458389 665793 676616 843866 816347 871977 885500 929038 935292 899978 1008984 2142100 2226879 1309668 1134778 729933 719481 876376 872413 915844 927839 964581 972982 1077634 1076015 5006400 5248729 39.85 71.2 1
12:53:27 2024-01-24 671662 665356 212348 206554 335913 341735 351902 346337 226147 223326 272947 278624 312537 318378 4339646 4627965 6565513 6413621 1145167 1188995 306314 271505 284142 285445 319783 312372 309135 311983 217327 221674 752718 688881 1560384 1490763 460068 456967 665830 674609 845699 820942 875781 881763 931678 937624 901291 1005553 2138790 2237665 1313368 1137739 732018 718461 880118 876243 914331 928862 963729 974408 1080551 1076015 5011305 5248738 39.85 71.2 1
12:53:28 2024-01-24 671186 668520 212357 207195 334024 341219 351938 346580 225066 223551 273140 277973 312572 317856 4336276 4645651 6584306 6414446 1151133 1187533 306883 271695 284948 285120 319890 311560 307698 312055 218005 220167 713829 683005 1539744 1497102 460844 458274 669082 673123 846298 822950 871940 878771 928997 943037 903248 1002500 2133101 2238172 1309529 1142451 736656 719481 875097 875621 919817 927551 956742 977344 1085301 1080629 5029627 5252475 39.85 71.2 1
12:53:29 2024-01-24 669688 667367 211693 207483 335696 339639 351974 349800 225222 222827 273563 277164 311564 319841 4336552 4661830 6569730 6423878 1156913 1190688 308619 271090 282373 285490 317995 311087 309603 310789 218920 220224 717369 684467 1541467 1497225 462157 459498 671658 674831 841907 820942 877067 878792 926372 943001 906570 998222 2137656 2238209 1313368 1134778 736132 718699 872097 876243 922430 926896 955057 972336 1083690 1078871 5060583 5242752 39.85 71.2 1
12:53:30 2024-01-24 677342 665948 212393 206550 334024 342771 350311 348430 225414 225204 272947 278932 313008 315478 4335785 4715102 6589022 6395581 1160566 1189799 306168 271610 281711 285085 320682 311892 311570 311510 218344 220484 732679 681395 1560615 1505967 459828 456125 671658 672918 838887 825123 878637 878148 920997 945740 908893 1003253 2139330 2266475 1315315 1129873 737181 722421 871384 871177 924396 928601 954377 967343 1082155 1084327 5118829 5258101 39.85 71.2 1
12:53:31 2024-01-24 676758 667835 211505 207811 334028 341735 351902 349836 225449 227269 277793 276937 312790 317408 4329467 4665588 6612496 6405013 1144575 1182666 307382 270782 285757 286754 319630 309639 311086 311038 218005 220997 738278 691844 1577047 1493918 461498 456842 671182 676310 838293 816226 879924 885500 922370 937975 907859 1009703 2147064 2256079 1321044 1124679 730975 723481 876376 868871 917140 936641 963729 965893 1076107 1080629 5062753 5252475 39.85 71.2 1
12:53:32 2024-01-24 669422 667367 210996 208311 335650 339675 352010 347138 225449 223326 277866 277925 312572 319352 4332845 4591308 6603162 6410838 1135121 1187293 309857 270111 282698 285606 318476 310651 311166 311769 218274 220449 731186 692340 1535713 1482593 461054 457039 668772 676101 846298 817456 873218 885596 930357 939302 903839 1004534 2142100 2222181 1303953 1138014 731496 718461 881370 876243 913210 929519 966752 975800 1078986 1076051 4990063 5248729 39.85 71.2 1
12:53:33 2024-01-24 673129 665620 212357 206593 335918 341735 351938 346580 225449 223516 273140 278430 315470 318799 4342551 4637896 6588906 6396902 1151093 1186318 304573 271196 282302 285049 319819 312851 308200 313480 217327 220484 717369 683005 1535188 1494934 460844 456289 667826 672918 847500 822950 871940 879063 930149 945740 902607 1001071 2133101 2241545 1319228 1143803 736656 718165 876376 876243 919029 930176 960264 975800 1082183 1078337 5033348 5231558 39.85 71.2 1
12:53:34 2024-01-24 666740 667575 211728 207518 334019 340428 354002 348711 224718 225787 273768 278662 315506 318537 4336074 4665667 6574839 6421668 1151412 1184343 305494 273417 285352 286132 319029 311596 307733 312019 218309 220070 723169 683005 1564581 1497374 461459 457682 669720 675037 846298 822986 873876 877819 927378 945740 903999 1003253 2136137 2240473 1305691 1142451 737181 719481 875097 876243 921122 927551 958179 973719 1086841 1078834 5056970 5263717 39.85 71.2 1
12:53:35 2024-01-24 677445 665948 211724 206559 333877 342807 350840 348987 225835 225470 273731 281471 314841 318233 4339331 4707240 6546862 6396656 1158908 1190660 306595 271266 281442 284725 320932 309170 309639 311109 218274 220449 732679 681061 1537524 1505967 460068 456125 671182 672918 839483 824189 879262 878771 921033 945740 910303 1003068 2139057 2265286 1307610 1128689 737181 723481 870859 871141 925090 928637 955739 965893 1080587 1085094 5103964 5248729 39.85 71.2 1
12:53:36 2024-01-24 678732 665652 211357 207811 333812 341724 351083 349514 225869 224362 274495 277060 315062 318196 4342551 4655128 6607597 6384867 1147423 1188075 307813 270369 283165 284650 319701 312629 310833 310601 218344 220484 737645 690855 1538119 1497249 461498 458065 671658 676616 838293 816262 881212 885500 920997 937975 910485 1010423 2148590 2252882 1321044 1122245 731496 723481 876376 868604 918376 936641 963042 967306 1076107 1078871 5060583 5242739 39.85 71.2 1
12:53:38 2024-01-24 669417 667831 211223 208287 337271 340967 351542 347554 225310 223102 274726 277060 315062 319206 4324102 4580093 6584164 6406035 1135196 1186354 309966 270369 282302 285557 318735 310651 309170 312055 218005 220484 732679 690386 1541642 1484808 460844 458363 669246 676652 846298 818616 874535 885500 928781 937552 902607 1004571 2142373 2232911 1309529 1138014 732018 718461 881370 876243 913247 930176 964618 975104 1078752 1076051 5004150 5244987 39.85 71.2 1
12:53:39 2024-01-24 673901 667648 212767 207642 336392 341591 351794 346509 225659 223447 273417 279659 315062 317978 4327186 4642905 6574873 6396656 1150311 1188918 306811 271266 282523 284969 319701 310326 307984 313480 217362 220449 720269 682518 1541642 1493918 460068 455648 667317 673395 846298 823605 871977 877929 930113 945073 902607 1002537 2132827 2237301 1323140 1144077 736656 718709 876376 876243 919817 927839 960986 973756 1085301 1078871 5060583 5261699 39.85 71.2 1
12:53:40 2024-01-24 678818 667992 212216 207056 335913 342663 350661 349094 225275 225152 273417 278854 312572 318378 4342551 4708556 6560870 6384867 1161066 1189799 306419 271231 281407 285557 320446 311892 310579 311581 218040 220484 721971 683005 1571432 1500735 459502 457417 672611 673395 839520 825393 879924 878771 923679 947078 911168 1002537 2139330 2266893 1321323 1130714 738758 720344 873857 873724 923656 928673 954377 970176 1085301 1085167 5123179 5257594 39.85 71.2 1
12:53:41 2024-01-24 675523 667762 211364 208032 333920 341591 351433 350185 225414 222827 277829 276937 313008 318233 4327186 4659168 6603014 6392094 1144575 1189799 307848 270782 283201 285085 320446 310144 310833 311038 218532 220520 729693 691844 1547697 1495208 461498 456289 672611 677611 838887 818036 881212 885500 922273 938638 907835 1010423 2148590 2257680 1298303 1122282 732018 723481 876376 869871 919165 936641 963042 966618 1075836 1078871 5066259 5246770 39.85 71.2 1
12:53:42 2024-01-24 671039 667762 211548 208391 333920 340631 352010 347173 225483 223171 274811 278142 313262 318792 4323986 4596302 6612140 6396656 1131457 1184637 308089 270334 283926 285285 318030 311123 308235 312055 218005 220484 730063 692836 1562375 1484698 463320 458363 669246 678128 846298 818036 874537 885767 928726 938638 902441 1006756 2142373 2226879 1315287 1136395 730953 718461 880744 875621 913210 928529 964382 973064 1082122 1079095 5010347 5244843 39.85 71.2 1
12:53:43 2024-01-24 672505 667221 212216 207632 334028 341735 351938 348139 226359 225152 273526 278919 312537 318378 4336552 4614769 6556188 6392094 1146536 1185477 304608 271645 282302 285285 319477 311819 309639 313957 217292 221173 740676 683979 1542381 1492995 460844 456646 665903 673395 847500 822368 871940 880418 930113 944405 901967 1002537 2134770 2243688 1313359 1142177 735085 719481 878868 876243 916978 929519 961900 975612 1083660 1079095 5011477 5254276 39.85 71.2 1
12:53:44 2024-01-24 669303 667367 211763 206623 334028 341483 351830 347398 225414 223585 273563 278047 315026 318573 4330372 4645744 6584164 6396902 1149771 1188955 305494 271196 282733 285539 319665 311524 309848 311698 218309 220414 729327 683349 1563400 1498166 461498 458714 669246 675615 846298 822950 874461 880646 931678 946809 903926 1003969 2136137 2243651 1309529 1144077 738758 719481 876340 876243 922430 931558 962550 977539 1082071 1078954 5028313 5252560 39.85 71.2 1
12:53:45 2024-01-24 667175 667831 211653 208077 336868 340403 354002 349201 225066 223516 273731 278317 314954 318792 4327186 4648158 6556188 6415186 1157253 1189762 306419 273804 283130 285485 318441 311560 309603 311038 218685 221222 726385 684956 1564581 1499656 461498 458327 673088 675310 842599 823276 877067 881087 927722 945036 908504 1001071 2138790 2243688 1317206 1136395 737181 718461 873857 880699 926330 931558 959840 979989 1085886 1084463 5047812 5252578 39.85 71.2 1
12:53:46 2024-01-24 671552 667620 211693 208221 336868 340667 351618 349800 225310 223482 274059 278038 312503 320294 4333365 4648158 6537493 6396656 1160566 1189799 306419 271196 281407 286602 319890 309674 312048 312705 218344 220449 723443 684956 1543424 1498166 458778 458714 673088 673395 841309 825357 878328 880021 926335 947747 910448 1000214 2139330 2266893 1315315 1131104 739009 721416 877076 876316 926330 935457 959155 972833 1088310 1086772 5075068 5255982 39.85 71.2 1
12:53:47 2024-01-24 678892 668516 212318 208136 334028 342519 351650 348430 225102 224208 273950 277130 313550 315514 4333365 4710840 6616943 6387278 1145684 1189799 307097 270334 283917 285285 320410 310615 309603 311038 218720 220035 717369 688881 1540187 1499507 463798 457489 673566 677574 839798 820942 881175 885500 920960 937588 910485 1010423 2150117 2256079 1291180 1121982 735161 724610 877076 873204 922319 935137 960762 968417 1078339 1085281 5088799 5243096 39.85 71.2 1
12:53:48 2024-01-24 673312 667831 211684 208032 334028 342217 351938 347138 225449 223171 273950 277342 313515 315225 4333365 4639334 6640795 6417519 1137629 1182593 306419 270971 285757 283746 320932 312666 308200 313444 217783 220449 726148 688389 1542515 1493918 463798 457417 667789 676579 843866 820359 877067 888018 931017 936650 903578 1012625 2146949 2241159 1292653 1135107 735687 723580 881370 873825 918413 935457 963579 972795 1071359 1080629 5059514 5239357 39.85 71.2 1
12:53:49 2024-01-24 669965 669223 211027 207636 334644 340117 351938 347697 225379 227233 272646 277860 312285 320031 4327186 4571753 6570216 6396656 1138329 1186281 310209 270782 282346 286360 319441 310580 309135 311983 217970 220948 731186 688881 1547405 1484698 460181 458005 669246 676270 846262 820942 875744 884207 931017 942299 903248 1004534 2144830 2236999 1298303 1140449 733064 719481 882624 876132 917109 931420 968114 975104 1079164 1079095 5011305 5246496 39.85 71.2 1
12:53:50 2024-01-24 673607 667835 211689 206559 335918 340667 351902 347661 226147 225152 273950 278829 312503 318828 4327186 4596011 6556197 6387278 1147848 1186318 306631 271645 282373 285485 319701 310615 309387 313921 217292 221103 729695 684956 1549099 1493918 460844 456967 667789 673395 848101 823882 871940 881630 932088 944369 899692 1006146 2138790 2246075 1315315 1144523 736213 721015 880081 878000 919091 930176 963042 975800 1085239 1079100 5007905 5252475 39.85 71.2 1
12:53:51 2024-01-24 668776 666886 211728 207632 334028 341699 354502 348951 225222 223585 273950 278008 313008 318342 4330274 4654416 6584164 6394353 1148668 1186354 305494 271231 282791 285485 320408 311560 308164 312713 218344 220070 720269 683005 1542123 1498166 461497 458005 669720 673395 846298 824152 874498 879026 931678 947315 908893 1003744 2142225 2238727 1307610 1142891 738322 719444 877076 876941 921776 928862 961175 975575 1085227 1081124 5022961 5243096 39.85 71.2 1
12:53:52 2024-01-24 668225 665948 211689 207811 335918 341616 354002 349800 225222 223482 273950 277164 312537 320294 4327186 4646052 6537537 6403523 1153953 1189909 305494 271196 282698 285156 317995 311560 309603 311073 218685 220097 721719 683349 1535468 1498166 461384 458363 672816 675310 843232 822368 877067 880446 930357 947315 910402 1001673 2138290 2241247 1315287 1140449 738851 718971 873586 878734 924433 931558 956668 974744 1086070 1083702 5051177 5252199 39.85 71.2 1
12:53:53 2024-01-24 677445 667840 212353 207283 334028 342807 350840 348747 225763 223482 273140 278889 312537 315550 4330274 4709251 6565549 6377899 1156716 1189799 304538 271835 283117 284614 320967 311304 309603 311734 217970 220449 732679 681061 1560946 1508117 463195 457417 671658 674352 839483 822950 884530 881161 926359 947315 911092 1009000 2145278 2272155 1329302 1131910 739910 724543 873238 875693 927064 933891 955462 970139 1085117 1087472 5117016 5244987 39.85 71.2 1
12:53:54 2024-01-24 676372 668520 211644 207842 334019 341735 351938 350858 225677 222792 272456 277164 313227 318342 4327186 4645933 6574578 6394222 1144091 1182556 308279 270747 283165 285049 319925 313947 310109 310566 218685 220449 735665 691844 1550720 1497102 462811 456289 673566 678091 839370 821007 885832 888833 925081 941963 912516 1011715 2151401 2256079 1324882 1122245 734562 725126 877076 871104 922430 935980 962930 965893 1077634 1085392 5088799 5242739 39.85 71.2 1
12:53:55 2024-01-24 675523 667835 211689 207667 334024 342843 351420 347382 225920 223482 274059 277164 313480 315478 4320902 4637270 6630516 6396656 1131962 1188075 306384 270334 284666 285485 318958 311596 308235 312968 218309 221138 725833 692836 1548720 1484513 464128 458327 669558 681098 849086 819839 874349 890545 934991 938528 905015 1010236 2145422 2231350 1311517 1138390 732018 719481 881463 875621 918413 928637 966028 973756 1078986 1079100 4998313 5248729 39.85 71.2 1
12:53:56 2024-01-24 673425 668312 211724 207203 335918 341699 351938 347102 226147 223516 273756 279937 312537 318828 4330274 4621361 6570216 6396656 1149489 1188918 306509 271645 283011 285521 320410 311087 308270 313957 217362 221138 719000 683005 1539024 1493918 461240 460016 669558 673174 848703 827383 874312 883783 935655 946932 903889 1003969 2138904 2244328 1315315 1145707 737181 720271 879579 878734 921122 928565 963042 976605 1086841 1081158 5041772 5252475 39.85 71.2 1
12:53:57 2024-01-24 676098 666886 211719 207160 334644 342771 350840 349800 225449 223516 277880 279473 312537 318378 4330274 4671041 6528212 6387278 1161899 1189909 306454 272251 281442 285624 321644 311561 311015 312019 218685 221138 734172 681061 1556886 1508582 462044 458641 673529 673321 841870 827971 884605 881273 927055 948418 913145 1001606 2141613 2266893 1317206 1131244 739380 723580 873857 876243 923693 933927 955346 970176 1086841 1087472 5117016 5248279 39.85 71.2 1
12:53:58 2024-01-24 675486 667835 211022 208320 334024 342253 351542 350611 226147 222827 272717 277130 313515 317856 4323986 4661775 6574615 6384867 1144575 1189799 308279 270404 283797 285290 319961 310544 310073 311038 218720 220449 726385 692836 1555848 1501844 463798 459365 675002 680613 839446 820831 885237 887387 922273 937552 914303 1014065 2148590 2259282 1322963 1125480 733064 721874 878245 873068 919817 936641 963729 967306 1078127 1081995 5069988 5235621 39.85 71.2 1
12:53:59 2024-01-24 669563 667840 211349 208491 334455 340703 354002 347697 226147 223516 272682 276346 313043 319316 4324102 4593116 6602815 6396656 1131155 1186354 310113 270369 283598 285521 320367 311306 309170 312682 220711 220891 729693 693830 1549848 1487059 463774 460996 669610 680613 848629 819778 875781 888018 931530 937552 903889 1007510 2145422 2231622 1302070 1136395 731496 719481 883051 876243 915844 928601 968403 973793 1082119 1078337 5004150 5243096 39.85 71.2 1
12:54:00 2024-01-24 673607 667835 212353 207488 335918 342217 351974 346615 225955 225787 273756 278635 312572 318828 4333365 4633526 6565537 6387278 1150311 1189799 306635 271835 283219 285285 320646 313369 310726 313670 219733 220308 732270 683349 1549540 1500612 462818 460016 670035 673395 848703 825123 874498 883155 932088 947078 903727 1007028 2136256 2241558 1313368 1145707 738758 719253 876376 876243 922430 930176 960948 976605 1086841 1081958 5041494 5248729 39.85 71.2 1
12:54:01 2024-01-24 677163 667831 211719 206559 333674 342807 350840 350346 225955 223516 274096 278889 312067 318342 4321020 4680420 6528212 6394137 1163891 1185146 308619 271231 284508 286074 320161 311929 310909 311622 218579 220997 734172 686295 1545385 1500296 460660 456931 673566 673690 841407 827971 881175 879685 926409 946299 912681 1003253 2140851 2268502 1299934 1131910 739285 722421 875097 876243 924396 935283 954630 971596 1085276 1088242 5107611 5244987 39.85 71.2 1
12:54:02 2024-01-24 676927 667840 211510 208166 334019 342253 352010 350858 226113 222792 272682 277164 313258 318342 4317821 4645933 6598252 6384867 1145721 1188884 308103 273535 286163 285240 319819 313369 310909 310931 219262 220961 726385 692836 1549874 1498166 463798 459979 673566 678498 839483 820359 883797 887947 925007 937624 911851 1010841 2151646 2256079 1305837 1122282 733064 724580 878868 873687 921776 937965 963729 967343 1078399 1083561 5069988 5235621 39.85 71.2 1
12:54:03 2024-01-24 670076 667840 211689 209178 335918 340703 354002 347661 225763 225521 272682 276971 313262 318828 4316811 4590298 6612140 6396902 1135512 1192347 309002 270677 283961 285379 318852 311489 311166 312790 218579 220961 721971 692836 1547742 1484698 464091 459620 669720 678608 848101 819506 877705 886961 932125 937588 904259 1007547 2145539 2231622 1305837 1138014 732018 719217 883051 876243 917146 928637 967441 976642 1082155 1079100 5003872 5243096 39.85 71.2 1
12:54:04 2024-01-24 673607 668308 212686 207492 333639 341735 352010 346615 226182 223551 273950 278854 313008 318378 4326910 4624147 6565513 6404147 1150727 1187305 306883 272336 282196 285703 320268 313369 309931 313522 217258 221519 729693 684679 1570234 1493195 460725 457646 667826 675037 848703 822950 874498 884336 932821 945740 904487 1003068 2137656 2246872 1321184 1138014 735085 718165 881370 878462 918477 928529 963042 975873 1085301 1078834 5032366 5243096 39.85 71.2 1
12:54:05 2024-01-24 671589 665939 211724 207846 335463 340703 351938 349836 225449 223551 277720 277973 312033 320821 4327186 4648625 6527711 6419288 1157253 1190688 306349 271090 283655 286656 320751 312777 310544 311546 219239 220484 727856 686295 1535081 1500724 460844 459404 673529 676101 843866 822950 876072 882917 928380 948418 907835 1002537 2140851 2246432 1319125 1133165 736656 719217 875097 878734 926405 928565 958358 972982 1088127 1087472 5107858 5245075 39.85 71.2 1
12:54:06 2024-01-24 673607 666198 211322 208320 334024 341771 351902 350329 225066 223171 272491 276779 312572 315586 4327186 4661625 6612603 6391011 1145716 1190688 307242 272261 284768 284623 320446 311855 309170 311581 219191 219482 720269 687897 1536227 1501411 464128 456289 673566 678571 841907 820942 882503 885500 923679 937660 913219 1010423 2144981 2256079 1307720 1126808 737181 724580 873857 871177 923693 937965 960948 970213 1079069 1088242 5090929 5237009 39.85 71.2 1
12:54:07 2024-01-24 674364 667835 211728 207842 334024 342843 351294 347138 225798 223516 277916 277586 313550 315478 4327186 4631780 6650479 6386148 1138367 1189846 306419 270971 283130 284725 320967 313369 309497 313886 217970 221138 728200 688881 1539379 1493918 463469 457417 668772 676101 845699 820942 876109 885596 931019 937588 907598 1013833 2145539 2247824 1321044 1133971 735085 724580 880551 871214 917140 937965 965104 975104 1075836 1078871 4999259 5239357 39.85 71.2 1
12:54:08 2024-01-24 671509 667831 211719 207488 334680 341735 351938 348466 226656 227552 277756 279389 312537 318203 4317821 4576531 6565548 6395581 1135512 1188075 310149 270747 282932 286110 320147 311052 311202 312055 218897 220484 732679 692357 1547089 1480124 461498 459404 669720 678091 847500 820359 877067 888018 932125 937660 905926 1007510 2142373 2234494 1296420 1139133 733588 719481 883051 878111 917146 928565 966332 975216 1083727 1079100 4994744 5233755 39.85 71.2 1
12:54:09 2024-01-24 670920 667363 212690 207527 335918 342530 351974 347138 225449 224474 277880 278430 313043 318342 4334516 4622347 6574927 6394023 1149489 1189527 308619 271955 282698 285521 319701 310615 309918 314513 217900 221173 747376 684956 1544834 1493269 461054 457682 667826 674831 848703 824189 874535 882996 934179 945740 902607 1004534 2134740 2243688 1307610 1147340 737181 720307 880118 878734 922430 928601 960986 978804 1087612 1081995 5040178 5244987 39.85 71.2 1
12:54:10 2024-01-24 673340 667840 211763 207846 334680 341459 351938 350306 225955 223551 278076 277586 312285 320528 4328774 4646776 6546751 6394353 1155220 1190506 306419 271231 283165 285641 318441 312401 309856 311073 218720 220449 729327 684329 1571871 1498166 462044 459764 673088 676270 843903 824189 879570 881786 927378 946529 910266 1004119 2140851 2247824 1317206 1134778 737181 719481 875097 878586 926308 928565 957423 974408 1089742 1088242 5117016 5244987 39.85 71.2 1
12:54:11 2024-01-24 675043 665944 211357 208285 334024 342530 351974 350611 225449 223516 275432 277343 315685 319364 4326946 4663129 6612587 6384829 1144054 1189799 307132 271576 284795 285388 320410 310615 309639 311546 218720 219763 712895 686915 1541998 1502072 464128 458604 673566 678091 841907 820942 881212 885596 923679 937660 913182 1010423 2148590 2254012 1319020 1123879 735085 724610 876340 871214 922430 936641 962356 967343 1077634 1085131 5075768 5235621 39.85 71.2 1
12:54:12 2024-01-24 671987 667840 212030 208500 334028 341219 352010 347412 225869 225470 273768 278316 313445 318196 4326804 4609393 6621813 6396656 1128740 1187162 309930 270782 284902 285650 319477 311596 311336 313480 218532 221173 732679 692836 1559940 1493918 464128 459404 669720 680644 848703 820423 877067 886595 932784 939302 903999 1010878 2145539 2228537 1315215 1135144 732018 720307 881370 876243 918477 935980 967441 976642 1080551 1072766 5004150 5239357 39.85 71.2 1
12:54:13 2024-01-24 674591 667354 213060 207488 334141 342519 351686 347132 225869 223482 273877 278749 313376 318719 4329898 4630753 6579561 6384867 1147772 1188955 304608 272060 282936 285557 320669 310615 309891 313957 218005 221173 729693 684467 1563680 1493918 461498 458005 668299 673395 848740 825393 874498 882917 934179 945863 903962 1004534 2136256 2244775 1311448 1144077 739285 721874 878245 876941 922430 928637 960986 978804 1088384 1085131 5047571 5252578 39.85 71.2 1
12:54:14 2024-01-24 676863 667840 212776 207608 336759 342361 351330 349693 226008 223447 273913 279651 315290 318196 4323986 4674805 6537537 6387536 1161598 1188955 304608 272646 282733 285557 321942 309710 310144 312055 218720 221568 721971 682518 1554656 1508073 461498 457417 673566 673395 841907 827223 883169 883080 926409 948418 911851 1007473 2142373 2269660 1294537 1128689 738758 725642 873857 872449 927658 938629 959544 969938 1081389 1087935 5094719 5244987 39.85 71.2 1
12:54:15 2024-01-24 679375 669108 212136 208244 335913 342771 350697 347554 226359 223447 274689 278086 313376 315478 4320902 4662174 6612603 6366608 1138028 1189799 307382 271231 283201 285592 321942 309674 310295 312968 217853 221328 744298 691371 1552897 1492356 462811 457417 670706 677611 842636 820359 881212 884127 929038 937588 908504 1013558 2145539 2256079 1294537 1131104 732997 726122 882052 870524 919165 937615 966065 973714 1075344 1081995 5048323 5246496 39.85 71.2 1
12:54:16 2024-01-24 672875 669541 212172 207707 337583 341591 351794 348532 226640 224519 275225 278867 312537 319352 4320902 4560549 6556197 6377899 1144972 1186281 307097 271800 282663 285557 319665 310615 310038 312019 218192 221830 756638 689257 1543440 1484698 461171 458327 669246 676751 846298 823276 878943 885500 930076 947078 903926 1005965 2142373 2243289 1313359 1140449 736656 721527 881370 880699 919780 928529 963729 976567 1083690 1080629 5011876 5255982 39.85 71.2 1
12:54:17 2024-01-24 669330 665771 212513 207993 335809 343075 353820 349022 225031 223551 273950 277973 312974 319097 4323986 4642195 6570216 6396656 1152308 1189909 305921 271196 282896 285588 319701 311524 308164 312019 218497 219943 717183 683349 1539728 1498166 462374 459045 671350 675310 847500 825393 877067 881740 930076 948418 909010 1004497 2135666 2241433 1332921 1144077 739285 718165 877972 879984 922430 930176 960948 980460 1088384 1083525 5047583 5253997 39.85 71.2 1
12:54:18 2024-01-24 674858 667684 212176 208477 337583 342591 351582 349800 225763 223516 274447 279796 312503 320031 4320902 4654416 6528141 6377899 1160566 1186318 306419 271610 281473 285521 320410 310864 310109 311734 218005 220484 732679 683005 1563293 1498440 461226 456289 673566 673395 841907 827773 885056 879685 926372 948418 912424 1004497 2142373 2268502 1325313 1131518 741397 723445 876340 876206 923656 936641 957103 972982 1090409 1090635 5110031 5235411 39.85 71.2 1
12:54:20 2024-01-24 676446 669149 211552 208281 334024 342735 351866 349765 224929 225787 274799 276833 313515 317335 4333365 4664478 6603127 6377899 1144575 1188038 308063 271196 283687 285463 320185 310580 311051 311038 218720 221138 744298 691844 1550269 1493046 463469 458567 673566 679570 842195 820359 883760 889289 924988 937552 910485 1010878 2151646 2257680 1303953 1123879 733064 724506 878868 871141 922430 939292 965793 971883 1080643 1088452 5070690 5235411 39.85 71.2 1
12:54:21 2024-01-24 670271 667831 211684 209148 335918 341448 353857 347626 225379 223482 274872 276463 315951 320848 4314607 4586516 6607576 6394137 1128740 1182556 306454 270782 287570 285014 319701 311560 309099 312968 218157 220449 719949 690855 1555313 1492858 464091 459009 668772 680089 848703 818616 877067 886632 933481 939302 904259 1013347 2146949 2231350 1295201 1136395 732018 720271 881370 876243 917140 935421 966332 977539 1075923 1082123 5013933 5243096 39.85 71.2 1
12:54:22 2024-01-24 669965 668781 211689 207608 337583 341423 351938 347697 226656 222449 274689 281203 312067 319352 4314607 4575479 6556197 6387009 1144972 1185619 309224 271231 282337 285521 319665 310615 309603 311983 217818 221830 758424 686915 1552694 1487863 460844 458005 668299 676270 847500 823276 877067 885500 932748 945000 901291 1005249 2139020 2246872 1313359 1144077 736656 720234 880118 880699 922342 932666 966915 978552 1085313 1078990 4995113 5239357 39.85 71.2 1
12:54:23 2024-01-24 670408 665661 212727 207593 334028 341735 351974 347102 225275 225521 273756 277973 312503 318081 4316811 4633526 6574874 6387278 1149489 1188075 305956 271196 283125 285049 319925 311560 308164 312493 218497 219728 723169 682518 1539728 1496235 461498 458363 669720 675310 846298 826915 877067 880345 930076 947747 906951 1004497 2136137 2238437 1325096 1144077 739285 719333 879579 879444 924973 930140 960762 978552 1086694 1085195 5033348 5237009 39.85 71.2 1
12:54:24 2024-01-24 671725 665907 211684 207483 334644 340153 351614 349777 225222 223516 274096 277629 312503 320330 4314607 4634929 6528181 6394023 1153953 1188075 306170 271196 283130 286360 318441 311306 309821 311073 219367 220449 726385 685311 1533919 1497337 462811 459728 673566 676751 843866 824152 880825 882917 930357 948418 910444 1003969 2142373 2247824 1317206 1133971 739380 721416 876414 881327 927027 932812 959840 978552 1088273 1087435 5051177 5259978 39.85 71.2 1
12:54:25 2024-01-24 676790 667570 212682 207932 334028 342614 351866 348711 225449 223516 273526 278430 314954 315514 4323986 4701568 6598252 6377899 1147391 1185183 306419 273417 284578 284578 320410 310615 309603 311983 218344 219728 718410 685897 1559530 1507412 464128 456967 673566 677574 842599 823276 880512 886303 926372 943001 913182 1010423 2146949 2252484 1298575 1129792 736213 724396 876452 873204 927027 939183 962892 971831 1079164 1088242 5084102 5243096 39.85 71.2 1
12:54:26 2024-01-24 676483 668749 211724 207846 334028 342843 351866 346615 225763 223137 277720 277551 313227 315406 4314607 4625827 6621775 6368520 1136817 1190001 306419 271196 283996 284472 320611 310580 310945 313921 218005 221103 728200 686915 1538566 1495549 464788 458714 668772 678571 846298 821007 879570 889377 930040 937516 907710 1013558 2150616 2255543 1319125 1135144 735161 724396 883252 873204 919720 939219 966482 975800 1075271 1083702 5047850 5229514 39.85 71.2 1
12:54:27 2024-01-24 669563 667840 211326 207807 334680 340667 351974 348430 225763 222638 272682 277744 312537 320031 4311530 4562481 6556188 6387278 1138442 1185477 308279 271196 282698 286360 321048 311052 309603 312493 218344 221103 732679 690855 1535177 1479231 461384 459728 670669 676616 848431 820942 877067 885500 930113 943151 906570 1009684 2148169 2235177 1303953 1138014 733588 721527 885140 879322 918450 928637 966028 976605 1085264 1080629 5000577 5233718 39.85 71.2 1
12:54:28 2024-01-24 672385 667840 212726 207816 335918 342012 351974 346859 225414 224208 273563 278624 312503 318560 4314607 4624661 6556188 6375728 1146172 1186318 304573 271231 282868 285521 319701 310615 309135 313957 217327 220484 737645 683005 1574969 1493918 461498 461802 669720 673395 848703 825393 875781 882881 934142 948660 905015 1006652 2135952 2247214 1323140 1144523 736213 722553 880470 878734 921122 928565 962588 977539 1085227 1080629 5011305 5233441 39.85 71.2 1
12:54:29 2024-01-24 667419 665948 211724 207816 335918 340667 354002 348711 224718 223516 273950 278008 312572 317856 4314607 4635730 6556188 6393742 1147279 1186354 307510 271231 283130 285485 320446 311596 308200 312682 218685 220260 721719 682032 1571097 1497523 462626 458363 669720 675310 848703 827186 878943 882917 934216 948235 908893 1006802 2135952 2244338 1290770 1144523 740440 719180 878245 878734 923656 928601 962766 978070 1088384 1088315 5032366 5239357 39.85 71.2 1
12:54:30 2024-01-24 676964 667145 211693 206559 334375 342771 350804 349237 225414 223516 273950 278889 312067 318342 4323986 4680420 6518035 6384981 1153953 1182556 306419 271231 282932 286799 318923 310615 310579 311073 219249 220484 726385 685934 1555993 1499942 461171 459728 673566 674631 843830 825086 883268 886303 930136 951105 912794 1003856 2142049 2247214 1294537 1136395 737181 719481 875097 881235 927723 928565 957423 971921 1091287 1088242 5107611 5241194 39.85 71.2 1
12:54:31 2024-01-24 673607 665953 211658 208457 334024 342217 351938 350822 225449 223482 272646 276675 313480 317371 4314331 4645933 6598252 6375690 1143240 1188038 307347 270747 284032 285900 319961 310580 309603 311764 219402 220449 727856 688881 1555079 1502072 464128 457003 675481 678608 842993 823128 886503 887944 926321 944634 914340 1012475 2151537 2256079 1322963 1122245 735085 724360 876340 873031 922430 937965 965029 968032 1078892 1085131 5069988 5226256 39.85 71.2 1
12:54:32 2024-01-24 671031 667367 211728 208526 334115 341735 352010 347661 225763 223482 278113 275552 313515 318342 4305229 4593130 6612140 6377899 1131155 1184600 309420 270334 284032 285521 320678 311052 309135 312055 219930 220484 721971 692340 1550297 1484698 464128 459728 671467 681098 849123 819667 876917 890545 934327 941963 903778 1010274 2145539 2228458 1305837 1137977 732018 719217 883051 876243 918339 928637 969133 976605 1083727 1078337 4985338 5229985 39.85 71.2 1
12:54:33 2024-01-24 673607 667363 212353 207488 335918 342253 351938 346059 225414 225628 273756 278829 312537 318378 4311530 4615263 6546862 6368520 1147848 1186318 306631 271231 282809 285521 319701 310580 307949 313444 218344 220449 732637 682518 1537185 1496615 462297 460669 671467 675753 848703 827355 874387 883783 935655 948345 905015 1003068 2133101 2241442 1309529 1147340 739285 720344 878831 878734 922430 928601 960986 978033 1086841 1083525 5041494 5233718 39.85 71.2 1
12:54:34 2024-01-24 677072 665944 211724 206593 334028 342807 350804 349536 225414 223482 273140 278889 312033 317371 4311530 4680420 6542180 6363978 1156716 1188222 304538 271835 282932 284734 320896 309639 309856 311190 218344 220484 723626 682371 1590290 1511007 462705 458065 672574 676580 841870 827971 885870 883783 926335 947479 911814 1010423 2142373 2268502 1319125 1128689 741502 725607 873857 874729 926344 936641 956705 970176 1082048 1087899 5086657 5229985 39.85 71.2 1
12:54:35 2024-01-24 678338 667358 211689 207816 333695 342843 349747 347417 226147 222827 274714 277130 312572 315514 4308456 4627388 6588645 6359141 1138442 1180883 307097 270971 283165 285049 320896 311156 310579 312055 217818 221546 754280 692340 1537806 1492972 463469 459094 671621 679645 843666 820831 881175 887947 929038 937624 910116 1013347 2148590 2253938 1298303 1128689 732997 727396 882425 871141 917140 937543 966728 970213 1078399 1083525 5036845 5224339 39.85 71.2 1
12:54:36 2024-01-24 668667 665948 211322 208311 335918 340153 352010 347661 225449 225204 277829 276290 312537 319352 4307325 4596302 6612555 6368520 1128740 1182813 308983 270369 284800 286159 318699 313591 311166 312682 220044 220238 731186 692836 1531927 1488920 464788 459584 670596 679905 848703 820670 877067 892295 936283 937552 905089 1011903 2145106 2228537 1424864 1137204 733588 722385 881370 876243 920469 933963 968856 975910 1078986 1078871 4981502 5233718 39.85 71.2 1
12:54:37 2024-01-24 672945 667840 212393 207662 334141 341735 351938 346580 226147 223551 273563 278854 313962 318342 4317821 4614769 6546862 6375728 1147848 1185477 305956 272025 282302 286074 319712 312298 311754 313670 219733 221688 739161 686147 1575968 1495282 461388 460669 669720 677232 848703 824152 877705 886034 935540 945740 903962 1008279 2136137 2243688 1319228 1140449 736132 719725 882425 877494 919817 928601 963729 978033 1086841 1081394 5004474 5233718 39.85 71.2 1
12:54:38 2024-01-24 668671 665944 212353 207816 335736 340703 354002 349800 225066 223551 277720 277973 313043 318828 4308456 4635725 6546862 6396694 1153953 1189909 305956 271196 285757 285967 318746 313813 310909 311403 220982 220343 729327 685311 1540539 1506486 463469 459570 673566 677232 846671 827186 880825 884336 928689 948660 910485 1003068 2142373 2244626 1294537 1135586 739285 719965 875097 879026 926271 928601 959042 973756 1090514 1086703 5093933 5233718 39.85 71.2 1
12:54:39 2024-01-24 676483 666895 211680 208320 334028 342771 351902 348747 224059 223551 277916 276290 313515 317371 4311530 4660485 6584164 6368520 1141625 1187157 308103 273417 286163 285343 320043 313184 310909 310895 219262 221306 731902 691844 1546035 1497893 464128 457039 675444 680608 841907 820942 885131 889132 926372 937624 915166 1010878 2148590 2256079 1303953 1123879 733588 723481 879493 875000 922342 938629 965104 970176 1079164 1083561 5051177 5218036 39.85 71.2 1
12:54:40 2024-01-24 669724 667835 211719 208500 334019 340739 351650 347697 225449 223516 277720 276260 313515 317892 4308456 4593042 6607581 6370815 1132268 1187296 309492 271090 284830 284472 319819 311453 308993 313265 218544 220308 731186 688881 1573567 1492004 466113 460016 669246 680608 848101 819778 879383 890811 931493 937552 904940 1012354 2145422 2234494 1321044 1135586 732997 722421 880217 876243 919817 936641 968856 975910 1078716 1081195 4980502 5233718 39.85 71.2 1
12:54:41 2024-01-24 671987 667831 212682 207164 334150 341735 351974 346615 226147 223516 274059 278575 312503 318342 4311530 4596011 6546862 6389775 1148218 1187305 306631 272336 284545 286182 322488 313369 309967 312933 219774 221830 744298 686424 1546469 1488698 461498 459045 669246 676751 849123 824189 877067 885500 935576 947078 903962 1007510 2142373 2250062 1319228 1144077 737181 721327 880583 879984 921776 928637 962588 976642 1085301 1082160 5004150 5233718 39.85 71.2 1
12:54:42 2024-01-24 669087 665948 212829 207803 335918 341495 354002 348466 225449 225787 277756 278008 313043 318378 4311530 4635041 6574873 6403196 1150273 1188721 308619 271885 283059 285379 320528 311524 308874 313480 218685 220484 726385 682860 1551733 1499619 462811 459692 671621 676270 848740 828985 877067 882991 934179 946565 907859 1004534 2136256 2239839 1315287 1142451 739285 719481 876376 880308 925090 928529 959581 976605 1088384 1085167 5050900 5235621 39.85 71.2 1
12:54:43 2024-01-24 678206 665944 212682 207876 334028 342879 351902 349009 225955 224555 273950 278094 313550 315550 4314743 4701568 6612603 6366456 1153130 1190688 306883 271885 284431 284729 320932 310580 310144 312718 218615 220414 725581 684679 1581614 1508856 465450 456289 673088 678084 843232 824189 883797 885730 928380 945740 913145 1011903 2142373 2260473 1309603 1127885 738232 726122 875097 873452 928200 936882 960986 972982 1083727 1087899 5081537 5235621 39.85 71.2 1
12:54:44 2024-01-24 674877 667840 212357 207876 334024 342915 351938 347661 226498 223516 278149 278060 313984 315478 4311668 4612915 6631199 6367283 1137139 1187950 307132 271386 283598 285485 320718 312924 310073 313665 218005 221674 728200 689753 1550572 1493083 463469 458641 670706 678128 845699 820942 880549 889550 930113 937660 907155 1016798 2148590 2254390 1296420 1133971 735085 727668 883051 873068 919817 937507 967478 973793 1076107 1081995 5008638 5229985 39.85 71.2 1
12:54:45 2024-01-24 669177 668809 211437 207816 334680 341459 352010 348711 225955 227321 277989 278430 312537 319841 4302316 4555616 6574675 6375577 1128740 1188075 306454 270782 285560 285962 319925 312544 308270 313444 218379 220891 732679 690855 1542380 1489234 465119 460632 669756 680644 848740 820359 878317 891516 934179 937588 906570 1014592 2145539 2232911 1345386 1136395 733064 722421 881370 876243 920469 937448 968166 975910 1079164 1081195 4980502 5226256 39.85 71.2 1
12:54:46 2024-01-24 671031 667840 212388 206584 334176 341735 352010 347697 226849 223171 277683 278889 312572 318865 4313926 4568650 6556107 6384981 1136540 1180846 308138 273417 282698 286396 318958 311087 309639 312825 218532 221173 721971 690386 1533916 1475898 461498 459764 671658 677131 848468 820942 877067 888018 932821 945073 906305 1007547 2142373 2237665 1319228 1139980 735085 719253 884304 878404 918477 928601 964655 976642 1085301 1078603 5004592 5226256 39.85 71.2 1
12:54:47 2024-01-24 668062 665944 212384 207881 335918 340667 354002 349836 225257 223551 277720 278068 315026 320258 4317540 4633526 6556143 6396656 1156913 1186318 306419 271266 283770 286396 318852 313887 310144 311073 219061 220520 717369 684956 1549673 1498879 462811 459800 676968 676616 846298 825430 881175 885500 930113 946565 910485 1001606 2142373 2252882 1313368 1134778 738232 720271 876104 877993 926344 928637 960302 976140 1089706 1081743 5098205 5235621 39.85 71.2 1
12:54:48 2024-01-24 673603 667831 211536 208686 335918 342807 351974 351425 225449 225152 275042 277536 315951 318087 4317379 4644478 6584164 6375728 1143203 1189799 308314 273417 284969 285557 320446 311341 310109 311506 219438 220520 726385 688881 1543945 1501007 465507 458363 674982 681647 841407 821786 886117 888217 926409 945073 915816 1014792 2151646 2255636 1315253 1123879 737181 724580 878868 875000 924433 939292 964618 970213 1078986 1085167 5060583 5226256 39.85 71.2 1
12:54:49 2024-01-24 671186 668520 212357 209178 335913 341771 354002 348461 226139 225470 274616 276684 314356 318683 4314294 4600620 6612140 6387536 1131495 1190688 307848 270369 284937 285521 318994 311631 309639 313040 218379 221173 732679 692836 1548870 1484403 464788 459800 670706 680681 851547 820942 877067 890848 935576 937660 906570 1010878 2148590 2228133 1301580 1136395 733064 720307 883340 878734 919546 935980 970311 978804 1084495 1081195 4986422 5229985 39.85 71.2 1
12:54:50 2024-01-24 671031 666882 213055 207885 336795 342519 351686 347412 225869 224799 273913 278963 313157 318878 4311213 4616502 6556188 6375418 1147848 1186391 305494 272060 285352 285557 319961 310651 309170 313993 218005 221173 754328 683979 1563804 1493918 461498 459045 669246 675310 851153 827223 877067 885500 938232 946601 903999 1006002 2136293 2244425 1317206 1145707 740340 722421 880744 877856 925090 928673 963729 979539 1087358 1086703 5047571 5229709 39.85 71.2 1
12:54:51 2024-01-24 678599 665953 212812 208248 333812 342627 351794 349130 225816 224451 273490 278291 315506 315370 4311668 4688186 6574839 6377622 1153390 1189799 304573 271231 284032 285365 321003 310615 310144 311769 218532 221173 721971 682860 1541440 1511285 465450 456967 673566 675623 843866 827223 886392 885500 929038 947078 913182 1011903 2142373 2262076 1322786 1128689 740440 726636 875097 873760 929011 937543 960711 974408 1082155 1091085 5081537 5229514 39.85 71.2 1
12:54:52 2024-01-24 678335 671131 212074 208348 333911 342735 351438 347239 226289 225152 274653 278221 314404 315406 4305229 4623084 6650866 6359141 1137878 1188038 307312 271231 283678 285521 321906 312321 309821 313886 217970 221639 720500 688881 1538350 1493918 463798 458714 671621 678571 846298 820942 881175 886632 930076 942964 910177 1016761 2148477 2252845 1298303 1133128 736656 726636 882544 873687 922430 939292 967441 975179 1076070 1083702 5040459 5236152 39.85 71.2 1
12:54:53 2024-01-24 671509 668699 211548 209048 336580 341555 354603 348532 226289 223447 272682 276753 313515 319054 4314458 4577771 6602815 6387009 1131962 1186318 308314 270971 284466 286360 318699 311560 309821 312933 218685 221138 723443 692836 1549848 1480814 464788 459800 671658 682131 851153 820942 879570 890811 936949 942964 907859 1013347 2148553 2231622 1260704 1138014 734112 720271 885813 879984 919128 936641 970274 979464 1086569 1080629 4985665 5235411 39.85 71.2 1
12:54:54 2024-01-24 673905 668713 213217 208138 337552 342591 351758 347590 226078 224174 273950 279059 314990 318683 4314607 4623286 6565549 6377899 1149489 1189762 306631 272025 283254 286173 321958 311560 308235 314657 218862 221103 727856 683005 1539024 1500296 463469 459368 671621 676270 851153 828985 877067 884230 935576 946565 908504 1006002 2139293 2246336 1303772 1145707 741397 720271 880118 880400 926405 928565 961862 981634 1088127 1088242 5058148 5244843 39.85 71.2 1
12:54:55 2024-01-24 679106 667207 212843 207498 336868 342807 351582 349800 226113 225521 274349 280963 313410 317335 4307325 4636285 6499413 6387278 1159699 1188609 306419 271196 282698 286799 319925 310615 311769 311983 219026 220484 723443 686915 1523127 1500296 461384 459692 674946 676751 846298 829573 883131 882927 928726 946637 913145 1003782 2142373 2257113 1321044 1134778 739285 723445 876376 878734 926308 936641 959544 975800 1090519 1091410 5106094 5235411 39.85 71.2 1
12:54:56 2024-01-24 676695 667185 211548 208752 335918 342771 351938 351123 225520 225628 272682 277095 313480 318081 4314607 4651898 6602957 6368520 1143758 1189762 308314 270747 284032 285735 320671 310580 310073 310464 219367 221103 724914 692836 1543530 1497374 464788 458363 674946 682069 841907 822692 886392 888217 926335 944101 915816 1013795 2151646 2259282 1309603 1123842 735085 724543 880744 875971 922430 939292 966728 971921 1083627 1090635 5075068 5225978 39.85 71.2 1
12:54:57 2024-01-24 677445 668520 212322 207811 334019 342555 351830 347626 226078 223482 277953 277973 315685 315225 4302158 4616502 6612292 6359141 1135196 1182556 307347 272598 283797 285485 321906 311052 310109 313957 218005 221830 729693 688881 1542123 1493918 464128 458604 670669 678608 847500 823276 880549 890811 930113 943001 910191 1016798 2151646 2250062 1321044 1134778 736656 728184 883051 873724 921122 939110 969170 977704 1076723 1085232 5033120 5224339 39.85 71.2 1
12:54:58 2024-01-24 667684 667831 211464 208547 334666 340667 351974 348430 225920 224376 275505 278206 311564 320067 4308456 4550402 6560870 6377899 1138329 1185346 308349 272025 282940 286799 319925 311560 310317 312968 218685 221794 728200 690386 1541548 1484403 462482 459764 672611 678571 848703 824736 879570 888018 934179 947078 908504 1010423 2142373 2240842 1311448 1143264 736656 720271 884336 883043 922342 935421 968707 979315 1086694 1082087 4995014 5233718 39.85 71.2 1
12:54:59 2024-01-24 671234 668598 213508 208106 334644 342253 352010 347412 225869 224520 273950 278854 313262 318828 4314607 4620849 6565549 6380295 1150311 1188038 305956 272441 283165 286074 320410 311087 311293 314878 218005 221483 724914 684679 1556469 1493918 462811 459692 669720 677084 850512 828985 878943 885730 938232 946565 906570 1007473 2139330 2247988 1311448 1146523 741397 725642 882587 882141 927479 935137 965029 982222 1093808 1087289 5033239 5236152 39.85 71.2 1
12:55:00 2024-01-24 671801 667831 212353 208320 337785 341448 351830 350858 225955 223551 272646 278395 312537 320821 4314607 4635153 6518886 6387278 1157178 1188038 306883 271231 283029 287203 319961 311052 312048 311983 219652 221138 717369 686424 1545936 1499507 462044 458098 674432 675310 843830 829573 886355 884226 930357 946674 915816 1007473 2142373 2271233 1301853 1133451 743517 727447 877076 878660 931691 939219 961379 974954 1088236 1091328 5098205 5241194 39.85 71.2 1
12:55:01 2024-01-24 677445 667831 212407 208396 335918 342771 351974 351425 226463 223137 272717 277973 313480 318378 4314607 4627388 6574839 6373350 1143677 1187196 308314 271196 284032 286360 320896 312851 311997 311983 218720 221830 731186 692340 1540163 1495998 464128 459045 675002 680644 843104 820942 886392 890811 929038 937660 915816 1015314 2151646 2263250 1302070 1128179 736213 727594 882624 874447 923582 943288 970632 974371 1078986 1085131 5052590 5218036 39.85 71.2 1
12:55:02 2024-01-24 671031 667757 211719 209002 334375 341459 351650 349237 225798 223516 272717 276255 313043 319090 4305229 4574519 6574615 6387009 1131155 1186354 308279 270369 284360 286360 318958 311560 309603 312968 218685 221293 717369 692836 1577693 1484698 464128 459800 671658 680608 851153 820942 877067 889513 935581 937624 907859 1012625 2148169 2235407 1295201 1137130 734112 723580 883881 878697 922379 937303 970274 978729 1083419 1085232 4985338 5229985 39.85 71.2 1
12:55:04 2024-01-24 671662 667835 212690 207164 337505 341771 351974 347417 226463 223482 274059 278937 312537 318378 4299090 4560239 6528212 6368520 1143646 1184600 306454 272025 282932 286396 319925 311306 310073 312933 218040 221830 751155 687897 1561074 1484440 461498 459534 669720 676751 848703 824736 879570 887745 935540 947747 905052 1009684 2146636 2244737 1294537 1142891 736213 723307 885140 881235 921122 928637 964618 979176 1088384 1085416 4983294 5224339 39.85 71.2 1
12:55:05 2024-01-24 668099 667367 212388 207850 335918 342253 354502 349273 225449 225135 277756 278624 313043 318342 4304001 4613745 6565549 6377899 1149489 1186354 306703 271835 283797 286159 320446 311560 309135 313957 218685 220484 724914 683005 1567611 1501007 463469 459368 671145 677232 851153 829890 877067 885500 935576 952342 908706 1008166 2140523 2247214 1305691 1147265 741397 725126 881370 879984 926405 933963 964341 980898 1088127 1088242 5050900 5235621 39.85 71.2 1
12:55:06 2024-01-24 677551 665953 213046 207807 334028 342843 351902 349273 226113 224243 273756 278500 313480 315514 4308180 4688582 6579561 6359141 1156716 1182666 304608 272476 283563 286535 321906 310109 310579 312968 218650 221138 732679 681061 1557740 1515806 463798 458206 673566 676959 843232 828985 886392 886303 930294 950995 912998 1012512 2145278 2274916 1313359 1134335 741397 727668 876376 876243 931654 939292 959506 974408 1087612 1091555 5100321 5233718 39.85 71.2 1
12:55:07 2024-01-24 675513 667831 211680 208461 334115 342771 351974 350611 226147 223482 272717 279493 313515 318378 4305229 4633366 6555809 6368558 1141314 1189065 310514 271196 283634 286280 320671 310615 311523 311510 219143 221830 737645 691844 1544788 1497102 464128 459045 675481 681647 841370 820794 889043 893811 928928 944634 915520 1017698 2154328 2260882 1326801 1124679 735085 726636 883881 874306 922430 937651 970311 974706 1078986 1085167 5041772 5214960 39.85 71.2 1
12:55:08 2024-01-24 667684 665620 211496 208491 334680 341459 354002 348747 226147 223551 272717 277130 312537 320330 4299090 4543936 6556188 6373350 1135779 1185619 308349 271196 283165 286888 318994 313541 309639 312968 218344 221138 723443 690386 1561028 1484698 462705 459800 672611 682069 851005 823713 882083 890642 935356 944927 910027 1010274 2148477 2231743 1292653 1141262 736213 720234 885559 880345 921122 935457 970311 979464 1085301 1079021 4961547 5223780 39.85 71.2 1
12:55:09 2024-01-24 671662 667363 212686 207667 335913 342253 351650 346580 226463 223585 273756 278854 312537 318342 4296026 4596011 6541634 6363978 1147848 1185440 304608 272025 282817 286383 319925 310615 310073 313957 217327 221138 729693 683979 1543120 1492858 462492 461323 670989 677084 852252 827971 876955 885407 936801 948345 903778 1005965 2136137 2247824 1317271 1144892 737181 720307 881800 881124 922430 933927 963729 980935 1087052 1085131 5032366 5235621 39.85 71.2 1
12:55:10 2024-01-24 678298 666895 212686 207203 334141 342843 351335 349800 225798 223516 273563 279591 312572 317408 4305266 4671041 6518035 6375842 1155489 1182022 309492 271196 282302 286799 319925 310362 311051 311764 219143 220484 724914 684956 1525269 1501681 461314 462306 676885 677232 846151 827663 884605 885042 931641 953410 913182 1003782 2141773 2250062 1319125 1134778 739285 723543 876376 879026 929011 933927 963729 973756 1091323 1089783 5098205 5224377 39.85 71.2 1
12:55:11 2024-01-24 673340 665584 211658 208500 335918 342253 351974 350894 225955 223171 272682 277130 313008 317408 4305384 4633366 6574839 6348343 1141701 1188955 309966 270782 284032 285748 320932 313295 310109 310464 219402 220484 727856 690745 1538517 1501681 466028 460669 676922 681463 843666 824447 886243 890777 926372 945073 917770 1017585 2151646 2259282 1334477 1124123 736132 726122 880744 876243 926330 937543 964655 970213 1078986 1088242 5051177 5218036 39.85 71.2 1
12:55:12 2024-01-24 673607 666867 212344 208136 334028 342771 352010 347138 226113 223516 278149 277164 313515 315514 4301882 4607176 6612140 6362054 1135196 1182666 307382 271266 284161 285258 321680 311087 308270 313957 220200 221391 731186 689257 1552203 1497411 466113 458604 670596 680153 848629 824447 880512 890811 932345 941187 908743 1016761 2148590 2247214 1321044 1136395 737181 724580 883170 876243 921122 937965 968819 976642 1078716 1081958 4975707 5226256 39.85 71.2 1
12:55:13 2024-01-24 669688 666886 212677 207816 334635 342253 351938 347697 226691 223361 277683 279480 312537 317978 4305229 4563620 6537537 6348381 1137629 1182923 310149 271196 282932 286597 320897 310615 309860 313158 221024 221391 732679 690855 1575744 1483885 462774 459656 673051 680129 848703 822692 879570 884054 935393 945740 912946 1009703 2145278 2226955 1303953 1138014 734112 719481 884336 878734 917140 928673 968441 978767 1085301 1080629 4985338 5216890 39.85 71.2 1
12:55:14 2024-01-24 669214 665948 212690 207632 335913 341771 351938 346615 225449 224647 273756 278430 313008 318117 4297876 4576683 6528212 6359440 1144537 1182923 306419 271835 282302 286158 319676 312888 311606 313194 217258 221342 728200 684956 1558783 1490777 462445 461323 669246 676270 848740 825123 877705 885500 935503 947078 904296 1008279 2133101 2245767 1313359 1143264 737181 720271 882425 878395 921122 928601 963729 979501 1086841 1080395 5013555 5216890 39.85 71.2 1
12:55:15 2024-01-24 668099 665482 211719 207842 334680 340428 351938 349800 225414 223516 277683 277779 311633 320330 4292688 4618115 6500236 6368806 1155489 1180993 306419 273986 284508 287603 319676 312924 310944 311403 218615 220343 727856 686295 1538791 1499358 461498 457003 673956 675310 844266 828985 885056 882954 927714 952452 913219 1006002 2139330 2269660 1311448 1128689 740340 726636 873857 875000 929011 938629 958142 972289 1083419 1091049 5079394 5220613 39.85 71.2 1
12:55:16 2024-01-24 678062 665944 211719 207842 334028 342843 350558 347382 226147 223171 277880 278671 312537 315514 4294501 4615402 6556197 6345234 1141314 1187157 310649 273417 286163 285379 320303 312039 311381 311841 218544 221306 731902 692340 1561317 1493918 464128 458399 675924 681610 843104 820942 885832 893082 929038 937660 912498 1013833 2148316 2256079 1300187 1125480 734040 727668 880671 872449 922430 937579 970311 972982 1075937 1085094 5041772 5213171 39.85 71.2 1
12:55:17 2024-01-24 668703 668806 211658 207881 334635 340667 351974 347697 225414 227464 278222 277973 314174 319389 4302316 4543936 6546862 6375380 1135176 1187293 307958 270677 284830 286253 318852 314595 309462 313846 218544 221483 732679 691844 1541584 1484698 465450 459800 670669 682131 848740 820720 876072 889256 934877 937624 907598 1010878 2145422 2230040 1322786 1136395 733588 720307 883051 878734 919683 935319 970311 978033 1083690 1080629 4957868 5216170 39.85 71.2 1
12:55:18 2024-01-24 671186 667831 212384 207527 334644 341459 351938 347697 226498 222827 277720 278889 311633 318865 4301882 4554862 6528212 6370815 1141663 1187305 307027 271955 284545 286934 319783 311199 309967 312933 218532 222141 756638 688389 1566187 1484698 462044 460959 669720 677341 849123 824189 878637 887484 931493 947747 905283 1010423 2142373 2244626 1327053 1139133 737181 720307 883051 879063 921122 928637 963211 979501 1088112 1081958 5013555 5226256 39.85 71.2 1
12:55:19 2024-01-24 669124 665944 211755 207842 337479 340463 352010 349836 225414 223516 277793 278008 312537 320104 4302158 4628557 6532555 6395581 1150273 1187305 306883 271505 283456 285379 319961 311596 308200 312749 220044 220449 724619 682860 1541711 1496272 463469 459318 673492 676751 848740 827810 879570 884600 934179 946601 907835 1007510 2139330 2243688 1317206 1139133 740340 720002 876376 880345 926308 928565 958320 978070 1088127 1085167 5059399 5216890 39.85 71.2 1
12:55:20 2024-01-24 677763 665478 213183 207527 334028 342807 350840 347697 225414 223516 273140 278624 313008 317133 4299090 4688224 6593738 6367607 1153606 1188721 306883 271695 283660 284614 320932 309674 311983 311769 218379 220449 731902 681883 1569889 1511007 466180 456967 673566 674631 843866 827810 883834 885500 929038 945740 912498 1011903 2142373 2257150 1313370 1128689 738758 726636 875097 873068 929011 937543 960986 972982 1080587 1087935 5064633 5216890 39.85 71.2 1
12:55:21 2024-01-24 675135 665944 211724 207811 334028 342843 351371 346389 225449 222827 277720 277586 313008 315442 4292786 4603483 6621821 6348418 1135083 1189065 307347 271196 283165 285210 322407 312039 309603 312575 218005 221674 739161 690855 1549278 1493918 463798 456967 671182 680613 846298 822692 881249 886595 930113 944101 910374 1016836 2142373 2254390 1296420 1133165 735085 726636 883051 874729 919817 939292 967478 973793 1076003 1081995 4999259 5216890 39.85 71.2 1
12:55:22 2024-01-24 668703 667570 211719 207488 334635 340703 351974 348466 226147 227233 277720 277973 314725 319352 4292964 4534024 6556170 6366418 1130312 1182923 308349 272763 285960 286870 318441 311560 308270 312749 218344 220891 732679 692340 1548278 1480124 464128 461323 671658 680644 848740 820942 877067 892148 934877 937696 906570 1011903 2145539 2230040 1315287 1138014 733064 721416 883677 879984 917177 933963 968893 978070 1085301 1079095 4972585 5211241 39.85 71.2 1
12:55:23 2024-01-24 669724 665944 213051 207671 333665 341771 351902 347138 225449 223585 273462 278624 312572 318153 4301160 4576607 6537359 6368520 1143683 1184758 308619 271955 282231 286360 318994 310651 309639 313194 217935 221674 742760 686915 1562041 1488920 461498 459728 669720 674668 848740 825393 876072 885500 936903 948418 903999 1010461 2139330 2244626 1313359 1144077 738758 721874 881800 879685 922430 934060 964655 976642 1086841 1080431 5000577 5209456 39.85 71.2 1
12:55:24 2024-01-24 665761 665679 211790 207850 334024 340153 352010 349273 224950 223551 277720 277586 312537 319061 4304466 4614769 6537412 6377899 1152032 1186327 306419 270936 283263 286360 318030 311489 310073 311073 218720 220520 724619 684956 1549749 1498166 463798 459872 673992 676101 847915 826600 881212 885500 930113 946565 910485 1001643 2139330 2246872 1295714 1134778 738232 720307 876376 877865 928739 928637 960986 973064 1091323 1087935 5098205 5220650 39.85 71.3 1
12:55:25 2024-01-24 673340 665953 211362 208201 334028 341448 351371 349800 225414 223171 274616 276922 315026 317154 4293938 4658338 6593605 6357148 1143240 1189909 306454 270782 284461 285054 319961 309674 309639 312019 218344 220106 721471 684918 1549402 1506342 465487 457682 676452 678645 843903 822986 883169 887484 929038 945740 915816 1011903 2142373 2249057 1298575 1127083 737181 725607 876104 873104 926308 937543 963729 971921 1080587 1089783 5056970 5209456 39.85 71.2 1
12:55:26 2024-01-24 673120 666886 211719 208000 334028 342289 351902 346615 225520 224994 273768 276922 313445 315334 4289323 4605864 6574615 6349763 1131532 1183192 308402 271090 284032 284650 319961 310362 307984 312894 217362 221173 737645 686915 1549005 1493918 465838 456967 669720 680125 847500 820942 880313 890848 930113 937588 906951 1017089 2141845 2246432 1296420 1133165 737181 724580 883051 873724 919072 938629 966752 973793 1076107 1081195 4990063 5206518 39.85 71.2 1
12:55:27 2024-01-24 667212 666370 211540 207527 334132 340428 351650 347447 225555 224448 275115 277640 314177 319206 4298527 4534663 6546102 6348532 1127666 1184019 306454 269581 284067 285285 318030 313813 308235 312055 218005 221173 720500 691844 1578947 1484426 465119 459836 671182 681647 848740 820359 877067 891516 935576 937624 908893 1010915 2144906 2231329 1298303 1136120 734040 722458 881800 876243 920375 935943 970237 976642 1078236 1081158 4966631 5205582 39.85 71.3 1
12:55:28 2024-01-24 670674 667367 212651 207203 335732 341688 351614 348879 226008 224519 273877 278714 314177 318124 4298249 4545510 6537493 6343618 1133540 1184033 308279 270747 282698 286938 318476 310580 309135 312019 218344 220484 731186 691371 1546436 1482831 462482 461323 672134 679854 848703 820942 879570 888181 933516 945740 907598 1010423 2142373 2234457 1321044 1138014 735085 719725 884304 879026 918477 928601 967441 977300 1086569 1081394 4966631 5211241 39.85 71.2 1
12:55:29 2024-01-24 665688 665953 212592 208213 336450 342206 351794 346473 225119 223482 273224 279654 314619 317675 4295850 4599655 6542180 6359141 1146209 1184777 304608 271231 282541 285592 318994 310544 309170 313409 219464 221138 737645 683979 1559741 1493918 462044 459498 669720 676270 851153 825357 877067 885596 936903 947747 905926 1006718 2137656 2251804 1321184 1141262 737181 721604 883051 879026 920469 928601 962588 976642 1085264 1080629 4964210 5211241 39.85 71.2 1
12:55:30 2024-01-24 668099 665652 212403 208257 335872 342109 351830 347483 224893 225715 273417 278051 314177 317335 4292786 4620849 6546102 6354606 1146209 1183779 305459 271196 282698 285526 319441 310615 308909 313444 217292 221138 731186 683005 1564860 1493918 461498 458363 669246 676270 849945 827810 877067 885500 935576 948418 904940 1004534 2133101 2243688 1298015 1141649 737181 720271 881370 878734 922430 928371 963729 979501 1087612 1081995 4990025 5218036 39.85 71.2 1
12:55:31 2024-01-24 668776 666193 212211 207707 335872 339532 351794 349357 224893 225470 273840 277521 312067 319316 4301639 4619249 6523564 6377899 1150628 1182850 305956 271006 283020 285838 317035 310615 309856 311038 218685 220449 726385 684679 1539777 1498166 462811 459872 673566 678530 846298 825357 879887 884872 928726 948418 910448 1003969 2136137 2239764 1292653 1137204 739285 719481 875097 880038 927064 928529 958104 973064 1091294 1087472 5039134 5230322 39.85 71.3 1
12:55:32 2024-01-24 676796 665300 212698 207524 333884 342627 349603 348287 225188 222792 272370 278513 312285 315262 4295850 4677346 6528212 6349763 1157253 1182923 304608 271231 281442 285085 320410 311156 310073 311546 218344 220414 724914 679448 1550953 1504894 461498 458062 673566 675310 843104 827773 883797 882021 926409 946601 913145 1007436 2139330 2265286 1315315 1130298 740340 726365 875097 875621 928316 936641 957255 972982 1086841 1088242 5094719 5222244 39.85 71.3 1
12:55:33 2024-01-24 675301 665725 211329 207707 335809 342073 350804 349519 225379 224412 274096 279244 312503 315514 4289725 4614834 6560870 6340710 1138066 1183959 308947 270334 283201 285138 318994 309639 310109 310095 218344 220449 736130 688881 1562316 1498166 463357 458005 673566 679607 841309 820670 885761 885305 926372 937660 911629 1012354 2148590 2253901 1302070 1125480 733588 725607 880118 873724 922430 939292 964618 970176 1079106 1086698 5037060 5207113 39.85 71.3 1
12:55:34 2024-01-24 673257 665798 211543 207768 333956 342771 351902 348609 225677 224836 273756 277095 312503 314926 4292964 4600101 6593489 6327947 1133577 1183936 306170 270369 283038 284614 320932 311377 308270 312968 217327 220484 736130 687280 1541878 1493918 463469 456289 669720 678091 846298 820942 879850 889770 930076 943037 907798 1016074 2142373 2261168 1319125 1133165 735085 726122 883170 873788 919128 938629 964618 975612 1079106 1082013 5023393 5200347 39.85 71.3 1
12:55:35 2024-01-24 668154 665948 211287 208500 334028 340188 351686 347138 225031 222827 274096 275522 312537 318683 4283414 4551997 6584164 6349763 1128740 1183936 305956 270782 283895 283746 318994 310144 307268 312749 217818 220484 719544 686424 1606906 1493918 465119 457682 669449 680089 847500 820359 876072 889550 930076 937552 904940 1013833 2142373 2231329 1319125 1134778 734040 721874 880652 876243 920469 935421 968441 979387 1076003 1085232 5018674 5200104 39.85 71.3 1
12:55:36 2024-01-24 667171 665953 211510 208688 333776 342234 351902 346059 224753 222792 273950 277534 315062 317335 4283414 4558778 6574951 6349799 1124693 1180579 305956 269581 284067 283879 318958 310580 308200 311551 217362 220484 731186 688881 1547458 1492858 466113 459728 669246 680608 848101 818616 877705 886595 932784 937552 905015 1013074 2142373 2222144 1358569 1136395 733588 721874 881370 876243 922999 937448 970556 977156 1077524 1082160 4989912 5207525 39.85 71.3 1
12:55:37 2024-01-24 665761 666244 211446 207429 336392 340392 351371 347138 225449 223853 273177 277164 313295 318342 4283612 4535435 6518886 6349763 1132524 1180579 307382 270369 281566 285521 317995 311341 308235 311764 217362 220414 719544 688881 1547245 1479401 461498 459764 671145 677611 847500 820942 877067 885500 932125 944369 909150 1009703 2135500 2218883 1302070 1137739 732018 718165 885103 878549 916791 934133 969246 979989 1083771 1078954 4963080 5198160 39.85 71.3 1
12:55:38 2024-01-24 671987 665684 212348 206520 334028 340667 350840 345396 225222 222827 272370 277779 314099 315550 4280083 4567875 6518886 6339237 1140070 1180805 305281 271231 281557 286137 318476 309639 308235 312713 216955 220520 726707 683979 1544966 1488920 462157 458363 668299 675997 848703 822950 876442 884876 934179 945740 903926 1004571 2130071 2234954 1311448 1138014 736213 722479 883215 880461 920412 932812 967862 978552 1085117 1078954 4957122 5221428 39.85 71.3 1
12:55:39 2024-01-24 669651 664748 212357 207195 335428 341412 350522 344536 224094 222827 272334 277130 317092 315550 4283612 4586633 6518886 6349763 1142868 1180583 304114 270782 281477 285178 318476 309639 309812 313004 219112 220449 734614 682032 1544443 1492858 462044 459498 668772 675310 848740 825393 876442 884336 935540 947747 905127 1004534 2133101 2240842 1323140 1144523 738322 723307 881370 880609 921702 932812 965066 978552 1085313 1080629 4975933 5205582 39.85 71.3 1
12:55:40 2024-01-24 666277 663991 212066 207712 334028 340428 351974 346615 224059 225470 273370 277338 311598 315550 4283612 4601622 6542180 6359440 1147848 1183095 306379 270782 282395 284650 317035 310615 308200 311073 218344 219763 721719 681061 1531208 1497102 462811 459836 672611 676751 847500 826915 879570 882954 930113 948418 908893 1003819 2133101 2231520 1311448 1144523 740440 719481 876340 881235 925053 930103 960799 977996 1087612 1084327 5018660 5205582 39.85 71.3 1
12:55:41 2024-01-24 674591 664971 211693 206520 335913 341495 349219 347697 224059 227357 272947 278051 312416 315550 4289725 4626920 6481585 6340710 1157140 1180579 305459 270369 286751 285000 318476 311156 309856 311038 218005 220449 732679 684679 1549188 1493009 460844 458363 673566 674609 842599 826600 881212 880606 929038 946637 912498 1003068 2138790 2250732 1332921 1131910 737181 721527 875828 880336 927686 934133 958104 975104 1090732 1087469 5022961 5214960 39.85 71.4 1
12:55:42 2024-01-24 675523 663991 212384 206593 334028 342771 349465 346615 224094 227393 270730 277238 312063 314483 4289725 4661437 6499413 6340384 1156389 1180579 304608 271576 282938 285312 318699 310277 309856 310131 217970 220106 731186 681061 1568516 1493918 461497 458641 673566 673395 841907 825430 882541 880400 926409 946565 911814 1006689 2138790 2247750 1294537 1131910 736213 722494 875828 876132 926405 933927 958179 971921 1087358 1087435 5075746 5205582 39.85 71.4 1
12:55:43 2024-01-24 675830 664962 211433 207527 334028 340703 349219 347697 224059 223011 273140 275453 313914 315478 4280360 4599570 6537537 6331344 1134755 1180307 306419 274673 282505 283892 318476 309170 310824 309626 217362 220224 744298 688881 1546116 1493918 463798 457682 673566 678645 839520 820942 885131 884054 925024 941817 914340 1017856 2145278 2250409 1313370 1122746 734112 723580 876376 871177 922430 937697 965066 968721 1077634 1083561 5033353 5190752 39.85 71.3 1
12:55:44 2024-01-24 672670 664967 211353 207169 333016 340739 350558 346837 224718 227161 272947 275686 313735 313527 4274260 4587036 6574839 6312613 1130651 1179167 305494 269581 282778 283781 320384 310277 308200 312019 216955 220449 719544 687897 1527301 1491800 462811 457417 669720 676579 843232 820359 878637 888833 930136 943351 912906 1012512 2143751 2252009 1317206 1124160 734112 724543 878868 870524 922342 939256 965793 969448 1076870 1084960 5018826 5192497 39.85 71.4 1
12:55:45 2024-01-24 671432 664976 211693 207488 332981 341207 350311 345019 224094 227197 272755 275453 311633 314447 4280360 4582593 6589019 6321979 1131962 1180579 305494 269581 282437 283662 319961 310277 308200 312055 217141 220449 736130 687897 1537416 1491800 462811 457417 670706 676616 843903 820942 882008 889908 931493 942630 909113 1016208 2142225 2252009 1321044 1127083 732018 725607 880281 871963 919780 939292 966028 971921 1075276 1080395 5018940 5194178 39.85 71.4 1
12:55:46 2024-01-24 666277 664000 210337 207569 334028 339400 350804 345574 224025 226843 273563 275531 312416 317892 4274260 4528222 6528212 6340384 1123856 1180579 306918 274528 282302 284614 316778 311382 307698 311261 217327 219763 729693 688881 1571807 1479766 463854 459764 669720 678681 849123 819839 876843 890468 934327 941963 903852 1007361 2140523 2222111 1313366 1134778 732018 721416 880118 876243 917140 928637 969159 975179 1075901 1079100 4952365 5198160 39.85 71.4 1
12:55:47 2024-01-24 668703 664318 211728 206524 334028 339675 349747 344500 224753 223732 270730 277130 312416 315514 4280360 4534062 6509561 6340710 1131459 1178868 306419 269546 281473 284614 317035 309913 307733 310855 217327 220414 729693 687897 1546362 1479493 463483 459764 670512 678641 849123 820757 876992 885707 931678 944634 906459 1009000 2134601 2222513 1298303 1138113 732018 719481 881919 876243 914331 931347 966752 975179 1079022 1076051 4957122 5198160 39.85 71.4 1
12:55:49 2024-01-24 668985 664976 211693 206490 334028 340188 349747 344204 224094 227197 270730 277221 312416 315514 4274260 4558496 6500236 6327947 1132268 1179140 305529 269581 286774 284650 317035 315109 307733 310131 217292 220449 750687 687280 1553210 1480492 460725 461323 670035 677158 846225 820942 876955 885426 931678 944623 903541 1005965 2133101 2222835 1300187 1138014 732018 718971 881800 879294 915805 927875 963896 973756 1080587 1076051 4959440 5198160 39.85 71.4 1
12:55:50 2024-01-24 663809 663737 211031 206550 334024 340439 349783 344500 223679 227304 270766 276376 312130 315478 4274260 4585729 6514246 6312060 1140885 1178868 306020 269546 281464 284180 317070 310168 306340 312019 216989 219257 729327 679448 1536245 1492449 464811 460669 669646 674794 848703 825619 874349 881994 934327 947078 903926 1004081 2125449 2235177 1307610 1142451 736656 721453 876376 876243 921122 928529 959581 978070 1085301 1080395 4994744 5188794 39.85 71.4 1
12:55:51 2024-01-24 670076 662082 211318 206559 334019 339639 347679 346615 224025 223575 272160 276290 312196 315586 4274260 4593802 6452251 6325591 1147028 1177848 304573 269546 281407 284614 315788 314627 308235 309157 217362 219114 721971 683349 1546312 1496615 461498 459620 673529 676270 844266 824447 880825 884207 928380 947078 907155 1002990 2133101 2234494 1290770 1134297 738232 717443 872619 876243 925090 928919 955309 975800 1088384 1081958 5004530 5196203 39.85 71.4 1
12:55:52 2024-01-24 673607 663186 211684 206524 333947 341699 347608 346059 224499 223575 270657 276872 313295 313491 4286471 4652288 6528092 6321627 1153953 1180671 306020 270747 283539 283278 319406 310277 308200 310060 219578 219789 731186 679689 1533126 1504820 461388 458389 672574 673248 842157 827971 881138 880345 925643 948660 912516 1006644 2133101 2260031 1305534 1128689 739285 722385 873857 873687 927064 933927 955739 972289 1086070 1088521 5067819 5197018 39.85 71.4 1
12:55:53 2024-01-24 673607 661978 210992 207453 332940 340667 348897 345503 223299 227428 272297 274967 313295 314411 4277092 4636660 6555921 6330411 1140767 1184028 306451 269511 282896 283242 318923 310900 310286 310535 219578 219140 709954 681395 1555695 1504568 464788 458677 673529 677232 841907 823276 880549 885500 928929 942964 912142 1009666 2135740 2259282 1309529 1125480 737181 723994 872097 869871 927064 936641 956705 968721 1078892 1088242 5041772 5186824 39.85 71.4 1
12:55:54 2024-01-24 674867 664429 210774 206520 332945 341699 347572 343466 223990 223261 272297 278316 313075 314925 4277092 4588526 6570216 6302869 1129037 1180542 306703 274952 281407 284132 319641 309949 310141 311698 218843 220308 715415 688881 1542932 1487493 463432 458714 669720 677232 843104 819778 881970 889264 929038 937588 907859 1016170 2138904 2246872 1321044 1125480 732018 725607 878868 869488 919128 938629 966715 970176 1074546 1081394 5009976 5177445 39.85 71.4 1
12:55:55 2024-01-24 667652 664281 210996 207807 333450 339639 350840 344983 223990 223889 272297 274684 311598 315442 4270994 4576607 6574901 6321265 1128628 1178831 304573 272189 284233 283282 319417 309657 309192 311622 218958 219622 726707 686787 1534300 1489372 464128 458065 667826 677232 846069 820942 879570 888018 930357 940787 908818 1012317 2139293 2244737 1292653 1128414 732018 723994 880118 869488 917146 936641 965793 972982 1072663 1081394 4994744 5170603 39.85 71.4 1
12:55:56 2024-01-24 665497 662990 210372 207453 333450 338615 350522 344465 223956 223261 272297 274101 313075 315406 4261353 4540286 6556188 6321627 1122610 1180437 306739 270657 285960 284690 316929 312039 309410 310931 219112 219552 715415 688762 1556017 1484477 464128 459543 668094 680823 847500 816226 877067 888144 932271 939302 903926 1013347 2136137 2228133 1317206 1131518 734112 720307 878868 872376 918450 928637 965793 974408 1077634 1079100 4971123 5186824 39.85 71.4 1
12:55:57 2024-01-24 666477 663964 210996 206524 336124 338615 349184 345538 224059 222635 272334 276255 312416 315550 4259892 4516118 6500236 6321627 1125977 1181315 309055 270730 284545 284712 319236 312039 309848 310895 219930 219894 728200 688881 1527336 1479766 462297 459390 669720 678018 847500 819197 876256 888018 932125 937588 903962 1007510 2137656 2222513 1309668 1133971 731496 718948 880118 875000 917146 928565 966984 973756 1079164 1079100 4947716 5178017 39.85 71.4 1
12:55:58 2024-01-24 667298 663955 211022 206485 334028 338650 348693 345261 224683 222784 270730 277169 312416 315514 4269378 4506846 6528212 6337434 1122836 1181115 306883 270657 283258 283724 319010 312039 310017 310860 217258 219692 729693 688881 1539336 1486204 464700 459368 669720 678608 846298 819667 876442 889377 930113 939302 905127 1007510 2133101 2219252 1372859 1132216 731496 719180 878868 873724 917140 928407 966715 978079 1077634 1079100 4947716 5183125 39.85 71.4 1
12:55:59 2024-01-24 667419 664000 211322 206164 333992 340648 349184 346605 224025 222635 270766 276675 312196 315478 4264908 4513923 6509561 6337434 1126053 1179709 306777 270730 284545 284436 319193 312002 307698 311002 217141 219079 728200 691242 1530580 1479674 462482 459728 669720 679161 847500 819197 875781 888018 930113 937588 902293 1006718 2133101 2219848 1298575 1133165 730975 719481 880744 874336 915844 928565 965991 973756 1079164 1076051 4944184 5180165 39.85 71.4 1
12:56:00 2024-01-24 665711 663486 210992 206451 334028 341344 348657 345019 224059 222948 270693 276675 312161 315478 4260005 4506011 6527711 6338986 1119340 1179709 306883 270693 283743 283335 316743 311818 306340 310095 216618 219482 728200 688881 1540810 1484698 464128 460996 669720 678091 846298 817383 876442 889280 930076 938638 903926 1012625 2133101 2222181 1315287 1131518 733064 719762 879845 871177 917798 928637 964581 971921 1074509 1078337 4952365 5177169 39.85 71.4 1
12:56:01 2024-01-24 665337 662981 210840 206278 334028 338579 348657 345019 224059 222791 270657 276329 311942 315442 4264670 4511603 6508846 6329879 1122836 1179709 308352 270657 282663 283830 315567 311156 306340 310317 218803 219350 728200 688881 1535625 1480920 464030 459045 668772 678608 846298 816226 875124 889377 930076 939302 905127 1008984 2133101 2219252 1347269 1131518 729933 719481 876376 873068 915805 928601 966715 975800 1077634 1079100 4947716 5179429 39.85 71.4 1
12:56:02 2024-01-24 665761 663027 210983 206307 333992 338615 348693 343502 224059 223261 270657 276290 311906 315406 4270994 4522077 6494618 6320121 1126053 1177996 306384 270730 281372 284144 316009 311671 309350 310060 217106 219385 729693 688881 1532189 1479401 462044 459045 669246 676579 846298 818036 875781 885500 930113 937552 904940 1006002 2133101 2219252 1296726 1133971 729933 718461 880118 874964 915844 928529 964618 973756 1079164 1076015 4938033 5179429 39.85 71.4 1
12:56:03 2024-01-24 667456 662055 211326 206164 333992 338615 347643 343206 223990 223261 270657 276290 311906 314926 4264670 4563506 6499897 6335004 1122610 1176290 306419 270730 281442 284947 318038 311156 308974 310095 216955 219079 728200 688762 1541283 1475566 462482 459045 668772 676579 846298 817999 875818 888018 930113 937588 903926 1007473 2133101 2218268 1328436 1133165 730975 719481 880118 873714 915844 928529 966715 973756 1079164 1076015 4944184 5178017 39.85 71.4 1
12:56:04 2024-01-24 666951 662981 210840 206129 334028 341132 348412 344500 224059 222948 270730 276976 312161 315478 4263268 4512618 6536729 6321627 1119415 1176395 306883 270621 284179 283044 317000 309603 308538 310784 218494 219539 728200 688389 1536623 1488920 464128 458363 669558 678571 846298 817420 875818 886888 929807 939302 902293 1012625 2133101 2231770 1315287 1131518 734112 720271 880118 870487 916454 928637 965104 971883 1072988 1078337 4968832 5179429 39.85 71.5 1
12:56:05 2024-01-24 666008 662019 210666 206342 334028 338579 347643 344500 223990 222252 270730 275453 311469 315298 4266628 4513923 6555494 6331005 1122259 1181389 306581 274564 282896 282846 317035 311597 308538 311038 216955 219728 726707 684956 1575351 1484486 464677 456289 667826 678091 845100 818616 877705 889280 930357 937975 903962 1010878 2133101 2237665 1315287 1128689 733064 721874 880118 869219 915769 935283 964581 973020 1071396 1079100 4994744 5170603 39.85 71.5 1
12:56:06 2024-01-24 666008 663303 209680 206550 333992 338068 349465 344465 223644 223104 272334 276260 312166 315298 4267199 4578219 6574901 6294079 1128666 1178794 304538 274528 281407 282134 318852 310277 306340 311038 216618 219574 752718 684956 1533523 1491528 462552 457417 667826 676270 843232 820359 878943 885596 929038 938638 907598 1010878 2133101 2240842 1311448 1128689 732018 724030 879493 869488 916495 936641 965104 972982 1069087 1080629 4986144 5177445 39.85 71.5 1
12:56:07 2024-01-24 665536 662055 209973 206554 333992 337559 349219 343502 223610 223047 272044 276225 312166 315298 4266922 4566622 6556197 6312248 1122610 1175420 306451 270621 285352 282796 317035 309913 308538 311038 216618 219044 728200 685657 1583299 1488920 464128 456967 667317 679607 845699 816262 877067 884017 930357 938638 905131 1013347 2133101 2239253 1315287 1131518 733064 721874 878868 870217 917146 933963 963729 972982 1072988 1078337 4982859 5172675 39.85 71.5 1
12:56:08 2024-01-24 665536 662010 209999 206524 333090 337523 349219 346874 223783 223047 270441 275837 313259 315040 4263871 4563392 6556197 6302869 1125817 1178787 306775 269888 281407 283313 318994 309803 307233 310566 216618 219728 734614 686915 1524668 1484440 462482 457271 668772 674631 841407 818616 877940 889280 929038 937552 906570 1014908 2133101 2242098 1331026 1122245 731496 725126 878868 869488 917798 936641 965104 970139 1070638 1080629 4997522 5170603 39.85 71.5 1
12:56:09 2024-01-24 669724 662051 210710 206520 331937 340416 349460 346347 223783 223553 270621 275350 312309 313092 4263871 4571480 6517755 6312360 1135158 1178787 305956 274528 281442 283278 317070 310241 309135 308257 217292 219728 748030 688881 1541357 1491800 462811 457039 672611 677611 839483 818616 883797 888649 923679 937552 914825 1010878 2142373 2243688 1300187 1121759 731496 722421 876376 869908 919817 937411 962356 967306 1075308 1081995 5004436 5179429 39.85 71.5 1
12:56:10 2024-01-24 669459 663495 210372 206378 331650 340416 349178 345931 223887 222997 270549 276755 312237 312836 4264670 4571753 6527373 6305071 1133301 1177161 305459 270730 281407 282881 317035 310058 308235 308222 216652 219044 746468 687897 1545573 1491148 462482 456289 671658 676616 839483 818616 883169 888018 923643 936855 907835 1011865 2139330 2243688 1297597 1119364 730975 723481 876376 869488 919546 937965 963729 967343 1072988 1078871 4982859 5170064 39.85 71.5 1
12:56:11 2024-01-24 664115 663833 210563 207608 332693 338436 349076 346420 223507 223189 270513 276367 312967 314038 4261629 4563506 6556197 6298374 1125817 1176409 304538 274492 284201 282090 318735 310058 306340 311038 217878 219728 725214 684956 1523511 1488920 461498 456125 668094 676270 841407 818616 877067 885500 928767 937552 905248 1013347 2133101 2239253 1317206 1124679 731496 722421 880118 867023 915844 936641 965104 970176 1069087 1079100 4991178 5166901 39.85 71.5 1
12:56:12 2024-01-24 667867 664318 210715 207056 331525 338508 349603 345931 223662 222997 270549 276755 312416 312468 4259892 4578259 6499187 6289002 1131962 1175456 305306 274492 286555 282881 317000 309074 308200 309121 216467 219385 759812 687406 1533951 1487863 461240 457093 669720 674631 839483 816226 879383 887387 923716 939302 907214 1010423 2133101 2239764 1296420 1119364 729933 721874 876376 868604 917177 936641 963729 965893 1072191 1079100 5004587 5180089 39.85 71.5 1
12:56:13 2024-01-24 673634 662252 210232 206408 331292 340560 347465 344919 223887 222457 270657 274967 311504 313015 4259930 4571753 6509503 6293490 1131962 1173897 307028 270730 286751 282846 316521 308057 308200 308257 216652 219574 726707 687897 1535459 1488647 461498 455612 670706 676579 838887 816262 881212 887387 922300 939302 907835 1010423 2136286 2242098 1300187 1119088 730975 719725 875718 869908 918942 935319 960986 964521 1073641 1079100 5016523 5170413 39.85 71.5 1
12:56:14 2024-01-24 673538 658114 210227 206382 331794 340524 346906 345406 223800 222599 270693 275384 311977 314231 4253515 4577254 6500236 6303248 1131962 1177124 305459 270730 281407 282994 317035 308965 308235 308186 216652 219079 741221 688603 1554383 1484477 462482 456325 671658 678645 838293 817420 881212 888018 923679 937552 909159 1011865 2139330 2243688 1292653 1119364 730975 722421 876376 869488 919165 937965 963729 967306 1076107 1078834 4999853 5180837 39.85 71.5 1
12:56:15 2024-01-24 669330 662436 210847 207026 332248 339496 349184 343431 223299 222948 270730 276490 313699 313455 4260005 4563506 6499413 6298374 1133577 1177124 305494 274528 281557 283317 317035 309803 308235 308257 216618 219574 726707 687897 1536456 1484513 462818 456774 670706 676101 838887 816262 881175 887754 925024 939302 907155 1011865 2137811 2244737 1296420 1119364 730975 724273 876376 868871 918477 937965 962588 967343 1072988 1081174 5026137 5188248 39.85 71.5 1
12:56:16 2024-01-24 673266 663847 210922 206412 331937 340667 346562 344955 223679 222350 270730 275158 312161 314447 4257169 4581026 6509561 6307746 1131962 1178725 305459 270730 281676 283313 318974 310277 308909 308222 216955 219079 736130 687897 1546478 1491800 462811 456646 672134 676652 838293 818616 881249 885500 920960 939302 910191 1010423 2136293 2242098 1307610 1119364 730975 720271 876376 869908 919817 935980 960986 966233 1076003 1081211 5004005 5180837 39.85 71.5 1
12:56:17 2024-01-24 673629 663847 210332 206342 332009 340188 347084 345287 224025 222635 270693 274967 311942 315782 4255556 4562481 6509561 6293490 1131962 1173852 304538 274492 286787 282881 316810 309110 308200 309157 216652 219421 739683 686915 1528468 1487863 461498 457417 669720 676101 839483 816262 879924 888018 925061 937588 908893 1010423 2136293 2241470 1319125 1121759 729933 722458 878245 867615 917140 936641 964917 970457 1074438 1079027 4995118 5178816 39.85 71.5 1
12:56:18 2024-01-24 668271 658214 210332 206520 331435 342241 347501 344955 223644 222635 270693 275277 312018 313883 4253908 4556320 6500236 6293883 1131962 1173755 306775 270348 281182 282881 316557 310277 308235 308222 216955 219421 738144 686915 1544373 1484513 462482 456289 672611 676652 838887 816262 881249 885500 920997 939302 907155 1010461 2136293 2242098 1322963 1119364 729933 721874 876104 868604 920375 938112 962588 969752 1075997 1084985 5040573 5183125 39.85 71.5 1
12:56:19 2024-01-24 673335 658250 210328 206347 331650 340153 346527 343466 223679 222635 270549 274585 312416 313271 4255556 4563696 6490910 6302592 1131962 1173719 305459 274456 281557 282881 316778 309839 308235 310053 216652 219574 736887 687897 1543350 1488920 462663 456289 671658 676616 837105 816226 883268 885500 922989 938638 907598 1010461 2136256 2243688 1296420 1119364 729907 722421 876376 870613 921030 939444 963654 967764 1076041 1082123 5023393 5170064 39.85 71.5 1
12:56:20 2024-01-24 671031 663376 210337 206485 330969 340703 347608 344774 223818 222948 270730 275307 312416 313491 4261629 4571753 6499526 6298374 1131962 1176290 305281 274492 281407 282992 317035 310058 308235 308222 216955 219079 726707 688389 1552990 1490471 461166 456646 671658 677611 838293 817420 882541 887484 923679 939302 908965 1010423 2136256 2241433 1296420 1120341 729933 724610 877076 869340 918450 936532 963654 969185 1075276 1080555 4990289 5172675 39.85 71.5 1
12:56:21 2024-01-24 672862 658187 210337 206307 330898 341616 349603 345517 223800 222599 270657 274551 311906 314189 4260005 4571753 6514144 6302972 1131962 1176253 305424 270730 281407 283278 316775 310241 308129 308186 217292 219044 724914 687897 1537265 1492208 462811 458389 672611 676579 837698 817962 881175 885500 920924 937552 907798 1010423 2136137 2238499 1313370 1119579 734112 722479 876414 871296 921067 935457 961213 970533 1079106 1087129 5030143 5185446 39.85 71.5 1
12:56:22 2024-01-24 673225 658178 209964 206352 331794 340648 346248 345503 223265 222252 270730 274551 311906 314154 4258335 4587066 6523489 6302869 1134386 1177087 305424 270539 282512 282810 317000 310241 306769 308186 217292 218328 730063 684956 1556687 1493918 463469 458065 673566 676543 838887 820359 881175 885504 920960 937588 910485 1010423 2133101 2239764 1285633 1126001 735687 723580 873686 870687 922393 937448 957028 967901 1080697 1083525 5037338 5186824 39.85 71.5 1
12:56:23 2024-01-24 669381 662363 210153 206490 331937 338579 347049 345538 222921 223104 270693 274713 311906 313455 4253795 4599570 6518035 6302480 1140730 1173719 304337 274880 281676 281984 317070 310022 308538 309157 216618 218668 728200 679448 1541003 1501007 463469 457417 669720 673395 839483 820942 878600 882917 924988 937660 909150 1006718 2129761 2257150 1307610 1125728 736213 723580 870822 870687 926368 935457 955735 968684 1082119 1081958 5058400 5181844 39.85 71.5 1
12:56:24 2024-01-24 672348 658173 209641 206524 331937 338579 347049 345538 222577 222748 270657 275206 312416 313455 4253795 4608583 6518035 6302869 1144091 1177724 304160 269511 281372 281984 317960 309766 307940 309373 216583 218856 728200 677509 1565170 1503138 462487 457417 670669 673395 839483 824152 880512 879685 923643 945740 907798 1004497 2132453 2254091 1307490 1128422 736213 723580 872097 873204 925016 933587 954377 967306 1080551 1085232 5040459 5177445 39.85 71.5 1
12:56:25 2024-01-24 672670 658150 209973 206515 331632 339603 347049 344465 222234 223261 270657 275786 312416 313455 4252264 4627388 6499413 6293490 1149489 1175502 305160 269546 282738 282019 320061 309292 307268 309121 216618 219009 728200 677509 1553282 1501362 460154 457093 671145 672404 838887 824152 879887 878771 923643 945900 909966 1005177 2129411 2253610 1307359 1127374 738322 722553 874582 873204 922430 928565 954377 971883 1082119 1083220 5048158 5177445 39.85 71.5 1
12:56:26 2024-01-24 669417 658146 210004 206554 331937 341374 347572 345503 222388 223261 270693 275980 312416 313455 4255298 4634696 6528141 6302869 1143240 1173838 304624 274456 281988 282019 317035 310241 306983 309157 216618 218856 728200 679448 1534342 1503138 462700 457417 671658 673395 839483 822692 878600 880625 924988 944597 908631 1009608 2129879 2254859 1307610 1125765 736213 723580 871204 870724 925090 932702 954264 970831 1085301 1083525 5048981 5185280 39.85 71.5 1
12:56:27 2024-01-24 672381 658146 210297 206485 331937 338615 347049 343466 222234 223261 270657 274684 312416 313199 4247709 4635003 6514144 6298322 1144054 1176360 304395 274722 283539 282019 317035 309074 308538 309121 216618 218856 739161 677509 1562316 1501681 462374 456770 669720 673395 838887 823276 881933 881161 925007 947315 910191 1006802 2126627 2257584 1311403 1128179 737181 720271 870859 870487 926330 928565 955739 967231 1080551 1085232 5044196 5168067 39.85 71.5 1
12:56:28 2024-01-24 669417 658178 209636 206451 330933 338615 347049 343431 222200 223468 270621 275786 312161 313199 4250405 4627388 6518789 6293490 1140730 1176253 304660 274492 281372 281984 317070 309329 309483 309121 216583 218856 719544 678478 1571120 1503138 462811 457417 669720 673395 838887 823003 881970 882415 926322 942856 911453 1008242 2131994 2254165 1298015 1128689 737181 721874 871469 873068 925053 928601 954377 969034 1081353 1081995 5048703 5170603 39.85 71.5 1
12:56:29 2024-01-24 668911 658150 209680 206485 331937 338615 347049 346840 222577 222635 270730 275786 311906 313968 4252264 4611556 6523489 6299487 1138066 1177124 305160 270730 281552 281949 317000 309803 306769 308222 216583 217650 712772 680666 1579668 1498166 461240 457417 670669 674831 841594 822178 880638 885042 926396 943027 910191 1008962 2132697 2247824 1303772 1122558 735085 723580 869622 870092 922430 933927 957066 967306 1078399 1085131 5044191 5177445 39.85 71.5 1
12:56:30 2024-01-24 671026 658182 210115 206490 331937 338352 346562 345019 222955 222252 270693 274551 310895 313933 4246204 4581026 6500236 6293490 1133105 1176360 304538 269968 281548 282019 316521 308493 306305 308186 217327 218505 719544 684430 1550922 1493918 463469 456289 673418 679124 839798 821007 882083 885781 922458 941963 913039 1012004 2133976 2234991 1319125 1124925 734112 720234 872097 869488 924396 935283 958104 967269 1076107 1081958 5013555 5163202 39.85 71.5 1
12:56:31 2024-01-24 672652 658259 210155 206097 331937 339639 346248 343431 223610 221940 270693 274967 311469 314447 4248956 4579061 6499413 6293214 1133911 1176395 304281 270730 281442 282019 317000 310277 306769 309121 216920 217650 717183 681395 1574682 1500296 464695 459347 672941 677121 841870 820868 882112 885672 926396 943965 912104 1007398 2129879 2250732 1311486 1122208 735085 722385 869622 871333 925090 936641 958104 968721 1077634 1085131 5018826 5168067 39.85 71.5 1
12:56:32 2024-01-24 673607 661314 210337 206168 332440 340153 345485 343466 223299 222599 270657 274551 311433 313527 4249232 4562481 6499413 6302869 1133577 1177257 306883 270539 281442 282881 316743 310277 307018 307720 217327 218516 729693 686915 1569074 1495273 464030 458641 673529 679161 838219 818469 883974 885352 924424 937552 911591 1010423 2138790 2240842 1320903 1122282 733588 723580 872097 869488 922430 935283 960264 965893 1076107 1081995 5011605 5168067 39.85 71.5 1
12:56:33 2024-01-24 671149 661751 210293 206164 330898 340153 347049 344955 223644 222599 270693 274967 311906 313491 4251987 4568505 6500165 6293490 1131962 1176382 304608 270730 280978 282932 316521 310168 308164 307936 216955 219044 751155 688480 1538935 1491294 462811 458714 671621 679370 838182 818672 884605 888018 920997 939302 910191 1012615 2139178 2242061 1303953 1119326 730975 719180 875097 869488 919817 933927 960948 964521 1074546 1080629 5004150 5164381 39.85 71.5 1
12:56:34 2024-01-24 669688 657961 210302 205839 330384 339639 347049 343015 223299 221940 270621 274551 311215 312539 4247823 4562481 6481585 6289002 1128740 1176360 304573 270348 283539 282846 316521 309329 308164 308151 218340 219105 752718 689257 1555522 1491171 462445 459745 671621 678678 838603 818090 881175 887115 922989 938638 908965 1010423 2137656 2251804 1302070 1118567 729933 719965 873857 870106 918477 933927 960986 964484 1071396 1080629 5004150 5163202 39.85 71.5 1
12:56:35 2024-01-24 672652 657993 209676 206312 331430 340153 345485 344955 223299 221897 270621 274326 311469 313968 4245926 4562481 6500165 6293490 1131962 1176853 305246 270539 281557 282019 316265 310277 310676 310273 219112 219105 728387 687897 1565755 1492097 462774 458714 672574 678196 837105 818616 881212 885500 922273 939302 907761 1009703 2135049 2234954 1309603 1119579 731496 719217 873857 869488 919817 933696 960948 967952 1072191 1082307 5013555 5155816 39.85 71.5 1
12:56:36 2024-01-24 673335 661720 209680 205873 331964 339603 345450 343242 223299 222287 270657 274551 311433 313491 4248956 4566291 6490129 6280514 1133142 1173755 306451 269968 281442 281984 319199 309038 309119 310822 219112 217545 731186 683119 1547133 1497411 463798 458714 673529 677232 839483 819778 880220 885042 920960 937660 910448 1008166 2133101 2243029 1305691 1122245 734040 720271 870859 867023 922430 933927 957460 967306 1077634 1083525 5013555 5163202 39.85 71.5 1
12:56:37 2024-01-24 673607 658033 210008 206481 331928 341344 345450 345442 222955 221749 270693 274684 311469 313491 4235536 4581126 6528178 6293490 1136446 1175456 306020 270348 285081 282598 319425 309730 309374 311225 218494 217580 718613 681395 1543589 1502430 464144 458065 673566 676270 839520 821007 880825 884207 923679 937624 912389 1006718 2130071 2247824 1307720 1122245 735085 720307 870586 868871 924433 935283 956421 966629 1079164 1083525 5026023 5164381 39.85 71.5 1
12:56:38 2024-01-24 667648 657957 209017 206309 331937 338068 346527 345019 223110 221905 270657 273755 311433 313491 4242898 4590298 6499413 6293214 1138066 1176391 304516 270549 284471 282598 319425 309620 308974 310932 218494 218188 722901 679448 1548711 1500296 463650 457093 670669 675133 839483 820942 880638 882954 924313 944634 909542 1007436 2130071 2250062 1292653 1122245 736132 721874 869622 869488 924433 933963 955346 967306 1077634 1085131 5026023 5163202 39.85 71.5 1
12:56:40 2024-01-24 671031 662602 209973 206520 331928 338068 346562 344983 222921 221940 270693 274326 311215 313491 4245926 4571753 6490910 6284112 1131421 1177885 306739 270096 284508 282704 319010 308929 308974 308045 219112 218563 731186 685311 1565535 1493646 463469 457594 672977 676543 838293 819197 881212 885352 920960 937552 911814 1009703 2133101 2237665 1309603 1121972 733588 720271 870859 868871 922342 933963 958179 964521 1076107 1081958 4990063 5160698 39.85 71.5 1
12:56:41 2024-01-24 669724 658223 210008 205873 329965 340153 346527 343015 223299 221940 270621 273755 310996 313772 4239598 4553208 6481585 6286969 1132268 1178787 306559 270240 283740 283059 318560 309256 309629 308010 219112 218681 726707 686637 1541550 1491148 463320 457006 672611 677821 837105 818090 881212 885500 920997 939302 910485 1010423 2133101 2239253 1303953 1119364 732018 719217 872619 869216 921122 933927 960948 963077 1076107 1078871 4989880 5160698 39.85 71.5 1
12:56:42 2024-01-24 667721 658182 209969 205847 331684 339639 347572 343015 223299 222287 270621 274360 311679 311555 4236852 4560391 6490910 6304457 1132231 1177196 306883 270139 283740 281878 318524 309876 310067 307936 217258 218856 725214 686915 1540175 1488735 462811 457955 672611 676579 839163 816262 881212 888018 920997 939302 907871 1010423 2133101 2237665 1311486 1118567 732018 719260 873857 870106 919817 933963 960986 964247 1074546 1078871 5002501 5155930 39.85 71.5 1
12:56:43 2024-01-24 669724 658223 209680 206164 330965 339639 345520 343015 223800 222287 270139 274551 311469 313491 4245926 4562481 6489981 6306179 1134349 1178033 306847 269824 284142 281971 319010 310022 308538 307997 217292 218328 731186 686424 1556800 1491800 462811 456253 673529 676579 838293 818616 880939 885596 920997 937624 910522 1009684 2136137 2237665 1296726 1120651 734288 721363 871384 869488 922430 935319 960948 966618 1076107 1081995 5011757 5160698 39.85 71.5 1
12:56:44 2024-01-24 669688 661792 210008 205839 330697 339675 347084 343015 223783 222635 270657 274967 310277 313015 4242898 4559239 6489865 6301294 1132486 1177159 306775 270204 284142 282019 316521 309717 307268 308186 219112 218703 721971 687897 1557604 1490742 463469 456289 672611 676579 837698 817420 881249 885730 920997 937552 912461 1010423 2133101 2237665 1303953 1119364 732018 720271 873238 869488 921030 935319 960986 964521 1075344 1081195 4990025 5155816 39.85 71.5 1
12:56:45 2024-01-24 672652 658250 210332 206168 331968 340153 345520 344955 223334 221940 270657 274551 311469 313968 4242622 4568505 6509276 6291824 1134349 1178033 306811 269968 281442 282598 316778 308965 309156 310090 217292 218328 721971 686147 1541616 1493046 463469 455969 672611 678128 838887 819778 881175 885500 920997 937624 910485 1010423 2133101 2237301 1311486 1122282 733588 720307 872097 869216 922430 935980 958179 967343 1079164 1082759 5008638 5170716 39.85 71.5 1
12:56:46 2024-01-24 672652 657988 209671 205835 331968 338650 345520 343431 223299 221976 270657 274551 311460 313491 4235498 4567875 6499897 6291824 1132268 1177087 304573 270247 281548 282885 316824 311927 306769 307720 217327 218668 731186 686295 1557178 1493918 463469 456289 672611 676579 838293 819778 881249 885509 920997 937588 910485 1010423 2136137 2238172 1317136 1122245 733064 721416 871478 869488 922430 935319 959544 967069 1076870 1081995 5007023 5155816 39.85 71.5 1
12:56:47 2024-01-24 673129 658223 209680 205869 331686 339400 345485 343431 223644 222287 272066 274551 311469 313491 4238250 4573989 6499413 6291824 1131962 1175432 304573 270348 284508 283260 316743 310241 306340 307997 217327 218223 728200 685934 1539352 1492858 463139 456289 672611 676616 838293 818616 881212 884968 920997 937624 911092 1009684 2133101 2237665 1309603 1122245 732723 720307 871384 869488 922430 935319 959544 965930 1076107 1081958 5006400 5158688 39.85 71.5 1
12:56:48 2024-01-24 672175 657993 209969 205839 331960 339639 345520 344955 223593 221940 270693 274170 311469 313491 4253833 4572684 6499897 6293986 1138181 1177947 306379 269968 282231 282055 317000 309680 309374 309484 217106 217685 712895 681395 1561511 1493918 463469 457417 672611 677232 839520 819778 878600 884474 923026 937660 911814 1007510 2130071 2243688 1313370 1122282 735085 722421 870859 869488 925670 935283 955346 967380 1076107 1085131 5013555 5155816 39.85 71.5 1
12:56:49 2024-01-24 673093 658223 210004 206307 332476 338615 346041 343502 223299 222323 270693 274585 311220 314195 4256676 4575940 6509182 6293887 1135121 1177124 306020 270348 281442 282769 316965 311412 306769 309157 217141 217650 723169 682092 1538346 1495208 463798 455612 672611 676346 839520 820359 879924 885500 923026 937624 911168 1007510 2130071 2246336 1317136 1122282 735085 721874 870859 869216 924433 936641 957423 968758 1078399 1085131 5008638 5166378 39.85 71.5 1
12:56:50 2024-01-24 672652 658250 209999 206164 331104 339639 345520 344955 223644 221976 270441 276648 311903 314674 4235385 4579200 6500236 6299035 1131155 1175493 305033 274262 283740 282881 316778 310277 307268 307720 216955 218363 731186 686915 1543530 1484513 462811 458604 672611 676616 838293 818036 881212 888018 922373 937552 909803 1011181 2133101 2239253 1307720 1119364 732018 721966 873238 868604 921030 933963 960986 964521 1074583 1080395 4990063 5163316 39.85 71.5 1
12:56:51 2024-01-24 672175 658259 210451 205878 331964 340188 346284 344955 223783 222386 270441 276720 311799 314339 4251399 4560549 6499526 6293490 1133142 1179741 306883 270348 281442 282152 317000 309839 306658 308186 217327 218363 732679 684956 1553616 1492356 462811 456289 672611 676616 838887 819778 881212 884968 921619 937624 910485 1011903 2133101 2240510 1298303 1122245 733064 720380 871478 869488 922430 935384 955346 968758 1077634 1085167 5018826 5164381 39.85 71.5 1
12:56:52 2024-01-24 672652 658223 210008 206164 332467 339400 348861 347647 225375 222386 270585 275980 311362 314303 4247823 4596307 6518655 6289002 1139256 1179967 306020 270539 282267 281984 316778 309803 306375 309192 216618 217650 724619 681395 1549370 1499656 463469 459191 672134 675790 839798 820942 878600 884244 925753 937660 911542 1008984 2130071 2246469 1322963 1122282 735085 722421 870240 869488 925615 935319 955346 968758 1077634 1085121 5033234 5165276 39.85 71.5 1
12:56:53 2024-01-24 667212 657957 209671 206346 331718 340648 349603 347401 222508 223889 270513 276367 312237 313348 4254160 4629678 6481093 6287199 1147772 1175456 306020 274456 282140 284012 316079 309078 307733 310053 216955 218398 729693 683005 1528794 1491148 459828 457003 672611 673690 841907 822950 876109 878440 926409 946335 909159 1001109 2123828 2234494 1338790 1128689 734562 717952 871478 876243 922467 930176 953952 972289 1087594 1081195 4978224 5160698 39.85 71.5 1
12:56:54 2024-01-24 671699 658150 211080 206317 331148 339877 347186 345931 223196 222841 269644 275384 310641 312872 4235498 4560626 6434958 6317118 1144575 1177161 306020 274492 282938 283000 315874 311156 306340 308222 216989 218328 729693 678963 1527754 1489686 461384 458399 671386 673395 841444 823276 877067 880464 929038 945740 909010 1001109 2124577 2222218 1309529 1134778 736132 716934 872348 876243 922467 927551 957423 977615 1082192 1078871 4961406 5169787 39.85 71.5 1
12:56:55 2024-01-24 671500 662399 210750 207468 333848 341337 346455 344913 223196 222805 270513 276991 311037 313968 4246204 4560239 6453737 6284688 1139613 1177161 306186 274528 286774 282881 316044 311156 306802 309157 216652 218363 720269 678478 1538197 1490742 461314 458399 668772 673395 845699 822986 876451 880345 930113 947078 905015 1001606 2123828 2222218 1305691 1138014 737181 717443 875097 876243 921776 928206 960986 975216 1082192 1079864 4953583 5140784 39.85 71.5 1
12:56:56 2024-01-24 664282 661388 210706 206352 332801 339684 349567 347647 222783 223775 270441 276755 311397 313933 4244544 4543315 6471761 6302480 1128961 1175982 304503 270730 282539 283710 316044 310241 309106 309157 216618 219350 743343 686915 1530955 1479674 460154 457646 667789 675310 843830 821007 875781 884207 931678 942964 903248 1004497 2128364 2219252 1300187 1132216 730454 717443 880118 876243 915157 932152 964581 977344 1079164 1074422 4919500 5140746 39.85 71.5 1
12:56:57 2024-01-24 666264 662436 210482 205740 333306 340648 348234 346420 223783 221728 270657 275158 310961 317133 4255026 4498035 6528212 6302480 1119140 1176359 306451 270348 282698 282019 318524 311120 306802 310095 217878 219009 735665 686295 1563671 1484698 464128 459365 665830 677574 847500 816226 876405 889280 928726 937975 902255 1011865 2133101 2232911 1291947 1131104 732018 720271 878868 870724 916873 928637 963729 972982 1071359 1079100 4972585 5169383 39.85 71.5 1
12:56:58 2024-01-24 664005 662436 209496 206421 332765 339203 348479 346420 223076 223104 270693 275206 312380 316422 4235498 4549118 6527207 6274733 1129037 1176253 304573 270730 281407 283375 317035 309292 308164 309590 216583 219539 733099 687897 1535073 1484440 462044 457417 669720 677232 839483 817420 880549 888115 927677 939302 908504 1011144 2137656 2246872 1296420 1119364 730454 722385 876340 868604 919780 937965 963729 966581 1075037 1081394 5001106 5169383 39.85 71.5 1
12:56:59 2024-01-24 671002 663376 210629 206347 331467 339974 346491 344955 223956 222635 270693 276684 310677 313491 4247823 4562481 6490910 6293490 1133577 1177124 305459 270539 281442 282846 317000 309766 308200 308186 217106 219009 734614 687897 1545636 1491171 462811 461531 671658 676616 838293 817383 881212 887745 922989 939302 909803 1011865 2139330 2243688 1298303 1119364 730975 720002 875718 869871 919817 936641 962550 964484 1074509 1083548 5023393 5169383 39.85 71.5 1
12:57:00 2024-01-24 673425 663376 210561 206352 332665 339603 346248 343431 223299 222030 270621 274555 311870 313968 4235347 4562481 6495453 6293088 1133577 1176853 305459 270730 281676 283242 317035 310277 309090 308222 217292 219385 729693 688389 1534377 1488735 463469 456967 673566 676579 838887 819778 883131 888018 923643 937552 910485 1010423 2136137 2239802 1302070 1121180 733064 721327 873857 870724 922430 936373 963042 966196 1077535 1085085 5009041 5163013 39.85 71.5 1
12:57:01 2024-01-24 675412 663362 210262 206490 332665 338615 346005 346582 223403 222408 270693 274585 311906 314189 4248994 4581026 6499413 6293490 1138066 1179833 304516 274456 282267 282846 318438 310277 307233 309590 216652 218328 722901 679448 1586866 1501007 463798 458065 672611 676270 839520 820942 880549 884872 926372 943855 911491 1007510 2131585 2251249 1305691 1123879 736656 722385 870859 870724 926405 935980 958358 970457 1082183 1087826 5027906 5169383 39.85 71.5 1
12:57:02 2024-01-24 669124 658187 209636 206520 331928 341469 349356 344430 222543 223261 270693 275980 312273 313455 4235498 4608583 6504798 6293490 1147391 1177124 304660 269546 282424 282846 317960 310277 307268 309626 216955 219044 728200 678478 1571497 1501681 462482 457417 671945 673395 839483 822331 881212 880345 924754 945740 907835 1007436 2127010 2256079 1311403 1128689 737181 720307 873238 871141 924829 935421 956953 974706 1086730 1086772 4992697 5168067 39.85 71.5 1
12:57:03 2024-01-24 670674 660300 210302 207756 330643 339639 347257 344465 223110 223732 270477 274933 312416 312979 4248956 4624147 6452981 6293214 1151133 1178960 306617 275110 282140 284180 317000 309329 308164 309121 216955 219044 729693 681061 1540093 1491800 460068 456967 673088 672918 841907 825357 880638 880021 926372 948418 910191 1001785 2128364 2234494 1313368 1128689 735085 718461 872097 876941 926330 932006 959840 975725 1086657 1083694 4976095 5163202 39.85 71.5 1
12:57:04 2024-01-24 667698 662363 210526 206168 333920 338306 346562 345538 223472 222948 270621 275350 310525 315442 4242898 4550456 6476161 6293088 1137916 1176372 304587 274916 282938 283278 316521 310277 306802 311038 217878 218363 731186 677993 1536635 1491037 461498 456967 667789 673395 847500 824502 874498 880382 932821 947747 904259 1003969 2123828 2222218 1303772 1140790 736656 719481 877076 876941 922342 931493 960762 978552 1083771 1078917 4935675 5157421 39.85 71.5 1
12:57:05 2024-01-24 665521 658114 210631 206303 332710 338579 349567 346240 223265 223261 270395 275522 311215 314189 4245926 4492845 6462232 6302869 1122836 1173875 306820 270539 281372 283710 318705 311156 307018 309626 216618 219044 728200 688881 1537288 1475478 462044 459045 669720 676064 846298 818579 875781 888022 930113 940787 903248 1010423 2133101 2222148 1315287 1131518 732526 721453 880834 874410 918413 934133 965755 974259 1072987 1080212 4972381 5155821 39.85 71.5 1
12:57:06 2024-01-24 664392 658218 209494 206520 333667 339684 349219 343466 223265 223261 272334 275786 311906 315176 4236852 4540286 6528212 6293490 1121425 1175420 304538 274528 283867 282846 317000 311156 306802 310784 216583 219350 730063 684956 1586835 1488920 464128 458389 668094 677574 845100 818616 879570 888846 929807 938638 903926 1010878 2136137 2234917 1317206 1132216 734112 724610 882624 871963 918413 935834 965718 975797 1072950 1080629 4957868 5156665 39.85 71.5 1
12:57:07 2024-01-24 667684 658254 210706 207284 331435 338579 349711 343431 223644 223261 270693 274713 312416 313455 4235574 4543936 6542180 6284112 1125817 1178960 306437 274528 281407 282055 318958 309793 307233 311002 217878 219574 737645 686424 1529245 1488920 462811 457417 667826 676751 843232 819778 877977 888018 929697 937588 907598 1013795 2132827 2244626 1292653 1125765 733588 723847 881370 870724 918413 937856 969246 972945 1070601 1080629 4983048 5155009 39.85 71.5 1
12:57:08 2024-01-24 668813 663842 210332 206490 331435 338615 349184 343431 223834 223447 270657 274585 312416 312979 4235711 4537418 6490826 6265354 1129037 1176019 304608 274492 281407 283476 317035 309292 309342 309626 216618 219763 758225 687897 1531560 1484440 462482 457417 669720 676579 839520 820359 880549 888018 926372 939302 909150 1010423 2138790 2247936 1296420 1121105 731496 723580 878831 871963 921030 938951 965104 967343 1074546 1082163 4985338 5153819 39.85 71.5 1
12:57:09 2024-01-24 672670 658295 210155 206164 330969 340428 347608 344955 223644 222948 270730 274967 311942 313235 4242898 4553208 6480825 6284112 1131457 1177252 305494 270730 281442 282846 319425 310277 307233 308186 217666 218363 729693 686915 1547759 1492858 463469 456610 673088 676616 839211 819778 883131 887387 923643 940787 911814 1009684 2135740 2250409 1316430 1124963 736213 722750 872060 871306 927449 937303 957423 969448 1079106 1089783 5008638 5168067 39.85 71.5 1
12:57:10 2024-01-24 673335 658250 210146 206155 332710 339639 346527 343466 223990 222948 270693 274967 312196 314217 4242898 4553208 6480825 6293490 1131962 1177161 306631 270539 284471 282846 318451 310277 309192 308186 217327 218328 731186 685934 1556245 1491800 463469 456289 672941 676616 839483 820359 883797 885500 924063 937624 914303 1014065 2140701 2240877 1313370 1124160 735161 723580 876452 869488 922430 937965 961862 970176 1079164 1087472 5026023 5163392 39.85 71.5 1
12:57:11 2024-01-24 673303 658223 210332 206490 331973 338615 346562 345538 223299 222443 270730 275195 312196 313527 4235498 4571753 6494769 6293490 1137255 1178831 306401 274492 282786 282810 317070 310277 307268 310095 216618 217685 711363 679448 1553738 1501007 463385 456253 672611 676270 842505 820942 879924 885500 929695 945974 914303 1010236 2135677 2254245 1307610 1125765 736213 723445 872097 869219 926405 939444 958590 970139 1082119 1085131 5040459 5164381 39.85 71.5 1
12:57:12 2024-01-24 669422 658187 209680 206481 332440 338615 347608 346059 222611 222784 272297 274516 312416 313491 4235574 4586516 6499413 6284112 1144017 1180399 305124 274601 281676 282846 318441 309803 307975 309626 216652 219044 728200 677509 1570156 1503138 462811 457417 669720 673395 839520 825393 883797 885042 927714 947315 911453 1009722 2135952 2259669 1298015 1129230 737181 722933 871384 873167 926308 935675 953952 968721 1082233 1088242 5033234 5164381 39.85 71.5 1
12:57:13 2024-01-24 671085 658223 209822 206524 332710 338615 348657 348386 222955 222948 270766 274170 312416 313491 4242898 4602296 6500236 6293490 1140767 1178983 303838 274456 282663 282846 318697 310277 307268 309626 216618 218398 728200 679448 1544373 1503138 463798 458065 670669 675310 841309 823165 883268 886303 926262 944451 910116 1009873 2135952 2256461 1309529 1125480 737181 723481 873301 871141 927723 935980 955309 969262 1079164 1087972 5026023 5168067 39.85 71.5 1
12:57:14 2024-01-24 673056 658259 210337 206485 331973 341344 347084 346094 223644 222635 270766 274585 311906 314189 4242898 4571720 6504798 6284517 1137255 1177229 306451 270730 282267 282846 317035 310277 307233 309626 216618 217719 715754 681395 1546449 1501007 464128 456289 673294 677121 842993 820757 883268 885426 928270 942892 913446 1009479 2132181 2250657 1311448 1123879 738322 725126 871824 869834 926271 938112 955309 968996 1079164 1088242 5022961 5158449 39.85 71.5 1
12:57:15 2024-01-24 667852 658214 209676 206278 331937 338615 347608 346337 222955 222635 270730 273755 311942 313455 4236852 4593264 6500236 6283835 1138066 1177161 304766 274492 282302 282019 317035 310277 309537 311152 216955 218398 711363 679448 1538429 1498879 464054 455687 672977 676640 842993 823276 884010 885352 926189 944634 912142 1012766 2131585 2252821 1305691 1124679 737181 723445 871478 869871 927686 935980 958142 968758 1079164 1088242 5022961 5160698 39.85 71.5 1
12:57:16 2024-01-24 673129 661351 210008 206168 332476 338579 346041 343502 223644 222443 270730 274585 311942 313491 4236852 4553208 6481585 6284112 1131962 1175530 306883 270348 281442 282881 317000 308965 307698 308186 217292 219044 721971 686915 1540691 1492081 464054 459690 673492 679161 839446 818469 883648 888612 925081 941963 913145 1012625 2136211 2241433 1294878 1120378 733588 720307 874545 868604 922342 936641 962356 966618 1075859 1081995 4975670 5151333 39.85 71.5 1
12:57:17 2024-01-24 673129 661788 210332 205847 332004 340667 346562 343191 223644 222948 270693 275002 311942 312539 4236277 4554209 6481585 6279630 1132769 1176414 305494 274456 281442 284352 317000 309730 308200 309121 216652 219079 728200 688389 1533130 1492356 463687 460016 672574 679854 839483 818432 883648 890545 926335 937588 910448 1013497 2142225 2246872 1302070 1119364 733064 720307 876376 871141 921122 936641 963729 967343 1077634 1081958 4975707 5160698 39.85 71.5 1
12:57:18 2024-01-24 665798 658259 210337 206481 331673 338650 349219 343431 223334 222948 270730 276419 312416 313235 4239578 4543936 6499413 6265354 1130651 1177271 304608 274528 281442 283746 317960 309365 308235 310095 218843 219728 758225 689257 1535073 1491037 463469 458444 671621 679161 841870 818432 883974 889280 926409 937588 908706 1011753 2139330 2243688 1294537 1123879 732018 723481 878868 869488 917177 937965 964917 970213 1072988 1078834 4961481 5151333 39.85 71.5 1
12:57:19 2024-01-24 664387 658254 210185 206584 332692 338341 349711 343466 223299 222784 270693 275593 312416 314926 4234849 4544348 6542180 6274733 1125817 1176290 305445 274492 281407 282134 317995 310277 306802 310789 218494 219328 736130 685311 1537811 1491037 464030 458714 668131 677232 844266 820670 878943 888115 930357 939265 905015 1012354 2133101 2242098 1317206 1128689 732018 723518 880118 869488 917140 936641 964618 974408 1072191 1080629 4946959 5145637 39.85 71.4 1
12:57:20 2024-01-24 664115 658254 210185 206593 332936 338104 349219 343242 223489 223261 270730 275206 312416 314926 4236852 4537568 6532834 6280514 1129037 1177161 304608 274456 281464 283313 317995 309038 310726 309883 218803 219978 758225 687280 1536001 1484334 462774 458065 670596 677058 841907 818616 881212 889764 928380 937624 908504 1011903 2140851 2245038 1319125 1122282 732018 722421 878868 870092 917140 937965 963896 970213 1071433 1078834 4961481 5151333 39.85 71.5 1
12:57:21 2024-01-24 664387 658178 209999 206554 331964 338068 349219 343466 223299 222948 270730 275206 312059 314447 4233533 4537455 6537493 6274733 1128230 1177161 304538 274492 281407 283264 318710 309038 309374 310931 218185 219766 734614 687280 1533911 1484329 463469 458389 669246 674668 842636 819839 881212 888249 927378 937660 907637 1014592 2133976 2243688 1319125 1123879 732018 724543 880118 868604 919817 938629 964618 972289 1074546 1078871 4961481 5141199 39.85 71.4 1
12:57:22 2024-01-24 664387 658259 210332 206554 331964 338341 349747 343431 223644 223104 270211 275206 312416 314447 4229410 4550402 6537537 6279630 1127425 1177108 304573 270621 284270 283039 318746 310131 308974 311613 218340 219587 736130 685803 1519763 1488205 464128 457417 667826 676751 844303 820942 879570 887387 927414 941963 906570 1015561 2133101 2243140 1292653 1125480 731742 724543 880118 868604 917140 938629 964581 973020 1071433 1080629 4961617 5141048 39.85 71.4 1
12:57:23 2024-01-24 664387 657997 210332 206559 331659 338104 349747 343466 223529 223104 270693 275206 312416 314483 4236591 4543936 6537537 6274733 1127425 1181315 306739 270657 284270 281923 318852 310168 308538 311002 218494 219587 752718 685311 1541094 1484698 463798 457417 669082 677232 844192 820942 879570 889144 929419 937552 907586 1013833 2136137 2239802 1319125 1127885 732018 724030 880118 869488 919165 937303 964581 974408 1069880 1079058 4954543 5144256 39.85 71.5 1
12:57:24 2024-01-24 664387 658223 210008 206550 331139 337594 349496 343502 223334 223261 270693 275593 312416 314447 4236852 4534663 6527495 6275152 1129282 1181315 306739 270730 283740 283604 318593 309001 309192 310931 218340 219930 742760 685934 1532356 1484698 462663 457198 668772 674668 842636 819778 881454 888018 930357 937660 907598 1013074 2133101 2240842 1317206 1123879 731496 724543 878868 869488 917213 936641 964618 971596 1072988 1078834 4950801 5151333 39.85 71.4 1
12:57:25 2024-01-24 663445 658250 209671 206589 331641 337594 349501 343502 223834 223104 270730 276193 312416 314926 4233533 4537568 6528212 6282455 1129282 1178033 306883 270247 283941 283569 318558 309147 310286 309954 216618 220070 739683 686915 1538950 1484366 462811 456984 669720 676616 841796 818616 881212 889550 928380 937624 908504 1011903 2136293 2242098 1319125 1124679 731496 724610 880118 869488 917329 937965 964618 972289 1069880 1079095 4963078 5141968 39.85 71.4 1
12:57:26 2024-01-24 666277 658223 210155 206515 330960 338104 349219 343431 223644 222948 270175 279178 312416 313455 4229410 4543936 6518886 6286969 1128230 1178033 306883 270730 284142 283790 318816 309620 307733 310811 216432 219763 739683 687280 1525357 1484698 461498 457417 669720 678196 841907 818616 880313 888018 929038 937624 908504 1009722 2133101 2241396 1296420 1122245 731742 724580 878245 869488 919817 937965 964618 970176 1076107 1078871 4970076 5141011 39.85 71.4 1
12:57:27 2024-01-24 665804 662763 210190 206550 331699 338068 349219 344955 223644 223104 270730 275002 312416 313605 4236591 4537481 6490094 6282836 1132524 1178033 306883 270730 283740 283795 317000 309038 308235 310932 216618 219824 734614 687897 1538987 1484698 462811 457485 671658 676652 839520 818616 883834 885488 926409 937624 910485 1013460 2139330 2243688 1321044 1122245 731496 724543 878868 869488 921030 938629 964655 970213 1076107 1078834 4976046 5144256 39.85 71.4 1
12:57:28 2024-01-24 664387 658259 210372 206550 331453 338615 349424 343466 223990 223261 270730 273755 312416 314189 4236591 4543936 6536615 6282391 1128961 1181389 306631 269511 281442 283918 318958 309329 310286 310571 216618 219763 742760 686915 1537811 1488735 462811 457417 669756 676616 841907 819778 881249 888254 927714 937624 908893 1014945 2136293 2245279 1309529 1125480 732018 724580 880744 868641 917177 938629 964655 973020 1072717 1080431 4957943 5147661 39.85 71.5 1
12:57:29 2024-01-24 664387 658290 209711 206584 333987 338104 349747 343537 223679 223261 270802 276454 312416 316719 4236554 4547502 6537296 6282455 1132231 1180549 306883 274528 281407 283746 320557 308674 308164 310060 218843 220070 761399 687280 1525357 1488920 462811 457685 670669 677058 843104 820359 881212 888181 929038 937588 909150 1013347 2140851 2246872 1319125 1125480 732018 724543 881370 870724 918440 939292 966294 972982 1071396 1080395 4954333 5149309 39.85 71.4 1
12:57:30 2024-01-24 664387 658214 210297 207169 333441 338306 349747 344465 223990 223625 272297 274551 312416 315112 4237882 4551050 6537296 6300693 1130651 1177124 306379 270730 284233 283569 318887 309292 308200 310095 216583 219824 749593 686915 1541357 1484477 463469 457417 671145 677574 841907 820670 882503 889912 929038 937588 909542 1013347 2139178 2247936 1298303 1123842 732018 724506 878868 870724 921776 939292 964581 970176 1076070 1082160 4975655 5141011 39.85 71.4 1
12:57:31 2024-01-24 669417 662019 210332 206490 331426 340392 348657 343431 223956 223261 270730 275531 312416 312504 4247362 4554862 6499674 6289030 1134386 1178951 306667 270693 282231 283476 317035 310277 308164 308116 217327 219385 731186 688762 1547759 1492858 462556 456967 673566 678571 839483 819778 885724 889280 924988 937394 908928 1012587 2139330 2246872 1315287 1119364 732018 720271 876376 873687 921122 938629 963729 968721 1075929 1081158 4975933 5151333 39.85 71.4 1
12:57:32 2024-01-24 669177 658223 210337 206481 331395 339878 349184 343466 223800 223261 270730 275384 314056 314442 4244322 4549471 6499674 6284112 1132524 1181183 305921 270477 281442 283476 317000 311047 309099 308222 217292 220154 744298 688389 1539352 1491037 463469 456931 673566 678571 839483 819197 885056 890101 925679 937588 911814 1013347 2142373 2246872 1300187 1119364 732018 722385 878868 872413 921776 939292 965104 969864 1077634 1081958 4973766 5141086 39.85 71.4 1
12:57:34 2024-01-24 667684 658254 210657 206485 331435 339639 349429 343466 223644 223261 269995 277534 313080 313440 4245006 4547314 6490733 6285497 1135196 1178787 305921 270946 281464 284637 317000 310277 309099 308861 217141 219385 748030 687897 1540175 1487641 463469 456967 673088 678571 839483 819778 885093 888846 924988 937588 910485 1014042 2142373 2246872 1300187 1121759 732018 723445 878868 871141 921776 938112 965104 968721 1077634 1082723 4975745 5158688 39.85 71.4 1
12:57:35 2024-01-24 670674 661783 210328 206490 331897 340703 347608 345442 223783 223083 272007 277534 312130 313348 4248361 4560549 6500085 6293490 1135437 1177124 305921 270730 282368 283710 317960 310667 309135 309121 217292 219728 742760 688881 1564497 1491800 463798 457646 673566 678608 841309 819778 885724 889513 926335 937624 912873 1016396 2142373 2246872 1296420 1121759 732018 723994 878868 871141 922430 939292 964581 970139 1077634 1084472 4985338 5151629 39.85 71.4 1
12:57:36 2024-01-24 670674 662019 210337 206481 331968 340703 350772 346910 224476 223011 272428 276755 312273 314782 4235296 4562481 6489981 6293490 1138066 1181389 304573 270730 283130 283201 317960 310277 307698 310060 217292 218328 712895 683070 1556173 1498166 464128 456931 673566 678338 841370 820942 883760 888018 926409 943001 913182 1011865 2137656 2251285 1283785 1125480 737181 724506 872097 871104 926308 938629 960227 970176 1079786 1088242 5013555 5155816 39.85 71.4 1
12:57:37 2024-01-24 673607 661756 210332 206485 332892 341616 349356 348879 223749 223225 272573 276755 312273 314303 4245006 4602296 6518149 6284112 1147848 1180542 305088 270111 281407 283185 318923 310277 307733 310095 217141 219044 729693 678478 1562242 1503138 462705 458604 671621 673395 841907 824152 883797 884692 926372 947747 911814 1010423 2133101 2259282 1321184 1128689 738758 725607 873238 873724 926308 936641 955346 970176 1080551 1089783 5033353 5158688 39.85 71.4 1
12:57:38 2024-01-24 669177 657957 210486 207245 332423 339866 348933 346473 223852 222869 272766 276755 312237 314746 4239578 4593037 6499413 6284112 1144868 1180671 304660 274988 281407 282846 320476 310241 310250 310095 216955 219539 719029 678963 1573695 1505967 463798 456253 671658 675310 841907 824298 883797 884207 926409 947747 911777 1010147 2131585 2259282 1298015 1128689 738758 724543 873857 873687 926308 937448 955309 970176 1083727 1085131 5030143 5158688 39.85 71.4 1
12:57:39 2024-01-24 670674 663584 210559 206957 331722 339532 348514 346910 223852 224519 270477 276755 312237 313312 4235461 4615745 6472029 6284112 1151133 1179704 306667 269546 282539 284578 319877 310022 308200 309590 217292 219385 730063 680092 1560835 1492858 460844 456967 673566 673395 841101 826564 883131 880345 929038 950007 913145 1004497 2129879 2235288 1290770 1128689 736132 719481 875097 876243 927064 928637 959544 972982 1086841 1087972 5030143 5161220 39.85 71.4 1
12:57:40 2024-01-24 673905 664055 211080 206412 331825 341579 348514 346910 223818 223853 270441 276536 312380 312971 4231432 4577667 6434733 6284149 1146097 1177248 305697 274528 283594 284614 318038 310277 308235 309121 217292 219044 731186 682371 1526573 1493918 460725 456967 673455 673395 841907 826600 883797 881731 928767 946601 913145 1004497 2129411 2246872 1317206 1128689 736132 719217 876340 876243 926405 933927 959544 974408 1087612 1086703 5029741 5158963 39.85 71.4 1
12:57:41 2024-01-24 672945 662174 210855 207832 331825 340249 347465 346910 223507 223853 270585 275488 312416 315966 4239578 4576721 6425632 6298374 1146209 1178868 304989 274880 281464 284614 315567 311156 308164 308257 217362 219079 732679 681395 1547086 1488735 462044 459764 673566 676270 843866 824152 880220 884872 930357 948418 907835 1003969 2129798 2235177 1290770 1134778 737181 718461 873857 879984 926405 930176 960911 975179 1086841 1084327 4976151 5166787 39.85 71.4 1
12:57:42 2024-01-24 670076 660268 210232 205744 333884 339974 347465 346402 223956 223261 270730 276959 311469 315262 4242898 4537267 6462612 6289030 1140070 1177124 305805 269546 281372 283781 317000 310172 306802 312019 216583 219044 714469 679448 1570710 1493269 461498 458327 668772 673395 848703 825160 877067 882917 935540 946529 904940 1004497 2123828 2231789 1306651 1144077 737181 719217 876376 876243 922430 928601 960986 979464 1086070 1081922 4966356 5165690 39.85 71.4 1
12:57:43 2024-01-24 665856 662436 210851 206382 333812 340166 349711 348609 223299 223889 270730 277925 312416 314890 4229373 4542632 6462934 6293490 1134274 1177142 304538 269546 282938 284743 319834 311156 307698 310131 216652 220260 755051 684956 1543189 1482593 460725 459045 668772 676270 846298 822331 879570 885596 934142 947315 905127 1007510 2133101 2225300 1317271 1137204 733064 718971 881800 878734 917798 928565 964618 975873 1082155 1081891 4916913 5156264 39.85 71.4 1
12:57:44 2024-01-24 668855 663376 211329 206382 333956 341132 348693 345442 224094 223553 270549 276675 311906 315140 4238942 4453777 6462934 6289002 1121011 1176253 305701 270730 285352 283710 318260 311156 308538 310095 216618 219044 719544 687897 1539711 1484698 464788 459728 669082 678571 847500 818616 877067 889513 934570 937552 903962 1012625 2133101 2220296 1294537 1131518 732018 720307 881370 873687 919128 933963 966678 976140 1079106 1082163 4933581 5141086 39.85 71.4 1
12:57:45 2024-01-24 665734 662436 209636 206307 334028 338068 348657 347401 223749 223261 272718 276386 311942 315478 4230199 4512547 6509561 6283696 1119415 1177234 306235 274492 283165 282846 317000 311156 308538 311038 217070 219044 737645 686915 1588133 1488920 465119 458363 668772 678645 847500 818616 877067 890811 932125 937552 904259 1015670 2135863 2234494 1294537 1131910 734112 721874 880744 871141 918477 935980 969170 975575 1077535 1080555 4952446 5150518 39.85 71.4 1
12:57:46 2024-01-24 666277 662019 209641 206524 334028 340648 349603 344983 223956 223104 272755 275158 311799 315478 4232660 4511603 6528212 6279630 1125494 1178831 304573 274528 283134 283278 317995 311156 309883 311764 216989 219728 737645 684956 1569900 1484205 465450 456967 667826 678571 846298 820359 877940 889550 930149 937552 909150 1013870 2135914 2244737 1317206 1131207 734562 724543 881370 871141 918287 940110 969170 976140 1073749 1083694 4964278 5145637 39.85 71.4 1
12:57:47 2024-01-24 666055 662019 210332 207603 332945 338615 349747 343502 223800 223261 272152 274170 312416 314447 4223891 4534663 6528181 6274733 1128230 1177197 304573 274916 281442 283427 318958 309407 307233 311983 216618 219728 736130 686147 1534689 1488920 464128 458065 668772 678091 845699 820942 878600 888115 930076 937624 909659 1015314 2137656 2246872 1317206 1128689 733064 724580 881370 871615 921030 941141 969246 974991 1076041 1084463 4973751 5141086 39.85 71.4 1
12:57:48 2024-01-24 664129 664318 210851 207457 331650 338615 350558 346592 223921 223261 270730 275419 313075 312979 4233533 4534213 6481585 6270258 1131962 1177161 304608 270111 281442 283781 317035 309329 308235 310530 216618 220106 749593 687897 1545326 1484440 463469 458641 671658 677611 841370 820359 883797 892111 929038 937624 907835 1014945 2142373 2246872 1294537 1125480 732018 727668 882587 871852 922342 939256 969246 972870 1076041 1083658 4977336 5147941 39.85 71.4 1
12:57:49 2024-01-24 668901 661983 210675 206477 331704 338650 349603 343466 223644 223261 270766 274551 312416 313491 4229410 4540707 6528181 6270258 1128230 1178831 304538 274456 281442 283313 318994 310022 309374 311073 216618 219763 736130 684956 1533134 1488112 462811 457417 668772 677232 843866 820942 878600 886961 930076 937696 907859 1015799 2133101 2244737 1319125 1125480 734112 726675 883215 871963 918413 940741 967862 972102 1075923 1085232 4983161 5155009 39.85 71.4 1
12:57:50 2024-01-24 670479 662014 210332 206313 331686 340667 348693 343466 223990 223261 270766 275419 312416 312979 4233533 4534663 6485456 6274733 1134110 1178969 304573 274456 281442 283746 317070 309839 308305 310060 216618 220106 752718 687897 1568199 1484513 462811 456325 671658 678091 842329 819778 883834 889513 927722 937624 909039 1013347 2136293 2243688 1296420 1122784 733588 726675 880744 871343 921067 939219 968554 972102 1074509 1081727 4971393 5151333 39.85 71.4 1
12:57:51 2024-01-24 666452 663381 210750 206584 331973 338341 349783 344465 223644 223261 270766 273755 312416 315212 4227500 4543936 6528212 6284112 1128628 1178868 305697 274492 284508 282987 320330 310936 306340 311510 216618 219763 736130 684956 1533911 1486807 464128 458714 669082 676579 845699 820942 878600 886559 931855 937588 906570 1013833 2136256 2234732 1319125 1132216 735161 722238 883252 874447 920375 936459 967862 977306 1075344 1080629 4964210 5149309 39.85 71.4 1
12:57:52 2024-01-24 665976 662019 210004 206313 333992 338579 349747 345019 223990 223261 273140 275002 312161 315514 4227500 4512547 6509561 6293214 1120554 1177161 304538 274456 283201 283428 317000 315073 306340 312071 216618 219728 728200 688389 1536347 1484698 465450 459404 669246 680125 848703 818616 877705 887259 934179 937588 907747 1012354 2138790 2221997 1319125 1133526 735161 722553 881370 874447 921067 935943 969583 973756 1077634 1082123 4933608 5155009 39.85 71.4 1
12:57:53 2024-01-24 664553 663335 210332 206490 334028 338341 349747 345019 223834 222635 273140 275690 311942 315514 4233533 4494055 6528212 6284112 1122259 1177161 304608 269546 283130 283313 317035 309913 308538 311073 216955 219763 726707 684956 1584647 1488647 465450 458005 668772 680125 847500 819778 877940 892148 932125 937588 908893 1016132 2142887 2242743 1294537 1133250 735687 723298 883881 874447 919598 937965 966028 977006 1074401 1081394 4961906 5141199 39.85 71.4 1
12:57:54 2024-01-24 664166 658259 209680 206550 334028 338068 350311 345019 223990 223261 273140 274551 311977 315478 4216992 4521793 6518922 6284112 1120591 1177161 304573 274758 283165 283165 317070 309639 306340 311546 217141 219574 737645 686637 1578381 1484477 465119 458363 668772 680373 847500 819778 879570 892111 932125 941853 907598 1016095 2139178 2239950 1319125 1133526 735687 723298 881370 873416 919817 936641 967862 975800 1076107 1079864 4966767 5141011 39.85 71.4 1
12:57:55 2024-01-24 664553 662051 209676 206554 333631 338104 349783 344536 224025 223261 272947 274551 312196 315514 4227500 4518963 6518886 6289002 1119415 1178032 304573 274492 283298 283710 317035 311487 306340 310819 216955 219574 720500 687897 1542167 1484513 464788 459534 669246 680608 848703 819778 878943 894079 935618 941150 906422 1014757 2139178 2231595 1319125 1134335 735085 724309 881370 873687 922342 936641 966678 973793 1077634 1082163 4942987 5141968 39.85 71.4 1
12:57:56 2024-01-24 664080 658295 209798 206554 334028 338068 349783 345019 223990 222948 272947 275193 311942 315478 4224168 4494055 6528212 6284112 1123893 1180671 304573 274952 283130 283278 317070 311156 308937 311546 216618 219763 729693 684467 1581215 1487263 465119 457682 667826 678608 846298 819778 879383 893082 933553 941963 904866 1017420 2140523 2242743 1294537 1131910 734562 724030 881198 873204 918477 936882 964655 974146 1076107 1080629 4962982 5141968 39.85 71.4 1
12:57:57 2024-01-24 662662 658250 209490 206554 334028 338104 349783 345019 223834 223261 272755 274551 312416 315478 4235687 4530936 6528212 6279630 1128759 1178909 304573 269546 282231 283313 318735 310936 306375 311546 216618 219763 736130 684956 1545573 1484477 465119 456967 668772 676579 847603 823165 882008 891738 933664 941963 908309 1016208 2142225 2246336 1294537 1128689 734040 726675 881370 871067 918477 938629 969246 973719 1074583 1081690 4948833 5149309 39.85 71.4 1
12:57:58 2024-01-24 662662 658290 209676 206554 334028 338068 349747 345019 223834 223104 272947 275384 312416 316814 4217269 4503301 6509561 6293490 1119415 1177161 304573 274528 285757 283746 316813 309422 307233 311073 216955 219763 718477 688881 1542801 1483387 465119 459728 670035 681098 850334 821007 879532 893082 935393 941963 906422 1015482 2139178 2231058 1315287 1135144 735161 722385 881333 873760 921030 936641 967478 975179 1077634 1078834 4915988 5155930 39.85 71.4 1
12:57:59 2024-01-24 665582 662055 210372 206160 334028 338650 348729 344983 224059 222635 272334 278316 311504 315117 4223334 4472666 6500236 6293490 1122610 1179741 305246 274456 283267 283799 316557 311156 307268 311073 218843 219763 729693 688881 1530062 1482593 466299 462362 670989 681098 848703 819667 879495 893091 933996 941963 906385 1010841 2139330 2222835 1309668 1134778 732018 719217 881370 876941 919165 935319 970594 979501 1081353 1079100 4915988 5141011 39.85 71.4 1
12:58:00 2024-01-24 664129 662051 211147 206164 334028 338650 349465 345261 224718 223104 270766 277190 311942 317396 4227500 4469756 6499413 6284112 1118963 1179833 304573 274564 283201 283547 317035 314700 309156 311546 216989 219609 728200 686424 1595707 1490627 466113 461323 670035 679497 848666 819667 879532 893082 934327 937588 904977 1013558 2138790 2237665 1294537 1131555 735085 725642 880551 873068 919817 938112 966752 973793 1072988 1081195 4958205 5145637 39.85 71.4 1
12:58:01 2024-01-24 664080 662055 209676 206559 334028 338341 350311 345054 223990 223261 273140 275002 312416 315514 4227500 4537568 6527495 6265787 1129037 1179741 304608 274758 281574 283746 319477 310277 307733 312019 216618 220260 720500 687280 1531838 1491298 464054 458714 669683 679161 845958 820905 882083 890545 931682 943037 906513 1016095 2137656 2244626 1313368 1125480 735161 725607 881800 870524 921122 937579 967478 975104 1073061 1085392 4966527 5145637 39.85 71.4 1
12:58:02 2024-01-24 665798 658326 210367 206554 332004 339639 351105 343502 224025 223261 272334 274585 313075 315708 4223372 4534663 6499135 6275152 1130651 1178997 305494 274601 281477 284379 318994 309256 309170 310601 216989 220202 739683 689257 1534300 1492097 464128 458714 672574 680613 844266 820868 885724 891479 930357 937696 912029 1013037 2139330 2246872 1298303 1125480 733588 726636 882089 871177 919817 937579 967441 973027 1075073 1081995 4966541 5149309 39.85 71.4 1
12:58:03 2024-01-24 664387 662046 210394 207479 333131 338650 351371 344777 224059 227161 272947 274551 313295 315442 4227500 4537455 6528212 6274733 1129843 1179833 305494 269581 282698 284215 319477 310277 307733 311734 218775 220238 726707 687897 1534300 1488781 464128 460397 671145 680129 846709 820942 881249 890577 931567 944634 910191 1016836 2139330 2246872 1321044 1130298 734562 726365 882425 871177 919817 937543 966332 973756 1075344 1081995 4961744 5143992 39.85 71.4 1
12:58:04 2024-01-24 664553 662051 210004 206559 334028 338615 349783 345019 223869 223797 273177 275419 312416 315550 4223485 4512547 6518886 6289002 1120591 1178638 304608 274564 283634 283866 319199 312629 310017 311734 219112 219622 728200 688881 1568766 1493158 466113 459584 669646 680571 848703 820942 879570 895722 935466 937588 907560 1013074 2142373 2218920 1354803 1136395 733064 721327 881370 876243 921776 935943 970274 978033 1079164 1082160 4919222 5149309 39.85 71.4 1
12:58:05 2024-01-24 665502 663459 210956 206485 334028 338579 349711 345261 224059 223104 272297 275488 311078 315478 4230199 4469756 6500236 6288184 1121810 1177220 306883 274916 286163 284339 319425 312371 309812 312698 219112 220273 728200 691844 1534491 1488112 466113 459728 669720 682069 848703 821007 880825 891406 935503 937322 907448 1013037 2139330 2225300 1307819 1134778 732018 719725 881370 878462 919817 935283 970274 978033 1082183 1082307 4910094 5139930 39.85 71.4 1
12:58:06 2024-01-24 665502 662014 210774 205843 334028 338615 349711 345261 225066 223104 270766 276709 312153 315478 4230199 4469756 6490910 6293490 1124212 1178808 308547 270067 285757 284294 319425 312039 309848 310895 219112 219894 728200 690855 1527374 1483885 465450 459764 669720 681098 851153 820942 879570 894719 936283 942964 906268 1012317 2139330 2222402 1320903 1134778 732018 719260 883051 876243 919128 935283 970274 978729 1082082 1080629 4919068 5155953 39.85 71.4 1
12:58:07 2024-01-24 665502 663495 210337 206490 334028 338579 349711 345503 224025 223104 272947 275488 311942 315514 4217269 4478755 6518278 6274733 1128740 1179497 306775 272189 285113 283671 318816 311561 309192 311805 218803 219930 726707 686295 1541751 1484440 465450 456967 670989 678571 847500 820942 879887 893180 932784 937588 908504 1018285 2139178 2240842 1317206 1131910 735085 724580 882425 872413 919683 939444 967441 975104 1072988 1081958 4964210 5141968 39.85 71.4 1
12:58:08 2024-01-24 664387 661747 210115 207164 334024 338068 350804 345503 224533 223732 273140 274551 312416 315406 4220281 4537568 6537493 6271027 1132524 1180475 306775 270730 284545 284436 319783 309862 310286 311332 218648 220273 744298 687897 1533911 1484477 464695 458714 671145 678091 843998 820942 884605 889513 928726 943001 907564 1015277 2139330 2246224 1319125 1128689 734112 726636 882425 871104 921776 937543 968819 977344 1074509 1083702 4964210 5142143 39.85 71.4 1
12:58:09 2024-01-24 666277 662014 210992 207816 333441 339126 351011 345503 224025 223889 272334 274555 313295 317772 4223334 4534663 6527499 6290000 1131713 1181389 306883 272261 284948 284419 320268 310095 310286 311805 216920 220449 720500 687897 1539631 1490814 464128 458279 669720 677574 846709 820942 881175 889513 932345 943001 907835 1016761 2139178 2247824 1298303 1125480 734562 726636 883051 871141 921122 937543 967441 975104 1076599 1084291 4964210 5140935 39.85 71.4 1
12:58:10 2024-01-24 666277 658254 210337 207169 333387 338615 350804 345503 224025 223732 273140 274967 313075 315442 4230199 4554499 6499413 6277906 1135121 1181389 306883 271776 284545 284002 317853 309256 309821 310095 217292 220260 729693 688881 1535209 1491037 464128 460053 673492 679942 841907 820942 886392 893451 929038 937624 912461 1013795 2142373 2250062 1322963 1124679 733588 727711 881370 871141 922430 937579 968819 972982 1078399 1083488 4963078 5139930 39.85 71.4 1
12:58:11 2024-01-24 666277 658218 210332 207457 332431 338650 350804 344500 224025 223889 273294 274551 313075 315184 4227500 4524617 6518035 6282391 1132268 1181237 306883 270730 284545 284578 318405 310277 309170 311283 219112 220202 758225 688881 1531578 1484440 463357 459365 672611 678608 843830 820942 884426 890811 930357 943001 910448 1015509 2140851 2246872 1321044 1125480 733588 726636 881370 871141 921122 940778 966715 972982 1079164 1083525 4961557 5149309 39.85 71.4 1
12:58:12 2024-01-24 667684 663700 210996 207160 331968 339639 350522 344500 223818 223732 272334 275419 317351 313491 4229373 4543936 6536954 6277902 1132410 1180549 306883 270910 282733 284614 318958 310301 311166 311479 217106 220414 752718 688389 1535854 1493158 463798 456289 671658 678571 843830 820942 885093 889550 931017 943001 911542 1013795 2139293 2246872 1321044 1127083 734112 726636 880671 871141 921776 937543 967441 975800 1072988 1083702 4966527 5144256 39.85 71.4 1
12:58:13 2024-01-24 667224 658259 210813 207160 331933 338615 350481 344465 224025 223261 272334 274585 313295 314890 4230199 4537455 6489941 6282455 1136325 1180542 306384 274564 282302 284103 320821 311892 309568 309555 217327 219763 741221 690462 1535653 1491800 464128 458363 673566 681376 841907 820942 886392 891442 928380 937660 913145 1013833 2142373 2250062 1302070 1122208 733588 724506 880744 873687 922430 937579 966028 970213 1079164 1085058 4966631 5149309 39.85 71.4 1
12:58:14 2024-01-24 669688 662014 210996 206524 333220 340703 349747 344465 224025 223732 272334 275669 313914 314849 4228402 4547502 6481140 6291824 1134386 1178831 305494 274722 285150 285027 317960 310936 310073 309626 219112 220167 745837 688881 1549427 1488698 463687 459534 673566 680608 841370 820942 886392 888246 929038 943001 913182 1013833 2145422 2250062 1302070 1122245 734112 727396 881370 873724 922430 937579 966257 972289 1079164 1084327 4975933 5155009 39.85 71.4 1
12:58:15 2024-01-24 668667 662055 210800 206584 331928 339639 350522 345538 224025 224183 272718 275419 313295 313491 4234849 4530748 6495034 6283696 1135196 1180569 309274 269546 282791 284343 317995 311156 311777 312623 217865 220070 730063 688881 1537421 1493918 464128 458399 673566 680089 841907 821007 886392 892111 930357 943001 913182 1015314 2142373 2251249 1324882 1122784 733588 726636 881370 871177 922430 937651 968856 972982 1079164 1083525 4968832 5141199 39.85 71.4 1
12:58:16 2024-01-24 667721 662019 210996 207483 332936 339639 350522 347623 224025 223889 272334 275574 312130 315708 4234849 4541899 6513486 6284112 1135475 1181389 306703 269546 282698 284712 318697 310131 309603 310095 217292 220414 725214 688881 1537027 1491037 464128 458363 673566 680125 843830 820942 886392 889219 930357 944561 911814 1015277 2140851 2251104 1322963 1125480 733588 726636 881370 871141 922430 937579 968856 974408 1078399 1083525 4966527 5141011 39.85 71.4 1
12:58:17 2024-01-24 667224 662019 210666 207662 332976 341344 350804 344500 224025 223732 272657 276684 313556 315153 4238942 4542619 6499376 6286969 1136817 1179704 306419 274722 285081 285085 317995 311597 309639 309590 217362 220106 751155 688881 1566593 1493269 464128 458363 675444 680644 841370 820942 886392 892111 928767 943001 915166 1015277 2142373 2250062 1324882 1122245 734562 724543 881370 875000 922430 937579 966715 971076 1079164 1085094 4966631 5149070 39.85 71.4 1
12:58:18 2024-01-24 669177 662005 210844 206957 331933 340703 349747 344500 224476 224096 272044 277925 313592 315112 4232890 4537455 6481585 6279235 1133577 1179704 309006 270730 282267 283746 317995 310277 309603 309626 217327 219763 749593 688881 1530733 1488735 464714 458363 673566 680608 841907 820942 887137 892111 929038 943001 912857 1013833 2142373 2246432 1302070 1122245 734112 726122 880744 873687 922430 937615 968581 972982 1079164 1085094 4973629 5145637 39.85 71.4 1
12:58:19 2024-01-24 668667 664318 210952 206550 332701 340428 350517 347893 225137 224096 272849 276785 313664 313312 4223184 4547582 6489981 6284517 1135196 1181389 306419 274722 282809 284414 317960 309876 309639 309157 217362 220106 749593 688881 1540198 1492586 464128 459045 673566 681610 841370 820942 888288 893561 929038 944369 915816 1013833 2144906 2254390 1313370 1122283 735085 724543 880118 875621 923693 939292 964618 972982 1079069 1085167 5005282 5141048 39.85 71.4 1
12:58:20 2024-01-24 671699 663486 211322 206559 333193 342483 349178 346874 225171 223889 273031 275384 313223 315262 4235296 4549973 6485418 6282455 1138066 1180579 305246 274794 284073 284433 318476 311156 308235 310246 218005 219044 717183 684820 1535072 1501793 466113 459045 674946 681098 845699 824772 885761 889513 930357 948149 917118 1013074 2139330 2249654 1330639 1127083 737181 726636 876376 875349 928316 937579 965793 974408 1082085 1089783 4990063 5151333 39.85 71.4 1
12:58:21 2024-01-24 673607 662723 211228 207429 333771 341688 349040 346438 225310 223889 273031 276764 313400 317322 4236554 4552721 6490910 6293967 1138066 1180579 305956 270355 283165 284614 317995 309949 308200 310095 218344 219079 731186 685934 1534759 1493918 465450 460706 675019 681647 842636 822986 886392 892148 929038 947078 917770 1013870 2145422 2250062 1294878 1121448 736132 725642 878245 875000 926405 937543 964581 972289 1078986 1088242 4991599 5151333 39.85 71.4 1
12:58:22 2024-01-24 673423 664318 211406 206961 333532 342109 347536 346910 225275 223696 273014 276536 313223 315148 4232660 4553208 6489981 6293490 1137218 1180795 305494 274564 283183 284623 317995 311156 308164 310811 218344 219079 734172 686424 1532728 1496272 465781 459045 674946 680644 842636 822950 886117 888846 928380 946409 917118 1015519 2140851 2256625 1289331 1122282 736906 724580 878868 874343 925747 937543 964618 972289 1079164 1088242 4982859 5153729 39.85 71.4 1
12:58:23 2024-01-24 673423 665466 210882 206485 333333 342109 348269 346910 224998 223189 272766 275419 313295 315184 4228790 4543936 6481585 6284112 1135512 1179704 306384 274456 282932 283746 317070 311107 309603 309157 217327 219728 726707 688881 1535653 1488772 464128 458363 673956 680644 841370 820942 888288 892111 928380 944369 915543 1015314 2142373 2248466 1324882 1121759 733064 724543 880744 875000 926405 937615 966028 972982 1079164 1086936 4972117 5159437 39.85 71.4 1
12:58:24 2024-01-24 673497 663855 210890 206451 332792 341555 350845 345917 225241 223261 273140 275552 312416 315945 4236554 4543936 6490242 6289002 1136409 1179107 306384 274564 282932 285338 317995 311156 308200 309157 218344 219574 724914 687897 1532341 1493918 465450 460085 674946 681859 841370 822692 886392 886632 928380 945740 915816 1013833 2142373 2252784 1311486 1119364 734562 724543 880118 875000 925090 937543 964618 972289 1078716 1086703 4990366 5155665 39.85 71.4 1
12:58:26 2024-01-24 672505 662845 211186 206421 333000 341591 349040 344465 224718 223889 272562 277925 313080 313384 4236554 4553208 6481585 6274733 1132769 1179704 305956 274601 282404 284423 319917 310277 309856 311510 219308 220449 744683 688881 1542144 1490742 464128 457682 673566 680644 843866 820942 886392 892148 929419 944405 912498 1015351 2142373 2252784 1300187 1127083 734112 726636 881919 871177 922430 937615 970594 974408 1078399 1085121 4985665 5140897 39.85 71.4 1
12:58:27 2024-01-24 669541 663773 211477 207353 333712 341459 350558 345019 224059 224183 272995 276316 313735 315558 4222727 4534663 6499526 6274733 1134386 1180307 305529 269546 282733 284756 318476 310277 309883 311073 217176 220414 749593 688881 1535073 1493918 464128 460090 673566 680644 843866 820588 886392 889219 929419 945740 912498 1015314 2142373 2247936 1300187 1127083 734040 726636 883051 872449 922430 937651 969583 973756 1078980 1088315 4985276 5159951 39.85 71.4 1
12:58:28 2024-01-24 670220 664318 211318 207134 332972 341735 350804 348116 224927 223889 273140 276290 313075 313015 4233533 4537568 6490910 6290000 1135196 1180579 306419 269511 283130 285085 318476 309639 309674 310095 217362 220260 742760 690249 1570906 1495394 465119 459728 674982 682131 843269 820588 888922 894719 929038 947078 915816 1016798 2145539 2255543 1321044 1122282 735085 724543 881370 876941 925090 937651 967787 974744 1081317 1088095 4985555 5159951 39.85 71.4 1
12:58:29 2024-01-24 672652 663959 211322 206593 333008 342253 349639 344465 224025 227161 272947 275526 313782 313384 4233533 4543936 6504798 6270258 1131155 1180671 305494 269581 282302 284614 319701 310277 309170 311546 217141 220594 739683 688881 1545326 1491800 464128 456967 673088 680125 843903 820942 885761 889256 930113 945036 910522 1016037 2145106 2254390 1322963 1123879 734562 727668 881370 873724 923777 943883 972020 977006 1079127 1084985 4961879 5149309 39.85 71.3 1
12:58:30 2024-01-24 667721 662046 211318 207608 333373 340392 350840 345019 224094 227161 273170 277925 311564 314225 4220319 4537568 6500085 6270258 1131118 1179962 305494 269546 282698 285303 319477 310277 309170 311792 216652 220295 739683 688881 1530169 1493269 464128 456967 672611 680125 843866 820942 886117 893451 929419 943073 910485 1013085 2142373 2246872 1322963 1127083 734811 726636 883051 874447 923656 943215 969434 975762 1074399 1085232 4976095 5143992 39.85 71.4 1
12:58:31 2024-01-24 667721 665466 211221 207453 332940 339675 351371 345296 225213 223889 272755 275384 317200 314483 4211254 4524429 6500085 6274733 1131962 1180805 305494 270145 282267 284614 319701 310058 308270 311983 216989 220449 741221 688881 1577047 1488772 464128 457003 673088 680644 844266 822692 886392 893451 930076 945073 911579 1015314 2142373 2246872 1300187 1127885 735085 727668 885103 875693 925010 943956 969434 977156 1075923 1086751 4972381 5140259 39.85 71.3 1
12:58:32 2024-01-24 669600 662046 210987 207164 332976 340428 353073 346910 225066 223261 273140 275522 312416 314004 4227182 4540707 6476161 6284112 1134792 1180671 306454 274564 282733 284822 318218 311597 308270 309157 218040 219763 723443 688881 1537288 1492858 465119 459728 674982 680681 841407 820552 888288 892148 929034 945740 915816 1016074 2145539 2252882 1307720 1121448 736213 726158 881333 876169 925053 941954 968554 974259 1081960 1084985 4976046 5158688 39.85 71.4 1
12:58:33 2024-01-24 672652 662986 211353 207608 332036 342253 349783 345019 224059 223889 272947 275526 314099 313235 4224168 4534663 6480787 6274733 1135196 1180671 306454 270111 282932 285285 317995 310277 310144 310601 217327 220484 728200 688881 1537027 1491800 464128 461323 673566 680681 843232 820942 887656 894085 930357 943037 913182 1015314 2145539 2252746 1302070 1125765 735161 728553 881370 872957 925053 944625 969397 975687 1079164 1085131 4961906 5141968 39.85 71.4 1
12:58:34 2024-01-24 665798 664318 211221 207522 332976 340153 351371 345019 224059 223710 272755 275002 317351 314926 4217307 4531441 6532834 6265354 1129037 1180307 305494 269546 282267 283852 319701 311156 310017 312055 216955 220070 728200 684956 1538566 1488735 465119 457039 669756 678608 847500 823128 882541 887888 932858 943073 909039 1016873 2139330 2244402 1319125 1135726 736213 725497 885140 874853 923036 941954 970632 976605 1077634 1081958 4933608 5141025 39.85 71.4 1
12:58:35 2024-01-24 666377 663531 210372 206550 334028 338650 349818 346869 224059 223104 273177 276766 312416 315586 4220469 4488412 6518886 6293490 1123893 1180583 304608 269581 283833 283861 318732 309674 307233 311800 217327 220106 729693 686915 1569486 1488920 465122 459728 670706 681647 848740 820942 881212 890480 935540 943037 909654 1016836 2145106 2245125 1321044 1135144 736213 725497 885140 875073 923036 939292 968856 976642 1077572 1083584 4959543 5143992 39.85 71.3 1
12:58:36 2024-01-24 664387 662055 210185 207348 334028 341344 351371 345609 224094 227197 277683 275193 312416 315550 4224168 4529190 6518886 6270258 1127059 1180579 304608 269581 282698 283746 319961 309170 307733 312019 216989 220106 737645 685934 1545326 1484550 465450 457003 670435 678128 848101 822986 881212 891479 934216 943073 911491 1019079 2148169 2250409 1322963 1131910 736213 728553 886126 874447 922430 937615 970274 981464 1079053 1085021 4963078 5140921 39.85 71.3 1
12:58:37 2024-01-24 666277 662010 210987 208291 333445 339639 351299 345503 224025 223889 272911 275257 313295 315370 4211179 4532573 6499526 6269726 1135196 1180671 306160 274880 282698 284379 317960 311377 310073 309590 217362 220070 742760 688881 1536895 1493918 465450 459656 674946 680608 842599 822692 889679 893414 929038 947315 917373 1019041 2145278 2247824 1305837 1124160 736213 724360 880744 876243 926405 937543 970632 972945 1079164 1087472 4979263 5149309 39.85 71.4 1
12:58:38 2024-01-24 673607 664277 211282 206559 333441 342217 348657 344983 224683 223889 273140 276448 313075 313455 4230199 4537568 6486108 6284112 1136409 1180579 305921 274880 283152 284343 318699 311487 308200 310060 218344 219728 724914 687897 1538505 1495961 465781 459009 674982 682094 843196 822950 888288 890434 930357 949333 918200 1017661 2142325 2251141 1294878 1128707 738322 726636 876376 874964 930177 937615 966482 974408 1082286 1091255 5001886 5149309 39.85 71.3 1
12:58:39 2024-01-24 675523 664470 211326 207160 334010 341183 348657 346580 225222 223261 273140 276255 313075 315406 4223019 4543936 6481585 6284112 1135196 1180795 306170 269511 283130 285860 318699 311156 309603 309843 218309 220070 728200 688881 1536456 1490851 465450 460559 674982 682343 843104 822692 888697 894991 931774 945595 917007 1019154 2145278 2253610 1293029 1122208 737181 726636 878868 876095 927723 937579 964618 972982 1082085 1089783 4975707 5155930 39.85 71.3 1
12:58:40 2024-01-24 673607 664000 211139 206554 333117 341735 348377 345261 225066 223889 272911 276255 313075 313527 4220281 4541116 6480863 6284112 1135563 1180579 306419 270076 283011 284632 318476 311597 309099 309590 218497 220035 734172 688881 1565034 1493918 465954 461323 674946 681610 844229 823128 889679 894996 928891 945595 917007 1018388 2145278 2247787 1302273 1122245 736132 727007 878868 874927 926271 937579 967862 972982 1078986 1088242 4985665 5141011 39.85 71.4 1
12:58:41 2024-01-24 675043 664000 210992 206567 333983 342253 348622 345538 225031 223889 273488 276355 312416 313968 4227182 4543662 6480197 6284112 1133911 1177885 306384 274843 283130 284712 318441 311156 308235 309590 218344 219539 723443 688881 1544368 1493918 465450 459728 674946 683042 843592 824335 888847 893180 928891 947315 916970 1019154 2145422 2247824 1303953 1122784 736132 724470 880744 876243 923656 942363 964581 972982 1078986 1089012 4975797 5139930 39.85 71.3 1
12:58:42 2024-01-24 673607 663191 210996 206550 333951 342217 347643 345261 224881 223732 273140 275453 312416 313527 4230199 4541116 6476123 6274733 1134718 1178965 306170 274686 283130 284180 317960 311768 308235 309157 218005 219692 724914 688881 1550297 1493918 465119 461323 677367 682069 843359 823276 888176 892447 928233 944855 916734 1015239 2145422 2250732 1311486 1122558 735687 724543 880744 876132 926271 939292 966028 972982 1078186 1088521 4975745 5149517 39.85 71.3 1
12:58:43 2024-01-24 673607 661973 210956 206524 333983 342253 350348 346337 225031 223261 273526 275488 312416 315370 4223597 4543936 6486108 6274733 1138028 1180805 305459 274601 283165 285258 318441 311377 308200 310131 218005 219044 718819 685311 1535334 1500351 466777 460885 677367 681155 846106 825619 886205 890545 928811 948418 917118 1013074 2138790 2257607 1317136 1126281 739285 726636 877076 874964 929011 937579 963729 977381 1084495 1087899 5004150 5149309 39.85 71.3 1
12:58:44 2024-01-24 675523 662990 211326 207160 334019 340667 348657 346615 225414 223261 273140 276255 313871 315442 4217232 4550402 6481585 6284112 1135196 1180579 306419 270524 283422 284614 318958 309387 308200 310095 218497 219728 724914 689753 1548182 1492787 466777 461249 677404 682468 844266 825619 890116 894354 930357 947747 918423 1017585 2148477 2252882 1315253 1122245 736213 727668 880744 876243 927064 937579 966028 972982 1078986 1088242 4985338 5149309 39.85 71.3 1
12:58:45 2024-01-24 673607 663491 211111 207169 333712 342253 347608 344500 225066 223889 273140 276679 313295 313491 4232660 4537455 6480197 6283696 1135196 1180579 306170 274722 283696 284618 318958 309387 310250 310095 218685 219482 734172 687280 1550529 1499821 466445 459584 677404 680424 844266 825619 888922 892295 927640 947078 918349 1016761 2142373 2252746 1307720 1123879 736656 726122 878868 875621 926405 940778 965793 975104 1082119 1089783 4990063 5141011 39.85 71.3 1
12:58:46 2024-01-24 673607 662723 210992 206597 333983 341699 347608 345574 224916 223261 273140 276342 312855 315406 4230199 4543936 6481585 6284112 1134755 1180542 306419 274916 282800 284592 317960 311156 309603 309812 219733 220132 745837 688881 1543350 1493158 465119 460411 675961 680424 844563 820942 887656 892111 930357 944634 913182 1015314 2145422 2248515 1330639 1121411 734112 725607 881370 875000 925090 937615 966715 972982 1079164 1085048 4975933 5140973 39.85 71.3 1
12:58:47 2024-01-24 671699 663481 210996 206520 332931 342253 349160 344465 224059 223889 272755 275557 313295 313199 4221156 4525391 6480698 6274733 1134718 1180542 306419 274564 282500 284286 320330 311194 311827 309847 220044 220273 744298 688881 1543030 1493158 465361 459548 675481 681574 842003 820942 888288 894447 928997 945740 915816 1016037 2146949 2252709 1302070 1122245 734562 726636 881800 875000 925090 937615 968819 974408 1078716 1085131 4966527 5140973 39.85 71.3 1
12:58:48 2024-01-24 668703 663491 211322 207130 332652 340392 350768 344983 224059 227161 272755 275526 311598 313491 4217269 4535055 6518789 6265354 1129037 1178831 304608 269546 284948 284765 320161 310680 310286 311876 219076 220308 745837 688881 1539583 1488781 464788 458743 671658 678608 847500 825545 883760 891803 932784 945740 912831 1019775 2142373 2258235 1321044 1131481 736132 727912 884424 873687 922430 937579 969095 976605 1076107 1084327 4957122 5141199 39.85 71.3 1
12:58:49 2024-01-24 665502 662041 210297 207169 334028 338615 351618 345574 224059 224448 273756 275453 313075 317335 4217269 4518963 6518886 6284112 1122222 1180311 306811 272646 284692 284330 317853 312924 310017 311912 217865 220273 728200 687280 1587218 1491948 465159 459764 671658 684505 851116 824447 882466 894719 938122 945740 910191 1019775 2142373 2228133 1298303 1138014 736132 724543 884336 878734 922430 939292 973081 979501 1078986 1083525 4915710 5145637 39.85 71.3 1
12:58:50 2024-01-24 667039 664000 211322 206520 335918 340117 350804 346337 225414 223261 272947 277130 311514 315514 4230199 4456981 6500236 6293490 1127666 1184758 306811 271997 284609 285352 316965 312924 309848 312957 219578 220308 729693 692340 1530506 1483350 465122 462964 673051 684017 852363 820942 879887 895629 938232 944101 907798 1016798 2142373 2228458 1347269 1135586 734112 722385 883051 879711 922430 937965 973081 982334 1082048 1083561 4900689 5149309 39.85 71.4 1
12:58:51 2024-01-24 668025 663991 211689 206524 334028 340153 350275 345574 225449 227481 272947 278077 312416 315478 4229636 4447491 6472259 6290000 1122836 1183035 306883 272425 284041 284507 318299 312924 309848 311805 219578 220379 714469 688881 1536234 1490232 466777 462306 671621 682615 851153 823276 881175 897375 938232 944369 907798 1016836 2142373 2228833 1354803 1136395 734562 725126 882544 878734 922430 937965 973081 979539 1081316 1083525 4912020 5133591 39.85 71.3 1
12:58:52 2024-01-24 665582 663491 210992 206554 335918 339639 350840 346301 225031 223261 273140 276963 312416 315550 4220820 4472393 6508846 6268899 1132268 1182155 306883 272261 284545 284436 319783 310095 310286 312019 216920 220449 736130 685934 1550572 1493269 465119 457003 671658 678645 849123 822950 883834 891479 932821 945740 910485 1019775 2140851 2245279 1321044 1131518 736132 726636 883051 873724 922430 940778 970311 976605 1077634 1085131 4964210 5136265 39.85 71.3 1
12:58:53 2024-01-24 665502 662041 210332 207671 334028 338650 351618 345574 224059 227161 273563 274967 312416 315478 4224168 4524429 6527373 6282391 1132268 1181389 306883 270730 284948 284436 319783 310277 308270 311729 217141 220484 744298 688881 1534537 1488735 464788 457646 673529 680608 848026 822331 885761 893451 932125 945073 910522 1016836 2140851 2248466 1299480 1128689 735085 727668 885051 873724 922158 937615 970311 976605 1076107 1087472 4959440 5141199 39.85 71.3 1
12:58:54 2024-01-24 664129 662019 210332 207492 334028 338650 350804 345574 224025 223889 273563 275384 312416 317081 4211216 4521793 6537143 6282836 1132268 1181389 306883 272261 284948 283702 319701 311156 309338 312019 219112 220449 724655 686424 1535467 1491800 467519 458327 671182 678608 848703 824189 883131 894195 938232 944369 909840 1019775 2142373 2246061 1307357 1134778 737181 726122 885103 876243 922430 937579 969546 978767 1078399 1083488 4921871 5141968 39.85 71.3 1
12:58:55 2024-01-24 665502 663022 210992 206554 336124 339639 350804 346615 224059 223261 273563 278316 312416 315586 4205175 4470694 6518655 6282391 1125014 1181389 305459 269546 284152 284414 318476 312851 310286 311983 219464 220414 720500 688881 1550567 1491800 466445 459606 671658 682615 851153 820942 879887 894719 938232 943037 909542 1016836 2142373 2228458 1386292 1136395 735085 724030 883170 878734 922430 937965 972020 981634 1082119 1084327 4903087 5141199 39.85 71.3 1
12:58:56 2024-01-24 667550 664976 211728 206584 334028 340667 350558 346615 225798 227041 273140 277779 313075 315514 4221983 4470897 6499526 6282391 1124212 1178836 306667 269546 284067 284441 318558 310544 307733 312055 217327 220414 729693 688881 1544813 1493918 465159 459800 671658 682615 851153 820319 880549 891817 937567 944405 908949 1016836 2142373 2222144 1405483 1137204 735085 724543 883051 878734 922430 939292 973081 980935 1081353 1084327 4909817 5133591 39.85 71.3 1
12:58:57 2024-01-24 667076 663996 211689 206554 334028 340428 350840 347102 225449 223732 272947 277849 312576 315550 4228790 4476621 6494618 6284523 1130651 1180579 305246 272646 284454 283710 319665 309603 307268 312019 217258 220484 726707 687280 1545687 1493269 466445 458327 671182 680608 848703 824189 883797 894085 935576 945472 908891 1019775 2142373 2243688 1322963 1134778 737181 726636 884304 878111 922430 937579 970274 979539 1079106 1085094 4924229 5149309 39.85 71.3 1
12:58:58 2024-01-24 664129 664028 211357 206559 334141 340153 350840 346580 224094 223261 273950 277130 316936 317408 4234849 4479563 6527966 6284112 1122259 1181352 306775 272766 284431 284410 318476 312371 308059 312019 217292 220449 729693 687897 1588133 1491800 465159 459764 671182 682615 848073 822692 881212 897264 937567 944369 909542 1016836 2142373 2228458 1322963 1136395 735085 725126 883051 878111 922430 938629 973081 979539 1080514 1083525 4920320 5145637 39.85 71.3 1
12:58:59 2024-01-24 666452 663991 211022 206559 335918 339400 350840 346337 224094 223104 273563 278708 312130 317602 4232660 4469438 6531782 6274733 1131459 1181277 305459 270145 283254 283790 319783 309387 307268 312055 217292 220295 737645 684956 1534689 1491800 466777 458363 671182 680089 848740 824772 883797 894830 935540 945073 909803 1021997 2142373 2246336 1296420 1134778 737181 726636 884424 876243 922430 939074 970274 979501 1079164 1083561 4921871 5141968 39.85 71.3 1
12:59:00 2024-01-24 664092 664028 210992 206559 335918 339675 350804 346580 224094 223083 273768 277729 312166 317566 4211104 4482753 6518886 6282493 1130805 1178882 305529 272225 283655 283839 319961 309639 307733 312968 217327 220484 744298 685934 1526029 1491800 466777 458363 671182 680608 851153 824772 883834 890480 936903 945073 910485 1019775 2142373 2244626 1299480 1134778 737181 726636 885596 876243 922195 937579 970311 979501 1079164 1085167 4924229 5141308 39.85 71.3 1
12:59:01 2024-01-24 665976 664967 211057 206559 334141 340153 350840 348879 224980 224448 273768 277925 312059 317905 4226141 4540072 6527937 6284112 1130651 1180475 306847 270145 283165 283781 320446 311597 307733 312749 217327 220449 717006 686915 1564581 1492097 466445 459009 671658 680608 848740 824189 883797 892818 938232 945740 911814 1019775 2142373 2246600 1321044 1134778 737181 727152 885770 876243 922430 937615 970311 979501 1079164 1085131 4924229 5145637 39.85 71.3 1
12:59:02 2024-01-24 664092 664976 211027 206589 334150 339902 351614 347412 225171 223889 273913 278868 312309 317263 4226141 4484809 6532472 6274733 1130651 1179741 305494 269581 282932 283746 319961 309639 309374 312968 219578 220449 728200 686424 1538978 1493269 466445 458779 671658 680644 848740 824189 883834 893414 935540 945073 910485 1019775 2142373 2243688 1322963 1134778 737181 727396 885189 876243 922430 937615 970594 979539 1079164 1083561 4931263 5139930 39.85 71.3 1
12:59:03 2024-01-24 665502 663491 210992 207459 336759 340141 351578 346995 224927 223689 273913 277412 312309 317226 4218499 4475563 6523564 6284112 1122259 1179433 305494 270334 284466 283781 317995 310362 307975 312055 217327 220449 728200 686915 1577153 1493918 465159 459764 671658 682615 850549 822986 881249 894719 936903 944369 910191 1019049 2142373 2231891 1322963 1138014 735608 724580 884304 878734 922467 939292 973081 979539 1080551 1083561 4909817 5141968 39.85 71.3 1
12:59:04 2024-01-24 666092 664323 211406 206957 333848 340284 350414 346995 225310 223889 272995 277799 312066 315370 4220820 4467296 6481673 6293490 1124212 1178868 306419 274492 283797 285267 317035 310144 307984 311517 217362 220295 724914 691844 1559342 1484808 466113 462510 671658 683042 850549 822692 879924 894719 938232 945472 907835 1013870 2142373 2225300 1317136 1134778 735085 722421 885721 878792 921776 937965 973081 982334 1086820 1081195 4900689 5138461 39.85 71.4 1
12:59:05 2024-01-24 670271 664304 212105 207030 333956 340284 350697 346910 225624 223853 272995 277868 313031 315550 4211254 4460224 6494580 6279630 1121388 1178886 305281 270657 284143 284414 318476 309674 307698 312019 217362 220260 731186 687897 1573447 1491800 466183 459800 671658 682615 851153 820942 881212 895629 936903 943037 908893 1016074 2143577 2241433 1322963 1134778 737181 726636 884968 876243 922430 937579 970311 979539 1079069 1083561 4920717 5147941 39.85 71.3 1
12:59:06 2024-01-24 667843 663846 211212 207095 336392 339735 351191 346960 225241 223189 272386 277199 312416 317892 4227182 4472666 6518886 6284112 1121425 1177922 305459 269581 284103 284530 318476 310144 308200 312055 217362 220484 729693 687897 1554243 1491800 466183 459836 671658 682615 849947 820625 881212 891817 936903 944405 907835 1019813 2142373 2222181 1298303 1136395 736132 724580 884304 878734 925090 939444 970311 979539 1078986 1085131 4952042 5152580 39.85 71.3 1
12:59:07 2024-01-24 666452 663855 210842 208352 333956 340009 351758 346995 225066 227304 277916 275488 317128 318087 4224168 4531087 6508846 6265787 1132769 1180579 306170 270782 283130 285485 319996 310277 309170 312055 217327 221173 744298 688881 1549130 1488735 465119 458363 672611 680644 849198 822986 886392 893451 934216 947078 912498 1020502 2142373 2247824 1299480 1131104 736656 728184 885596 875000 922195 943028 970311 978070 1078399 1088242 4969022 5145223 39.85 71.3 1
12:59:08 2024-01-24 666452 663313 211146 208181 335845 339496 351866 346615 225100 227624 274096 275656 313295 317045 4214802 4521237 6527937 6274733 1130651 1180579 305459 270404 282932 284414 319996 309422 309812 312749 217327 220520 717006 686424 1530046 1490888 466445 458363 671658 680125 848740 825393 885761 892185 937567 945740 912498 1021268 2142373 2246600 1321044 1134778 737181 726636 886401 876243 922467 937651 970311 979501 1078399 1086735 4952446 5141430 39.85 71.3 1
12:59:09 2024-01-24 666452 663814 210851 207716 336362 338650 351902 346615 225171 224836 274059 275384 313075 315550 4211254 4525391 6518886 6284112 1125531 1180583 305529 270369 284466 284614 318770 309674 307949 312968 219774 220520 728200 686424 1596476 1490888 466513 459570 671658 682615 848740 822368 884501 894719 936903 944405 909159 1019813 2145539 2236079 1324882 1136395 737181 726122 884336 878111 924433 937543 972020 981353 1082085 1086698 4952446 5150518 39.85 71.4 1
12:59:10 2024-01-24 666452 664939 210367 207488 334028 339400 351366 347275 224718 224147 277683 275522 312416 317711 4211216 4497722 6518886 6279630 1127937 1180311 305494 270180 283908 283781 318994 309674 308010 312055 217327 220449 730063 684956 1568533 1492858 465159 459764 671658 682615 848740 824189 883834 894719 935576 944405 907835 1019775 2142373 2234494 1296420 1138014 737181 724580 885056 878111 924433 937543 974108 981353 1082928 1086772 4942735 5126149 39.85 71.3 1
12:59:11 2024-01-24 663783 664028 210398 207527 336521 340153 351866 346580 224718 226878 274059 277060 312416 317856 4218148 4481625 6518886 6267037 1131155 1180671 305529 270369 282967 283817 319961 309603 308235 313004 216989 220484 744298 686295 1551707 1491800 465413 458363 671658 679644 848740 824225 885093 892148 935576 946809 910221 1019775 2142373 2245279 1322963 1134778 737181 726636 885596 878111 925010 944588 972020 979315 1080535 1086772 4957176 5139930 39.85 71.3 1
12:59:12 2024-01-24 664129 663459 211193 207842 334028 340081 351866 346301 224718 224519 273950 275453 313697 315514 4220820 4534326 6528141 6274733 1131081 1180579 309091 270369 283094 284379 320410 310351 308200 313409 217327 220559 737645 686915 1531983 1493269 466777 458327 671658 680571 848703 825357 885093 892335 935540 945740 911777 1019775 2143375 2250062 1322963 1131910 736656 728701 885592 876941 924973 944552 972238 979352 1078251 1088315 4971311 5130552 39.85 71.4 1
12:59:13 2024-01-24 668062 663809 211318 208140 333992 340392 351938 346960 225031 222638 273426 275419 311598 315478 4211179 4524391 6518789 6265354 1128591 1180579 305956 269581 283232 284614 320446 311156 308200 312858 217292 221138 730063 688389 1541713 1488698 465838 458327 672611 680608 848703 822950 886117 893451 934841 947078 911777 1019003 2142052 2252634 1296420 1128689 737181 728553 886401 876941 923544 944625 972238 979952 1079017 1088315 4964210 5146838 39.85 71.3 1
12:59:14 2024-01-24 669140 665647 211658 207632 332940 340560 351902 346059 225195 227588 273756 275453 311598 314411 4211216 4531831 6499413 6265354 1135196 1180671 306454 270334 283094 285250 320410 311327 309821 312019 217327 220484 753108 688881 1531595 1493918 465450 458363 673566 681610 846032 823861 886392 894719 932088 945740 912873 1016798 2145422 2252882 1302070 1128985 738322 728553 886401 874816 927027 944179 972238 979952 1079053 1088484 4960664 5143702 39.85 71.3 1
12:59:15 2024-01-24 668667 663955 211501 208038 333716 340667 351294 345538 225066 222792 273140 275453 311564 314447 4211179 4524617 6481381 6265354 1135196 1179953 306170 269546 282896 285914 318923 310277 310109 311073 217327 220983 736130 688881 1544211 1491948 465450 460600 674946 682343 845662 823276 888922 894719 931682 947078 915816 1019011 2148477 2247638 1303953 1128985 736213 728701 885140 874816 927027 945964 972200 978552 1081812 1088242 4967186 5136265 39.85 71.3 1
12:59:16 2024-01-24 667175 663814 211483 207846 333627 340667 351902 345538 224874 227393 273526 275419 311564 315406 4205175 4521199 6500085 6255975 1131459 1180579 306384 270334 283130 285049 320185 310936 309856 312019 217292 221103 744298 688881 1549377 1488735 465450 459498 673566 680608 847500 822913 886392 894447 934142 946409 913145 1019738 2146636 2254053 1326801 1128985 736213 730500 885140 874779 927027 945964 972387 973756 1080551 1088242 4964210 5141199 39.85 71.3 1
12:59:18 2024-01-24 667684 663959 211649 208136 333716 340667 351902 346580 225066 224851 273140 275440 311633 315406 4208175 4531831 6532834 6265354 1132268 1182823 305921 270369 283165 284614 320410 309603 308874 313480 217362 221138 737645 686915 1542515 1490851 466777 459045 672611 680608 848703 827773 885724 893451 936903 947078 912461 1022036 2148169 2257612 1300187 1131294 736213 728701 886401 876058 924905 945390 973081 978767 1081413 1089783 4964210 5149309 39.85 71.3 1
12:59:19 2024-01-24 667425 664028 210805 207850 334028 339639 351938 347398 225066 222792 274484 275419 311564 315514 4211216 4524391 6528181 6271027 1133540 1180579 306419 270747 283165 285601 320896 310716 310109 312055 217362 221483 742760 690249 1531595 1493918 466113 459009 673566 682131 847500 824115 888922 893083 934142 948418 915520 1022036 2151237 2260755 1328720 1125765 736213 728664 885140 876941 927064 945064 973081 978552 1080514 1088242 4966637 5136265 39.85 71.3 1
12:59:20 2024-01-24 668667 664935 211505 207846 333951 341434 351938 346337 225222 222792 273563 275488 313962 314890 4211216 4532816 6490630 6279554 1135196 1180579 307097 269581 283563 285485 318994 309639 310073 311038 218685 220132 734172 688881 1552873 1493046 466777 459800 678617 682615 843866 822950 889146 894719 928817 950007 917996 1021305 2151537 2256461 1313370 1125765 736213 726489 883051 878734 926271 944552 970237 975142 1082119 1088242 4973629 5141968 39.85 71.3 1
12:59:21 2024-01-24 673607 663996 211649 207449 333481 342494 350840 345538 225379 227269 273462 277099 311598 313491 4223597 4530936 6481585 6274733 1138442 1180805 306883 270334 283157 285494 318958 310936 310797 311756 218005 220484 731186 688881 1537811 1491948 466113 459800 674982 682615 845100 822913 887611 895629 933553 948660 917007 1021361 2151537 2257457 1303953 1125765 736906 728701 883051 876243 927686 945695 973081 976605 1083660 1088242 4960664 5130552 39.85 71.3 1
12:59:22 2024-01-24 668703 663964 211470 207811 333951 341459 351866 345574 225507 222792 273526 275453 312067 314447 4211216 4521124 6481381 6274733 1134718 1180579 306419 270334 283038 285250 318958 311156 310579 311002 217970 220484 741221 688881 1539379 1493918 465450 461323 674982 682615 845468 825545 891311 896906 933664 946263 917659 1018899 2151401 2257457 1309603 1124679 737181 726636 885103 878734 928279 937651 968819 975725 1081316 1088278 4968569 5145637 39.85 71.3 1
12:59:23 2024-01-24 675523 664976 211658 207160 333699 342771 349460 345574 225449 227197 273140 277095 313295 314483 4217810 4534663 6480787 6284112 1136409 1180671 307132 269546 283165 285049 318923 311818 309856 310131 218379 220449 724914 688881 1545636 1493918 466777 459764 676968 682615 846671 825582 891349 894572 931607 947674 919693 1022188 2151401 2252882 1302273 1124679 739380 727594 881370 876243 929011 941844 970311 975104 1084224 1087899 4968569 5139968 39.85 71.3 1
12:59:24 2024-01-24 675523 664971 211649 207636 333758 342807 349184 345538 225449 227552 273756 278904 313295 314447 4224168 4537568 6472259 6284112 1138066 1183936 306419 269546 284466 285250 318994 309603 310909 311073 219498 220260 735665 687897 1565771 1499544 465159 459606 680301 684994 847877 827626 891461 893718 931604 948345 918349 1019154 2148477 2252882 1300424 1125765 737181 727912 881370 876243 930366 942992 970556 977344 1082155 1089472 4968569 5139930 39.85 71.3 1
12:59:25 2024-01-24 675043 664967 211684 207483 334019 342807 349747 346059 225449 224887 273756 277164 317128 313527 4215902 4530898 6481585 6284112 1135196 1182823 307097 269581 283797 285049 318958 309170 310789 310566 218685 220484 734614 690361 1572170 1493009 466777 463293 679333 683848 846709 826794 891461 894609 931678 948308 918423 1019775 2150117 2257457 1309603 1127083 736656 727668 885103 878734 926308 944360 970274 977344 1082119 1088242 4966250 5141968 39.85 71.3 1
12:59:26 2024-01-24 671662 663959 211649 207457 333481 342253 351866 345574 225066 222140 273526 277099 312067 313968 4229359 4524429 6472259 6274733 1136372 1180579 306454 269546 283250 285485 318958 309170 310797 311152 218344 220484 751155 691349 1548932 1497411 466816 463293 677404 684994 846106 825619 891461 897375 931641 948149 917118 1019775 2153069 2256079 1303953 1125480 736656 728553 883170 877838 926405 945027 971695 973793 1082183 1088242 4962982 5139930 39.85 71.3 1
12:59:27 2024-01-24 669724 664962 211693 207816 333477 340739 351866 346059 225414 222792 273333 276294 312281 314447 4211216 4525391 6523489 6270258 1130651 1180579 305921 271351 283130 284849 320671 311156 308270 313444 217327 221138 739161 689257 1534694 1495642 466113 460885 673529 680980 850475 826794 886168 894719 935576 948418 913182 1022614 2146949 2250062 1300187 1135107 737181 727963 885596 876243 922430 937615 971695 979501 1079164 1086703 4957123 5136265 39.85 71.3 1
12:59:28 2024-01-24 666277 664971 210497 207662 335918 340153 351938 346580 224094 227038 277683 276290 313075 317856 4220582 4504894 6508846 6265354 1128703 1180437 305921 270558 283236 284641 320671 311377 308270 312968 219733 221200 737645 689257 1539112 1493158 466445 460669 673051 680424 848666 825619 885019 894830 935576 948199 914790 1022726 2142373 2247936 1322963 1134778 737181 728701 885684 876243 922430 941807 973081 979539 1077423 1085131 4935939 5136265 39.85 71.3 1
12:59:29 2024-01-24 666277 665437 210805 207169 335918 339639 351371 347102 225193 227161 277683 276675 313075 317371 4208175 4492342 6528212 6284112 1127134 1180579 305956 270369 284147 284379 318958 310144 310286 312682 219733 220855 732119 687280 1572276 1490777 468110 459620 673051 682504 854054 823569 885093 894535 938158 945740 910485 1021997 2149868 2247824 1303247 1136395 737181 728701 885596 876243 925357 942992 972387 980935 1078986 1088242 4933608 5133629 39.85 71.3 1
12:59:30 2024-01-24 666277 665003 211322 207527 334644 340667 351708 347661 225066 227197 277720 277151 313295 317754 4217810 4485909 6518611 6274733 1127937 1180579 305494 270369 284032 284712 319712 312851 310286 313414 218239 220997 718477 686295 1562545 1491958 468110 459620 672611 682615 851153 824772 887137 894424 939655 945740 910485 1022614 2146949 2241433 1302070 1137204 739285 726636 885818 878734 925090 937615 973081 981634 1081885 1087472 4914850 5140973 39.85 71.3 1
12:59:31 2024-01-24 666092 665953 211693 206550 334455 340703 351335 347138 225414 223732 277683 277633 312416 317371 4218148 4469756 6509561 6284112 1122185 1180583 305956 272646 284991 285098 318746 313369 309921 312570 220356 220997 729693 688881 1550567 1493158 466477 463623 672611 682615 853539 823165 881212 893119 939563 947315 910448 1019775 2146949 2228537 1417039 1137204 736656 726365 885818 879026 925747 937579 974805 983736 1083727 1086703 4903087 5126262 39.85 71.3 1
12:59:32 2024-01-24 668062 664028 211724 206554 335918 340703 350840 347382 225955 224693 273177 278478 313295 315550 4205250 4457546 6490129 6284112 1122222 1183640 308365 272646 284688 284365 318816 312924 310859 312570 218204 220343 729693 688268 1559057 1493918 466550 459872 672611 684519 852969 823091 883797 897264 938677 945740 912292 1019775 2146949 2231807 1302273 1136766 736656 725607 885559 879026 925090 937615 973161 982334 1082155 1085131 4903087 5136265 39.85 71.3 1
12:59:33 2024-01-24 668025 664470 211724 206554 335918 340703 350840 347661 225955 227197 273563 278194 312855 317371 4217810 4457314 6481585 6284112 1126053 1183914 309492 270657 284179 285107 320330 312924 310104 311876 218357 220308 729693 690855 1539756 1484698 466513 463600 673566 684556 852800 822950 884568 897264 937829 949333 910485 1013833 2142373 2222144 1302070 1139637 736132 722421 887484 882917 922430 939292 973081 984476 1086552 1083525 4910094 5141199 39.85 71.3 1
12:59:34 2024-01-24 667191 662055 211693 207160 334028 341459 351938 346301 224059 223516 273140 277199 313295 315514 4205175 4511603 6457886 6287084 1127628 1180542 307707 270730 285205 286217 317818 312888 308993 311876 218005 220449 719949 690855 1538987 1483885 465450 463855 673566 682615 853539 825357 881212 894719 939192 946601 910485 1010878 2140851 2228537 1321184 1140790 737181 722385 888746 882917 922430 937303 970311 982334 1086552 1085167 4934785 5149033 39.85 71.3 1
12:59:35 2024-01-24 666482 663022 211689 207488 334028 339675 351974 347697 224683 223516 273140 277130 317539 315478 4211216 4532573 6453019 6290471 1138769 1181389 308642 271090 284545 285477 318558 312703 309099 312055 217362 221483 756638 687897 1534751 1484698 463798 463038 671658 680129 851153 827810 883898 886632 937829 952065 907155 1011903 2136137 2244626 1339276 1144077 739285 724030 885559 884428 925747 937965 970274 986736 1088127 1089783 4953583 5141199 39.85 71.3 1
12:59:36 2024-01-24 667219 664281 211693 207807 334141 338650 351407 348747 224718 222827 273563 277138 317057 318342 4211216 4532573 6471116 6291824 1141701 1183825 306343 271505 282988 285459 318699 311377 308270 313480 216955 220891 731186 682518 1568386 1493646 464128 459728 671658 677611 854280 830162 880549 885932 939229 954831 912498 1011903 2134601 2241396 1317206 1146248 742456 724580 882425 881593 926916 938629 966028 983029 1092907 1089472 4953583 5141086 39.85 71.3 1
12:59:37 2024-01-24 670366 663486 211684 206593 335918 340739 349818 348747 225100 223171 273563 277973 312416 317408 4208175 4532573 6480548 6279002 1141701 1182230 306307 271231 282663 285557 318958 310109 310286 313194 217292 220449 737645 681395 1536399 1492972 464128 459836 671658 676616 853034 830162 880549 887589 939192 955912 910258 1011903 2133101 2243401 1317206 1145707 742456 725607 882425 883043 929011 937965 967441 983066 1091323 1087935 4966527 5141011 39.85 71.3 1
12:59:38 2024-01-24 671589 662981 211724 206559 334106 341506 349747 348747 225222 222827 273563 278047 312059 315514 4218148 4539559 6457548 6291824 1144972 1180671 304538 270404 282698 285285 319452 313998 307698 312968 218005 219789 723443 681883 1536081 1502465 465450 459872 673294 678608 853034 830162 881212 888018 939563 955505 911814 1011903 2132622 2238246 1317206 1144077 741397 724580 882154 881630 929011 936641 966715 985613 1091360 1087935 4962982 5155009 39.85 71.3 1
12:59:39 2024-01-24 671584 663486 211689 207317 334141 341495 349783 347697 225414 222827 273563 278430 312416 315550 4219331 4547502 6462534 6278197 1142053 1180579 304351 271231 285352 285236 318441 309603 308200 313957 217362 220202 731186 681061 1545716 1491948 465082 459872 671658 676616 854280 830162 880675 888018 939229 954831 910184 1011903 2133101 2239839 1298303 1145707 741397 724580 882425 882508 929011 937965 968856 983029 1092907 1087899 4966631 5151333 39.85 71.3 1
12:59:40 2024-01-24 671625 664318 211693 206559 334375 342253 349783 348747 225449 222827 273563 278430 312416 315550 4228790 4537150 6471761 6302869 1142943 1180579 306775 273031 283094 285485 318476 311087 308164 312825 218344 220449 732679 679448 1555993 1495208 465450 462510 673566 678128 853071 829435 881212 886924 936505 954831 916296 1011903 2137811 2243688 1321044 1139706 741397 722421 880118 885463 931650 936641 963211 981634 1097604 1091085 4990289 5151333 39.85 71.3 1
12:59:41 2024-01-24 675523 664743 212717 207203 334028 342843 350840 347733 225257 223326 273140 278008 314033 314931 4232613 4571532 6434045 6293986 1151058 1183936 305494 271196 283201 286110 320367 311417 310144 311800 219061 220484 726385 684679 1540947 1499656 466113 463927 677927 681098 850549 830162 886392 886741 935576 954831 915816 1009703 2142373 2249690 1300187 1136395 741397 723481 880118 885191 932982 937965 963896 979539 1097306 1093473 5028774 5155816 39.85 71.3 1
12:59:42 2024-01-24 673607 664000 211763 208201 334010 342807 350876 347697 224094 223551 273768 277069 314797 315262 4232547 4612915 6499526 6291824 1153916 1183936 306775 272196 284508 285485 320446 311156 310144 311983 218379 220484 732679 680576 1551324 1503138 463798 459764 677447 677611 847500 832091 889266 885968 932821 957534 917002 1013347 2142373 2268502 1309447 1131555 743395 727410 880551 879063 934336 937651 963729 976642 1088164 1097384 5018016 5145637 39.85 71.3 1
12:59:43 2024-01-24 676003 665007 211357 207846 334024 341771 349818 349268 225712 224484 273768 277536 313956 315370 4216709 4560274 6480548 6284517 1139919 1184758 308619 270404 284466 285321 319961 309422 309639 312055 218344 219763 722901 683349 1565074 1504894 466550 461323 677927 682131 848703 828985 888922 894085 934877 946674 917039 1018323 2142373 2263892 1300187 1128689 741397 727269 880118 876243 931650 944588 967441 978070 1086841 1094283 5004150 5145637 39.85 71.3 1
12:59:44 2024-01-24 676483 665012 211689 207846 334028 341207 349496 347447 226155 224290 274495 277060 313956 315406 4235687 4547114 6499897 6284517 1147848 1183936 304573 270369 284187 284872 319737 309639 309170 312019 218344 220295 731186 682371 1547371 1507412 466550 460669 676452 680644 849086 828985 887846 892295 934179 946710 918423 1016798 2142373 2258871 1304122 1128689 741397 728701 878868 876243 935665 945064 964581 976642 1086841 1095905 4999259 5149309 39.85 71.3 1
12:59:45 2024-01-24 675523 665007 211693 207928 335736 342001 350323 349022 225816 224519 273913 277026 314177 318454 4223296 4546741 6490635 6282836 1138066 1183936 307347 269581 284067 285521 318994 309639 309639 311073 219402 220449 725833 688389 1537682 1498477 466550 459872 678888 682615 846298 827810 890485 894719 933518 946637 919679 1019775 2150117 2256949 1326553 1125480 739285 728701 882587 878734 930329 944396 970311 973793 1085301 1091121 4980502 5141968 39.85 71.3 1
12:59:46 2024-01-24 675375 665688 211473 208222 335505 342735 350131 347031 225659 224519 273840 279457 313699 315298 4223597 4537455 6481585 6284112 1138066 1180583 307382 270369 284032 285521 319029 309674 310109 311073 219427 220449 734172 688881 1549451 1497411 466550 462243 678888 682615 846298 826600 890754 894719 930149 946637 918376 1019775 2151646 2256079 1320903 1125480 737181 727668 883083 878734 929011 944396 972020 973793 1083727 1090278 4980502 5141124 39.85 71.3 1
12:59:47 2024-01-24 675718 665657 212070 208222 333884 342699 351119 346960 225939 223158 273840 277834 312468 314375 4221945 4537380 6490398 6274733 1141314 1183100 308910 270334 284524 285485 319406 310326 310109 311002 219367 220414 730063 688389 1577614 1502072 466477 459800 678888 684556 847500 829301 890448 894719 930076 946637 919570 1021231 2151646 2257113 1302273 1127885 739285 728701 883252 878734 930329 945027 970274 976567 1086841 1091856 4985061 5151629 39.85 71.3 1
12:59:48 2024-01-24 678732 667730 212181 208138 335918 342699 350060 346924 225939 224836 273950 277912 311598 314962 4223019 4541116 6490733 6284112 1138066 1183936 307777 270334 284143 285200 319665 309674 310762 311038 219402 220449 724914 691565 1558948 1499230 467776 459836 678888 684334 847500 827773 891766 896770 932088 946601 919642 1021231 2151646 2259282 1320903 1124679 739285 728184 883170 879711 928932 942992 970274 973756 1086841 1090242 4985665 5151629 39.85 71.3 1
12:59:49 2024-01-24 677279 665291 212207 208181 333595 342735 350625 346924 226078 222792 274484 277516 311564 315189 4217232 4540072 6490129 6284112 1140501 1185642 306419 272763 284466 285579 319925 309674 309856 311510 219402 220414 718819 686915 1558504 1503138 467174 463293 678888 684070 848101 828985 889898 893046 932784 946674 919605 1019049 2151646 2256079 1311517 1127083 740340 729350 881370 878734 931650 945731 970274 975873 1086841 1093437 5004692 5140860 39.85 71.3 1
12:59:50 2024-01-24 679217 665729 212297 207712 335845 342663 350239 347382 226113 222792 273950 277834 314141 315478 4217810 4541116 6499526 6283696 1140501 1185619 307777 270334 284032 285584 319441 309639 311827 311510 219367 220414 734172 688881 1548605 1501681 466513 459800 678888 684556 846298 827773 890545 891743 930076 946601 919642 1019499 2151646 2257680 1296726 1125480 739285 728701 883304 878734 930329 945695 970274 973756 1083690 1094278 4995014 5140860 39.85 71.3 1
12:59:51 2024-01-24 677763 665771 212176 207707 334028 342843 349747 346059 226113 224994 273950 277173 311564 314447 4226759 4525391 6472149 6284112 1138066 1183945 308063 270334 284281 285601 320125 310580 311827 311038 219402 220449 724914 688881 1554694 1498166 466147 459836 678888 684556 847228 825393 890582 893083 932088 950007 919642 1020502 2151646 2259282 1300187 1124679 737181 727668 884304 878734 929011 943028 970311 977006 1085239 1090874 4976095 5137111 39.85 71.3 1
12:59:52 2024-01-24 676173 665944 211684 207816 334028 342447 351047 348879 226078 222792 273950 277130 318022 314960 4220820 4531831 6476161 6284112 1138028 1184033 309201 270334 286163 285485 320330 309603 310109 311038 219214 220449 723443 688881 1556697 1498166 466513 459836 679333 684556 846298 825393 890485 894719 932515 946565 919642 1021231 2151646 2257680 1315253 1124679 737181 727668 885559 879359 929011 942992 972020 977704 1085239 1091328 4983224 5150240 39.85 71.3 1
12:59:53 2024-01-24 675255 665916 212357 207820 333740 342735 351830 346580 225763 222827 278076 278152 315026 314447 4217810 4528984 6480787 6274456 1138442 1184047 307804 270747 284036 285521 318958 309603 311086 311038 218685 221173 744298 690855 1540198 1493918 466777 462510 677927 685529 846298 825357 891311 897264 932088 948418 916929 1021959 2151646 2257150 1311486 1126281 737181 728701 885559 878734 930329 948651 976202 979952 1085313 1091291 4973751 5149309 39.85 71.3 1
12:59:54 2024-01-24 672648 665446 212074 208032 333956 342735 351902 347138 225449 225470 273877 276902 312503 314926 4224168 4525391 6499649 6265354 1134386 1183188 306419 270369 283165 285521 319890 311156 311086 312055 218005 221483 761399 688881 1539368 1493646 466039 459764 675938 682615 848703 824736 887846 896627 934142 948418 918258 1019775 2150117 2256079 1302070 1131635 737181 729350 885596 879444 927649 949324 975823 981391 1082233 1090445 4957122 5139930 39.85 71.3 1
12:59:55 2024-01-24 667405 666203 211618 208431 334028 340703 351974 347149 225974 223326 274096 275453 312067 315514 4211798 4525763 6528141 6270520 1132268 1180671 306739 270747 283165 285485 320896 311156 309135 313444 217362 221483 726707 689257 1532356 1493918 466039 459728 673566 682615 851153 827186 888288 894719 938232 946335 914191 1024187 2145502 2256079 1294537 1134778 739285 732295 890200 879836 927027 944215 974394 982147 1081264 1088059 4960664 5133554 39.85 71.3 1
12:59:56 2024-01-24 667224 664903 210961 207850 336630 340810 352010 347661 225414 222827 277989 276255 313520 318305 4214802 4526049 6528141 6284112 1132268 1180671 305956 270747 283996 284578 320896 310580 308200 312611 218344 220855 737645 686915 1546699 1493918 467211 459692 673294 682615 851153 827810 886392 894719 938232 947078 913109 1021959 2148169 2254427 1326801 1135107 739380 730662 889924 876132 926368 944215 974357 984652 1081391 1089012 4951252 5139930 39.85 71.3 1
12:59:57 2024-01-24 667219 664930 211371 208512 335918 340667 351974 347661 225414 223171 272646 276675 313735 318342 4211798 4524617 6537493 6274456 1132769 1180579 306384 270782 284032 284614 320671 310109 308235 313122 218005 221138 737645 687897 1535078 1493269 469112 459728 673566 682615 851114 827810 888922 897264 938232 948418 915816 1021603 2150117 2250732 1302070 1138390 742033 728701 888078 880609 927027 945964 975509 984438 1081316 1088242 4942933 5139930 39.85 71.3 1
12:59:58 2024-01-24 667224 667834 211649 207811 334635 340392 351902 347661 225414 223889 278076 277744 317092 318342 4224168 4479028 6518886 6274733 1122836 1183936 306170 270747 284902 284614 318476 314293 308200 312968 218344 220484 729693 688389 1562536 1493646 467578 462474 673566 684556 852998 824152 885093 898539 940897 947078 913219 1022726 2149037 2253938 1302070 1140987 741397 730254 889340 881235 926293 945964 973081 983774 1081413 1088278 4957122 5141199 39.85 71.3 1
12:59:59 2024-01-24 667419 664976 210992 207850 335918 340667 352010 348447 225414 223482 278026 276255 313879 318342 4205137 4518963 6518886 6271027 1131924 1180579 306419 270369 283669 284614 320671 310580 308235 313444 217970 220484 728200 688268 1549031 1493918 468110 459764 673566 682131 852363 827810 886392 897375 938232 948149 911554 1024272 2151401 2254921 1302070 1135144 739285 730773 888078 876791 926368 944324 973081 981634 1082085 1088059 4957122 5133591 39.85 71.3 1
13:00:00 2024-01-24 666277 665953 210996 207816 336392 340403 351938 347661 225449 222827 272682 276740 313741 318081 4217810 4506781 6532834 6270792 1131924 1180675 306775 270782 283598 285557 320932 311597 309135 313701 217362 220820 729693 688881 1544506 1493918 466777 459728 673687 682615 851153 825393 888288 895990 938232 946565 915647 1026589 2150578 2257457 1302070 1131104 738322 730773 887805 878111 926405 947069 974469 981638 1080514 1091475 4957176 5136265 39.85 71.3 1
13:00:01 2024-01-24 665761 664939 211728 208686 334028 341459 352010 347417 225449 223516 277916 275453 312320 315550 4218148 4518047 6509437 6265775 1135196 1180579 307088 270404 283598 285557 319925 311156 311051 312019 218005 221674 749593 690855 1543601 1493009 466777 459800 676968 682615 848101 825393 890003 897264 936283 948235 918237 1023538 2153069 2260680 1305837 1128652 738322 729327 885596 876243 927658 949324 975786 979427 1084495 1087899 4966527 5139930 39.85 71.3 1
13:00:02 2024-01-24 669637 664314 211715 208465 334028 341735 354002 347102 225449 223137 273950 275488 311633 315406 4223597 4524391 6490733 6274733 1137629 1183095 307347 270145 283272 285521 318958 309170 311086 311510 218344 221138 749593 690855 1538987 1493646 466445 462474 676968 684556 847500 825393 891752 899467 935581 948235 920883 1021884 2154603 2260793 1305837 1128707 737181 728701 885051 879444 929011 948408 973775 978070 1084499 1091012 4966527 5139930 39.85 71.3 1
13:00:03 2024-01-24 671423 665944 211759 207816 334028 342771 351902 346615 225763 223171 277720 277164 312503 314447 4211216 4525391 6518789 6265354 1131962 1180579 306454 270971 283201 285766 320932 309170 310073 312391 217970 221519 745837 688881 1531983 1491948 466445 460959 673566 684017 848703 827971 890003 898185 938122 950835 915705 1024112 2151401 2262883 1330639 1128689 737181 728917 888931 879984 927621 947069 974469 979315 1083660 1090555 4962982 5141199 39.85 71.3 1
13:00:04 2024-01-24 668703 665437 211693 208500 334028 341987 352010 347382 225449 223482 274059 276290 314476 315442 4211216 4531441 6532834 6274733 1131118 1180579 306419 270971 283616 285485 320932 311341 309135 313957 218005 221630 739161 688881 1548092 1493009 466445 459764 673566 684017 852252 829151 888064 895554 939490 951105 915631 1024843 2151046 2257680 1328720 1128689 739380 731812 888207 876243 926405 948372 975165 982334 1080587 1091328 4957122 5136265 39.85 71.3 1
13:00:05 2024-01-24 665761 665684 211724 208934 334024 340703 352010 347626 225449 223171 273695 275453 312285 315550 4199145 4525391 6528212 6274733 1131962 1180579 305991 270782 283996 284876 320446 310362 308235 314649 218005 221138 726707 687897 1562900 1493046 467578 461323 675444 682320 853502 827626 886005 894646 939453 948345 914981 1024854 2148590 2250062 1326801 1138014 740064 728701 888115 878734 927027 943028 973081 982372 1080551 1088242 4924229 5139930 39.85 71.3 1
13:00:06 2024-01-24 666277 665684 211505 207492 334680 340703 351974 347697 225835 227197 272682 277551 313295 318117 4217645 4479414 6518886 6275152 1124939 1183936 305956 270971 284915 285014 319701 313541 308200 313004 218005 221138 729693 686915 1593123 1492449 469447 459584 673492 684519 853539 826794 886280 894314 939453 946968 913145 1020151 2148477 2241433 1300187 1138014 739285 727668 887447 879984 926953 937651 975861 983774 1082119 1087472 4903087 5132656 39.85 71.3 1
13:00:08 2024-01-24 665761 665948 211684 207671 334406 340703 351578 347417 226147 227161 274059 277973 313075 317371 4214802 4447454 6500236 6279630 1122185 1183936 306419 270334 284937 285896 318735 311087 308200 313004 218005 221173 731186 688881 1553371 1494577 469112 463746 673529 684519 854790 825619 885870 899178 941664 947078 910522 1019775 2148169 2242098 1302070 1137204 741397 728701 885689 879984 926405 937651 973081 982334 1083456 1088242 4914850 5141275 39.85 71.3 1
13:00:09 2024-01-24 665725 665948 211693 207492 334415 340739 351938 347661 225798 227161 277683 277729 313914 318378 4199145 4466580 6509561 6284112 1123856 1180579 305921 269615 285049 285294 318512 310580 310250 313444 220200 221138 728200 690249 1574748 1497265 468899 464169 673529 685492 855399 825619 883611 898734 940897 947747 912964 1023538 2148590 2235177 1418995 1138014 737181 726365 885684 880460 926271 937651 974940 982293 1085264 1088242 4906589 5139930 39.85 71.3 1
13:00:10 2024-01-24 667212 665939 212393 207164 334671 341219 351618 347697 226147 224887 273563 278629 317092 315586 4218537 4451211 6481585 6289002 1127097 1180307 307347 270369 285049 285566 318030 311341 309595 312718 220356 220891 731902 692836 1552024 1491037 468110 464438 673529 685980 856007 825357 883797 896066 939229 950995 911517 1016836 2145502 2235066 1311486 1142451 737181 724543 890010 884212 925090 937615 973928 983029 1089706 1085167 4907696 5141968 39.85 71.3 1
13:00:11 2024-01-24 666092 664939 212357 207339 335918 342253 352010 346615 225449 223585 273526 277973 317574 315514 4217872 4499263 6444283 6284112 1132268 1180579 309237 270747 283143 286615 318476 313369 311386 313809 220356 221200 732679 692340 1553559 1483973 465781 464401 676441 684994 853071 826600 885131 895629 940897 951762 913145 1015314 2145278 2233589 1334477 1139943 737181 724543 888207 884931 922430 937579 973891 983029 1090732 1084327 4894778 5136265 39.85 71.3 1
13:00:12 2024-01-24 669688 665478 212686 207488 335918 341771 351938 346094 225798 223482 273177 278430 312029 315514 4199145 4467296 6444283 6284112 1127134 1180579 308063 270621 283833 286199 320140 313813 311166 313081 218579 221426 731186 692340 1537703 1485997 467776 465095 675002 685529 854886 825357 887137 898185 939192 946674 913182 1017698 2145539 2236079 1322963 1140790 737181 724580 889470 885559 925090 939292 973081 982792 1089706 1088242 4923815 5141676 39.85 71.3 1
13:00:13 2024-01-24 666639 664939 212388 207671 335918 342253 351938 346094 225257 223551 273563 277779 317092 315514 4205137 4492569 6452251 6284112 1132268 1180437 308063 273031 285757 287073 318746 312924 309497 312606 218579 221032 731186 692340 1545375 1483890 466113 464912 674946 682615 855382 825393 883760 894424 940594 953802 911851 1016836 2142373 2241545 1301853 1140827 739285 724030 888207 884931 926405 939444 974469 983029 1088164 1085131 4915988 5136265 39.85 71.3 1
13:00:14 2024-01-24 665976 664501 211728 207522 335918 341771 352010 347661 224753 223585 273563 277779 317164 315514 4205175 4508655 6453609 6275152 1135233 1181352 309492 273417 284948 286365 318593 312703 309533 311912 218392 221688 742760 688881 1527926 1484698 464788 463927 675444 681463 855492 828985 885093 895727 939192 954156 911641 1013870 2142373 2250062 1322407 1145707 740868 724580 885689 884304 928081 939292 969583 985202 1091287 1091085 4947716 5139930 39.85 71.2 1
13:00:15 2024-01-24 667987 663996 211724 207816 334680 339675 351938 349800 225066 223171 274059 277875 317128 319120 4212027 4517897 6462934 6280514 1143677 1184758 306847 271920 284764 286356 318887 312924 309967 312825 217865 221688 731015 684956 1538630 1487863 465361 459620 672611 678645 854280 830162 883686 889219 943334 954831 909159 1013347 2136137 2245949 1323140 1146523 741397 725607 888115 884835 927658 939292 970311 985941 1092907 1089472 4957122 5145637 39.85 71.3 1
13:00:16 2024-01-24 669049 664967 212384 208218 334715 340703 351938 349800 225449 223326 273563 277779 317128 318865 4205175 4535435 6462934 6299944 1148256 1183862 305807 271695 283802 286217 319559 312924 308094 313921 218344 220484 721719 681395 1545391 1496161 466445 462546 673566 678645 855382 831466 883230 889513 939265 956857 914266 1010915 2139330 2246872 1298303 1140827 743517 723518 881800 885472 934336 937965 965754 982372 1097604 1092664 4961406 5151333 39.85 71.2 1
13:00:17 2024-01-24 677172 665948 213024 207811 334028 342843 350840 348747 225171 223516 273140 278465 311633 314962 4218148 4537568 6424196 6306179 1152075 1183899 306279 271055 283899 286656 318335 313517 310073 311109 219367 220520 734172 684956 1544475 1497100 464465 464912 678851 681647 850549 830162 888288 890848 937567 954831 917002 1010423 2138790 2241545 1324882 1140554 743325 724580 881370 885559 932982 937965 964618 983774 1097269 1093437 4986610 5141086 39.85 71.3 1
13:00:18 2024-01-24 674608 664976 213060 207662 334028 342879 350840 348466 225449 223551 273140 278042 311598 314447 4217533 4537455 6428789 6296753 1151133 1183825 306883 271090 284010 286916 317995 311855 310109 311546 219156 220520 727856 684679 1534355 1498879 466777 465241 678888 682615 851153 830162 887656 889403 937567 954831 917118 1010423 2139330 2251285 1300187 1136395 741397 725607 881370 885559 934336 939292 966028 980935 1095718 1094210 5015792 5141968 39.85 71.3 1
13:00:19 2024-01-24 675034 663996 212384 208171 335650 342807 351371 347697 225100 224277 274096 277342 312537 315442 4221057 4589682 6424868 6291824 1154356 1183862 308728 271161 282404 287010 318958 309674 311381 311983 220356 220520 723443 684956 1519056 1499544 464128 462279 678888 678091 847500 833307 889815 889280 934179 957534 918303 1014945 2142373 2269660 1317206 1133971 744384 728871 880118 880345 935665 943028 965346 979501 1091323 1097384 5018826 5141968 39.85 71.3 1
13:00:20 2024-01-24 673129 664000 211689 208210 334028 341771 351618 349872 225066 224887 277720 276290 311598 315478 4209443 4582918 6499897 6272959 1150273 1182616 304538 270817 283797 285000 320825 309603 310317 312090 218720 221173 721971 681395 1574286 1511285 466550 459800 676968 680644 848703 832128 890485 890848 934216 954156 917002 1016873 2142373 2263250 1317206 1131555 742269 728320 880118 878734 934336 945731 964655 978033 1088384 1096607 4989785 5141968 39.85 71.3 1
13:00:21 2024-01-24 675486 665684 211719 207885 334019 342012 351407 349836 225449 227233 277756 277130 312973 315514 4215902 4554060 6490398 6284112 1139919 1183936 305956 273031 285107 285285 319925 309639 309891 311698 218615 220106 718613 684956 1554717 1506080 467983 459800 678888 682320 848740 830162 889183 894719 935576 951834 921021 1019775 2145539 2258871 1302070 1129873 742456 728871 882425 878797 931687 945731 970274 978804 1088405 1094283 4982859 5134640 39.85 71.3 1
13:00:22 2024-01-24 674877 665684 211759 207885 335913 342771 350840 347661 226147 222792 277683 277164 311811 318000 4219331 4535435 6481140 6284112 1138066 1184758 308947 272763 284502 285557 319477 311951 309967 311546 219438 220484 723443 687897 1544709 1498879 467247 462672 678888 684556 847500 827810 891826 897264 932161 946710 919716 1021268 2151646 2257680 1300424 1125480 739285 727963 883051 877746 930329 945064 970311 975179 1085301 1091049 4971393 5139930 39.85 71.3 1
13:00:23 2024-01-24 674564 665473 211755 207850 334019 342879 350876 346615 225990 222827 272422 277764 314069 314452 4214079 4534326 6486108 6275152 1138066 1182997 307347 270334 284032 285673 319819 309674 309821 311502 219402 220449 724914 688881 1540605 1499544 467247 462474 678888 684556 847500 827773 891752 894719 932784 946674 919679 1022726 2151646 2257680 1317136 1125480 739285 728701 884304 879984 930329 943810 972387 976605 1085264 1090242 4961481 5139930 39.85 71.3 1
13:00:24 2024-01-24 673607 665679 211684 207850 334019 342879 351582 347102 225893 224958 274349 277764 314476 314782 4220104 4517860 6481381 6274733 1138769 1183936 307597 273031 284853 285521 319441 312580 310073 311038 219367 221103 727856 688881 1552835 1498166 467578 462510 678888 684556 847500 827186 892456 894498 931429 946674 921674 1021997 2151646 2259282 1319020 1125480 739285 728701 883170 879984 930329 944360 972387 976605 1085264 1090242 4966537 5141676 39.85 71.3 1
13:00:25 2024-01-24 673607 665939 211728 207850 334019 342843 351582 348879 226219 224800 273731 277921 313377 315298 4216431 4532926 6480787 6284112 1138066 1183914 306419 269581 284067 284729 319441 309639 309639 312019 218720 220070 730798 687619 1546019 1503138 467909 459872 678888 684994 848740 828985 890448 893230 932821 946674 919679 1019011 2148477 2252882 1298575 1127083 740868 728701 881800 877476 931654 945731 970311 975873 1088384 1093437 4983198 5137412 39.85 71.3 1
13:00:26 2024-01-24 675523 665953 211728 207807 334019 342627 350270 347412 226570 224519 273913 277834 314177 315334 4216709 4534663 6462157 6274733 1140070 1184033 307813 270972 284032 285521 318994 309639 310109 311038 219367 220449 721971 688881 1566174 1498166 466550 462635 678888 685529 847500 827186 893059 897264 932125 946601 919679 1021231 2151646 2260473 1317136 1125480 738758 727926 884304 879984 929011 945731 972387 976567 1084495 1089472 4966637 5139930 39.85 71.3 1
13:00:27 2024-01-24 673607 665948 211728 208248 333767 342591 351614 346473 225974 224994 274845 278420 314141 314782 4220820 4525391 6462275 6274733 1136817 1181315 307382 270334 283165 285521 319925 312039 311523 311792 218685 221173 736130 690855 1540947 1497102 465817 463200 678407 685529 848101 826564 892424 898539 934142 946601 916966 1021640 2151646 2255636 1307720 1127083 737181 729099 885596 878734 929011 947269 974469 979464 1085301 1089472 4962991 5139930 39.85 71.3 1
13:00:28 2024-01-24 672175 667346 212732 208728 333767 342663 351830 346995 225823 225152 274265 277416 314841 315262 4217810 4521274 6472259 6274733 1138769 1180579 307347 270334 283797 286159 318958 312063 311086 311073 218720 221173 752718 690855 1543325 1497523 466513 462510 678407 685043 847500 826600 893096 894498 932821 946565 918990 1021997 2151646 2259282 1311486 1127083 738758 728835 885596 878734 930329 947738 974469 977996 1085301 1090278 4957122 5136565 39.85 71.3 1
13:00:29 2024-01-24 673425 667191 212070 208036 333911 342627 351469 346960 225624 225152 273877 277644 312503 314890 4209443 4516118 6518789 6255975 1131962 1180675 306454 270782 283833 285557 320932 311597 310109 313701 217970 221830 736130 688881 1541857 1493918 465159 459800 674469 682615 851153 827773 887846 897264 938320 946601 915816 1025069 2148590 2256079 1326801 1133971 738758 729387 888115 877487 926405 947069 972433 982334 1079516 1091511 4947716 5144256 39.85 71.3 1
13:00:30 2024-01-24 668099 665761 211543 208361 336309 340524 351830 347519 225781 225152 272646 275488 313914 317335 4211441 4508198 6509561 6265354 1130651 1180671 306419 270334 283165 284379 320446 309639 308235 313701 219733 221173 728200 686915 1552501 1493209 467211 459606 673566 682615 850549 827810 887656 896991 939563 948418 915779 1022367 2148590 2249690 1303953 1138014 739285 728051 888115 879984 926405 945064 972020 983774 1082119 1088242 4942933 5141086 39.85 71.3 1
13:00:31 2024-01-24 667404 665300 211548 207720 337344 341279 351794 348430 225414 224183 278026 277710 313080 318378 4199257 4475846 6509561 6265354 1122259 1180399 306170 270782 285138 284614 318958 310580 309378 313004 218344 220484 729693 688389 1593519 1493918 467946 462510 673566 684556 853034 827223 886392 898539 939563 948418 912461 1022726 2145422 2234494 1324882 1139637 737181 727668 887484 880574 926308 937651 975276 984476 1083690 1088242 4908798 5133742 39.85 71.3 1
13:00:32 2024-01-24 667603 665771 211552 207664 337344 340631 351866 348447 225763 227161 275005 278564 312416 318044 4209443 4466943 6509561 6261541 1128666 1180579 305956 270782 283802 284578 320706 309674 308235 313701 217970 220520 728200 687280 1543299 1490888 467946 459800 673566 682615 851790 828985 886392 897264 937793 946299 910221 1020114 2146949 2234494 1326801 1138014 737181 727668 885596 882881 926308 937615 975314 985178 1088297 1090635 4924149 5137412 39.85 71.3 1
13:00:33 2024-01-24 668358 665807 211548 207488 334680 340703 351902 347661 225835 224204 277720 277779 313256 317856 4211441 4447491 6500236 6265354 1122222 1180579 306205 270334 284973 285085 318476 312524 308200 312968 218344 221284 731186 688881 1558522 1490851 467946 463891 673566 684556 854244 824152 885056 898185 939192 946565 912461 1016873 2146636 2231622 1417039 1138014 737181 726636 885596 880354 925615 937579 975314 987140 1088373 1088315 4905284 5141199 39.85 71.3 1
13:00:34 2024-01-24 669313 665948 211724 206597 334141 340703 351614 347661 226078 227161 273426 278008 313116 317263 4187119 4448048 6499526 6265354 1125494 1180579 305956 270782 284902 284721 322959 310615 308200 312894 217853 221138 729693 686915 1604069 1491948 469040 462474 673566 685043 853034 824189 886117 894461 937829 947747 911814 1019003 2145422 2232002 1345386 1138014 738483 725607 888207 883005 925090 943215 977840 986398 1088347 1084985 4900419 5126224 39.85 71.3 1
13:00:35 2024-01-24 668099 664712 212393 207276 336795 341459 351866 347697 226348 227552 273768 278801 312416 315550 4211441 4448048 6480825 6265354 1125494 1180675 306170 270369 284937 285049 318735 310318 308235 312968 218005 220484 729693 688881 1568741 1491985 467983 463927 673566 685529 853539 824189 885131 897372 937829 948418 910485 1016873 2145422 2222181 1296726 1138014 737181 724543 888115 882277 926953 941844 977142 986548 1090704 1088335 4895043 5125310 39.85 71.3 1
13:00:36 2024-01-24 665725 664318 211578 207169 334644 340703 351650 347661 225869 223889 277720 277586 312416 318342 4205437 4434954 6509561 6274733 1122222 1180579 305956 270145 284937 285521 318958 311052 308235 313480 218344 220520 729693 688881 1573447 1493046 467983 463927 673566 685529 854886 824772 885761 896066 940994 947747 911851 1021997 2145539 2234494 1428776 1138014 737181 726636 888931 883709 929667 943288 977953 985103 1086385 1088095 4900689 5132602 39.85 71.3 1
13:00:37 2024-01-24 669313 665446 212357 206550 334490 341219 351794 347733 226147 222827 273950 279046 313075 315550 4208438 4448048 6472259 6279630 1122222 1180579 305956 270369 284702 285085 318735 310615 308200 313004 219733 220520 731186 688881 1548516 1488735 467983 464972 673566 684556 854886 824189 885093 898266 939229 946565 911814 1019775 2148590 2228133 1315253 1138014 738322 726918 890832 885005 925053 941954 976202 987253 1091442 1087543 4896093 5139930 39.85 71.3 1
13:00:38 2024-01-24 667987 665939 212388 207203 336868 341219 351902 347733 226147 224448 273563 278635 313295 317408 4208438 4444967 6476971 6284112 1127899 1180307 307382 269546 284929 286396 317995 311306 309847 312968 218379 221173 731186 691844 1571254 1483350 467247 464912 675002 685529 855492 827810 885093 898681 941963 946674 913182 1016873 2145539 2235066 1322963 1146158 739380 726675 890642 885352 926368 939256 975823 987958 1090477 1088242 4894886 5136265 39.85 71.3 1
13:00:39 2024-01-24 668136 664318 212913 207667 335918 341735 351938 346094 225449 223516 273563 278008 312785 315514 4214802 4474088 6444283 6276017 1125494 1180579 307347 269581 284382 285557 317106 310615 309170 312055 218344 221519 721971 692836 1540605 1484698 467776 464912 673992 685529 855492 825393 885761 899929 941297 946408 913182 1016873 2144906 2238423 1307819 1141649 738232 725460 889461 884798 926368 943288 977953 983029 1089955 1085167 4898277 5139930 39.85 71.3 1
13:00:40 2024-01-24 669853 665948 213069 207164 334141 341735 351902 345609 225990 223516 273563 278465 312029 315550 4199145 4451211 6444425 6275152 1124656 1180579 307347 270621 284103 285673 317995 310615 308270 312749 218040 221413 731186 690855 1539352 1484698 467247 464583 673566 684556 854280 824772 883834 897753 940594 946637 913182 1016798 2167101 2235407 1309668 1140449 738758 725497 889340 884375 926947 937615 975276 985666 1088127 1087326 4867040 5126224 39.85 71.3 1
13:00:41 2024-01-24 671987 665944 212717 207199 334141 341735 351902 346615 226147 223482 277414 278729 313879 315586 4205437 4450938 6443823 6274733 1125494 1179598 306454 269546 284737 285521 317995 310615 308235 313216 218040 220520 731186 690855 1529389 1489686 467946 463746 673566 685529 854886 825393 883834 897291 939265 946601 912498 1019116 2148169 2233477 1349153 1140449 737181 725424 888078 883746 926405 943638 975314 981353 1086841 1088242 4903087 5130552 39.85 71.3 1
13:00:42 2024-01-24 667113 665953 211724 207483 334680 340739 351938 347733 225763 227161 274059 278395 313075 317408 4205437 4444889 6494769 6265354 1127134 1180579 305956 270369 284502 285049 319029 310580 308200 313480 218005 221173 729693 686915 1588817 1491985 467983 462510 673566 684556 854886 825430 886392 898044 937829 949333 914340 1023538 2148477 2231622 1404568 1141262 737181 726526 888115 882917 926037 937651 978614 983029 1088384 1081779 4900689 5136265 39.85 71.3 1
13:00:43 2024-01-24 669563 665916 212388 207234 334141 341735 351938 346651 226182 222827 274059 279076 313075 317118 4208438 4441939 6467377 6279630 1122222 1180579 306205 270145 284902 285321 318512 310615 308235 313444 218192 221138 731186 690361 1552163 1490888 467983 464583 673566 686017 855492 824809 885093 897372 942260 948235 914340 1022651 2148477 2235066 1421196 1140449 737181 727668 885822 881630 927686 942992 975276 983029 1088112 1089710 4893695 5132602 39.85 71.3 1
13:00:44 2024-01-24 669049 665944 212717 207199 334384 341771 351902 347138 226147 227304 273563 278575 317092 315586 4208550 4444981 6458333 6274733 1122222 1180579 305494 269581 284809 285103 317995 310615 308235 312968 219889 220555 731186 690361 1569928 1484513 467946 465630 673566 685529 854886 825357 887137 901577 943499 949760 912350 1021922 2151537 2235177 1382454 1138014 737181 727396 885684 884375 926405 937615 976202 983066 1088347 1088242 4893695 5123237 39.85 71.3 1
13:00:45 2024-01-24 669563 665478 212515 207199 334680 342012 351902 347138 226147 222827 274059 278624 313075 315550 4187119 4438782 6462934 6265787 1125014 1180583 306170 269546 284737 285615 318735 310362 310031 312784 218040 221138 731186 688881 1525381 1488112 467909 464583 673566 685043 854753 826794 886503 896820 940897 947674 914212 1021608 2145278 2239253 1300187 1138014 738758 727711 888702 880308 926308 941844 974977 983029 1084532 1087472 4893695 5126893 39.85 71.3 1
13:00:46 2024-01-24 668099 665007 211763 206593 334410 340739 351902 347697 226340 227233 273563 278008 313075 317371 4208796 4444889 6476236 6270258 1125494 1180579 305956 270180 284937 284650 318030 310362 308235 312968 218005 220520 729693 688881 1561520 1490888 467578 463200 673566 685906 856534 826794 884982 899178 940897 948381 916213 1021884 2148590 2234494 1376696 1138014 738322 726636 885596 881593 927424 943288 976045 982330 1086841 1089783 4893695 5130552 39.85 71.3 1
13:00:47 2024-01-24 668136 665482 211799 206584 334176 341219 351938 347661 226182 222827 273756 279067 312416 315262 4202063 4441939 6471984 6265354 1121351 1180579 306170 270334 284702 284578 317995 310362 308235 312968 218344 221138 715535 688881 1548516 1490888 467946 463564 675444 685869 855970 825619 884944 899817 942260 948308 914340 1021959 2148477 2232874 1415083 1138014 737181 726636 885596 884375 926308 937615 976008 982991 1086569 1088242 4891283 5130552 39.85 71.3 1
13:00:48 2024-01-24 668025 665916 212357 207169 334455 341699 351902 347661 226113 222792 273563 278829 313075 315550 4208438 4451304 6462934 6265354 1123819 1180579 306170 270334 285018 285049 318476 310580 308164 312968 220044 220484 731186 688881 1566578 1496620 469447 464753 675444 686505 856007 826794 885870 899544 940861 948345 912424 1021231 2148477 2231622 1418995 1138014 737181 727396 888198 881717 926308 937615 977601 982991 1086841 1088242 4897190 5133855 39.85 71.3 1
13:00:49 2024-01-24 669049 665948 212726 207457 334609 341219 351902 347661 226498 224887 273950 278823 313295 317408 4202166 4441939 6490242 6274304 1122222 1182823 305956 270369 284937 285388 318994 310580 310896 313004 218344 221138 731186 688881 1565487 1497151 469447 463709 675002 686505 854739 825703 886205 896857 939192 946565 912461 1019775 2151646 2235177 1302273 1140018 739285 726122 889470 883032 925747 942724 976008 985165 1088384 1087472 4900689 5136265 39.85 71.3 1
13:00:50 2024-01-24 671675 665948 213060 207488 334141 342289 351938 347398 226113 223516 273563 278624 313295 315550 4196078 4451211 6453609 6270520 1124656 1180671 306419 270747 284973 285085 319180 310580 308200 312968 217970 220202 729693 689257 1584356 1492935 469522 463382 673566 686505 855362 827383 886205 903171 939192 946565 915520 1021231 2145422 2232134 1315215 1138014 737181 724580 888115 883672 925090 937615 973891 983029 1088384 1085131 4891283 5126224 39.85 71.3 1
13:00:51 2024-01-24 670956 665944 212866 207636 334141 341987 351938 346337 225449 223482 273140 278699 313044 315514 4208796 4455772 6443785 6274733 1124582 1179824 306454 274952 284067 285521 317070 310580 309135 312718 220200 220608 731186 692836 1545215 1487054 468443 464730 676168 686505 856007 825320 883797 897372 940713 951105 911777 1019775 2148169 2231706 1317136 1138014 737181 727668 887842 882881 926308 937615 976008 986319 1085301 1088242 4893695 5126893 39.85 71.3 1
13:00:52 2024-01-24 668099 665953 212677 207590 334644 341459 351938 347697 226147 227517 273199 278624 313075 315550 4205437 4444889 6472259 6265354 1122222 1180579 306847 270369 284697 284614 318958 312041 311166 313419 220200 220855 729693 688843 1586073 1490740 469965 463345 673529 686017 854280 824772 886392 899706 939156 948418 911814 1019079 2148241 2234494 1328720 1138014 740340 727668 887489 881593 926293 937651 975314 985178 1086841 1088242 4897190 5111607 39.85 71.3 1
13:00:53 2024-01-24 667002 665675 211728 206589 334410 341219 351902 347697 226313 227197 273563 278008 312416 315550 4214802 4451304 6481585 6274733 1127097 1179967 306419 269546 284702 285272 320367 313369 311166 312825 218239 220997 729693 692340 1546490 1484329 468778 465241 673566 685529 854753 825582 885761 899178 939229 946601 912718 1016873 2142373 2231622 1309603 1140790 737181 724543 890010 884170 925090 939292 972433 983029 1088127 1088242 4884514 5130552 39.85 71.3 1
13:00:54 2024-01-24 668099 663959 212357 207488 334028 341459 351902 346337 225066 223516 273140 278177 313295 315262 4208438 4467509 6434683 6274733 1127666 1180583 309492 272646 285555 286110 320367 312481 309029 311912 218615 220308 718477 692340 1525877 1480087 466113 464912 674946 684556 856007 827150 883797 894719 940750 952452 913145 1016798 2145422 2237665 1287482 1142451 737181 724580 889377 885463 925090 937543 972433 984465 1090244 1088242 4910094 5136265 39.85 71.3 1
13:00:55 2024-01-24 665545 663996 211759 207636 335918 340739 354002 347661 224718 223551 273563 277860 317351 315514 4205437 4508655 6444283 6274733 1137139 1183035 309274 273417 284508 286253 320224 312481 309931 311876 220398 221688 755051 688881 1538514 1482225 464788 463927 675444 682615 852357 829573 886392 895629 939229 954831 910485 1013795 2139057 2246872 1305691 1147340 741397 726636 885596 885463 929011 939292 972387 986643 1093682 1091049 4945372 5156611 39.85 71.3 1
13:00:56 2024-01-24 668911 664281 211728 207807 334680 340428 351902 349800 224718 223171 274096 277586 313075 318378 4208438 4523248 6453609 6271065 1142857 1183072 306811 271090 284545 285815 318852 312260 309931 313486 219423 220961 726707 683979 1585384 1488388 466028 463709 673566 678645 855492 830332 885093 892781 941963 956181 913145 1010878 2135985 2248466 1329009 1147065 742456 726636 885596 885463 928976 939292 970274 985941 1093682 1091049 4947716 5133742 39.85 71.3 1
13:00:57 2024-01-24 669417 664967 211719 207781 334715 340428 351902 349800 225066 223482 274484 277551 312416 318828 4211522 4523248 6453609 6290000 1143677 1181389 306883 271505 283024 285931 318852 311672 308993 313957 217327 221328 729693 682729 1537495 1492898 465450 463891 673566 681647 856633 831931 883131 892148 943334 956857 913182 1010878 2136293 2243688 1319125 1145707 743854 724580 883677 885463 931650 937965 967441 984465 1096048 1091049 4957122 5163998 39.85 71.3 1
13:00:59 2024-01-24 674053 663991 211719 206550 334150 342807 350275 348747 225066 222827 274059 278575 313295 315442 4211441 4525391 6419363 6291824 1149489 1180537 306883 270831 283024 285343 316894 310580 310073 311546 218932 220449 727856 683349 1532757 1497102 466852 464972 678297 680644 851790 832522 887656 887888 938232 956181 917118 1011903 2140851 2243688 1324882 1137204 742987 724030 881370 885463 934336 939292 965568 982334 1097604 1094210 5004150 5133591 39.85 71.3 1
13:01:00 2024-01-24 675523 664000 212357 207850 334028 342807 350840 347138 225257 224334 273140 276779 311598 314483 4206429 4577254 6421673 6282391 1150311 1181389 306775 272261 283024 286799 317070 309170 310579 311073 219003 220273 723443 684956 1553294 1498879 465450 464583 678888 680644 851153 832249 888922 889513 936903 957534 918258 1010423 2139178 2246872 1300187 1138014 742456 724543 881370 885693 934336 937543 964618 982334 1097604 1094247 5011477 5160303 39.85 71.3 1
13:01:01 2024-01-24 675255 663495 212344 207816 334028 342843 351371 348483 225066 223585 273177 276902 311598 314483 4208796 4579199 6406110 6272931 1149413 1180431 306135 270369 283179 286597 317035 311929 309860 311510 218720 220484 724914 683311 1544230 1497411 466113 465241 678888 681647 850585 832522 888922 892111 938232 957534 917770 1012625 2142373 2247824 1326801 1136395 742987 725607 881370 886266 934336 937579 966028 982334 1097604 1094283 4990025 5141968 39.85 71.3 1
13:01:02 2024-01-24 675523 664962 212393 207885 334028 342650 351866 347697 225066 223585 273756 277130 313998 314926 4205437 4588678 6406110 6277944 1148593 1180579 305459 270782 283276 286548 320140 310544 309821 311546 219214 220202 731902 684329 1554347 1498166 465122 465241 678617 682131 850549 830162 888922 892148 938232 956857 917604 1012625 2142373 2249690 1300187 1136395 742987 725607 880671 885559 935000 937579 966028 981595 1097604 1096607 5009976 5132602 39.85 71.3 1
13:01:03 2024-01-24 675523 664000 212384 208651 334028 342843 351618 348221 225066 224243 274059 277130 311633 314962 4209443 4589873 6415261 6283835 1149489 1180579 305459 273031 283130 286799 318441 309674 311051 310824 219156 220343 734172 684956 1532239 1497337 466113 462510 678888 678608 848740 833307 892461 888217 934877 957534 918990 1010878 2139330 2268502 1323318 1133971 745646 728701 882457 880345 931650 942992 962901 979501 1091287 1097384 4990063 5126262 39.85 71.3 1
13:01:04 2024-01-24 672652 665939 211545 208526 334024 341771 351618 349237 225257 222827 277953 276290 312095 316533 4219331 4572684 6490398 6265787 1144462 1182193 305661 270782 283833 284650 320446 310900 309967 312055 218344 220484 731186 679448 1559105 1507802 467211 459800 676968 680644 848740 831931 890485 891479 934877 954156 919679 1016836 2142373 2262076 1319125 1128689 743325 728835 880118 878734 935682 945731 964618 978804 1088384 1097384 4982897 5126412 39.85 71.3 1
13:01:05 2024-01-24 676483 664460 211501 207850 334028 341735 350558 349309 225414 227197 277720 278316 313813 317548 4216431 4535435 6472259 6265354 1141314 1180579 305494 269581 284067 284800 318852 310607 309639 312019 218379 219574 720042 684049 1555206 1505006 467946 462672 678888 684556 848740 828985 887846 894719 934877 952101 921021 1019775 2145422 2259430 1334477 1128689 741397 728046 882425 878734 931650 945731 970274 976679 1088384 1094247 4961481 5132602 39.85 71.3 1
13:01:06 2024-01-24 676483 665473 211719 207816 333731 342843 349747 347138 225798 224448 274580 277729 313592 315262 4210685 4536308 6472259 6268975 1145721 1180809 307064 273417 284036 284872 319701 309170 309639 312090 218040 220484 727856 681883 1569452 1508073 467946 459836 676968 681647 848703 830162 889183 894354 935540 953483 918303 1019049 2142373 2258871 1319020 1128689 742987 729514 880118 878734 934336 945731 967441 979264 1087612 1096607 4995179 5137549 39.85 71.3 1
13:01:07 2024-01-24 676483 665012 211693 207846 334019 341771 349783 348502 225869 224290 274735 277343 313735 315298 4213696 4538665 6471614 6274304 1138066 1181315 306349 269581 284152 285098 318994 309170 309639 311792 218720 219763 727856 686424 1562887 1502072 467578 462510 679887 684556 848703 828985 890485 894830 932821 946710 920984 1021998 2145539 2252882 1328436 1127083 740340 728701 883170 877869 931650 944552 972387 976605 1085301 1092664 4961481 5132602 39.85 71.3 1
13:01:08 2024-01-24 673888 665675 211689 207781 334019 342915 350553 348879 226361 224484 273913 277112 313956 315370 4207678 4525391 6461683 6265354 1137954 1183936 306454 269581 284067 285624 318958 311658 309170 311546 219402 220449 724914 688389 1538897 1498879 467946 462510 678888 684556 847500 828985 891928 893119 932125 946710 922130 1021268 2150117 2256079 1324670 1125480 739285 728701 884304 877782 931650 945064 972387 975910 1085301 1093849 4981779 5125310 39.85 71.3 1
13:01:09 2024-01-24 676964 665482 211693 207837 335764 342555 351843 349022 225816 224204 273913 276991 313259 315334 4210685 4528222 6462934 6264478 1145758 1180579 304573 270369 284067 284702 319029 309639 309387 312749 218040 220106 731186 683070 1536456 1507412 467247 459872 676931 682343 848703 830162 889815 893451 935576 952101 918339 1018323 2142373 2260473 1298575 1128689 742987 728871 880118 878734 934336 946400 967478 979501 1087358 1094247 4961481 5136265 39.85 71.3 1
13:01:10 2024-01-24 676483 665944 212101 208257 336531 342591 350414 347031 226008 224519 273913 279028 313920 317096 4205437 4524617 6462934 6270258 1138066 1180579 306419 269581 284267 285521 319029 314700 310726 312055 219498 220106 711466 684918 1537119 1501681 467946 463659 678888 684556 848740 829573 890485 894719 933518 952101 919716 1019775 2150117 2252882 1311517 1127083 740340 728051 882425 877746 931650 945731 971288 976679 1086841 1094283 4971123 5132602 39.85 71.3 1
13:01:11 2024-01-24 677371 665661 212097 208252 336383 342735 350414 347275 225310 224707 273877 277060 313956 314483 4200412 4530974 6471116 6265354 1138066 1180307 306384 269581 284170 285485 318994 309639 309918 311800 218755 219763 721719 684956 1571914 1503138 467983 463038 679850 684556 848740 830162 890448 894719 934179 952101 921711 1019775 2148590 2252882 1335969 1127431 740340 727360 882544 878734 931650 945731 970311 975947 1086070 1093473 4975655 5134783 39.85 71.3 1
13:01:12 2024-01-24 677297 667633 212181 208352 335877 342699 350342 346924 225974 224519 273804 277130 312781 314926 4213696 4522545 6472029 6265354 1136409 1180579 309565 270145 284085 285450 318958 309603 310544 312071 218720 220414 723443 691844 1535653 1497102 468110 463164 679850 685270 847500 826564 893022 897375 932784 946335 920984 1022726 2151646 2259282 1315253 1127083 739285 728701 884424 881410 931650 947069 973081 976642 1086783 1091012 4963078 5144256 39.85 71.3 1
13:01:13 2024-01-24 674969 665793 212549 208357 333834 342699 351686 346681 226078 223137 274059 277938 312281 316009 4199070 4528707 6472149 6265354 1138066 1183095 307813 272995 284466 286244 319925 310326 310109 311038 219367 220449 724914 688881 1543530 1500296 467909 463855 680332 686017 848703 828985 893203 898185 934142 952029 922329 1025764 2154708 2259282 1319020 1125480 739285 728701 885559 878989 931650 945731 973081 978492 1085301 1091049 4972358 5137412 39.85 71.3 1
13:01:14 2024-01-24 677445 665807 212181 208318 335804 342627 350486 347067 226113 222792 272457 277729 313777 315406 4202063 4525391 6457586 6265354 1138028 1182155 307347 270111 284032 285557 319441 311892 310073 311720 219214 220449 734172 688881 1557122 1498166 467946 463293 679850 685529 848101 828985 893059 897264 932784 946674 921638 1021603 2151646 2257680 1311486 1125480 739285 728701 884931 879984 930989 944515 973081 976605 1085264 1094278 4978522 5141086 39.85 71.3 1
13:01:15 2024-01-24 675449 666956 212181 207703 334019 342843 350768 346580 225893 225116 274689 277516 313735 314411 4210685 4513260 6462810 6265354 1138769 1180579 306883 270334 284466 285521 318994 311990 310073 311510 219745 220449 724914 688881 1543530 1501793 467909 463330 678888 685529 848703 830162 893022 894498 932784 946637 922365 1021997 2150117 2256079 1322786 1125480 740340 728701 884931 879984 932317 945731 972387 976605 1088405 1094315 4961879 5124017 39.85 71.3 1
13:01:16 2024-01-24 676446 665761 211684 207781 334019 342843 350234 348633 225974 227552 273950 277130 317503 315442 4202100 4518047 6472029 6264949 1138066 1183095 305494 270334 284524 284937 319665 310864 309387 312019 218497 219692 711363 684642 1557597 1503138 467946 459872 678888 684283 850549 828985 890190 894719 934142 952029 921021 1019775 2142373 2252882 1307819 1128689 740868 728701 881370 878734 931650 945731 972020 979876 1089955 1094101 4971311 5131654 39.85 71.3 1
13:01:17 2024-01-24 677445 665916 211728 207807 334340 342555 350804 346823 225379 222792 273950 277130 313223 315184 4202166 4532432 6462810 6265354 1136409 1180579 307132 269546 284085 285477 318923 309603 311134 310784 219156 220414 726385 688881 1560303 1498166 467211 463623 679850 685529 848101 827736 893059 897375 932784 946637 921021 1022726 2151646 2256079 1313370 1125480 739285 728429 884424 879117 930329 948651 975082 979876 1087465 1095979 4976095 5122489 39.85 71.3 1
13:01:18 2024-01-24 677445 665953 211693 208248 333735 342807 350203 346615 225449 224851 273913 277225 313295 314926 4199305 4516118 6462934 6265354 1137255 1180311 307813 270334 284272 285592 318958 309639 311261 311038 218720 220449 726385 690361 1565247 1498879 467578 463164 679850 685529 848101 829573 892540 894388 932748 946637 920984 1022726 2151646 2259282 1315253 1128689 739285 728701 885559 882415 932982 947306 974394 979989 1085313 1092838 4963998 5126224 39.85 71.3 2
13:01:19 2024-01-24 673607 665657 211728 207850 334019 342879 351938 346580 225624 223137 278076 277199 313413 313933 4205437 4506846 6457586 6265547 1138066 1180579 306419 269546 284466 285521 319441 309674 309821 311510 219402 220414 723443 687280 1543816 1503138 467946 462510 680815 685529 848703 829573 890712 894719 932784 954831 922329 1021231 2148590 2253938 1328436 1127083 740868 728701 885733 881844 933019 945586 972968 979989 1087559 1095979 4961406 5134783 39.85 71.3 2
13:01:20 2024-01-24 676853 665871 211719 207850 334028 342361 350661 346615 225449 227552 277683 277130 313009 316195 4205437 4524617 6462934 6260488 1140767 1180579 305424 270747 285026 285485 319925 309639 310073 312713 218005 219754 714182 683979 1577116 1507412 469119 459872 679579 682615 848703 830162 889146 895305 936903 953447 920984 1019775 2143375 2266898 1321044 1131104 745646 732853 882313 881235 936958 945586 968554 983162 1090630 1097201 4991178 5126224 39.85 71.3 2
13:01:21 2024-01-24 673423 665688 211658 208616 335909 342253 351371 349519 225449 227552 274276 277212 317128 315478 4202063 4537481 6472149 6265354 1140767 1180579 305246 270782 284902 285339 319961 311818 309639 312419 218344 220260 715591 682860 1555557 1507412 469077 459872 678407 682615 848740 830162 890309 891780 936903 953410 919642 1018965 2145422 2260473 1311486 1132216 745646 732295 881370 880609 935627 946923 970632 981448 1088384 1097384 4990366 5122565 39.85 71.3 2
13:01:22 2024-01-24 676964 665688 211587 207811 334019 341771 350275 348747 225800 227197 278076 277195 313116 315478 4205437 4525391 6471726 6255975 1140070 1183095 305956 269581 284466 285192 318958 311892 309603 311394 219214 220070 717183 684918 1549621 1503138 468610 462510 680332 684556 851153 830162 890536 891826 934179 952065 922402 1019775 2145422 2257382 1315215 1132216 741397 730773 883252 879947 935645 946923 970125 977996 1088384 1094210 4977194 5123170 39.85 71.3 2
13:01:23 2024-01-24 677445 665953 211724 207850 335909 342807 349496 347102 226113 222638 274059 277203 313295 315478 4205437 4516118 6462677 6255975 1138066 1180583 307097 269546 284067 285985 318994 309639 310073 311038 219214 220484 724914 688881 1543110 1498166 467578 463200 680332 685529 848101 828985 893217 894388 933516 946637 920984 1022726 2156008 2258423 1313366 1128689 741397 730773 883881 881235 934262 947069 971695 977337 1088112 1097535 4961481 5130552 39.85 71.3 2
13:01:24 2024-01-24 676964 665441 211693 207842 334150 342879 350840 347138 226147 222638 277880 279493 313295 315184 4211441 4516118 6443785 6260564 1138066 1180579 306384 269546 284466 285049 319441 311929 311298 311983 219498 220070 729327 686915 1536673 1503138 467909 463715 680369 685043 850549 830162 891752 894719 932821 952065 920928 1023538 2154471 2261275 1307720 1131910 743517 732059 883252 880572 934336 947069 969095 981353 1090704 1097384 4995179 5130552 39.85 71.3 2
13:01:25 2024-01-24 677445 665953 211715 207842 335913 342807 349783 348466 226147 224851 277683 277164 313438 315478 4199066 4518047 6472149 6260886 1139919 1182823 305494 270404 284555 285103 319925 311597 309599 312933 218685 220106 720042 682860 1571571 1507412 467909 459872 678888 682615 848740 830332 889146 894830 935576 955154 923628 1022036 2145278 2265707 1319125 1132472 745113 731812 881370 879984 936330 948408 969170 979427 1088384 1097384 4994744 5111569 39.85 71.3 2
13:01:26 2024-01-24 677279 665953 211689 207850 335913 342771 351371 349442 225798 227233 277720 277199 311564 315478 4205437 4534663 6481487 6265354 1140767 1183104 305459 270369 284666 285584 320348 309639 310109 312055 218497 220070 715591 683349 1576421 1507412 467946 459872 678888 682615 850549 830162 889248 895084 938987 955383 923628 1019626 2145278 2268928 1294537 1132718 745113 729387 880744 878734 936921 945586 967366 978692 1088384 1098595 4989880 5136265 39.85 71.3 2
13:01:27 2024-01-24 675449 665446 211693 207876 335913 341965 350840 349800 225222 227197 277953 276902 311564 315514 4205437 4547039 6472259 6265354 1146537 1180579 306451 271161 284389 285049 320671 309351 310109 312713 218497 220520 720500 680908 1586028 1510213 467578 459836 678331 681610 848740 832091 893973 894354 938046 956072 921039 1016686 2145278 2272155 1315287 1134778 745444 729391 882425 883709 936995 944991 964581 979464 1091479 1098938 5000577 5139654 39.85 71.3 2
13:01:28 2024-01-24 673129 664000 211510 208865 334019 342217 351618 349836 224753 222827 278149 276675 317128 315406 4199080 4565259 6472259 6260208 1152196 1180579 304316 271196 283025 285285 320932 311156 310109 312713 218344 220484 721971 679448 1545221 1507412 466777 459836 678407 678608 849086 834855 896076 890471 934694 957497 921503 1018388 2145278 2273131 1325313 1134778 745514 728553 885103 882858 934336 945064 967750 982334 1094494 1099717 5000577 5139930 39.85 71.3 2
13:01:29 2024-01-24 673129 666207 211693 208782 335913 342843 351974 351353 225414 222827 272682 277130 313926 315514 4199145 4571753 6481585 6274733 1146134 1182923 305956 271231 284973 286615 320967 313332 311051 312647 219367 221173 721228 684956 1555989 1510213 470051 463200 680851 685381 853502 834224 892947 894314 939490 956035 924877 1022651 2151646 2262076 1315253 1134297 746604 732563 884304 880359 936921 950277 972387 983774 1090477 1097461 4972117 5132656 39.85 71.3 2
13:01:30 2024-01-24 677822 667358 212682 208535 334710 345903 351542 348711 226849 223516 272682 278395 312537 315514 4196190 4524617 6472259 6284112 1140730 1179139 307347 271231 285775 286943 320932 311052 311051 313957 219710 221138 720042 687897 1551317 1509555 470718 464868 682675 688149 855399 833706 892947 899817 938171 956711 924914 1025031 2151646 2263910 1298575 1131518 743517 731526 884931 883746 934777 946556 974469 979539 1091053 1096607 4961444 5141968 39.85 71.3 2
13:01:31 2024-01-24 676483 667831 213015 208500 336454 345415 351938 347697 226498 223551 272717 278430 312572 314962 4214802 4524504 6472259 6284149 1141314 1182923 308314 271611 285846 287001 320932 311087 311523 313004 220811 221830 727856 691844 1542275 1505855 471463 466600 684690 689932 854790 834892 899481 903666 940861 955579 927695 1029127 2166926 2274493 1311486 1134778 744384 737736 894816 889243 939536 957524 981729 988827 1097604 1103363 4976135 5160698 39.85 71.3 2
13:01:32 2024-01-24 675830 673045 214562 211852 341656 346411 359540 355432 229450 225669 278741 284867 317392 322454 4223334 4484809 6584164 6368520 1154996 1210156 314893 278956 294953 296166 331883 323931 323615 326690 225666 226330 739625 710434 1572541 1518924 479717 478404 695949 707058 885509 857711 916866 931603 975007 984882 944896 1052998 2225826 2322174 1338316 1179379 769533 753683 927073 924965 965786 979250 1011209 1029094 1136320 1136464 5062753 5265469 39.85 71.3 2
13:01:33 2024-01-24 701267 689172 218655 217765 354047 360907 374275 373465 233326 232135 287882 293506 329173 329345 4311254 4692295 6705394 6490444 1202226 1254338 324682 284773 305974 305499 345199 336217 335614 338140 230045 233299 742568 722330 1629048 1553205 488204 481890 706727 715847 901182 875019 935015 943494 985598 996106 955513 1068057 2275421 2365461 1466945 1184641 776140 763412 943591 934616 976363 991883 1023962 1034873 1146293 1144712 5090929 5314492 39.85 71.3 2
13:01:34 2024-01-24 706262 702380 218311 215927 357676 365115 381971 382292 236623 233570 297609 299968 330876 335464 4358390 4727313 6752021 6542047 1229530 1278012 323651 286079 309179 310264 353703 341128 342050 342278 230763 233335 758750 725445 1599362 1562503 488974 483327 707393 714322 897384 871196 934300 940672 975620 988324 948641 1061140 2287479 2369663 1460961 1181963 774483 761214 939545 931562 971321 982453 1016901 1029094 1139619 1133222 5103687 5319909 39.85 71.3 2
13:01:35 2024-01-24 715792 703291 215883 213224 356601 365115 384373 382060 235564 233535 292697 300845 331906 333469 4364648 4747930 6779997 6551419 1236596 1287471 321750 283616 310946 310451 355314 341717 339581 344747 228015 231920 765094 721296 1635666 1561779 489158 482072 697223 709074 892555 863287 918265 931599 967552 975766 931622 1041818 2281460 2369649 1456971 1175316 765157 754218 931659 922342 959310 975067 1001671 1013800 1125264 1119937 5094565 5314057 39.85 71.3 2
13:01:36 2024-01-24 716571 708369 214401 209960 353294 360799 383152 380350 234046 236627 297265 299182 335960 331417 4367844 4750445 6770672 6551419 1241856 1292686 317840 281326 308938 308178 351749 341473 338521 339532 227584 229051 746981 719233 1594073 1557352 483666 476304 690045 696980 876399 851616 904595 913159 948770 955579 917770 1025923 2266136 2356519 1335969 1163205 755832 744730 913862 907848 947398 963231 988962 997404 1105255 1100139 5069988 5292595 39.85 71.3 2
13:01:37 2024-01-24 711910 707374 210996 206515 348773 355999 382274 380946 231469 231289 291733 295974 327191 331848 4358428 4691105 6714954 6527032 1251309 1289303 312006 277495 306046 306586 349523 339469 335732 334591 225348 224516 742368 710753 1605401 1558457 479598 474357 684135 691687 859691 839381 897634 901209 927714 945073 908504 1006002 2253643 2363207 1326553 1143264 748104 739621 901911 893414 935476 954822 970311 973756 1085799 1089472 5094565 5280611 39.85 71.2 2
13:01:38 2024-01-24 712328 709411 207332 208596 345565 351929 379015 376053 230370 227883 288689 296502 325188 331183 4367844 4623622 6697495 6536871 1244416 1287397 308279 274918 302053 305129 346239 338582 331323 337382 222677 223374 742368 703713 1606537 1549237 475828 472690 674982 679644 857960 838191 878365 884244 922373 938638 889462 987059 2232167 2338941 1309603 1147340 748361 728701 889377 892781 931650 937965 954377 970176 1088384 1081195 5114914 5289990 39.85 71.2 2
13:01:39 2024-01-24 719707 711269 206365 204074 343033 351893 378907 376053 229210 227813 288098 291724 325679 328468 4373823 4732550 6762239 6537068 1245142 1294817 308314 272060 302770 303240 348779 336236 333085 333830 221502 223443 737850 712075 1585920 1552540 473400 465567 670706 678128 852123 827810 875818 882954 911881 922191 882904 984509 2235098 2348147 1330639 1145707 740340 728361 892355 880308 917177 936641 954377 959446 1063820 1071050 5107611 5295589 39.85 71.2 2
13:01:40 2024-01-24 715531 713544 209347 203789 343493 349799 378943 374364 233264 226054 287252 292656 324175 329975 4395836 4663722 6734365 6564827 1253098 1294889 305956 271645 302513 304165 345476 339062 330822 333830 221289 223613 738140 704719 1584469 1555852 470718 468742 671658 673395 847500 827810 866889 873167 905432 919596 876266 970246 2223198 2335626 1322963 1143264 740340 721363 880118 884295 921030 924862 939581 959446 1069917 1069201 5117016 5314771 39.85 71.1 2
13:01:41 2024-01-24 726825 712183 209821 201840 344973 351821 378302 375489 228809 226019 287261 294688 325188 327164 4424457 4811408 6819462 6579535 1247741 1302200 308619 269546 300785 302354 346032 336253 333505 333830 220123 222067 739625 713092 1587038 1553643 470051 464583 664346 672440 843232 820942 865237 871251 899896 909193 868627 967375 2220416 2343158 1319125 1140790 734040 725607 883051 872449 908009 927551 942335 946312 1054615 1054738 5160357 5312328 39.85 71.1 2
13:01:43 2024-01-24 722506 717451 205471 202510 343042 349630 379015 375789 227941 224972 287693 291511 324680 330186 4439913 4693804 6757491 6588852 1258877 1300401 305160 274601 302133 302941 345476 338067 328755 332315 220123 222141 739550 703713 1582337 1556248 467615 466559 664346 665552 839520 819778 858416 860790 894613 910665 860703 957225 2216553 2328960 1313368 1143264 735085 715412 871478 876243 909978 913210 928885 945976 1059075 1051674 5107611 5329275 39.85 71.1 2
13:01:44 2024-01-24 726386 719045 205191 200402 344710 349103 377733 375489 227150 224764 285650 294153 324965 326996 4449218 4839294 6826624 6593333 1249933 1300438 306451 269778 301597 301401 346275 335505 328791 333041 218532 222453 739119 711061 1617899 1555144 468375 459800 656750 667011 836512 811146 851910 861399 889737 897750 856610 955820 2219767 2333042 1309529 1136395 728893 717443 874477 865794 897496 915870 930282 932912 1039437 1047925 5173449 5329275 39.85 71.1 2
13:01:45 2024-01-24 724392 722421 203585 200537 341692 346482 378691 376917 226383 225152 286638 290978 323061 329792 4461953 4729939 6791537 6602827 1262095 1305837 303307 269173 299074 300487 342870 336527 328791 329311 218755 220520 737194 705350 1579979 1558457 461388 459800 659617 659805 829674 811722 850301 847954 881818 902199 850343 939479 2213405 2319123 1305691 1133165 727337 709074 864050 867615 901261 901632 917505 932912 1044358 1036445 5141213 5355641 39.85 71.2 2
13:01:46 2024-01-24 732856 723710 204259 199045 340640 349924 377446 373923 225345 223482 284014 290978 324784 324347 4480227 4843038 6839658 6602988 1253501 1307727 303271 268122 299038 298633 345512 336217 327555 331310 219578 220520 740569 707746 1626794 1557352 465119 459498 651421 663234 830300 801933 839229 855410 880831 883578 841833 944286 2216553 2324784 1327053 1134778 722640 710922 865927 857803 889043 901632 919476 923586 1032332 1035811 5181930 5351821 39.85 71.1 2
13:01:47 2024-01-24 727935 727792 202031 198967 340793 346883 378763 373661 224614 224585 284951 289070 324736 328359 4484505 4766560 6801064 6631050 1264773 1309584 300868 266594 299292 300795 344855 335143 327360 328742 217292 219044 745771 703713 1585934 1558185 461384 458327 653270 656818 824289 804784 839765 842984 873875 886929 838393 927426 2202702 2311320 1315315 1136929 724189 703566 857291 862078 890856 892510 908912 925562 1033069 1018323 5144955 5369822 39.85 71.2 2
13:01:48 2024-01-24 731059 726793 202058 197836 340676 345758 377518 374150 223852 223853 283183 289250 321677 328395 4508345 4887829 6869267 6649989 1261091 1313382 301114 265555 297248 297694 344855 332356 326740 327450 217878 219692 740025 713092 1580990 1558457 459791 454443 648627 654955 815135 795538 839765 841811 864681 874492 838159 927389 2204270 2317202 1313368 1119364 716487 706208 853347 850392 885670 896999 898701 909923 1023915 1029670 5230332 5376898 39.85 71.2 2
13:01:49 2024-01-24 740125 728858 201151 197184 337577 346773 376365 374258 223921 222287 282949 289536 322961 324347 4498521 4847543 6863926 6640329 1264323 1307653 298141 264926 295614 297694 342879 333366 324830 328214 216347 218668 734769 706735 1607224 1552540 456801 453482 642216 648492 816363 793282 827730 836985 864681 870520 824525 920189 2198008 2286942 1323140 1127885 711229 698560 854863 848583 873848 888604 905145 908551 1010997 1016718 5161126 5367465 39.85 71.2 2
13:01:50 2024-01-24 731965 729314 200201 195378 337719 342879 375399 372149 222955 221586 283831 289250 321293 324119 4518548 4839858 6830198 6650182 1277126 1312449 296789 263272 293779 297239 342555 330312 324830 326690 216652 216637 739119 701709 1610400 1562889 454855 448076 643620 644820 811551 792157 824368 827791 855488 870520 821020 908881 2185590 2292906 1302844 1125480 712752 692959 843081 848583 876058 879575 889137 908203 1018122 1012354 5163325 5376898 39.85 71.2 2
13:01:51 2024-01-24 738408 728858 199019 199036 336733 342217 374012 374112 221721 220524 283029 286664 320321 324095 4530318 4920755 6872990 6649882 1260714 1313382 296754 260865 294470 295635 342602 329047 324794 324816 215435 216661 742568 712075 1579099 1555852 454209 448275 637238 645735 802603 782950 820716 826545 844968 861455 819745 904707 2185627 2305382 1321184 1112973 707692 696017 839225 834506 871301 883347 887128 896461 1011096 1011681 5244713 5376619 39.85 71.2 2
13:01:52 2024-01-24 742102 729824 197776 199036 336247 342242 373711 372149 220987 219118 282230 287683 320036 321406 4530318 4861360 6882577 6668639 1264323 1311585 295294 260900 292028 295749 340260 329350 321884 324852 213864 214962 744039 701709 1588843 1552727 450641 448056 633049 638131 804803 779591 813526 822931 846834 854837 807026 905204 2185627 2271269 1296096 1119364 701601 689861 841286 836319 862742 875261 887128 894112 996111 1002487 5184204 5383777 39.85 71.2 2
13:01:53 2024-01-24 733080 728160 197608 194703 336388 340117 372822 369984 219816 218110 281796 285295 318835 322383 4549075 4850233 6849456 6688439 1273781 1312449 295258 261347 291513 294077 338436 328320 322372 322849 214085 214227 748452 703713 1576019 1558457 447912 445081 634882 636515 798925 779554 811211 814048 840807 856046 804862 892312 2170191 2276107 1289884 1119364 703882 683879 834008 837252 865237 868204 875586 893940 1001861 996640 5175125 5388795 39.85 71.2 2
13:01:54 2024-01-24 739995 729801 196512 194401 335918 338306 374094 369911 223711 218402 279599 283934 317392 324445 4558454 4947754 6902221 6664541 1260714 1309621 294287 259992 297196 292573 338175 329207 320945 320540 212710 216016 741096 707746 1593938 1553643 447596 441737 629475 636515 791136 774292 809406 810589 833513 846186 804862 890153 2168649 2298851 1284016 1106095 702493 689427 827776 825601 860330 870666 869476 881900 999017 993825 5267505 5392879 39.85 71.2 2
13:01:55 2024-01-24 743158 731920 200311 193913 331650 338579 372131 369911 219565 217724 279563 284286 317427 320557 4558454 4896289 6952974 6678866 1244186 1309715 293462 258175 292675 291436 335600 329907 317937 320896 211415 214201 741096 709774 1622809 1540017 445266 441845 627021 635613 793420 768172 802041 809441 829836 838437 796692 886317 2170191 2280426 1287928 1106971 694996 686491 829267 820813 850480 866291 871758 876380 984169 988224 5235028 5383777 39.85 71.2 2
13:01:56 2024-01-24 733269 734455 196567 192802 329960 339365 369857 365451 220026 216340 277850 283870 316400 317856 4567833 4849927 6845275 6678866 1268030 1309658 290519 257380 290746 289809 335573 329440 317013 318923 211380 213265 730048 698313 1580527 1553643 443058 441079 626576 628633 792258 769260 793130 802520 827906 839025 788653 878489 2160918 2250732 1278824 1111761 690554 679593 825735 819820 846378 859677 867545 871722 977745 979159 5212828 5387022 39.85 71.2 2
13:01:57 2024-01-24 735094 731915 196296 191896 329934 336813 369966 365451 218883 215634 277618 281977 315191 321048 4567833 4867775 6864537 6696776 1282195 1309658 288759 256984 288365 288965 336377 324532 316721 317960 210319 212967 739625 697316 1596515 1565111 443063 437993 623610 623160 781942 764537 793138 795506 825293 837840 784140 872817 2154471 2260031 1303146 1113206 688558 675296 825193 820776 839377 847442 863923 871140 973286 974178 5140907 5402535 39.85 71.2 2
13:01:58 2024-01-24 732039 732865 196025 190651 330402 336813 369561 364356 218883 214932 275884 283317 313515 319316 4586590 4912208 6827019 6677741 1271335 1309621 288724 254553 288631 287007 334322 324496 315816 316775 210026 211671 734769 702323 1572937 1555852 441872 437583 622117 626406 778552 763453 793130 792176 816395 829424 783998 868197 2148169 2247750 1295390 1113206 689051 674817 816463 813753 839451 846177 857148 868164 972105 966659 5182158 5393156 39.85 71.2 2
13:01:59 2024-01-24 734196 733006 194858 190488 327870 336575 369561 362649 216816 214932 274391 281841 313480 317371 4595969 4952403 6878612 6668639 1261714 1309621 287884 253772 287163 287391 333649 322949 315816 315753 208501 211706 730048 705726 1576604 1549237 439124 432759 616058 622719 774980 756402 787927 789859 811708 829763 783510 860567 2145278 2253610 1295390 1105430 688066 667424 811224 813434 837340 843779 850217 863751 966545 961030 5182577 5392315 39.85 71.2 2
13:02:00 2024-01-24 742167 732869 193590 189454 327874 332783 367601 364320 216110 213637 274163 280360 312537 319054 4595692 4979741 6919603 6669425 1256223 1307690 291700 252994 286472 291206 335646 322160 314892 315973 207672 210974 741637 703212 1573876 1549237 437847 431434 612496 620274 771653 750950 787621 790195 808673 825453 778192 855640 2139178 2254352 1293395 1097629 682686 664671 806617 811431 836744 839016 842840 860796 967520 961396 5192260 5380764 39.85 71.2 2
13:02:01 2024-01-24 745180 731828 193861 188198 326851 333523 364814 363229 215475 217995 273517 280591 317128 315514 4605348 4979741 6930277 6678018 1240645 1308655 287032 251974 286369 286799 333396 323403 312982 315658 206990 209986 732270 704339 1573380 1544397 438177 432723 609372 618076 771731 750298 782994 788474 802599 811324 773601 858802 2140523 2268928 1307216 1092943 681229 667607 805912 805909 830231 836648 839756 857655 961575 957543 5213997 5413563 39.85 71.2 2
13:02:02 2024-01-24 744611 732869 193273 187574 325866 331776 363721 364111 214773 214348 272682 280129 312416 314447 4610932 5003413 6939629 6669274 1249970 1307690 285517 251378 284937 285250 332855 321410 311086 315802 207638 209039 741637 701317 1618841 1546769 436310 430114 607301 615820 768956 746726 779104 784043 801461 813977 768895 848829 2132697 2259282 1270587 1091363 678647 662059 800306 802483 827879 833357 838766 851444 957392 955442 5220477 5413563 39.85 71.2 2
13:02:03 2024-01-24 743061 732860 191730 187869 325014 332513 363140 363084 214406 213747 273526 278889 312416 314701 4624105 4991187 6977037 6706154 1249026 1305837 286392 251991 282800 285811 329809 320437 311015 313957 207638 208172 735212 703437 1585260 1535150 431997 432128 608040 617138 768993 744391 774413 779389 793263 806654 767767 848867 2128364 2254427 1291401 1088284 676711 661715 796875 793222 824516 829487 830000 842743 956587 951966 5276647 5407791 39.85 71.2 2
13:02:04 2024-01-24 742348 732874 190460 187570 323046 331925 364608 360970 212753 214348 273370 275522 312416 311520 4626878 4979741 6947854 6715533 1263419 1304875 282877 251991 281372 284379 329845 319468 310579 314914 205715 208027 748253 696320 1596981 1547221 431316 430257 603224 609964 765723 740065 768441 777717 795635 804835 761187 846490 2126095 2244751 1285416 1084377 673821 661811 794569 793263 819847 828728 830430 842092 950327 947720 5263718 5421292 39.85 71.2 2
13:02:05 2024-01-24 741337 733903 190289 186952 322520 329773 363579 360970 212753 213597 270766 275496 311942 311047 4630179 4986610 6952172 6696776 1244186 1307727 284512 249732 281407 283746 327821 319208 308270 311764 206182 206412 729327 704339 1576132 1535592 430702 428704 602367 610948 760851 737962 769538 774734 788892 802561 755808 838458 2120032 2246872 1294600 1085192 669228 656338 791113 793263 818105 819210 825651 842805 947394 939311 5209103 5422928 39.85 71.2 2
13:02:06 2024-01-24 744909 733903 190452 189635 324521 327185 363066 360970 212719 212128 270730 275651 308649 313455 4648843 5026104 6948422 6696776 1244186 1306918 281550 248925 281548 281716 326798 320752 307483 311038 205279 206136 738651 704339 1550309 1538426 430395 423710 599880 606050 756504 733569 768989 770368 784365 799166 753659 832511 2115291 2231706 1269457 1088020 668089 653086 787684 792139 814136 818021 820743 837196 939160 928583 5205383 5443717 39.85 71.2 2
13:02:07 2024-01-24 744044 733480 189230 189639 322747 328186 363579 359883 211408 211450 270657 274967 308614 312943 4639245 5026104 6947204 6691999 1253098 1303951 280350 248961 281741 280867 328317 319357 306340 309847 204456 207319 745222 699831 1567207 1543906 428255 422043 596341 604496 748618 729464 762986 765097 779728 799809 750007 825466 2108280 2217040 1290936 1088284 666367 649323 786407 784069 806555 816159 822530 829867 934110 928547 5182855 5421292 39.85 71.2 2
13:02:08 2024-01-24 735428 733908 188602 186113 320085 327723 360952 356003 211374 211049 269373 274585 307681 310785 4652241 4995331 6882789 6696776 1259296 1305837 280231 247265 279617 280005 325813 315302 309812 309397 204313 206736 764574 701317 1588159 1543906 426431 422043 598495 603052 749520 731714 759050 755652 779467 792738 745033 823050 2098651 2210045 1278727 1091387 660694 647415 788874 784043 800297 811423 823448 829741 924992 928844 5229883 5421292 39.85 71.2 2
13:02:09 2024-01-24 737265 730332 188006 185583 319987 324960 360988 356288 210722 209767 270204 274436 307396 310575 4645609 4957980 6864038 6722550 1277405 1304136 277527 247392 278223 278536 328541 315230 306622 309142 203135 205866 734172 690855 1572271 1555417 424899 419624 594691 595254 746864 728742 754254 756825 775270 791205 737432 824745 2104603 2188525 1292971 1082062 656947 647488 784177 774953 798032 816159 819936 820423 920965 930195 5267336 5417426 39.85 71.2 2
13:02:10 2024-01-24 738147 730291 186863 185324 317185 327723 358098 354117 210140 209078 268407 274436 306717 308851 4634850 4933141 6873027 6715571 1263419 1303863 276913 245799 278399 279811 324672 317122 305508 308524 203135 205144 727856 692340 1560697 1546105 421997 420850 590774 592660 747136 726677 748798 756758 777483 782115 738041 825157 2103788 2209797 1282796 1068166 656637 644987 777161 773725 802608 810209 807060 818016 929006 924808 5263718 5426798 39.85 71.2 2
13:02:11 2024-01-24 741395 733164 190746 185038 316609 324960 357595 354401 214281 209802 267013 274436 306254 306608 4664339 5022532 6985156 6724912 1250956 1300438 279340 245589 276658 279811 324347 315080 305795 306789 202496 205721 753464 697814 1568995 1537333 418949 418476 587246 594412 748987 719522 746511 754278 770556 780902 737430 818668 2096011 2216107 1288370 1070173 658349 643586 774957 774824 799164 802446 804659 819839 923647 918406 5207351 5455410 39.85 71.2 2
13:02:12 2024-01-24 746146 729967 190880 183893 317158 322777 357595 357541 210801 208391 266416 272693 304375 310785 4685774 5037576 6952172 6691999 1247741 1304092 278056 244627 277278 277351 324816 313865 303048 306789 201156 204104 745837 696322 1571657 1537834 420914 414876 586345 593645 738101 717484 747067 751458 770082 781563 735987 809332 2086739 2194901 1274657 1075920 654184 638372 774957 774274 788828 798884 810624 816198 909166 917183 5229883 5422928 39.85 71.2 2
13:02:13 2024-01-24 737265 730368 190376 183280 316132 321835 357308 354520 210360 207563 266826 271447 303916 309908 4664339 4986648 6859040 6720115 1278897 1305988 275280 244526 275073 277351 324744 313333 303901 305531 200840 203523 740676 687897 1560841 1549237 417105 414929 586918 588120 735451 719012 741364 745896 769466 775522 728821 811714 2083515 2179060 1289406 1072737 649545 642070 774957 765874 791103 801208 800135 806963 919716 910556 5295721 5411726 39.85 71.2 2
13:02:14 2024-01-24 740246 730071 186473 183285 315551 322813 355379 354020 209231 207742 265156 270243 306721 305494 4673705 5028978 6966505 6727029 1250273 1300312 276212 242991 273429 277351 322252 312365 301809 304351 200302 203532 750290 694335 1574069 1528569 416543 413493 583537 590416 738101 713298 741364 746929 760849 770845 730374 806996 2083775 2213183 1285849 1066648 650932 635599 765737 769823 788864 793504 801312 811682 908041 906678 5179155 5422928 39.85 71.2 2
13:02:15 2024-01-24 732480 733370 186608 182348 316001 320825 354348 351992 210213 206416 264009 271862 308220 306464 4673705 5026819 6877496 6702680 1262517 1305953 274544 243689 275073 275620 322478 313369 301139 303887 199653 201339 726069 690855 1581396 1547221 417766 409770 581690 583580 729309 717916 737538 738598 757314 772001 720280 804866 2080423 2170137 1277437 1071210 645765 637361 770538 762317 784229 798029 793084 802393 911849 910638 5252053 5440050 39.85 71.2 2
13:02:16 2024-01-24 740347 733384 185507 182053 314083 320896 353745 352028 208904 207061 263499 269985 302720 304100 4685748 5061113 6994481 6740529 1249680 1300423 273932 243689 274367 275548 320493 312667 302357 302822 198993 202256 750290 693830 1561598 1530797 414185 409734 577633 586173 733034 708290 732332 738526 754699 764065 724552 804716 2077466 2203963 1284216 1064019 647610 632417 761370 765604 784168 792315 795392 803917 903713 902847 5190266 5430671 39.85 71.2 2
13:02:17 2024-01-24 732807 732961 185464 180909 314525 318816 355505 349800 208987 206026 263061 270173 302296 305458 4689756 5041167 6897560 6716285 1254890 1302274 273862 242177 275377 273831 320493 312039 299386 303669 199201 200358 739161 695234 1554149 1537333 415104 409964 581330 584508 725750 711269 736137 736934 755242 766400 715348 797218 2072611 2160907 1268552 1069686 640272 632902 765737 756384 778520 791755 793129 797616 903801 905405 5291826 5427202 39.85 71.2 2
13:02:18 2024-01-24 742315 734133 184250 181439 312104 318852 354002 350593 206890 206026 268561 267682 303929 304552 4681522 5045582 6980469 6735150 1252570 1296619 272157 241971 272675 273065 318664 311156 300108 302046 197474 201165 749695 691863 1572833 1521578 409883 409746 576407 582849 728881 701547 728037 735982 750057 757423 719601 792982 2068194 2191872 1259295 1061898 641183 625456 756517 758902 777345 784346 790836 798826 893497 896604 5205591 5440050 39.85 71.2 2
13:02:19 2024-01-24 737879 733908 184543 179984 313826 318408 353734 349237 206890 208418 264460 268055 301097 306436 4692435 5026061 6876712 6726914 1273405 1298538 270535 241425 270495 271886 318958 309292 299401 301321 198625 199557 761415 685934 1575179 1535150 409657 405682 577363 579139 724722 706286 723655 728452 751418 757314 710381 793019 2068194 2177750 1280063 1057094 636413 627060 754337 751726 779660 784346 786040 792987 900786 893731 5227941 5442850 39.85 71.2 2
13:02:20 2024-01-24 742492 733638 183918 179382 312833 317915 351902 349800 206213 203829 263305 266834 300429 304278 4699135 5068598 6961604 6706852 1241903 1296619 270500 240268 273049 270267 318974 310241 297579 300071 198142 199071 751155 690855 1563984 1527481 410825 403920 571741 577836 717585 700089 726824 729373 743433 757459 712711 786102 2054381 2157863 1275909 1069686 639143 623734 759474 754241 771621 782068 788381 788344 889398 894991 5269079 5427202 39.85 71.2 2
13:02:21 2024-01-24 737265 732869 183054 179370 310900 319535 350239 346615 206856 205435 261788 265990 300747 302255 4688219 4993928 6905009 6736174 1255091 1298501 269454 239665 270603 269855 315874 308929 297363 300197 198066 197828 744298 683979 1567745 1532930 409657 404505 570121 572697 719661 699096 719370 731032 746736 755912 712401 790134 2061851 2179295 1266517 1054198 639143 625210 751630 752416 774362 775369 781500 791496 887043 889747 5192260 5427202 39.85 71.2 2
13:02:22 2024-01-24 732013 733388 183049 178531 310690 315911 351830 346615 206247 205147 261680 266649 299800 303401 4688295 5047324 6880386 6717230 1262778 1300259 268516 238553 270603 268964 315788 306288 296771 297811 197509 197759 751155 683349 1553166 1540017 409365 402092 570526 573195 714505 701083 722280 722444 744414 755112 702048 783738 2058648 2147119 1280762 1060387 633699 625505 754337 746634 767660 779900 774478 785420 894131 883479 5254285 5443038 39.85 71.2 2
13:02:23 2024-01-24 741400 732860 182308 178497 308301 317734 349184 345538 205218 204716 260870 266429 299800 302621 4708615 5083428 7006965 6725717 1241972 1293970 269593 237816 268419 269409 315622 308082 296497 297811 196955 197175 753108 693830 1550507 1517736 405603 402622 568069 574391 717585 697118 718277 724603 737924 746160 704110 782585 2049649 2167083 1271756 1052325 632523 616392 744886 747164 763522 773016 781263 783767 880629 880437 5258099 5430671 39.85 71.2 2
13:02:24 2024-01-24 732444 733001 181283 178215 307343 313527 350768 344465 204298 204285 260800 264785 299346 302976 4705156 5035675 6917981 6735150 1270392 1294889 269308 237413 267147 270797 315766 304533 296497 296937 196402 196560 751155 687280 1552787 1530797 403845 400224 568911 571165 714452 696588 713330 719541 738190 743991 699856 783738 2052566 2160944 1271756 1051089 627956 618244 744088 737603 767906 773854 772201 785420 888556 874429 5225988 5434999 39.85 71.2 2
13:02:25 2024-01-24 738110 731563 180745 177375 307338 312897 349711 345538 203991 204285 259995 265970 297988 302181 4708501 5104291 6978788 6697420 1241016 1291218 268740 236680 267756 268898 317394 304497 294242 296650 195572 197038 758424 688881 1542262 1525904 404741 399730 565227 571570 708120 691863 716492 716994 733885 749344 700627 773872 2040376 2147119 1244758 1066243 627061 615438 747297 743048 759062 773116 774058 777965 880501 882045 5307296 5440050 39.85 71.2 2
13:02:26 2024-01-24 742130 732869 180711 177218 306380 313850 347049 345503 203878 203038 259995 264820 297960 300016 4717974 5068519 6955576 6744143 1250273 1291218 266941 237202 267040 269025 314914 305460 292170 297464 194812 195912 756638 684679 1562765 1521578 401419 400295 561332 569193 710328 687390 709070 717502 733366 742943 701161 774579 2043832 2170137 1235229 1047284 630551 614055 739651 742682 762406 766391 772276 779959 873224 875498 5224348 5449428 39.85 71.2 2
13:02:27 2024-01-24 735171 731920 180637 176261 306450 311948 347572 345468 203562 203003 259812 263904 297924 302083 4711684 5056241 6889784 6734290 1263791 1293970 266808 235844 267183 267731 314950 304594 294528 294735 194953 195267 758225 679448 1563933 1537333 402630 396849 561861 563375 705886 689903 709209 711141 729949 744959 692968 773985 2046737 2145597 1263449 1049418 624387 617623 738475 736898 761091 766463 764506 773961 877974 875498 5239288 5445715 39.85 71.2 2
13:02:28 2024-01-24 741298 731306 180672 180219 306410 311948 346183 345687 202791 202968 258178 264379 297888 302083 4727167 5122687 6983496 6706154 1236200 1292901 267031 234823 266884 266687 313480 304594 290401 295615 193894 195267 753464 687897 1541228 1521578 401063 395553 559127 565312 701188 683884 709209 710321 726627 742943 696026 766972 2031104 2137906 1257218 1053899 625276 610052 740677 737686 758775 765779 767674 769836 871333 874429 5276910 5445542 39.85 71.2 2
13:02:29 2024-01-24 739369 731833 179537 180285 306123 311474 345913 344955 202617 202365 258359 262294 297014 297270 4727447 5070026 6960004 6726767 1245458 1292976 266087 234427 263886 267320 310824 302540 291564 293049 193247 196340 755051 688881 1567066 1509555 398976 396885 560266 565312 706386 683364 709209 713302 721188 736664 691941 765125 2031104 2142556 1257218 1047284 624387 607363 737031 737245 751055 757450 765424 770892 866268 865487 5261526 5434999 39.85 71.2 2
13:02:30 2024-01-24 730727 731824 178373 180285 304691 312796 345485 342424 202336 201695 257132 262730 295671 296953 4730833 5028094 6913518 6743669 1258410 1290191 265608 234065 263886 266910 309883 303473 291494 291551 193542 195276 741221 679448 1536786 1521578 399221 395193 556547 560764 702253 682643 702499 711214 727064 735624 691941 765359 2034548 2148643 1233551 1041049 623498 612322 734539 734774 755399 757341 760075 769873 866921 866382 5192260 5445542 39.85 71.2 2
13:02:31 2024-01-24 728922 730784 179220 176774 305621 309519 345913 341942 202303 200432 256772 262730 296540 299352 4735921 5077275 6875895 6706154 1254890 1291144 264141 232985 263886 264428 311296 300565 290334 292165 192602 195276 755051 678478 1562587 1530797 397523 392016 558124 559500 700724 681845 698871 704961 721224 734586 683852 768468 2035624 2137906 1255142 1044017 617709 609118 733596 728724 753650 761771 757890 767032 870716 865122 5237360 5458633 39.85 71.2 2
13:02:32 2024-01-24 740347 729176 179216 176038 306771 308151 345668 343015 205686 201695 256341 261831 296215 297270 4741536 5122828 6981411 6707412 1238324 1289135 264388 232661 262973 263917 311109 300565 288847 291931 192298 195276 736006 688881 1539268 1518814 398380 391944 556547 562756 697219 680709 704892 701070 718374 734695 683852 758363 2026149 2128692 1256005 1051200 617269 607117 732792 728207 745134 761771 760698 766758 863750 866382 5307064 5442812 39.85 71.2 2
13:02:33 2024-01-24 741482 731819 177811 176523 303298 309051 345424 340873 205616 201730 255161 261032 296632 296046 4744927 5093971 6957180 6746326 1245458 1289042 263395 232985 264296 264428 309157 301801 288623 291516 191222 195276 751877 687897 1557727 1507412 396396 393155 553266 561560 700227 678782 700433 707305 712246 724722 684857 759532 2024709 2134875 1248911 1041901 619474 603687 728858 728724 744606 754302 760037 764407 859691 861355 5286316 5445542 39.85 71.2 2
13:02:34 2024-01-24 730727 731310 181307 176523 302310 308116 345424 339296 201676 200398 257534 261249 296179 295386 4763661 5043202 6902556 6753048 1255826 1289313 262808 233943 263964 264023 307255 300906 288207 288869 191995 193878 757829 678478 1547806 1521306 395834 391359 552138 554517 696232 677478 695874 706304 720553 725519 683816 760397 2027591 2136455 1223782 1035435 619000 607117 727824 727691 747288 748364 753105 763352 857152 857266 5201666 5449428 39.85 71.2 2
13:02:35 2024-01-24 728331 728853 181641 175473 303018 309542 342961 339845 205259 199722 258010 260850 294340 297234 4742374 5075106 6873251 6729929 1256223 1290228 261205 233178 263959 261975 310419 300026 288775 289343 191355 194014 750290 677509 1553185 1525904 393525 391205 550081 554553 693173 677785 693751 698125 712210 727060 678713 758851 2025339 2130203 1244758 1034929 612455 604114 724699 720257 744877 754835 750358 760638 863425 856019 5239288 5458520 39.85 71.2 2
13:02:36 2024-01-24 738147 731328 181276 175066 303262 306933 342961 338820 204903 200783 256406 260417 294340 295838 4750195 5141133 6976438 6715533 1236025 1288363 261865 232538 263215 261140 308931 300736 287963 289748 190585 194014 729658 684956 1536392 1512358 394714 390102 552138 556196 690748 672791 697894 695547 711437 727573 678480 750790 2012559 2120983 1232297 1044602 610095 601401 727824 719504 738068 754835 752769 754319 859691 856366 5333344 5458520 39.85 71.2 2
13:02:37 2024-01-24 742130 730793 181280 175232 301181 308669 342370 338784 201862 200643 256369 259623 295419 293694 4744965 5109182 6957180 6743669 1242515 1287434 260122 233029 261626 262131 306362 299102 287963 289545 189986 193607 712094 686424 1557966 1510213 391749 390653 548206 555825 692647 669614 690730 699115 711437 722485 682237 752133 2018960 2142556 1259451 1035435 612714 599622 721684 724529 742237 747238 752569 758818 848073 852291 5243106 5451024 39.85 71.2 2
13:02:38 2024-01-24 732171 729765 180986 174079 301357 306861 342888 338532 201932 199526 255608 258181 294519 294556 4744927 5062791 6905009 6734290 1261624 1291144 259545 232538 261185 260917 307290 297527 288572 288133 190118 192657 748703 679448 1534934 1521578 389984 387871 550575 553264 691510 672279 689576 692982 712985 719979 673501 752133 2021831 2124168 1240604 1032491 607849 599640 721172 717466 738357 747673 746502 755534 855905 847352 5237360 5456867 39.85 71.2 2
13:02:39 2024-01-24 738234 729765 177741 174322 302776 305926 342636 339712 201264 199840 255174 258970 293586 294556 4756709 5155918 6985731 6715533 1234617 1287471 260373 231850 261324 259514 307040 297527 287032 287744 188993 192927 734419 685934 1530825 1512358 391713 387835 548762 549770 688051 671515 691747 691881 706162 720280 673501 746539 2011129 2111763 1241163 1041790 606626 597923 723125 715311 733858 747238 745970 751291 855456 854707 5322322 5442887 39.85 71.2 2
13:02:40 2024-01-24 738408 729715 176748 174074 298620 306572 340304 338751 200633 198867 252666 258216 292728 294643 4763792 5141916 6995741 6735872 1235142 1281998 260338 231256 259140 260343 306393 297527 286714 288797 188959 192039 743942 686915 1535218 1501793 392340 387871 545545 552751 687077 665725 691711 696569 702966 717178 674223 744277 2006847 2119479 1234374 1041790 614369 595938 722102 719479 731709 743642 746618 746063 844340 852291 5293874 5451024 39.85 71.2 2
13:02:41 2024-01-24 732718 729760 177252 173482 299078 308366 338481 337794 201264 197763 255140 257753 291520 293574 4754360 5024918 6912411 6749188 1245887 1286500 258754 230573 259759 259118 305066 296784 285624 287544 191223 191109 742355 676542 1531808 1512358 389948 386277 542944 547116 687077 663195 684579 693701 703232 716457 673746 749983 2011129 2131851 1236451 1028021 610246 597076 716501 718994 737017 742934 744379 753543 844229 845720 5220477 5442925 39.85 71.2 2
13:02:42 2024-01-24 730476 729801 177252 172389 302284 305136 339505 337794 200598 197797 255140 258204 292432 294735 4763792 5093084 6887957 6735704 1251309 1287471 257677 230144 259723 257970 306825 295605 285530 287140 188793 191109 745529 674614 1541650 1521578 387739 384252 545813 547927 684094 668630 682527 687968 703160 712426 667616 744472 2012559 2117976 1230221 1025379 604470 596231 713471 711177 733858 739458 737526 753692 850512 838446 5246779 5458520 39.85 71.2 2
13:02:43 2024-01-24 734646 729208 176748 172934 300502 305603 340533 336731 200284 197763 252558 259688 290917 294815 4766406 5163250 6967685 6724912 1236521 1286383 258000 229821 258377 257970 306861 294497 285365 287656 188001 191109 732832 684956 1528817 1510213 389671 384288 545813 549979 682297 666704 689576 685391 703388 716457 664643 737700 2003013 2091088 1236451 1037382 602325 595960 718617 710284 728848 741882 735637 746231 849273 847551 5323938 5454914 39.85 71.2 2
13:02:44 2024-01-24 734012 727628 176184 173239 297861 305387 339693 336840 199935 197729 252270 258181 290643 294001 4761388 5133902 6994481 6743669 1234222 1281998 258754 229821 257295 258004 304494 295398 284494 286700 188297 190508 742355 684956 1545456 1502072 389948 385442 542175 548315 682781 661595 688105 691390 700761 712354 669619 739499 2001863 2110266 1249644 1035771 607192 590682 717091 715362 726747 738849 739559 743715 838920 845720 5295721 5451024 39.85 71.2 2
13:02:45 2024-01-24 730731 729724 176784 172187 297865 305638 337295 335890 199795 196530 252630 257842 290502 293735 4760564 5051215 6892644 6723709 1244866 1281998 259614 229073 257511 262496 303177 296654 283635 285387 188297 189347 750488 675095 1532484 1512086 387189 383103 539458 544316 681813 661112 680264 689921 702321 708139 669582 741852 2001863 2118120 1240604 1024649 606737 592829 710418 713266 730638 730156 735637 746646 837699 839034 5211072 5454914 39.85 71.2 2
13:02:46 2024-01-24 727889 729947 176466 172118 300046 302857 337532 335890 199344 197267 252594 257229 289998 294707 4765339 5100589 6887957 6724912 1249080 1281998 258486 228363 258306 258854 304138 293806 283295 284947 189078 189278 740767 673173 1533941 1519420 385546 382655 541408 543544 678883 662321 677367 680864 701256 708139 663339 739996 2003287 2105781 1251764 1021795 599432 591010 709411 706267 729533 735019 732918 746441 843866 836002 5239288 5442887 39.85 71.2 2
13:02:47 2024-01-24 734435 730662 175350 172079 297789 302940 338042 333929 198272 197111 251527 257842 289083 293283 4767358 5170650 6961604 6715533 1234797 1281998 258885 227655 256323 258491 304515 292019 282762 284951 188414 189312 721468 682967 1517382 1508073 386640 380782 541408 543852 678402 662321 681523 681210 694147 708175 662128 732816 1994014 2081149 1230221 1033687 598578 585595 712967 704160 723628 734202 730764 737667 843866 838374 5323938 5458845 39.85 71.2 2
13:02:48 2024-01-24 735208 728858 175310 171840 296773 302928 337776 333929 198776 196461 250960 258204 288680 292118 4770760 5137384 7002118 6736069 1217123 1281089 258885 226757 256683 258491 301303 293806 281563 284516 188414 188946 724593 679448 1562695 1506342 386640 381037 536722 543544 672184 654646 679780 681345 696227 709707 663668 732332 1988355 2093324 1245404 1035435 599860 587895 712438 708272 722604 736134 736652 735541 837068 839034 5276722 5456971 39.85 71.2 2
13:02:49 2024-01-24 738408 728862 175315 171571 296991 302940 336822 335890 197858 196461 250960 255616 289083 292077 4767358 5083779 6952134 6734290 1240131 1281052 257079 227655 255108 256980 302150 292465 280153 284951 188017 188980 707406 679448 1533153 1498879 383260 382115 537554 543930 677922 653686 677329 680864 693242 703304 663339 734492 1994014 2114975 1245404 1025379 599005 585490 706363 706267 720489 730553 735080 739351 834699 834234 5286316 5456867 39.85 71.2 2
13:02:50 2024-01-24 730759 730930 174634 171163 296121 302297 336516 332270 198203 195848 250889 255901 288881 290495 4768790 5090967 6922360 6752785 1254890 1281961 257691 226950 254289 257908 302256 297174 281900 281923 188017 188353 721604 675301 1535703 1508073 384419 382926 537934 540447 677443 658542 674817 682661 694183 701679 658474 732816 1997601 2105781 1231519 1020285 596704 585883 706363 706267 724722 724785 726407 737144 834699 829397 5211072 5466340 39.85 71.2 2
13:02:51 2024-01-24 727664 728858 174399 170586 295798 302584 336822 332991 198168 196522 251527 255578 288626 293919 4769010 5110748 6902818 6734054 1249970 1281998 255681 226915 255108 256642 302221 296913 280972 281923 188017 188023 736006 673653 1554523 1508117 381494 378894 537934 540967 674428 656645 670851 676808 694751 702543 654578 735015 1991900 2099562 1245404 1016784 595178 587895 701198 701064 722298 725733 725781 737704 837068 829918 5248694 5462366 39.85 71.2 2
13:02:52 2024-01-24 732103 727273 174143 170815 296816 299267 337776 330764 197858 195271 249375 256042 286903 291737 4786089 5177492 6966230 6710743 1228983 1278256 256683 226213 254812 255327 300984 296630 279691 282748 187226 188091 721468 681395 1523053 1501681 383224 378857 537934 541238 671653 654683 676330 673797 689852 702809 653618 727305 1988355 2081149 1252567 1029558 593692 584989 706363 697769 716537 725733 726815 732821 836475 833856 5340969 5475813 39.85 71.2 2
13:02:53 2024-01-24 739390 728862 173714 170518 295110 302156 336244 331731 197515 195814 248641 254438 287473 288545 4784399 5126313 6981411 6743669 1234732 1280070 255253 226143 253439 255615 301193 296803 279196 281887 186334 188582 721468 679448 1534047 1498589 378668 378821 533750 539143 673561 650320 671430 676735 684903 698327 658401 731054 1988980 2096513 1239043 1023192 596875 581690 703192 701224 714979 721508 727851 733826 827874 831681 5292015 5464688 39.85 71.2 2
13:02:54 2024-01-24 727405 728858 173161 170789 293102 302168 336238 329729 197515 199453 249447 254368 286534 288617 4783544 5085822 6920925 6753057 1245458 1278256 255610 225601 253439 254830 297598 296803 279432 280227 187240 186812 727718 670016 1529960 1503138 378704 378389 531863 536237 671140 650320 669521 679208 691139 699808 656504 728443 1984742 2111763 1230562 1019486 594760 580278 700204 700960 717553 725512 727991 737078 824400 827539 5278647 5474175 39.85 71.2 2
13:02:55 2024-01-24 728812 728881 173749 169851 295075 300416 336274 330728 197001 199209 248641 254191 288910 288270 4783544 5099757 6930277 6753048 1254853 1280107 255328 225443 254150 255436 299408 291633 279740 280069 187226 186812 730843 673653 1519293 1503138 378668 378785 534508 536237 673561 653127 670952 677497 692153 694363 654133 727823 1991571 2098618 1223990 1016060 596875 583676 701198 699971 719628 721323 723645 732783 826431 820419 5223511 5482245 39.85 71.2 2
13:02:56 2024-01-24 730958 728858 173709 169704 295498 300204 333803 330460 196693 198894 248712 253624 286499 288306 4783544 5113730 6891902 6753302 1254890 1281015 254505 225443 254150 254048 299199 290291 278496 281728 186334 186846 723031 675577 1519136 1503138 380098 377009 531982 531743 669715 653127 666050 672486 685133 694327 649332 729380 1992597 2093324 1239043 1012452 590494 583191 697196 694982 715522 721323 718814 732783 828596 820311 5241632 5458368 39.85 71.2 2
13:02:57 2024-01-24 727940 726526 173122 169430 293275 299170 333731 327848 197001 195422 247944 253309 287252 290406 4783544 5141261 6930802 6724912 1236126 1280709 254612 223395 258067 253270 299883 290961 279761 278960 186928 185643 721468 670016 1534245 1515582 378402 374190 531863 533202 664341 649364 667801 670582 685205 699314 651247 725679 1984742 2084104 1215642 1013893 589233 581071 697196 692909 717553 721395 718814 731840 827389 820802 5245406 5466188 39.85 71.1 2
13:02:58 2024-01-24 731581 726793 172803 169294 292418 297451 333803 328804 195842 198894 247144 254962 287216 288784 4783544 5194280 6952172 6724912 1232498 1278219 254826 223395 254150 253235 297563 288550 279761 279218 185576 186226 723031 678478 1523436 1501793 380676 374190 532240 535096 664341 651279 670677 671058 687072 698327 645488 720035 1978799 2065664 1244758 1020248 590494 581651 700204 692982 713931 721494 716482 726960 825531 820383 5280594 5498570 39.85 71.2 2
13:02:59 2024-01-24 736216 726793 172096 168868 293918 300416 331283 329604 195638 195422 249206 252603 287014 288509 4783544 5172541 7005093 6724912 1217274 1278212 254861 227587 254150 252494 297811 291083 278154 278370 185151 186063 716781 674829 1595416 1501007 380676 373594 526851 534338 661484 643713 666050 667629 682049 698327 651247 721069 1972663 2062746 1233076 1024649 587138 577895 697196 691844 708359 721395 718814 725130 825531 820347 5351562 5480655 39.85 71.2 2
13:03:00 2024-01-24 736298 728341 172388 168622 291463 297775 331821 327883 195469 195971 248508 253344 289834 286199 4792922 5140779 6995115 6743910 1232752 1276397 253054 223395 251830 252459 297595 288622 278154 278141 184564 186063 718344 679448 1548513 1484477 378519 375015 528415 535096 663873 645579 668020 671533 681567 692230 649792 716727 1969973 2074994 1228441 1026110 591338 577486 699211 694982 709905 719186 719361 721347 818680 820347 5318568 5462276 39.85 71.2 2
13:03:01 2024-01-24 733322 728858 172353 167865 290401 297559 329818 329373 195164 194876 247226 251025 290765 287279 4783544 5096659 6967217 6743669 1236025 1276397 251892 223326 252184 251721 297631 288586 277373 278405 184529 185643 702719 676542 1547118 1497523 377179 373034 523076 532070 663837 643934 662602 669596 676155 690236 647388 719223 1975469 2078199 1228441 1016784 590273 576261 695151 692945 706354 716448 717213 723474 818100 820937 5309136 5474288 39.85 71.2 2
13:03:02 2024-01-24 727146 728341 171293 168898 290718 298257 332360 325875 195638 194331 246932 251618 286660 287315 4786901 5099170 6910553 6748236 1240732 1278212 252455 227587 252220 251897 297081 289733 277763 278177 185116 186413 721468 669059 1515618 1500735 377179 371883 525301 528064 662422 643662 660699 667593 680053 689263 649295 718988 1975469 2093324 1207088 1013893 587975 573676 690997 691844 707857 712417 718033 726717 816363 820355 5291969 5471222 39.85 71.2 2
13:03:03 2024-01-24 726673 728341 171711 167903 291534 296448 331856 328714 195130 194522 248464 251410 285677 284888 4785460 5082585 6922548 6753151 1240732 1275491 252068 227427 251616 252072 295329 287959 278154 278177 184529 186152 740767 669059 1522475 1499232 376378 373552 524557 527282 661484 641841 660229 669085 680089 689263 647424 717931 1975469 2093544 1230911 1013172 586303 572388 689981 691844 707356 712345 716942 723511 811572 817378 5278799 5466188 39.85 71.2 2
13:03:04 2024-01-24 727944 727824 171446 167296 290683 295221 331354 328068 194860 194653 246140 251233 285677 284888 4795049 5102556 6902518 6753048 1246282 1276397 252068 227356 250661 251476 296139 287518 277763 278177 183978 186152 731625 670016 1530385 1500735 376378 371919 524557 527282 661484 642751 658822 667593 680053 685385 644504 719871 1972663 2092577 1243905 1010976 586303 572829 688028 691844 707356 712345 717228 723511 810999 815607 5254285 5461790 39.85 71.2 2
13:03:05 2024-01-24 727940 727820 171442 166768 290718 295543 329853 327301 194387 194345 245210 250431 285766 284862 4791603 5109981 6910553 6743669 1246614 1276397 251647 223764 250026 251686 296973 287041 277763 277981 183908 185892 723031 670016 1515924 1500735 376112 371919 523004 527282 661484 643206 658316 665670 676191 685349 645841 718222 1970396 2093324 1209254 1010976 585612 571105 688028 689884 704320 710234 717739 721384 811063 814993 5278799 5461790 39.85 71.2 2
13:03:06 2024-01-24 728612 726793 170928 171106 289836 294885 329853 326572 194926 193731 245347 249735 285677 284888 4791142 5119143 6919878 6753048 1254853 1276397 251507 224079 249043 250673 296764 286450 277373 277786 183908 185892 718344 670016 1531000 1498879 375277 374080 523076 525723 660547 643021 657812 665163 676191 685313 644926 716380 1969788 2091839 1217840 1009503 584637 571105 687054 690863 705318 711234 714410 719264 811026 811467 5254285 5474288 39.85 71.2 2
13:03:07 2024-01-24 728738 726793 170932 171017 290312 296354 329818 324735 194387 193672 244798 249700 285276 284019 4784285 5113918 6901227 6743669 1253098 1276397 250912 227320 248694 249351 297081 286414 276524 277324 183325 185372 693697 670016 1512240 1498166 374144 373024 523040 525686 660547 643021 657812 663682 676155 681285 640227 714271 1969862 2089787 1213599 1006025 585469 567892 686082 689884 706354 710198 712234 719227 809266 811431 5225988 5458331 39.85 71.2 2
13:03:08 2024-01-24 727940 726784 170695 170911 289396 293979 329319 324483 194050 193496 244421 248904 284876 284888 4791142 5119143 6892981 6738860 1249485 1276397 249312 223921 249464 253756 295780 285975 275220 276546 182779 185336 702756 670016 1533798 1501793 371854 369844 524557 522729 656709 640259 652939 660465 677438 681250 636398 710077 1972663 2078199 1217760 1007459 585469 574524 687541 687408 705318 708382 708695 718465 811639 811717 5210577 5471222 39.85 71.2 2
13:03:09 2024-01-24 723808 727824 170458 170841 288956 294229 327830 326645 194286 193036 244763 248110 284100 284924 4802301 5111541 6863135 6724912 1243024 1272778 249139 223136 249500 253186 295364 285044 275220 276510 182779 185372 686770 668104 1536883 1500296 369691 369808 524185 522693 656910 640222 653902 660465 676959 679265 636363 710040 1971262 2075219 1232682 1004594 584222 572829 685560 685877 703749 707383 707184 717145 809266 811141 5238683 5461790 39.85 71.2 2
13:03:10 2024-01-24 725609 727824 170420 170368 288707 294158 327830 324807 193179 193001 249573 248110 284477 284924 4802404 5130599 6873027 6724912 1246067 1272778 253609 223136 249254 253222 294878 284893 274799 276051 182582 184819 702756 668104 1562070 1493918 369655 369772 523072 525503 655011 638377 653902 659494 675010 680198 635875 708996 1966197 2072281 1201146 1004594 583807 571141 684699 685877 702221 706884 708191 717145 808083 809418 5247971 5466188 39.85 71.2 2
13:03:11 2024-01-24 727517 726456 170462 170368 288273 293567 329591 324807 193348 192697 249257 248144 284043 284618 4804820 5128535 6893014 6734290 1247389 1272778 253644 223136 248274 249941 295436 284059 274799 276051 182455 184819 702756 670016 1516304 1501793 369618 368660 522332 525131 655011 637853 651018 658488 674973 680198 635424 709172 1968995 2075031 1226321 1003805 583807 567892 684699 684870 702221 703404 706178 718974 806939 809418 5232513 5471222 39.85 71.2 2
13:03:12 2024-01-24 725870 721052 169918 167253 293976 293709 329591 324771 193280 192662 249257 247354 283888 286223 4804820 5126234 6863135 6734290 1244533 1272778 249972 222787 248658 249941 294914 284134 273924 275400 182166 184689 711411 668104 1544949 1495282 370876 368660 522332 524387 655011 637366 651977 658488 673983 676372 634487 709172 1966197 2073412 1211479 1003089 582564 567856 682758 683866 700166 703368 706681 717433 807139 807053 5246229 5461790 39.85 71.2 2
13:03:13 2024-01-24 726448 721102 169644 167262 293976 293056 329591 324434 192980 192358 246015 247354 283808 286204 4783944 5121220 6882577 6734290 1245458 1272778 249972 222823 247891 249766 295838 284023 273158 274821 181590 184303 701218 670016 1541250 1501007 370349 367258 521593 523644 652994 634562 651400 657520 672959 676336 635447 709172 1966197 2072281 1197328 1004594 581251 567748 682274 683829 700166 703138 704841 716257 804811 806445 5247971 5458368 39.85 71.2 2
13:03:14 2024-01-24 727563 725763 169180 167379 293624 292334 329125 324807 193065 192224 245212 248144 283777 284604 4802301 5121220 6912674 6745358 1247665 1275491 248620 222092 246365 249766 293049 282923 273959 274558 181555 184268 699679 669639 1505545 1493918 369655 369511 520083 521351 654192 635641 650474 658524 670988 676372 636434 709172 1957799 2074626 1185432 1007184 578649 565008 680824 681656 695142 703030 707967 715197 807139 807090 5282578 5461790 39.85 71.2 2
13:03:15 2024-01-24 726587 721377 168813 167492 288553 291988 329591 323965 192713 191787 245212 248110 283743 284494 4783907 5104366 6910553 6762427 1238026 1272778 253644 221399 247126 250466 292440 283414 273924 273144 181555 183684 721468 669059 1507665 1493918 369582 368105 514099 521081 651380 632943 649512 655554 667070 676336 636434 707119 1956924 2065668 1211479 1006742 578649 564609 681790 681656 692615 701245 706886 712066 804811 807053 5297817 5442736 39.85 71.2 2
13:03:16 2024-01-24 724513 721278 168279 167496 287557 292744 329591 322983 192713 191653 243797 247354 281765 285817 4804820 5111954 6910553 6753151 1238324 1270900 249972 221019 246365 249429 290595 283174 272635 272883 181590 183137 718344 667349 1528542 1491985 370349 366412 514026 520340 650458 631117 648092 652709 667817 675787 635499 703997 1956924 2059816 1209359 1007459 578649 565481 682758 681656 691969 699203 704883 708916 802493 807127 5307177 5471222 39.85 71.2 2
13:03:17 2024-01-24 724513 724736 172030 167492 286387 293013 328123 322458 192713 191485 243797 247354 281568 285375 4808361 5101422 6910553 6757604 1232960 1271838 249797 221399 246365 248623 290427 283824 271423 272883 181394 183102 721468 665922 1515527 1491800 369299 365349 513592 520340 649538 628299 647595 652709 665857 674289 636170 700857 1954145 2059816 1207238 1011013 578649 565481 682758 680690 691969 700752 705386 707832 801244 802248 5322759 5471222 39.85 71.2 2
13:03:18 2024-01-24 725414 724736 168304 166791 286508 293425 327732 322458 192546 190582 243797 246634 282290 283431 4804820 5100283 6920405 6743669 1232498 1271801 249622 220365 246330 248413 290224 283824 270561 273074 180981 183102 705844 665922 1519676 1491148 369299 365313 514633 520340 649538 627375 647595 652709 663905 672322 632985 698266 1951370 2054985 1230911 1011013 578237 565408 682758 680690 691478 702203 704883 707963 800072 807127 5314780 5471222 39.85 71.2 2
13:03:19 2024-01-24 726554 724223 172066 166558 286813 293460 324969 322720 196402 191015 243761 247745 281962 281464 4808248 5121220 6947854 6738860 1232498 1270900 248851 220330 245950 247926 290736 283285 269703 273109 180409 182939 701602 667349 1524991 1487863 368253 364729 513904 520710 649078 625497 645758 654073 662931 671814 632948 697820 1945136 2053528 1183915 1012452 577826 562943 682274 679726 691478 702239 703878 705792 797771 805984 5314780 5458807 39.85 71.2 2
13:03:20 2024-01-24 727664 723705 172101 166554 286584 292121 324933 322493 195988 190582 243725 248092 282140 283836 4808248 5145383 6947854 6743669 1228946 1269099 248293 220330 245571 247891 290701 282689 269480 273144 180340 183102 693525 669259 1517577 1484698 367731 364729 514633 521081 647666 625534 647632 654073 661960 671342 631979 696790 1947652 2049165 1209254 1012452 576184 562076 681307 678247 690988 703767 703301 704784 797734 804844 5313016 5462428 39.85 71.2 2
13:03:21 2024-01-24 729221 723710 171995 166063 286137 293129 324897 322983 195918 191015 242967 247887 280604 282798 4808248 5141095 6952172 6738860 1229539 1268126 248084 219952 244780 246660 290224 281548 269772 273109 179237 183137 705844 673863 1501325 1475861 367210 364182 513195 519805 647666 622015 649051 653146 658200 672322 631085 695800 1946782 2047224 1209254 1011013 575365 558806 679859 676220 690008 702203 702799 703742 797734 802497 5297718 5464286 39.85 71.2 2
13:03:22 2024-01-24 726728 723710 171683 166028 285227 292192 323911 320709 195918 190247 242967 247088 280529 282998 4804820 5120817 6942241 6734290 1230739 1269099 247701 219644 244780 247091 289783 281539 270557 272241 179805 181945 698031 667826 1526003 1482593 367210 363091 512451 520340 645692 624660 644696 652221 658092 667070 629229 694738 1938120 2045772 1213585 1011013 575365 558806 678860 674786 689972 701174 701260 702701 795588 802497 5330572 5468186 39.85 71.2 2
13:03:23 2024-01-24 724387 722718 171928 165999 286632 291445 322965 320448 195918 189913 242679 246982 280529 282998 4797636 5120817 6939083 6753048 1230636 1270900 248084 219302 244815 246647 288667 282404 269703 271186 180089 181910 704281 664301 1509049 1487863 367210 363091 510967 513486 643835 624660 641850 650836 658056 667106 627823 695763 1938157 2047713 1223602 1007459 574548 558842 677899 674750 686416 698101 699688 702701 793267 801327 5314780 5468186 39.85 71.2 2
13:03:24 2024-01-24 723025 723710 168571 166686 284646 290524 324969 319774 195988 189948 242823 247229 280068 282998 4783944 5100283 6919878 6743669 1228983 1267227 247701 218961 244780 246157 288939 281469 270366 271410 179805 181910 695063 665922 1525933 1484698 366172 362004 510967 516583 643799 623775 641359 650339 660075 669601 627344 693185 1943504 2044321 1217105 1008069 574548 558770 678380 674750 688595 698101 699688 701625 793231 800159 5291812 5458520 39.85 71.2 2
13:03:25 2024-01-24 727742 722686 169243 165715 285276 290701 322965 320579 195746 190270 241926 246883 280373 282798 4808248 5130076 6929204 6734290 1227663 1268953 247701 218926 244027 246157 288352 281398 268882 270548 179771 181622 701156 664972 1507869 1484698 366172 361969 510606 516546 644072 623775 643745 649419 659608 669601 627344 691674 1942124 2041424 1181265 1009540 573732 560353 676940 672772 689576 699123 699190 700775 793231 797758 5305587 5460390 39.85 71.2 2
13:03:26 2024-01-24 725488 723710 169229 165753 284840 290524 322929 319255 195610 190137 241926 246503 279677 282162 4808361 5115191 6932329 6729487 1229544 1269025 246867 218856 248778 245571 288632 282929 269986 270961 179169 181553 701156 665922 1510191 1481777 364992 363934 510606 517610 644035 623775 642760 648850 659608 667358 626386 689567 1938379 2038004 1200591 1007459 570949 558768 676867 672450 688068 698064 697550 699665 793231 797959 5305317 5468186 39.85 71.2 2
13:03:27 2024-01-24 726655 723705 168812 164901 283702 291362 321915 319668 192196 190074 242141 246088 279607 281655 4811680 5139335 6948981 6734290 1227625 1267151 246867 218550 248778 245645 287120 282929 269796 269724 179169 180762 691986 664301 1513198 1484698 365028 363677 509488 516384 644035 622856 641850 648391 658675 669601 627402 689567 1938379 2038004 1243717 1008895 570949 558768 674918 673183 686602 694102 697054 698135 793346 797394 5324253 5468186 39.85 71.2 2
13:03:28 2024-01-24 729973 723733 168816 165242 283666 290653 321915 320994 191615 190270 240676 246467 279477 281258 4818553 5155788 6957180 6743669 1226593 1268953 246142 218550 245085 245193 288570 281696 270366 271186 179836 181876 697916 671657 1516237 1479674 364440 362908 510245 516509 643578 623775 641359 646451 659608 667358 627402 690521 1938379 2038004 1207359 1007459 568919 557546 673538 671782 685627 694102 698478 699167 795038 796829 5337547 5468186 39.85 71.2 2
13:03:29 2024-01-24 730153 722430 168882 164897 283724 290540 322440 320733 190712 190270 240605 247020 278494 279567 4804520 5181659 6967099 6743669 1224476 1267151 245900 218210 243707 244889 287958 281262 269191 270961 178041 181714 696329 670016 1509452 1475478 363339 363420 510606 513486 643122 623775 643252 646451 659608 667033 625429 689567 1937002 2036559 1202757 1004594 567705 556364 672106 669395 684616 694102 695148 699702 795602 796829 5345225 5458482 39.85 71.2 2
13:03:30 2024-01-24 732872 723490 167943 164897 282837 290653 322666 318761 191784 189110 240641 247229 277744 282126 4811680 5185494 7005093 6734290 1210038 1267151 248048 217497 243707 245039 288919 281262 269606 269467 178638 180693 691986 672898 1507289 1475566 366691 362908 507978 512968 637539 620108 641188 641638 656741 667286 621906 690484 1938379 2023037 1222080 1001703 568514 561148 673538 669872 686602 697095 689455 696572 796678 793381 5284452 5468186 39.85 71.2 2
13:03:31 2024-01-24 727627 723733 167732 164897 281975 295306 321951 318985 191784 189671 240641 246260 278335 283799 4811680 5193235 6995741 6715533 1203008 1267151 247666 216822 245085 244780 288391 281226 269191 269279 179583 180693 690447 669259 1534491 1483645 366172 360794 505013 512968 636681 619634 641188 640240 656741 667286 619128 689502 1938379 2026442 1177554 998749 567705 560353 672583 667969 686602 697095 687947 697105 795750 788729 5265478 5468186 39.85 71.2 2
13:03:32 2024-01-24 731826 723219 168405 163839 283467 288906 320905 319020 191917 189970 240232 245709 277877 281655 4808248 5187146 6952172 6706154 1215422 1266251 246487 217159 243707 242787 287757 279608 268813 269689 179583 180728 691782 672050 1532016 1484698 364440 360794 510967 515193 636116 623775 640277 640204 659608 666274 620076 693148 1942087 2044321 1204923 988533 566092 558768 665766 665999 685627 690753 687910 699740 795602 788765 5227532 5464286 39.85 71.2 2
13:03:33 2024-01-24 723756 722201 167899 163869 283022 288906 322929 316805 191660 188847 240641 245709 276807 282561 4808248 5168114 6912411 6712339 1224149 1267151 245900 216485 243707 243030 288833 279536 268813 270008 178075 179555 691986 660584 1513184 1493918 360641 359382 509488 510689 637270 622893 636502 643952 659608 662355 624701 691637 1938491 2056444 1194094 995295 566092 553829 665332 669872 684093 691803 694461 699665 784115 784256 5276888 5458807 39.85 71.2 2
13:03:34 2024-01-24 721241 721910 167692 164196 281971 287949 321915 317026 191493 188778 240356 244919 277034 279640 4811680 5121220 6911573 6743910 1232498 1268953 245350 216857 243707 243744 287468 279608 269191 269214 178041 179555 706795 662476 1511316 1477991 360677 360214 505810 509138 639363 612929 636465 643496 649150 662857 622824 685966 1929107 2032230 1196260 1004594 567301 553829 671630 667048 680594 693087 693434 694438 788713 790438 5291751 5458482 39.85 71.2 2
13:03:35 2024-01-24 730995 723445 167575 163839 281940 288955 320941 318538 190856 189706 238904 245674 277099 279066 4808248 5170650 6991552 6724912 1213527 1263558 246072 216485 243255 243404 287293 279303 268435 270008 179421 179555 699594 670016 1494993 1472341 363925 360794 506528 512172 635107 612929 636502 637835 649150 663359 617780 685441 1927028 2018132 1202757 998133 565690 557977 669692 661702 682638 692560 686589 694438 793346 784256 5274965 5458807 39.85 71.2 2
13:03:36 2024-01-24 730208 721684 167723 163701 281511 288870 319934 318057 190856 189041 239646 244748 277034 279567 4811792 5193101 6952172 6706154 1215262 1267151 244972 216149 243670 241878 287769 279536 267387 268647 179295 179555 693344 669537 1499640 1480492 360677 357510 505013 512209 632824 620108 638349 638359 656778 665301 617780 690521 1927028 2035114 1175434 988808 562811 554649 664318 662303 685627 691058 688062 695582 793346 784265 5263529 5468186 39.85 71.2 2
13:03:38 2024-01-24 725205 724114 167188 163697 281082 286629 321689 316105 190856 188481 239611 245296 275393 279603 4811792 5196250 6927305 6715533 1221361 1266251 245350 215779 242877 242250 286889 277787 269002 268835 178936 179271 691986 667627 1492063 1484698 362790 358589 505085 508383 632384 618249 632682 634580 652859 662069 617743 689502 1931136 2044321 1209254 989540 566092 555898 664318 663141 682638 686953 685120 696574 786410 784265 5220050 5458807 39.85 71.2 2
13:03:39 2024-01-24 719707 722705 167727 163563 281936 287508 320455 316583 190688 188655 239381 244132 277490 279030 4797636 5137346 6891902 6734290 1241903 1263558 244390 216787 241917 242046 288391 277751 268435 269214 179079 179520 699594 663900 1502020 1484698 360605 360214 505013 507629 636116 617227 631605 639299 649042 658344 620076 686180 1929204 2035114 1171194 998133 566092 553012 667799 663646 676848 687927 686022 693410 784126 791177 5305412 5458520 39.85 71.2 2
13:03:40 2024-01-24 724145 721679 166920 163439 281047 287814 318450 317097 190423 188909 238772 243417 276688 278601 4806672 5163212 6952172 6724912 1224841 1263521 243809 216636 241917 241878 286974 278377 267611 269593 178076 179804 683847 668104 1501084 1471381 360079 358589 505810 510725 636681 616352 636465 640240 649042 662857 619602 685168 1926367 2021566 1176769 998133 561321 551563 666207 660392 676848 690533 687487 692273 788155 788791 5322398 5468186 39.85 71.2 2
13:03:41 2024-01-24 730694 720608 166633 163637 280749 287845 319450 316105 190389 188061 239239 244027 275324 279567 4804632 5194806 6985156 6724912 1215422 1262588 244595 215779 241166 242081 286061 278377 266790 268835 178576 179237 687370 670016 1505308 1469384 360605 358589 504379 509894 633044 614608 633579 636562 649533 663472 618182 682145 1929204 2013843 1179675 998133 562539 553012 665839 659420 677329 685052 684806 689208 791025 786560 5265478 5458444 39.85 71.2 2
13:03:42 2024-01-24 730134 718497 166892 163006 282021 287171 317968 316548 189825 188096 238807 244132 275505 279066 4797785 5202405 6962720 6698030 1214624 1263558 243809 215444 242159 240767 287288 278517 265971 269214 178576 179396 699503 668104 1499195 1479493 361616 356400 504941 510291 632148 617108 635489 635513 653818 661425 617305 689055 1935626 2035114 1194094 987401 561597 549865 660525 659420 680594 687927 684496 696386 788713 780802 5228439 5458807 39.85 71.2 2
13:03:43 2024-01-24 717049 718506 166901 163045 280710 286629 318967 315153 190654 187472 239239 243104 275393 279459 4797636 5153703 6887957 6715533 1225961 1266878 243809 214811 242877 240767 286736 277325 266380 268458 178576 178954 699594 659640 1517284 1484698 359569 356400 506169 504702 633044 616469 632802 638359 649150 658308 617344 687505 1929107 2049128 1193647 989577 562800 550002 660525 661365 675370 683971 686296 694325 783175 784265 5299628 5442925 39.85 71.2 2
13:03:44 2024-01-24 719707 720385 165863 163533 279910 287949 318932 315974 190423 186884 238746 242904 275358 278601 4814185 5115191 6906648 6734290 1227156 1263286 243400 214846 241917 240801 284516 277823 265971 267633 178576 178390 693525 659640 1512872 1479766 360079 356400 501851 504702 633942 613738 632197 638322 651375 658344 617344 679410 1923632 2023000 1194094 999557 559999 550002 663376 659924 672895 685088 688062 690228 783771 784302 5343200 5458520 39.85 71.2 2
13:03:45 2024-01-24 727669 719554 165828 163133 279910 287099 318673 315974 189791 187506 237640 243617 280097 279531 4822107 5193101 7000102 6724912 1209325 1259905 243844 214811 240587 240836 285290 277130 266380 267669 178326 178356 698031 670016 1494782 1471381 360351 356436 501851 504666 629361 612316 632352 632962 647167 658308 613706 680711 1926367 2010344 1177554 993880 559999 549865 664318 658451 674909 687440 678989 688985 786373 781979 5255992 5462428 39.85 71.2 2
13:03:46 2024-01-24 728931 718465 166897 161722 282525 285789 317009 315849 189195 187766 237202 243278 275324 278637 4811792 5202021 6952172 6696776 1213799 1263249 243434 214777 241166 240064 287176 275822 265156 267669 177577 178424 691782 668581 1492576 1479674 360079 355330 505452 504738 629398 617227 633703 633859 649114 658344 614612 684468 1929107 2032230 1169073 983158 558406 549757 657689 656054 674396 683451 679027 692310 784151 780802 5218045 5458520 39.85 71.2 2
13:03:47 2024-01-24 717594 718506 166392 162172 281918 285695 317968 315974 189791 186918 237604 242125 275358 277515 4811680 5145684 6873251 6724912 1238324 1263286 242111 214846 240383 240064 286342 275593 265563 266812 178076 178075 698031 663425 1498558 1474780 359569 356436 504379 505640 632596 612833 627282 634758 646674 653936 617743 679373 1923632 2028784 1189763 992468 561180 550002 662436 660428 671108 681967 683094 689098 779399 784265 5309108 5458807 39.85 71.2 2
13:03:48 2024-01-24 723293 720348 165832 162470 279905 287498 318192 315974 189624 187437 237403 242224 277472 276895 4814185 5148595 6932329 6724912 1223092 1261421 242315 214777 240587 240029 285187 276051 264344 268458 177577 178109 687094 664301 1522410 1470427 358550 355330 501851 504702 631254 612400 633703 634580 647167 658344 617743 681196 1919834 2013806 1170272 996713 557612 548447 661498 655517 671584 687927 684068 688985 786008 783121 5331885 5466340 39.85 71.2 2
13:03:49 2024-01-24 723803 717921 165566 162470 279838 287440 316973 315974 189195 186918 237202 242427 276622 279531 4804557 5198584 6986389 6710743 1202226 1261693 243844 218212 240587 240029 283648 276123 264344 267186 177577 178109 684293 664376 1491344 1475478 359059 355346 500434 506717 626572 612400 632802 632513 649533 658272 610061 678411 1926367 2023037 1187597 988808 557612 550392 658657 654555 676416 685982 680515 688191 783621 777419 5242749 5442736 39.85 71.2 2
13:03:50 2024-01-24 725358 718501 165562 162206 279910 283436 318932 315013 189195 186850 236870 243104 276162 277782 4814185 5186871 6919878 6715533 1219604 1263286 243095 218212 240587 244215 284516 275206 266340 265329 177577 177269 696602 662476 1509168 1492208 359824 352143 501851 504210 622114 612870 625394 632714 649533 653004 609199 679854 1926464 2035610 1177554 983195 561597 550002 656723 660428 674396 679971 681075 688191 777128 778520 5265478 5438772 39.85 71.2 2
13:03:51 2024-01-24 719707 719590 165562 161684 279829 284019 317968 315013 189029 186591 236870 241150 276356 276082 4807324 5111579 6876712 6734290 1227777 1261693 242280 218248 239134 240029 283180 274749 265426 265143 176939 177235 693525 659640 1500324 1477911 358043 353697 496071 503103 627351 607404 626973 634758 640173 652487 613706 676219 1918470 2017274 1183266 997423 559999 546884 661967 657985 671584 679292 683056 685378 778215 780876 5322287 5461512 39.85 71.2 2
13:03:52 2024-01-24 728890 720385 165266 162232 279547 285254 319092 315715 188533 186720 235904 243212 276305 276895 4807324 5183735 6981626 6724912 1211188 1259868 241943 218094 238324 244386 283216 274942 263904 265772 177009 177269 694907 668104 1483113 1465218 359059 354228 499691 505999 626590 607404 630655 629279 640101 655354 610061 676219 1919834 2003229 1191929 992468 556820 549613 660057 653109 669683 681150 677190 683970 784016 775206 5257942 5474288 39.85 71.2 2
13:03:53 2024-01-24 726747 718501 165562 161538 278492 285031 315739 315974 188601 186754 236139 240909 276586 277496 4840044 5213410 6962720 6696776 1203082 1262056 241908 218212 240383 240690 283648 275206 263097 266589 177293 177671 690219 666199 1493461 1475478 358043 353843 500434 505999 623876 611967 630655 630652 648615 656349 609163 681345 1926367 2023037 1185432 983195 556029 548447 655098 653109 672895 681150 678643 687175 782867 775186 5250420 5458633 39.85 71.2 2
13:03:54 2024-01-24 721485 717994 165262 161654 279552 284595 318308 313543 189160 190007 236905 241185 275917 278637 4840044 5170764 6863926 6705878 1221124 1262662 242245 218176 239842 243937 283759 274364 263500 265732 177169 176956 694907 657758 1500996 1484698 356761 353843 501496 504210 626626 612833 625394 632962 647662 653004 612368 678374 1919834 2038004 1168106 985996 556820 543983 654634 654555 669683 676291 681075 688985 774833 778520 5288258 5474971 39.85 71.2 2
13:03:55 2024-01-24 717558 718487 163714 161718 278365 284796 317009 312847 189160 189901 236835 240746 275775 277070 4807986 5109556 6882577 6734290 1224111 1259361 240831 217870 238491 244144 281655 274978 263500 264106 177009 176677 693344 658698 1492865 1475478 357013 354593 495963 501609 625669 607158 626319 632962 640209 651993 611033 673197 1914386 2010953 1183266 995295 556424 543983 658657 652637 667789 677315 680031 682471 778215 778410 5330144 5442736 39.85 71.2 2
13:03:56 2024-01-24 728853 718206 164622 161400 278374 284161 317598 313543 188402 185749 236104 241185 274987 275976 4804820 5191112 6966505 6724912 1212745 1258427 240831 217870 237587 243630 281958 273491 262694 265510 176408 177078 695297 667627 1489935 1462104 357519 353166 496035 505282 626572 607158 627848 627357 638192 653900 609163 673234 1918470 2001124 1164833 992468 553665 547248 657689 651260 667281 676363 675222 680940 780577 778410 5259880 5461790 39.85 71.2 2
13:03:57 2024-01-24 725722 716366 164732 160993 279159 284161 315703 314755 187976 185715 239979 240746 275180 276645 4807324 5194891 6938529 6687397 1198994 1259361 240797 217763 239099 240353 281887 274329 261857 265289 176127 176643 690219 662476 1485140 1471298 357266 351853 496107 503853 622993 607477 626763 626878 645268 652487 603920 677255 1919834 2016701 1183266 979598 552770 545209 653242 650302 671584 676363 675704 686000 778847 772420 5240961 5442699 39.85 71.2 2
13:03:58 2024-01-24 719439 716361 164464 160655 278893 283400 318830 311608 187976 189865 236104 240746 274339 277265 4808248 5170650 6878724 6696317 1217311 1261693 240831 214366 238896 239679 281958 272690 262659 263824 176479 179455 693344 656820 1518520 1484698 355885 351853 500044 501573 625684 609231 622595 630865 640209 649331 609630 678256 1913700 2032230 1172438 983195 555240 540779 654169 653109 665793 673770 677061 685022 774598 775003 5288258 5443038 39.85 71.2 2
13:03:59 2024-01-24 717592 717414 163684 161400 277281 283564 315811 311359 188567 189759 235739 239642 274668 275833 4814185 5111954 6891902 6710743 1219529 1256265 242419 217422 237622 239679 281585 274329 261057 263926 176127 176054 691782 658228 1506138 1466258 354871 351853 495963 503103 622114 606581 625431 631814 639578 650621 610061 673197 1910562 2007494 1163775 988808 552807 540779 655098 650302 663841 676363 676839 680940 778319 776723 5324253 5452357 39.85 71.2 2
13:04:00 2024-01-24 723729 716366 163714 161143 277947 283430 315739 313835 187777 190096 240112 240211 273537 277267 4797636 5183735 6966505 6710743 1207728 1257905 240866 214223 237587 240353 280833 273491 261891 263891 175529 176122 697641 666199 1494013 1464179 357536 351564 495569 501218 620282 604583 623551 624678 640391 653004 604877 672206 1914386 2013843 1156352 985996 552807 545631 653706 650529 669683 676363 670842 680940 777662 772371 5225988 5461790 39.85 71.2 2
13:04:01 2024-01-24 725600 716370 163714 160625 277556 280889 315739 312816 187811 189901 240173 241150 274339 275624 4816676 5198849 6912674 6696776 1216130 1260589 240831 213923 237551 239202 281122 272620 262659 262393 175810 177764 693525 660584 1494013 1484698 355912 351497 495769 495652 619332 607158 620775 626452 641459 646378 607163 675185 1914312 2033340 1174603 979483 555240 540743 651357 654036 668226 673260 675250 683933 771145 773739 5273112 5450605 39.85 71.2 2
13:04:02 2024-01-24 718103 718392 163650 160843 277871 281746 315739 311832 187942 189724 234649 239608 273501 275166 4811680 5111841 6883241 6715533 1224841 1259693 240359 214073 237080 239573 279691 272620 261822 262209 176091 179314 686793 656820 1497149 1472518 353798 351816 494867 500084 624517 604798 622999 628244 640391 654121 607336 670667 1905102 2001124 1161609 988808 550673 542376 653706 648813 663805 676254 673225 679552 777036 774967 5312632 5442925 39.85 71.2 2
13:04:03 2024-01-24 723529 718617 163615 160959 276599 282885 315697 313984 187963 189724 240100 239608 273501 277285 4808061 5191112 6967685 6711131 1196031 1257905 240831 213552 237149 239609 279713 272620 261022 263084 175249 175777 690219 663900 1526940 1470427 355336 350436 494867 503199 620282 603915 622595 625564 640065 649331 606806 675185 1914349 2016701 1156352 976698 550673 540815 649478 646414 667207 672313 670942 680341 777073 770345 5218045 5442925 39.85 71.2 2
13:04:04 2024-01-24 716920 717599 163615 160446 277485 281746 315956 311796 188426 186453 234614 238111 274339 275553 4811417 5149356 6859921 6707754 1232498 1259693 244311 214223 236782 238199 281658 273813 261057 262646 175214 179601 691782 660584 1500640 1474519 354298 351853 495963 495688 625376 604873 620775 627342 638021 644944 607504 670877 1910562 2012379 1176769 989314 555240 540743 654634 652646 662390 670318 672270 675153 769502 777189 5288258 5452357 39.85 71.2 2
13:04:05 2024-01-24 724838 719186 163576 160339 277485 281746 313966 313067 187114 187695 236147 239573 274304 273870 4811455 5172541 6929744 6715734 1216896 1257905 244275 214223 236617 238867 280175 271788 261022 263856 174690 176122 693155 665249 1486478 1466258 351663 351780 495569 501182 623876 604583 623649 625479 637571 649331 606602 671080 1910562 1994004 1158472 988808 550398 540815 654169 645465 662390 672313 670668 676150 777073 774837 5263646 5452357 39.85 71.2 2
13:04:06 2024-01-24 726634 718617 163542 160079 276635 281781 314002 312153 187148 187048 236039 239608 273466 275095 4811492 5187331 6948422 6687397 1196402 1257905 239824 213923 237587 238093 280139 273230 260191 262646 174969 179385 687094 662476 1489833 1470427 353761 350190 496975 500048 619807 607748 623503 623794 639992 649295 604979 675185 1914386 2019564 1154231 976698 551576 540779 647570 645465 663805 672072 670942 682770 774796 770382 5210577 5442925 39.85 71.2 2
13:04:07 2024-01-24 715385 717604 164018 160079 277219 280889 314959 311608 187538 186881 236779 238111 273501 274254 4797636 5130599 6855035 6706342 1231191 1260589 241060 214223 236051 238093 281423 273365 261057 262428 175249 177053 691782 660584 1500780 1475478 351735 351853 496975 498217 619807 601295 618025 626008 634766 645469 607237 667909 1903995 1998828 1174603 992431 552245 540458 653242 649309 662390 673260 672270 673202 769397 772642 5318398 5457887 39.85 71.2 2
13:04:08 2024-01-24 726904 717604 163469 160494 276140 281282 314959 311135 187189 187012 235640 239573 272596 274325 4813501 5189204 6967685 6715734 1211288 1257012 244346 213623 235288 238129 279288 273620 260805 261843 174690 177053 690219 666199 1499782 1461181 351627 351533 494517 499658 620282 601369 621732 621957 631159 645433 602656 667434 1907848 1991904 1189763 984595 550673 540815 652779 645501 663838 672278 666041 673165 770595 769800 5246505 5452357 39.85 71.2 2
13:04:09 2024-01-24 726629 717091 164037 159464 277875 280823 314002 312117 186698 187311 235604 239207 273013 274325 4820387 5220825 6948422 6678866 1210226 1259693 244246 213252 236051 237927 280994 272847 260191 262428 174134 179601 691568 664376 1486603 1473469 353761 349697 496975 497510 616927 603728 616201 622528 640391 643939 603122 670704 1910288 2028784 1149991 976698 552639 540571 646619 650266 663805 671124 671899 679882 761567 765887 5278647 5443515 39.85 71.2 2
13:04:10 2024-01-24 717592 718613 163329 160238 275993 280758 315439 309723 187025 186037 235930 238738 272978 274254 4816152 5122912 6883517 6715533 1222219 1259420 241060 212953 236051 237725 278065 271753 260548 261044 174969 176311 696469 656820 1520026 1470655 351344 350190 492038 495688 620282 601913 621732 625564 635699 648765 606170 667983 1901016 1991904 1149991 988808 548327 540188 650896 644829 660515 671124 667025 672893 771720 766301 5269119 5442699 39.85 71.2 2
13:04:11 2024-01-24 723095 717086 163512 159982 276033 281247 313013 310917 186732 189422 234603 240935 272596 274254 4819602 5202280 6923874 6678018 1206703 1257905 244275 212918 236416 236590 279380 273426 261257 261843 174168 177053 693155 663425 1522400 1469384 351663 349626 495569 495724 617365 605440 620775 620090 637571 644849 600872 671355 1914349 2018132 1189763 978089 551851 542192 647607 647402 664309 667241 666041 675568 767692 766106 5215277 5442699 39.85 71.2 2
13:04:12 2024-01-24 718428 718099 163469 159498 276488 281475 314444 309723 186766 186037 234783 240935 273048 274694 4804557 5126271 6868023 6715256 1226555 1257905 241060 212953 234597 238129 279253 272655 260840 260787 174168 176558 697250 657758 1486341 1470427 351397 349134 492038 496101 619369 599553 620812 625564 635699 648308 605518 668933 1904322 1998287 1161609 987401 547547 538169 650165 643915 659581 671124 667025 672137 770328 766301 5272901 5461790 39.85 71.2 2
13:04:13 2024-01-24 723808 716550 163434 159532 275909 283070 313013 310193 186148 186298 234783 240766 272924 273834 4807986 5193008 6948981 6696776 1197431 1259693 240721 212549 236782 236625 278405 273426 260998 263982 173856 176558 693155 660584 1489531 1466258 352858 348572 495569 495652 616490 604155 617112 619821 637084 643939 598272 669923 1913281 2018132 1185432 976698 550673 541992 647678 647402 664309 666771 668011 676150 763838 763944 5246505 5452357 39.85 71.2 2
13:04:14 2024-01-24 718353 718617 163355 159464 276417 281439 313823 309219 186732 186037 234783 238111 272350 273809 4797673 5147320 6887957 6724912 1225716 1257905 240721 212769 234562 237927 278618 272655 260225 260212 174466 176435 694907 656820 1483413 1470427 351060 349039 490924 495399 617985 599553 619416 623794 631159 646378 605851 666923 1901289 1997753 1159444 985996 547158 538096 647607 643644 656677 667349 664078 673425 770524 765999 5261567 5466453 39.85 71.2 2
13:04:15 2024-01-24 723803 716582 163246 159469 274732 281944 312834 309688 186148 186037 234783 238145 271520 275848 4804632 5220927 6944030 6683650 1206003 1257905 240721 212599 235288 236260 279402 272234 260998 261626 173579 179036 694742 664376 1482937 1470427 351627 347559 494867 496101 614273 600141 612536 618267 636640 640245 598308 669923 1907848 2022574 1170272 975309 551851 539694 645878 645465 660515 667241 670942 675190 761356 765024 5280594 5474003 39.85 71.2 2
13:04:16 2024-01-24 714535 717599 162283 159532 274303 281475 314492 308178 186569 185517 234819 242449 271800 275326 4825275 5111841 6892593 6706154 1213498 1257905 240011 212251 235428 236625 279426 273426 260264 260575 173977 175907 682407 655883 1487772 1466258 350859 349134 492655 495652 616641 599312 619856 620090 630570 641409 598308 663469 1903750 1989080 1176769 983195 548717 540841 649515 643915 663095 667349 662087 669211 766065 763944 5230164 5464688 39.85 71.2 2
13:04:17 2024-01-24 722432 717604 162724 159502 275153 279820 313859 309546 186046 186037 234747 238841 271765 273870 4821059 5195388 6912707 6706154 1212631 1257012 241060 211587 234632 236460 278294 272234 260998 259419 174690 175538 692182 656820 1507697 1479674 351857 346442 492735 496534 617549 600990 613440 623352 631051 640735 600073 663469 1901289 2004649 1170272 985996 550673 538096 649515 646414 656750 667277 669036 670845 762436 769790 5284455 5464688 39.85 71.2 2
13:04:18 2024-01-24 725790 717599 162468 159253 274763 281475 312615 310086 185978 186560 233943 238145 272216 273918 4821769 5170650 6957180 6706154 1209850 1254338 240011 212882 239200 236853 277947 272234 260814 260610 173423 176435 696728 665922 1512904 1457038 351857 348572 489885 496101 612970 594902 617112 616451 634766 643549 599359 667983 1909204 2003192 1170272 976423 546770 539312 644963 642093 660515 667277 661618 675190 767729 763944 5185456 5455201 39.85 71.2 2
13:04:19 2024-01-24 717433 716582 162955 158733 275611 279892 313966 309113 186719 185411 234747 237384 272632 273918 4822177 5133639 6848462 6706154 1230701 1257905 240180 212584 234693 236260 279455 270594 260998 259419 173579 176065 679677 657758 1483037 1470427 350859 347487 487094 493925 616306 597965 617112 621993 631051 643549 601881 663977 1898589 1990492 1150781 984595 544445 534919 645878 641147 656677 667277 662792 669890 769434 765565 5250530 5456867 39.85 71.2 2
13:04:20 2024-01-24 725823 715385 162989 158456 275189 281475 311448 311216 186012 185613 234200 238077 271540 272616 4817691 5228207 6938529 6683650 1208635 1257012 240011 211587 239067 235860 278523 270040 260998 260212 173268 176065 682407 663425 1484471 1470155 350813 346442 492735 492493 612067 599590 613331 617394 631159 640245 598308 667946 1901289 2019564 1165941 973923 547547 534919 642189 643459 654252 662382 667025 671838 762436 765024 5272880 5445715 39.85 71.2 2
13:04:21 2024-01-24 716534 716436 162468 158746 273114 281873 310975 310007 186012 185046 234365 238345 271316 273918 4819602 5128101 6891902 6701371 1213423 1254338 239233 211622 239031 235168 279820 272270 259315 259996 173510 175538 687094 655883 1493398 1457038 349865 347559 489849 496101 612537 593800 613440 615934 630803 640317 596313 660075 1901016 1994041 1168106 979483 545993 539806 645878 640167 660515 667241 662087 673202 766065 757287 5235420 5441536 39.85 71.2 2
13:04:22 2024-01-24 717317 714368 162331 159118 273928 279820 312870 306635 186304 184753 234567 239048 270797 273834 4808061 5170612 6845514 6687397 1217085 1257905 238160 211587 239140 234969 277947 270594 260264 259419 172992 175538 687094 653085 1493597 1466258 348875 347523 492386 492493 613839 592505 611844 617830 629466 639794 598308 661602 1894710 1995455 1163775 985996 548327 531874 646619 644829 654715 667349 667062 671360 757247 765024 5322512 5445542 39.85 71.2 2
13:04:23 2024-01-24 724791 716980 162102 158965 273091 279856 310975 308142 186012 185082 233835 238345 270762 275864 4814185 5200398 6969396 6688159 1194018 1254338 239640 210743 239176 235133 278213 272270 258769 261454 172992 175538 691794 660111 1481535 1464179 350859 346164 492038 495399 611165 594938 613331 616974 629204 636506 595250 663469 1903750 2010344 1162712 972466 548717 538132 643941 644829 658611 663350 664152 671184 758581 757359 5271269 5445542 39.85 71.2 2
13:04:24 2024-01-24 713298 716980 162072 158915 272950 279748 311921 308696 186046 184788 234236 238345 271176 274584 4817620 5119143 6863944 6688439 1215422 1254301 238160 211404 234693 235133 278604 270666 258769 259419 173477 175293 694742 655416 1502242 1457038 348875 348701 487022 493962 609368 594659 613470 614626 631874 640317 595433 662022 1898589 1998287 1165941 975309 543637 536089 641280 639205 654751 661380 660689 669211 763757 759025 5196626 5434999 39.85 71.1 2
13:04:25 2024-01-24 712234 714874 162106 158141 273787 279174 311185 309351 184952 184788 233106 236840 271211 274584 4814185 5144304 6835950 6688439 1227625 1252523 238898 211587 234693 234805 279033 269274 259863 260836 172992 175293 687094 656820 1517322 1466258 349865 345401 488783 490994 614709 592469 612536 618267 630803 640317 598308 660075 1892017 1986261 1146450 980331 542893 531765 643592 636448 653984 663386 660689 666928 764910 761716 5248416 5438923 39.85 71.2 2
13:04:26 2024-01-24 721753 714294 162097 159818 273778 279640 311748 308178 184884 184823 233106 238345 269973 273772 4817620 5207572 6932442 6678018 1200847 1250711 238160 210926 234404 233652 279033 270105 258769 259419 172682 175416 686212 660584 1472976 1464179 349865 344846 490997 490726 608471 596272 610100 614626 629204 636525 602238 664014 1895893 2016701 1157278 973923 544445 530945 639431 640240 651348 658335 660176 667913 756949 761753 5292133 5430671 39.85 71.1 2
13:04:27 2024-01-24 717596 714555 161381 159822 272950 279676 311307 309570 185633 184237 233142 237573 270762 273119 4821059 5130076 6892719 6688439 1213686 1250711 237389 211221 234693 234408 278213 270141 258769 259384 171894 175538 688120 658657 1481397 1451935 349370 345436 486228 492109 608633 592614 614204 613756 631249 640317 595579 661517 1898589 1995455 1165941 971864 542506 531874 640373 636411 654751 662060 658812 671838 761531 757251 5185575 5432294 39.85 71.2 2
13:04:28 2024-01-24 712239 714461 161530 161578 273021 278745 310833 309096 185363 184576 233142 237976 270832 272927 4809163 5130599 6854600 6697812 1227782 1250711 238160 210890 233961 234770 278213 268860 259863 260251 172407 174491 688657 655883 1493933 1466258 348875 344363 486401 490994 613404 596075 612573 616451 629429 640317 594870 660833 1895893 1979873 1170272 980331 542506 534919 644049 638322 655713 663386 658812 665944 761356 755049 5209898 5441659 39.85 71.1 2
13:04:29 2024-01-24 718650 714290 161501 161848 272958 277890 311778 309315 184851 184647 232778 239084 269562 274427 4820387 5203672 6887696 6678904 1207339 1254066 239640 210232 234693 233721 278017 269725 259234 259520 173027 174178 693344 654421 1494833 1475478 348875 343295 487094 490994 614273 595135 610374 612911 627580 632795 598043 660154 1894510 1995455 1163775 979483 545993 535082 643136 641638 653233 662884 663100 665239 756378 757287 5288045 5427239 39.85 71.1 2
13:04:30 2024-01-24 722724 714555 161234 159143 271529 278836 310362 306527 184817 184647 232835 239171 269151 272927 4816942 5194863 6952346 6696776 1200772 1250036 239436 210050 234528 234047 276582 269725 258371 260068 171894 174491 693155 660584 1505681 1461181 349594 344778 487022 492529 607576 595099 608916 612381 629429 632759 592765 661602 1898897 2004649 1170272 969670 545993 534955 641010 642093 655713 658335 660176 669890 754703 754482 5248694 5423327 39.85 71.1 2
13:04:31 2024-01-24 713247 714551 160786 161778 272082 278177 310610 306816 184851 184062 233034 237468 270260 273349 4810954 5111579 6859937 6696776 1211691 1253603 237072 210232 234326 233652 277822 269274 257756 258989 172187 174526 691568 656820 1480573 1451935 347642 345937 485508 490994 604087 591087 612024 611011 626658 637887 589026 658747 1892017 1994041 1139389 973923 541348 531874 639920 630938 655089 662060 657803 669890 761356 754853 5199685 5432294 39.85 71.2 2
13:04:32 2024-01-24 712507 713279 161020 159112 271555 277926 309201 305486 185653 183478 232998 236735 269645 275203 4813501 5159998 6831885 6687397 1217160 1252064 237615 210008 234693 232968 277822 268446 258008 259520 171894 174491 683969 651151 1501202 1464179 346869 345159 487022 486711 608901 585636 606577 614626 625701 632759 595433 656264 1886647 1990492 1159444 981725 544445 532056 642226 636414 650426 661416 661630 663982 759167 756808 5291864 5427239 39.85 71.2 2
13:04:33 2024-01-24 717480 713544 160498 161512 271080 278836 309878 305499 184374 184062 232273 237267 269047 274427 4822929 5207905 6907444 6668639 1190586 1250674 237782 209540 234693 233292 276617 269725 257179 260068 171859 174491 691568 658698 1485272 1461181 348628 345509 489130 486674 606289 591632 606577 612371 629466 631538 592765 662074 1892017 2008106 1157278 968777 544445 532056 636616 638286 651400 658299 660689 664018 753602 757287 5273143 5430671 39.85 71.1 2
13:04:34 2024-01-24 716806 713535 160981 161547 271498 279695 308231 305499 184663 183793 232635 236334 269868 272360 4816034 5140723 6892682 6696776 1215572 1248903 236691 209986 233961 233444 276617 268671 256748 260286 171705 174491 688394 658228 1479535 1450904 346905 344363 486401 489536 606866 591305 610684 610111 622181 636506 591205 658673 1890481 1989080 1161609 975309 541348 531837 638527 634721 654160 658011 656869 667950 761356 754320 5209103 5432294 39.85 71.1 2
13:04:35 2024-01-24 713014 713348 160947 161252 271498 277360 309201 306096 185019 183176 232922 236735 269645 274281 4816034 5171081 6835950 6683688 1223983 1250674 235926 209903 234182 232286 277822 267245 257973 259338 171825 174213 693155 653085 1481492 1464179 346098 344328 486985 486638 607576 589347 606481 613756 622073 631303 595891 656494 1886647 1983411 1155112 980331 542230 530552 640373 635622 649506 662060 660937 661521 761356 755049 5237360 5411688 39.85 71.1 2
13:04:36 2024-01-24 720665 711492 161176 161438 271080 278141 309151 306353 184340 184015 232201 237513 269422 272745 4820387 5199875 6932442 6659979 1200772 1251323 237686 209505 233637 233247 278017 267174 257108 259885 171279 174456 693155 660584 1488721 1465218 348381 344778 486401 488650 604123 592469 608496 614626 629429 634875 595067 660624 1892017 1995418 1159444 972466 542893 530259 638469 637798 649469 658263 660689 662694 753645 756990 5286316 5440050 39.85 71.2 2
13:04:37 2024-01-24 724838 714050 160472 161403 271463 277714 308231 306816 183765 184307 231043 238248 269033 270373 4826458 5188296 6992893 6688273 1194833 1248659 238160 208851 233925 232251 275380 268824 257144 259234 171551 173866 691568 656820 1485903 1457038 346468 342839 486192 490192 605541 591886 606444 610559 625701 631231 589243 660117 1894710 2004341 1174603 967399 543526 532056 636658 637311 650389 656766 661630 665944 748197 755921 5263718 5427503 39.85 71.1 2
13:04:38 2024-01-24 712498 713544 159923 159112 269812 277854 308266 304734 184629 183141 231799 236579 268998 273190 4816152 5111954 6875895 6678866 1212108 1252213 236420 210315 233196 232286 275664 267854 256713 260251 171279 174143 683633 657758 1473954 1451935 345500 345265 485025 486602 605112 585924 609192 607386 625532 634576 585892 657664 1892017 1989621 1135149 968777 539041 532056 635756 633822 651348 656268 652930 665907 756913 753715 5184550 5426741 39.85 71.1 2
13:04:39 2024-01-24 712507 713284 160832 161112 271489 276439 308266 306924 183798 183560 231764 236614 269221 270590 4816152 5131701 6880386 6696776 1225790 1255392 237072 209470 232235 233489 276087 267174 258374 258720 171671 173589 677562 653017 1483486 1463259 346869 344778 483619 490689 607540 589275 610610 611011 622001 634585 589207 653792 1889330 1973464 1159444 973886 540577 531729 638491 634272 653196 658263 654858 664018 759130 748310 5196626 5411651 39.85 71.2 2
13:04:40 2024-01-24 710806 711533 160434 161177 271269 276439 310135 306528 184749 182851 232324 235486 268811 273036 4816152 5140907 6838273 6678165 1220761 1252486 236375 209540 233889 232182 277753 267174 257505 258578 171551 173901 687094 652155 1485738 1466258 345256 345265 487090 488303 607974 588771 604714 612815 623430 634875 594408 656693 1885424 1982684 1146450 976698 539809 529053 638003 632925 647561 658263 653856 662513 760242 756990 5246779 5419419 39.85 71.1 2
13:04:41 2024-01-24 721694 713451 160438 158486 270636 277945 307264 306960 183765 183733 231043 236779 268811 272229 4806672 5220660 6942354 6678165 1204243 1250637 237188 209623 233437 231791 276510 267210 255601 259338 171618 174021 685220 660584 1487086 1457038 347888 342839 486401 487266 605541 594389 603431 612381 627544 631303 594975 660210 1892017 1994004 1147870 973194 541348 529053 636616 636375 649010 658263 658738 660592 751616 756990 5273143 5419456 39.85 71.1 2
13:04:42 2024-01-24 721485 713544 160289 161177 270636 276439 307980 306960 187202 184307 230325 236980 268402 270518 4825552 5189623 6950076 6687987 1193981 1249480 238124 208706 232945 232251 274785 267997 256882 258539 171279 174004 680844 658228 1489317 1461181 346869 342803 486401 489500 604938 592341 607765 607350 622109 630751 585856 658673 1892017 2003192 1154231 967399 542506 531423 634855 635889 648514 654423 660689 663982 753255 754853 5265617 5421292 39.85 71.1 2
13:04:43 2024-01-24 710487 714290 159452 161447 268956 277288 308231 305594 184340 182816 231764 235207 268437 270626 4802540 5104366 6884867 6669122 1211150 1251323 235691 208921 232469 232079 275522 266728 255496 259621 171007 173866 686508 658657 1472768 1450904 345232 344778 483619 488650 602086 588771 607383 607177 622037 634875 589243 656693 1889606 1986261 1155112 967399 537510 530552 635756 632440 650426 653396 650972 663437 756876 748382 5185456 5411688 39.85 71.1 2
13:04:44 2024-01-24 712507 713040 160434 158145 270636 275980 307729 306528 183765 183141 231043 235556 270692 270065 4802301 5132704 6875046 6697420 1216783 1252449 236586 208851 231746 232251 275802 266925 257108 257095 171398 173313 686397 653484 1480333 1461181 345781 342514 482935 486711 604087 585852 608805 610522 619914 634875 590103 651830 1887988 1974230 1156352 973886 539041 532056 637516 634029 652271 658299 654357 661990 755807 749810 5216555 5436170 39.85 71.1 2
13:04:45 2024-01-24 715329 711492 159961 161147 269812 275980 309373 305129 183798 182978 231403 236249 266843 272650 4797673 5168409 6894707 6674318 1210188 1253995 236987 208817 233232 231825 274856 266925 256465 257708 171517 171937 691568 651151 1496103 1473565 342758 342839 486291 487611 606866 588354 604905 610075 622108 630965 591855 650908 1882745 1979873 1152947 979483 539425 528196 636658 632888 647632 657264 652394 660592 756913 754181 5241105 5430671 39.85 71.1 2
13:04:46 2024-01-24 721236 713279 159919 161004 269812 276439 307264 306960 187193 183886 230092 236614 268215 270291 4811680 5170612 6951908 6697420 1194833 1250360 237580 208386 232434 232148 274537 267174 255566 258037 171379 173278 711898 656820 1512157 1457038 345635 341454 485712 486638 603828 589275 603394 607177 622037 629348 588849 658168 1892017 2001124 1170272 964651 542617 530552 633955 636073 646574 652478 658863 662662 752189 751978 5269119 5411801 39.85 71.1 2
13:04:47 2024-01-24 712507 713040 160053 161116 268990 277288 306942 305164 183765 182561 231215 235123 268215 270518 4808248 5114918 6886144 6698168 1211188 1252138 235024 208747 232092 232148 274821 266764 255531 258756 171584 173536 678871 658698 1497164 1447818 345256 342767 482253 487611 602325 585924 606481 608249 622109 634875 590103 657664 1891743 1991904 1157278 961802 537129 531033 632573 632925 650886 653917 652783 662251 751987 749463 5227941 5411374 39.85 71.1 2
13:04:48 2024-01-24 713520 711528 159927 158694 269807 274715 307264 304914 183478 182561 230325 235677 267587 270101 4799138 5107895 6848415 6727411 1211188 1251374 235059 208712 231567 231722 274416 266692 254355 259074 170582 173002 679672 655883 1490170 1451935 344466 342839 483546 487611 602325 587104 604750 606317 622108 631303 588854 654757 1886610 1984817 1155112 966711 536747 529053 633713 629243 647598 652442 651390 661570 752574 747675 5185456 5411651 39.85 71.1 2
13:04:49 2024-01-24 712174 711533 159953 157818 270631 274715 307264 305164 187132 182527 230325 235287 267587 268855 4794292 5111616 6859921 6716898 1216896 1252176 235751 208386 231929 232079 273003 266621 255531 256700 171345 172212 688657 653017 1485964 1457038 342758 341924 483619 490950 606812 587104 604249 607177 621838 631303 587182 650908 1886610 1986225 1157278 970157 537510 531303 635756 630879 649433 654351 652318 661484 752502 747582 5175125 5435263 39.85 71.1 2
13:04:50 2024-01-24 710806 711533 159477 157818 269812 275557 310208 305129 183191 182596 230325 234795 268811 270101 4811403 5141246 6845000 6697812 1227079 1252213 235950 208747 230695 232044 274679 265768 256571 256700 170735 172281 666419 651151 1492096 1462296 342686 342212 480821 487957 606682 587868 607007 608281 620350 630979 588528 652290 1886610 1979873 1155112 970157 537510 530552 635756 630097 650426 655806 650972 660043 754667 746061 5216555 5421292 39.85 71.1 2
13:04:51 2024-01-24 713069 710414 159418 158039 269366 275557 307694 303275 183511 181984 230683 235486 266809 272229 4783944 5162743 6855461 6674522 1216291 1255780 235751 208096 232689 232769 274644 266212 255176 256738 170666 172247 689981 649116 1498306 1462296 342614 342839 483619 485543 605094 584665 602927 609177 619875 630787 589062 652329 1880070 1975667 1142118 973923 535225 525854 634855 628244 644953 655345 650464 658173 752189 748238 5218522 5427202 39.85 71.1 2
13:04:52 2024-01-24 719707 711528 159410 158034 270601 274487 308678 304734 186993 182827 229574 236049 266809 270590 4807513 5210089 6864038 6669465 1209499 1252101 236375 208096 231639 231171 274259 268475 255176 255412 171176 171799 685532 651151 1496484 1470155 345547 341587 485025 486231 605541 586913 601997 610015 619875 627507 585892 650399 1877128 1973464 1137787 973923 534393 525587 634405 627285 645411 654387 649540 660215 748197 747874 5209103 5422928 39.85 71.1 2
13:04:53 2024-01-24 715152 710450 159346 157818 268956 274715 307764 302883 187132 182272 230092 235207 266740 270626 4783944 5170111 6878612 6668639 1207769 1251299 236210 207957 232127 232769 273840 265803 254997 256163 171022 172040 689981 651151 1475427 1466258 342384 340770 484500 485506 603182 585444 600363 603933 619958 626625 585892 650362 1877364 1973464 1152947 975309 534772 522824 634671 626399 643767 653432 649503 656698 755741 747178 5209103 5421292 39.85 71.1 2
13:04:54 2024-01-24 719707 710953 158768 157823 269777 274170 306942 305129 186958 182816 228897 235486 266740 270324 4802315 5213065 6872990 6663883 1203435 1250036 236375 207957 231461 233275 273074 265209 255460 255412 170361 172040 685532 654890 1515002 1466258 344733 339670 482935 485594 605541 588354 602758 607422 621668 627580 588849 649438 1877364 1977068 1171517 976698 538275 522824 635756 629206 643090 653360 651390 654762 752466 748238 5235609 5422856 39.85 71.1 2
13:04:55 2024-01-24 719707 710191 159122 157378 270546 274715 306942 305164 186958 182527 228861 234760 266740 270101 4783944 5193008 6911573 6654511 1200847 1248659 235646 207992 231211 232733 274994 264546 254606 256593 169585 172589 683038 659603 1504181 1457038 344697 340459 481913 483828 603536 589694 603187 607386 620216 627398 592298 653332 1880070 1982684 1150781 971775 538275 525854 633955 632676 644039 655080 652967 657668 749494 747582 5303293 5421292 39.85 71.1 2
13:04:56 2024-01-24 718614 710953 162796 158039 269980 274750 306942 303311 184310 181984 228932 234726 265965 270590 4804820 5191112 6938529 6677862 1194046 1248659 235891 208282 230741 233424 273438 265883 254428 255482 170091 172075 685532 660546 1491822 1456068 345500 338610 480821 486921 604561 591029 603860 604817 620216 625709 585412 654580 1885424 1995455 1145750 961802 539425 527450 630339 632925 644953 649322 654895 658715 747797 748274 5267514 5421292 39.85 71.1 2
13:04:57 2024-01-24 710155 711492 162765 157378 269411 275980 306438 303063 187063 181949 229609 233643 266809 269721 4811680 5109556 6869267 6678866 1208635 1247772 234404 207876 230307 232733 272933 267603 253685 256989 170091 171868 680459 656820 1470852 1450643 343268 341587 478044 485200 595109 584535 602631 603957 620277 630307 587182 650908 1884130 1981278 1150781 963574 533599 525890 629375 625515 643767 649322 648580 659378 747833 746817 5173449 5422652 39.85 71.1 2
13:04:58 2024-01-24 712587 711533 159122 157565 269366 273074 306942 303275 186993 181949 228897 234760 266774 268406 4811792 5121220 6849117 6688552 1210226 1250036 234439 208020 230307 234820 272933 266514 253720 256667 171584 172109 688394 651151 1482098 1446795 343342 341587 477864 484820 595109 583754 604045 604387 620022 630271 587123 650908 1884219 1983448 1150781 960832 532806 522896 629448 625479 643767 649286 648543 658173 748803 746118 5177455 5421330 39.85 71.2 2
13:04:59 2024-01-24 710482 710450 159126 157274 274030 273074 306942 303168 186993 181984 229574 234038 266774 268217 4808248 5136015 6869267 6689145 1213686 1245118 235163 207517 230307 231113 272276 263912 255070 255271 172287 171937 676600 651151 1471061 1458140 343586 341464 477864 486810 603182 583681 603001 604601 617785 629320 583649 648441 1881407 1981064 1150781 963243 533599 522860 628930 625270 644953 649250 647622 657668 746003 745763 5184851 5413381 39.85 71.2 2
13:05:00 2024-01-24 712503 710455 159122 156806 268921 273003 306690 303240 186958 181661 228897 234072 266809 267993 4793942 5121220 6859646 6688756 1215422 1248659 234965 207228 230838 230758 272050 264652 254533 254879 171584 171937 689633 651451 1488021 1456068 343586 340041 477900 486121 601442 583790 601923 603710 613168 628839 585446 648293 1880070 1977068 1150781 965912 533562 525854 629411 626415 644039 649286 647126 656735 747099 745763 5182855 5421292 39.85 71.2 2
13:05:01 2024-01-24 709284 709411 158835 157124 273958 273039 306942 303240 186697 181696 228861 233840 266774 267993 4783944 5128535 6845275 6688682 1217160 1249546 234404 207228 228879 234762 272918 263877 254746 254733 169653 171817 685532 651919 1475725 1459177 343586 339563 477828 486121 605002 583086 602742 604817 616709 627507 583890 649429 1885424 1977068 1126668 968777 535065 527450 631231 621925 643767 649322 649266 660122 751616 746118 5171428 5413563 39.85 71.1 2
13:05:02 2024-01-24 708433 709411 162760 157163 270170 273039 306942 301928 186697 181384 228897 232635 266774 268855 4797192 5111654 6826624 6678979 1221649 1247772 234439 207193 228844 234784 272692 266200 254355 254733 169619 171356 680844 653484 1475328 1460981 343586 339563 478588 484673 603219 583754 602742 607140 616637 629348 583685 647484 1879917 1967874 1148615 966023 533599 528210 631231 621889 644953 649286 645712 657786 743438 747657 5188554 5417426 39.85 71.1 2
13:05:03 2024-01-24 712503 709447 162734 156488 268581 272968 306942 301999 186663 181661 228861 234086 266520 267205 4795454 5121220 6845275 6677862 1220648 1246407 234439 206905 229914 234820 271410 263842 253930 254509 169653 171631 687094 650221 1473739 1459177 344045 339384 477864 485777 600132 581938 602499 601749 617324 628467 581545 645611 1880070 1981064 1130643 960832 532022 522716 627328 626379 644039 647351 645675 654835 739255 745171 5184851 5396197 39.85 71.1 2
13:05:04 2024-01-24 711992 710450 162760 156905 270170 272532 306402 302319 186628 181374 228666 233677 266334 266942 4795454 5107895 6850576 6677862 1217160 1245118 233717 206905 228613 234713 272276 263622 253753 253952 169350 171358 689829 651151 1480548 1455054 343342 338432 478551 484673 601478 581965 603076 606654 617577 629357 582720 645537 1877401 1966127 1148615 967399 532022 522860 628894 625084 644003 648756 644723 654762 746717 743587 5166877 5413563 39.85 71.1 2
13:05:05 2024-01-24 712230 709411 162725 156761 269411 272551 306043 302231 186498 181374 228471 232635 266334 267170 4795454 5111841 6836357 6668639 1216896 1245118 233682 206296 228099 234513 272050 263034 253187 253987 169316 171052 682407 651151 1465238 1454972 343098 338396 478212 484463 602754 582674 603076 606110 616886 629357 583234 647577 1877473 1962267 1146450 967708 533541 522824 628449 625084 643090 649158 645675 654725 745613 742842 5169756 5408054 39.85 71.1 2
13:05:06 2024-01-24 712001 710725 162694 156652 269790 272586 306510 302319 186593 180870 228152 233283 265930 267170 4795557 5111841 6844218 6669311 1212543 1245118 233682 206330 228879 231303 269794 263877 252411 253740 169316 170544 688394 648829 1473144 1451935 341639 338646 479947 484148 597955 582463 599474 599941 616012 627580 582955 649241 1881486 1975630 1146450 960832 532022 525080 627438 624642 642180 645496 646644 655911 741969 739332 5229883 5412026 39.85 71.1 2
13:05:07 2024-01-24 710478 709443 162396 156905 269411 272100 306942 301436 186368 180801 228152 232635 270810 267277 4801394 5126619 6845275 6669311 1210226 1247500 233485 206296 228879 231140 269794 263877 253426 253952 169350 170815 687094 649293 1474929 1450917 341639 338646 477227 483122 598878 581224 601142 601521 615576 627346 582955 647336 1881486 1977031 1146450 960832 531265 522348 627402 625528 642180 645460 643736 654297 742801 742952 5186834 5421292 39.85 71.1 2
13:05:08 2024-01-24 710487 709949 162663 156399 269905 272170 306043 301436 186333 180801 228152 232635 270846 267205 4797972 5121220 6845275 6677586 1212632 1245118 233717 206261 228134 234420 271221 263438 253187 253742 169082 170933 683969 649116 1465534 1454972 341639 338135 477233 483377 601043 582876 602034 604275 616449 627580 583369 646654 1877515 1975163 1146450 961802 532022 521980 626993 623500 642101 645424 643773 652833 739219 738958 5181739 5403935 39.85 71.1 2
13:05:09 2024-01-24 710478 709447 162427 156905 269411 271945 305971 301401 186333 180836 228187 232600 270846 266884 4802339 5099983 6836757 6678018 1212632 1245081 233648 206227 228258 231790 271186 263807 253505 253104 169282 171137 676600 650221 1472143 1453999 341639 337590 476961 483341 599357 580314 601105 604068 615865 627544 582955 646616 1874841 1974033 1146450 963574 532022 521944 626993 623757 642870 646519 642714 653723 745130 739296 5180847 5411914 39.85 71.1 2
13:05:10 2024-01-24 712230 709379 162584 156399 269790 272100 306007 301963 186428 180801 228116 232566 268030 267134 4802301 5122800 6846109 6678018 1209925 1245118 233450 206227 228418 231710 270961 262999 253117 253139 169014 170509 683969 650873 1471050 1453999 341639 338064 477233 483341 598512 576910 601401 601946 615433 625556 583437 646155 1874841 1972754 1146450 963574 532022 523630 626549 623720 641271 647080 646607 653686 738389 739260 5205591 5411914 39.85 71.1 2
13:05:11 2024-01-24 710487 709300 162624 156364 269411 272065 305755 301365 183655 181098 228116 232566 267288 267134 4791142 5117054 6826624 6668639 1216291 1245044 233288 206227 228064 231465 270996 263547 253117 253104 168445 170781 677719 649293 1469573 1453999 341639 337318 477233 483341 599192 581924 600937 600971 614958 625592 582844 646043 1874841 1969940 1144284 960795 531644 524001 626549 623242 641271 643540 643278 654626 740847 739188 5220050 5411914 39.85 71.1 2
13:05:12 2024-01-24 710482 708837 162365 156330 269411 271305 305971 300872 183481 180767 228081 232531 267101 266911 4802301 5119143 6820117 6669274 1207728 1245118 232929 206227 228418 230817 269794 263807 251534 253139 168746 170781 685220 648366 1476024 1447818 340671 338064 477233 481490 595529 579577 595795 598093 612089 625151 582844 650357 1881491 1979558 1148615 957988 534302 525490 627402 627305 642180 646369 648046 653760 741445 742805 5250530 5411914 39.85 71.1 2
13:05:13 2024-01-24 705330 708837 159014 157124 266901 272135 305039 299540 186463 180447 228116 232174 267101 267769 4802315 5091011 6835950 6650144 1206003 1245081 232247 206192 228418 230422 270961 263367 250765 253952 170596 170899 680459 651151 1474121 1438598 340430 340255 476558 480436 591768 579988 599931 594884 612866 626694 581445 648643 1880193 1981890 1150781 957307 533161 525117 626068 626939 642070 646333 648543 652796 737273 745061 5243032 5403053 39.85 71.1 2
13:05:14 2024-01-24 706318 707301 162024 155983 266678 272968 303753 303481 186393 180481 228116 231978 270775 267170 4802301 5100283 6854325 6650144 1206003 1244161 232178 206261 228562 230458 269794 262999 251604 254733 169664 171052 690497 654890 1488615 1438598 341155 338100 476220 480883 594687 581071 599622 599663 616637 625556 581035 649401 1882876 1984672 1159444 960832 534302 525117 627402 629089 642070 647311 650427 653723 743021 744533 5254285 5412256 39.85 71.1 2
13:05:15 2024-01-24 709284 708337 158945 156364 267311 273003 305039 300416 186631 180481 228436 231783 267101 267957 4802301 5108308 6874165 6655297 1204281 1241444 232213 206227 227869 230458 270583 262597 251569 254698 169664 171086 687835 656351 1470466 1438598 341397 338064 475884 480436 596373 581640 599585 601530 616637 623847 580287 650362 1877364 1987534 1159444 961057 535065 524373 625624 627305 639367 646665 650005 652109 737273 745763 5261567 5411914 39.85 71.1 2
13:05:16 2024-01-24 714681 710422 159130 156364 267758 272100 303222 302070 182970 180801 227374 232174 267101 266724 4795543 5162930 6887957 6669274 1198148 1241480 232316 206192 227357 230619 270548 264926 251534 253139 169664 170591 685220 658228 1460090 1445494 342367 336502 475884 481151 594394 582224 601159 598321 616637 622290 576807 647447 1877091 1987534 1133028 959685 533541 522618 623817 624974 636612 646665 647605 651104 738498 743515 5258099 5411914 39.85 71.1 2
13:05:17 2024-01-24 717328 708373 159795 156339 267311 272135 304575 302283 182842 181627 227022 233007 267101 266947 4799115 5166948 6932442 6659261 1188014 1243279 234008 205551 228418 230781 269501 263034 251534 253481 170141 170475 683633 653017 1471718 1447818 341367 334552 477563 481527 594687 580292 594252 598832 613024 619487 576915 647447 1873472 1991904 1139953 961057 532022 519609 625216 625491 636612 647579 647605 648722 742312 742695 5284455 5421292 39.85 71.1 2
13:05:18 2024-01-24 717254 708337 161762 156330 267580 272135 304111 302257 183353 180732 227374 233283 266352 268568 4802301 5170650 6930277 6649882 1184693 1243279 232247 205551 228844 229386 269724 262999 250765 253139 169664 170594 691345 653952 1468093 1447818 341155 336031 477742 477553 590896 576946 594760 594884 613060 618580 582751 647944 1873472 1989080 1140535 960832 532781 519609 624771 625307 636340 647579 645528 648722 739848 739152 5293874 5417255 39.85 71.1 2
13:05:19 2024-01-24 718263 707265 159125 156052 266901 271875 304004 300835 182970 180607 227374 232566 266130 268783 4802404 5176221 6920405 6659261 1184655 1245081 233288 204912 228453 229843 268904 262999 250800 253104 169664 170509 683633 653673 1491770 1447818 340671 335525 477227 477733 591732 577122 595625 597983 613024 618544 579947 646987 1872141 1990492 1135621 960832 531265 519572 624845 623500 636539 645740 645528 648261 742911 739188 5307367 5404010 39.85 71.1 2
13:05:20 2024-01-24 717428 709415 159125 155983 266901 271910 304147 304126 182981 180491 227374 232497 265909 268819 4798013 5180293 6911573 6612142 1188863 1245118 232247 205871 228773 229155 269314 264551 250765 252927 169664 170270 689733 654890 1479375 1450632 340671 336031 476555 479097 592933 576910 593914 594920 613060 618580 581445 647484 1873199 1982684 1111799 960832 531265 519228 624400 625307 635599 647543 645528 651179 741823 739188 5293938 5419757 39.85 71.1 2
13:05:21 2024-01-24 716562 709872 161989 156399 266642 271685 303186 301330 182726 180560 227181 232325 266166 268630 4795454 5179905 6920925 6650106 1184693 1244251 232247 206192 228809 229155 269501 262964 250730 253481 170021 170509 673032 653952 1486181 1447818 341367 335490 476519 479097 592514 576978 593492 598942 613060 618544 580301 645611 1870811 1982684 1133896 960832 530510 518360 623512 623757 634662 646555 647605 648224 740737 744717 5284452 5396160 39.85 71.1 2
13:05:22 2024-01-24 717484 707306 158903 156722 266207 273531 303151 301330 182715 180447 227269 232566 265501 268591 4802301 5170816 6902518 6626354 1184693 1243279 232247 207548 228773 229351 268938 262230 252364 252927 169664 170475 694570 653017 1468694 1447818 340430 334552 476519 479097 592514 576874 593914 596121 614521 617639 580179 645574 1868155 1983032 1139953 959038 531265 518360 624400 624642 634435 648955 647605 649072 740371 739116 5274965 5414116 39.85 71.1 2
13:05:23 2024-01-24 714257 703250 158681 156221 266207 271994 303151 301970 182970 180162 227181 232290 265661 268819 4802404 5174463 6920925 6645139 1184693 1243279 232213 204946 228453 228809 269314 267775 252009 252363 169426 169969 682046 653673 1462929 1447818 340189 334516 477233 478418 589121 579577 593043 600161 612125 616736 581213 645574 1868155 1982684 1142748 960832 530132 518324 622089 623757 633012 640020 646644 649358 741275 742879 5286361 5405195 39.85 71.1 2
13:05:24 2024-01-24 717592 707715 158903 155860 266118 272916 302937 301330 182426 180525 227216 232566 265536 267778 4797192 5172541 6915994 6649882 1188074 1240293 232213 204912 228578 228995 269279 264355 252009 252398 169545 169935 682046 651151 1467780 1447546 339707 334516 477233 478418 591187 579356 592728 597136 611227 616302 576879 645079 1868118 1986261 1142748 959465 530132 517556 622089 624643 633910 641628 642787 649081 741705 742353 5286361 5404917 39.85 71.1 2
13:05:25 2024-01-24 718093 709415 158903 156018 266082 271046 302725 300204 182842 180162 226670 232821 265501 267205 4802301 5174463 6910553 6649882 1185470 1244251 232213 204912 228453 229155 269314 267702 252009 252328 169664 169969 682046 653017 1478453 1447818 340159 334552 476519 478418 591223 579577 593085 597136 612089 616771 580179 645574 1870811 1986261 1140535 959465 530510 517556 623853 623316 633910 643017 643736 645579 741178 742915 5278799 5405195 39.85 71.1 2
13:05:26 2024-01-24 718098 709415 159125 155939 266047 273262 303222 299540 182461 180560 226670 232301 265501 267765 4804082 5181892 6911067 6635767 1184693 1241480 232213 205332 228453 228995 268938 267361 252009 252398 169664 169935 683633 653952 1466527 1447818 339707 334516 477233 478418 585771 579166 592155 595556 614521 616736 576951 644622 1868155 1981619 1139953 960832 530132 516826 622971 623757 634846 643576 643773 647451 742605 739548 5278365 5397474 39.85 71.1 2
13:05:27 2024-01-24 714087 708405 158610 156187 265497 271270 302725 301914 182461 180162 229017 232036 265501 268370 4797192 5165190 6892644 6640503 1183849 1245118 232213 209058 228453 229030 268120 264323 252009 252363 169426 169935 683633 651151 1474104 1446791 339707 334516 477233 478197 590733 579166 592155 594275 613834 616267 576577 644585 1868155 1984854 1147174 959465 529755 516826 620332 621920 633012 640020 641804 645542 736523 737944 5282529 5406893 39.85 71.1 2
13:05:28 2024-01-24 717587 710146 158832 155220 265905 272411 302654 300552 182461 180162 226003 232325 265625 266278 4795454 5165190 6902518 6649882 1188074 1243279 233288 209094 227163 229386 270698 263950 250556 251942 169664 169935 701025 653017 1477213 1446791 339707 333825 476558 477625 592697 576874 593293 593782 612966 615834 578014 644350 1870811 1986261 1142118 955378 531747 518360 621649 621920 634846 640308 642745 645579 737892 738503 5264654 5414628 39.85 71.1 2
13:05:29 2024-01-24 717578 708401 158903 155796 265719 272796 303008 299399 182287 180162 226670 232531 264723 266350 4802301 5177972 6920925 6658984 1185470 1243279 232281 208951 227004 228639 270044 263950 251832 253905 169188 169665 682046 651151 1468407 1445765 339283 333825 475628 477625 591187 577937 592294 596290 612532 614934 578014 642686 1868155 1984854 1142118 955378 529003 516789 620295 620127 633012 640308 643006 645047 734337 738758 5258099 5409501 39.85 71.1 2
13:05:30 2024-01-24 718103 709411 158290 154914 265976 272770 302547 301330 181964 180594 228047 232335 265536 266907 4797785 5166929 6901227 6650371 1188863 1240564 232963 205297 226653 229190 270044 263205 251655 251591 169188 169430 682046 654890 1513248 1446791 340189 333825 475211 477625 591223 576874 593604 595447 610906 616736 577123 644081 1868155 1981064 1142118 955378 528627 516789 620259 620090 633012 640308 640859 645047 734373 736000 5267227 5403896 39.85 71.1 2
13:05:31 2024-01-24 718339 709909 158873 155225 265754 272411 302087 300988 181964 180594 228156 232394 265501 266056 4802301 5170755 6891902 6640607 1188863 1241480 232929 209022 226460 228995 270044 263205 251655 251591 169188 169665 682046 654421 1519923 1445765 339707 333825 474539 479592 591187 576883 593914 595868 611234 616736 577707 641740 1868155 1980603 1148615 955378 530510 518396 620295 621444 633012 642088 642091 644590 730206 738867 5258099 5394921 39.85 71.1 2
13:05:32 2024-01-24 717554 709214 158731 155121 265940 272411 303993 299399 181711 180422 228156 232198 265359 266768 4791142 5163212 6903295 6640503 1186202 1241480 232213 208658 227163 228639 269250 263464 251301 251591 169188 169396 683633 651151 1472527 1446519 339226 333825 475884 479097 591446 576902 590439 592487 611234 614467 577569 641776 1862821 1983448 1142118 955378 528251 513846 618471 619615 632116 640272 642091 645542 736330 735270 5258099 5392879 39.85 71.2 2
13:05:33 2024-01-24 715552 708332 158294 155563 265426 270770 303452 299435 181172 180343 227564 233729 264582 265391 4792922 5150566 6891902 6649882 1186382 1240710 231855 208658 227357 227931 270044 263764 251124 251720 168714 169245 691345 651151 1472612 1443717 339437 335714 475884 477063 586059 577119 589648 594568 611234 613276 578834 641703 1864200 1980566 1144961 957418 528251 513774 619939 619615 631222 640308 642091 643110 734373 737714 5258099 5394832 39.85 71.1 2
13:05:34 2024-01-24 714938 703282 158238 155117 265019 272201 301981 298946 181999 179525 225899 232036 264547 266319 4792922 5141133 6901227 6635864 1183007 1240601 231465 208759 226969 227737 269250 263205 250948 250821 168714 169396 680459 651151 1462305 1443717 338507 333825 475211 477063 586023 576302 589115 592851 610006 613276 578014 640795 1864200 1983182 1120462 957418 527501 513774 618471 620090 631222 640308 643006 643639 736003 738867 5267326 5391075 39.85 71.1 2
13:05:35 2024-01-24 715283 703286 158238 155354 264454 272338 303777 300842 181860 179525 225899 230968 264177 267027 4792089 5165190 6911573 6640825 1182969 1240601 231465 208294 226653 227931 269250 261725 250948 250787 168714 169128 683633 651151 1466053 1443717 338268 333825 475547 476022 588909 576302 589542 594714 611234 613276 577298 643436 1862821 1980566 1153813 958100 527501 513738 618435 618267 631222 641634 643006 643147 738414 736382 5267505 5389310 39.85 71.2 2
13:05:36 2024-01-24 714535 703061 158238 155354 264490 270878 302912 300904 181895 179955 228011 230968 264582 267063 4792089 5201272 6885301 6597970 1187761 1241480 231465 208729 227004 227225 270044 261725 250948 251381 168714 169396 689733 653017 1466213 1444740 338507 333825 475884 476726 585735 576302 588656 592596 611234 613276 579244 643671 1866853 1977031 1150186 958100 527944 513774 617998 619652 630775 640308 642549 641708 729917 737714 5275036 5395057 39.85 71.1 2
13:05:37 2024-01-24 714535 703255 158238 155354 264490 270878 301312 299983 181860 179796 228011 231576 264547 267063 4788665 5193432 6892869 6602677 1184693 1245321 231533 208729 225986 226557 268904 261689 250929 251591 168911 169396 684895 653952 1456423 1445729 338507 333825 473163 475005 586095 577527 591342 597136 611234 614970 576843 641285 1864200 1966479 1133456 962559 528627 516826 622530 620090 633012 641663 640859 645047 741969 738867 5201666 5389310 39.85 71.1 2
13:05:38 2024-01-24 712234 705405 157667 154858 264137 270878 302275 297694 181849 179387 228011 230865 265116 266956 4787817 5172095 6854600 6612104 1189732 1241480 233520 204241 225916 226487 268086 261689 250948 251556 168714 169396 684895 653952 1470950 1446791 338507 333825 473163 474297 585780 577119 589528 597246 611234 614970 576897 641740 1864200 1967874 1135621 961839 528627 513882 622089 621650 633012 643930 640896 644133 741029 737423 5201666 5377792 39.85 71.1 2
13:05:39 2024-01-24 711606 705932 158238 154858 264454 270878 302165 299858 181344 179310 230347 230865 264476 266920 4794663 5166700 6864038 6621960 1191431 1243279 231465 208693 228242 227085 268716 261689 250595 251556 168714 169495 686508 653017 1498336 1445765 337789 333825 473410 474297 586059 577119 589537 595154 611234 614707 580478 640795 1864200 1966479 1132644 963206 528627 516826 622089 620127 632315 643930 639952 644096 737867 734929 5203402 5387144 39.85 71.1 2
13:05:40 2024-01-24 713341 705405 158238 154850 264454 270878 299523 299559 181310 179310 230437 230716 264723 266510 4803231 5184393 6884867 6607515 1197439 1244161 231465 208329 225916 226911 270770 260737 251301 250787 168478 169362 675697 654890 1467777 1447818 338746 333825 473163 475341 591827 577937 590554 597983 611234 613276 579398 639674 1861552 1964245 1133456 966023 529003 513846 622971 618231 631222 640308 640267 641744 740359 736152 5192899 5398785 39.85 71.1 2
13:05:41 2024-01-24 713128 705405 158605 154326 265674 270116 302275 298598 181115 179593 230437 230716 264318 265905 4796360 5196664 6857084 6631036 1197403 1242829 232109 208586 226618 227190 269285 261617 251089 249291 169188 168559 682046 645327 1485690 1457038 337001 333825 473614 475714 585843 572870 588202 595447 604082 613276 578014 635903 1858636 1953733 1124793 963243 523662 513544 620332 615461 631222 640308 634579 645550 738717 730282 5180847 5389310 39.85 71.1 2
13:05:42 2024-01-24 706093 704398 158127 154789 264454 270878 301348 297946 182299 178463 230546 229655 263913 266759 4784285 5141246 6762239 6630848 1209888 1241517 234415 206468 225812 226522 270044 261360 250948 252441 168679 168860 683633 648366 1495155 1446791 336948 335714 470972 474297 593120 572502 592650 596916 604190 618145 578834 638238 1861552 1943895 1150781 959465 526005 518396 622089 612875 635747 640308 637886 647488 734119 734522 5135827 5385467 39.85 71.1 2
13:05:43 2024-01-24 704613 706400 158238 154574 265267 270327 300855 297209 181275 179027 230311 229655 264794 267169 4782677 5115292 6820663 6664541 1207827 1242057 230719 208622 225847 227615 269250 261653 249857 250368 169069 169192 685220 646518 1483587 1438598 335668 333825 472737 476388 588579 571146 592155 591032 604082 617603 574533 641076 1866853 1964245 1135621 950152 526753 517556 618219 617285 633689 638327 641635 645579 734894 736116 5235420 5383777 39.85 71.1 2
13:05:44 2024-01-24 705213 706405 157982 154291 262751 270878 300819 297946 181310 178834 230546 229621 264468 265426 4789504 5093084 6856691 6640825 1203450 1242940 232779 208915 229482 227228 269413 261328 250912 250717 168242 169362 676157 654890 1479606 1435540 338507 333825 468958 477063 590760 577119 593034 591577 611197 616302 575305 642026 1869510 1973464 1135621 951506 528251 513738 617780 617285 630071 636425 639957 643862 731705 736673 5227941 5383777 39.85 71.1 2
13:05:45 2024-01-24 713014 706396 157811 154652 264419 270878 300363 298319 180920 179843 225805 230362 264468 263873 4781656 5141133 6905009 6640929 1186889 1242866 233456 205310 225916 226997 268493 261256 250345 252707 168714 168792 669907 651151 1461077 1446795 337514 333789 474167 477063 587205 573717 586880 593034 608933 613240 574496 642026 1862602 1979873 1149387 955304 525969 513038 617342 612911 627480 636461 639247 642153 733334 734486 5248694 5383777 39.85 71.1 2
13:05:46 2024-01-24 714535 706400 157982 154725 264199 270687 300363 297416 181206 179275 230365 231679 263843 265426 4783544 5155826 6895577 6640825 1183778 1241082 233128 206178 226864 226452 269250 261581 249857 250496 168501 168826 678871 651151 1467760 1442689 337192 333573 473832 474188 587324 574565 585976 591905 609363 613204 577123 642026 1861552 1973464 1133456 958100 525969 512185 618182 617322 629402 640236 640267 641708 734373 736673 5254285 5383777 39.85 71.1 2
13:05:47 2024-01-24 710450 706139 157726 154789 263570 270360 299488 296724 181206 178993 230040 229621 263843 266942 4790414 5170873 6860051 6621960 1192269 1242903 233128 205988 227598 226980 269972 259897 250912 249256 168478 168826 685220 653952 1454816 1447818 337789 332814 473073 474261 589411 576302 588619 594202 608980 613276 577941 636354 1857567 1958737 1133185 964613 527127 513340 621262 617646 629097 640236 638339 642946 735084 730318 5182855 5383777 39.85 71.1 2
13:05:48 2024-01-24 714266 704398 158238 154013 264419 270687 298963 300141 181080 178993 225805 229655 263843 265462 4780132 5174463 6869267 6622032 1195689 1241969 233128 205888 227598 227252 269106 259789 251301 251677 168242 168559 682046 654610 1469534 1453999 338507 332814 471792 473969 592645 576266 588280 596290 607143 613276 577262 635378 1857567 1955869 1129124 964837 525969 512943 620295 615897 627480 639299 635480 641994 735410 730318 5170574 5393156 39.85 71.1 2
13:05:49 2024-01-24 712507 705400 157761 154317 264454 268800 302275 297730 181080 179319 225950 230362 263843 265462 4779013 5166948 6827405 6631519 1199902 1242903 232636 205310 225847 226313 269142 260672 250452 251996 168714 168292 680459 643759 1479343 1456068 333672 333789 473163 473184 588996 572004 586843 593690 602239 613276 577941 634441 1854654 1942412 1129124 960832 522325 512713 619310 613720 632116 640236 632636 644593 736486 728084 5169393 5383777 39.85 71.1 2
13:05:50 2024-01-24 704994 704407 157252 154120 263610 270044 299452 297527 181310 177867 230401 229269 263071 266278 4783544 5133916 6752673 6621463 1216570 1240710 232693 205888 226956 227403 268315 260155 251265 251001 168608 168457 677719 644827 1462305 1442689 337181 333501 468556 476388 586095 567861 590531 593256 603604 613276 567865 633469 1858889 1954753 1131290 953542 521953 513702 614651 613646 631222 632751 632636 642654 729012 729989 5201666 5383777 39.85 71.1 2
13:05:51 2024-01-24 705114 705905 157581 154034 263979 269024 301848 297946 181080 178429 230004 229462 263071 264683 4783544 5093084 6789323 6626354 1202567 1240710 231969 205817 227437 226348 268350 261436 249328 251996 168454 168190 680459 646328 1479992 1435481 333672 333825 470727 474261 585659 567861 589454 585690 607255 614707 572802 638238 1861552 1963003 1111030 947452 525559 513846 617780 617209 633012 636461 639284 644553 732814 730354 5227941 5383777 39.85 71.1 2
13:05:52 2024-01-24 704076 704407 157726 154257 262349 270878 299452 297527 180780 178271 230239 228725 263439 264613 4782677 5082883 6846109 6631124 1198296 1235898 232004 206106 225535 226752 268519 260374 249714 251288 167560 168724 685220 654890 1454740 1435481 337203 333554 467531 475678 588344 575263 590402 588967 608933 616745 573709 639855 1864200 1969269 1135621 950152 527228 513721 616030 616334 627480 632751 638189 641994 729564 734486 5233025 5383777 39.85 71.1 2
13:05:53 2024-01-24 714535 705405 157616 154043 262734 270080 299452 297946 180509 178993 225769 230328 263036 263873 4786089 5141246 6886955 6621746 1182089 1240564 230754 204809 227598 226243 267384 261292 249500 251288 168065 168224 673032 649116 1464179 1441618 336416 331735 472459 475714 586374 574038 586882 590471 604046 611443 571150 640938 1861451 1977068 1129124 951506 524368 512994 615759 616334 625602 635978 636492 641081 733071 729922 5258099 5383777 39.85 71.1 2
13:05:54 2024-01-24 714028 705029 157217 154291 262804 270116 301312 297946 181206 178429 225914 230362 262852 265054 4783544 5159347 6872990 6631124 1183849 1239413 235038 205489 225881 226243 267419 261072 249396 251996 168206 168491 678871 651151 1455365 1442644 335523 332311 472793 474899 585659 572025 586122 592349 607304 610905 574569 640128 1864145 1978470 1152449 953947 524405 512994 615594 615830 625602 635531 638339 640133 733425 730318 5258099 5379308 39.85 71.1 2
13:05:55 2024-01-24 714535 706405 157252 154291 262791 269285 299417 297658 180920 178429 225805 230328 263036 265054 4789504 5161308 6897027 6631124 1182089 1239413 235074 205022 227883 225752 268019 260888 249396 251924 167959 168224 656021 651151 1481882 1442644 335523 333103 472647 473956 585545 571182 586308 589257 608980 612422 574533 639182 1861552 1973464 1129124 955341 524368 512994 616467 615094 626594 639033 638302 641994 733853 730318 5259956 5383777 39.85 71.1 2
13:05:56 2024-01-24 710376 706130 157073 154291 262769 270497 299172 297946 180920 178429 225805 229269 262634 265905 4783544 5170764 6844883 6602988 1188585 1239413 235109 208187 229625 226294 269250 258731 250381 251924 167924 168656 678871 654421 1461468 1450917 336581 332095 470727 472631 589823 574259 586843 594531 604118 614594 576160 634271 1853609 1955913 1126959 963206 525559 513721 619346 615461 625638 637878 634542 641081 729953 730246 5180847 5383777 39.85 71.1 2
13:05:57 2024-01-24 713516 704398 157726 153803 264199 268386 298963 297946 180509 178463 225769 231603 263071 263908 4780132 5189328 6836757 6612367 1196573 1238870 235074 204735 229734 225752 268305 259750 249506 250670 168501 169399 674594 645403 1503213 1455033 333334 332131 468922 471928 588001 571598 586308 588967 603397 611407 574569 634345 1852255 1945805 1140535 960832 521211 512268 617633 610974 626558 637465 632793 641994 734990 729126 5156273 5374399 39.85 71.1 2
13:05:58 2024-01-24 703950 704398 157217 153488 262804 268927 299488 296201 180954 177586 230004 228918 262634 267585 4774165 5113730 6766468 6612367 1210038 1239413 231821 208223 225679 225752 268493 259131 249857 250582 167736 168406 685220 647522 1469203 1445729 335743 332365 468877 472704 590154 572004 589344 591468 605536 614467 572397 632087 1861451 1940292 1133456 955378 522697 516643 618219 612778 632802 634602 632188 641708 731851 725966 5135827 5374399 39.85 71.1 2
13:05:59 2024-01-24 709014 705396 157217 153590 263979 268422 299452 297736 180703 178429 225805 228952 263036 264615 4780132 5093084 6798648 6641028 1206865 1240564 231821 205022 229428 226487 267258 259932 249857 249879 167771 167759 677719 645403 1470237 1445729 336222 332400 470394 475495 588614 571193 588472 590462 604036 613240 571271 634718 1858909 1957766 1131290 950829 521211 512185 614649 612815 630739 634866 638226 642654 728634 727833 5213997 5374399 39.85 71.1 2
13:06:00 2024-01-24 704113 705405 157158 153799 261966 270687 298963 297108 180920 177709 226670 233220 263658 263873 4783544 5072192 6836757 6607389 1198296 1241175 231496 208223 225679 226102 267704 259968 249681 250934 167584 168292 680459 653952 1462335 1436404 336436 332527 469357 474115 587132 572725 589946 591721 603974 613132 572082 638164 1864200 1967874 1129124 950152 524368 512994 614250 614589 627392 634866 635480 639150 728534 727833 5244947 5383777 39.85 71.1 2
[truncated: 171,083 more chars]
