# Supplementary material for: Methods for Estimating the Detection and Quantification Limits of Key Substances in Beer Maturation with Electronic Noses
Source: Sensors (Basel). 2024 May 30;24(11):3520. doi: 10.3390/s24113520 (PMC11175341; doi:10.3390/s24113520)
Supplement: Supplementary file 1 [file sensors-24-03520-s001.zip › Data/Acetaldehyde/raw data/Day 2/4000ppm14.txt]

Time Date R01 R02 R03 R04 R05 R06 R07 R08 R09 R10 R11 R12 R13 R14 R15 R16 R17 R18 R19 R20 R21 R22 R23 R24 R25 R26 R27 R28 R29 R30 R31 R32 R33 R34 R35 R36 R37 R38 R39 R40 R41 R42 R43 R44 R45 R46 R47 R48 R49 R50 R51 R52 R53 R54 R55 R56 R57 R58 R59 R60 R61 R62 T01 H01 Phase
13:12:00 2024-01-24 660016 658433 206296 204070 325826 331202 341335 337965 223903 219614 264714 270774 306219 311666 4339052 4641212 6565714 6343731 1137063 1175432 301216 266968 275795 276551 311073 304322 302953 305316 213193 214525 741221 676542 1524237 1475478 446890 445069 649542 654955 822830 799625 848486 855373 905359 917137 876303 975832 2100487 2191631 1285972 1119364 712244 699055 855469 852206 890190 902828 936764 945902 1045484 1047853 4971123 5205582 39.85 71.5 1
13:12:01 2024-01-24 661222 659626 206360 203789 325340 332477 341299 338248 224009 218743 265972 269539 306937 312810 4323200 4579653 6565535 6346920 1121194 1178033 300833 264962 277760 281393 310131 305386 302097 304494 214049 214193 741221 685803 1527187 1471298 449317 446717 650462 660272 823415 793282 850862 861973 902736 911953 880081 984509 2107757 2210523 1311403 1110038 712244 704101 854863 843361 890633 909370 937008 938036 1044284 1052895 5056970 5214960 39.85 71.5 1
13:12:02 2024-01-24 666482 658693 206330 204361 325014 333505 341299 336675 219782 218215 265156 270754 306472 311851 4323713 4631666 6556188 6346920 1131962 1174690 302067 264926 277531 278204 311546 302187 303310 302185 214572 214193 733099 684956 1533172 1475566 448828 445747 655126 659265 814169 793282 855901 860279 897453 910583 882904 978066 2098502 2219252 1309447 1106882 716487 702075 847476 843674 898627 909370 926321 939409 1054652 1051641 5077238 5214960 39.85 71.5 1
13:12:03 2024-01-24 666452 656832 205684 204361 325014 332513 340269 336675 224025 219864 266301 272791 306472 311022 4323713 4701581 6551525 6349110 1144091 1176360 300190 266897 275795 278044 311734 301480 302451 304030 214173 214525 741221 674614 1521968 1484477 448229 444417 653270 654955 814558 801364 855901 852878 897560 918469 884157 973015 2093018 2213275 1284581 1112413 715301 700769 848680 848583 896715 901560 929502 944253 1054207 1051361 5022961 5214960 39.85 71.5 1
13:12:04 2024-01-24 666277 658232 207810 203179 324885 332783 339719 338534 221346 219332 265870 271132 306577 313883 4320466 4640934 6518278 6368520 1142128 1176055 300305 265812 276060 281429 310131 303606 302024 303070 214723 213896 726707 676542 1525746 1479766 449256 450326 653270 656818 821080 800796 850907 855336 901416 918469 878831 973789 2095776 2197719 1301622 1125480 717508 701041 851130 850392 894770 903257 932308 946312 1051209 1047520 4966527 5210251 39.95 71.5 1
13:12:05 2024-01-24 663445 660227 206390 203780 324850 332747 341048 338991 222038 218462 265759 271272 306757 312993 4320466 4569875 6527711 6350075 1119796 1176323 300376 265369 278419 278811 311073 305460 300332 304780 214049 214525 741606 684329 1545740 1475206 451637 447009 650462 660309 822830 793282 852109 862009 902460 911953 883465 985211 2105284 2211617 1313359 1110038 712752 705172 855469 844870 888011 911300 937676 942480 1048334 1054724 5069711 5214960 39.85 71.5 1
13:12:06 2024-01-24 667419 659626 206360 204356 325014 335959 340533 339565 222038 218790 265865 270859 307041 312034 4329898 4636660 6556197 6330110 1131713 1173829 302243 266185 276908 276744 311792 302683 303119 303106 214759 214858 755051 684956 1528973 1479674 450641 447009 655126 660272 815098 793203 858416 862009 897560 910583 885523 982367 2108280 2211839 1299934 1110038 715978 702075 848717 846142 898701 910656 930245 940784 1052341 1055983 5083024 5214960 39.85 71.5 1
13:12:07 2024-01-24 666008 657762 205680 205111 326708 335004 341564 338606 220797 220383 265457 270669 307505 310992 4327186 4703285 6574901 6349763 1141314 1176360 299291 266630 277958 277848 313004 302187 301317 303817 214572 214525 731583 675577 1553738 1491037 448645 445081 655126 656818 816363 801364 857157 856624 898507 918469 885583 978811 2098994 2222402 1305181 1112973 718019 701506 851130 848583 897352 906769 930282 944926 1057719 1051677 5033353 5226256 39.85 71.5 1
13:12:08 2024-01-24 667476 658474 207115 203497 327437 333613 340126 338570 220797 219013 265422 271237 306044 313883 4317821 4642905 6499413 6368520 1142943 1176360 300447 266220 276096 276883 311188 302718 301281 302645 214884 214193 728200 677509 1562380 1478623 447937 448275 655126 657752 819879 800228 852109 857231 902460 919768 881333 973789 2092521 2200838 1303578 1125480 718019 699776 851130 850320 894770 902828 932956 947322 1053086 1048831 4970086 5207525 39.85 71.5 1
13:12:09 2024-01-24 659801 656577 207688 204148 327546 332639 342780 337794 221882 219438 265160 272517 306542 312108 4314607 4608877 6526626 6349763 1127313 1175432 301326 266594 275602 277393 311073 302647 301246 304066 214121 214858 741221 683005 1517196 1465218 446927 447958 652308 658332 822830 795561 851514 860279 904718 915807 878831 979571 2105284 2186974 1298303 1117771 711229 700544 853553 850392 891718 903898 936764 946312 1040549 1051674 5018826 5227368 39.85 71.5 1
13:12:10 2024-01-24 662662 659988 206257 204935 324942 332369 342744 336533 221727 218943 265422 270963 306647 309762 4316811 4635265 6602957 6311985 1122760 1176360 301361 265776 276678 281577 313480 304125 301317 303247 213749 214927 756638 683349 1539404 1475478 448718 441484 651384 658369 818137 794961 855901 862009 901457 910511 885523 984509 2109148 2216217 1319228 1106608 713261 702039 852946 848583 891236 909370 935673 942237 1051321 1057783 5071868 5220041 39.85 71.5 1
13:12:11 2024-01-24 670994 660300 206287 204316 327541 333649 339576 339630 221416 219048 266123 270173 306717 311225 4323986 4655205 6565611 6340421 1131495 1173838 301290 265776 277832 278024 312055 302718 301281 303853 215435 213599 728200 682580 1526238 1484698 451958 446377 655750 661976 818137 797927 855938 860279 898905 915843 884858 981667 2103788 2225300 1299665 1110038 718530 705135 848078 848583 901261 910656 927491 943580 1059220 1057783 5033044 5231670 39.85 71.5 1
13:12:12 2024-01-24 668173 656723 206901 204895 324942 335415 340676 338333 219749 218930 265156 272693 306468 312550 4317821 4647082 6490733 6339199 1141314 1173755 300447 266594 276096 277656 310131 304162 302199 303106 215097 216016 733099 678963 1531100 1479678 448266 448056 654555 658219 818717 800228 853432 857840 901457 921069 880561 974441 2096011 2200838 1299665 1121759 718530 699055 848445 852842 894586 902828 930245 949079 1054319 1050930 4991599 5216584 39.85 71.5 1
13:12:13 2024-01-24 659874 656686 206257 204246 327546 331597 342925 337219 219782 219802 265121 272201 306577 310823 4314607 4625827 6527570 6340384 1132268 1174690 299289 267040 275831 277393 310535 302718 300891 304102 214173 214962 745529 681061 1541604 1466258 448303 447009 650002 657752 821080 799058 850899 859668 904718 918469 880707 978066 2105284 2188525 1317271 1119364 712244 700272 856683 850320 889673 901632 940957 945230 1042063 1054425 5030060 5209094 39.85 71.5 1
13:12:14 2024-01-24 659894 658588 205906 205218 325826 331668 342925 336675 219782 218873 266012 271412 307611 310273 4314294 4618189 6574873 6335862 1125817 1177124 301150 266407 276714 281182 313480 302222 300788 305495 213713 214858 748030 681395 1530220 1475483 451748 441593 650923 658332 820461 795561 852146 859499 901416 910583 880295 986731 2104603 2208013 1290339 1106882 712752 705172 854258 846142 893502 911823 935673 939446 1050202 1059866 5061231 5207934 39.95 71.5 1
13:12:16 2024-01-24 669600 660300 206227 204356 326853 333830 339755 338499 219715 218755 265564 270173 306937 312144 4317821 4645933 6556197 6330110 1132268 1173755 301396 265776 277796 276608 312055 305298 301281 303177 215435 214193 733099 681395 1565654 1482593 452389 445492 655750 660272 817557 797890 858416 861502 898905 915807 888078 981667 2098539 2223723 1305534 1110038 718530 705744 848717 847380 901112 910656 927528 944243 1060508 1060279 5068481 5216546 39.85 71.5 1
13:12:17 2024-01-24 667224 658433 206356 204778 325010 333505 341708 338333 219816 219425 264750 271897 307181 310200 4320626 4701770 6537493 6335862 1147848 1173719 299571 267486 276025 278651 313004 302683 302199 304066 214759 214709 742760 675301 1535610 1484366 448266 445747 655126 657478 816400 802502 858416 855410 900180 919524 885559 975137 2099271 2206991 1311403 1116181 716487 699454 848717 852571 899229 907917 933623 950261 1059405 1056901 5013933 5216546 39.85 71.5 1
13:12:18 2024-01-24 663764 657762 206360 204787 329637 333600 340820 339773 224044 219837 265564 271497 307181 310575 4314743 4636666 6523564 6368520 1142905 1174690 300093 266630 276944 276779 310166 306079 301739 304066 215097 216207 729693 677509 1561149 1479674 450321 448409 655126 656399 821080 802502 852751 857840 902764 921069 880295 976600 2092460 2200838 1307490 1125480 718530 699984 852778 851525 894328 906596 937612 950402 1056575 1050784 4966636 5205582 39.85 71.5 1
13:12:19 2024-01-24 659283 656832 207120 204139 325340 333252 342925 336711 220307 219521 265015 273268 306219 312144 4311530 4580004 6509561 6345234 1125780 1174690 302475 266630 276096 277621 311109 302683 301281 304994 214608 214927 741221 683979 1529463 1466258 448303 448910 653270 659301 822505 797890 850899 860144 905432 917821 880081 979571 2103514 2188525 1294537 1118567 712244 699984 855469 852738 894405 907954 942352 947626 1041952 1053091 5023393 5201869 39.85 71.5 1
13:12:20 2024-01-24 658863 658693 207476 204639 325831 331776 342888 337491 220240 219118 265564 271068 307181 310273 4308456 4608583 6593489 6340384 1125817 1176360 300482 266407 276873 278044 313004 302683 302451 305495 213899 214858 738144 679448 1533507 1473705 451958 445747 650462 658296 821080 797890 852789 862009 902801 910547 880336 985662 2105284 2213275 1288420 1109248 713261 708051 857814 847756 895081 913118 939686 941343 1047964 1056527 5053361 5204820 39.95 71.5 1
13:12:21 2024-01-24 668667 658008 206330 204356 324881 333649 340676 337763 222088 218437 266381 270208 306717 312144 4311668 4631704 6546858 6340710 1133577 1173719 302774 265812 277760 276779 312055 302470 302659 303142 215133 214227 736130 684467 1524500 1475570 451637 446159 655750 660309 816449 795561 858416 862046 898905 910619 887805 983807 2105284 2207830 1311403 1109248 717348 706541 849100 847233 901827 911944 931624 942013 1057216 1060839 5079394 5216018 39.85 71.5 1
13:12:22 2024-01-24 665804 656144 206152 204930 326835 333830 340497 338273 219816 220180 264750 271897 306717 310273 4311392 4701770 6542180 6330148 1147848 1177409 299536 267522 276096 277399 313993 303694 302659 305030 214759 214560 742760 675577 1530023 1488735 449611 444991 655126 657478 818137 804784 858416 857840 899896 919596 888078 975211 2099308 2210137 1292258 1116387 717348 702998 851093 853418 901827 907954 931458 950336 1060236 1054724 5016523 5216890 39.85 71.5 1
13:12:23 2024-01-24 664314 658227 206905 204361 325937 333528 341611 339845 224044 219837 265342 271672 307181 311047 4314607 4631667 6523564 6363978 1144575 1175456 301150 266630 276944 276813 310131 303782 302199 304102 215133 216359 742760 677509 1523024 1479674 450997 449082 655126 657830 821080 802502 853395 858327 902801 919524 880368 976674 2094884 2204237 1280743 1128985 720581 703035 853553 853418 894401 906669 935560 952300 1054652 1050930 4973629 5210964 39.85 71.5 1
13:12:24 2024-01-24 659787 658227 206395 204104 325375 333288 342961 337219 220494 219614 265342 273112 306717 310540 4308456 4563506 6500236 6345234 1125780 1173755 303683 267075 276096 277656 311581 302754 301281 305030 214608 214927 741221 683005 1536341 1465218 447413 448275 653270 659805 823123 797890 852579 861436 906751 918469 879049 979571 2107368 2193378 1292653 1119326 713261 701041 857814 853418 892088 907905 942299 945976 1042100 1054425 5028774 5209094 39.95 71.5 1
13:12:25 2024-01-24 661264 658693 206322 204356 326886 332783 342647 338273 219850 219486 266007 269762 307646 310575 4311530 4583778 6555883 6339199 1117822 1173485 301150 266220 279115 281365 311800 304105 301055 305030 214608 214560 741221 683349 1542570 1475483 452278 446790 652345 663234 823123 797890 852146 865830 907394 910547 880295 987878 2110654 2214946 1288420 1113351 714790 706061 858425 847233 891868 910574 939581 942237 1050164 1059316 5060583 5207525 39.85 71.5 1
13:12:26 2024-01-24 666055 658227 206403 204639 325014 335863 342406 337254 220494 218930 266007 271447 307216 312144 4311668 4635265 6537537 6321039 1128428 1173755 303023 266443 277565 276813 311586 304378 303191 303177 214795 214927 752523 684956 1544604 1475478 449354 446717 654824 662257 818446 796688 860866 864603 900180 910655 889123 985024 2117010 2213183 1273847 1110038 717348 704988 852303 848583 898845 910502 933010 944814 1054319 1060618 5075068 5216890 39.85 71.5 1
13:12:27 2024-01-24 666203 658227 206322 204356 325375 333559 342659 339845 223974 219837 265972 270208 307681 311666 4308456 4667112 6546862 6331344 1131495 1176313 301855 265812 278259 281761 312126 302683 300927 304102 215435 214193 719949 679448 1528964 1484698 451342 447009 656750 661282 818717 800228 857805 861399 899637 919734 888260 984236 2104976 2227140 1280743 1110038 720581 706024 848717 848583 901790 911762 931548 944926 1059202 1057426 5077238 5207525 39.85 71.5 1
13:12:28 2024-01-24 666277 656841 206360 204935 326663 333794 341647 338784 220307 219802 265156 272503 307852 311005 4314645 4705198 6508846 6335862 1151133 1176313 301396 268082 275637 277721 312784 302258 302942 304102 215133 214744 733099 677509 1534423 1480492 446671 446826 656250 657284 818717 802356 858416 858327 902274 924914 888260 977189 2104976 2210230 1288420 1117696 718530 700820 851130 856587 901642 907311 932972 951287 1059972 1057650 4990289 5201869 39.85 71.5 1
13:12:29 2024-01-24 661530 658433 206399 204356 327411 332783 342925 339332 219816 220489 266350 271897 306752 312919 4311668 4629402 6518278 6340710 1137629 1175432 299536 267522 277334 277656 312090 302754 301987 306357 213899 214962 742760 677509 1520811 1475478 449647 448275 651384 656399 825568 802502 853834 861391 912161 923679 881333 983349 2107976 2200984 1289884 1123879 716723 700021 859765 858290 894881 906733 942335 951562 1052707 1051677 4975745 5200104 39.85 71.5 1
13:12:30 2024-01-24 661039 659361 206425 204204 326921 333324 342961 338820 222038 219837 266826 270208 307431 311301 4308456 4571270 6560951 6350075 1119415 1173861 301361 266443 279312 276813 312090 305019 301317 305710 214795 214927 741221 685311 1529116 1475478 453242 447375 652807 664175 825721 798937 858226 867653 905927 910511 885103 989441 2114289 2219476 1313359 1110038 714452 708249 857900 848583 895717 910610 940957 946365 1051354 1057819 5060583 5207525 39.85 71.5 1
13:12:31 2024-01-24 666475 658730 206434 204643 325014 335863 342925 337763 220834 218778 266416 271447 307646 312734 4311392 4640757 6546862 6331344 1131155 1173842 302951 266630 277796 279545 313040 302754 304115 304066 215133 214927 753464 685657 1528973 1478623 451958 448275 655786 663682 819978 799506 861945 864419 901383 917676 890531 985136 2107976 2222513 1309529 1110038 721467 708051 851130 850119 902395 914312 932972 944926 1057384 1060066 5079394 5213055 39.95 71.5 1
13:12:32 2024-01-24 666452 658698 206330 205362 325340 333830 342888 338748 220460 220489 265936 271602 308037 311188 4314607 4692295 6565549 6340384 1141314 1176258 300447 266902 278615 276883 313701 302683 302199 305030 215400 214709 742760 677509 1526894 1491800 451626 446474 656952 660564 822318 804784 860140 862728 902348 920960 887999 982180 2104603 2230040 1282059 1116387 721609 706171 853553 850320 901642 911944 933010 948708 1062993 1057746 5029741 5214960 39.85 71.5 1
13:12:33 2024-01-24 667175 658693 207647 204352 325603 333902 341576 339809 219850 220145 268799 271862 306937 311555 4308456 4636285 6490129 6349763 1142868 1176360 301255 267415 277529 277829 311073 304533 302163 305661 215435 214227 720500 676542 1525787 1479674 451978 451142 656952 661505 825758 804784 856111 860168 907174 924988 883844 980379 2096011 2205807 1307490 1128689 722640 703566 854863 855849 899984 908728 938346 950773 1057682 1051674 4966631 5196203 39.85 71.5 1
13:12:34 2024-01-24 659549 659622 207437 204791 325897 333830 342925 336711 221174 219425 266158 273528 306717 311047 4305229 4570164 6508921 6349441 1121402 1178181 302067 266630 279276 277427 312749 304389 301281 305926 214759 214893 741221 683349 1554741 1480645 454976 449473 654050 664028 826933 799506 856971 867035 908912 917131 884287 988785 2108518 2209431 1317271 1113206 715301 708249 860875 848583 896715 910610 942298 944926 1053086 1060816 5060583 5213018 39.85 71.5 1
13:12:35 2024-01-24 668522 659164 206399 204926 324885 333577 342611 338499 221140 219460 266381 271862 308077 312993 4317821 4627388 6546845 6321077 1131962 1175420 303271 267004 278187 277621 313729 303357 304757 304030 215435 214996 751877 686295 1557306 1483030 453998 449228 658859 664028 819768 800075 863325 866418 901781 921069 890707 985211 2104454 2225264 1288887 1112413 721609 708249 852340 850996 903990 910574 932972 946988 1060724 1062049 5080867 5205582 39.85 71.5 1
13:12:36 2024-01-24 667899 658689 206399 208489 325831 333469 342888 338784 220494 220524 265564 272693 308112 312279 4314607 4692295 6565549 6340384 1141314 1177124 299571 267450 279010 276744 314692 303606 303119 305460 215435 214927 744298 677253 1529656 1496709 452020 447605 657923 660564 821043 806501 863288 861502 902728 919596 890605 982218 2105284 2222144 1295390 1116387 721609 705172 855198 852805 902708 911944 937008 948708 1063783 1060816 5022961 5214960 39.85 71.5 1
13:12:37 2024-01-24 669928 658689 207616 203787 325901 335827 341816 340837 220494 220489 266416 272850 306752 312504 4308456 4618426 6490910 6348140 1144575 1176253 302476 267486 277796 278043 312055 304568 303119 305030 215827 216625 728200 679201 1531169 1483973 453272 450822 657923 661505 825721 805928 857538 860279 908036 926262 885733 979497 2098502 2207248 1303578 1127885 721609 702112 855469 855299 900116 908050 936801 953598 1057719 1053910 4964210 5201869 39.85 71.5 1
13:12:38 2024-01-24 658077 658232 207297 204639 325866 333830 342997 337728 221174 220264 265564 273336 307146 310575 4304241 4555616 6509561 6340384 1119266 1174690 302914 266594 277796 278346 311581 304533 302409 305423 215149 215688 742760 686295 1523463 1469515 450556 450822 655089 663013 826701 799957 853395 867060 911510 918433 880377 985198 2110654 2197719 1290339 1121759 715468 705172 857937 852165 894770 911944 940957 947996 1050759 1056215 5022961 5196203 39.85 71.5 1
13:12:39 2024-01-24 662160 658428 206399 208530 325822 333830 342997 338463 220987 219802 266194 272277 308077 311188 4311530 4626379 6593717 6312060 1125817 1175383 302774 267040 278187 277738 315320 305026 302870 306572 214775 216162 738144 684820 1530272 1480920 451195 446899 655089 663197 821080 800228 858840 866912 905322 919768 889438 987135 2114556 2219252 1298015 1108458 715468 706208 857900 851561 898131 910610 940091 945267 1054615 1063778 5066369 5205582 39.85 71.5 1
13:12:40 2024-01-24 669140 659622 207293 205223 325901 333433 341816 341353 220460 219802 267237 271637 308112 311293 4311530 4636660 6556197 6340384 1135196 1177161 303235 267004 278991 279811 313670 304282 302870 304387 216311 214824 726707 683349 1525278 1485997 454967 449228 659759 664175 821080 802317 863325 864530 902459 919660 890420 985899 2110654 2231350 1317271 1112413 721609 708249 853412 850996 903990 910610 933233 945939 1060738 1063071 5071442 5214960 39.95 71.5 1
13:12:41 2024-01-24 666281 656837 207289 208521 325340 333866 342888 338820 220494 221178 265564 272986 307646 311666 4317821 4701732 6546845 6331005 1147354 1176253 300199 268437 277545 279811 314662 303499 304387 305316 215105 215457 744298 676767 1571327 1488587 450960 447009 656213 656399 821043 805236 862094 860279 905257 926299 890605 979534 2105010 2214169 1290339 1116181 718530 705172 854258 855299 903349 911944 936967 950134 1060724 1060066 5013555 5211241 39.85 71.5 1
13:12:42 2024-01-24 667899 658693 207297 204361 327609 333902 342888 340873 220460 220017 266416 272277 307611 312504 4308456 4621750 6500236 6349763 1142905 1179324 302030 267237 278399 278361 313044 305140 304115 304887 215595 214824 729693 677739 1537566 1477954 452278 449375 657886 660309 825494 805842 857120 860777 910651 919669 883567 979534 2101982 2204147 1307490 1128985 722124 704137 856683 855336 901429 909744 936764 952919 1057719 1053910 4964210 5205582 39.95 71.4 1
13:12:43 2024-01-24 660778 658227 207621 204926 325901 333866 342997 337455 221209 220299 266381 273563 307611 311047 4308456 4567875 6509561 6340384 1135497 1177947 302525 268131 277191 278396 313883 303961 303740 305746 215292 216162 755051 682518 1560673 1470427 450960 450000 655126 660272 827640 802502 857618 863917 911185 919524 884198 985211 2105284 2193186 1297295 1121759 715468 702039 860376 855373 894498 911300 945025 951488 1048112 1056675 5019375 5201869 39.95 71.5 1
13:12:44 2024-01-24 658579 658693 206339 204926 327870 333288 344670 338784 220494 219837 266416 270998 308579 312919 4305229 4582362 6583937 6342376 1124100 1177922 302172 267308 279365 279417 313301 304389 303310 306465 215069 214927 720176 681395 1560142 1480920 454532 448592 653270 664175 825531 800081 857805 867060 909132 915843 885758 991013 2111552 2209394 1313359 1112936 716487 709254 860376 850996 894770 915029 942335 946988 1054207 1060816 5053361 5205582 39.95 71.5 1
13:12:45 2024-01-24 666277 659631 207612 205070 325611 336575 342997 338238 221174 219614 266826 272312 308077 313141 4308456 4628668 6537537 6342376 1132524 1176323 302880 267085 278471 278361 313301 304446 304828 304994 215526 215930 744905 684956 1553916 1479674 452278 447469 656714 664175 821043 800228 861368 867060 902764 918469 888167 988822 2114556 2220937 1285120 1106882 717508 707476 856683 850320 899757 910610 938171 945939 1056933 1063778 5064910 5205582 39.95 71.5 1
13:12:46 2024-01-24 670076 660300 207719 208233 325901 333938 342406 341906 220460 220334 267013 271412 308614 311520 4308456 4659317 6556008 6348418 1137629 1180293 302383 267272 279401 278326 313778 304283 304064 305926 216043 214709 717369 679448 1579202 1489686 454209 448910 660266 663704 822468 802280 857632 865830 904718 919524 889340 984223 2108555 2231292 1313359 1113010 722640 709254 852340 851561 906412 910610 934340 948708 1063820 1061567 5018826 5214960 39.85 71.5 1
13:12:47 2024-01-24 668057 658227 208305 208454 325831 336338 342961 339845 220834 220524 266826 273598 307646 312478 4308456 4652284 6489981 6339086 1144972 1181389 302384 267308 278435 279084 311769 304568 304080 304780 216508 215792 725214 679448 1537419 1484808 451379 450638 658684 661751 825260 804666 860252 862046 908073 922843 888078 982367 2112958 2206913 1310669 1127083 722640 702075 856683 857803 902121 908087 938171 957042 1060724 1057537 4980744 5205582 39.85 71.5 1
13:12:48 2024-01-24 660525 658693 207941 208197 325901 333866 345400 338511 221174 220524 266194 273563 307681 311520 4311530 4605390 6536865 6353308 1134150 1179709 303128 268096 277298 278536 313040 304319 301914 306357 215595 216568 739180 683979 1514803 1470427 450997 448707 655126 662294 827324 802502 857157 865830 911833 919524 884858 983098 2111552 2194569 1313368 1121759 715978 703603 860376 856587 896715 910502 945025 951525 1051209 1056999 5018826 5189576 39.95 71.5 1
13:12:49 2024-01-24 660557 658693 207323 203965 328364 333830 345424 338784 221174 220334 267049 272693 308283 311225 4314607 4626132 6574522 6329553 1130575 1179709 303235 267949 278455 278169 314435 303818 304972 306357 215435 216266 755051 685934 1558141 1478623 451983 447775 656714 664175 821080 801364 861368 870762 905395 919768 886581 988859 2119072 2218965 1307610 1108458 717508 707044 856683 851561 901429 910646 939544 948471 1055808 1065355 5079394 5214960 39.85 71.4 1
13:12:50 2024-01-24 669600 658698 207332 208525 325897 333902 342925 341906 220460 220559 267738 271447 308046 311047 4311530 4673747 6574927 6338995 1138028 1180470 302279 267450 279545 279811 312754 305460 303119 306307 215435 214893 721719 679448 1536324 1488920 454967 447775 658684 662257 823415 802502 860108 864567 905395 919488 889972 987059 2107644 2231292 1309447 1114594 723395 709254 853553 852842 906598 910610 934340 950097 1063537 1062319 5048513 5214960 39.85 71.5 1
13:12:51 2024-01-24 669177 658424 208300 208202 325375 336575 342925 340323 222349 220524 266790 273598 307646 311591 4310633 4636078 6494882 6348230 1144498 1177124 302350 267237 278935 279406 312019 304982 303191 305066 216544 216023 728200 679448 1535851 1483645 452020 450714 659617 662257 825531 804702 860866 863305 909361 924908 889442 983807 2105284 2210045 1311403 1128414 722640 704137 857328 857803 903792 910656 940919 955211 1060702 1057746 4994744 5211241 39.85 71.4 1
13:12:52 2024-01-24 660250 658689 207651 208561 326886 333794 345668 340609 221174 221213 266452 273598 308579 311555 4320106 4622347 6546216 6346920 1135512 1178787 302738 268274 277760 278684 313737 304568 302906 306356 215435 216788 748703 683349 1524806 1472518 449354 448076 655126 662257 827324 802502 858416 865830 910651 924871 885596 983061 2111552 2196637 1299934 1123879 716487 703603 862216 858290 897352 910502 946036 954278 1048589 1057550 5022961 5205582 39.85 71.4 1
13:12:53 2024-01-24 660778 658693 206390 208233 327910 333830 344937 339845 221209 220524 267237 271862 307865 313032 4320106 4612674 6603135 6349763 1125780 1179668 302987 267522 279256 277703 314184 305247 302234 306789 215435 215930 720176 682371 1562020 1478623 454421 448910 654661 664175 826738 802502 858416 867060 911943 918469 888175 991719 2113669 2220554 1268994 1114594 717508 710261 862104 850996 898627 918460 945025 945902 1054382 1060741 5055531 5207525 39.85 71.4 1
13:12:54 2024-01-24 666092 658680 207686 208489 325641 336575 342925 338820 221209 219837 267237 272864 308367 313809 4307953 4639030 6556197 6337434 1131962 1177161 304196 267486 278651 279811 313993 303642 303722 305030 215791 216266 749593 685934 1520929 1479674 453675 447811 658684 664175 821043 801364 863969 869525 902801 919768 892097 991013 2117565 2216107 1294537 1110038 718530 709485 855469 851561 903718 915834 936801 947359 1059220 1065319 5080803 5211241 39.95 71.4 1
13:12:55 2024-01-24 666277 659663 207004 208596 325928 333938 342997 340598 220834 221657 269113 272482 310387 312071 4311034 4700430 6556188 6340384 1138066 1177947 301855 267379 279545 278060 314950 304069 303155 306091 215891 214744 717183 678478 1549507 1488735 454532 448275 657680 662257 821923 802392 861405 864567 905395 919596 889499 987059 2108280 2228537 1325313 1116181 723451 709254 854258 854693 906598 910610 935673 950810 1066913 1062319 5032366 5211241 39.85 71.4 1
13:12:56 2024-01-24 667721 659663 207651 208379 325406 335863 342961 340586 221038 220776 267023 274259 307505 312772 4311034 4681791 6490910 6330148 1153205 1180549 302774 268310 276944 278762 313993 304211 304793 304212 215891 214996 723721 677509 1529752 1484808 450997 448764 659617 659301 823415 807094 861405 859499 908036 929528 891429 979571 2106142 2213330 1292258 1121175 722124 703603 854863 859631 905005 910656 937008 953817 1063820 1062319 5011326 5211241 39.95 71.4 1
13:12:57 2024-01-24 664350 659832 207681 208379 328636 333649 342708 342136 222839 221417 267094 273422 308508 313920 4314294 4634569 6536729 6343774 1142038 1179704 302102 268723 278419 278749 313993 304604 302234 306536 215435 214996 736130 678478 1539308 1483755 452278 449473 655126 661976 830300 807094 857157 862046 911881 928603 884193 984509 2115977 2213187 1303578 1125480 720068 705708 862212 859462 897167 911300 945025 955211 1060724 1054724 4957905 5207525 39.95 71.4 1
13:12:58 2024-01-24 664387 659663 208296 205435 330104 337113 344719 340622 221789 219697 267953 273457 307971 313312 4314607 4549812 6546862 6356407 1122610 1178868 304624 267450 279581 278536 313004 306001 303155 305638 215739 216023 744298 687897 1513658 1472341 454855 451462 655517 667011 829674 801364 858416 869908 911917 920419 885748 993172 2114556 2219362 1294177 1119364 718530 709757 861945 852842 897167 917164 944692 951274 1054319 1061567 5034577 5198160 39.85 71.4 1
13:12:59 2024-01-24 664120 658474 208131 206520 328705 335573 345913 338713 222131 220418 267130 272950 308473 312034 4308456 4622347 6565147 6331005 1131962 1180671 303910 268310 279312 278536 315838 304105 304543 306789 215435 216301 755051 685934 1552530 1479674 453564 445386 656787 664175 822505 802502 862667 868641 908073 919524 892134 991757 2119033 2225300 1305691 1108458 718019 708249 857937 854730 902544 917812 943723 950134 1059220 1066935 5066369 5207525 39.95 71.4 1
13:13:00 2024-01-24 672191 660451 208485 205940 327274 335718 342780 342557 221038 221036 267917 272137 309373 312220 4302316 4655205 6555494 6340384 1140804 1180399 301396 268310 279545 278078 315394 304319 303993 306357 216043 215930 729693 677026 1541063 1493918 454855 446675 658218 662257 821923 807037 862667 864567 906751 924944 890724 985662 2111552 2234494 1280103 1117771 724189 708249 857937 856587 905122 917164 938208 951562 1066913 1062240 5015195 5212573 39.95 71.4 1
13:13:01 2024-01-24 669313 659443 208196 204926 328555 336740 342780 341762 223025 220418 267130 273301 307646 313491 4296836 4635265 6518886 6348343 1144575 1177161 302102 268310 279079 278501 313076 306217 302694 306357 215891 214962 723443 677509 1528468 1484808 452278 451462 656750 662294 830472 808849 858416 862083 911844 927560 885287 984509 2105284 2210049 1309447 1131518 722640 706244 859765 857803 903718 910502 942335 957230 1060724 1054724 4966527 5200347 39.85 71.4 1
13:13:02 2024-01-24 664553 660300 208662 205214 327803 335682 342852 340694 221567 219851 268060 272728 307330 313015 4307953 4546741 6528212 6350075 1125014 1179741 305160 267486 279545 279565 313516 305216 303155 306825 216043 215930 744298 687619 1574383 1470427 454098 450787 655786 666494 830300 802502 858416 869908 911917 919524 885559 992464 2114556 2207867 1296096 1119364 720581 708751 862216 855102 899229 915870 943314 951525 1054383 1060816 5035523 5222921 39.85 71.4 1
13:13:03 2024-01-24 667993 660566 208200 204459 328473 337683 342852 340455 221857 220334 267308 273336 308684 313772 4311530 4631819 6565553 6349441 1135563 1180542 304374 267450 280968 278597 314878 305248 304080 305710 216652 215561 742760 685311 1537513 1484698 454707 448987 663404 667011 822468 805356 865199 868908 905359 919560 890430 988785 2114556 2234457 1268994 1114557 723672 710261 856412 854014 907972 918460 936764 951488 1068427 1066072 5059514 5225978 39.95 71.4 1
13:13:04 2024-01-24 670492 659553 208777 206080 328705 337694 344792 340837 221823 221523 267237 274502 308367 313920 4314607 4664517 6490091 6348532 1146209 1178951 303235 268688 279473 280236 311769 305248 305473 305926 216278 215595 726894 679448 1530363 1484698 452278 452214 661489 664175 827324 807058 861368 865757 910651 928871 890605 986731 2109780 2213183 1315315 1128689 724706 705401 857900 861465 903990 911944 940916 958007 1065365 1060816 4995179 5216546 39.85 71.4 1
13:13:05 2024-01-24 660592 659516 208416 205935 328423 333830 346157 340837 221209 221869 267013 274118 309479 311484 4308456 4621361 6537493 6349441 1140070 1178840 302314 269138 278223 278618 314435 304568 303758 306825 215435 216266 744298 679448 1561028 1477911 451306 449375 655126 661245 830263 805842 858416 867060 914537 927523 887535 987806 2114556 2202399 1319228 1127083 718530 705671 864663 860242 898627 913302 947420 955174 1057719 1060655 4971311 5200347 39.95 71.4 1
13:13:06 2024-01-24 662190 661696 208161 205511 328822 333830 344937 340562 222974 220895 267774 271602 308614 313549 4304241 4618115 6574540 6343995 1129244 1177239 303235 268310 279473 278043 315394 304910 303119 306825 215435 215930 741221 683349 1561149 1479674 455503 449656 655126 664175 827911 804784 860108 869525 910519 919488 889462 993843 2117565 2235835 1296096 1112931 718530 710077 862825 851561 901753 921060 945025 948671 1062019 1069838 5070411 5207113 39.85 71.4 1
13:13:07 2024-01-24 670076 660295 208086 208494 325928 337289 342925 340551 222097 220264 268060 273110 308226 311520 4311530 4627388 6551525 6340384 1134386 1177087 303981 268239 279545 281394 314435 304246 304972 305460 216347 216081 744298 686637 1557210 1484698 454024 448040 661489 666965 823415 802502 867123 870762 906715 919596 893069 991013 2114556 2231622 1303772 1112973 722640 709576 855469 854385 907626 919759 940244 953018 1067216 1069875 5089609 5216546 39.95 71.4 1
13:13:08 2024-01-24 667694 659622 207616 203935 326886 336802 344828 340837 221209 221940 266790 273563 310171 312478 4305229 4692295 6565513 6349763 1144054 1180579 302067 269138 279581 278501 315616 304246 304543 306789 216043 216439 734614 677509 1537064 1492972 454855 447689 658684 663667 824289 809422 866469 866343 907887 928871 894706 985899 2110654 2233292 1327566 1118567 724706 709757 857937 857803 906598 918422 943723 957246 1069797 1065333 5032852 5225862 39.95 71.4 1
13:13:09 2024-01-24 669154 659626 208296 204751 328263 337289 342925 342665 221174 221368 267810 273857 308579 313933 4314607 4634929 6509561 6366329 1147848 1180579 303932 269102 279545 279349 313040 306433 304044 306357 216652 215595 715415 678963 1570485 1480087 454061 450823 659617 664175 830263 809385 861301 864530 911844 929528 889609 985211 2105010 2210123 1311403 1131518 724706 708249 860376 860126 905043 915714 946427 956967 1063740 1059151 4973751 5205582 39.95 71.4 1
13:13:10 2024-01-24 663644 658474 208847 203901 327839 336338 344937 338820 222680 220683 267836 275206 308328 312504 4305229 4558870 6518886 6349763 1124902 1177982 305590 268086 279545 280005 313957 306217 305423 306789 216043 216266 733099 687897 1519413 1470427 454643 450751 656750 667485 830300 804784 858416 870524 914501 919524 888078 994590 2116689 2210045 1319228 1122784 720581 710261 865246 858290 902432 919381 947724 954166 1057535 1063751 5063035 5205582 39.95 71.4 1
13:13:11 2024-01-24 666377 660561 208270 204502 325901 336338 345424 340036 222337 220524 267237 273528 308614 312254 4305229 4621973 6584253 6331005 1130373 1178845 304196 268948 279509 278540 315178 304069 305043 306789 215739 216939 756638 686424 1532143 1479900 454967 447339 658684 666064 825260 802502 864547 869908 910005 919524 894034 993134 2122319 2225300 1286297 1110038 718530 710077 861489 858290 905645 918315 942186 953207 1060614 1072024 5069988 5216546 39.95 71.4 1
13:13:12 2024-01-24 670553 659631 207980 208671 327640 336193 344670 342943 221140 221213 268060 272277 309515 311266 4308456 4648308 6565260 6345234 1138066 1179668 303235 268274 279653 278501 314950 305033 304507 306789 216499 214962 709501 679448 1562630 1488735 456151 448040 661489 666064 825531 805272 863932 869525 910463 924908 893363 988859 2114556 2238172 1315315 1116387 726781 712207 856556 856403 909141 918131 938271 953412 1069833 1066826 5030143 5220468 39.95 71.4 1
13:13:13 2024-01-24 670637 658698 208956 206085 329148 337289 342997 340909 221209 221178 267272 274786 308328 312248 4308456 4639124 6486108 6349763 1147028 1177161 303235 269138 279545 279788 313004 305535 304543 305926 216652 215896 728200 679448 1533268 1480087 454643 453214 660552 664175 829086 808812 861368 866173 910519 929528 889462 985899 2109148 2213183 1290339 1132216 726781 707991 861562 862691 906561 914528 942148 961114 1062993 1057783 4953124 5205582 39.85 71.4 1
13:13:14 2024-01-24 664387 660451 210170 208561 327910 336338 344937 338820 222200 220489 267796 274401 308579 312504 4302158 4554586 6508846 6348532 1122535 1178787 306020 268086 279545 279419 313004 306145 304080 306573 215891 216266 733099 687897 1530144 1469384 454532 453178 657716 667485 832661 802502 860252 871177 915869 919560 888078 995832 2117565 2216689 1294177 1124925 722363 710224 864668 857010 902469 918422 949078 955640 1059220 1060741 5033234 5196203 39.85 71.4 1
13:13:15 2024-01-24 667703 657885 208270 204566 325866 336813 345913 339809 222337 221213 267648 273563 309515 310575 4302158 4621973 6574901 6330411 1133577 1179824 304874 269138 279545 279384 315838 306005 305688 306789 216043 217277 758225 686915 1534675 1481542 454855 450294 660084 667011 824437 802502 867123 871177 910005 919596 894507 994590 2126375 2232134 1309529 1110038 721609 710261 861562 857068 907588 919614 945025 951525 1061982 1072917 5069988 5210567 39.95 71.4 1
13:13:16 2024-01-24 666452 659626 207621 203931 327344 336813 344937 341906 220987 222443 267836 273110 309984 313177 4308180 4673750 6570216 6340384 1138066 1179089 303235 268346 279617 279218 314950 305284 304080 306789 216347 214962 714325 679448 1544932 1490742 455428 449546 660552 665318 826738 806450 865199 869525 909132 924871 890467 993658 2120032 2244338 1311403 1119326 726781 713293 858425 857655 913607 918460 938171 954316 1072674 1066862 5022961 5224339 39.95 71.4 1
13:13:17 2024-01-24 669688 658689 208987 208561 326846 337767 342997 341906 221209 221714 268096 274786 309289 313455 4308456 4635153 6480825 6348532 1144575 1177252 303271 269000 279509 279389 313040 306361 304757 305926 216652 215930 729693 678478 1532341 1479075 454209 453500 660552 664175 829086 809422 860108 867060 911200 929528 890420 987135 2110466 2214946 1290339 1131910 725742 707600 860951 860242 903990 910502 944351 962526 1062993 1060066 4957123 5205582 39.85 71.4 1
13:13:18 2024-01-24 659549 658899 208305 208268 327605 336338 345913 338784 222200 221213 267201 275206 308579 312248 4308456 4581050 6509561 6348532 1135512 1177262 304160 269102 278419 280011 314029 305391 304080 306559 216043 216974 745529 683005 1527891 1470427 452278 451893 655750 664175 830263 805842 859225 869525 913127 930246 889750 991161 2117302 2200984 1305691 1125765 720581 706024 864663 860242 898804 916399 950359 957042 1059521 1062319 5018826 5196203 39.85 71.4 1
13:13:19 2024-01-24 660502 657935 207472 208561 328866 333902 345424 340358 221209 221488 267308 272312 310019 311047 4301160 4615402 6584164 6307483 1125817 1176290 303307 268723 279276 278501 315838 304568 303048 306825 215435 216602 741221 684467 1525375 1481777 454855 448056 656250 664175 827911 803827 862017 871852 913090 926262 893870 994477 2121832 2226025 1299934 1116387 720581 711118 862825 854051 903494 919551 947049 948745 1060724 1068284 5060583 5205582 39.85 71.4 1
13:13:21 2024-01-24 670756 660130 208305 208414 326886 337528 342925 339726 221669 220489 268509 273528 308649 311555 4305229 4624100 6537537 6343995 1133577 1177308 304302 268274 279617 279384 315573 305535 305903 305926 216499 216266 742760 686915 1538078 1484698 454744 450933 661525 665515 823087 804212 868272 873825 909169 924970 897213 994515 2123563 2228722 1294537 1116181 722640 710114 857937 857068 907936 921060 939498 951525 1063673 1069201 5088799 5211241 39.95 71.4 1
13:13:22 2024-01-24 668383 658693 207651 204532 327380 336813 344937 342424 221174 222599 268060 273528 309550 312982 4302316 4683023 6570216 6340384 1138066 1179704 303307 268723 280714 278549 315394 305499 305008 306789 216347 214962 718613 679448 1534973 1492858 456913 448707 662148 664175 828074 809374 868272 869340 911634 927857 894558 993809 2116614 2240570 1297709 1119364 725786 713763 860376 857803 909978 918460 938196 955211 1069185 1066935 5065636 5207525 39.95 71.4 1
13:13:23 2024-01-24 668667 658693 207945 204536 327380 336813 344937 341389 221243 221213 267237 274502 309550 311777 4308456 4688488 6532834 6325591 1151133 1179704 302489 269968 278651 278571 315838 304568 305688 306789 216386 216301 734614 676542 1546081 1493269 453242 449400 661525 663865 827485 811500 867592 864419 909250 932821 894558 987248 2123550 2222513 1321184 1119364 724706 708249 857900 860716 908921 916472 940207 956608 1069185 1065355 5018826 5216890 39.95 71.4 1
13:13:24 2024-01-24 668358 659626 208455 208202 328866 336813 342997 342701 221209 221559 267272 273563 308614 313968 4302316 4626920 6500236 6354606 1144575 1180671 303271 268912 279545 279384 311805 306505 303794 306357 216652 215930 724914 678478 1536635 1483030 454532 450570 662148 663954 831922 810415 863325 866986 917043 932125 890536 988547 2108555 2213183 1286500 1133526 725786 709254 861599 860057 907705 915750 945025 957288 1065365 1060816 4973629 5203813 39.95 71.4 1
13:13:25 2024-01-24 659512 658693 208300 208632 327874 335863 343449 340909 222084 221940 267237 274401 308614 311591 4302158 4609154 6518886 6340384 1140885 1178831 302067 269173 279079 279349 314728 305535 303866 306292 215739 216637 723721 678963 1546118 1480920 454098 451882 657886 662110 834626 810460 860178 866949 917021 930113 887814 988859 2110654 2210230 1311403 1127885 720581 707246 867120 861326 902432 910610 949555 958044 1060702 1060544 4962991 5199063 39.95 71.4 1
13:13:26 2024-01-24 662468 658101 208626 208525 328889 335863 342672 341665 221243 221213 268958 272728 308649 312979 4301882 4562481 6551521 6359141 1121810 1177372 304160 268310 281705 279977 313993 306469 304115 306825 216347 216602 734614 687406 1554727 1478814 457452 454033 658859 669588 832624 804212 862057 875730 916969 919560 889354 995235 2121128 2220826 1323140 1122558 721609 713800 865890 856587 902068 921060 948880 954278 1060508 1063814 5041772 5201869 39.95 71.4 1
13:13:27 2024-01-24 664387 657925 208335 205169 327335 336813 343414 340909 221857 221559 268473 273598 309945 313177 4299090 4612674 6584164 6312023 1128230 1179103 304232 268851 279581 278784 315874 304246 304543 306292 216043 216974 742760 685311 1568240 1483030 454855 449290 658859 667485 830189 806501 865794 873687 911881 924908 889352 996684 2123828 2228458 1301853 1114795 720068 711191 862216 856587 905005 919515 945364 953598 1060702 1069958 5060583 5207525 39.95 71.4 1
13:13:28 2024-01-24 669724 657957 208151 204314 327874 336000 342997 341978 221891 220594 268922 273563 309550 311591 4302316 4633366 6546862 6348532 1135563 1180671 305590 268723 281271 279349 315394 306577 305043 306572 217878 216731 726707 686295 1547397 1488920 457177 452214 663838 669863 826933 807074 870218 868677 908073 926262 894374 991719 2117565 2235028 1305691 1115387 726261 711191 857291 856587 910623 921060 940682 953056 1069185 1069201 5077238 5207525 39.95 71.4 1
13:13:29 2024-01-24 665752 656541 207975 204570 327609 336813 344937 341906 221891 222373 267237 274436 310019 310611 4298082 4671041 6481585 6339486 1151133 1180671 304660 269778 277832 280236 315838 305284 305903 306644 216580 217219 736130 679448 1574373 1487054 453564 452214 663367 663049 827911 811450 867123 864603 911759 933900 895652 985198 2110654 2223723 1317271 1120959 723672 708249 857937 860716 908009 915834 941664 957325 1069087 1065355 5008361 5207525 39.95 71.4 1
13:13:30 2024-01-24 670371 658693 208305 208197 328405 337767 342997 342654 221209 221559 268060 273634 308649 314189 4299090 4645846 6490910 6348418 1144575 1180579 303271 268948 279581 279579 313472 306252 304757 306608 216616 216162 731186 679448 1548016 1484149 456263 450714 662427 664175 830300 811146 862667 866986 911881 928610 892097 985235 2114556 2217019 1319228 1128689 725786 706244 859765 862542 907972 910538 942335 960888 1068427 1063546 4998313 5211241 39.95 71.4 1
13:13:31 2024-01-24 662202 658693 208300 208632 329400 333577 343414 342979 221209 221940 267872 274436 308684 312248 4299090 4624290 6528212 6330148 1140885 1178868 302774 269778 281004 280026 314698 307202 303794 308996 216347 216835 725214 678963 1540503 1483885 453306 452103 658822 663704 834071 811500 860828 867060 919573 928574 889762 987415 2108555 2219252 1303578 1131555 723672 709254 865890 862009 905117 915834 946110 960851 1066913 1060816 4962991 5207525 39.95 71.4 1
13:13:32 2024-01-24 664120 658150 208982 208450 328902 336813 345668 340358 222646 221213 268131 275540 308649 313491 4299090 4551997 6518886 6349763 1124137 1177271 305517 268437 279401 280880 314405 306361 304650 306789 216386 216835 715415 688389 1539341 1471608 454855 450895 659617 667474 834994 804629 862094 873760 917241 926285 888982 993820 2122319 2210045 1298015 1123879 722124 709074 864663 857803 903829 919109 948928 955211 1056221 1063814 5018945 5198160 39.85 71.4 1
13:13:33 2024-01-24 662662 660094 208130 205203 328405 335863 344447 341389 222200 221749 268509 272763 310525 311591 4305229 4595762 6584164 6340384 1125531 1181078 303946 268887 281613 281539 315802 306325 303885 308524 216652 216835 751030 684329 1539307 1482593 457126 449411 657886 667960 830263 807000 862630 873760 914391 919596 893621 997162 2120070 2225300 1299934 1116181 720581 713279 865890 855979 902708 919623 949555 953598 1057669 1066935 5051177 5205582 39.95 71.4 1
13:13:34 2024-01-24 667039 659626 208665 208667 326886 336036 345668 340358 222702 220594 268509 273598 309585 311627 4299090 4602000 6537537 6321979 1136860 1181352 305338 268580 279473 279279 314806 304461 306730 306608 216499 217172 751155 686915 1527986 1475861 455503 450606 661994 667437 827911 804702 870180 873760 910651 919633 897324 992371 2122319 2218994 1299480 1111355 722640 710150 860376 857803 907738 918832 944351 954278 1063820 1069838 5064910 5203114 39.85 71.4 1
13:13:35 2024-01-24 666277 658693 207681 204562 329870 336813 345767 342424 221243 222635 268096 273598 310055 311047 4299090 4669731 6556188 6342376 1141701 1180468 303164 268994 281163 279284 315730 307202 305329 306789 216652 215896 717183 679448 1528486 1496346 457452 450786 662464 666064 827911 809312 867741 869292 910430 928871 894779 991757 2114556 2243688 1305534 1119364 727337 711228 857937 857803 911915 919759 940919 953817 1071433 1069201 5029632 5199063 39.85 71.4 1
13:13:36 2024-01-24 669214 659365 209026 208485 327406 336000 342997 341942 221243 221559 267907 275206 308332 313235 4302158 4625827 6472259 6366255 1147848 1179709 303164 269030 279401 280096 313337 305785 304864 305602 216652 216776 720500 679448 1532731 1482225 454855 450678 662464 665916 830300 811146 864584 867653 913890 928610 894071 985235 2110654 2216107 1319228 1127885 726303 707246 859765 864530 909296 910574 943678 962451 1066913 1060741 4975933 5197883 39.95 71.4 1
13:13:37 2024-01-24 659549 658693 208365 206260 327945 335863 344447 342979 221243 222635 267872 274821 309550 312539 4299090 4629828 6556303 6347914 1138329 1178033 302347 269824 279365 280131 314806 306181 304936 308924 215739 216974 723443 679448 1541731 1480492 454818 452103 658391 664175 833481 811146 860679 868641 919844 928574 889340 988822 2108555 2219252 1335287 1128689 724706 709254 866505 863880 903990 915870 951385 960888 1065365 1060816 4966527 5198160 39.95 71.4 1
13:13:38 2024-01-24 664983 659626 209052 203961 328902 336813 345424 340945 222577 221014 268509 275206 308649 313491 4291687 4546741 6551323 6366721 1122836 1180275 306811 268544 281090 280512 313993 306541 304779 305403 216544 217277 734614 687897 1538964 1473386 456615 453373 659617 668456 833481 805916 860182 875037 917241 924908 888167 995272 2117801 2216107 1299934 1125765 722640 710652 865890 857803 903349 920141 950269 955211 1056184 1063851 5022961 5198160 39.95 71.4 1
13:13:39 2024-01-24 662387 658150 207712 205238 328636 335863 344447 341906 221891 221594 268131 273145 310490 311555 4289725 4595762 6603170 6330110 1125817 1178033 304516 269138 281705 278501 315356 306505 303829 308524 216347 216939 742760 682860 1575356 1482416 457420 450044 658182 667474 830300 805879 862704 875037 915869 923533 892134 998185 2120812 2228458 1299934 1117771 721095 713316 867156 856587 903349 919623 950269 954278 1057632 1069958 5053361 5201869 39.95 71.4 1
13:13:40 2024-01-24 669087 658146 208660 204536 326851 336507 345913 340873 222543 220524 268437 273598 309732 313191 4299090 4622347 6546701 6320121 1135512 1179631 305088 269138 281401 279544 315328 307169 306766 306789 216499 217277 758225 687280 1537240 1481870 455827 450044 662620 667437 825531 804666 867741 873724 911671 924871 898600 995198 2123828 2222107 1317206 1112413 722640 710616 862825 857803 907887 921060 946373 954278 1062993 1072992 5073611 5214960 39.95 71.4 1
13:13:41 2024-01-24 669779 660561 208591 204532 327874 336813 342997 343015 221174 221869 268473 273303 309984 311555 4305229 4675106 6570224 6338811 1140501 1180579 304360 269102 281577 279244 315838 305929 305473 306825 216652 216058 708544 679448 1534491 1493269 457452 451388 663404 667011 827911 808812 868272 869871 913238 928871 894521 993843 2114282 2241545 1319228 1118567 727337 712738 857937 857803 911915 920409 942260 955174 1069944 1069958 5047697 5205582 39.85 71.4 1
13:13:42 2024-01-24 667684 658698 208270 204528 326886 337767 344937 341870 221857 221679 267237 275980 308649 311520 4322013 4641212 6490268 6340384 1144575 1178831 303981 269680 279437 281020 313701 305965 305903 305638 216652 216301 742760 679448 1536635 1480087 454209 453445 663404 666064 830263 810874 865237 869525 911881 928610 894303 984460 2113054 2222527 1298015 1127083 725786 708249 857937 864493 910623 910610 942335 960851 1069944 1066899 5015157 5214960 39.95 71.4 1
13:13:43 2024-01-24 666004 659164 208776 204562 329929 336813 345424 344688 221209 222252 268060 274401 309550 314738 4315412 4622600 6537296 6341565 1140070 1181315 303911 269968 279509 280201 315394 305713 304864 306755 215891 217125 744298 679373 1550160 1479766 454532 450787 657680 664175 834662 811722 860071 870762 919844 928574 889972 988822 2111552 2216944 1305534 1128689 724706 709757 867120 862542 904361 915798 950232 960851 1066876 1062049 4966626 5207525 39.95 71.4 1
13:13:44 2024-01-24 664387 660561 208991 203970 329400 337548 345913 340873 222577 220524 268922 275206 309267 316719 4300392 4553789 6574927 6359141 1124174 1178794 305088 268912 282669 279810 314770 306505 304507 306043 216652 216939 745837 687897 1555526 1475570 457048 453409 660736 669440 833481 804629 862017 876280 918922 924835 889499 998185 2122319 2218957 1299934 1122558 722640 713279 869005 857803 903990 919551 951660 956360 1060724 1066899 5041772 5198160 39.95 71.4 1
13:13:45 2024-01-24 665456 660094 208626 205169 327609 337767 344412 341629 222234 221714 268671 274697 310206 312810 4301601 4618560 6574540 6320800 1127425 1177248 304752 269968 279473 279384 315874 305499 305043 306292 216043 217463 741221 685934 1538100 1481777 456801 448707 659617 667960 830263 807021 867652 873724 914501 927560 894743 995235 2123555 2231622 1305691 1112973 721609 713243 864663 857803 907054 919587 948843 954278 1063030 1072233 5060583 5211241 39.95 71.4 1
13:13:46 2024-01-24 672385 658150 208335 204532 328636 336507 342997 342943 222371 221338 269465 273281 310095 314960 4298527 4645801 6556197 6340384 1134755 1179442 305446 268723 281271 279880 315616 306433 305638 306357 216652 216939 734614 685934 1557657 1487863 456801 450714 664346 668420 826738 809422 870218 871214 910651 928871 896991 994590 2117565 2234494 1307610 1116312 725786 712702 859765 857803 911915 919322 940916 955678 1066785 1071474 5086657 5205582 39.95 71.4 1
13:13:47 2024-01-24 668062 659626 208296 205208 327609 337289 345767 342377 222371 222819 268258 274679 310348 312146 4301601 4689687 6556008 6331005 1144972 1180579 302774 269552 281271 279384 315392 306001 304649 306825 216652 216974 734614 678478 1557528 1495171 456801 449411 662464 666064 828814 811722 870218 869525 912590 931567 897324 991719 2116802 2238135 1305364 1119364 727856 711118 862212 859462 909296 921060 945025 956608 1072988 1071474 5022961 5214960 39.95 71.4 1
13:13:48 2024-01-24 671509 659626 209021 203931 330104 339167 344719 342654 222371 221799 268779 275100 308508 316046 4311034 4624687 6481487 6356407 1146209 1178868 303733 269552 279653 280236 313993 306541 305688 306789 216652 216301 719949 679448 1542559 1481211 455503 453228 663404 666064 832661 811722 865162 869525 917241 928610 894743 988118 2114556 2219252 1323140 1128689 727337 708249 860875 865757 910623 910574 945025 963630 1069611 1066862 4986384 5205582 39.95 71.4 1
13:13:49 2024-01-24 661962 659626 208777 206661 332447 336047 347592 342834 222440 222493 268365 275029 309842 313276 4305229 4617555 6528181 6348532 1140885 1177271 303271 269968 279581 279810 315616 306361 304080 306791 216652 216637 728200 677509 1565023 1477991 454855 454194 658684 664175 834699 813452 861368 869252 919623 928646 886581 988859 2114556 2212710 1327307 1134778 725786 709845 864663 864493 907887 917812 947457 962944 1068427 1063824 4961979 5205582 39.95 71.4 1
13:13:50 2024-01-24 662662 660447 209583 206524 329604 337767 346892 340694 223128 221728 268554 275908 309373 313312 4299090 4556695 6508846 6348532 1125817 1178787 306020 268688 281235 280201 313993 306397 305008 305829 216652 217277 723721 687897 1537723 1472518 456801 454790 660084 668930 834071 804666 861368 876280 919844 926214 889462 997246 2120812 2216107 1325096 1123879 723912 711118 867120 859631 903990 921060 951660 955211 1059220 1066108 5013555 5192889 39.95 71.4 1
13:13:51 2024-01-24 664198 661627 208777 205424 327733 337253 346892 340419 224546 221382 268743 274224 309984 313177 4295850 4613215 6574918 6312360 1130651 1178120 305124 269778 279617 280005 315838 304497 305903 306825 216043 217463 748030 686424 1530388 1480492 455827 450933 660552 666965 829253 806450 867741 875037 911881 926214 897051 995235 2123828 2230040 1309529 1111621 721609 710652 864663 859631 912955 919551 946073 955678 1063820 1069770 5060583 5211130 39.95 71.4 1
13:13:52 2024-01-24 671605 660561 208491 204498 328760 337767 342528 342870 221755 221763 268473 273492 310272 311555 4300880 4689158 6546862 6312023 1142428 1178868 302774 269968 281235 279697 315838 305535 305903 306825 216652 216974 736130 678200 1548725 1502465 456801 450749 662464 666738 827911 811722 869598 869525 910519 928538 897324 994590 2114556 2243688 1317271 1119364 727856 714290 860376 860853 913210 919515 942335 956608 1072988 1069770 5052262 5220041 39.95 71.4 1
13:13:53 2024-01-24 671992 659590 208886 204782 329454 338724 345840 342521 222354 221905 267308 275980 309758 314552 4302158 4661178 6462307 6348532 1144575 1178988 304160 270464 279581 281091 314692 305427 306334 306789 216652 216939 728200 679448 1529608 1484698 454532 453155 664346 667011 830300 811146 867741 869944 914537 933900 893739 985899 2114556 2220826 1298015 1125480 726820 707991 860376 865757 912562 915834 943678 963355 1069844 1069201 5012023 5200347 39.85 71.4 1
13:13:54 2024-01-24 662513 660561 208843 204928 330719 335682 344895 343015 221857 222599 269297 274730 310348 312943 4299090 4626104 6527495 6349763 1140070 1178787 303058 270348 279617 280363 315394 306217 303830 307005 216652 216974 734614 677509 1526948 1484698 454744 450823 659150 664175 835919 813452 861405 869525 918288 928646 889462 991719 2109148 2216107 1311403 1134778 726820 710261 864663 864530 907887 917048 948880 962944 1068427 1063671 4963078 5216546 39.95 71.4 1
13:13:55 2024-01-24 661346 660566 209470 205062 329862 337767 344412 340837 223115 222315 268365 275593 310019 313455 4290553 4549118 6523489 6340421 1129037 1177381 306020 269552 279617 281148 314950 306541 305043 306292 216652 217312 736130 687897 1521096 1470427 455938 454480 660552 668456 834957 807058 862630 875037 919844 928215 890526 994490 2120812 2206913 1317064 1125480 721609 710114 865890 860716 907887 920409 950946 960129 1060199 1069079 5023393 5200485 39.95 71.4 1
13:13:56 2024-01-24 662284 661502 208662 205847 328636 336575 345485 342460 223024 222457 268698 274401 311469 311555 4301882 4595393 6584164 6331344 1128666 1177413 305124 269968 279617 279977 315874 306469 304543 306791 216499 216974 733099 683349 1524579 1481870 457048 451142 658684 667204 832661 809422 866506 875037 917137 927560 894743 998185 2122319 2228500 1325096 1116181 722124 715375 867156 857803 906598 924862 950269 958680 1066456 1072809 5056203 5207151 39.95 71.4 1
13:13:57 2024-01-24 670076 657925 208810 205022 327905 336542 346011 341762 222577 220559 269373 274366 310171 315260 4299090 4622084 6528212 6325591 1134386 1178868 306020 268590 281235 280005 315394 306469 306802 306789 216652 217427 733099 688389 1529389 1484808 456801 452103 664346 669477 827324 807058 869391 876978 910519 927560 898667 996690 2123061 2232002 1296420 1117771 726303 713279 861599 859631 911915 923560 946427 959629 1069723 1072992 5080150 5211599 39.85 71.4 1
13:13:58 2024-01-24 667648 659626 208810 205885 328618 336000 345913 342943 222234 221905 268060 275802 310348 311083 4302158 4688488 6532834 6329833 1150666 1179704 302454 270730 279545 280005 315874 305535 306334 306681 216652 216974 736130 677026 1563793 1495394 455466 451462 664346 664175 829086 813232 871283 868908 911844 933972 897322 991719 2117565 2240842 1299934 1121448 726781 711155 862825 861973 914202 920878 947298 959980 1074362 1069885 5033348 5214960 39.85 71.4 1
13:13:59 2024-01-24 669663 658105 209719 204778 328866 336542 344937 343015 222234 222400 268815 275014 308649 314926 4301160 4627388 6504927 6385664 1144575 1178974 303839 269968 279653 280271 313993 306288 305043 306825 216652 216788 724914 678963 1532341 1487863 456151 455480 662464 667011 833517 813575 865237 869525 919844 935328 891803 991719 2114556 2216107 1319228 1133971 727856 709757 864663 867615 912380 919725 949078 964931 1072225 1066844 4986793 5201869 39.95 71.4 1
13:14:00 2024-01-24 662387 660415 208782 204528 328866 336338 345485 342654 222440 222948 268509 275206 310272 313455 4292964 4610974 6518886 6349763 1141202 1180579 301994 270348 279617 280894 314358 306469 304543 307255 216652 216974 728200 678963 1532907 1482261 455827 450859 660552 666064 837105 813808 862667 870762 920309 936650 891429 991719 2113054 2215923 1292258 1134778 727856 710616 867750 867615 909457 918351 950435 962832 1069870 1066573 4958333 5201094 39.95 71.4 1
13:14:01 2024-01-24 665492 660094 209636 204566 329934 336797 346892 341906 222611 220559 268994 275206 310055 315176 4295850 4530974 6528212 6345234 1124212 1180579 306020 268723 281581 280894 314950 306577 305688 306327 216652 217312 734614 688881 1540620 1473473 457048 454837 661677 670975 835919 807058 863932 876280 920041 927560 891465 998222 2123828 2218722 1301853 1125480 726781 715325 872091 861280 906561 923670 953584 959741 1063703 1066753 5032366 5196203 39.95 71.4 1
13:14:02 2024-01-24 662662 657646 208660 205523 329257 336813 345485 342424 222234 222287 268922 273316 311469 311520 4289725 4608843 6574578 6339463 1128230 1180671 303625 269588 281235 279384 315622 306469 305008 307255 216350 217650 742952 683349 1537419 1482593 457408 452214 659617 666965 832265 809996 867741 876280 918541 927560 894743 1001071 2123828 2231622 1301853 1118780 724189 717599 868968 857692 906561 926060 951866 956210 1065253 1072233 5051177 5201869 39.95 71.4 1
13:14:03 2024-01-24 668136 657651 209549 205096 329449 336578 345668 341942 222611 221559 268958 274401 310272 312539 4295887 4608569 6527711 6330411 1134792 1180671 306020 269209 281308 280236 315838 305929 305903 306789 216652 216974 725214 686424 1547399 1482335 456043 452214 664346 669514 827911 809422 870627 875658 909234 929528 898704 996727 2120812 2238653 1285120 1119579 728863 714686 861562 860205 914219 925618 944912 956967 1069844 1069806 5079394 5207525 39.85 71.4 1
13:14:04 2024-01-24 665761 661227 208630 205813 328627 337767 343378 343015 221686 222635 268922 273598 310996 313290 4292964 4657852 6551525 6335862 1138066 1180805 305160 269173 282140 279810 315838 306001 305688 305403 216652 216116 721719 682371 1539230 1488735 457048 450787 664346 668930 830079 810571 869598 873760 911881 927884 899707 995235 2120032 2235381 1298015 1118529 727856 715229 861599 860205 915807 926289 945025 955211 1068427 1072917 5077238 5199903 39.95 71.4 1
13:14:05 2024-01-24 667212 658698 208485 205519 328898 337767 346782 343015 222234 223104 268096 274821 310525 311555 4292688 4683023 6546862 6335862 1142428 1180583 303271 270348 281940 279897 315874 306253 305903 306292 216652 216974 725214 678478 1537961 1493918 457452 450787 663404 667011 830263 813452 869391 871177 913053 928610 899989 996534 2122635 2247214 1296096 1119364 729933 716343 861562 862691 915844 919551 942335 958044 1077572 1072002 5067819 5211241 39.95 71.4 1
13:14:06 2024-01-24 667684 659626 208982 205523 330333 336000 343449 343015 222234 223261 268733 274821 311206 311555 4299090 4676371 6556188 6335862 1138066 1180579 304660 269968 282140 279906 315838 306505 305688 305616 216652 216301 720042 679448 1534592 1493158 458104 453178 664346 665552 830300 811722 868737 872870 914501 928574 899729 997284 2122748 2238061 1301853 1117696 729933 717024 861562 860242 913247 919660 943723 959779 1072988 1071318 5019074 5201869 39.95 71.4 1
13:14:07 2024-01-24 669724 659164 209905 205022 329632 336271 343414 343015 222422 221940 268096 279396 310525 311555 4292964 4661475 6509561 6331005 1150591 1180579 303982 270730 279581 280236 315874 305535 306586 306681 216652 217009 736130 677509 1540930 1492356 454855 450787 664346 665591 829086 813844 870664 868908 913127 938122 901010 992668 2117302 2218846 1301853 1124963 726781 711775 862212 865794 913210 920937 946427 962944 1074546 1070716 5011643 5198160 39.95 71.4 1
13:14:08 2024-01-24 668667 657889 208991 208596 329658 337767 344937 343015 222337 222287 268994 275206 310055 314962 4292964 4622084 6490985 6343769 1147848 1178868 304196 269968 279653 280271 314029 308116 305903 305403 216652 216301 723443 678963 1531950 1484808 456151 455480 664346 667011 833734 811508 866506 871926 919748 937457 894360 991607 2114289 2219476 1294177 1135144 728893 709147 864663 863880 912784 918460 947457 965043 1069944 1066844 4966631 5188794 39.95 71.4 1
13:14:09 2024-01-24 660052 659626 208991 204889 328902 336575 345450 343015 221891 222948 268473 275206 309585 312539 4292786 4602105 6518886 6340384 1138442 1177161 303058 270348 279617 280026 315838 306469 304579 307040 216652 216974 729693 679170 1536635 1482593 455790 450859 659617 665369 836512 813919 865138 871889 922310 933827 893152 991607 2110504 2222632 1305534 1134778 727337 710150 867750 867340 907936 918460 950269 962526 1068286 1062276 4953583 5192497 39.95 71.4 1
13:14:10 2024-01-24 664383 658141 209056 204566 329435 335774 343449 340873 223334 221976 268544 273789 309585 313015 4289725 4549118 6509561 6340384 1125817 1177161 304114 269209 279653 281126 314728 306541 305473 306608 216652 217441 719544 686915 1561205 1470427 458221 454837 662193 668966 837373 809374 867032 876169 921076 930149 893152 998860 2122748 2207124 1307819 1125480 722640 713800 866884 861973 906009 919515 951586 959629 1059972 1068445 5009976 5188794 39.95 71.4 1
13:14:11 2024-01-24 663174 658693 208660 205670 329400 336813 345208 342460 222577 222479 268958 274085 311032 311591 4292786 4582362 6584164 6335862 1128230 1178868 304873 269968 281271 279419 315874 306505 305043 307255 216652 217685 742760 684467 1535851 1475935 458758 450787 660552 670817 834994 811500 867629 876206 919734 928762 897176 1002350 2126577 2226955 1305691 1118780 723724 716426 868388 857803 906651 928919 953155 953817 1063067 1069770 5051177 5198160 39.95 71.4 1
13:14:12 2024-01-24 667492 658223 208982 205022 327874 336542 344966 341942 223144 222315 269598 275206 310490 311301 4289725 4608843 6574897 6312613 1128666 1178868 304088 269778 281741 280398 315056 306001 306370 306327 216652 217685 749593 686424 1548016 1484698 457126 452103 663293 671773 832624 811413 872704 878148 917137 929419 898192 1000358 2123828 2231891 1313368 1116181 722640 713279 866541 862579 909333 919660 951660 958044 1066913 1074458 5055531 5201869 39.85 71.4 1
13:14:13 2024-01-24 671712 658187 208845 205173 329666 337050 344937 342618 222611 221594 269788 274436 310525 312539 4292964 4608583 6546862 6340710 1134792 1179741 304551 269209 282140 280236 314358 306505 305903 306825 215980 216974 737645 685934 1546518 1490316 459412 450570 668094 670754 830226 811611 873951 876978 913201 933479 900542 995943 2120107 2239727 1307610 1118567 727856 715339 861562 860242 913210 924862 946654 957288 1069944 1072636 5077238 5205582 39.85 71.3 1
13:14:14 2024-01-24 667175 659160 208300 205238 328866 337767 344377 344955 221857 222948 269301 273563 310525 312679 4292786 4648382 6560870 6331005 1141314 1180542 304624 269968 282669 279871 315838 306433 306334 306825 216652 216753 722901 680177 1557132 1500612 458935 455467 665459 668910 830263 813993 872704 874484 914878 928574 899989 995198 2119683 2240473 1325096 1118567 729933 715375 862825 861465 915844 919623 945025 958007 1072155 1071281 5069988 5196203 39.95 71.4 1
13:14:15 2024-01-24 667415 660094 208767 205666 328866 337767 344412 343015 221857 223261 268922 274241 310996 311591 4292786 4689158 6565549 6339463 1143240 1179810 302950 269968 281271 279384 315838 305965 305903 306825 216652 217406 725214 679201 1542865 1505679 458393 452214 663838 667960 830226 815187 870590 871141 914537 928646 898081 996615 2120539 2243688 1294177 1120959 729933 715339 862212 861326 915844 919551 943723 959409 1072951 1072832 5058400 5196203 39.95 71.4 1
13:14:16 2024-01-24 669381 658693 208621 205489 328370 337767 345913 342665 222543 222627 268060 275206 310490 311520 4289725 4674843 6499413 6331005 1151133 1180270 304874 270539 279079 281056 315838 305965 306536 306681 217878 217441 736130 681395 1546548 1489978 455938 454033 666235 665953 831996 816152 871460 869525 915833 937865 901158 990975 2114556 2222034 1301853 1122784 727337 710077 862825 866408 913210 920791 946578 963630 1076033 1071474 5017138 5205582 39.95 71.3 1
13:14:17 2024-01-24 669965 660561 208987 203931 329898 336507 344937 343015 222422 222443 268887 275206 310490 316570 4292786 4622084 6504798 6343731 1146209 1180542 304874 270348 281235 280859 314590 308529 304434 308452 218340 217219 717369 679448 1515105 1488117 457452 456624 664309 667960 836204 813771 866469 871889 921039 936719 894669 993134 2117302 2222513 1319228 1134778 729413 711155 866505 865794 911269 921060 949555 963630 1066785 1066899 4964210 5196203 39.95 71.4 1
13:14:19 2024-01-24 660703 659631 209464 204846 329631 337767 345485 341906 222388 222948 268509 275980 310019 315708 4286471 4596011 6528141 6331005 1138442 1177115 303946 270348 279220 280959 315658 306216 305688 309834 216463 217510 712593 679448 1545293 1483030 454596 453228 660084 666064 837105 814030 864398 871141 922989 928610 893621 992314 2113669 2220554 1309447 1128689 725786 710261 870227 867023 906598 918460 953697 965043 1069185 1062990 4957122 5196203 39.95 71.4 1
13:14:20 2024-01-24 665502 660094 209601 204532 329635 337528 343414 340837 223110 221905 268509 275980 309550 313455 4286471 4537380 6500236 6331005 1125780 1177138 304326 269680 279329 281702 314626 306288 305795 308960 217501 217510 736130 688881 1541780 1473565 458221 455212 661958 669440 837373 809374 863858 876280 918288 931567 893400 995235 2120812 2205422 1309668 1125480 722640 710886 867156 863232 907887 921060 951660 960851 1059972 1066899 5011305 5186824 39.95 71.4 1
13:14:21 2024-01-24 661248 660094 208226 204993 329894 336813 344930 342424 222543 221586 269337 273110 310019 313491 4283414 4556000 6556188 6339463 1119415 1178511 304801 269265 282483 279990 315730 306433 305997 308524 216652 217137 734614 686787 1538464 1481782 457371 453500 660552 671267 835882 808202 865199 878771 921039 926214 892730 1001071 2123828 2218994 1303772 1122784 724706 715339 869622 860242 905954 924631 953697 955211 1062241 1069201 5022961 5192497 39.95 71.4 1
13:14:22 2024-01-24 664055 659622 209026 205813 327901 337767 344930 341066 222388 221905 268922 275014 310454 311777 4286471 4603375 6574839 6321627 1129282 1177922 305553 269680 281090 280078 317358 306073 305544 309397 216652 217510 742760 684956 1537566 1482593 457564 451919 661206 668420 833845 810571 868272 876280 918541 928574 894706 1001071 2122319 2227587 1303772 1119364 723672 716426 869622 858290 906598 926896 954377 954495 1063532 1069688 5032366 5196203 39.95 71.4 1
13:14:23 2024-01-24 664387 659631 208991 205839 328366 337352 345450 341906 222543 221905 268698 274821 310525 312220 4289725 4598627 6556197 6323836 1135437 1177922 305912 269409 281690 280523 315766 307202 306766 306789 216652 217650 749593 686915 1555635 1483030 457452 453389 666235 670426 829674 808665 871246 876280 911917 928871 898667 1000358 2127689 2235177 1302070 1114594 725786 714326 865619 861465 911915 924862 948806 958007 1068427 1076015 5060583 5201592 39.95 71.4 1
13:14:24 2024-01-24 671625 657961 208987 206987 329889 336507 344937 343015 222234 221905 269788 273634 310490 312468 4295850 4627388 6546862 6346640 1138442 1181389 305446 269030 281958 280820 315802 306361 306226 306644 217878 216602 723443 683349 1530062 1491037 460068 455467 665830 671773 832033 811722 873181 876280 913854 928574 903843 998185 2123828 2234494 1294537 1118567 726781 715412 862825 861465 913210 926896 945364 958007 1069944 1075978 5075768 5205582 39.95 71.4 1
13:14:25 2024-01-24 668173 659645 208956 205199 329391 337767 344412 343015 221926 221940 269752 274401 310525 312504 4295850 4659116 6546576 6320889 1145511 1180431 303093 270204 281921 280096 315838 306072 306550 306292 216652 216788 723443 679689 1562408 1497893 458056 452103 664309 666929 830300 811436 869391 873104 914501 928646 899941 996690 2118483 2243688 1299934 1119088 729933 716426 862212 860716 915634 919623 945025 960813 1072988 1072905 5079116 5205582 39.95 71.4 1
13:14:26 2024-01-24 665761 659365 208982 205809 328902 336507 344377 343015 221891 223261 268509 273598 310996 311555 4295573 4675106 6556008 6330035 1144575 1181389 303057 270014 281722 280550 315838 306505 306334 306292 216652 217545 736130 678685 1547813 1497374 458758 452103 664346 667204 830300 813196 870627 871177 914501 928682 899878 996690 2120812 2247936 1298015 1119364 729933 715412 861599 861702 915844 919587 945025 960129 1073638 1072868 5047697 5205582 39.95 71.4 1
13:14:27 2024-01-24 668667 660300 208991 205199 327901 336507 345913 342943 222388 221905 268060 273720 309989 311591 4292786 4671041 6499790 6339090 1148256 1181389 304695 269968 279509 281555 315616 305426 306694 309287 216652 217149 726707 681395 1521101 1489031 454855 454801 665762 667960 832661 813844 870218 869340 917204 937975 898630 991719 2117010 2225300 1301853 1125480 727856 710261 862825 867023 913210 919759 946373 965284 1072951 1070716 4982822 5197883 39.95 71.4 1
13:14:28 2024-01-24 663911 659631 208947 206987 330933 336575 343449 343015 222200 222635 268958 275206 310272 314447 4292786 4616672 6532048 6338708 1140809 1177197 303093 269968 279617 280859 315658 306216 304472 309324 216652 216602 721971 678478 1524282 1484698 457452 453482 661489 667011 837105 814997 866469 868641 919659 936650 891098 991719 2113054 2216107 1315315 1134778 729907 711155 865890 865757 910623 921060 951623 965732 1069844 1065319 4970076 5196203 39.95 71.4 1
13:14:29 2024-01-24 661276 659164 209026 205165 329934 337528 345485 342943 222422 222998 268509 275206 310055 312979 4285281 4572993 6499300 6329553 1127388 1173852 305768 269778 280981 281611 315394 306505 304757 306292 216652 217441 725214 686915 1537828 1473386 456151 455480 662464 669477 836512 811450 865853 876280 920309 928538 891803 995235 2120812 2205312 1294537 1128689 722640 709074 871478 865794 906598 919515 955346 965043 1065365 1066899 4961744 5192497 39.95 71.4 1
13:14:30 2024-01-24 665225 658178 209455 204536 330665 337528 344930 342654 222611 220594 269752 275206 309550 314447 4284359 4538665 6546102 6340049 1119415 1177124 305374 269409 282938 280201 317648 308347 305473 309433 216652 217615 737266 685311 1548177 1482593 458778 454480 660552 672440 837105 809422 867741 877782 919623 928233 897435 1003969 2123828 2230040 1303772 1122245 725786 716934 870859 860242 907329 927551 956421 957325 1063783 1069770 5022961 5192497 39.85 71.4 1
13:14:31 2024-01-24 668025 658150 208991 205031 327874 336507 344930 341906 222611 221905 268922 275206 310237 313242 4293635 4607176 6537359 6312248 1131155 1179709 306020 269932 280945 280271 315838 307020 306622 306748 216652 217685 737567 686915 1543091 1477991 456079 450823 664346 671414 830300 809422 871903 878148 917241 930186 900616 1001071 2130071 2228264 1298303 1112973 724754 714326 865862 860716 910623 924898 951623 958763 1068156 1076051 5055531 5198160 39.95 71.4 1
13:14:32 2024-01-24 671950 658182 208987 205169 329671 336542 344937 343015 222577 221976 269788 274153 310930 314775 4295456 4625827 6556197 6327947 1135196 1178923 305805 269138 282140 281473 315874 306735 304685 306825 218494 216939 729693 684329 1579072 1488920 458056 453142 665866 671414 830300 811722 871903 876280 913890 928610 899692 1000358 2126851 2231292 1296420 1118567 727856 716663 862825 860853 915194 926896 945364 958007 1069185 1075978 5069988 5196203 39.95 71.4 1
13:14:33 2024-01-24 669313 659626 209361 205169 330571 337767 343449 343015 222422 222350 269501 273316 310712 315036 4284397 4634691 6527711 6321627 1147391 1180579 303271 270323 281126 280053 315874 306469 305903 306292 216652 217463 725214 677509 1545636 1497453 457564 452103 664346 667011 830300 813844 871246 871177 917118 935989 898667 998185 2119072 2244626 1282662 1121759 729933 715412 862216 862046 915844 923524 945699 960851 1076107 1072905 5018869 5201869 39.95 71.4 1
13:14:34 2024-01-24 669724 659361 209056 205208 328397 337050 343449 342690 224546 222003 268258 275802 310383 313697 4294301 4631780 6476762 6340384 1144901 1177922 304731 269968 279653 281984 314950 306023 306802 306825 217878 217346 739161 681395 1528468 1483350 456151 456125 665866 668420 833444 811436 866852 873724 919193 938638 898667 991719 2117565 2222513 1301853 1127083 729413 709074 862216 868871 915672 919759 945364 964521 1076701 1069770 4990025 5198160 39.95 71.4 1
13:14:35 2024-01-24 663372 656186 209061 205173 331933 337289 346819 344774 222371 223047 268815 275136 309090 313348 4292169 4613745 6527966 6343769 1141220 1178992 304124 270348 279689 281273 315838 308420 304543 306791 216652 216974 724914 678200 1535459 1484698 457126 454837 662464 667474 837105 815611 866469 871214 920997 937975 893106 994590 2114556 2220826 1298015 1134778 729933 711228 867156 866751 912562 918185 950946 966571 1072858 1066899 4964210 5196203 39.95 71.4 1
13:14:36 2024-01-24 660520 657421 209017 205161 329684 337621 348861 341618 222973 222493 268590 276367 310100 313348 4292169 4577254 6518789 6335107 1138442 1177124 304232 270287 279617 281519 315838 306505 306334 307220 216652 218785 741221 681061 1545221 1478623 456151 454837 660552 666965 837105 813452 867123 874484 923643 933936 892097 992333 2117010 2206267 1315315 1130298 725786 710114 870859 867023 906598 921060 953952 964521 1069844 1065355 4947716 5186824 39.95 71.4 1
13:14:37 2024-01-24 662505 659832 210056 206665 330406 338651 346892 341522 223697 221763 268815 276332 309842 313348 4286471 4531799 6500236 6312023 1124137 1177124 304573 269173 281271 281555 315394 306613 305903 309129 216652 217650 736130 688389 1528110 1472341 456455 456125 663404 671487 837105 809422 867466 878148 920309 928538 894743 996546 2120032 2206913 1322963 1127083 725270 711155 870859 865794 906979 919587 955346 965043 1063532 1066935 4947441 5196203 39.95 71.4 1
13:14:38 2024-01-24 664553 662321 209724 206961 330826 337767 346892 342834 222818 222457 270251 273422 310348 316051 4286471 4540707 6555608 6331005 1118963 1177161 305124 269968 282738 279910 315838 306613 305043 307255 216652 217650 736130 683349 1567159 1484698 459412 454033 660552 672440 836512 810299 867741 877892 918288 927560 897606 1003969 2123828 2222218 1305691 1123879 724754 717443 870859 860242 906651 927551 955739 956645 1063820 1071474 5018016 5193004 39.95 71.4 1
13:14:39 2024-01-24 669802 660451 208886 205135 328263 339203 346892 341992 223472 221728 269193 274821 310490 313015 4285281 4602296 6528212 6321627 1131962 1177161 306451 269173 281308 280341 315573 306469 306802 306789 216652 217463 744298 686915 1541003 1484698 457452 454122 665830 671451 829674 809422 873218 878771 911917 928538 900616 1001071 2130071 2232134 1300187 1113010 725270 714326 865890 860020 911915 926241 951660 959446 1068427 1075782 5056970 5208587 39.95 71.4 1
13:14:40 2024-01-24 671642 660561 208913 205420 329791 338395 346402 344883 221755 222948 268958 273598 310996 312715 4283414 4621787 6537537 6321627 1137255 1180579 305160 269209 283069 280236 315838 306469 305903 305829 216652 216301 711466 681395 1547868 1490888 459412 450895 668094 669477 832265 811722 869391 876280 915636 928646 902607 998185 2120812 2241545 1288887 1119364 729413 717443 863438 860716 917146 926896 946373 958007 1066821 1075978 5069459 5209094 39.95 71.4 1
13:14:41 2024-01-24 669330 660094 208882 205736 329488 338724 346892 342979 222543 223261 268509 274732 310242 313920 4286667 4675117 6537537 6321627 1144128 1177289 302773 270348 281940 279845 315874 305965 306334 305864 216652 217498 736130 677509 1549451 1498166 457048 450823 664346 665515 830300 814420 871940 871251 915906 935989 899655 996690 2120539 2243688 1311403 1122282 730975 716934 862216 863268 915844 919660 946427 960851 1076107 1072905 5042748 5203392 39.95 71.4 1
13:14:42 2024-01-24 670532 658620 209505 205736 328724 337015 346157 343015 222611 222635 268447 276561 309984 312248 4283414 4661662 6486108 6326490 1146097 1178629 304695 269968 279653 282134 315838 306469 306011 306825 216652 217650 728200 679448 1507624 1484698 454781 455480 665359 665515 832265 816226 869354 871214 918541 936855 902553 991013 2115178 2225300 1303772 1125765 727856 710114 863438 867023 913247 919249 946427 966533 1072988 1074443 5013933 5209094 39.95 71.4 1
13:14:43 2024-01-24 669792 660561 209501 206080 330665 336507 344937 343015 222234 222698 268922 275206 310490 316157 4286037 4607326 6490910 6340384 1143758 1177124 304660 269968 281308 280698 314405 306613 304649 305368 217878 216939 714469 679448 1540176 1482298 456043 456125 664346 666965 835648 813881 867741 870524 919844 935430 894521 991591 2113781 2209431 1301133 1133165 729933 710114 865890 867023 912291 919759 948880 966667 1069760 1068105 4931798 5190806 39.95 71.4 1
13:14:44 2024-01-24 664277 660561 209459 203935 331086 337289 346855 342690 222474 220524 269337 275206 308649 313527 4280360 4525391 6499413 6302986 1119415 1175562 305553 269138 281308 281295 314728 306613 305473 306292 216652 217650 734614 687897 1522981 1471298 457768 455802 662464 671487 837105 808849 865237 878771 920929 929528 893400 1001071 2120812 2216107 1303772 1125480 725270 713279 869005 862009 907054 919587 955886 962489 1066768 1072156 4989987 5188248 39.95 71.4 1
13:14:45 2024-01-24 666750 659631 208991 204889 329637 338687 346892 340873 222611 221940 269373 274821 310016 312432 4280360 4599575 6518886 6293986 1128703 1177161 304302 270273 281271 280271 315838 304604 306802 306078 216652 217685 746468 685934 1556053 1483755 456079 452103 663404 670463 830300 809422 870664 879099 917241 928538 898600 1001071 2126851 2232911 1284080 1116181 723724 717363 867156 859462 909178 930237 953155 960798 1069112 1076038 5058582 5201869 39.85 71.4 1
13:14:46 2024-01-24 672385 658146 208987 205208 329524 336542 344937 343015 222422 221940 270067 274259 310561 312539 4280360 4614561 6527711 6312023 1138066 1179598 304695 269778 282539 280698 315874 306505 305903 306292 216652 216637 718613 679448 1540274 1496458 459412 453389 665359 669477 832265 811472 871283 876280 917241 928682 902607 1001071 2122319 2240510 1307610 1118567 729933 717443 862825 860107 918287 927593 947574 962715 1075197 1076038 5047621 5199063 39.95 71.4 1
13:14:47 2024-01-24 670956 659361 210126 206961 328866 337523 343449 343015 222805 222301 268096 274585 310055 311627 4283612 4652284 6481585 6317118 1153093 1177280 305160 274420 279581 281126 315874 306253 306802 305864 216652 217498 726707 677509 1538656 1488920 455503 453389 665866 667011 830115 816262 871977 870561 916555 936891 901651 992333 2117764 2239253 1303772 1122282 728893 713279 865246 867615 917724 924905 949756 963556 1079164 1072806 5013555 5195340 39.95 71.4 1
13:14:48 2024-01-24 669238 658178 209601 204536 330933 336542 345767 344810 222440 222635 268958 275206 310525 315406 4273984 4599570 6495608 6349763 1143758 1177207 304695 269968 281271 281405 314507 308384 305903 305864 216652 216974 721971 678963 1537027 1484698 457452 456125 664346 667474 835919 815034 867741 871251 921058 936650 897661 994665 2115178 2220826 1299934 1131555 729933 712207 867133 869340 915157 920373 950120 969185 1075960 1071364 4981779 5199675 39.95 71.4 1
13:14:49 2024-01-24 661889 659631 209645 205165 331045 337455 346248 344955 222388 222948 268922 275206 310237 312943 4281711 4592270 6518789 6330657 1138442 1176253 303235 270348 279653 280894 315838 306505 305008 308186 216508 217463 726707 678478 1538595 1480124 456801 455856 661958 667485 839483 815574 865199 872178 923643 937975 893997 993843 2114556 2222402 1303578 1138390 730953 716069 870848 866912 911482 922980 951474 966308 1072151 1066862 4948907 5192251 39.95 71.4 1
13:14:50 2024-01-24 660520 659626 210074 205139 329894 337767 345450 341870 222577 222599 268473 275786 309984 313455 4280360 4577254 6499413 6330411 1132268 1176954 305124 270539 279581 281524 315838 306541 306284 306292 216652 218668 753464 683005 1528577 1475478 456151 453477 660552 667437 836512 811464 869598 876280 920997 933936 889169 995235 2119269 2213183 1321184 1134097 726781 713293 873339 868797 907850 923633 957103 966308 1069944 1066899 4959522 5186824 39.95 71.4 1
13:14:51 2024-01-24 665027 662441 209973 204562 329965 337767 345172 341906 223299 221559 268922 275980 309515 314411 4277092 4523248 6518234 6321627 1122610 1177124 306020 269138 282738 280969 314662 308347 304649 306755 216652 217615 736130 688881 1531315 1475478 459412 456125 662464 673395 839211 809422 867741 879136 923643 930246 893069 1003969 2123828 2230547 1305691 1128179 726781 715229 872060 862691 909141 926024 957066 960776 1062278 1071281 5020724 5180051 39.85 71.4 1
13:14:52 2024-01-24 667219 658141 209026 205173 328866 336542 345450 342665 223265 222564 269337 275206 310925 313500 4283414 4590298 6574901 6312248 1128230 1176253 304516 269968 281577 280894 315622 305965 306334 307220 216652 218141 741221 684956 1532731 1483645 458216 450787 662620 669477 833444 811722 869354 878771 920878 928538 898600 1003969 2129411 2238317 1305691 1119326 725742 718897 873960 862078 909141 930176 955739 958007 1066731 1072992 5032366 5196203 39.95 71.4 1
13:14:53 2024-01-24 666272 660575 209021 205493 328370 336507 345485 342701 222921 222564 269337 275206 310490 311484 4283414 4603375 6579561 6320653 1128230 1177124 306020 270348 281904 280768 315532 306433 305903 309288 216652 217685 742760 684956 1543350 1483645 458758 450787 663404 670426 834662 811722 871272 878771 921150 928574 900170 1006652 2131880 2231706 1307610 1119364 726261 719407 872060 862078 907936 928862 956705 962451 1066568 1069734 5042748 5186824 39.95 71.4 1
13:14:54 2024-01-24 667712 658146 209021 205203 328405 337559 344412 341870 223299 222408 269337 275206 310490 311555 4283414 4603375 6546845 6293891 1131155 1178831 305195 269968 281904 281056 315874 305139 306766 307185 216652 218856 755051 687897 1554800 1484426 457371 453389 664346 671414 832661 810571 873839 879026 919193 932675 905974 1005312 2134432 2237968 1298303 1116387 726781 714649 867156 862009 913210 927551 954264 960776 1069944 1076015 5053084 5186824 39.85 71.4 1
13:14:55 2024-01-24 672376 658141 209021 205519 329898 338068 345424 344398 222577 221940 269788 274821 310490 312943 4277092 4582325 6532834 6308974 1133068 1177124 306667 269552 282140 281174 315838 306505 306766 306825 216583 217615 737645 686295 1552706 1484698 459412 454480 667789 673395 830300 811722 874498 878228 917063 935393 903354 999458 2125113 2234880 1315287 1119326 729933 717443 864050 861326 916998 928919 947724 960813 1069944 1080249 5060583 5196203 39.95 71.3 1
13:14:56 2024-01-24 669802 659626 208991 205631 329898 338614 344895 343396 222611 221940 270168 275206 310490 312979 4283414 4609342 6537493 6312060 1134386 1178974 305697 269552 282140 280698 315838 306505 306766 306825 216432 217371 737645 687897 1538459 1484698 458778 454480 667556 673395 830263 811722 877705 879211 917789 934142 904184 1000884 2126627 2241150 1306171 1119364 729933 717443 864392 863918 917146 928206 946073 958831 1075966 1075978 5067819 5192497 39.95 71.4 1
13:14:57 2024-01-24 665492 660094 208947 205843 329400 336507 344689 345687 221891 223104 268958 273634 311179 312504 4283414 4648382 6537537 6321350 1141314 1180579 304624 269968 282938 280236 315874 306505 306334 306608 216652 216939 721471 679448 1570301 1493918 460725 453409 666235 669440 833734 815693 876354 876978 918394 933791 902255 1000171 2122861 2244840 1305691 1119364 730975 718240 865283 861936 917140 928862 947574 962944 1072988 1075978 5067819 5196203 39.95 71.4 1
13:14:58 2024-01-24 665846 659636 208987 205809 329934 336507 345450 343431 222577 222998 270168 274821 310490 312723 4282214 4642632 6551525 6312060 1138066 1180542 305124 269968 282738 280372 315874 306505 306550 306755 216652 217277 720042 679448 1550314 1498166 459740 453445 665830 671773 834994 816036 875200 876169 919046 933791 905327 1003306 2132671 2243688 1305691 1120959 732018 718461 864050 861973 917140 928753 946036 960851 1072988 1076015 5069711 5196203 39.95 71.3 1
13:14:59 2024-01-24 667419 659160 208991 205843 329862 336507 344966 345517 222200 223261 269788 274821 311215 312504 4277092 4635153 6537537 6318021 1140501 1180671 304373 269968 282938 280236 315874 306505 306766 306755 216652 216974 718613 679689 1556165 1493918 459502 454033 667619 671773 834994 815767 875200 876169 918358 935771 902107 1003306 2123828 2244626 1281354 1119364 730975 717952 863438 861243 918413 927551 946073 960851 1073024 1075746 5067819 5186824 39.95 71.4 1
13:15:00 2024-01-24 665720 659626 208982 205843 329666 339414 344930 344955 221891 222948 270204 274821 311215 312504 4280360 4646889 6537537 6307446 1138066 1180579 303959 270348 282938 280698 315874 306505 306550 307005 216652 217033 718613 679448 1544502 1497102 461054 454605 667821 670754 834994 815187 874575 876132 918358 935466 901218 998185 2123828 2250732 1313359 1122558 732018 717443 864972 864530 917798 924862 946036 963630 1077634 1076015 5033234 5198160 39.95 71.4 1
13:15:01 2024-01-24 670883 659622 209494 205813 329364 337287 344930 343015 222921 223261 268922 274360 310996 311555 4283414 4661475 6499413 6330157 1151133 1179806 305755 270730 279545 281752 315874 306469 306802 306292 216652 217463 737645 678478 1551249 1491294 457839 456086 668131 667960 833808 819839 876393 873862 918358 937552 902935 992333 2122748 2231622 1305691 1125480 729413 714308 865890 867023 915844 919623 950946 963761 1079164 1074422 5011305 5196240 39.95 71.4 1
13:15:02 2024-01-24 671359 659626 209973 204532 330898 337015 345668 342690 222577 222976 269752 275593 309984 315442 4280360 4599570 6476551 6349441 1141276 1180270 304660 270348 281705 281236 315838 308384 306069 306292 216652 217312 730600 680177 1532341 1492356 458608 457380 665762 669863 838182 819255 867592 874484 920924 938638 899878 997246 2116689 2220826 1298015 1136766 732018 711155 867156 869488 913210 918149 951660 967306 1075308 1070716 4975933 5192497 39.95 71.4 1
13:15:03 2024-01-24 662387 659617 209641 205208 330665 336813 346527 342654 222268 223261 268958 275593 310525 312979 4283414 4597851 6509561 6325591 1140070 1180542 302914 270730 281904 281555 315609 308347 305043 307255 216652 217441 715919 679689 1546699 1488117 458431 455974 664309 669863 839446 818672 867741 873104 923679 940120 898886 994453 2114556 2222513 1290339 1138014 729933 713243 869622 867023 913210 919551 953697 965893 1072951 1069688 4954791 5196203 39.95 71.4 1
13:15:04 2024-01-24 662190 660080 210008 205208 329934 336471 346005 342943 222921 223261 268922 274516 310525 316445 4286471 4593184 6499413 6335862 1135512 1177257 305805 274492 279329 281984 315838 306541 306550 309397 217878 218799 751282 685311 1536604 1477762 457452 455974 663367 670817 838182 815767 870218 876280 926372 936541 891766 997400 2122319 2219203 1319228 1131518 726820 711155 873923 869488 909296 919551 958142 967306 1072155 1066935 4953583 5188794 39.95 71.4 1
13:15:05 2024-01-24 664553 658110 210155 205203 330665 336236 345450 341906 223299 222635 268958 276648 310019 313491 4280360 4537380 6490910 6321627 1128961 1175420 306451 270348 279617 281984 315287 306216 306586 309834 217700 218423 724914 686915 1525157 1474613 457452 456015 665725 670754 838887 813452 868978 879481 922347 935952 898600 998147 2122748 2210045 1309529 1131910 725786 710652 873238 867023 907626 919587 958358 964521 1068427 1069958 4959543 5183125 39.95 71.4 1
13:15:06 2024-01-24 663607 660561 209641 204855 331435 337767 344966 343015 222611 221431 270204 275980 310019 314447 4280360 4519685 6528212 6339463 1122610 1176990 306451 269138 282539 281737 315622 308130 306356 309834 217878 217580 736130 688881 1522570 1478814 458632 456947 663875 673395 839483 811722 868272 880345 924988 928574 893069 1000959 2123828 2210045 1349153 1128689 725270 714290 870859 866408 910623 919660 954630 964484 1063820 1069958 4980502 5179429 39.95 71.4 1
13:15:07 2024-01-24 663644 658182 209021 205169 331901 337767 345450 342749 222611 221976 270621 275206 309984 314926 4269454 4546741 6546862 6318460 1119415 1178831 305160 269680 283393 280880 315658 308094 305580 309433 216652 217580 747376 688762 1532435 1482919 460068 456125 662464 673395 839798 810571 867741 880382 923679 928272 897839 1003969 2123828 2221254 1329009 1127885 727856 715412 872097 866343 909030 924898 955309 965732 1063030 1069958 5008170 5186824 39.95 71.4 1
13:15:08 2024-01-24 661493 658182 208991 205238 331430 337498 345520 343015 222611 222635 270431 273598 309772 314189 4274260 4537481 6528212 6321627 1122610 1177947 305768 269491 283193 281505 315286 306144 305831 309433 216652 218177 739539 688843 1527310 1475483 459466 456125 663404 673285 839483 810571 867741 880498 926396 928538 896687 1001071 2126375 2210137 1356686 1127885 725270 714326 870859 866408 910623 919660 953952 964521 1063820 1069958 4975745 5188794 39.95 71.4 1
13:15:09 2024-01-24 661999 658218 209641 205203 331663 337767 345485 343015 222646 221940 270405 275206 309161 314926 4277308 4525949 6509561 6326490 1124622 1177922 305768 269680 283740 281612 315544 308602 305759 307821 217878 217545 736130 688881 1546582 1475478 460068 457387 664309 674831 839483 810571 867994 883155 925061 928538 893739 1003155 2127047 2209577 1305691 1128689 727581 715412 872097 866408 910623 924898 955346 964484 1063820 1071474 4990063 5172675 39.95 71.3 1
13:15:10 2024-01-24 662468 657961 208660 206177 330889 337767 346284 343015 223059 222635 269788 274436 312416 313455 4277308 4568024 6560840 6327947 1124100 1179635 305697 270657 283539 280963 315802 307935 305293 309871 216652 217685 734614 684918 1605709 1483030 460725 455480 662464 673395 838565 811685 870218 881667 921033 928538 898326 1003068 2126851 2228833 1307610 1127083 727856 717443 872097 863232 910623 927551 955346 965732 1062278 1069801 5004587 5180089 39.95 71.4 1
13:15:11 2024-01-24 663445 658187 209061 206337 329929 337767 347875 342460 223299 222479 269788 275593 310996 311083 4286194 4590298 6556188 6324264 1128961 1179709 306379 270276 281958 281372 317625 307881 306766 307185 216652 218363 748030 687128 1552990 1484808 458056 453389 663878 672865 834699 811722 874498 879722 919844 928646 898630 1003969 2127047 2239253 1309529 1117771 725786 718461 870859 861739 911915 927186 955383 960851 1069185 1069806 5004474 5170655 39.95 71.4 1
13:15:12 2024-01-24 666740 657957 209017 205527 328893 337559 344930 342460 223110 222287 269788 275206 310415 311083 4274042 4590298 6536954 6320159 1132268 1179709 306847 269916 282193 281611 315766 306433 306802 306327 216652 218598 761399 688881 1560739 1484698 458129 453482 667182 673395 832661 811722 874498 879873 917241 928574 901291 1001569 2129411 2234954 1311448 1116181 725786 716426 869622 864567 913210 928862 954377 961763 1069807 1079100 5046153 5192220 39.95 71.4 1
13:15:13 2024-01-24 671149 657957 209021 205633 329965 337559 344937 344955 222577 221940 269788 274821 310272 312759 4272741 4618500 6546576 6329553 1142943 1181389 304017 270621 282429 280236 315874 305893 306802 309397 217878 217359 721357 679448 1543648 1498166 461106 453337 664853 670426 833481 815034 875818 876280 919193 935989 901291 1001071 2123828 2244626 1305691 1119364 732018 718461 864050 864530 919165 928206 947894 962944 1076107 1077574 5066369 5192497 39.95 71.4 1
13:15:14 2024-01-24 665761 658474 209021 206168 329898 336542 344966 345442 222200 223261 269788 274821 311469 312504 4280360 4632747 6555494 6329553 1147848 1181389 303804 270730 282103 280698 315056 306541 306766 307220 216652 217719 726707 677993 1558885 1501681 458815 454144 665866 668456 833481 818345 875818 875658 919193 938638 903652 1000358 2123828 2250210 1337282 1125480 732018 718461 864663 866408 919165 927551 947457 966571 1079164 1076051 5042886 5188794 39.95 71.3 1
13:15:16 2024-01-24 669449 659626 209636 206451 329898 337287 345208 344470 222646 227161 268994 275593 311469 311591 4274042 4668448 6537412 6316643 1151133 1180579 304695 274601 281308 282180 318705 306505 309009 306970 217878 217685 726707 678478 1540181 1496272 456043 453482 667317 666965 832265 818616 875818 872486 917241 937624 903284 996690 2120812 2254727 1307359 1123879 732018 716426 867156 866998 917146 927551 951660 965043 1078986 1075782 4990063 5192497 39.95 71.4 1
13:15:17 2024-01-24 671432 657637 210367 205208 329898 340648 344447 343015 222955 222948 269373 275227 310525 312539 4272741 4603090 6476086 6338986 1141239 1178868 305160 270539 282195 282052 315838 309329 305688 306791 217878 217441 727856 678478 1538350 1484440 457408 456770 666198 669440 839520 818616 870218 875037 924791 937552 899878 994453 2117565 2222513 1323140 1134778 732018 711191 869622 869488 915194 919479 951660 968758 1076107 1069806 4966631 5188794 39.95 71.3 1
13:15:18 2024-01-24 664815 657683 209676 205523 329969 336813 346562 344955 222268 223261 269373 276156 310525 313455 4282214 4589873 6518485 6331005 1130651 1177161 306775 270693 281271 282019 315838 306613 306802 309397 218380 218703 755051 684956 1539154 1475566 456043 456824 662940 672440 839483 813808 868737 878771 925061 936650 898600 998222 2123828 2210045 1311448 1131555 725786 712505 873857 869488 908273 919623 959005 965930 1069185 1071474 4952469 5186824 39.95 71.4 1
13:15:19 2024-01-24 664553 658218 209798 205203 331399 336507 345520 343015 222955 221940 270657 279695 310272 315153 4282214 4535435 6537412 6331005 1121011 1181352 304538 269968 286382 281555 315838 309511 305508 307255 216652 217719 725214 688881 1543436 1478814 460517 457093 663875 673395 839520 811146 867741 881667 926372 928574 893739 1001369 2123828 2216107 1307610 1128689 726820 715412 872097 867023 910623 927603 956742 964521 1065365 1071474 5000577 5183125 39.95 71.4 1
13:15:20 2024-01-24 662190 658218 209021 205208 331973 337528 345520 343015 223080 222635 270657 274573 310966 315153 4284397 4583238 6579809 6321627 1129768 1178794 306020 270539 282140 280906 318074 306577 305903 308186 216652 218363 744298 684956 1536096 1480234 460191 453482 663404 672440 838607 811472 870627 878404 922370 928646 897994 1006039 2127047 2228537 1309529 1123879 727337 719481 873857 863268 911915 927875 958179 964484 1063857 1074443 5009976 5188794 39.95 71.4 1
13:15:21 2024-01-24 662036 658187 209021 206203 331435 335494 346822 343015 222955 222734 269916 274118 311911 315224 4272121 4586633 6565261 6320121 1129037 1178868 306020 270513 282031 280790 316079 306613 306334 308257 216652 218363 721669 684956 1540613 1480354 460068 453518 663875 672440 838293 813844 871977 879195 922347 928682 897994 1006756 2127047 2237665 1325096 1122282 727337 718971 873238 862046 910623 928529 958179 964484 1065131 1072905 5008019 5188794 39.95 71.4 1
13:15:22 2024-01-24 661530 658178 208738 206477 331386 337767 346598 342762 223438 223047 270369 274715 311799 313348 4275185 4589873 6565553 6293891 1129037 1180437 306379 270730 282539 281716 316009 306433 306802 307900 216652 218668 758225 687897 1538595 1484832 458742 455212 664346 673395 836512 813452 874498 881322 922458 928646 898630 1003745 2131585 2234917 1311448 1119364 727337 720742 872097 861973 913210 931493 957103 960813 1069185 1076015 5047817 5186824 39.95 71.4 1
13:15:23 2024-01-24 670674 658187 210074 205813 329889 340890 346819 342762 223749 222279 270441 275522 311037 314479 4282736 4615402 6537143 6307446 1141701 1183936 305124 270539 282938 280859 315838 306505 306586 307220 216652 217277 715754 681395 1539792 1496625 461171 454801 667826 672367 834662 814997 874461 878771 921150 936650 903926 1002224 2123828 2243688 1309529 1119364 732018 718971 864663 863844 919128 931558 948094 960851 1074509 1079100 5069988 5186824 39.95 71.4 1
13:15:24 2024-01-24 667224 657921 208982 206129 330643 339684 348121 345749 222818 223889 269608 275100 311291 313514 4282736 4664478 6546845 6310688 1145721 1180579 303911 270730 282539 281091 318001 306505 306010 307005 217878 218328 719544 679448 1543951 1499230 460117 454122 665830 669404 834355 818616 876405 876280 919844 939453 905127 998147 2123828 2248466 1311349 1123842 732018 716426 867156 867023 917146 927551 951660 965043 1079164 1079100 5004150 5186824 39.95 71.3 1
13:15:25 2024-01-24 671149 659626 211036 207252 329648 340648 346892 345406 223128 223154 270024 276755 309373 317310 4277092 4591966 6462934 6340049 1144575 1177156 305590 270730 282140 281616 315616 309256 305329 307005 218185 217428 721420 679448 1530412 1487863 458758 457307 665793 669440 839483 818616 870218 875037 924951 937552 902553 996690 2120580 2222130 1301853 1134778 732018 712198 869607 871104 915844 919515 954377 970139 1077362 1071281 4973629 5186824 39.95 71.4 1
13:15:26 2024-01-24 662387 660415 210056 207544 331256 337730 347429 345406 222508 223189 269572 276470 310348 315112 4277092 4595546 6499413 6326490 1140885 1177124 303767 274601 281868 281752 315550 308347 306334 309121 217610 218363 726707 679448 1558704 1480087 457011 456125 663404 668420 841907 818616 869598 876280 929038 939302 897324 996690 2120580 2228458 1309447 1136395 729933 715068 873238 869871 913210 919623 957941 970139 1075271 1071474 4954791 5197056 39.95 71.4 1
13:15:27 2024-01-24 667793 662399 211104 205706 331292 339203 346384 342798 223852 222230 270215 275350 310490 314890 4281362 4524504 6542180 6331005 1122610 1180579 304538 269778 281372 282227 315592 309292 306586 308151 217878 218328 726894 688881 1545628 1479866 460844 457417 664346 675310 841907 811682 871460 884207 926372 928646 898600 1003508 2129879 2219252 1307610 1128689 727856 717443 873857 867023 911915 930176 958104 965856 1066913 1069770 5001886 5189576 39.95 71.3 1
13:15:28 2024-01-24 662475 661498 209501 206421 331256 337730 347394 342834 223472 222962 270359 274821 312161 313455 4278642 4587545 6574901 6302869 1128759 1177234 306451 270539 282539 280859 318299 306433 306766 308186 216652 218668 734614 684956 1541997 1482409 460117 454014 664346 672881 839211 812621 871903 880345 923643 933900 898979 1007436 2129879 2234494 1299934 1122558 727337 719481 873857 863232 910623 928529 958142 966421 1063783 1074949 5010613 5193967 39.95 71.4 1
13:15:29 2024-01-24 664042 661484 209501 206455 330755 338724 347394 343015 223231 222791 269752 275206 311657 315175 4274042 4583333 6570216 6302972 1128230 1177161 306451 270730 281812 281091 316486 306505 306802 308186 216652 218668 723162 685934 1531950 1484808 458778 454033 664346 673395 838293 814030 871940 880345 923679 933936 899941 1006718 2128364 2237394 1305691 1120959 727337 719481 874545 861973 911915 928529 958142 965043 1066084 1072868 5016523 5188248 39.95 71.3 1
13:15:30 2024-01-24 666965 661971 210126 206378 329453 337488 346527 343015 223299 222948 269501 275624 311362 311520 4274042 4590298 6574874 6312248 1129037 1180542 304766 270730 282103 281091 318042 306469 306766 308151 217610 218668 731583 684956 1526524 1480124 461830 453445 664346 673395 837105 814030 873218 880620 920997 933936 898630 1006718 2127010 2237665 1309529 1121759 727856 719481 873857 863232 912562 928565 959727 962906 1069807 1076691 5023393 5197681 39.95 71.4 1
13:15:31 2024-01-24 669313 662436 210609 205809 329328 337559 346491 342979 223749 222997 269752 275980 311144 311520 4283414 4587545 6570216 6302869 1129037 1180841 306020 270730 282539 281769 318187 306433 306658 308151 216652 218363 742760 686915 1525850 1486204 459853 453445 665762 673395 836512 813418 874498 880395 920924 933900 900616 1006443 2130071 2234954 1311448 1119364 726820 719481 873238 863880 913210 928637 959506 965284 1071331 1077491 5018674 5197681 39.95 71.4 1
13:15:32 2024-01-24 670271 661502 210267 205839 329631 338615 348367 342979 223956 222564 270395 275786 311433 313825 4283414 4590298 6518886 6312248 1133301 1177239 304573 270730 282738 281949 315730 306541 306658 306327 217878 218703 741221 688881 1540018 1484513 459466 456125 667826 675310 835648 814030 877067 882954 919844 933936 904221 1005249 2133101 2240842 1296420 1116181 727856 717443 871478 867023 915844 930897 956953 968052 1074401 1085232 5073258 5197681 39.95 71.4 1
13:15:33 2024-01-24 670076 658146 209969 206168 331381 337559 346264 343466 223644 222635 270657 275944 311433 315708 4280360 4599668 6537493 6321627 1137218 1180583 305211 270348 282938 281949 315874 306613 306514 306257 217106 217685 718477 687897 1538061 1484477 460844 455802 669720 675310 833444 813808 879570 880345 919844 936650 907598 1004534 2133101 2237665 1307720 1121759 729933 719481 867713 864530 920375 932666 953155 963518 1075003 1083694 5062217 5196203 39.95 71.4 1
13:15:34 2024-01-24 667698 660561 210083 206168 331350 337523 345520 343466 223110 222457 270621 275206 311215 313455 4277092 4599570 6528181 6321627 1133911 1180583 304538 269968 282938 281528 315874 306577 306514 306292 219112 217685 720500 686915 1537172 1489686 461497 455856 669720 675310 833444 813808 877067 880021 918541 936650 907598 1003782 2133101 2234954 1309603 1121759 729933 719209 868988 867615 921030 932666 951511 964931 1075276 1083658 5067819 5186824 39.95 71.3 1
13:15:35 2024-01-24 673154 661958 210012 206312 330933 337251 344966 345931 223110 222635 270621 275206 311215 312979 4274042 4599570 6528181 6321627 1136446 1180583 304538 269968 282938 281236 315874 306541 306550 306078 216955 217650 731186 685934 1552350 1492356 461054 456125 669720 674831 834699 814997 877067 879781 919193 936650 907264 1004259 2131585 2237665 1307720 1119364 730975 719333 867750 866998 920412 934133 951474 963481 1076041 1082087 5060583 5200538 39.95 71.3 1
13:15:36 2024-01-24 667880 658141 209601 206168 331907 339684 345485 343466 222921 222635 270621 275206 311179 313455 4270994 4599570 6528212 6325892 1134481 1180671 306883 269968 282938 281091 315766 306469 306802 306292 216618 217650 714469 684956 1535166 1492097 460844 456088 669720 674831 835648 814997 877067 880308 919844 936650 907598 1003031 2131585 2239253 1298303 1122784 733064 719333 868968 866381 920986 932812 952474 963481 1075276 1082160 5062753 5197943 39.95 71.3 1
13:15:37 2024-01-24 670271 658178 210048 206283 330898 336578 345485 343466 223299 222599 270621 275206 311433 315708 4270994 4590298 6523489 6321627 1134755 1179797 305246 269968 282683 281519 315874 306577 306802 305829 216652 218328 726148 688389 1557248 1487863 460517 456125 669720 675310 833481 812621 879570 882255 919844 936650 907598 1006002 2133101 2239565 1311486 1121180 730953 719444 870190 865609 918413 932812 955626 966421 1072988 1080395 5051177 5186824 39.95 71.4 1
13:15:38 2024-01-24 674119 658223 210004 206168 331435 338650 344412 343015 223834 222635 270621 275802 311433 315186 4277092 4590298 6518842 6302869 1135196 1178978 306739 270539 282938 281752 315056 306613 308538 306327 216698 218856 744298 688881 1532715 1484698 460154 456125 668772 675310 833444 813452 878943 882917 919844 933972 904977 1004534 2135464 2244626 1296420 1117981 727856 718387 872060 866224 917053 930103 957255 965043 1071396 1082163 5048981 5193004 39.95 71.3 1
13:15:39 2024-01-24 673425 658187 209680 205839 330933 337559 345913 344430 223110 222592 270621 275786 310961 313455 4272741 4608843 6528212 6312248 1134755 1180579 305661 269968 281372 281752 315874 306613 306802 306327 216955 217125 721719 683349 1563279 1493918 461497 455802 669720 673395 834735 815955 877067 879063 919844 936650 907598 1006652 2131880 2239653 1298303 1124160 732018 719481 867750 866381 919817 928565 954377 963630 1076041 1081158 5041494 5186824 39.95 71.4 1
13:15:40 2024-01-24 671987 658250 209969 206134 330665 338615 343449 343015 223834 222443 270204 275593 311215 313491 4274042 4590298 6523489 6312248 1134386 1178831 304608 270539 282539 281470 315874 306541 306658 308561 217878 218328 742760 688603 1525787 1482225 460154 456125 667826 674609 833444 811722 878943 882521 919844 934767 906311 1006689 2135952 2234843 1302070 1119326 730975 719407 870822 867023 917103 928529 956953 965619 1072858 1080629 5046153 5192497 39.95 71.4 1
13:15:41 2024-01-24 671987 658254 209964 205813 330933 338579 344412 343015 223489 222287 270621 275206 312153 313455 4270994 4590298 6523489 6307746 1133577 1178831 304573 274649 282738 281958 315874 306505 306802 306327 217878 218363 742760 688389 1541014 1484698 460181 455511 667826 675310 833444 811722 878943 884876 921058 936793 907637 1006802 2135952 2241582 1309603 1119326 730454 718386 869005 865794 915805 932812 954377 965455 1072951 1078871 5042748 5179429 39.95 71.4 1
13:15:42 2024-01-24 671950 658146 209641 205843 330933 337015 344412 344955 223265 221976 270428 275593 310996 312979 4267714 4590024 6508846 6293929 1134792 1177885 306451 269968 282938 281555 314616 306541 306802 306327 216618 216974 714469 683349 1547801 1493269 460844 455802 669720 674352 834735 814997 877705 881198 919624 939453 904828 1006802 2126627 2254352 1315287 1122245 733588 718165 866505 867615 922227 931558 950232 965043 1079090 1079864 5060583 5186824 39.95 71.3 1
13:15:43 2024-01-24 665656 658150 209061 206194 331399 337523 345485 343466 222577 223261 270621 275206 311942 313235 4277092 4595393 6528212 6317118 1134518 1179704 306451 270348 282938 281126 315730 306613 306802 307005 216955 217312 714469 683349 1543116 1490893 461498 456125 669720 674831 836833 818090 877705 882490 919771 937865 909113 1006802 2132697 2247824 1298303 1120577 732018 719481 868968 865757 919817 928565 954377 966667 1074546 1081995 5046153 5196203 39.95 71.4 1
13:15:44 2024-01-24 673905 658223 209973 206160 331435 337559 344447 344955 223334 222635 270657 275206 311469 316933 4270994 4590298 6518886 6317118 1134792 1178868 306163 270539 282792 281984 315586 306613 306802 305794 217141 218363 728200 686915 1553148 1484403 460844 456125 670035 675125 834994 815693 879532 883155 920804 935843 907748 1008242 2133101 2234903 1307357 1119364 732018 719481 870859 865794 917140 932812 954377 965043 1072988 1081158 5047571 5188794 39.95 71.3 1
13:15:45 2024-01-24 673905 658254 209999 205957 330969 338615 344412 343015 223644 222635 270621 275593 311504 313491 4264908 4590298 6518886 6311971 1133577 1180579 305494 270730 282938 281949 315874 306613 306658 306717 216618 218363 744298 688881 1532341 1484440 461054 456911 670989 676640 836777 815187 881481 884060 919697 933791 907598 1007436 2133101 2238246 1303953 1117981 728893 717443 870859 867615 917146 930176 955346 963630 1071433 1079100 5038172 5183125 39.95 71.3 1
13:15:46 2024-01-24 673134 663376 210008 206164 329934 338650 345208 343015 223834 222635 270621 279396 311469 313527 4274042 4581026 6523489 6302869 1132524 1177161 304573 270730 282539 281984 315874 305641 306802 307255 217878 219044 739683 688389 1535459 1487926 461054 455225 669082 675273 835031 814030 876917 885042 921039 933791 906570 1004534 2130049 2241763 1356787 1117496 727856 718461 873301 867023 914331 928565 956742 962944 1069674 1075218 5013555 5179429 39.95 71.3 1
13:15:47 2024-01-24 668943 658254 210164 205843 329898 338615 345520 342979 223334 222635 270204 279396 311469 311591 4273765 4587036 6556197 6302869 1129037 1177395 306451 270730 282738 282620 316044 306505 306802 308186 216652 219044 759812 687406 1537811 1488196 460725 454679 666708 675000 837410 815187 876917 885042 920855 935328 903284 1006002 2133101 2242098 1313368 1119364 726781 719180 871384 865794 915844 928637 959544 965043 1069844 1076119 5013555 5183125 39.95 71.3 1
13:15:48 2024-01-24 665720 658187 210155 206481 330670 338068 347084 343015 223610 222948 270621 273755 311906 311555 4274042 4581026 6556188 6312248 1128628 1178868 306020 274456 282738 281752 316557 306505 306802 308222 217918 219328 751155 687280 1536635 1488205 459681 455102 666235 673285 838182 815767 876405 881630 920997 935328 903652 1007473 2131585 2241545 1315287 1119364 727856 720002 873857 864530 913210 928637 961137 963668 1066785 1076015 5018945 5186824 39.95 71.3 1
13:15:49 2024-01-24 667244 658223 210008 205878 329631 338104 347049 342618 223489 222976 270621 274699 311433 311591 4270994 4587545 6560870 6302869 1129037 1179741 305912 270730 282539 281984 316300 306469 306802 310273 217878 219140 755062 687280 1537811 1488920 460007 454298 667182 673285 836958 814727 876442 882954 922310 936541 902441 1007510 2133101 2241433 1315287 1122245 727856 720234 873857 864567 915844 928673 960948 965732 1066821 1076015 5003872 5179429 39.95 71.3 1
13:15:50 2024-01-24 665999 658178 210332 206490 329934 337559 347608 344688 223644 223104 270621 274135 312416 311591 4264908 4578259 6570216 6299944 1129037 1177161 306451 274492 282539 281519 316521 306288 306658 310968 217878 218939 744298 687280 1542932 1487054 460847 454655 665762 673395 838293 813808 874498 885042 923643 937706 900973 1007510 2133101 2238209 1309529 1122245 727856 720271 875097 865148 912562 928637 960986 964484 1066913 1075254 4990289 5179429 39.95 71.3 1
13:15:51 2024-01-24 663445 658187 209499 206524 331435 336753 347608 343015 223299 223261 270204 275206 311220 312979 4264670 4581026 6556188 6312248 1128740 1177161 304503 270910 282938 280880 318038 307804 306406 308151 217878 219117 750453 685311 1535067 1488112 461424 455802 664346 673395 839520 818090 875200 882415 925679 933936 900787 1009703 2129411 2233366 1309529 1127083 727856 719217 875718 865794 912562 928601 960948 968758 1066913 1072905 4997008 5173753 39.95 71.3 1
13:15:52 2024-01-24 661999 657997 209026 206300 331919 336507 347364 343015 223299 223261 270621 274436 311469 314189 4261629 4549532 6546862 6317118 1120591 1179741 306020 270549 284069 281308 315766 309183 306550 310882 217878 218869 744298 686787 1557903 1484698 462538 457093 664346 675310 841870 811722 871703 884244 926372 934767 898667 1007510 2130071 2232911 1311448 1125480 729385 718201 875097 865794 912562 928601 960711 967343 1066913 1074458 4990025 5170064 39.95 71.3 1
13:15:53 2024-01-24 662505 662059 209026 206337 331933 336036 347084 343015 223299 223104 270395 274436 311504 313491 4274042 4556000 6546862 6317118 1122033 1180475 305840 270585 284069 281082 315838 308929 306298 309652 217878 218528 745412 686295 1555662 1484698 461714 456125 665725 676270 841309 811722 871320 885481 926372 928682 901916 1007473 2130071 2230040 1309529 1128689 729413 718971 873857 865794 913030 929519 959581 965893 1066120 1072941 4994744 5173753 39.95 71.3 1
13:15:54 2024-01-24 661999 657997 209026 206515 331928 336271 347328 343015 223299 223104 270621 274821 311977 314189 4264632 4556000 6556188 6313937 1124100 1181352 306307 270730 284142 281583 315838 309074 306478 308116 217878 218869 725214 686424 1565993 1484698 462663 457624 664346 675790 841309 813341 873876 885500 926322 928682 897028 1007510 2130071 2232911 1309529 1128689 729933 719481 875097 866408 913210 928529 959581 967343 1068156 1071354 4991178 5172732 39.95 71.3 1
13:15:55 2024-01-24 662468 657997 209021 206342 333216 336036 346562 343015 223299 222948 270240 274436 311977 313527 4261629 4556000 6551521 6328363 1122460 1179709 306379 270730 284142 280985 315838 307949 306514 308222 218226 218363 736130 686915 1562498 1486001 461498 457038 664346 676270 841759 811722 871320 884872 926409 928682 897994 1006756 2130071 2228170 1311448 1128689 729933 719209 873857 867023 913210 927875 959765 967343 1066913 1073663 4989880 5166901 39.95 71.3 1
13:15:56 2024-01-24 663445 657925 209715 206550 331426 336000 347084 343015 223299 222279 270204 275206 312416 313015 4261629 4571753 6565441 6320512 1127862 1180275 305948 270657 283302 280950 317625 308856 306536 308257 216652 219009 749769 685311 1545079 1484698 461498 455802 666198 675310 839520 816262 873876 882991 925716 934008 898704 1007547 2131585 2231780 1309529 1128985 729413 718709 875097 865794 913210 928371 960948 967343 1066913 1075218 4994744 5173753 39.95 71.3 1
13:15:57 2024-01-24 663174 658223 209026 206194 332472 336542 347084 342749 223299 223261 270657 274821 311977 314447 4264670 4549532 6574873 6326222 1124212 1181389 306847 270730 284142 281752 315874 309803 306334 308222 218494 218904 736130 686787 1577788 1484698 462822 457417 663914 674572 841907 811472 873218 885500 926409 935060 899053 1007510 2130071 2232134 1311448 1128689 729933 719481 875134 866998 913210 928565 960986 968758 1068427 1072905 4990289 5172048 39.95 71.3 1
13:15:58 2024-01-24 662505 658259 209529 206320 332900 336471 346527 343015 223420 223261 270657 274821 310824 314890 4258335 4565259 6574332 6301256 1129282 1179709 306235 270730 282738 281091 316044 306288 306622 310236 217878 218728 725214 685934 1532731 1487263 461498 454837 664074 673395 839483 814997 874498 882917 926335 936650 900936 1007473 2129411 2237665 1311448 1125480 727856 720234 876340 865720 913210 928637 960986 967994 1066913 1075942 5001886 5168067 39.95 71.3 1
13:15:59 2024-01-24 662468 658141 209601 206559 331632 336471 347293 343015 223610 223104 270333 275206 311051 313199 4267714 4582479 6574927 6301256 1129282 1177344 306020 270730 282539 281096 318974 308737 306334 309763 216652 218856 734614 686295 1536243 1484698 461498 453083 664346 673395 839483 815574 874224 882881 925679 936650 901291 1009608 2130071 2237665 1288887 1125480 729657 720198 875718 865757 913210 928601 960986 967269 1066913 1075978 4994744 5178131 39.95 71.3 1
13:16:00 2024-01-24 664387 661747 210146 206511 329934 337559 347572 343015 223644 222948 270585 274516 312380 311555 4269378 4578834 6517959 6310688 1134150 1180629 304573 270730 282756 282619 315838 306252 308538 306292 216618 218869 728200 688881 1527024 1488647 461498 456125 669720 676270 834662 813196 876072 883580 919844 936650 910191 1007436 2133101 2239253 1330639 1118292 729933 719481 872097 867023 916961 928565 958142 963630 1069844 1079100 5032366 5184841 39.95 71.3 1
13:16:01 2024-01-24 668703 658223 210297 206312 329894 338615 346284 343015 223800 223104 270621 274551 311433 312248 4278623 4589873 6527890 6321627 1135563 1180542 306703 270096 283740 282492 315091 306216 306802 309433 217258 217650 721971 686637 1569452 1488735 461498 456125 671182 676101 836512 816189 878943 880345 919844 937975 908504 1004497 2131585 2241545 1281936 1122558 731496 719481 867156 866751 919780 928565 957103 965732 1076107 1080359 5033234 5170603 39.95 71.3 1
13:16:02 2024-01-24 671552 657997 210008 206160 331337 338068 344412 345687 223610 222948 270657 275593 311179 315708 4275801 4616502 6522626 6311910 1144153 1181315 305088 270041 282938 281519 315126 308202 306802 307685 217878 217685 737645 679448 1559530 1506753 461498 455833 667789 673395 837105 819778 878943 880345 920924 937516 904940 1003031 2130071 2250062 1309529 1123842 735085 722442 867120 867023 922430 928529 951660 965043 1076107 1082163 5059514 5186824 39.95 71.3 1
13:16:03 2024-01-24 667648 660561 209835 206490 330933 337559 346527 343466 222921 222948 270621 274958 311621 315708 4267199 4644203 6536954 6318460 1147354 1183095 304660 269511 282539 282447 315788 306541 306802 307255 217878 218363 728200 677993 1569643 1500612 459791 453083 668772 670938 835882 820942 879570 876280 921803 937624 907214 1003031 2126851 2250062 1305534 1125480 735085 719481 867156 867023 921776 930237 951660 965893 1082119 1080629 4990025 5186824 39.95 71.3 1
13:16:04 2024-01-24 671625 660566 210337 206164 330898 338508 345485 344955 223265 223047 269501 277925 311184 312396 4279676 4612915 6462810 6311948 1145297 1180542 306020 270693 282539 283278 315838 308347 306802 306327 216618 218328 734614 681395 1538056 1488920 458092 458714 669720 673395 839520 819778 876405 878771 923679 943001 905926 996653 2123828 2230040 1284414 1130298 733588 715339 867156 873687 921504 924951 953697 972982 1078986 1078219 4975933 5177445 39.95 71.3 1
13:16:05 2024-01-24 666955 660094 210293 205878 332945 336542 345259 346347 223714 223047 270369 276755 311291 317963 4273304 4592270 6494491 6330411 1141701 1181389 305124 274880 282539 282846 315874 308202 306334 309157 217878 218328 721971 679448 1548883 1488920 459466 457417 666235 671414 843866 820942 869317 876280 930357 943037 898979 998147 2120580 2228458 1299934 1140449 734112 717952 872619 871141 917798 926216 955346 973676 1078892 1074422 4957122 5185560 39.95 71.3 1
13:16:06 2024-01-24 663450 658187 210372 206160 333455 340648 348897 344774 223749 224204 270060 276755 311291 314782 4273304 4540072 6480566 6330411 1125977 1178932 306205 270539 282938 283242 315838 309220 306658 308186 216618 219044 726707 688881 1532731 1475699 460517 458743 665866 676270 842636 813808 871246 885228 929038 936650 899618 1001606 2133101 2216107 1313370 1130677 727856 717171 875718 870724 913210 929519 963042 970139 1069944 1072868 4952365 5170716 39.95 71.3 1
13:16:07 2024-01-24 664080 658254 210273 206313 332693 339167 348861 344738 223507 223189 270477 274679 312237 314746 4264670 4556000 6560870 6305110 1128628 1180542 306020 274492 282938 281183 316044 309292 305580 309121 216652 219009 734614 684956 1532731 1486204 462044 456125 664346 674831 839520 816226 875781 884964 926372 933972 901291 1010147 2133101 2234494 1309529 1127083 729933 720271 876376 867023 913210 934023 960986 964484 1068427 1076015 4997008 5170064 39.95 71.3 1
13:16:08 2024-01-24 663445 662399 210083 207573 331650 339684 347501 342943 224434 223889 270477 275944 312273 313056 4260209 4569936 6528092 6293490 1128666 1179098 304538 270730 282938 282019 316009 306469 306802 307936 217878 219044 759812 686915 1572907 1480124 460068 455480 667826 675310 837373 813771 878943 885500 922989 936650 903690 1007436 2133101 2238534 1315287 1119364 727856 719725 873857 866408 917798 933891 960948 965043 1069844 1075891 5000894 5170603 39.85 71.3 1
13:16:10 2024-01-24 671031 663376 210381 206317 331229 339222 348751 342906 223852 222457 270477 275908 311291 315745 4258335 4590809 6518655 6312248 1135196 1180671 305459 270539 282938 282550 315874 308384 306802 306257 216618 218363 726707 688389 1536429 1493936 461171 457417 669720 676270 834699 813771 878600 884872 921058 936650 907598 1007473 2133101 2239253 1302070 1117771 729933 719481 871478 867023 917103 928601 958104 963630 1071162 1079100 5027395 5185860 39.95 71.3 1
13:16:11 2024-01-24 673425 663339 210188 206373 330987 339496 347875 344883 223852 222457 270477 275980 311942 313527 4259816 4596395 6528181 6294004 1133105 1180579 305246 270348 281372 281914 315056 308384 306514 306327 219423 218328 721971 686915 1549624 1488735 461498 457147 671182 676270 835919 816262 880825 882917 918288 939302 907798 1007510 2136137 2239253 1307720 1122558 732018 720002 869622 867023 921122 928601 957255 964447 1074546 1081195 5045024 5185294 39.95 71.3 1
13:16:12 2024-01-24 671987 662389 209864 206425 332256 340166 347629 346910 223128 223261 270693 275206 311942 313455 4267714 4617555 6532834 6311882 1138066 1180307 306020 270539 281685 281643 316044 306325 308270 307936 216618 217615 714325 682860 1545475 1498166 462374 456125 671145 675310 839483 819778 877067 880501 920960 937552 907835 1005249 2131585 2245279 1294537 1122784 732997 720307 869005 867023 922430 933696 954377 963761 1076070 1083525 5062179 5188248 39.95 71.3 1
13:16:13 2024-01-24 671509 661728 209829 206421 331753 340538 347049 347304 222646 223261 270693 274958 311764 313455 4264908 4605383 6537519 6308520 1138066 1180671 306883 274456 281407 281984 315126 308856 306802 307971 216955 217650 721719 682627 1554734 1493918 462482 456125 671658 676270 838887 818616 878317 881630 920960 937588 910191 1004497 2131585 2244626 1294537 1122245 733588 719762 867156 867615 922430 928673 955739 964484 1075308 1084352 5061776 5192966 39.95 71.3 1
13:16:14 2024-01-24 669124 661967 210157 207017 331663 340648 346284 344465 223110 223746 270549 275593 312380 313491 4260129 4630371 6528212 6302869 1140501 1180579 305590 274528 281407 281555 315788 306577 306802 308151 216583 217685 724914 679448 1559573 1499544 461498 456125 669449 673395 838293 819778 879570 879685 921033 937588 907598 1003782 2126851 2247824 1309529 1122245 735085 719725 866884 867023 922430 928565 953017 966629 1082183 1083702 5047697 5185127 39.95 71.3 1
13:16:15 2024-01-24 671987 662174 210813 206343 329965 338615 345485 345297 223507 223261 269716 275384 311469 312504 4270994 4655016 6509437 6302597 1149489 1180671 305124 269581 282140 281984 316044 306180 306802 309106 216432 218668 728200 677509 1543988 1498879 460068 454473 669720 670426 837105 820942 880220 876280 920309 943001 907598 1002500 2126851 2247824 1313344 1127083 735085 719481 870859 869488 921122 930176 954152 969072 1085276 1083702 5004474 5181654 39.95 71.3 1
13:16:16 2024-01-24 671987 657961 210813 205233 330889 340648 347383 345442 223231 223468 270395 274551 310677 315225 4257169 4579200 6472259 6307446 1141276 1177161 305160 274492 282539 282019 315874 310022 305903 307971 216618 217685 726385 679448 1543601 1489686 459828 456610 667317 671451 842636 820670 871283 876280 929038 943001 902293 1000358 2122319 2219067 1305691 1138014 735085 716426 872097 873031 917140 927603 958358 974744 1079127 1076038 4954805 5177445 39.85 71.3 1
13:16:17 2024-01-24 663640 658150 210337 206164 331686 338687 347572 346287 223265 227197 270143 276720 311942 314189 4261629 4576828 6499526 6303061 1137991 1177995 305160 269581 282339 282974 315529 308384 306802 309157 216652 219044 725214 679448 1564974 1484698 459412 457741 665762 671451 843866 820942 871283 879177 930076 943001 898667 1000358 2132671 2229174 1313359 1138014 732018 717443 876340 873092 916998 928919 962588 972870 1078288 1074243 4945332 5179429 39.95 71.3 1
13:16:18 2024-01-24 664484 658223 211080 206343 331937 340648 346527 343015 223783 223710 270431 275453 311469 314483 4259892 4505170 6499526 6321627 1122610 1180579 305459 270348 284201 282138 315874 309803 306802 308186 216432 219009 737645 688881 1529173 1480492 461498 457003 667145 676101 843830 813808 871940 885596 928457 936650 900616 1007510 2133101 2218731 1313368 1130677 729933 719481 877076 870576 916978 931347 960837 970027 1069907 1077565 4994744 5179429 39.95 71.3 1
13:16:19 2024-01-24 664558 662436 210115 206307 333450 336542 347608 345931 223990 223261 270730 275540 311469 315406 4266152 4570088 6556188 6302869 1129037 1179741 305661 274528 282938 281126 319160 308384 306658 309157 218226 219044 736130 684956 1538203 1480124 461498 455480 664346 673395 839520 816226 875818 882954 926409 936650 903926 1011144 2133101 2238358 1313368 1125480 729933 723580 878326 867615 915807 928493 962474 968455 1069907 1077391 5011757 5170413 39.95 71.3 1
13:16:20 2024-01-24 669792 658150 210455 206160 329934 341132 349356 343015 224025 223261 270657 274551 311942 313271 4260005 4571480 6499413 6302869 1134755 1180579 305246 270730 281407 282019 315056 308384 306802 306327 217292 218703 728200 687897 1564650 1484477 461498 455833 670706 674595 835919 815611 879262 884872 919623 939302 907798 1010423 2136256 2240510 1288887 1117981 730953 719333 874545 869451 918413 934207 959155 968455 1076041 1081922 5034577 5184841 39.95 71.3 1
13:16:21 2024-01-24 670076 658178 210367 206408 329934 338650 346527 343015 223990 223104 270657 274551 311469 312979 4257064 4581026 6509561 6298374 1132794 1178868 305246 274456 282938 282019 315091 306577 306305 307220 217878 219044 741221 688881 1540018 1484403 461498 457417 669720 674631 838293 813844 878637 885500 920273 936650 907598 1007510 2133101 2239839 1256392 1119579 730430 719481 873960 869451 919484 934133 959840 968455 1072951 1082163 5040463 5176381 39.95 71.3 1
13:16:22 2024-01-24 671031 661498 209671 206485 331430 337559 348614 344500 223299 223104 270693 275206 311723 313527 4261629 4596307 6508846 6275979 1138066 1180579 306020 270539 281407 281752 315126 306541 306802 307290 216432 217650 714325 681395 1535937 1493918 461498 456125 669720 673395 838293 818616 877067 881667 922273 937552 907798 1004534 2127010 2247638 1296420 1124925 734112 722040 868968 866875 922393 934795 954377 966421 1079164 1081958 5041772 5181844 39.85 71.3 1
13:16:23 2024-01-24 667648 658218 209969 206490 331104 338068 346284 344500 223644 222948 270730 275980 312196 313527 4259892 4582362 6518886 6312248 1137255 1180579 306667 270348 281442 282019 315056 308819 309009 307720 217141 217685 720269 683349 1565654 1493120 461498 457795 671658 676270 838293 818036 879570 882683 920997 939302 907871 1006002 2138790 2241735 1298303 1123359 734112 722793 869585 866875 923036 928637 955309 964521 1076003 1083694 5041772 5181400 39.95 71.3 1
13:16:24 2024-01-24 672652 658259 210332 206164 331704 339639 345450 343015 224025 222784 270657 274551 311942 314189 4263343 4583778 6518886 6312248 1133577 1180307 305494 274456 281175 282055 315091 308384 306724 306327 217106 219044 728200 688389 1537617 1484513 461498 457417 671182 674631 835919 816226 878637 885500 919659 937975 910295 1009684 2138790 2242743 1285633 1119504 732018 721015 873339 867023 919635 928407 958861 966346 1071359 1079100 5026061 5166901 39.95 71.3 1
13:16:25 2024-01-24 673335 658254 209676 205878 331933 339365 344966 345517 223990 223104 270730 273755 311942 314189 4261629 4581026 6513486 6298613 1134755 1180579 305494 274456 281407 282090 315564 308384 306802 306362 217292 218363 731186 687897 1542924 1491800 461384 457093 671658 674668 836512 816262 879924 884336 918973 941150 910980 1009684 2135952 2241923 1313370 1122558 732018 722040 870240 867615 919817 934060 955383 964484 1075344 1081195 5040611 5175737 39.95 71.3 1
13:16:26 2024-01-24 672652 658223 210185 205843 331968 340439 344966 343015 224025 222948 270657 274364 311469 314189 4255556 4568505 6499413 6303248 1135196 1177271 305459 270348 282938 281984 315091 308384 306802 306327 216652 219034 736130 688881 1570401 1488920 461498 457417 669720 674668 835919 814997 878637 886303 922310 939453 911740 1009873 2132181 2234880 1313370 1124160 732018 720271 869350 867023 925018 928637 956705 968128 1074583 1083548 5036774 5175461 39.95 71.3 1
13:16:27 2024-01-24 672652 658254 209999 206309 331968 339400 344966 343015 223834 222635 270657 273755 311469 313491 4253795 4590298 6509561 6302869 1133948 1180579 305494 270348 286774 282033 315091 308856 306802 309129 217327 218703 728200 686915 1568189 1484513 462538 457093 671658 674631 834735 816310 881731 886303 922310 939265 910444 1008882 2132181 2234954 1313370 1119364 732018 718201 872060 867615 918302 928637 956779 966346 1072228 1080629 5029627 5177445 39.95 71.3 1
13:16:28 2024-01-24 671699 657961 210008 206168 331462 339639 344930 343015 223818 222635 270621 273755 311942 313527 4252264 4574519 6500236 6303248 1133911 1180579 305494 274492 286368 281984 315091 309097 308538 306327 216618 219044 736130 688389 1547759 1486807 461501 457417 671182 674631 837573 817509 881970 885417 922458 937902 910133 1009516 2142049 2241359 1307720 1116181 730975 721527 872097 867023 919165 928637 959803 963077 1073024 1079058 5033234 5174735 39.95 71.3 1
13:16:29 2024-01-24 672615 658250 210185 206485 331973 338068 346537 344500 223679 223261 270766 273755 311723 314225 4264393 4590298 6509561 6312248 1134755 1180671 305459 274456 281407 282620 315091 308856 306802 306327 217327 218703 728200 687897 1558948 1491800 462811 457417 672500 678641 838565 819839 882083 885389 922332 941297 912104 1010236 2136137 2240842 1291180 1124123 733064 720234 871478 867023 922393 933963 958179 964484 1075073 1078871 5018826 5179429 39.95 71.3 1
13:16:30 2024-01-24 669724 658250 210328 206346 329965 339400 346248 343015 224025 223104 270657 276613 311504 312539 4261629 4572684 6499413 6302869 1135196 1180671 305956 274528 286751 282068 315730 306613 307233 307290 218689 219079 742760 688881 1530686 1487863 461314 457882 670523 678122 836994 816347 882083 885389 925081 937865 908781 1007510 2136293 2241173 1317206 1119364 729933 721363 875828 869451 915805 936641 962588 963114 1071433 1079100 5011643 5173753 39.95 71.3 1
13:16:31 2024-01-24 669688 658254 210008 206168 329960 339400 346562 343015 223990 223290 270657 274585 311504 312284 4272615 4571753 6500236 6293972 1133577 1180579 306667 274492 286419 282059 315091 306613 306340 307720 215980 219079 749593 688881 1573735 1491298 462044 457494 670596 677232 836958 817816 881416 885352 925081 938638 906951 1008947 2138790 2240842 1319125 1121759 729933 721527 875718 870724 918450 935283 960986 966421 1071359 1079100 5011288 5177445 39.95 71.3 1
13:16:32 2024-01-24 667684 658218 210328 206490 329929 338650 347049 343015 223990 223261 270621 274590 311906 311555 4259892 4568973 6509503 6299020 1133577 1178831 304538 270730 282938 282824 317661 306541 308538 307685 218185 219539 756638 690210 1541357 1490316 462044 456052 669136 677232 838603 816347 880788 887387 922953 938369 905015 1009646 2136137 2245038 1319125 1121180 729413 719725 873857 868852 917798 935246 960948 966421 1069807 1078300 4990025 5170603 39.95 71.3 1
13:16:33 2024-01-24 669688 658223 210337 206312 329889 339889 346248 343015 224025 223104 270621 274551 310242 313772 4261629 4575479 6518149 6302480 1133577 1179668 305459 270730 282938 282055 317661 306541 306983 308379 216432 219235 741221 689257 1561149 1488112 462044 458065 670362 677232 837410 816347 880825 885592 920924 937975 908931 1007436 2135500 2241433 1296420 1119364 729933 719481 873857 869488 917140 933891 960911 965856 1071396 1079100 5011567 5177445 39.95 71.3 1
13:16:34 2024-01-24 668703 658223 210337 206446 329889 338650 347049 343015 224025 223261 270369 274551 310100 313772 4258335 4578259 6514144 6297583 1133577 1180671 306883 270946 282938 282279 315056 306541 309374 311139 218494 219446 761399 688881 1532731 1488112 461388 456052 670035 677232 838293 814997 878328 885500 924970 938638 904903 1008812 2135740 2242061 1319125 1119364 730698 720234 875097 867023 917103 935283 960948 964447 1071396 1079100 5011305 5170603 39.85 71.3 1
13:16:35 2024-01-24 669688 662727 210324 206481 330656 339639 346491 343015 224025 223104 270657 274551 311906 312979 4259892 4571753 6500236 6293490 1134964 1180579 305459 270730 282938 282810 318001 308479 309374 309798 218803 218904 742760 688881 1537682 1488205 461388 458065 670596 677232 838293 814997 879973 886016 920924 938638 908877 1009646 2139293 2240842 1292653 1120959 729933 722348 875718 867023 916998 935283 963729 965856 1071396 1079100 4994744 5170740 39.95 71.3 1
13:16:36 2024-01-24 668667 662019 210337 206481 329925 339365 347049 343015 223990 223261 270657 274967 311942 311591 4272639 4571753 6499526 6302869 1135196 1180579 306170 270730 283594 283214 318262 308238 309374 309433 218958 218904 734614 690576 1550297 1491037 462044 457417 671621 677574 836512 818090 880475 885592 920924 937975 909113 1009666 2133101 2242061 1303953 1118567 729933 719481 873857 869216 918477 928637 960948 965732 1072951 1079100 5018831 5170645 39.95 71.3 1
13:16:37 2024-01-24 672652 661756 210337 206485 331928 339639 345450 344955 224025 222948 270657 274551 311796 313491 4260005 4587545 6509561 6293891 1134755 1180832 308547 270261 283831 282563 318038 308892 308538 309215 218803 219328 726707 688881 1536012 1492208 461498 457417 671621 676603 837410 815574 879887 886303 922370 939229 909150 1009666 2139293 2243688 1296420 1119364 729413 719481 875097 869488 917140 933927 960948 965619 1072155 1079100 5004474 5168067 39.85 71.3 1
13:16:38 2024-01-24 667175 658178 210328 206312 329898 338615 347328 343015 223990 223261 270103 274551 312161 311555 4255298 4573441 6509503 6302869 1133577 1183035 306847 270549 283156 282112 317625 308202 309192 310004 218648 218904 734614 688843 1537723 1484440 461498 458065 671621 677232 837068 814997 879576 886057 920273 936650 908504 1009608 2136137 2242061 1298303 1118567 730698 719481 873857 869488 917103 928565 959544 966421 1069844 1078337 5013555 5170603 39.95 71.3 1
13:16:39 2024-01-24 671662 663700 210142 206307 331426 340153 344930 343015 223990 222948 270621 274551 311469 313491 4258335 4584963 6499413 6296012 1142000 1183035 305768 270693 284142 281843 318074 308384 306730 308045 218494 218001 715754 682371 1536990 1499307 463320 457279 671621 675310 839483 818672 880788 882917 922337 937552 910448 1006718 2130071 2248466 1321044 1123606 735085 720307 869622 867023 923656 933891 955739 964521 1075892 1085094 5041772 5170603 39.95 71.3 1
13:16:40 2024-01-24 672505 661788 210297 206485 331973 338033 345520 344465 224025 222948 270693 274516 311469 313491 4259726 4587545 6509561 6323416 1137954 1181389 306883 270693 284142 283272 317625 308166 306766 307220 217292 218516 729693 687897 1564650 1493320 462811 456478 672611 676310 837373 817420 881175 884872 919550 939302 907798 1010423 2137656 2240842 1313370 1122282 732018 720234 872097 868254 921122 933927 958142 964484 1076870 1082163 5028774 5177445 39.95 71.3 1
13:16:41 2024-01-24 670674 658214 210328 206342 331175 339639 346562 343015 224025 223261 270621 275273 312161 312979 4258335 4581026 6508846 6320121 1136780 1181389 306883 270657 283740 282669 318524 308783 306550 307005 219112 218703 731186 688881 1581614 1488735 462482 458119 673529 676064 837105 817383 881175 885500 919623 939302 907835 1009703 2140851 2242098 1302070 1119364 730975 720742 873857 869488 918477 928637 961824 964447 1072988 1084646 5032366 5170716 39.95 71.3 1
13:16:42 2024-01-24 673607 658218 210328 206481 331968 339639 345450 343015 224025 223011 270657 274585 311906 314447 4258335 4581026 6527487 6310688 1138442 1183515 306883 270693 284142 282068 316009 308819 308670 307290 219733 218223 715919 684329 1579072 1497102 464030 458580 672611 677232 838887 819839 878600 883060 920960 937552 909159 1007473 2133101 2255016 1324882 1122784 734112 720307 869622 867023 922430 935980 955346 967306 1075308 1081958 5033353 5173753 39.95 71.3 1
13:16:43 2024-01-24 673607 658223 210337 206481 331426 340153 345450 344434 224025 222948 270657 274551 311906 314189 4258335 4581026 6517846 6315605 1138442 1180537 306631 270730 281372 282019 316262 308819 306730 307255 217327 218293 723443 684956 1542996 1496161 462811 457417 672611 676064 837698 819778 880825 882954 920309 937588 910191 1007473 2136137 2243029 1305837 1123879 734040 720271 870859 868871 922430 933927 956742 967306 1076107 1081995 5026023 5168067 39.85 71.3 1
13:16:44 2024-01-24 671662 658259 210337 206481 331663 340403 345485 343015 224025 222948 270657 274551 311469 313933 4258591 4579890 6518655 6301256 1135512 1180648 305459 270539 282938 281984 318038 307953 308974 306970 216955 218541 736130 689257 1548605 1488920 461498 457198 672339 676101 837105 815611 881175 885500 920997 938638 910191 1010423 2135740 2241433 1305837 1119364 731496 719725 872967 869488 919817 928673 959544 967359 1076070 1081958 5019375 5167790 39.95 71.3 1
13:16:45 2024-01-24 672175 658214 210332 206309 330933 339639 345485 343015 224025 222948 270657 274551 311469 313491 4260005 4586466 6518655 6310688 1134681 1180579 306775 270348 283794 283283 315091 306252 306802 309834 217362 218764 731186 687897 1549624 1490888 463854 457417 672611 676543 837105 818616 883131 885500 920960 937516 909159 1010423 2137656 2239950 1313370 1122245 734112 720271 872097 869488 921122 933963 959269 964484 1073024 1081958 5019375 5173753 39.95 71.3 1
13:16:46 2024-01-24 670674 661792 210328 206481 330925 339675 347049 343015 224025 223261 270657 274585 312416 313235 4259702 4575940 6518485 6312248 1135512 1181315 306883 270730 281372 282868 315091 309001 309156 308597 217327 218856 731186 688881 1538505 1491800 462811 457741 672611 676101 837105 817999 881175 885730 920960 937552 911131 1009703 2137656 2239802 1313370 1122245 732018 719762 872097 869488 922342 933963 959544 964484 1075308 1080395 5013555 5168517 39.95 71.3 1
13:16:47 2024-01-24 673129 658250 210297 206346 331968 340153 346782 343431 224025 222948 270730 274551 311876 314638 4260829 4579200 6499300 6302869 1137554 1180671 304573 270730 281407 282337 318487 308456 306802 307255 217327 217685 724914 685657 1545549 1493918 462811 457417 671658 676346 838887 818616 879887 884872 920960 937552 910191 1007510 2133101 2240842 1309603 1123879 732018 720271 870859 867023 922430 933927 957423 964484 1076107 1081195 5018826 5173753 39.95 71.3 1
13:16:48 2024-01-24 671662 658223 210337 206515 331709 339675 345520 343015 224025 223261 270405 276684 311657 314231 4263871 4579200 6500236 6310688 1133577 1179815 305459 270539 282902 282846 315091 308420 308429 307005 218803 219044 741221 688881 1569889 1488920 461498 456346 671658 675586 837105 816226 879924 885500 920997 938638 908893 1009703 2136256 2240473 1319125 1119364 729933 721604 873857 867023 916491 936641 962550 964484 1072951 1079100 5013555 5173753 39.95 71.3 1
13:16:49 2024-01-24 668703 658178 210328 206485 329969 339603 346562 343015 223852 223267 270405 276648 311326 312396 4259930 4570050 6500236 6302480 1133577 1180270 306883 270348 282938 282019 315091 306288 309106 306791 216955 218856 744298 688389 1555463 1484440 461498 457417 671658 676579 837105 816310 880512 885500 920960 937975 907798 1010423 2137656 2242098 1307720 1117981 729933 719217 873857 869488 918477 933927 960264 964447 1072155 1080629 5019375 5166901 39.95 71.3 1
13:16:50 2024-01-24 671987 657997 210297 206485 331964 339639 347875 346347 223783 223011 270585 275980 311764 314046 4260824 4599570 6527711 6298477 1138066 1183095 305805 274456 281676 281752 318524 308347 306658 308186 216618 217685 718613 679448 1547423 1498879 462811 457093 671182 675310 839211 820359 876109 882917 923679 939083 907835 1006002 2131585 2246469 1313368 1123879 735085 720307 869622 867023 924433 933963 955739 964521 1077634 1084862 5027395 5173753 39.95 71.3 1
13:16:51 2024-01-24 673129 658033 210302 206481 332185 341432 347875 347647 223852 223189 272152 276367 312273 314046 4250599 4582362 6532834 6310688 1138066 1180579 304538 274456 282882 282019 315567 308384 306802 308186 216618 217685 714325 683349 1540683 1496272 463139 457417 671945 676270 839483 819778 879570 882954 923409 937624 909803 1006718 2131585 2247936 1298303 1123879 734562 720307 870859 867023 922430 933963 955346 968128 1077634 1085094 5032366 5170323 39.95 71.3 1
13:16:52 2024-01-24 673570 661751 210710 209008 331718 340648 347629 346910 223541 223225 270585 275908 312202 314267 4261629 4602105 6518886 6312009 1137255 1180542 304573 270730 281557 281984 315126 308384 306802 309324 217292 218363 730063 685934 1547399 1493918 463320 457417 672611 675586 838293 819778 881266 885500 920960 937588 908854 1008984 2136137 2239802 1309603 1123879 733588 720344 871478 868871 922430 933963 960264 965893 1076107 1082759 5022961 5167142 39.85 71.3 1
13:16:53 2024-01-24 673905 664488 210715 206352 332796 339532 347875 346910 223887 223154 270549 276367 312018 313455 4258591 4581026 6494505 6302883 1138066 1180671 306451 270730 281442 282019 316044 308747 306802 307720 217106 217719 723169 683349 1552832 1493646 463469 457417 672611 677232 839520 819778 879262 884506 920997 937624 911814 1007473 2129524 2243688 1302070 1124405 734562 720307 870859 869488 923036 935980 956705 967343 1075920 1084327 5018826 5176381 39.95 71.3 1
13:16:54 2024-01-24 674867 664314 210521 206455 331825 338472 347875 346910 223662 223189 270549 275980 311548 313491 4235272 4602037 6518886 6298374 1138066 1180579 306020 274456 281473 281702 316044 308384 306802 308222 216618 217719 717183 683070 1556674 1497411 463139 457417 671658 675088 839520 819778 876072 883179 923716 937624 910411 1006756 2130071 2250062 1321044 1123879 735085 720344 869622 869833 922430 933963 957103 964521 1077572 1085131 5034577 5182148 39.95 71.3 1
13:16:55 2024-01-24 673905 662170 210223 206416 331753 339684 347629 346910 223507 223732 270730 279339 312095 313491 4255298 4620815 6528181 6302869 1140501 1180579 306020 274564 281407 281673 316044 306216 306802 308186 216618 218505 723169 681395 1569745 1498879 462811 456770 669720 675310 838887 820359 879570 881161 925024 937624 910308 1006756 2129411 2251285 1317206 1123879 736132 722421 869622 869488 922430 933963 954377 967343 1077634 1085131 5043962 5170565 39.95 71.3 1
13:16:56 2024-01-24 669124 662174 209980 206412 331789 338436 346906 344465 223299 223261 270405 275593 311064 315560 4246204 4602296 6509561 6293490 1138066 1179833 306667 274492 281407 282213 315567 306433 306802 308896 216920 217685 714325 683349 1534112 1493918 462811 456874 671658 674595 839483 818616 879613 884872 921033 937588 909159 1008166 2133101 2242098 1315287 1122282 734811 720307 869622 867023 922430 933963 955383 967306 1076107 1082013 5066353 5173440 39.95 71.3 1
13:16:57 2024-01-24 671987 662246 210197 206412 331785 338543 346041 344500 223714 222635 270477 276367 311906 313491 4260005 4590298 6518886 6302972 1137139 1180542 305494 274456 281407 282019 315823 308988 306802 307255 217327 218703 729693 686915 1558594 1492208 462811 458065 672611 676616 837105 818616 881175 885102 920997 937588 911851 1010423 2137656 2237301 1313370 1120651 733064 720307 872097 869488 922342 933999 960986 964521 1077535 1082013 5018473 5169383 39.95 71.3 1
13:16:58 2024-01-24 671987 663381 210197 206481 332472 338579 344966 345541 223887 223104 270730 274170 311942 313527 4255021 4583778 6509561 6302878 1134792 1180579 305494 274492 281552 283201 315126 309110 306802 307255 217362 218363 727856 686637 1560226 1492858 462811 455612 672611 677341 838293 818616 881175 885500 920997 937588 910485 1010423 2133101 2238172 1307720 1122282 732018 720307 872097 868871 922430 933963 959544 968342 1079106 1084352 5027906 5178816 39.95 71.3 1
13:16:59 2024-01-24 673905 661198 210337 206520 332463 339684 348367 345538 223956 223261 270802 274360 311903 315449 4252264 4596302 6518886 6302878 1138066 1180675 304608 270392 281442 282055 315788 308166 306802 307971 217292 217719 721719 683349 1541652 1493918 462811 457234 672611 674631 839483 819778 879924 885500 921033 937624 910448 1007547 2133101 2242098 1296420 1123879 734040 722479 870859 868871 922430 936784 955551 968794 1079090 1084985 5040459 5178336 39.95 71.3 1
13:17:00 2024-01-24 667757 657993 209995 206554 331718 338472 347013 345538 223834 223261 270405 276367 310824 313527 4250751 4592324 6518886 6302878 1138066 1180805 306020 274456 281469 282253 315823 308420 306802 309365 216618 218363 727519 682371 1549857 1497658 463469 457417 672611 676270 839520 819778 878328 884872 925024 937660 910448 1008166 2130071 2248002 1322963 1122282 736381 721910 870859 869488 926330 937448 954152 969185 1079164 1085232 5047659 5173753 39.95 71.3 1
13:17:02 2024-01-24 668703 662059 210567 207483 331924 338341 347084 344500 223299 223889 270766 276122 310895 313491 4255556 4599028 6518886 6302869 1138367 1180579 304573 274456 281552 282019 316044 308733 306802 310455 217141 218176 714325 683349 1553779 1493918 463469 455648 673088 675623 839520 820359 878637 885500 923026 937624 912873 1007547 2133101 2244626 1298303 1122282 735085 722421 871469 869958 926180 937448 956421 969185 1079090 1086772 5051177 5176381 39.95 71.3 1
13:17:03 2024-01-24 670076 663372 210155 206559 331968 338341 347608 345432 223644 223261 270766 279303 312196 315521 4255280 4593037 6527646 6298388 1140501 1180671 306020 274722 281442 283052 316557 308311 306802 308222 216618 217719 712772 679448 1559530 1501007 463469 457417 672134 675997 839520 820942 878637 882991 925716 937660 912330 1006756 2131585 2255080 1315287 1123879 736132 724610 872060 870576 926368 933818 957103 969147 1079090 1088315 5043969 5185484 39.95 71.3 1
13:17:04 2024-01-24 667721 658259 210337 206584 331144 338543 347084 345574 223990 223261 270730 273755 312153 313491 4253908 4606302 6509561 6302972 1138066 1180579 304573 270111 281477 282055 316079 308384 306305 308257 216652 218211 717183 682371 1562479 1500724 463798 457918 672611 674668 841309 820942 878600 885500 925061 937660 910485 1007547 2133101 2248466 1322963 1125765 736213 724560 872060 870106 925710 936532 958470 970292 1079053 1087472 5037799 5177445 39.95 71.3 1
13:17:05 2024-01-24 673093 658250 210328 206477 332000 338341 345520 343537 224059 222948 272679 275002 312416 314447 4252264 4581026 6499413 6298650 1138066 1177922 304608 274456 282267 282055 315602 309074 306802 308032 217141 218211 721719 683349 1556183 1496309 463469 455612 673088 676616 839520 820359 880902 885500 923716 937696 911851 1008166 2133101 2244338 1302070 1125765 738043 722275 872097 870724 925053 933782 959155 969147 1078399 1086703 5045024 5173753 39.95 71.3 1
13:17:06 2024-01-24 673607 663550 210337 206520 332395 338579 345485 343466 224754 223104 270730 275158 312416 314447 4253795 4578259 6514144 6302869 1134681 1180542 306349 270946 281372 282024 315091 309498 308974 307220 217292 218821 728200 688881 1558885 1484440 462811 458389 672611 676579 837373 817383 881175 885500 920960 939302 910177 1011865 2138790 2247936 1309603 1120959 733064 722553 874582 870687 923693 936784 958067 964484 1076107 1083702 5033348 5163149 39.95 71.3 1
13:17:07 2024-01-24 673425 658187 210337 206515 331964 338306 347273 345503 223990 223261 270693 274135 312380 314154 4269273 4600101 6523489 6302480 1133911 1178937 304538 270730 281407 283017 315753 308347 306802 307505 217292 217685 723443 683349 1560430 1493918 462737 457417 672611 676310 839483 819778 882083 884876 920997 937588 911491 1008887 2138790 2249131 1305837 1125765 736213 723580 872060 870650 925016 935210 959506 967306 1081413 1085058 5018826 5177445 39.95 71.3 1
13:17:08 2024-01-24 671662 658187 210337 206481 330603 340153 345970 343015 224025 223261 270657 274551 312117 315745 4255298 4571753 6504798 6293490 1135196 1177243 306170 269289 281407 282810 317661 308747 307233 307220 216955 219044 744298 688881 1550105 1488920 462482 458567 672611 676579 838293 816226 881212 889280 920960 939302 910003 1012577 2145278 2245582 1305837 1119364 732018 722494 877076 870724 919817 935246 963042 968455 1072914 1078798 5012118 5168067 39.95 71.3 1
13:17:09 2024-01-24 665761 658214 211076 206524 330889 338579 348622 344955 224025 223261 270657 274967 312416 312943 4272615 4563620 6489981 6302480 1135196 1180579 305921 270730 281372 282846 315753 309329 308538 307005 217292 219044 726707 688881 1571254 1487641 462811 458279 673088 676579 838293 817383 881212 885767 922310 941114 911629 1015519 2140523 2247936 1311486 1122558 734112 721801 873857 870724 921122 938199 960948 967306 1077634 1085094 5030143 5170603 39.95 71.3 1
13:17:10 2024-01-24 673607 661715 210662 206490 332674 339639 345450 345442 224754 222948 270730 274551 312125 314411 4252264 4584889 6499413 6293490 1137554 1180666 306883 274650 281477 282019 316009 308733 308538 308222 217292 217650 724619 682860 1558074 1498166 463798 458389 673566 676064 839520 820942 881175 886303 927017 943892 915406 1009835 2135952 2250409 1324882 1125765 736132 723445 872097 869488 927517 936605 958067 969411 1078399 1084948 5026023 5170603 39.95 71.3 1
13:17:11 2024-01-24 673093 661969 210337 206520 331964 338615 345485 343466 224718 223104 270730 275384 312161 316195 4251987 4581026 6500236 6302480 1134755 1180671 305921 270730 281407 283449 315532 308965 308538 307220 217292 219044 737645 688881 1558885 1490742 462811 456610 673566 678338 838293 820423 885870 888833 926396 941963 912794 1012475 2142049 2247177 1305837 1119364 733588 721837 875790 871963 921776 936641 960986 969147 1076070 1081958 4990063 5170064 39.95 71.3 1
13:17:12 2024-01-24 669688 658286 210657 206524 330607 340153 347572 344955 224059 223261 270693 274967 311942 312504 4258335 4568505 6494769 6293490 1134386 1179704 305459 269323 281372 282055 315753 309038 307233 306791 216652 219044 734614 688881 1558348 1491148 462811 458567 673088 677574 839798 819839 884568 890545 925081 941297 911740 1011753 2145278 2243688 1303953 1119364 733064 721268 875097 869834 919780 935283 960837 965893 1072951 1082163 5010613 5168067 39.95 71.3 1
13:17:13 2024-01-24 669688 658250 210328 206490 330889 339675 346527 343015 224059 223104 271704 274967 311942 312979 4235536 4568505 6504798 6289002 1134386 1179094 305708 270910 281372 282271 315788 308347 307233 307962 216618 219044 741221 688881 1553814 1484440 462482 456325 672463 680129 839760 817852 884328 889280 925738 939229 909076 1014845 2137656 2242098 1300187 1120959 731742 721527 876340 869871 921067 935246 962356 964484 1072988 1080629 5004150 5166901 39.95 71.3 1
13:17:14 2024-01-24 673129 663232 210337 206481 331430 340667 346005 344955 224025 223104 270657 274967 312416 314411 4246204 4568973 6499413 6302869 1137954 1180671 305921 274456 281407 283098 316009 309038 306802 309324 217327 219009 731186 688389 1550982 1493918 464091 459653 673529 680613 839446 819667 884605 885610 925081 943965 913182 1011865 2139178 2246224 1298575 1124679 734562 721837 873301 870487 923656 936641 960948 967306 1078399 1084327 5011567 5163202 39.95 71.3 1
13:17:15 2024-01-24 673607 662010 210662 206559 332976 340631 346005 345442 224025 222948 270730 274551 312416 315708 4253629 4578259 6500236 6298477 1134755 1180542 306135 274880 281720 283193 316044 307985 308538 307255 217362 218856 729693 688603 1559837 1494484 464017 459562 673529 679942 839446 819667 885870 887907 925081 937552 911814 1013347 2142049 2254727 1315253 1122282 734112 723580 873857 870451 922430 936641 960986 966581 1078399 1083525 5009976 5170064 39.85 71.3 1
13:17:16 2024-01-24 669688 662010 211022 206550 330299 340667 347536 344955 224059 223261 270730 274967 312153 313015 4255298 4568505 6504798 6293490 1134386 1180579 305956 270111 281372 282846 316044 308384 307949 307936 216652 219385 742760 690249 1544368 1492356 463469 459144 673051 679161 839372 818672 884605 889440 923679 939302 907798 1014065 2139293 2243688 1319125 1124160 731496 726122 876376 869488 919817 938629 965104 968721 1075308 1080629 4982859 5168067 39.95 71.3 1
13:17:17 2024-01-24 665725 658259 211067 206559 330889 338341 348377 344955 224025 223261 270693 275384 312416 313846 4247823 4556975 6500236 6283696 1135196 1180307 305459 274916 281372 282810 316044 308347 310017 308186 219112 219824 741221 690249 1543110 1487493 463469 458457 672574 679161 839446 818449 881175 889280 924988 939083 910041 1011865 2139178 2247936 1298303 1119579 731496 720271 876340 870487 919817 937965 962356 966581 1072988 1082343 5007725 5163202 39.95 71.3 1
13:17:18 2024-01-24 671987 658223 210666 206515 331964 340428 346005 342690 224025 223104 270730 274967 312161 314411 4252264 4568505 6499413 6293490 1134755 1179833 305921 270730 281676 282846 318524 308819 306338 309397 219733 218799 731186 686787 1538905 1502166 463698 458714 673529 679161 839211 820359 881212 885512 925081 940787 910448 1007510 2132453 2250062 1300187 1123879 735085 722421 871478 869488 925090 935980 956705 969448 1077634 1084898 5022961 5170603 39.85 71.3 1
13:17:19 2024-01-24 672542 658033 210324 206515 332436 339648 345520 344465 224059 223104 270693 274585 311942 314411 4247709 4571753 6500236 6293490 1134755 1178909 305494 270730 282006 282055 318524 307804 308393 309834 219578 218904 728200 688389 1559784 1493158 463798 457699 675444 677058 838293 818616 884568 886303 920997 937588 910485 1012577 2139330 2244626 1317206 1119364 732018 719725 876068 870724 919817 933963 960986 971022 1075308 1081995 5000577 5160422 39.85 71.3 1
13:17:20 2024-01-24 669724 658250 210987 206330 330656 339639 347049 343015 224025 223261 270693 274967 311469 312504 4235687 4553208 6490910 6284112 1134386 1177161 305494 274880 283594 283065 318262 306041 309848 310236 218803 219587 742760 688881 1573321 1491294 463854 458065 671658 677095 838887 817236 883131 888018 923679 937552 911092 1010423 2139330 2243688 1317206 1122282 733064 723994 876376 869488 918942 937965 965104 968721 1075308 1081394 4975670 5160698 39.95 71.3 1
13:17:21 2024-01-24 666277 661742 210992 207492 331390 338306 349184 344955 224441 223261 270693 275193 313075 312539 4248956 4550456 6490910 6289002 1134964 1180579 306847 270657 283630 283462 318560 308370 309848 310309 218648 219587 751155 688881 1537288 1484366 461498 458065 671658 680129 839483 817962 881212 888018 925533 939302 907528 1010423 2136293 2243688 1315287 1123879 731496 723994 876376 869488 919817 937965 965793 970139 1073024 1079095 4975745 5161116 39.95 71.3 1
13:17:22 2024-01-24 669688 658259 210996 206485 330925 339603 349851 344955 224025 223261 270730 274967 312161 314447 4247662 4568505 6499413 6293490 1137139 1181315 306847 270585 284142 283059 318299 308820 306766 309433 217865 218869 720500 688603 1543370 1492858 463469 459328 673566 678338 838887 819778 883169 887944 923679 937624 911814 1011903 2139330 2246872 1309603 1119364 732018 720271 875097 869834 921122 935319 960986 965893 1076070 1080395 4990294 5168067 39.95 71.2 1
13:17:23 2024-01-24 667212 658254 210996 206524 331399 338650 347608 344955 224025 223261 270693 275464 312380 312468 4252264 4562481 6499413 6300539 1137954 1182193 306883 270693 284142 281914 318074 308202 308502 309433 219733 219009 728200 688389 1562438 1492356 464054 458026 673566 678091 838887 819667 883797 887745 923679 937660 911814 1012625 2142373 2243688 1307720 1119364 732018 722115 876340 868604 921122 936641 961824 967343 1077634 1084327 5019375 5170064 39.95 71.3 1
13:17:24 2024-01-24 671662 658286 210987 206559 331435 340392 347049 344955 224059 223083 270730 275464 312380 313527 4266494 4565259 6500236 6318460 1135512 1181115 306883 270730 283740 282938 318299 307949 310017 307220 217292 219385 733099 688881 1552624 1492858 461240 458279 673088 678128 839446 819778 882503 885509 923679 937552 909803 1012625 2139330 2243688 1324882 1122784 731496 722385 876376 868604 919817 938360 963729 967306 1074546 1078834 4975707 5164381 39.95 71.2 1
13:17:25 2024-01-24 666004 662010 210987 207492 331928 338341 348693 343206 224025 223732 270693 275206 312416 314447 4255298 4562481 6550758 6293043 1134700 1181389 306883 270730 283703 282704 316009 306505 307268 308186 216652 220070 762987 690249 1575805 1489031 462811 455648 672574 677611 839483 818616 882503 886924 926372 937624 907798 1012625 2139330 2244626 1294537 1122245 732018 724543 878245 870092 919165 937965 963174 968758 1074583 1078834 4961481 5156048 39.95 71.3 1
13:17:26 2024-01-24 666277 658223 211022 207636 331964 339375 348693 345442 224025 223732 270693 275193 311988 312504 4266494 4560353 6518278 6310688 1135121 1181389 308619 270730 281557 283044 316079 309365 307233 309834 219112 219350 721357 688881 1535177 1491800 465854 456967 673294 678091 839483 818616 883760 888286 923679 937588 910184 1012625 2139330 2246872 1300187 1119364 731496 720271 876376 871177 919817 936641 963042 970176 1074546 1078871 4986422 5170716 39.95 71.3 1
13:17:27 2024-01-24 669724 658245 210996 206498 330925 340153 347643 344955 224025 223261 270441 275531 310824 312504 4249232 4562127 6499338 6301256 1135121 1181389 305886 274843 281477 282846 316044 309183 308538 310273 217327 218668 721971 686915 1548718 1493918 464514 456610 673566 678091 839520 820942 885093 885500 923679 937696 911814 1011865 2136137 2242098 1289331 1125480 736213 722385 872619 869488 922467 936641 960673 967343 1077634 1084327 5018826 5173753 39.95 71.3 1
13:17:28 2024-01-24 672175 663232 210996 206550 331695 340703 346562 343015 224441 223261 270730 275193 312416 314483 4246204 4583329 6518655 6301256 1137563 1178831 305494 274456 281442 282828 318299 309001 306802 308888 217397 219044 720500 688389 1558015 1493269 463798 456967 673566 677611 838887 819778 882541 885500 923026 937660 913182 1011903 2136256 2243688 1305837 1119364 732018 720307 875718 868604 921686 935319 960986 965930 1072988 1080431 4990025 5163202 39.95 71.3 1
13:17:29 2024-01-24 671662 658290 210840 206520 330969 340153 346562 343015 224094 223261 270693 275002 312196 313491 4247430 4569875 6509079 6311872 1136409 1180579 305991 270585 284142 282959 316044 306252 308538 309397 217900 219574 729693 688603 1546019 1488735 463469 456967 673566 680644 839483 819778 883797 885500 923679 937660 911814 1011903 2139330 2243688 1309603 1119364 732018 720307 875718 869871 921122 935980 963042 967306 1076107 1081195 4997008 5164381 39.95 71.3 1
13:17:30 2024-01-24 667721 658250 211022 206559 329644 339365 347679 344955 224059 223261 270730 274967 312811 314884 4260005 4563506 6509079 6302869 1134386 1181352 306419 270513 281552 282881 316079 309329 308538 307720 217853 219044 731186 687897 1559784 1492858 463469 456289 673088 678091 838887 820359 883169 888200 923679 937696 913145 1012625 2139330 2246336 1309603 1119364 732018 720344 875718 869871 920469 935980 963042 967069 1075344 1080395 4995179 5152128 39.95 71.3 1
13:17:31 2024-01-24 669724 658259 210701 206550 331430 340188 347084 343015 224025 223261 270441 276684 311336 313974 4257780 4579200 6509437 6293887 1135158 1180542 305956 274601 281557 283030 318299 309839 307303 310004 217327 220106 719544 688881 1555218 1491800 463854 457003 673566 678645 839483 818616 885486 888217 925024 937552 910485 1012577 2138790 2244626 1311486 1119364 735085 721874 876340 871177 921695 936641 963729 967343 1076107 1081995 5004150 5163202 39.95 71.3 1
13:17:32 2024-01-24 671699 663737 211031 206550 331699 340739 347084 344955 224753 223589 272044 277534 312166 314710 4257780 4569875 6499413 6302480 1135512 1179833 305956 270621 284545 283525 316044 309001 306802 309106 218005 219079 729693 687897 1553171 1492858 463469 457003 673566 678608 839520 819778 883834 885500 923679 937660 913182 1011903 2139330 2246872 1332558 1119364 732018 721363 876376 871141 922342 936641 963042 967306 1076107 1081195 4990289 5163202 39.95 71.3 1
13:17:33 2024-01-24 672175 662055 210996 206550 331430 340188 347328 344774 224476 223746 270477 277303 312054 313419 4248084 4563620 6504927 6302977 1134755 1179635 306595 274456 281442 282994 315126 309074 308538 307290 218005 219044 729693 688603 1577240 1493269 463798 456967 673566 681098 838887 819778 883834 887618 923716 937660 912461 1013497 2139330 2246872 1307720 1119364 732018 720344 876376 870870 920956 936641 963729 966581 1076107 1081958 4975745 5163202 39.95 71.2 1
13:17:34 2024-01-24 671662 658286 210987 206559 331471 340452 349356 345858 224823 223083 272152 276755 311760 316345 4235385 4577771 6508846 6298374 1137954 1180579 304608 274528 282386 282090 315602 308021 306305 309907 217327 218540 730798 683349 1555688 1497102 464128 458316 673566 677574 841907 820942 881249 886303 925716 943037 913145 1010423 2134218 2247974 1328720 1124679 736132 723481 871384 868641 925090 936641 959544 972289 1078399 1085167 5022961 5155816 39.95 71.3 1
13:17:35 2024-01-24 673607 661828 210848 207455 332684 340890 348614 348386 223852 223889 270621 276367 312273 314303 4235385 4611556 6528141 6301674 1139919 1180675 306020 274722 281477 282055 316044 308311 306305 310919 216955 218703 722901 680908 1550531 1501007 464514 456289 672611 677232 841907 820588 882267 885500 926409 944405 910448 1008887 2129889 2252882 1315287 1125480 739285 724543 871384 871141 926798 936641 955383 969485 1077460 1088242 5040611 5155859 39.95 71.3 1
13:17:36 2024-01-24 670553 663580 210750 207599 332688 341132 347501 345467 223956 223889 272152 276755 311443 315004 4252264 4598824 6509561 6298383 1135083 1180671 305459 274722 282267 282262 316044 309001 306305 310350 217327 218398 723169 683349 1557658 1497374 464128 457955 673566 677611 838993 820942 881212 885730 925061 943073 913219 1010423 2133101 2246872 1324882 1124679 736132 724030 871384 869871 926330 936641 959544 970213 1079164 1085167 5018826 5155627 39.95 71.3 1
13:17:37 2024-01-24 675830 664318 211402 207095 332837 339496 346455 346910 223887 223696 272152 276755 312416 314411 4251987 4590298 6499654 6293883 1139919 1180579 306020 274564 282267 281737 316557 309329 306802 308292 217327 218891 721971 682092 1573345 1501681 464128 456289 672611 677121 841309 820588 881212 885730 926409 944405 911814 1010423 2133101 2256079 1317206 1127083 737181 724580 871384 872178 926308 936641 955383 970176 1080643 1088242 5028774 5182148 39.95 71.3 1
13:17:38 2024-01-24 675348 663847 210842 207026 332792 339424 348367 347893 223852 223853 272875 276367 312489 314447 4235385 4608843 6528141 6302480 1141314 1183095 306451 270549 282360 282810 316044 309547 308538 308222 217258 218785 711363 682371 1541306 1503138 464128 458714 673566 677232 841907 823276 881175 886303 927685 943001 912461 1010423 2133976 2252845 1294537 1125480 737181 724506 872097 870451 927723 937965 957386 972289 1079032 1088242 5033234 5170489 39.95 71.3 1
13:17:39 2024-01-24 673905 664051 210811 207353 332760 339424 346906 347893 223956 223575 271971 274585 312416 315153 4248956 4607176 6518035 6302480 1142390 1180639 305017 269511 281407 281984 316743 309038 306802 311359 217106 219044 728200 679448 1553715 1503138 464514 458389 671658 676270 841309 822950 883486 884835 926335 945740 910191 1008849 2130657 2256079 1334877 1127083 740340 723957 872097 871141 926723 935283 955309 970139 1079164 1088242 5040306 5170603 39.95 71.3 1
13:17:40 2024-01-24 670076 664042 210820 207498 332765 339186 347501 345503 223749 223261 270730 276648 312237 315745 4252264 4590298 6514144 6293490 1137139 1180671 305211 274880 281442 282810 315788 309206 306802 308222 217327 218328 720269 683349 1539310 1493918 464128 456967 673566 677574 841907 820942 882466 885500 925024 943001 912910 1010423 2136137 2245279 1303953 1125480 736132 722385 872097 870724 926293 936641 959544 970176 1079164 1088315 5027906 5170603 39.85 71.3 1
13:17:41 2024-01-24 671987 663413 210633 207310 332395 338650 347049 345538 224025 223047 270441 274551 312125 314890 4259811 4587545 6518789 6302480 1136372 1180805 305424 274456 281442 283484 316044 309292 306802 307685 217327 218668 724914 686915 1544668 1497523 464128 458170 673566 678338 839520 820942 883797 885500 922273 942964 913145 1012587 2139178 2243688 1315253 1125480 735608 723445 872097 871343 925090 937965 960948 971883 1082183 1088335 5032852 5169383 39.95 71.3 1
13:17:42 2024-01-24 673905 663852 210961 206550 332436 338615 348367 345432 223956 223261 272718 274551 313031 315153 4248956 4599570 6518842 6293490 1138066 1180579 304538 270319 282386 282810 316009 309329 308538 308222 217292 218328 721471 683349 1561026 1501362 464128 457955 673566 677232 841907 820942 881175 888018 927722 943001 913145 1010423 2136137 2254315 1321044 1125480 737181 724573 872097 871963 927064 937965 959765 971643 1082085 1090482 5057754 5170603 39.95 71.3 1
13:17:43 2024-01-24 667684 661203 210332 207173 332621 341616 347572 346301 224025 223889 272508 276684 312130 315708 4269553 4608843 6518035 6293088 1145721 1180671 305805 269546 282267 283093 316743 308166 308538 309834 217106 219539 728200 679448 1546019 1503138 464128 457918 671658 676270 841907 824152 882857 885500 926409 945740 910191 1009571 2133101 2259282 1307610 1128689 739536 724506 872097 872413 927612 938112 956953 974706 1085154 1088462 5028313 5178017 39.95 71.3 1
13:17:44 2024-01-24 673607 663072 211658 207420 331897 340631 347049 344465 223990 222792 270477 275531 312855 313235 4252264 4621361 6462495 6293490 1151095 1177124 304538 274880 282140 284282 315753 306216 307198 308151 217327 219044 731186 683349 1534573 1493646 460725 458005 673566 674831 843104 825320 880512 880437 929038 946565 912461 1003215 2126095 2237665 1315287 1130828 736132 719481 872619 878817 924829 932702 959155 975725 1087465 1085232 4985276 5170716 39.95 71.3 1
13:17:45 2024-01-24 667899 663339 211142 206524 334028 338579 347049 347869 223887 223889 270693 275339 311942 317371 4248956 4560239 6490091 6293490 1140070 1177216 306020 270747 282938 283313 315784 309292 306802 310095 217878 219539 728200 679448 1558317 1487863 461498 461401 667826 674831 848101 824152 874498 884207 934179 948418 902293 1006990 2123828 2229174 1317271 1140449 735085 719481 880834 877577 920375 930140 963654 975725 1082233 1079095 4926534 5157421 39.95 71.3 1
13:17:46 2024-01-24 666008 658182 211300 206485 332440 340890 349603 342906 224683 223732 270657 275488 311433 315176 4245926 4488301 6495453 6293490 1124212 1177220 306672 270730 284435 283512 315586 308965 306802 309157 216989 219574 726707 688881 1540175 1478623 463798 459692 669082 678571 847500 818579 876405 888181 932551 937552 903615 1010423 2133101 2222130 1351036 1133971 732018 721966 881296 876316 921067 935457 966444 975687 1076041 1078954 4952365 5170716 39.95 71.3 1
13:17:47 2024-01-24 664553 658250 210150 206524 333667 339684 347643 343431 224025 223104 272334 277199 311469 315478 4235461 4516118 6509561 6302869 1121011 1177124 306667 274456 282698 282019 315874 309766 306658 309121 216884 219044 737645 688881 1557098 1482261 464128 459009 668772 678608 846298 817420 877067 888846 932125 939302 903926 1012625 2132827 2228833 1317206 1135144 735161 723580 880081 873825 918413 935457 966653 972795 1072151 1080629 4973732 5158688 39.95 71.3 1
13:17:48 2024-01-24 664129 658214 211602 207673 331937 338068 347643 344955 223990 223261 270657 275002 312416 312504 4247913 4550456 6480548 6293490 1133577 1179668 306205 274650 281548 282872 315532 308384 307233 307220 216955 219385 736130 688881 1542691 1487692 465197 458531 673566 678571 839483 818616 883760 889289 922199 937588 910485 1012317 2139330 2247936 1322963 1124086 734112 723847 878831 871963 922379 940000 963616 969411 1076107 1081958 5001886 5163202 39.95 71.3 1
13:17:49 2024-01-24 673425 663847 210996 206559 331435 340703 347049 344955 224881 223261 270766 275384 312416 314447 4253795 4562481 6499413 6293490 1138066 1178969 305921 274492 281442 283278 315788 309292 306802 307255 217970 219044 729693 687897 1536847 1493918 464128 456967 673566 678608 839798 820942 884464 888018 923679 937660 912873 1013347 2138790 2239579 1294878 1125765 735687 722275 874582 871963 927027 936496 960986 968721 1079164 1085085 5018826 5163149 39.95 71.2 1
13:17:50 2024-01-24 673533 658214 210840 206559 332670 338615 348614 345538 224025 223261 272297 274585 312416 314447 4235536 4586590 6518789 6293490 1136409 1180579 304573 274650 282302 282885 315788 309292 308502 309121 217292 218328 723169 683349 1554734 1497300 464128 456967 673566 676616 843104 820942 880512 885500 926322 944369 913145 1009684 2137264 2250062 1302070 1125765 736213 723810 873960 871963 927723 937965 959544 970176 1081908 1088242 5018016 5177445 39.95 71.3 1
13:17:51 2024-01-24 671186 662010 210983 206520 331386 340667 346527 344955 224718 223261 270730 275193 311942 314225 4248022 4562481 6490910 6293490 1133577 1178831 305956 274686 281407 282881 315788 308819 307949 307220 219112 219385 734614 688881 1546478 1489202 463469 459139 673566 678608 839483 819778 885093 887947 925024 937552 912964 1014792 2143751 2245619 1307720 1121759 734112 724336 877076 871963 922430 936641 962588 969989 1079164 1085094 5013933 5160698 39.95 71.3 1
13:17:52 2024-01-24 671699 658223 210848 206554 331937 340667 346527 343015 224059 223710 270693 275656 312416 313527 4235536 4562481 6490910 6293490 1133577 1178560 305921 274492 281407 282846 315567 309329 309142 307220 217141 219079 736130 688881 1531927 1487641 462811 456967 673566 678608 839483 820359 883797 889280 927017 943224 912964 1013235 2142225 2244338 1311486 1121105 733064 721290 876340 871141 922379 938951 963729 968721 1076107 1081958 4994744 5167014 39.95 71.3 1
13:17:54 2024-01-24 672858 658218 210992 206520 331937 340428 346527 343206 224059 223261 270693 275066 312161 311591 4235498 4550456 6494882 6280514 1137255 1179824 304608 274492 282267 282033 316262 309074 308538 308257 217292 218363 723169 682371 1545475 1498166 464128 458714 673566 676579 841407 820942 881212 888200 930357 947315 914099 1010274 2135952 2257890 1300187 1125765 737181 724543 872097 869905 926308 938629 958142 970176 1079127 1089783 5019006 5168067 39.95 71.3 1
13:17:55 2024-01-24 673607 658290 210822 206554 332940 340403 346005 343502 224718 223261 270730 275419 312059 314447 4235536 4562481 6499413 6293490 1136409 1180671 306883 274492 282267 282846 316044 309074 306305 308222 217362 218846 732679 686424 1542414 1493918 464128 457003 673566 678608 841907 823128 885870 888068 925533 942856 914752 1011715 2138554 2247750 1307720 1125480 736132 724543 874582 871067 926405 937965 960986 972870 1075901 1087472 5011605 5168067 39.95 71.3 1
13:17:56 2024-01-24 673129 662051 210809 206520 332981 340703 346527 344955 224094 223261 270405 274967 310100 314411 4235536 4562481 6490910 6293490 1133577 1180648 305956 270730 281407 283106 316044 309220 307233 307962 217327 219385 728200 688881 1536847 1488735 463798 457003 673566 681098 841594 821007 886859 889912 924878 943297 914752 1013914 2142188 2243688 1319020 1122282 735935 723408 875097 871141 922430 938519 963042 967343 1076107 1085094 4990181 5158688 39.95 71.3 1
13:17:57 2024-01-24 672652 658250 210987 206520 332476 340667 346005 344955 224881 223261 270730 274967 312196 313968 4235895 4553208 6481585 6289002 1134755 1178831 305921 274492 281407 282846 315567 309074 307018 307255 217327 219044 737645 688881 1538897 1489229 463469 457699 675444 681098 839611 819667 883648 889912 926396 943297 914065 1013235 2139330 2243688 1278238 1122245 732018 720307 876376 871141 923656 936641 963042 967343 1074546 1083702 5000577 5158688 39.95 71.3 1
13:17:58 2024-01-24 671699 658295 210809 206550 332009 340153 346300 344955 224059 223104 270730 275002 311942 314189 4235498 4562481 6490635 6293490 1133577 1178868 305529 270730 281407 282648 315532 309074 306340 307255 217327 219079 726894 688389 1543951 1487641 464751 460669 675444 679460 839483 819704 884944 889912 926321 943297 913145 1010878 2136293 2247787 1283785 1119364 732018 721363 876340 871141 921776 936641 963729 968721 1075799 1081958 4985338 5158688 39.95 71.3 1
13:17:59 2024-01-24 671509 658295 210844 206559 331709 340188 346562 343015 224094 223261 270730 275158 311977 313527 4235498 4553208 6490910 6289002 1133577 1179741 305956 274916 281407 282846 315567 309074 307268 307720 219153 219728 744298 688881 1537703 1492449 464054 460724 673529 680129 839483 818432 883611 889875 926335 937624 910485 1014983 2145278 2246415 1311486 1119364 734112 724336 876340 871141 921122 936641 962588 970176 1079164 1085131 5004150 5155816 39.95 71.3 1
13:18:00 2024-01-24 673607 658286 210840 206559 332981 340392 345485 345442 224025 223047 270730 274890 311942 314447 4235536 4562481 6494769 6293490 1138066 1180403 306451 274686 282505 282846 316079 309329 306974 308257 217141 218328 715754 684329 1545094 1504894 465119 459365 673529 678196 843666 824447 883343 885500 927722 944369 911591 1010311 2133101 2254390 1322963 1126807 737181 724580 872097 870524 926308 938360 958142 970213 1079164 1088242 5018826 5160698 39.95 71.3 1
13:18:01 2024-01-24 673335 662014 210848 206520 332981 340153 346041 343242 224718 223261 270766 274967 312416 317694 4246204 4556000 6490129 6290000 1135563 1179833 305494 274492 281720 282881 315788 309329 306802 308186 220044 218799 721971 687563 1558996 1492972 463831 458494 675481 680129 841870 820942 883797 887387 925716 947044 912203 1012587 2139330 2247532 1287482 1120614 735085 722421 875718 873068 922430 937965 963729 968721 1075966 1085131 5004587 5168067 39.95 71.3 1
13:18:02 2024-01-24 671031 658286 211062 206589 331704 340428 347572 344955 224718 223732 272297 275193 311867 313015 4242898 4559239 6494769 6293490 1133948 1178138 309673 274528 281442 282881 315126 308238 309156 310053 219733 219696 729693 688881 1540594 1493158 464788 460016 675481 680613 839483 820359 885093 889589 926409 937660 913145 1013497 2141613 2240473 1317136 1122282 735085 722969 874477 870524 922467 936641 962356 970213 1077634 1085167 4990063 5158688 39.95 71.3 1
13:18:03 2024-01-24 673905 662019 210996 206550 332981 340428 345485 344955 224059 223104 270441 274585 310171 314483 4236852 4562481 6490910 6293490 1134755 1177386 305494 270730 281407 282859 318524 308529 308937 310040 217900 218939 729693 687897 1537566 1493158 464128 459291 673566 678608 839520 820359 885968 888018 923643 937660 913182 1013952 2136293 2254727 1311486 1119364 733310 721837 876376 871141 922430 936641 963729 967343 1076107 1081231 4982859 5155009 39.95 71.3 1
13:18:04 2024-01-24 671987 662051 210844 206520 331435 340188 347084 343015 224916 223261 270766 274967 311977 313563 4247823 4562481 6490910 6284112 1133577 1177161 306883 270621 284069 283030 318074 308747 309848 309433 218958 219587 733099 688881 1538602 1493269 463469 457682 673566 678608 839648 820359 883797 887589 925024 941963 911542 1010878 2139330 2243688 1324882 1120959 732018 722933 876376 871214 922430 938629 963729 968758 1076107 1082163 4991178 5158688 39.95 71.3 1
13:18:05 2024-01-24 671987 658250 210987 206554 332009 340188 347065 344955 224094 223261 270730 275002 312196 314447 4235498 4562481 6490635 6289002 1132769 1181315 308619 270621 284270 283171 317625 308711 309410 309397 219112 219587 726894 688881 1540175 1484477 463469 457003 673529 679644 839483 818616 883834 888833 927643 937624 911814 1014945 2139330 2243688 1302070 1119364 732018 720307 876376 871177 921122 937965 963729 968758 1075836 1081195 4987616 5153344 39.95 71.3 1
13:18:06 2024-01-24 666055 658218 211031 207492 331704 338650 348693 344955 224025 223261 270693 277534 312416 313698 4235687 4550456 6495453 6274733 1135475 1180475 308619 270730 283740 283136 318074 308239 310286 308081 219774 219930 729693 688881 1538950 1488735 464054 457954 673566 678608 839520 819778 883648 888217 926409 937624 910485 1010878 2140851 2245279 1298303 1122282 732018 724543 878868 869871 921122 937507 966728 968758 1076107 1081995 4987616 5153344 39.95 71.3 1
13:18:07 2024-01-24 670039 658295 211437 206559 331435 339675 348412 344955 224059 223889 270730 275419 312161 312284 4235498 4553208 6481585 6294977 1134302 1181115 306883 270730 283740 283569 318524 306433 307869 310200 217106 220260 758225 688881 1539379 1491837 463469 456610 673088 678645 841759 820942 883834 889513 927722 937660 909159 1010878 2140851 2245279 1321044 1125480 732018 725607 878868 868604 919817 939292 964618 970213 1076107 1078834 4977947 5151333 39.95 71.3 1
13:18:08 2024-01-24 667725 658254 211174 207636 331471 338615 348657 344955 224059 223261 270657 275449 312416 312504 4235498 4543936 6514144 6296127 1132268 1178033 305851 270730 283740 283136 318074 308166 307698 307971 216955 219728 741221 691242 1546956 1491037 462663 457682 673088 681098 839520 818616 883834 891031 926409 937394 908891 1010878 2136293 2247936 1321044 1122282 732018 724543 878868 871214 921122 939292 963896 970213 1075966 1080395 4975933 5155009 39.95 71.3 1
13:18:09 2024-01-24 667492 658295 210697 206524 330969 339639 348693 344955 224059 223261 270730 275339 312059 311591 4239578 4553208 6499413 6301674 1134349 1179709 306883 270730 283503 282801 315532 306216 307268 307290 217141 219696 734993 688881 1549874 1491800 463469 458183 673566 678645 839483 819197 885131 890101 925716 937624 911814 1010878 2138790 2243688 1291180 1119364 732997 722421 876376 871141 922430 937303 963729 970176 1076107 1084364 4989880 5158688 39.95 71.3 1
13:18:10 2024-01-24 672862 663027 210848 206515 332476 340153 345520 343015 224059 222948 270441 274585 310606 314411 4236852 4559239 6504195 6292255 1135158 1178033 306883 270693 282267 282293 315567 309329 308683 308790 217970 218668 724914 684956 1558145 1498166 464128 456967 673566 678128 839520 820942 883560 887387 925061 943037 913182 1012577 2133101 2243688 1302070 1125480 736906 723994 872619 869871 924960 937303 959581 970213 1078399 1085167 5013555 5160698 39.95 71.3 1
13:18:11 2024-01-24 672858 658254 210992 206589 332710 340153 346005 345442 224498 222948 270766 275002 311504 313527 4235687 4573327 6509276 6301256 1144575 1180579 305805 274564 282360 282024 318524 308094 306802 308222 216618 218738 728200 681156 1547360 1502072 464128 457088 671658 676270 842195 823276 881175 884858 926335 944333 909085 1010423 2131585 2257607 1311448 1127083 737181 724506 872097 871141 928974 936641 956668 970101 1079164 1088241 5033386 5161116 39.95 71.3 1
13:18:12 2024-01-24 670637 661498 210328 207488 331937 338615 349356 343431 223265 222792 270657 274326 312416 313199 4239578 4629913 6490268 6291824 1151133 1177087 306883 270334 282247 283634 316451 306505 306305 308151 217106 219446 728200 679448 1566409 1495394 461054 457161 673566 673123 841309 825393 882466 880345 926285 946601 913109 1004459 2129879 2248466 1315287 1128689 736132 721015 873857 876243 925090 928601 958142 972289 1087612 1085094 5032366 5168067 39.95 71.3 1
13:18:13 2024-01-24 669385 658150 210120 206550 332404 338579 347049 345503 223265 223261 270730 276189 312125 315447 4247362 4607176 6499262 6293088 1143203 1178932 304801 272261 283339 281914 316521 306469 308538 308116 219390 219009 728200 679448 1545215 1503138 463798 458444 671658 675310 841309 822950 882466 882881 926372 946409 912944 1007473 2131585 2256079 1325096 1128689 738758 724236 872097 873031 927723 935943 955886 970139 1082082 1085131 5032366 5155816 39.95 71.3 1
13:18:14 2024-01-24 669385 660561 210337 207449 332440 338579 347049 345503 223265 223447 270693 275980 312161 315708 4241919 4607176 6518386 6284112 1146612 1179209 304802 269511 282938 281984 316044 308166 306724 308222 216618 219044 728200 679448 1572837 1506080 463139 458065 671658 674831 841309 825393 882466 881630 925679 947078 909803 1007473 2129879 2252882 1309447 1128985 738758 722385 873238 872413 927064 935675 956421 971596 1082155 1085094 5032366 5155009 39.95 71.3 1
13:18:15 2024-01-24 668835 660561 210293 207160 331937 338579 346527 347623 222611 222792 270621 275802 312095 315484 4235347 4627965 6499995 6280514 1151552 1178033 306451 274456 281904 283697 317928 306613 306983 307685 216955 218703 729693 681061 1538605 1492097 460068 457646 673566 673395 841907 825357 881175 879777 929038 950007 910448 1003969 2126851 2237665 1315287 1128689 736132 719481 873238 876243 925090 928565 958104 972982 1087612 1084862 5020724 5160698 39.95 71.3 1
13:18:16 2024-01-24 671662 658141 210657 206550 331399 341132 346491 345687 223749 224412 270333 276720 312130 314812 4245006 4589758 6425455 6302480 1144575 1173719 305697 270730 283068 283710 315838 308347 308175 307255 217292 219044 731186 682371 1545150 1492858 461384 459728 673418 676270 843196 823276 880825 882959 930085 948418 907798 1002500 2126851 2231350 1315287 1134778 737181 718461 873857 878111 925090 930176 956705 973756 1084458 1081122 4975933 5167014 39.95 71.3 1
13:18:17 2024-01-24 669344 658146 210970 206307 333721 338615 345520 346874 223783 223710 270405 275096 310819 315370 4245006 4550470 6462232 6293490 1138442 1178787 305481 269546 282938 282846 315874 308819 306802 309843 216618 219044 729693 679448 1542796 1488920 461498 457646 668772 673395 848703 824736 874461 882255 934179 948418 902293 1003969 2123555 2231622 1319228 1142414 736132 719481 876376 876243 921122 928529 963729 976605 1082155 1081394 4938311 5156665 39.95 71.3 1
13:18:18 2024-01-24 668019 658173 210996 206520 332945 340648 349178 346556 223749 224519 270477 276755 311326 314303 4235347 4511415 6461683 6284112 1127856 1176368 306419 270539 286751 283278 315838 309766 306802 308222 216618 219079 729693 688881 1562882 1475478 463469 459728 669720 678571 847500 818345 876442 888181 932125 937552 904296 1007473 2130071 2207867 1309668 1134778 730975 719481 878868 873724 916454 928601 967403 975836 1079164 1079100 4919222 5151333 39.95 71.3 1
13:18:19 2024-01-24 664553 658214 210948 206352 333704 339684 349356 345931 223697 223225 270585 275100 311728 315225 4239578 4537418 6532048 6275709 1129037 1175420 305246 270730 281372 282850 317437 306505 309192 308186 216618 219728 751155 687280 1532341 1488920 463139 458389 671658 678091 839520 818616 883131 886005 926372 937624 907798 1012625 2133101 2241433 1298303 1121759 732018 722385 876376 871141 921122 939292 963729 968684 1075308 1078871 4975933 5149309 39.95 71.3 1
13:18:20 2024-01-24 667684 663847 211040 207250 331108 342241 347465 344883 223887 223189 270441 276755 311255 313920 4229373 4542504 6494882 6293490 1131495 1177124 305459 270730 282635 282134 315056 308384 306802 306791 217327 218668 728200 685934 1543766 1493918 464128 456967 675444 678091 839520 820942 883131 885596 923409 937660 912461 1010423 2136137 2242061 1313370 1125480 735085 723481 875097 870724 925090 936641 960911 968721 1077634 1084327 5004587 5154732 39.95 71.3 1
13:18:21 2024-01-24 673905 663344 210750 209003 331825 339974 347383 346910 223852 223154 270513 276332 311291 313455 4235687 4599570 6489941 6284112 1142390 1178831 305540 274601 283539 281949 315788 306577 309664 308186 216618 219044 726707 679448 1543530 1501681 462880 458065 671658 675310 839483 822950 881229 882917 925679 944369 909122 1007473 2129798 2252882 1309529 1127885 738758 723481 872097 871141 926405 935283 955346 968721 1079164 1088242 5019375 5161126 39.95 71.3 1
13:18:22 2024-01-24 670076 662321 210188 207353 331830 338436 346906 346910 223093 223853 270513 275206 311906 313235 4235829 4602111 6500085 6279516 1145684 1177124 304874 269546 282738 282130 316044 306541 306802 308151 216618 219009 728200 678478 1534683 1503138 461384 458065 672611 673395 839483 824502 882466 880446 925024 948418 910221 1006002 2126851 2252882 1303578 1128689 737181 721327 873857 873031 925053 933927 955739 972289 1084495 1085094 5018793 5166901 39.95 71.3 1
13:18:23 2024-01-24 671987 662174 210851 206455 331251 339424 348614 346420 223818 223261 269788 275453 310996 312979 4235423 4560549 6416307 6289558 1141239 1176360 305160 274456 282938 282121 315394 309766 306802 307720 217292 218328 724914 679689 1538595 1491800 462374 459764 671658 675310 843866 822950 877067 881722 930357 948418 909654 1001569 2123828 2227587 1311448 1138014 737181 718461 873857 878191 922430 928862 959544 975179 1084532 1080395 4969022 5169383 39.95 71.3 1
13:18:24 2024-01-24 667113 661498 210855 206416 333812 340787 346871 344983 223610 223261 270621 274971 310677 317622 4239578 4555743 6462232 6284112 1136817 1173755 305124 274988 282669 282846 315874 308347 306334 309626 217878 219044 739161 679448 1540503 1487678 461498 457003 669720 673395 848101 822986 874498 881630 932821 947747 903248 1003969 2122319 2228458 1317271 1143264 736656 719481 877972 876243 921122 928529 960986 979017 1082155 1079095 4945184 5140619 39.95 71.3 1
13:18:25 2024-01-24 663068 661498 210811 206421 332729 337488 347608 343431 223110 223889 270369 276684 311433 313491 4230199 4539739 6457623 6274733 1132268 1176360 304351 274528 282140 283278 315838 306577 306802 308186 216281 220070 753464 683979 1549832 1479674 460758 458327 667317 675310 843866 820942 877705 884876 932088 945740 901614 1004497 2128090 2219252 1305691 1136395 732018 718461 880118 876243 917146 930176 968304 973756 1080643 1079058 4914716 5137111 39.95 71.3 1
13:18:26 2024-01-24 666419 663376 211257 205843 333414 337594 346005 345442 223783 222599 270693 274551 310490 315148 4223372 4481926 6509561 6274304 1119415 1175557 306020 270910 281407 281519 315622 308384 306622 308222 217878 219044 744298 686295 1595073 1488075 464128 458327 667826 678645 845699 816236 877067 888846 930040 938638 902293 1013071 2130071 2230040 1290770 1131518 732018 720271 878868 870724 917146 935283 963729 976140 1073601 1079095 4957176 5141086 39.95 71.3 1
13:18:27 2024-01-24 662513 658187 209641 206490 332981 336507 349603 344955 223610 223261 270621 275206 311942 315708 4224168 4535055 6518149 6255975 1125540 1176294 304538 270730 282938 282138 316009 306469 306802 308186 215945 219539 733099 686915 1538056 1484513 462374 457417 669720 676101 841634 818616 878600 887484 928380 937552 907598 1012587 2133101 2239253 1319125 1121759 730975 723994 876376 868871 919128 937965 964879 971151 1076003 1081853 4973751 5150518 39.95 71.4 1
13:18:28 2024-01-24 668025 658187 210337 206481 330647 339496 346491 343015 223800 222791 270621 276648 310383 313772 4235687 4537455 6471984 6279630 1131962 1176290 304573 269968 281557 282019 315874 308347 306802 307005 217362 218668 731186 686915 1569452 1492858 464128 457003 673566 677574 839520 820942 883131 885509 924970 937660 911814 1011865 2133101 2234954 1313370 1125480 735085 723481 873857 868604 926330 939444 959765 971883 1082233 1088095 5011454 5151333 39.95 71.4 1
13:18:29 2024-01-24 667684 658146 210416 207250 331301 338579 346527 344500 223644 223047 270549 275786 311215 313491 4227182 4574519 6480863 6274733 1139073 1177161 304624 270076 281372 281949 315874 306577 306802 308151 216618 218668 728200 679448 1552350 1501793 464128 458243 671658 676270 839520 822692 881175 885500 926409 944369 909122 1009703 2130071 2251285 1309529 1125480 737181 724610 870859 871852 927649 938112 957103 971864 1082009 1086772 5018978 5137299 39.95 71.4 1
13:18:30 2024-01-24 671186 661631 211369 206481 330893 338650 346005 345261 223541 223261 269393 275419 311469 315293 4230199 4550569 6420690 6284112 1143721 1175420 305805 274456 282539 282846 315394 306221 306802 309834 217141 218363 721971 679448 1545770 1484477 463195 459728 672611 675310 842636 823276 878600 882255 929038 945740 907859 1001071 2123828 2228833 1311448 1134778 736213 717443 874545 879444 926330 928789 959563 978552 1085313 1082087 4948907 5141124 39.95 71.4 1
13:18:31 2024-01-24 664240 660561 210302 206451 332945 336507 347394 344465 223110 223261 270204 274551 310561 315406 4224168 4537568 6453609 6275016 1132268 1173856 305805 274758 281308 282846 315838 306577 306802 308186 217878 219763 748703 683979 1553713 1482593 460368 458363 666845 674831 843866 820670 877067 884216 932125 945740 901651 1004534 2123828 2215739 1305691 1137204 734112 718786 880670 876941 917109 930140 966482 977118 1082196 1076801 4900411 5137224 39.95 71.4 1
13:18:32 2024-01-24 667899 658141 210992 205847 332837 339501 346527 342388 224025 222791 270395 275453 310525 314447 4229636 4457055 6480825 6274733 1118618 1173719 304766 270348 281548 281752 314833 308856 306802 308222 216432 218703 742760 686915 1547375 1484698 464128 458363 667826 678608 846298 817420 877067 889280 929382 937457 905926 1013347 2133101 2234494 1315287 1131407 734112 725642 881333 870724 918413 937194 966444 972833 1072188 1078830 4957122 5141968 39.95 71.3 1
13:18:33 2024-01-24 662662 658146 210227 207488 331668 337050 347608 343015 223644 223261 270621 275206 311942 314775 4223597 4524429 6462659 6265354 1128666 1173755 304608 270730 282938 282028 315874 306469 306340 306755 216618 218668 721669 687897 1533891 1484513 462811 456325 671658 677095 838887 818036 881212 888027 924970 937552 907835 1012625 2133101 2234769 1300187 1121982 732018 722553 876452 871963 921067 936459 960837 968684 1075037 1078871 4973629 5137299 39.95 71.4 1
13:18:34 2024-01-24 669792 662436 210337 206515 331171 339162 346527 343015 223644 222791 270657 273755 310961 311520 4227182 4537606 6472259 6279630 1131962 1177995 304573 270539 281372 281984 315874 306577 306802 306362 219112 218328 729693 685934 1558849 1493292 463798 458134 673566 677611 838293 820942 882503 885228 923679 937660 910485 1010423 2135011 2234806 1293029 1125765 735161 723577 873339 870687 925053 936496 960948 967343 1077634 1084316 4997008 5129887 39.95 71.4 1
13:18:35 2024-01-24 671589 658187 210332 206490 332467 337559 344447 343431 223990 222350 270657 273720 310525 313491 4211216 4543936 6472259 6274733 1131495 1176853 307028 270348 281557 281989 315091 306613 306047 307720 216989 217685 720269 682860 1574300 1497102 464128 456610 673566 676616 839520 820942 880512 885500 925024 943001 911814 1009684 2135049 2241224 1290770 1126001 736213 723580 872097 870724 926368 937697 958824 969448 1079106 1085094 4997008 5141011 39.95 71.4 1
13:18:36 2024-01-24 672858 658178 210337 206346 331659 338579 344412 345517 223299 222635 270657 275593 310996 313455 4224168 4562481 6476161 6270258 1134792 1173875 305590 270539 281407 281519 315308 306577 306802 307720 216618 217719 718613 680908 1562804 1498166 464128 458714 672611 676270 841907 820942 879887 885500 926409 944405 912681 1009684 2132697 2249696 1296420 1124963 736213 724610 871441 870092 925090 935980 956705 971189 1078399 1085167 4989950 5151333 39.95 71.4 1
13:18:37 2024-01-24 671987 658178 210332 206524 331928 338387 344966 343502 223299 222443 270657 279303 310242 316640 4224168 4549118 6481585 6265354 1131495 1173755 306020 270348 281407 281984 315874 306577 306802 307720 216955 217406 721719 681395 1538429 1497523 464128 461148 673294 676579 841907 820942 880549 885500 927017 944597 914340 1009684 2130657 2244626 1315287 1125765 736213 723994 871824 869488 925090 938778 957103 970984 1082192 1083561 5018940 5137021 39.95 71.4 1
13:18:38 2024-01-24 669214 657889 210337 207241 330889 338579 345520 344955 222646 227197 269752 274360 311469 311555 4227182 4596011 6439381 6265077 1147772 1175456 306330 270730 281271 282881 315874 305677 306305 307255 216618 218703 728200 679608 1546520 1491148 460068 456967 673088 673395 839520 825357 881970 881198 929034 948235 912389 1002425 2126627 2235066 1315287 1130298 735085 719481 872619 875621 925053 928529 959581 971596 1085301 1085232 4966527 5145637 39.95 71.4 1
13:18:39 2024-01-24 671662 660117 211353 206168 330965 339126 345208 344955 223265 223104 269788 275526 310525 312979 4224168 4538665 6406982 6284112 1141314 1173755 305590 270730 282539 282969 315394 308384 306802 306327 216955 218363 721971 680908 1536635 1491528 462053 459764 672611 675310 842636 822368 880010 885042 928817 946968 915280 1002425 2122748 2231891 1313368 1136395 737181 717443 873301 878111 922430 928862 956742 975575 1084495 1078871 4957122 5141968 39.95 71.4 1
13:18:40 2024-01-24 668850 658182 210332 205704 333486 338068 344966 343171 223299 222948 270431 275419 309550 313491 4221156 4534663 6416307 6280514 1138442 1174690 305160 274456 282339 282019 315874 309547 305903 308186 216618 218363 724914 678713 1526597 1484440 461498 459045 669720 673395 847877 825619 877705 882527 931678 948418 906422 1003894 2123601 2226334 1305691 1138014 737181 719370 874477 875655 921776 927551 961213 975179 1080587 1078067 4910094 5141968 39.95 71.4 1
13:18:41 2024-01-24 660291 660130 210844 206481 331973 339684 347643 344955 223299 223261 269788 274585 310272 313015 4211254 4489641 6420797 6270258 1122535 1173856 305529 270539 282451 283115 315838 308384 306802 307971 216652 218703 719544 686915 1520646 1474431 461498 459404 670989 679161 847877 821007 875632 887313 934054 943965 903815 1009000 2128364 2211705 1315287 1133488 730975 717443 880551 875000 915844 932812 966752 973756 1077634 1076051 4906589 5132602 39.95 71.4 1
13:18:42 2024-01-24 664392 658182 210367 206164 332981 336578 346562 344955 223334 222635 270693 275998 310019 314926 4217810 4485909 6509561 6265354 1119415 1174690 304801 274456 281442 281126 315586 308347 305580 308222 218534 219044 725214 683349 1589057 1482261 464128 460016 669082 680613 846671 816079 876917 889912 931641 938528 905015 1013347 2130071 2230040 1317206 1131910 732018 720307 878245 869340 920048 933927 965346 972982 1069124 1079100 4957122 5123237 39.85 71.4 1
13:18:43 2024-01-24 662662 658187 210126 206584 331435 336507 347084 343015 223299 223104 270431 275206 311469 312504 4224168 4525391 6509561 6256421 1124212 1173865 306020 270539 282738 281555 316044 306433 306622 308222 216652 219079 730253 684956 1528857 1487263 463357 458365 669558 678641 844266 820868 879532 887944 930246 942630 906268 1013558 2130071 2241150 1315287 1125480 730975 724030 880707 869488 916454 938112 964416 968758 1073024 1072766 4953583 5132602 39.95 71.4 1
13:18:44 2024-01-24 665502 658178 210692 206554 329969 337559 346562 343015 223334 223104 270204 274326 311469 311591 4208213 4528222 6476762 6255975 1128428 1174690 304573 270348 282938 282033 315874 306505 306305 308429 215980 219079 756638 687897 1552410 1491294 462822 459690 671621 679161 841870 818672 884605 889917 926409 939302 907155 1011903 2136293 2239950 1293831 1122282 732018 724580 876376 867023 918857 938629 965104 968758 1073024 1078834 4950047 5132602 39.95 71.4 1
13:18:45 2024-01-24 663584 658182 210367 206589 330933 337594 346841 343015 223644 223261 270657 274551 311469 313809 4217344 4535055 6486108 6256421 1128740 1173774 304538 270348 282738 282138 315874 306505 306658 307255 216467 219044 727984 689257 1538595 1492356 462705 458714 671621 679161 839409 819255 884605 890010 929038 939302 911604 1013347 2136137 2240842 1319125 1121759 732018 720271 876414 870487 921776 937965 963729 967269 1072988 1081394 4973732 5139930 39.95 71.4 1
13:18:46 2024-01-24 669651 658178 210952 206520 331350 340667 345485 343015 223990 222948 270621 274516 311433 313491 4211179 4550607 6481381 6278785 1134755 1176360 306451 270464 281557 281984 315874 306541 306802 307936 218958 218083 711363 683311 1579179 1499230 464788 459144 673529 679161 843666 822692 881454 887387 925679 944561 913109 1007436 2129879 2244477 1319125 1123842 736656 725089 872097 869488 926405 937965 958104 970139 1079164 1085131 5005939 5133554 39.95 71.4 1
13:18:47 2024-01-24 672579 658141 210337 206524 331892 338068 345208 345687 223299 222948 272451 275980 311433 313455 4236097 4568973 6480787 6274050 1144575 1176360 304160 269511 282938 282200 316009 306108 308502 311359 218803 218764 737645 679448 1552412 1502430 465540 456978 673529 674720 841272 824079 882857 880620 927677 947747 910448 1008129 2126627 2252845 1303578 1127885 739009 721837 872619 871141 926405 933927 955739 970176 1084495 1084291 5013555 5141199 39.95 71.4 1
13:18:49 2024-01-24 669177 657921 210328 206524 330893 338579 345485 344955 223299 223889 269752 274516 311906 311555 4224168 4596011 6434621 6264912 1148614 1176360 306020 270730 281271 283402 315694 308957 309156 308779 218803 218869 728200 679448 1556644 1493158 461054 459365 673529 673358 839483 824152 881970 879781 926335 948418 911777 1003835 2123828 2239253 1313368 1128689 735085 719481 872097 875000 923656 928565 957423 972289 1085301 1085058 5015347 5141086 39.95 71.4 1
13:18:50 2024-01-24 669651 660094 210662 206490 329929 338579 345485 344955 223265 223889 269301 274551 311469 311555 4220543 4560353 6402000 6265354 1141239 1176360 305805 270730 282719 283459 315142 308529 306478 308415 218958 218869 731186 683349 1527754 1488550 461388 459656 673088 676085 841966 824447 880825 884170 929038 948149 911092 1002500 2122319 2232002 1313368 1133165 736132 717443 872097 878734 925053 930176 955346 975800 1085202 1081158 4957122 5133591 39.95 71.4 1
13:18:51 2024-01-24 669600 657925 210666 205804 332431 338579 345172 345931 223265 223261 270585 274590 310171 315406 4220820 4532573 6443823 6269386 1136780 1174690 304801 270585 282483 283030 317516 308638 306262 309954 218340 219046 736130 679448 1531967 1492208 462154 456967 667826 673137 848703 824115 875781 881882 934216 946565 903962 1001569 2120032 2228458 1303772 1142414 737181 719481 876340 876243 921776 928529 960986 979501 1085264 1082160 4928905 5139930 39.95 71.4 1
13:18:52 2024-01-24 661502 660561 210328 206132 331901 336507 347608 343431 223110 223261 270204 275980 310961 316494 4208175 4532926 6444283 6260208 1128999 1175432 306437 270585 281849 283370 315802 308239 306766 309981 218494 219552 745529 686915 1567650 1479674 461384 459045 670989 677232 845662 820942 877705 885389 930113 945036 903615 1006002 2128364 2216107 1313368 1138014 732018 718971 881370 876243 917146 928565 966715 975873 1080551 1076015 4898277 5139930 39.95 71.4 1
13:18:53 2024-01-24 666008 658187 211326 206160 332440 338033 346527 343015 224059 222748 270204 275419 310490 314411 4208175 4451211 6462934 6261541 1124100 1178787 306703 270693 284142 281611 315514 308892 306478 309413 218494 218869 725214 684956 1595217 1487263 465437 456967 667789 678571 845100 818635 879495 889280 931678 939302 904940 1013521 2131585 2234494 1317206 1131910 733064 723481 880118 870724 917798 936784 964581 972982 1069050 1080629 4947716 5130552 39.95 71.4 1
13:18:54 2024-01-24 664092 658187 210337 206546 331399 337523 347608 343015 223610 223261 270657 274326 311687 311555 4224168 4535055 6490733 6271027 1131915 1178033 306883 270657 282865 281878 315838 306397 309192 309397 216885 218821 734614 688881 1536300 1493158 463469 456967 673566 678608 841594 819778 883797 889280 924988 937552 910448 1013347 2137656 2240842 1310780 1119364 732018 720344 876340 870487 922158 936641 963729 967269 1072988 1083525 4966626 5156341 39.95 71.4 1
13:18:55 2024-01-24 670076 658223 210372 206481 330665 339639 346005 343015 223990 222948 270657 274516 310961 315223 4224168 4537531 6476487 6285497 1135196 1178033 306343 270240 284142 281843 317625 306433 306802 307650 217106 217685 717732 684329 1576209 1493918 464128 456967 673566 679161 841309 820942 880512 885500 924970 937624 911814 1010423 2131585 2241396 1328720 1125480 735085 722385 872097 870724 925747 936641 960264 970176 1077362 1085131 4994744 5133591 39.95 71.4 1
13:18:56 2024-01-24 671662 658182 210155 206485 331968 338615 344412 344955 223610 222635 270657 275802 310961 314701 4217810 4553208 6480548 6268937 1144575 1178033 304445 270730 283703 281843 315753 306505 306766 307936 218843 218799 734614 679448 1581614 1503138 463798 458370 671658 675310 841309 822950 882503 884207 926409 945740 909122 1007510 2126851 2252882 1307610 1127083 737181 723174 872097 871141 927064 933927 955886 969448 1078986 1083525 5037387 5141199 39.85 71.4 1
13:18:57 2024-01-24 667684 660098 210155 206550 331390 338068 346005 343466 222577 223447 270621 275206 311469 312979 4211216 4589854 6489981 6272959 1144575 1176848 304017 270730 282738 281914 316486 306541 306082 310273 218494 218786 726707 678478 1550075 1503822 462855 458065 671658 673395 839483 825393 883131 881630 926372 947747 910485 1007510 2128364 2254352 1309447 1128985 737181 721874 872619 872413 926405 936373 956421 970176 1082155 1084327 5018945 5139930 39.95 71.4 1
13:18:58 2024-01-24 670674 660080 210337 206490 330893 338579 345520 345481 223299 227517 270585 274135 311906 311555 4227182 4603075 6424653 6272959 1144972 1176286 304694 270730 282140 283476 315609 308094 308901 307185 216920 218516 729693 682860 1529493 1493269 460844 456289 673566 673395 839520 825393 881249 880308 926409 946674 910485 1003969 2123828 2238499 1315287 1128689 735085 719481 873238 874373 925090 928601 956742 972289 1084495 1084327 5013555 5139930 39.95 71.4 1
13:18:59 2024-01-24 668703 659626 210337 206554 330898 338387 346248 344955 223299 223889 269752 274516 311469 313364 4211179 4580833 6415261 6282391 1144153 1174690 306020 270730 280719 283586 315838 308311 308538 307220 217141 218703 729693 682371 1536293 1491800 461393 459728 673294 676270 841370 823276 878600 880492 929038 948418 910341 1002537 2123828 2222218 1315287 1131518 736132 718461 872348 876243 925090 930176 956742 976839 1088384 1081958 4959538 5145360 39.95 71.4 1
13:19:00 2024-01-24 670637 657921 210992 206016 332472 338650 345520 345442 223299 223261 270168 275350 309550 314225 4225376 4541091 6466837 6287907 1137629 1176360 305325 270621 282902 282019 315838 308021 306334 308257 218494 218563 730063 678478 1534057 1491800 461240 458005 669246 674831 847500 824152 876413 880382 932821 948418 906570 1001606 2123828 2220531 1307610 1140790 737181 719217 876340 875621 921776 928529 960986 976605 1084495 1080395 4947716 5126262 39.95 71.3 1
13:19:01 2024-01-24 664387 658437 210372 206490 333992 336542 346527 343466 223265 223261 270621 274551 310525 315442 4225376 4530360 6462320 6265354 1135196 1175432 306272 270730 282539 282019 315838 309365 306622 309484 216652 218668 724914 679448 1530789 1491037 461498 458327 668772 673395 848703 823919 875818 881667 934841 948418 904977 1001606 2123828 2228458 1323140 1144077 736656 719481 876376 876243 921122 928529 960986 978033 1084495 1081394 4928628 5136265 39.95 71.4 1
13:19:02 2024-01-24 662234 659626 210987 206485 331937 337287 347643 345517 223265 227481 270204 274684 311149 314195 4223184 4509158 6457438 6255975 1127552 1174690 306595 270539 282140 282992 315428 308456 306802 308151 216618 219044 726707 686915 1524640 1475478 461054 459404 669720 674631 846298 820942 877067 885596 930113 944561 903999 1006002 2128364 2216107 1296420 1136395 731496 718971 881370 876243 915844 928565 964618 973756 1080551 1076015 4891283 5132602 39.95 71.4 1
13:19:03 2024-01-24 665456 658146 211031 205843 332945 340648 346248 343015 223990 222635 270333 278120 310206 314674 4214079 4470844 6472259 6266537 1122259 1173755 305481 270730 283995 281721 315658 309038 306802 309121 216281 219044 734614 684956 1572281 1487863 464788 456289 669521 678571 843903 819778 879570 886595 929844 939302 906570 1012317 2133101 2234223 1317206 1131518 733588 724543 880840 869871 917140 937965 964618 975104 1072191 1079864 4950047 5130552 39.95 71.4 1
13:19:04 2024-01-24 664553 658218 209969 207671 331973 337015 347643 343015 223334 223083 270405 275517 312130 313348 4220104 4524279 6481381 6255975 1128740 1173755 304538 270549 283740 282037 315091 306505 308429 307720 218958 219763 748030 688389 1542144 1488920 463469 457776 672611 678571 839520 818616 883131 889770 926409 937588 907798 1013347 2136137 2238172 1294537 1119364 732018 723174 876376 871177 921122 939292 962588 968721 1076107 1081995 4983165 5136265 39.95 71.4 1
13:19:05 2024-01-24 671031 658209 210710 206485 330969 339675 345485 342798 223818 223047 270441 276684 311326 313825 4216709 4537484 6471116 6274733 1134792 1175432 306883 270539 281442 281984 315874 306613 306802 308186 216955 217685 721719 682860 1545527 1499507 464128 457003 673566 676579 841370 820942 881175 885500 926409 944405 913182 1012625 2130071 2244928 1300187 1125480 737181 724543 872097 869834 924960 938112 955346 970176 1075901 1088242 5015233 5126224 39.95 71.3 1
13:19:06 2024-01-24 667648 657957 210302 206593 331928 338033 348861 346874 224546 224096 270513 275944 312018 314441 4229523 4609393 6452251 6265354 1149864 1178033 305590 274988 281904 282284 316044 306144 308538 309798 216652 219044 737645 678478 1563400 1499656 461498 457955 673088 673395 839520 825393 883169 880382 926409 946601 913182 1004571 2126851 2250062 1317206 1128414 737181 720307 873857 875000 923656 933963 956742 972982 1085301 1085131 5009976 5126299 39.95 71.4 1
13:19:07 2024-01-24 669651 658150 210332 206550 331372 341132 348861 345822 223749 223225 269644 275531 311326 312836 4225863 4532573 6406982 6264364 1140070 1173719 305160 274492 282539 282055 315874 309803 306334 309803 216618 218363 715415 680908 1537419 1492208 462811 459764 669720 675088 847500 825357 877067 881667 930113 946299 907859 1003782 2122319 2228458 1309529 1140790 737181 719481 876340 878734 922430 927839 959581 975910 1084431 1081195 4953583 5139930 39.95 71.4 1
13:19:08 2024-01-24 666277 658187 210750 206386 333740 340377 348614 346910 223196 223889 270477 276755 311291 314267 4217810 4516399 6439157 6270258 1132268 1173842 306020 274758 282140 283278 315874 308384 306802 308186 216281 220106 755051 684956 1544025 1475861 461498 459045 668502 675790 846298 823276 879570 885500 934179 945740 903615 1007473 2124577 2219067 1321044 1138014 733064 719481 881096 876243 917140 928529 964581 977006 1081353 1078337 4878392 5125012 39.95 71.4 1
13:19:09 2024-01-24 666008 662399 211411 206953 332693 338508 347186 342906 223921 223225 270441 276117 310348 314746 4199145 4458344 6453609 6284112 1119415 1175420 306437 270348 282267 282965 315838 309803 306658 308257 216618 219044 726707 688881 1543838 1483645 464788 459764 669720 680125 847500 818616 877067 886595 932821 937552 905127 1010841 2132827 2223723 1292653 1134778 732997 721874 880118 874380 919817 935319 969583 973756 1076107 1079100 4924229 5128981 39.95 71.4 1
13:19:10 2024-01-24 665981 663376 210118 206451 333812 339444 348514 345931 223852 223189 272116 275100 311433 314890 4211254 4517902 6518111 6255975 1125817 1177124 304573 274528 286787 282881 316521 306541 306802 309157 216618 219728 743529 687897 1539869 1489686 463469 455577 670669 677611 842599 820670 881212 888217 930357 937660 909542 1012354 2133101 2239764 1317206 1125480 732018 724580 878868 868604 919817 937507 966028 971596 1076107 1080395 4947716 5127438 39.95 71.4 1
13:19:11 2024-01-24 667843 662432 210556 207533 331256 338199 348479 344883 223852 223189 270621 274967 311113 311555 4217269 4525391 6471501 6255975 1130312 1173838 304573 274492 286382 283098 315874 306577 307018 309365 216618 219763 746077 688881 1574149 1488920 463798 457003 672611 680613 839520 819778 883834 888254 927722 937394 909159 1010878 2133101 2256358 1313368 1120959 732018 721874 876376 873724 922430 937965 964416 968721 1076003 1081995 4961906 5147941 39.95 71.4 1
13:19:12 2024-01-24 669890 663376 210851 206451 331256 340249 347150 344883 224025 223104 270730 274585 312153 314775 4223597 4537611 6462934 6265392 1134755 1178032 305804 270477 281557 282019 315091 306613 306802 307720 217327 218445 724914 683349 1566187 1493918 464788 457003 673566 678608 841907 820942 883797 888200 926409 944405 913182 1012625 2133101 2246224 1294537 1125480 737181 724543 873238 871177 926339 937965 960264 972707 1079164 1086703 4999853 5126149 39.95 71.4 1
13:19:13 2024-01-24 671838 661967 210851 206442 331830 338436 344966 343431 223990 222635 270500 276260 311037 313419 4214802 4549700 6452251 6260886 1134755 1175432 306451 270348 281477 282112 315874 306613 306802 307755 217292 217685 727856 682860 1541063 1493918 464788 457682 673566 678608 840775 820942 882503 885596 925716 945073 913182 1013347 2131585 2242098 1317206 1125480 736656 724030 872619 869871 926308 937411 957460 970176 1078222 1089885 5016523 5137299 39.95 71.4 1
13:19:14 2024-01-24 669600 661971 210192 207026 331933 338615 346562 344500 223080 223432 270477 275593 311469 313455 4214084 4577771 6471614 6260886 1146209 1176290 304196 274601 282938 282019 316044 306577 306802 308186 216955 219079 715415 678478 1561786 1501681 464128 456967 673566 675310 841926 825393 883834 882954 926285 945161 911814 1008984 2127047 2256079 1307490 1128689 739285 723481 873857 873687 928316 936641 955346 970213 1083697 1090587 5009041 5144628 39.95 71.4 1
13:19:15 2024-01-24 671031 660561 210961 206559 331695 338615 348591 345822 223887 223261 269752 275488 311469 313956 4224168 4532573 6406982 6284112 1141276 1174690 305805 274722 282938 283484 315838 309839 306802 307720 217292 218703 724914 679448 1530821 1488772 462811 461323 673566 674399 845699 824809 879570 884244 933159 946565 907835 1001606 2123828 2230040 1307610 1138014 737181 718971 873857 878734 925090 930176 960264 979914 1088405 1085121 4943661 5133554 39.95 71.4 1
13:19:16 2024-01-24 661811 658110 211031 206524 331686 337050 349112 343466 223076 223889 270657 275002 311250 314303 4224168 4530360 6425409 6274733 1132268 1174690 304114 270111 282140 283348 315874 308420 306802 308222 215980 219763 753464 684956 1571434 1475861 461498 461323 668772 674631 846298 820588 879570 888018 934179 947078 903962 1007510 2130071 2222111 1311448 1138014 733064 719260 880666 878111 917140 930031 969208 979176 1083771 1078269 4896032 5126224 39.95 71.4 1
13:19:17 2024-01-24 664120 658259 210848 206511 333740 338199 347572 343431 224025 222635 270500 275350 310561 314926 4208796 4457041 6490181 6256421 1122259 1173722 305374 274528 281477 282055 315091 308856 306334 309400 216618 219079 734614 684467 1557645 1484477 465450 457003 668772 679644 846298 819778 877977 889513 930113 937552 906570 1017013 2133101 2234494 1317206 1131518 734288 724580 880643 870524 920375 939110 969208 975762 1074512 1082123 4957176 5111607 39.95 71.4 1
13:19:18 2024-01-24 664120 658223 210741 207599 331722 337559 347679 344955 223805 223225 270657 278947 312416 312504 4217810 4525391 6480825 6246597 1129037 1174690 304573 274456 286419 282055 315788 306397 306340 308257 216281 219763 748030 687897 1549574 1488920 463469 458714 671658 678128 841599 819778 883834 889550 927677 937624 910191 1010878 2133101 2242098 1302070 1120651 732018 723445 878326 871926 923693 939110 966482 970027 1075960 1085206 4966527 5136265 39.95 71.4 1
13:19:19 2024-01-24 673154 662312 210596 206498 330933 339639 346786 342870 223956 223104 270621 274516 311433 313015 4208138 4525391 6467141 6264912 1131962 1176253 304573 269968 281372 282033 315874 306577 306802 306755 217327 218328 724914 686915 1546454 1493918 464788 458291 675002 678608 839483 820942 885056 888027 927677 942964 913145 1013347 2133101 2239764 1304122 1125480 735085 725126 875167 871852 927027 938519 960762 971959 1078781 1088315 4990289 5138461 39.95 71.4 1
13:19:20 2024-01-24 671763 658105 210332 206520 332643 338436 345485 343466 223800 222599 270693 275731 310961 313455 4211441 4543936 6462195 6255975 1134755 1176377 306451 270730 281407 282244 315874 308347 306802 308186 218843 217989 717183 682371 1549857 1500296 465119 458062 673566 676579 842599 823276 881212 887387 929038 945073 914228 1012587 2133101 2246872 1311486 1125728 739380 726401 874545 871963 927686 937856 961379 971959 1081391 1090555 5006400 5137299 39.95 71.4 1
13:19:21 2024-01-24 667476 660557 210155 207353 332440 338579 346527 344983 223265 223290 270693 275980 311433 313491 4199257 4571753 6486108 6255975 1141314 1175982 304624 269511 283740 282019 316044 308347 306974 308186 217106 219044 737645 679448 1559104 1504894 464128 456289 672611 676270 841907 826600 882466 884244 927722 947747 911131 1010423 2126973 2253938 1305691 1131660 740440 724360 873339 874447 929006 936191 958470 974857 1083653 1085094 5004247 5126224 39.95 71.4 1
13:19:22 2024-01-24 669417 661498 210328 206554 331937 338579 346491 346287 222955 222792 270585 274360 311906 312943 4211179 4596465 6425334 6255975 1151133 1176360 306020 274880 281669 283476 315749 306541 306305 307685 216955 219044 728200 681061 1550761 1493918 461498 458327 673566 673395 843104 826564 882466 880345 929038 952029 912461 1001606 2126851 2242462 1311448 1132216 736213 721527 875828 876791 927027 935457 959506 975800 1088384 1084291 4961879 5138461 39.95 71.4 1
13:19:23 2024-01-24 673129 658141 211649 206485 331928 342072 345485 343431 223610 223261 270168 276260 310996 312504 4217570 4535375 6406778 6274733 1142943 1174690 305805 270730 282669 282810 315394 309329 306658 307220 217327 218363 726385 679448 1549426 1491800 462811 459800 673566 676270 845100 824115 879570 882954 931682 948418 907798 1001606 2129411 2232213 1315287 1140449 739285 719444 876801 879947 926368 930176 960948 978941 1086820 1084291 4951252 5149033 39.95 71.4 1
13:19:24 2024-01-24 666277 658150 210337 206343 333987 337523 345520 343466 223265 223261 270621 274967 310237 315406 4214802 4530974 6453325 6255699 1135158 1174690 304860 274564 282738 282055 315874 308311 306550 309590 217878 219044 723443 679448 1534689 1491148 462589 458327 669246 674831 848703 825357 876451 882917 935540 948418 906951 1005215 2127892 2233477 1298015 1144523 736213 722553 878831 878000 921776 928601 963729 981316 1085227 1081394 4913076 5122565 39.95 71.4 1
13:19:25 2024-01-24 662505 657925 211031 206303 332467 338068 347293 343015 223800 223261 270168 275384 310961 313491 4212017 4463892 6434958 6265354 1119415 1174690 305494 269968 281407 282846 315838 309329 306802 308257 216583 219009 725214 688881 1538061 1479678 464128 459764 669720 679607 847500 820088 877067 889513 934179 942520 904828 1012577 2135952 2219476 1380535 1136766 732018 722553 878868 873687 919817 933891 970632 975836 1079164 1079100 4912202 5123237 39.95 71.4 1
13:19:26 2024-01-24 664120 658214 210293 206490 333992 337559 346527 343206 223644 222287 270657 274967 310490 315148 4196115 4480070 6500236 6261019 1122296 1174690 306667 270730 281407 281665 315091 308347 306802 309157 216583 219044 736130 685311 1538203 1488920 465450 456967 669246 678571 846298 820942 878600 886559 933516 942520 910303 1016208 2135952 2241923 1294537 1131910 735161 724506 881370 871333 919720 939292 966678 975104 1072191 1082163 4947716 5121173 39.95 71.4 1
13:19:27 2024-01-24 664383 658178 210293 207798 332440 340136 347643 344955 223299 223261 270621 273755 311942 312468 4208796 4525944 6453609 6265354 1128703 1173755 305494 270730 282103 282846 315091 306577 307233 307255 216955 219044 719544 688881 1541014 1491800 464128 458363 675444 678608 839483 819778 887137 891752 929421 943965 912350 1014720 2135952 2241247 1311486 1122558 734112 722421 878868 874410 924396 938629 965793 970946 1081428 1085167 4985338 5139930 39.95 71.4 1
13:19:28 2024-01-24 673340 658259 210363 206550 332674 340117 344930 344955 223800 222635 270657 275130 311179 313491 4208325 4543936 6457661 6256013 1134755 1173719 306199 270730 281685 281984 317661 308347 306802 308186 216920 217685 717183 682371 1540756 1501007 465450 457003 673566 677095 842599 824372 884568 888833 928928 944224 918568 1010274 2132638 2250062 1322963 1127083 738758 724543 874545 871067 926308 938629 959765 970027 1078986 1089783 5004150 5141199 39.95 71.4 1
13:19:29 2024-01-24 668911 660557 210150 206559 331937 338579 346527 344983 223265 223447 270730 274684 311942 313455 4202139 4574519 6471539 6265354 1140730 1175149 304660 274952 286774 281984 316044 306541 306974 308222 216920 219044 728200 679448 1576334 1506342 464128 456931 672611 676122 842357 828561 886503 885042 927575 948345 914340 1009722 2129879 2254352 1337282 1129792 740440 724470 873960 873031 927723 937841 955346 972982 1084532 1085058 5015351 5156341 39.95 71.4 1
13:19:30 2024-01-24 671712 658150 210337 207195 331435 338615 345556 345442 223299 227357 270204 274551 311469 312504 4220820 4586633 6430036 6255975 1147735 1173755 306020 274492 281271 283710 315658 306505 306769 307255 216955 218856 728200 681061 1545398 1493269 461171 458005 674965 674609 843956 826794 883974 882527 928928 949933 914340 1006046 2123828 2234494 1307955 1131518 736656 719481 873857 876243 927686 928637 958142 972982 1087612 1087972 4992467 5139930 39.95 71.4 1
13:19:31 2024-01-24 673340 658114 211362 206524 331435 340648 345520 343431 223334 227481 269788 274585 311469 311555 4205250 4576721 6397656 6274733 1141701 1174690 306020 274492 283124 283710 315838 308347 308538 307005 217292 218703 731902 682371 1532745 1493918 462297 462635 675788 678604 845505 825619 883343 885315 931369 951068 909766 1001606 2126851 2232227 1315287 1134778 737181 718971 875828 878367 926271 928529 958142 973027 1088127 1086703 4992467 5140921 39.95 71.4 1
13:19:32 2024-01-24 673335 660561 211357 206520 331399 338650 346248 345687 223644 223261 269788 276935 311215 312504 4208250 4532573 6416405 6284112 1141276 1174690 305768 274722 282938 282881 315838 309803 306802 307720 217712 218668 715919 679448 1548883 1495549 464054 463293 673529 677232 846788 825619 880750 885042 934327 949760 910191 1006002 2129134 2228458 1311448 1139637 738758 721015 876376 878734 922430 928529 959765 979501 1086070 1081958 4945372 5132602 39.95 71.4 1
13:19:33 2024-01-24 665976 658150 211102 206524 334028 336542 347084 343502 223644 223011 270657 274585 310561 315478 4223597 4511378 6434958 6255975 1136780 1176290 305124 269546 282539 282868 316181 308347 306658 309626 216652 219079 725214 681395 1546474 1490627 462818 458901 668626 676270 848703 825703 876880 885320 936866 947747 903926 1005656 2123828 2222181 1325096 1138014 736213 719481 880744 876243 919817 928637 963729 979464 1082192 1080629 4888019 5126893 39.95 71.4 1
13:19:34 2024-01-24 667076 658182 210992 206198 332981 338579 346562 343015 224059 223261 270621 275419 310525 314447 4211554 4444967 6453609 6260886 1119140 1174690 306020 270348 281566 282024 315838 309074 306802 308186 216618 218856 725214 689257 1576887 1491037 466113 459620 669646 681098 848666 818432 879495 892295 932821 937588 907598 1015482 2133101 2228574 1293831 1134335 735085 722421 880744 871177 919546 936641 964581 973756 1072988 1080629 4938311 5123237 39.95 71.4 1
13:19:35 2024-01-24 662468 658178 209964 206511 332981 337050 347380 344955 223299 223104 270657 275014 311215 315373 4199182 4511715 6490457 6246597 1127425 1174690 304573 274456 282938 282810 315567 306469 306983 308186 218494 219482 751155 689257 1540613 1484329 464128 459365 673051 680129 841870 820359 883834 889550 927714 943187 915558 1013347 2136137 2246336 1300187 1121411 732018 723445 878868 872449 921776 939292 965104 970176 1078127 1081958 4957122 5126893 39.95 71.4 1
13:19:36 2024-01-24 667721 658254 210844 206559 330960 339675 346562 343015 224025 222948 270657 276225 311250 311555 4211441 4525391 6453609 6255975 1128740 1173778 305494 270539 280943 282130 315056 308347 309374 309397 220086 218799 728200 688881 1551143 1493158 465028 460724 675481 681098 839483 820942 886392 888833 929038 942964 915166 1012354 2139178 2239253 1305837 1123879 735085 723211 873857 870524 925090 937965 962588 972289 1075901 1088242 4975707 5141878 39.95 71.4 1
13:19:37 2024-01-24 671552 658214 210328 206520 332710 338579 345485 343466 223956 222748 270657 274326 311469 315297 4199257 4534663 6453609 6256421 1133142 1176889 306020 270539 281680 281984 317553 306000 309106 310309 218803 218036 715754 682860 1550076 1502430 465338 459906 673566 676579 842636 824152 884568 887655 929038 945740 913145 1011790 2131585 2246432 1307720 1125728 738232 724580 873238 871141 927695 939023 958142 970213 1078986 1089783 4989880 5136265 39.95 71.4 1
13:19:38 2024-01-24 671712 658223 210302 206520 331928 338579 346284 345312 223990 222635 270657 273755 311215 313491 4220582 4553208 6472259 6252054 1144575 1174690 304695 274564 282756 282563 318524 306325 308538 308116 218958 218939 737645 679201 1550075 1506710 464128 458714 673088 675310 841759 827810 883797 882917 926409 948235 913182 1009703 2127010 2253938 1333292 1128689 739285 723481 873857 873714 926271 935980 955346 970213 1082155 1088242 5009976 5126262 39.95 71.4 1
13:19:39 2024-01-24 668703 660557 210332 207169 331699 341102 346005 343466 222611 223261 270693 275786 311433 313455 4217810 4590343 6462934 6256421 1145758 1175432 304837 272225 282523 282695 318560 306433 308175 308081 218803 219552 728200 679448 1532008 1503138 461723 456967 673294 675125 841907 826564 885761 882407 928270 946601 913145 1007473 2123828 2252882 1305691 1128689 738232 720344 875446 875000 925747 933963 955346 971883 1084532 1085131 5004150 5132326 39.95 71.4 1
13:19:40 2024-01-24 669688 658150 210337 207313 330929 338615 346041 344955 223299 227517 269788 274585 311504 311555 4214802 4573517 6388331 6265077 1143677 1177048 306437 270585 282902 283604 315730 308202 308502 309251 219112 218869 729693 682371 1550516 1488735 461314 459548 673492 676751 842599 822950 880638 884097 927378 946565 907563 1003253 2123828 2222218 1315287 1133971 737181 718461 872619 877487 925090 930176 959581 973793 1085301 1081958 4947716 5122565 39.95 71.4 1
13:19:41 2024-01-24 669124 661085 210848 205804 332463 338579 344966 343431 223299 223261 270621 275522 309550 313491 4208796 4523248 6420797 6250822 1136250 1178787 304981 270730 282429 281914 315838 306433 306658 309701 218185 218856 723443 679448 1540534 1490232 462663 458327 668772 675310 848703 826768 877067 882954 935576 948418 904977 1003068 2120812 2230040 1321184 1144077 736132 719217 878868 876243 921122 928565 963042 978070 1084532 1080629 4900411 5126525 39.95 71.4 1
13:19:42 2024-01-24 662238 658137 211022 206490 332710 338104 347643 343171 223110 223732 270204 275257 310525 313491 4199145 4502224 6439493 6269075 1123010 1176360 306055 270467 284545 282938 315573 309111 306694 308222 216618 218891 736130 688881 1560610 1483030 465450 459800 669720 680644 848703 818616 877067 889403 934179 939083 906570 1010878 2133101 2222111 1317206 1133971 734040 722421 880744 873724 919817 935319 967441 973793 1075308 1080358 4926574 5133855 39.95 71.4 1
13:19:43 2024-01-24 664120 658214 209995 206559 333486 340166 347608 344955 223334 223261 270730 275206 311504 314447 4199257 4516118 6499734 6269052 1125742 1177196 306883 270693 283214 282704 318524 306361 306340 308186 216467 219763 738144 689257 1538595 1488920 464128 458714 671945 678498 841907 819778 883797 888883 928767 937624 910341 1010878 2137656 2241827 1315287 1122245 732018 724506 880118 871141 921776 937543 963896 969485 1076107 1081958 4950047 5126893 39.95 71.4 1
13:19:44 2024-01-24 669454 658214 210328 206485 330933 338650 347328 343015 223834 223104 270621 275199 310996 311301 4211577 4518047 6452251 6263526 1131924 1177159 306595 270621 283740 281874 315056 308347 306802 306791 217782 218799 721971 686424 1542924 1493918 464128 460669 673956 678645 839520 820942 885131 885500 925061 944405 913182 1010841 2135863 2238209 1302273 1125480 736132 724543 873857 870524 926405 937965 963729 970213 1079164 1085167 4978224 5118908 39.95 71.4 1
13:19:45 2024-01-24 673607 660410 210185 206520 332009 338650 344930 344955 223644 222635 270730 273755 311215 313455 4212458 4552834 6489981 6263526 1144153 1179709 304481 270730 282938 281984 315567 306541 306802 310273 218803 219044 726707 678963 1531100 1508229 464128 456646 673088 676270 840775 825160 884464 882954 927722 945197 912927 1010423 2127047 2252882 1313359 1129873 739285 723481 873857 873724 926308 936641 955346 970213 1080551 1088242 4997008 5132602 39.95 71.4 1
13:19:46 2024-01-24 668062 658146 210185 206593 331435 338104 346527 343502 222577 223261 270693 275206 310996 312539 4208161 4579890 6452829 6263526 1148256 1178033 305590 274830 281308 282288 315126 306252 309192 309324 216955 218703 754328 680092 1550402 1498166 461498 456967 673566 673137 839520 825430 883834 880382 927722 946372 913145 1004534 2126095 2241359 1315287 1128269 737181 720271 873857 876243 924924 933963 958179 972982 1085276 1085131 5004150 5122565 39.95 71.4 1
13:19:48 2024-01-24 671987 657646 210332 206520 330933 338650 345520 344955 223334 223261 269788 274967 312153 311591 4208796 4553714 6396731 6272959 1142943 1173719 305590 270549 282539 283462 315730 308347 306802 307290 217141 218785 731186 681061 1543745 1491800 461498 459836 673566 674631 843903 824189 879924 885672 928070 948418 909159 1004119 2127047 2230040 1313368 1136395 738232 718971 873857 878734 926221 930176 959544 979539 1085301 1083525 4944184 5137525 39.95 71.4 1
13:19:49 2024-01-24 668173 658141 210363 206168 334028 337594 345485 343502 223334 223104 270536 275419 310525 314483 4209871 4517860 6452829 6264912 1136334 1174596 305124 270585 282902 282152 315838 308420 306334 309617 218340 218703 721971 679448 1541616 1491800 462811 459081 669720 675310 848703 825430 877067 883083 934179 946637 906570 1008349 2122319 2220568 1305691 1142451 738483 720307 876376 876243 922430 928637 960986 978070 1085301 1081958 4924229 5123237 39.95 71.4 1
13:19:50 2024-01-24 663916 657885 210381 206520 333987 336542 346527 343537 223529 223261 270657 274551 310055 315225 4219331 4524504 6452829 6255975 1135196 1177108 303803 274686 282140 282921 315874 308588 306766 310095 216652 219079 744298 679448 1552508 1489031 461498 458399 668772 675310 849086 824189 876442 885500 935576 947747 903727 1004534 2124652 2231622 1319228 1142451 736132 719217 880118 878734 922430 928637 963729 978804 1082192 1079058 4894778 5119502 39.95 71.4 1
13:19:51 2024-01-24 661567 658187 210697 206346 332936 338104 347394 343015 223644 223261 270240 276684 310712 314195 4214079 4461695 6420760 6265354 1121996 1176360 305921 269968 286787 283236 315766 308892 306802 310382 216467 219079 726707 688603 1536737 1475478 463798 459836 671182 680410 848101 818616 877067 889550 934216 937696 904977 1010423 2131585 2219252 1328436 1133971 731496 719762 878868 875621 919165 933963 968893 976642 1078222 1079100 4914622 5111607 39.95 71.4 1
13:19:52 2024-01-24 662505 658029 209671 206490 332684 336542 347084 343015 223334 223104 270477 274994 311184 314231 4204673 4514536 6490129 6233043 1129037 1173856 304608 270585 283357 282916 315874 306505 308974 307685 218340 219539 764970 688881 1536635 1492208 463798 456967 673088 679607 839483 819778 883797 891479 927722 937588 910485 1015632 2137656 2243651 1289331 1121759 733064 722405 876376 873031 922430 937965 965104 969864 1074509 1081922 4947609 5121173 39.95 71.4 1
13:19:53 2024-01-24 669168 658218 210774 206485 329934 340153 346491 343015 223783 222663 270405 276613 310819 314737 4207276 4523305 6451819 6264912 1131962 1175432 306739 270657 281407 282068 315874 306577 306802 307255 217292 218293 724914 684329 1561089 1498166 464677 457003 673566 678091 841907 820942 885056 888115 926372 943001 913145 1013347 2133101 2243688 1317206 1125480 737181 724543 873857 871104 927064 938076 958142 970176 1079164 1088242 4990025 5156611 39.95 71.4 1
13:19:54 2024-01-24 669807 658182 210297 206524 331901 338579 348861 346874 224914 224061 270477 275715 311326 312836 4216709 4590298 6433386 6246597 1150311 1177996 306020 269511 281705 282846 315753 306469 308538 307936 216920 219009 731186 678478 1549331 1493918 461498 456967 673566 674831 842195 826564 883760 880345 927722 946601 912837 1005965 2128364 2244588 1292653 1131104 737181 720271 873857 876243 926271 933927 958142 974371 1086841 1086624 4973869 5128981 39.95 71.4 1
13:19:55 2024-01-24 673607 658146 211466 206485 332452 341616 348641 346311 223749 223189 270477 275350 309842 314267 4216709 4511415 6434958 6265354 1138442 1176360 305088 270910 282539 282932 315874 309766 306550 308186 216583 218328 722365 679170 1541181 1492097 462811 459368 669720 676959 848101 825357 877067 882881 934142 946529 906570 1004497 2120032 2222144 1309529 1142451 737181 720234 876376 876243 922430 928565 960948 978729 1087612 1081958 4938311 5111569 39.95 71.4 1
13:19:56 2024-01-24 665027 660561 211219 206352 333185 339167 348861 346665 223162 224204 270251 276755 310783 313789 4211441 4515099 6425409 6264912 1128961 1174690 306667 269289 282140 283710 315838 308347 306802 308151 216618 219728 745529 685934 1531378 1475566 461498 461323 669720 674631 846298 820942 878943 888018 932125 945740 903962 1007473 2130071 2219252 1305691 1138014 733064 719923 881370 878111 917015 928529 964618 975873 1078986 1078418 4876147 5107961 39.95 71.4 1
13:19:57 2024-01-24 664387 662363 211367 206317 333157 339684 346420 342906 223887 221763 270283 276755 309842 314782 4202063 4451856 6514176 6251595 1124212 1173719 306020 270730 282938 281972 316009 306288 306802 309798 217878 219044 744298 686424 1533512 1484698 464128 456253 669246 676579 843830 820942 879613 889280 930040 937660 908504 1018548 2133101 2239764 1294537 1127083 733834 725607 880744 870724 919128 937507 965991 974371 1069844 1078834 4945372 5113721 39.95 71.4 1
13:19:58 2024-01-24 664080 663059 210091 207388 331753 339444 347501 344846 223507 223154 270441 275100 311433 312504 4202063 4513260 6453004 6246597 1129244 1175524 304608 270730 282938 282253 315874 306180 308538 307220 218185 219044 741221 688881 1537682 1488647 463798 458005 673566 678608 839483 818616 883797 888846 926372 937588 912461 1014908 2136137 2243688 1302070 1119088 732018 720271 876376 871141 920993 936641 963729 968684 1074509 1078834 4947716 5132656 39.95 71.4 1
13:19:59 2024-01-24 670076 662170 210227 206416 330746 339496 348367 342870 223852 222613 270549 276367 310525 313455 4198981 4522545 6462495 6246597 1131962 1177124 306451 270348 281407 281737 315874 306577 306802 307220 217292 218328 723443 684679 1530869 1493918 465119 457682 673566 680092 841309 820942 883760 887484 924988 943001 913182 1012625 2133101 2240473 1307720 1125480 736132 723994 873857 870870 926405 937965 960986 971596 1080643 1085131 4988022 5138461 39.95 71.4 1
13:20:00 2024-01-24 672468 663114 210188 206416 331794 338436 346892 346910 223231 223104 270657 275593 310206 315708 4202063 4569936 6467417 6242567 1150311 1176360 306451 274601 281235 282965 317661 306469 308538 307720 216955 218728 728200 679448 1552910 1493918 461384 457646 673294 674831 841334 827186 883797 881740 929038 946637 913109 1004497 2126095 2231706 1317206 1128689 736656 721015 874825 876243 926405 928637 960948 974744 1087612 1085167 5002349 5131654 39.95 71.4 1
13:20:01 2024-01-24 671002 660561 210851 209008 331220 339974 346491 344955 223265 223261 269752 275384 311291 313624 4214802 4537568 6397439 6265354 1141239 1175420 304281 270730 282938 283710 315838 309292 306802 307220 217292 218703 728200 681395 1547302 1489793 462700 459836 673566 677232 845100 824772 880220 885504 929419 948418 909159 1001606 2128090 2232002 1315287 1138014 739285 719481 875097 878734 926405 930176 960986 976642 1085301 1083702 4937443 5131654 39.95 71.4 1
13:20:02 2024-01-24 664281 660525 210811 206382 332297 336507 347643 343431 222577 223710 270333 276648 310525 313455 4205437 4521387 6434958 6246597 1132268 1175149 306020 274952 282140 283278 315838 308347 306320 308151 216281 220414 751877 683979 1556128 1479002 461498 459728 668772 676751 846298 823091 877977 885500 935503 947078 903962 1007510 2130071 2222513 1321184 1138390 732018 719481 880666 878734 917103 928637 964581 976605 1083660 1079095 4881126 5122221 39.95 71.4 1
13:20:03 2024-01-24 666377 662441 211150 206125 332909 338068 346527 343015 223818 222315 270585 275384 310490 314447 4208438 4448260 6481585 6255975 1118306 1174690 306020 270348 282267 282019 315838 309292 306802 309157 216583 219044 726894 688881 1540499 1489031 465450 459764 669720 680608 848740 819778 879570 892111 934179 937588 904940 1013074 2133101 2228096 1293831 1133971 735085 722421 881370 871141 919546 936641 964581 977006 1075966 1082932 4933581 5122221 39.95 71.4 1
13:20:04 2024-01-24 662513 658150 209973 206524 332945 336542 349356 342762 223231 223261 270621 273755 311942 313440 4199075 4519834 6444008 6246597 1129843 1174690 304573 270539 282938 281997 315874 308347 306983 306327 216652 219079 736130 688881 1564531 1492208 464128 458327 673566 678645 839483 819778 885093 889513 926322 937588 913145 1012317 2133101 2240473 1313370 1119364 733588 722385 876376 871141 922430 938629 964917 971883 1078832 1085232 4976095 5122221 39.95 71.4 1
13:20:05 2024-01-24 672065 658187 210302 206490 332351 340380 344930 344955 223644 222635 270657 276419 310819 313235 4205437 4534663 6453609 6251514 1131495 1174690 306020 270730 281372 282055 315874 306613 306550 307936 219112 217685 721719 682371 1549913 1498879 465119 458062 673566 677574 842599 823276 881212 885596 929038 945740 913182 1010423 2129879 2243688 1315253 1125480 737181 725336 871384 869834 927649 940110 958358 971921 1083771 1086520 5004474 5111569 39.95 71.4 1
13:20:06 2024-01-24 667684 657925 210385 207424 330889 338033 346527 343431 222577 222762 270513 275206 311215 312979 4208438 4581026 6462934 6246597 1142943 1175149 303946 274601 282938 281984 315788 306577 308888 308186 216955 219044 726707 678478 1568281 1501681 463469 456289 673088 675310 841907 826757 885093 882954 929038 946565 911777 1010423 2129879 2252882 1331297 1128985 739285 723994 873857 876941 928969 940110 959840 974296 1088310 1088315 4953630 5132602 39.95 71.4 1
13:20:07 2024-01-24 670989 660451 211653 206134 331937 339639 345450 345822 223472 223261 270621 275488 310019 313491 4211441 4521124 6434958 6265354 1137352 1176360 305590 274492 282938 282846 315766 309803 306334 308257 216618 218328 715218 679448 1534155 1491037 463469 459728 671621 676270 848468 826564 877067 882954 934179 946565 907859 1005249 2123828 2220531 1309529 1143264 739285 720271 878952 876941 926330 933472 963616 978618 1086858 1084463 4907696 5123170 39.95 71.4 1
13:20:08 2024-01-24 663804 660094 210926 206481 331973 337559 348514 345442 223110 223732 270204 275193 310525 313924 4202063 4474088 6425455 6255975 1122836 1171359 305459 270730 281849 283278 315838 308384 306802 308186 216583 218856 711026 687897 1549790 1475478 461498 459800 671145 677611 847500 820359 877067 888018 934841 943037 906570 1007510 2128364 2213003 1290770 1134778 732018 719333 884577 876941 917761 934133 969246 978552 1079053 1078954 4886714 5122221 39.95 71.4 1
13:20:09 2024-01-24 664080 658187 210332 206168 333667 339684 347049 344955 223299 222635 270730 276613 310272 315634 4196072 4473042 6490910 6237218 1119415 1174690 306451 270730 281407 281091 315550 308311 306766 308222 218534 219044 742952 684956 1565568 1484440 465450 457003 668772 678645 846298 820359 878563 890811 930113 937588 906570 1013795 2133101 2234494 1309529 1132216 735687 725642 881370 871963 918413 937856 968076 974221 1074512 1082160 4938311 5113872 39.95 71.4 1
13:20:10 2024-01-24 664203 658187 210745 207349 330933 338341 347608 343015 223299 223047 270431 275273 311469 311047 4205437 4498638 6444283 6246597 1128703 1173755 304573 270348 281407 282019 315595 306613 308937 308996 217292 218703 725214 688881 1538100 1492356 464128 458363 675002 679607 839520 820423 885761 888217 926372 937660 913145 1012080 2133101 2233218 1291180 1125765 736213 723335 875828 871963 922356 939219 963616 971264 1076070 1083525 4976151 5122865 39.95 71.4 1
13:20:11 2024-01-24 671987 662436 210328 206485 331968 339639 345208 343015 223800 222635 270621 273789 310490 313455 4199444 4525391 6457886 6251514 1131686 1173755 306236 269968 281407 282094 315874 306577 306802 307255 217327 217650 715919 683349 1575553 1493918 465119 458005 673566 678608 843232 822692 883797 888115 926409 945073 913219 1011903 2133101 2249131 1308810 1128179 737181 724396 874582 873204 927412 939183 963042 972982 1079164 1088242 4983161 5125310 39.95 71.4 1
13:20:12 2024-01-24 673129 658214 210657 206485 331964 338377 344966 343431 223644 222635 270657 274555 310961 315435 4199444 4522175 6439157 6246597 1132769 1177243 306236 270539 282479 282028 315874 306613 306550 307971 217292 217685 691281 682371 1562369 1498166 465119 458363 673956 678608 842636 822692 883797 888018 930357 945740 913219 1011903 2135740 2250732 1322963 1125765 737181 724396 874584 873204 927686 939292 960948 972289 1080643 1088132 4972117 5130552 39.95 71.4 1
13:20:13 2024-01-24 672615 658182 210332 206490 332467 338579 345485 343431 223990 222948 270657 276350 310525 313455 4205437 4528222 6453609 6251514 1133105 1173755 304730 270348 281442 281997 315622 306613 306802 308186 218843 217719 723169 683349 1551782 1498879 465450 458005 673956 678091 843232 823276 881212 888018 928380 945740 916950 1014065 2135740 2248811 1287482 1125765 739285 724360 874582 871141 926308 939292 959765 971921 1078986 1089783 4989950 5126525 39.95 71.4 1
13:20:14 2024-01-24 665761 658150 209680 206559 331659 338341 346562 344465 223265 222748 270693 275593 310996 312979 4187119 4549973 6453609 6246597 1138066 1178596 304910 270910 281372 281555 315091 306577 306082 308186 216618 218398 737645 679448 1552805 1503138 464788 456967 672134 676751 841907 825393 883834 885500 928380 948660 912964 1014065 2131395 2254203 1303772 1129230 739285 724396 872097 872413 927658 937697 958514 970176 1081353 1087472 4990294 5126893 39.95 71.4 1
13:20:15 2024-01-24 669688 659631 210155 206589 331430 338341 346248 346605 222577 227269 270621 279303 311469 311591 4202063 4582918 6434958 6246597 1147848 1173719 306020 269511 281271 282055 315784 306505 306305 307685 216652 219044 726707 678963 1577657 1497523 461498 457646 673566 674831 841907 827810 883834 883783 930357 953765 914340 1006802 2126627 2242281 1292653 1131910 737181 720198 873857 876316 927612 935246 959544 974408 1086841 1087326 4997008 5121173 39.95 71.4 1
13:20:16 2024-01-24 669688 658693 210367 206554 330933 339411 346284 344955 223299 223261 269562 274551 310996 311555 4187119 4535160 6379005 6256421 1140463 1174690 304837 270910 286482 283388 314950 308384 306802 306327 216989 218703 736130 681395 1546907 1491800 462811 459836 674982 674631 843903 823569 881970 886303 931493 948381 912255 1003894 2122748 2231891 1288887 1136395 737181 718461 874825 879836 926405 928493 958179 976140 1088347 1084327 4941840 5111293 39.95 71.4 1
13:20:17 2024-01-24 671186 657925 211031 206063 331964 339639 345208 343431 223299 223261 269788 275453 310525 312504 4205437 4511603 6397656 6265077 1141239 1174690 305755 274492 282738 282055 314950 309110 306766 309483 216803 218176 724914 679448 1530821 1491800 463687 459836 672611 676270 847274 827971 881367 885672 931678 951105 910191 1006802 2126627 2222218 1311448 1139133 739285 719297 876340 879359 924433 930176 962588 979539 1085301 1078871 4919500 5104207 39.95 71.4 1
13:20:18 2024-01-24 662468 658474 210372 206490 332981 336542 347608 343502 223299 223261 270621 274967 310525 315442 4205437 4504597 6425371 6251519 1128999 1171359 304538 274880 282140 283313 315838 308347 306802 308186 216652 219763 745529 685934 1556094 1480492 461498 459800 669756 680129 849123 824062 881454 888018 933996 947674 907486 1009516 2131585 2216107 1311448 1138014 734112 719481 882439 878734 918477 933782 967478 978767 1082155 1078337 4881600 5126525 39.95 71.4 1
13:20:19 2024-01-24 665492 658223 211326 206155 332746 338615 346562 342460 224025 222948 270621 275522 310525 314447 4199444 4441939 6453019 6233081 1124212 1174690 306020 274456 282938 281555 318255 306541 306766 309626 216583 219079 734614 684956 1544140 1488920 465450 457003 671467 680129 846671 823276 882083 890545 933664 943462 910407 1016208 2133101 2240473 1321044 1125765 733064 726636 880744 869871 921665 937579 967441 972289 1077634 1081727 4938311 5119209 39.95 71.4 1
13:20:20 2024-01-24 665497 658173 210848 206589 330933 339684 347643 343015 223644 223261 270657 274360 311942 312021 4196072 4506846 6425371 6237218 1128740 1173833 305033 270539 283393 282019 315874 306505 308556 306327 217327 219044 724655 688881 1546921 1491800 465450 461323 676404 681098 841272 820905 886243 890545 928233 943965 914103 1013037 2136256 2244064 1303953 1120577 733064 722421 878952 873204 922430 936641 963174 969448 1076107 1082796 4942987 5113872 39.95 71.4 1
13:20:21 2024-01-24 671432 658187 210372 206194 329934 340428 345520 343015 223990 222635 270657 274939 310561 312284 4184101 4518160 6453609 6246634 1131457 1173755 305302 270348 281442 281984 315874 306577 306658 307720 217105 217719 721719 683349 1539310 1497151 466113 460669 675481 679161 843666 823276 884605 887944 926225 944369 913219 1011903 2132421 2247936 1307610 1125480 737181 725460 873238 870524 926344 938629 961175 971596 1078222 1089012 4982953 5111532 39.95 71.4 1
13:20:22 2024-01-24 668025 658214 210109 206550 331973 338615 346284 344465 223265 222279 270693 279396 311433 313491 4196452 4552764 6453609 6247056 1140804 1176046 304660 274492 286787 282090 315567 306577 308234 308186 216652 219044 726707 680666 1570713 1507783 465361 459365 673529 677232 843067 825397 883648 885472 929038 947078 911814 1009684 2129879 2252882 1319228 1125728 740340 724580 872619 875000 929011 938629 955383 972289 1079022 1091475 4989880 5121173 39.95 71.4 1
13:20:23 2024-01-24 668025 658146 210004 206524 331937 338341 346284 344500 223110 222948 270693 279339 311469 312979 4199444 4558778 6443785 6242142 1141314 1173842 303982 274564 286751 281984 318038 306469 306802 308222 216652 218834 728200 680666 1559173 1506710 465119 460016 673529 676751 843393 827383 886392 885500 929038 949333 915369 1011865 2130071 2254480 1315315 1131518 739285 724580 873857 875000 927658 936641 956742 972289 1082155 1087632 4975745 5123237 39.95 71.4 1
13:20:24 2024-01-24 669965 658187 210150 206559 331435 338615 346562 343502 222611 223261 270730 275206 311504 313263 4199066 4574519 6453609 6242142 1144054 1172888 302914 274952 282756 282055 317480 306505 306802 310273 219112 218834 737645 679448 1550239 1505006 463798 459365 674825 676270 843067 827223 885131 884244 928767 951032 912461 1008984 2127047 2266029 1305534 1128689 739285 724030 876376 875621 927064 936641 957460 972289 1082155 1085167 5002074 5115936 39.95 71.4 1
13:20:25 2024-01-24 669928 658146 210185 206559 331471 338615 346284 345442 222646 227233 270204 276225 311504 312814 4196175 4567875 6416307 6242142 1147848 1174690 304079 274528 281741 283313 315622 306216 309374 310273 219427 218834 754328 679448 1552246 1493158 461424 460342 675481 675273 842505 827810 883834 883783 930357 946674 913219 1004534 2129135 2231780 1317206 1130714 736656 720271 875097 876243 924960 933963 961175 974408 1088127 1087472 4991178 5111569 39.95 71.4 1
13:20:26 2024-01-24 671987 658146 211027 206520 331471 339639 346041 343431 223679 224571 269788 274585 311469 311591 4196956 4567875 6397656 6247056 1144424 1174417 305805 274492 281741 283343 315694 306325 309106 309834 218803 218904 728200 683349 1523195 1493158 462374 459584 675002 675310 843232 827810 884605 883019 930357 946710 912498 1005328 2126133 2231622 1315287 1131518 737181 719481 873857 878111 926405 928565 959506 975104 1088384 1085131 4961600 5121173 39.95 71.4 1
13:20:27 2024-01-24 671987 660098 210996 206481 330630 339603 345450 344955 223610 223261 269752 275453 310454 312468 4202063 4521387 6397656 6252054 1136780 1174690 305124 274880 282683 282994 315694 309001 306730 309015 218494 218528 724914 679689 1554347 1488661 463798 459332 669720 676270 849123 828985 877029 882917 935503 951632 907859 1004534 2122319 2229174 1330965 1144077 738232 720271 876376 876941 922430 928601 963042 979427 1086841 1081922 4926534 5100530 39.95 71.4 1
13:20:28 2024-01-24 663408 660557 210337 206490 333450 337261 346805 344430 223076 223261 270621 274551 310024 315406 4202063 4510010 6416116 6246597 1135158 1174558 304730 272189 282483 282959 315838 308202 306766 309918 216652 219398 734614 681395 1560364 1488920 462811 459368 669449 676085 848703 825283 877067 885500 936756 948418 904259 1005965 2124577 2222255 1329302 1138014 736132 719481 881096 879984 919780 928565 965104 979839 1082155 1079100 4859999 5111518 39.95 71.4 1
13:20:29 2024-01-24 666277 658209 210992 206102 332900 338068 347049 343015 223990 223104 270585 275526 310490 313933 4199066 4432666 6425371 6241739 1124100 1178787 306473 270549 284142 281611 315838 308202 306766 309449 218494 218904 736130 684956 1544368 1491148 465338 459979 669610 678571 846298 820942 881481 893082 932748 937624 907859 1015277 2132827 2237665 1319125 1131910 734112 724543 881370 871141 919780 939292 968856 977306 1072951 1081394 4928905 5108149 39.95 71.4 1
13:20:30 2024-01-24 663445 657957 210146 207492 331897 337523 347572 344955 223299 223261 270621 276157 311942 311555 4193485 4501088 6425371 6223894 1133337 1177947 306523 269824 283941 281878 315838 308166 308502 309178 219112 218869 731186 688389 1550075 1495394 466113 460559 675481 680608 839520 820485 887656 888846 926409 944369 914191 1013074 2136137 2237665 1294878 1125480 735085 723445 876340 871141 925090 939292 964416 970139 1078399 1085094 4963932 5111794 39.95 71.4 1
13:20:31 2024-01-24 673331 658218 210293 206520 331973 339639 345450 344470 223956 222635 270657 274326 311215 313455 4199169 4525391 6453325 6252054 1140070 1176286 304731 270693 283740 281887 318523 306397 306766 308186 218494 218328 729693 679448 1547909 1501719 465008 457003 673566 676579 843666 822950 883797 885596 929038 947279 912424 1011865 2130034 2252882 1303772 1125480 738758 724580 873339 871177 927658 937965 958104 972982 1078986 1089513 4985338 5121173 39.95 71.4 1
13:20:32 2024-01-24 669326 660557 210297 206524 331937 340407 346527 345261 223610 222948 270693 275980 311433 313199 4199066 4552871 6458072 6257058 1150235 1174616 304658 272261 281631 282704 317299 306361 308538 308151 217106 219044 728200 679448 1569412 1495496 461498 457646 675407 676270 842505 827810 885093 882917 930085 946637 913145 1004534 2126851 2240570 1317206 1130298 736656 720271 876340 876243 927723 933927 960264 974371 1086841 1085131 4985338 5126525 39.95 71.4 1
13:20:33 2024-01-24 672381 660561 210662 206520 330665 339365 346005 345687 223299 223261 269788 275277 311433 311520 4196072 4533266 6386224 6263526 1141701 1174542 304658 270657 282829 282669 315838 309292 306046 307720 217070 218423 714182 679448 1543325 1491800 463469 464063 672611 676270 847500 825357 879570 884207 931429 948418 909150 1004497 2123555 2225300 1309529 1140449 739285 718971 876340 878734 924396 930176 962588 979464 1085264 1081394 4881012 5111794 39.95 71.4 1
13:20:34 2024-01-24 662662 658150 210996 206481 332945 338306 347049 343015 223644 223047 270395 275647 310490 313491 4196072 4439319 6438215 6254094 1119631 1177759 306847 270204 281372 282775 315838 309292 306356 310968 218803 219009 721357 688881 1536283 1481975 465450 459800 669720 681610 848703 820423 878317 891479 935540 937660 904940 1013460 2133101 2209467 1319125 1132216 732018 720307 880118 876243 921122 936641 970274 976605 1077634 1080629 4896093 5111794 39.95 71.4 1
13:20:35 2024-01-24 664553 658250 210297 206490 333712 337523 347572 344701 223265 223261 270730 275206 310525 314890 4196072 4497100 6499790 6225796 1130373 1176286 304573 270730 282938 282881 315766 306216 309374 308116 218340 219728 756038 688881 1533463 1488735 464128 458005 673566 680089 842292 820942 886392 890811 929038 937660 911814 1013795 2137656 2241359 1302070 1122208 733588 723445 878868 873724 922430 937543 964581 970176 1077634 1084059 4947716 5104244 39.95 71.4 1
13:20:36 2024-01-24 669688 658624 210848 206490 330889 341616 346527 343015 223800 223261 270693 274170 310961 312276 4196072 4511603 6452829 6254094 1134349 1177196 306451 270539 283557 281737 317516 306505 306766 307255 217327 217685 718275 684329 1541513 1497102 465450 458363 675481 678608 842003 823276 885056 888018 929038 945740 915166 1012625 2133101 2243417 1311448 1126281 737181 724543 874545 870487 925615 939292 960986 972982 1079164 1087435 4972381 5096970 39.95 71.4 1
13:20:37 2024-01-24 673093 657997 210332 206515 331964 338033 344930 343466 223644 222599 270621 274577 310525 313199 4193485 4511378 6443625 6251012 1143758 1174690 303910 270585 282865 281813 315753 306505 306802 307255 218803 218904 737645 678478 1544368 1503138 463798 456967 673566 675310 841907 825430 885093 883074 927722 948418 913109 1010423 2127616 2252882 1313359 1128689 739285 724543 873857 873724 927723 936641 958142 970176 1080551 1088242 4983165 5111794 39.95 71.4 1
13:20:38 2024-01-24 668194 660112 209706 206559 331937 338341 345485 343502 222577 223261 270657 275206 311215 312979 4200412 4569875 6457438 6246128 1142390 1175432 303838 269511 282938 281949 315753 306541 306658 308045 216618 219044 737645 678478 1557972 1503138 463469 456967 673566 675310 841907 825123 885093 882917 927722 946601 912927 1008947 2126851 2252882 1301622 1131104 739285 722933 875097 874964 927723 936641 956742 972982 1082155 1087472 4975430 5104244 39.95 71.4 1
13:20:39 2024-01-24 668194 657889 210155 206584 331968 338579 346527 345931 222611 227357 270168 275593 311149 314515 4204673 4563720 6396213 6242567 1141625 1177196 305805 274492 282738 283384 315364 309147 306802 307005 217106 218668 721971 681646 1544535 1492858 463798 459872 675002 676579 846298 825393 880549 885592 930113 946637 910448 1003031 2126851 2229174 1315287 1138014 739285 719481 875718 880071 926405 928529 960264 975179 1088091 1085094 4938311 5104207 39.95 71.4 1
13:20:40 2024-01-24 671662 657925 211693 206160 331466 340128 345485 343431 223299 223261 270333 278120 310900 314552 4204270 4513676 6388331 6250822 1137954 1174690 305590 274492 282756 283136 315874 309803 306766 308222 216618 218398 723169 679448 1533532 1492858 464128 459800 672339 676751 848703 827810 879570 885500 935576 946637 907598 1006718 2123828 2222218 1309529 1144077 739285 720307 876104 876243 922430 928637 963729 981316 1086841 1083525 4925386 5117521 39.95 71.4 1
13:20:41 2024-01-24 664314 658187 210662 207283 334028 337050 346527 343466 223749 223083 270369 276684 310348 315298 4201266 4509158 6430036 6251239 1133465 1171359 306473 270730 282140 283402 315838 306613 306802 308222 217878 219763 752327 684467 1560997 1484698 462705 459764 669246 677232 848101 822950 876805 885596 935540 947078 903962 1007510 2123828 2222402 1313368 1138014 734112 719481 880551 878734 917140 928565 964655 975910 1082155 1077574 4859595 5111794 39.95 71.4 1
13:20:42 2024-01-24 666008 658187 211031 206164 332945 337594 346527 342798 223818 222534 270369 275449 310313 314303 4197844 4441939 6476349 6242133 1124212 1177947 304538 274456 282938 281752 318226 306577 306658 309121 217878 219385 734614 686915 1534293 1490232 465119 459365 669720 677611 845699 821007 881175 889280 932125 943037 909542 1016523 2133101 2239253 1321044 1128689 733588 726636 880551 871141 919817 937615 967441 974408 1072988 1081158 4938311 5113872 39.95 71.4 1
13:20:43 2024-01-24 664553 658141 210185 206589 331973 339684 347394 344774 223783 223047 270513 275980 311326 312847 4197844 4498563 6439194 6246597 1128279 1174690 304573 270539 286774 282046 315874 306541 306340 306755 216652 219009 744298 688881 1540448 1491800 464788 459045 673956 680125 843104 820942 886392 891031 927722 937660 913182 1013074 2136137 2238172 1316430 1121411 734562 722421 876376 871141 924817 939292 965104 969448 1077634 1085167 4947716 5104207 39.95 71.4 1
13:20:44 2024-01-24 671987 658286 210692 206352 331686 340416 347592 345261 223697 222457 270549 276173 310783 315560 4202063 4531441 6458072 6240199 1141314 1175420 303946 274492 282938 281752 315532 306505 306802 307720 216618 219044 717006 678963 1572079 1501681 464128 456967 672611 675310 841907 825430 885093 885500 929695 948418 912461 1010423 2128364 2252882 1321184 1128689 739285 724543 873857 875000 928316 937965 957423 972289 1081885 1089783 4981779 5113872 39.95 71.4 1
13:20:45 2024-01-24 668062 660483 210416 207573 332428 340648 346420 346910 222818 224362 270477 275522 311291 314923 4196072 4563316 6388331 6246597 1146097 1174690 304079 270730 281705 283746 315874 306541 308538 307220 218803 218703 728200 682860 1524950 1493158 461498 459606 674469 675310 843232 825393 881212 882683 928689 946674 913145 1003031 2128364 2228537 1315287 1131518 737181 720002 873857 878111 926308 928637 960948 975950 1087358 1088242 4991178 5121173 39.95 71.4 1
13:20:46 2024-01-24 671987 660451 210741 207424 331256 339496 346384 345442 223507 224040 269608 276755 311255 311520 4192684 4549118 6386224 6255975 1140885 1173719 305805 274456 282938 282846 315363 309803 306694 307720 217292 218363 717732 679448 1543504 1492356 464128 459872 672611 677232 846899 825545 879570 885500 932125 946601 909803 1007235 2123828 2222144 1311448 1140449 739285 718165 876376 879984 925090 929994 962356 979501 1087612 1083525 4928905 5119502 39.95 71.4 1
13:20:47 2024-01-24 665976 660456 210708 206412 333879 339203 346942 346910 223472 223853 270477 274551 310490 315148 4196956 4504890 6439381 6247056 1131990 1174690 305590 274492 282140 283313 315730 308347 306802 310273 217878 220106 758225 684956 1555189 1479075 462811 459764 669246 674631 848431 824152 877977 885500 935576 948418 903962 1007547 2126851 2222402 1315287 1138014 734040 719481 882544 878734 919780 928601 966752 978767 1083727 1080358 4863066 5117978 39.95 71.4 1
13:20:49 2024-01-24 667113 662436 211369 206386 332801 338436 346906 344883 223887 222408 270621 275350 310272 315176 4196072 4441939 6472259 6237218 1119415 1174690 305805 270539 284032 281555 315091 308384 306802 309157 216803 219079 724655 684956 1602681 1484440 466113 457682 669720 679644 846298 820942 879887 892111 934216 937624 907859 1016074 2133101 2237394 1319125 1131518 735085 725607 882587 871141 919128 939292 966715 973756 1072988 1081394 4931021 5114904 39.95 71.4 1
13:20:50 2024-01-24 664272 661967 210223 207494 331794 339684 347465 344955 223299 223261 270657 274332 311657 314478 4190330 4498750 6434958 6232770 1128740 1174690 306739 270348 282938 282019 315874 306577 308974 307255 217070 219079 744298 688881 1567013 1489686 464128 459404 673566 680644 841907 820942 886392 889403 927722 943037 913182 1013833 2135863 2243688 1311486 1120614 734040 723481 876376 871177 922430 937965 964618 970213 1076870 1081995 4952420 5112789 39.95 71.4 1
13:20:51 2024-01-24 671248 662436 210673 206412 330487 339675 345485 343015 223990 222784 270405 276454 310525 312539 4190483 4512909 6434958 6237218 1130350 1175149 304573 270158 281557 282019 315874 306613 306047 306327 217327 218363 721971 687406 1543344 1493918 465450 459045 674982 680608 841907 822950 886392 889285 926409 945740 915816 1012354 2133101 2241433 1307819 1127374 736656 724580 873857 871177 926308 937313 963729 972289 1079106 1088315 4980753 5122221 39.95 71.4 1
13:20:52 2024-01-24 672875 662436 210517 206554 331901 338579 345520 346311 223593 222855 270657 275593 310525 312539 4201266 4556000 6443823 6242142 1140693 1175456 304660 274528 281685 282019 318524 306577 306622 308186 217141 219044 734614 679448 1542765 1506080 465119 457003 673566 676270 842962 827810 885761 885500 929038 950007 913182 1010423 2130071 2252882 1319228 1128689 740340 724580 875097 875000 929011 937965 957460 974744 1085239 1092688 4995014 5122221 39.95 71.4 1
13:20:53 2024-01-24 671712 660552 210961 207169 331471 340407 348614 345822 223299 223261 269824 275453 310561 314502 4193080 4506846 6388331 6255975 1141276 1173755 306020 274492 282719 282881 315394 309365 306802 307255 217327 218363 724362 679448 1547697 1493269 463798 459908 673088 676137 847500 827186 878600 884244 933518 946601 909159 1004571 2123828 2228187 1313368 1139943 739285 719481 877076 879984 925090 928565 962588 981353 1089955 1085232 4916294 5112789 39.95 71.4 1
13:20:54 2024-01-24 661719 658146 210697 206490 333762 340166 349356 343015 223299 223261 269788 275419 311291 314189 4196076 4441939 6416442 6246597 1119340 1174690 305494 269968 281557 283295 315838 309110 306802 308222 217878 219044 736130 688881 1560226 1478850 465119 463659 671658 681647 848703 820359 878943 892024 935576 943001 906570 1013460 2133101 2209467 1420951 1134778 732018 723211 880118 876243 921122 938112 969170 977741 1075161 1081357 4924149 5111794 39.95 71.4 1
13:20:55 2024-01-24 662505 658178 210109 207603 334028 336507 347643 343015 223334 223261 270549 274821 311469 313455 4186706 4485723 6462810 6227839 1125817 1175456 304326 270730 282938 282072 316181 306469 309374 310126 217878 219421 749593 687897 1537566 1490232 464128 457039 673088 678645 841407 820423 885761 892295 929038 937696 909840 1012837 2133101 2241396 1315287 1122245 732018 724580 878868 871889 923693 943178 967750 970064 1076760 1082160 4943014 5104506 39.95 71.4 1
13:20:56 2024-01-24 670516 662137 210741 206451 330630 339639 345520 343015 223749 222841 270657 273755 310272 312575 4190092 4511715 6444283 6237691 1131221 1173755 306020 270348 281407 281984 315730 306577 306802 307971 216652 218023 721719 682860 1562190 1497374 465450 458041 674469 678608 843633 822692 883797 888018 927722 945740 915166 1011903 2130071 2246336 1313368 1126281 737181 724580 875828 874447 927686 939292 960115 972870 1079127 1089403 4972381 5113872 39.95 71.4 1
13:20:57 2024-01-24 673901 658187 209973 206490 331973 339684 346855 346910 222577 223104 270693 275206 310561 313227 4190092 4565259 6434570 6237691 1142943 1173870 304053 274564 282719 281555 317553 306541 306802 307971 216955 218891 726707 678478 1544368 1503138 464128 457003 672977 675310 841907 827223 885761 884872 928767 946601 913145 1009703 2128558 2252611 1333292 1128689 739812 726675 878952 876941 929704 937893 959840 975725 1087501 1088095 4991178 5117978 39.95 71.4 1
13:20:58 2024-01-24 670674 658141 210367 206589 331417 339258 346527 343396 222646 227269 270621 274366 311977 312504 4196072 4573327 6388331 6247056 1144462 1176290 306271 274528 282539 283746 315874 306649 306769 307720 217141 219044 719544 682371 1539728 1493918 461498 462380 674469 674668 845100 825393 883169 885500 930113 952065 913145 1003068 2126737 2228537 1292653 1136766 739380 721453 876340 881235 929043 934795 964333 981391 1087501 1085058 4928905 5121173 39.95 71.4 1
13:20:59 2024-01-24 667429 658182 210844 206485 334028 337594 346041 344500 223299 223482 270657 275499 310055 315442 4193485 4514385 6416228 6242643 1135196 1175149 305160 274794 282539 283278 315874 306288 308234 309626 216652 219763 737266 681061 1532735 1487863 462811 459764 668772 676270 848740 825545 877067 885500 938232 945197 905283 1007510 2123828 2229040 1311403 1140350 736213 721527 882624 879984 921067 933782 966482 981391 1083727 1072766 4890526 5104506 39.95 71.4 1
13:21:00 2024-01-24 664553 662436 211210 206485 331973 338104 347608 343015 223334 223261 270204 275227 310525 313491 4186706 4442133 6416307 6242142 1119065 1173856 305494 269968 286419 283079 315214 309110 306802 308257 216467 219044 726707 688881 1545469 1478716 465119 459872 671658 680162 850276 819778 878943 890848 935576 943037 906570 1011903 2133101 2222835 1347269 1136766 734112 723066 881370 876095 923036 935137 970274 978070 1075864 1080164 4874911 5105485 39.95 71.4 1
13:21:01 2024-01-24 666452 658178 210805 206121 332945 338033 347049 345442 223610 221905 270657 275350 310237 315176 4189281 4435629 6471463 6228618 1125014 1177087 306883 270730 282938 281984 316486 306469 306550 309555 217878 219385 721669 686915 1534300 1491037 464017 456931 671145 678571 845662 820942 882466 886632 932748 944333 910444 1016000 2138790 2247824 1294537 1125765 734112 725938 882055 871963 922379 941954 967441 974371 1075202 1084472 4935953 5115556 39.95 71.4 1
13:21:02 2024-01-24 665761 658146 210809 206485 331045 338615 347572 343015 223956 223104 270585 274551 310454 311047 4189694 4503974 6416153 6233081 1133577 1176360 306451 269031 281442 281984 315874 306541 306802 307936 217258 217685 724619 683349 1541964 1498166 465450 459979 675481 678608 842599 823276 883760 889476 929038 947078 915779 1014792 2137264 2247214 1313368 1128179 738322 726010 874582 873825 927723 939292 960986 971921 1079090 1088242 4981062 5111794 39.95 71.4 1
13:21:03 2024-01-24 671589 658178 210293 206477 331928 338068 345485 343431 223990 222599 270464 274516 311433 313455 4192684 4517770 6439157 6227839 1139688 1178787 305088 274492 281557 281962 315753 308347 306802 307962 216618 218703 737645 679448 1584071 1503138 465450 457969 673566 676543 842562 824736 885724 885509 929038 948660 914303 1014692 2135952 2254165 1309529 1128985 741120 726453 874582 873650 929669 939292 962588 974371 1083653 1089783 4990289 5111794 39.95 71.4 1
13:21:04 2024-01-24 667684 657948 210332 207143 331933 338579 346527 344465 223369 223261 270693 275786 311906 313419 4199066 4571753 6439119 6233081 1149864 1175383 306020 269546 282103 283102 315788 306252 308538 309798 216920 219044 726707 678963 1562057 1499656 462811 458005 675481 676270 842599 828985 886392 882917 930136 953765 918258 1009000 2132256 2249131 1313368 1133250 738851 722311 875718 876243 927652 938112 960948 973756 1089669 1088241 4958333 5104244 39.95 71.4 1
13:21:05 2024-01-24 672652 657921 211649 206490 330933 339603 346248 343431 223265 223889 270168 274967 311433 313772 4192407 4530360 6378762 6251514 1142943 1173719 306020 274492 282938 283427 315838 306252 306802 307936 217327 218668 731186 682580 1547861 1493918 463798 459836 675002 678571 846298 825357 881933 888200 934216 950958 914212 1006083 2128830 2235066 1317206 1138014 739812 719481 876340 880851 929011 928529 960948 976605 1091331 1085131 4938311 5111532 39.95 71.4 1
13:21:06 2024-01-24 671149 657961 210996 205804 332612 339603 346005 343431 223610 223261 270621 276255 310490 313455 4192684 4510386 6406982 6255975 1137991 1176253 305124 274334 282938 282846 315838 309766 306550 308186 216618 218328 726385 679448 1546512 1492858 463798 463293 672611 676751 848703 829151 880010 886028 934694 951778 911092 1009000 2126627 2228722 1309529 1142414 739285 720271 879579 879984 925053 928529 960948 979315 1087612 1084327 4925386 5096970 39.95 71.4 1
13:21:07 2024-01-24 667224 657925 210959 206485 334019 338068 346248 344465 223110 223261 270621 275350 309550 316345 4186706 4495283 6430036 6237218 1135158 1175420 304624 270730 282738 282819 315838 308311 306334 311225 218185 218703 736130 679448 1539728 1491294 464148 459728 669720 676270 851005 829741 877705 884719 936756 951105 907029 1007964 2123345 2220531 1307610 1143264 739910 721837 878245 878111 924396 935421 963174 979501 1085301 1080359 4904190 5111794 39.95 71.4 1
13:21:08 2024-01-24 662662 657885 210952 206485 331937 336507 348657 343466 223265 223261 270585 274967 310490 314411 4192684 4492600 6420690 6237218 1132268 1174690 305590 274686 282103 283242 315694 306577 306514 308222 216652 219539 741606 683005 1534102 1484808 462811 459764 670512 678122 851271 825619 880788 887981 938085 949896 906385 1009722 2128364 2228458 1311448 1141649 735161 721015 882457 879984 921067 928637 964618 978729 1085301 1080358 4863066 5096895 39.95 71.4 1
13:21:09 2024-01-24 667219 658178 211027 206312 333450 338579 347049 343015 224025 222948 270657 275419 310490 315176 4186706 4429689 6453471 6237218 1118618 1176360 306236 270730 284435 281949 315874 309074 306802 309157 216583 219385 715535 686915 1578974 1492208 466777 462306 671945 683042 848703 820868 882083 894991 935393 944634 908393 1015277 2136137 2239565 1303953 1134778 736132 725607 883215 875070 921122 936151 968129 976605 1075271 1078834 4905472 5111794 39.95 71.4 1
13:21:10 2024-01-24 664378 658218 210297 206520 333956 337523 347572 345442 223644 223261 270730 274297 310525 314411 4186706 4494688 6486108 6218461 1125817 1176360 306415 270730 282938 282952 316778 306469 306658 309121 216698 219728 742760 687897 1540570 1492356 465028 460016 671945 680613 845552 823276 885870 893180 934327 945704 911604 1016798 2134656 2240842 1321044 1125480 734112 728110 881370 871141 922430 937579 968403 974371 1076107 1081958 4928905 5102416 39.95 71.4 1
13:21:11 2024-01-24 666004 658218 210332 207169 331901 338104 347643 344712 223800 223290 270621 274967 311942 311520 4186706 4491789 6420797 6237218 1128703 1176087 304608 270730 283539 282846 317589 306613 309762 307255 217292 219079 744298 690249 1539770 1496709 466113 459620 675481 680497 843067 823313 888810 894354 929038 943037 915166 1016057 2142373 2243688 1313368 1122784 734112 724543 880118 873724 922430 937615 964618 972982 1078399 1084327 4928905 5102416 39.95 71.4 1
13:21:12 2024-01-24 670756 658259 210848 206515 330665 339639 347293 342762 223990 223104 270657 274684 310525 311555 4192684 4497573 6416824 6233195 1133142 1173847 306020 270348 281407 282019 317480 306433 306802 308222 217258 218118 723169 684329 1581135 1502430 466777 460996 676441 680613 846434 825619 886355 889280 928726 945900 918029 1013347 2133101 2249690 1289331 1127885 739285 726636 873857 871141 929011 937507 960948 972982 1078986 1091057 4961444 5108149 39.95 71.4 1
13:21:13 2024-01-24 673261 658178 210363 206524 331973 340129 346527 343502 223956 222599 270730 274516 311433 313015 4189694 4524617 6444283 6237218 1140730 1176253 302914 274456 283594 282019 315658 306577 306802 310273 219112 219105 726707 681156 1536635 1505930 465781 460016 674825 678196 844266 825393 885093 885500 928457 948235 912424 1011865 2131585 2260558 1334877 1128689 740340 726636 875718 876243 929011 938629 958142 972982 1081353 1091328 4980502 5111794 39.95 71.4 1
13:21:14 2024-01-24 669422 658182 210337 206554 331973 338650 347084 345261 223299 223261 270693 274713 310961 312979 4186706 4546741 6439157 6237218 1142428 1177124 304337 274722 281372 281984 316044 306325 308937 310712 218958 219293 721357 679448 1519715 1506710 466113 460669 674965 676543 842562 827810 886392 888200 930943 946565 913182 1012625 2135677 2256079 1329009 1131910 740340 725607 875097 875621 930329 938629 960986 972982 1082155 1091328 4987616 5096933 39.95 71.4 1
13:21:15 2024-01-24 668907 658141 210324 206554 332440 338615 347049 345261 222955 223447 270730 279592 311469 313455 4193485 4559239 6462495 6237218 1143721 1176853 304196 274830 281372 282687 319425 306108 309106 310712 218803 219587 728200 679448 1550075 1508856 465028 460669 675002 677232 842599 829573 886280 885592 930357 946601 915166 1012475 2131585 2259282 1327307 1133165 740340 726122 876376 876243 929011 937965 958824 974371 1083727 1089783 4990011 5121173 39.95 71.4 1
13:21:16 2024-01-24 671359 658182 210337 207164 332440 338650 347084 347587 223110 222792 270657 274135 312161 312504 4199066 4573441 6392654 6246597 1144972 1173719 304801 274492 282520 284596 318255 306325 309410 307830 217223 218939 729693 684820 1538926 1500724 462705 458363 674946 676751 844266 830162 886392 884876 928726 955831 915816 1007473 2130071 2241433 1319125 1133165 737181 722385 876340 878734 926308 937965 963042 973756 1084980 1089783 4982859 5117521 39.95 71.4 1
13:21:17 2024-01-24 669683 658141 210692 207475 331973 341344 346805 343431 222955 223889 270693 275593 312196 312943 4189694 4573441 6397656 6237218 1147735 1175432 306199 272189 282451 283498 317625 306433 309410 308045 218803 218869 715415 682371 1542887 1490888 462482 459404 676968 676603 843830 829573 886392 884879 931678 952101 915166 1006718 2130071 2239253 1321044 1131518 737181 720307 876104 878734 926308 933927 960986 977653 1088127 1088242 4988901 5110226 39.95 71.4 1
13:21:18 2024-01-24 668694 658141 210359 207534 331435 338650 346527 345687 223644 227269 270204 274684 311942 312468 4190176 4558496 6380746 6255520 1141588 1177922 306185 270621 283740 283136 315730 309657 306766 308045 219112 218869 729693 681395 1542538 1493918 464128 463952 676441 676543 847500 827186 881175 885389 932821 946674 911777 1006002 2129798 2231770 1315287 1140790 740340 719481 876376 880308 926308 928565 963042 978033 1088384 1085131 4931263 5113872 39.95 71.4 1
13:21:19 2024-01-24 670842 658141 210992 206129 333486 338579 345485 343502 223644 223797 270621 275488 310272 313455 4183999 4505283 6416326 6242567 1137916 1178511 304981 270730 282865 282731 315838 308202 306248 309918 218494 219009 726385 679448 1542054 1492356 464809 459764 671145 676270 850549 830434 878943 885504 938232 946601 907214 1006002 2123828 2222144 1327053 1141649 738758 720307 879493 877746 922430 935319 963729 982334 1087612 1081995 4917115 5093264 39.95 71.4 1
13:21:20 2024-01-24 665225 658150 210992 206515 333956 337322 347643 344465 223299 223261 270657 274967 311433 315406 4186706 4492845 6416405 6232853 1134150 1176323 306595 270730 282429 283569 315550 308856 306766 308186 217106 220106 748703 685934 1545605 1482831 462811 459800 670706 678128 848431 824152 879887 888018 935540 950007 906570 1010423 2133101 2222402 1309529 1138014 735085 719725 883083 878989 919128 928673 968893 979501 1085264 1080358 4874832 5093226 39.95 71.4 1
13:21:21 2024-01-24 664129 658250 210987 206168 333721 338579 347608 344955 223990 222599 270730 275656 310561 315153 4186706 4432666 6470838 6245160 1125817 1178033 306847 270693 284545 281878 317625 309256 306802 309626 216955 219539 714064 686787 1565376 1485021 465159 458363 671467 680461 848101 822692 882503 893414 935581 937660 907798 1019049 2133101 2248598 1294537 1131518 735608 726636 883051 873068 921122 937579 968856 975910 1075799 1081958 4919500 5104506 39.95 71.3 1
13:21:22 2024-01-24 663445 658254 210159 207164 333438 337559 347643 343396 223644 223261 270766 273755 310525 315406 4186706 4473005 6489981 6240199 1127350 1177996 306559 271994 283740 282965 315753 306469 307233 308186 218648 220132 746222 688881 1543745 1489686 465119 459869 673566 680644 843232 820942 886392 889219 929382 943037 910485 1013833 2139330 2239802 1296420 1127083 734562 727711 883051 871177 922430 937615 969583 977344 1075344 1083525 4921521 5104506 39.95 71.4 1
13:21:23 2024-01-24 667212 658245 210805 206524 331426 338650 347608 343015 224025 223261 272487 274585 311433 311520 4186706 4497573 6442818 6244661 1136817 1178033 306811 270730 282346 282275 315091 308384 308502 309586 217292 218328 724619 683349 1542833 1502430 466445 459045 674982 680125 845100 824152 886117 888883 930357 947078 917118 1014792 2133101 2247824 1315287 1127885 740064 726636 875097 873724 930329 937615 963042 975800 1080587 1087935 4972381 5096895 39.95 71.4 1
13:21:24 2024-01-24 672542 661792 210337 206589 332706 338615 345520 344983 223749 222948 270730 274170 311215 313455 4189694 4526806 6462334 6233005 1148614 1179709 304874 269546 282938 282881 316009 308078 308502 308186 217106 219079 726707 678963 1536449 1502866 463469 458005 675002 676751 843232 828985 886392 885500 927378 946674 916467 1010423 2129135 2252882 1293797 1131244 740868 723481 876376 876243 924868 937965 959544 975104 1086070 1088242 4987616 5096970 39.95 71.4 1
13:21:25 2024-01-24 669688 657997 210692 207160 331964 338650 346562 343431 223110 227161 270657 275593 310773 312504 4189816 4576455 6410444 6244661 1142868 1174030 306020 274492 282520 284006 315838 306577 306305 309106 217141 218703 726707 684956 1548883 1493918 462811 462510 674946 679161 846298 825393 885131 885596 931466 953179 913145 1004534 2128364 2237665 1294537 1134778 739285 719217 875718 880345 929011 928673 960986 975142 1094774 1087472 4934785 5117521 39.95 71.3 1
13:21:26 2024-01-24 672652 657993 211719 206490 331973 339675 346284 343431 223610 223261 270204 275419 310886 311627 4196956 4511603 6387353 6255975 1144575 1175456 306487 270621 282902 283710 315838 308057 306658 309616 219578 219222 724914 682371 1547697 1496458 464128 462510 674982 677611 847500 827810 882503 886303 932821 946674 911851 1004571 2129411 2232911 1292653 1139133 739285 719217 876376 880345 927658 928637 960986 979501 1090514 1087472 4938311 5104244 39.95 71.3 1
13:21:27 2024-01-24 672652 658033 211728 206481 331968 340153 346284 343466 223644 223261 270297 275453 310171 314552 4200412 4515099 6387353 6251514 1142905 1177885 306451 270910 281175 283746 315616 308747 308502 310309 217327 218856 729693 683005 1559382 1493046 465838 462546 674469 677611 847500 827810 885093 885500 934179 946710 912498 1006002 2130071 2231292 1317206 1139980 740440 718709 876376 880437 927658 928637 960711 978070 1089706 1087472 4934785 5113872 39.95 71.3 1
13:21:28 2024-01-24 671699 661452 211728 206485 331973 340153 346005 343431 223524 223261 269788 277925 311911 314775 4195268 4509158 6388331 6252579 1141658 1177087 306020 274758 286824 283335 315730 308965 306802 308257 217292 218703 720269 679448 1535073 1493646 464128 463200 673566 676616 848740 827810 878637 885596 935576 946674 911814 1007510 2124577 2231807 1313368 1143803 740340 720344 878868 879649 926330 928673 963042 981634 1084980 1087472 4931263 5096895 39.95 71.3 1
13:21:29 2024-01-24 671186 658187 210992 205847 332976 339365 346284 343466 223644 223083 270441 278316 310242 313384 4194990 4511603 6406982 6264912 1138442 1173847 305554 270730 282938 282563 315874 309803 306802 308257 217141 218363 727856 680786 1547697 1493918 464128 459872 673088 677121 848740 828985 878637 885730 935576 946674 910448 1007510 2123828 2228133 1313368 1142451 740340 720307 878868 880079 926405 928637 963042 979539 1089180 1085131 4928905 5113872 39.95 71.3 1
13:21:30 2024-01-24 668173 657957 210848 206524 334019 338615 346284 346910 223749 223746 270441 276755 311537 315370 4197844 4498563 6416307 6237691 1134386 1178033 305160 270585 282738 283278 315874 308347 306802 311445 217878 219503 720500 681061 1556816 1488920 463469 459800 669720 676751 851153 827810 877067 886303 938232 946637 907859 1007510 2123345 2228537 1323140 1144077 737181 720344 880515 879026 922430 933927 965104 983736 1086841 1081195 4900689 5096933 39.95 71.3 1
13:21:31 2024-01-24 663445 657925 211031 206520 332701 339684 348933 346874 223749 224204 270261 276755 311326 313825 4191847 4474088 6417066 6236941 1124622 1174690 305494 270348 281548 283278 315838 309803 306802 310273 216652 219421 719544 690361 1541101 1482593 466777 462510 672611 682615 850549 820942 880638 894085 936903 944405 907598 1012354 2133101 2209467 1422907 1136395 734040 723518 881800 876243 922430 937965 973081 979539 1078986 1081195 4877336 5082352 39.95 71.3 1
13:21:32 2024-01-24 664383 661392 211022 206352 333704 341132 347394 345931 223921 222493 270621 276755 310819 315262 4187630 4432479 6472259 6228428 1125014 1176290 304538 274528 280978 282881 316778 306613 306802 310095 216618 219763 733099 686915 1539075 1488735 464788 457682 671658 680125 846298 822680 883872 890664 932858 946409 910295 1019049 2136137 2241433 1322963 1128689 735085 727668 883170 872449 922430 942992 970311 973756 1076107 1083561 4928628 5104619 39.95 71.3 1
13:21:33 2024-01-24 665531 663362 211294 208112 332693 340648 348550 345896 223921 223889 270549 276755 312273 312836 4190092 4496288 6406990 6233081 1131962 1173755 305494 274456 281685 282881 317589 308420 306694 307255 217853 219079 732679 688881 1556324 1493918 466113 459764 676452 682131 842365 820588 888288 891479 929038 946644 917118 1015351 2139330 2243688 1313370 1122282 736132 724580 880118 875621 923615 937615 966752 972982 1079164 1084898 4934785 5097045 39.95 71.3 1
13:21:34 2024-01-24 674595 663303 211371 207245 331525 342831 347429 344883 223852 223154 270477 277339 312089 313199 4183305 4498601 6443240 6237218 1133911 1176253 306883 270730 284806 282019 315788 308347 308538 308222 217292 218328 723169 683349 1546907 1501362 466777 459728 677367 679570 846262 825619 886317 890545 929114 948418 917770 1013347 2133101 2247824 1307720 1128689 739285 727668 876340 873687 929011 937507 963729 974371 1080551 1090555 4964210 5113403 39.95 71.3 1
13:21:35 2024-01-24 675559 663810 210816 206446 332297 338508 348367 346910 223128 223189 270477 275891 311433 313419 4190483 4563696 6439381 6227839 1149489 1176360 304874 269546 282539 282810 315973 306505 306802 308186 218843 219009 726707 678963 1543120 1501681 463469 458062 675002 676270 842562 829573 887656 885500 930357 946637 915129 1010423 2131585 2254352 1321323 1131910 740868 724273 876376 876243 927723 938629 958283 975800 1088384 1088242 4980744 5113683 39.95 71.3 1
13:21:36 2024-01-24 671801 660561 211041 207349 331758 339974 346871 345894 223818 224204 270168 275002 311433 311555 4192684 4540072 6367359 6246597 1142943 1177124 306451 274843 282938 283278 315838 309766 306802 307685 217327 218703 726385 679448 1544211 1490851 464788 462964 673566 676579 847500 827773 881175 885500 933010 946637 910448 1007436 2128364 2232002 1292889 1140449 740340 719481 876340 879740 927723 931969 963042 979501 1088384 1085131 4923369 5112789 39.95 71.3 1
13:21:37 2024-01-24 664277 662170 211325 206421 333843 339684 347429 345225 223529 223889 270693 275354 310242 315153 4186706 4508102 6425269 6233081 1134926 1176360 306020 269511 282738 283932 315874 309001 306802 311261 217878 220106 742760 684956 1557519 1482225 463798 459764 669720 677232 851153 825357 878600 889280 939563 946565 908504 1010423 2129879 2228833 1319228 1140987 737181 720307 883170 880405 922305 933927 966715 979464 1085301 1082160 4861985 5112789 39.95 71.3 2
13:21:38 2024-01-24 668173 664055 211517 206416 333771 339424 347536 343015 224718 223261 270693 278708 310029 314854 4183305 4423394 6434958 6223594 1123856 1176253 304503 274686 281548 281984 316044 309074 306802 310060 217071 219728 715415 686295 1542662 1491037 466777 459009 671145 682094 848703 822331 883760 894830 935540 945472 910191 1019738 2139178 2243029 1322963 1134778 736656 727668 884931 874373 922430 937651 970274 978729 1075165 1086698 4928798 5103356 39.95 71.3 2
13:21:39 2024-01-24 666198 663376 210855 207811 332638 338316 348622 344955 223818 223710 270657 274551 312416 312468 4189694 4491096 6439381 6236735 1131118 1176253 306170 270730 281473 283278 317661 308347 307698 307685 217292 220035 728200 688881 1534675 1490814 465450 459764 676662 682615 841370 823276 888922 891927 931017 945740 916467 1016798 2141845 2247950 1313370 1123879 736132 726122 881096 876243 927064 937543 967403 976384 1082085 1091410 4976095 5112510 39.95 71.3 2
13:21:40 2024-01-24 675559 662436 210778 207244 333450 339603 346005 346874 223956 223261 270730 274326 311469 315708 4183305 4530360 6453325 6236458 1145684 1176360 304860 269511 281473 282019 316009 306541 308393 308222 216955 219044 728200 678963 1574176 1504894 465413 458327 673566 677232 843196 827810 887137 885500 931825 946637 912857 1011865 2133101 2257150 1333292 1131104 740868 726122 876340 876243 930329 938629 962588 975537 1089955 1089673 4971311 5112789 39.95 71.3 2
13:21:41 2024-01-24 671913 659370 210363 206559 331668 341374 347394 345931 223644 227552 270585 275660 311621 311555 4189694 4549118 6360355 6233081 1142943 1173719 306020 274614 282938 283710 315616 308819 306802 307255 217362 219044 721971 681395 1551104 1491911 464128 462546 674946 676579 846298 827502 883094 885500 932784 946637 912927 1003782 2129879 2235177 1317206 1138014 740340 719481 876340 880428 928974 934722 962588 984165 1088310 1087543 4894757 5113354 39.95 71.3 2
13:21:42 2024-01-24 662667 658178 210992 206317 333153 338068 348622 343206 223265 223889 270369 277303 310490 313455 4186706 4474088 6406982 6228618 1124212 1176360 305921 270730 282938 283848 315609 309292 306802 309121 216955 219539 728200 688881 1575950 1479674 464128 462510 673088 680644 850549 823276 878600 889183 937567 948418 906477 1012587 2133101 2219848 1309603 1136395 734040 720271 884304 878817 922342 939444 974805 979352 1083771 1085232 4895851 5102416 39.95 71.3 2
13:21:43 2024-01-24 665804 663696 211437 207712 334028 341616 349184 345261 224476 223047 273140 276255 311433 315478 4199066 4449410 6490910 6274733 1127097 1184600 307813 271800 287113 287203 319925 312289 310762 315802 219710 222453 734172 696320 1564949 1501681 471722 467220 680851 690817 862165 832091 894368 908444 950395 955615 921509 1031331 2174826 2259282 1324670 1155842 748637 736875 906342 899669 942307 960237 994618 1006769 1111549 1106343 4948907 5179429 39.95 71.3 2
13:21:44 2024-01-24 678335 676968 214696 211926 345456 350405 366122 363084 233264 228521 281926 285615 321328 324492 4247709 4586506 6565441 6406035 1189694 1229293 316579 280351 299292 298633 335791 329673 325721 327786 226008 227544 749923 705726 1606450 1538426 481303 479763 701225 705049 888138 867041 922305 926976 974316 993998 950025 1049799 2235209 2366561 1330639 1169946 777272 759934 922199 922195 976823 989062 1008308 1019555 1132691 1139790 5107611 5246527 39.95 71.3 2
13:21:46 2024-01-24 703137 693260 217224 214406 351983 360763 378266 371795 233292 232663 288613 293755 329173 330308 4305229 4593037 6701051 6480637 1204380 1259693 322751 284392 304577 309192 343405 338067 335732 337559 227449 231828 753581 716154 1617027 1546592 484737 482571 700231 705841 896525 873086 923693 931599 979637 993998 946240 1047831 2257602 2371617 1405301 1184572 777780 757304 927036 931565 976823 981911 1008308 1022656 1142082 1138107 5170726 5291892 39.95 71.3 2
13:21:47 2024-01-24 711042 698277 214876 213219 354047 360799 378943 378622 234571 232827 292803 295974 330241 332082 4330372 4634966 6762614 6499546 1217010 1276397 319535 281768 308248 306139 348648 339214 336206 339125 226709 229905 747818 720779 1605818 1549237 485214 482790 696730 705575 889669 859650 914093 927563 967184 973606 931585 1038875 2270533 2367414 1347911 1178670 768160 750034 925062 923568 959310 971982 995337 1013005 1127204 1121522 5086657 5276713 39.95 71.3 2
13:21:48 2024-01-24 715385 703402 214388 208500 351416 359098 381734 377751 232217 232827 291284 294394 330170 329345 4339646 4697470 6738432 6499338 1229539 1280107 316136 284372 305508 304612 346518 337516 335732 336578 225666 227738 746981 717963 1618112 1549237 481569 475701 687568 694863 875741 851014 900741 912512 947426 958275 915406 1027004 2250838 2346335 1422907 1164942 755078 743710 912572 907818 943582 960091 988057 994420 1100834 1096964 5022961 5261854 39.95 71.3 2
13:21:49 2024-01-24 708437 704403 210987 205843 346638 355496 378979 374328 229664 230016 288098 293954 325907 330443 4333365 4634891 6649442 6518073 1245458 1278219 311390 275904 300785 305773 343405 333546 332796 333830 224062 223512 743469 703212 1595925 1558457 476103 468850 681818 684556 857923 841270 895289 893045 929034 950007 903778 1000922 2235293 2361521 1315253 1144077 750240 737397 892245 890397 938168 948408 963729 972982 1085313 1089472 5098205 5248818 39.95 71.3 2
13:21:50 2024-01-24 712344 703214 206390 204356 342692 351785 376264 372675 229399 227072 286401 292219 323653 324419 4339646 4648495 6714831 6490481 1218622 1278256 309754 271800 300842 302779 342879 333474 328259 331812 220776 223584 743469 711061 1592212 1530797 472057 468742 671658 680089 857670 827971 877078 885426 918219 928762 885103 989404 2224631 2311937 1297597 1147340 737181 725642 890735 885559 918206 928601 957103 964484 1071359 1069838 5004150 5245075 39.95 71.2 2
13:21:51 2024-01-24 710487 705405 205369 202153 342451 347528 377433 369984 228649 226369 284179 292219 321712 324528 4345917 4668434 6677143 6518580 1245887 1284731 305956 270747 299636 302319 342843 332392 329751 329809 220158 222453 737612 704719 1563896 1549237 469348 465241 671871 673210 845468 830088 874349 873241 906261 927378 885103 972828 2216553 2349542 1311448 1141262 741397 726636 880118 878734 924973 928565 940919 955678 1072988 1069770 5143171 5280611 39.95 71.2 2
13:21:52 2024-01-24 717599 703246 209316 202466 340900 348505 375399 373768 227906 225477 285900 290859 322906 326400 4374013 4710840 6724045 6499173 1235328 1289277 306454 270971 302024 300908 344403 335433 327269 333239 220123 223114 739119 707746 1632989 1548308 473053 464985 666198 676233 846151 820868 867317 878037 907877 916482 873673 976600 2225826 2333042 1321044 1144077 736906 724610 886401 878734 911726 928862 946036 954278 1060508 1065355 5124436 5292006 39.95 71.2 2
13:21:53 2024-01-24 713357 714197 205773 203140 343042 348296 378266 373768 228330 224937 287252 290873 323914 330443 4399061 4644921 6733370 6565473 1254890 1296643 305956 272702 301804 303133 344957 337552 328791 333830 221346 223114 743778 706363 1611987 1557634 470789 468877 668131 671304 847117 826794 865794 869488 902728 919734 870822 966229 2225830 2333042 1319125 1147796 740340 719217 878868 882917 918477 919551 936801 955211 1069944 1066862 5126422 5336884 39.95 71.2 2
13:21:54 2024-01-24 725795 715568 206296 202506 344982 351893 378907 375753 228969 227107 286777 293755 327156 329669 4440666 4821101 6826624 6593610 1255327 1309621 308349 272893 302692 304664 348929 339302 330822 333551 221946 225373 744919 715904 1591428 1556958 473064 467220 667182 677232 848592 820942 865199 876978 902728 911771 872060 974404 2244370 2343721 1324882 1147340 736132 725607 885596 879984 912562 927551 946373 954278 1059220 1063814 5173449 5346262 39.95 71.2 2
13:21:55 2024-01-24 721753 721532 205511 203789 346602 353956 383085 376618 233229 227107 288419 296206 328676 331346 4470855 4799316 6798648 6631126 1290774 1315031 308349 275253 303651 305129 351038 340879 333663 337382 223689 223408 745771 713853 1636742 1578853 472137 467882 673529 676270 845699 824189 868272 873167 898905 910655 873774 970490 2247564 2363207 1328436 1142177 740868 728701 880551 878734 917177 928529 942335 950134 1066157 1071318 5225872 5395057 39.95 71.2 2
13:21:56 2024-01-24 733040 721273 206970 204791 345565 357007 384914 381214 233264 227618 291284 294438 331636 332351 4501905 4770755 6854600 6688439 1280440 1324225 311166 276042 307211 306816 349451 340170 337157 337657 225435 225108 746664 717178 1624034 1574370 468942 465930 671945 672918 847877 830162 867741 867060 901457 920887 871127 960883 2250442 2377182 1324882 1150063 744384 728701 884931 882917 919817 928862 936838 953598 1069844 1069201 5229883 5421292 39.95 71.2 2
13:21:57 2024-01-24 739448 727105 207651 208525 347688 355798 385491 383241 229278 227883 297535 295767 330876 333397 4521044 4868472 6981550 6734290 1278897 1333964 312848 276926 305400 307246 351821 342271 336427 339258 224693 226858 753618 720413 1621503 1571431 470718 469210 668735 673395 852394 829573 863325 867060 905395 918469 864516 965076 2250950 2369921 1346615 1165990 745975 728184 885596 884835 916454 927551 941627 954278 1068427 1060705 5227941 5449428 39.95 71.2 2
13:21:58 2024-01-24 753425 731929 208630 203961 352055 357443 386686 383277 229664 229267 297114 298638 332637 333541 4560196 4944121 6994481 6754845 1270120 1338750 315897 276221 308248 308852 353811 344352 338352 338686 225666 226840 756518 726611 1599664 1571019 470718 467351 667789 673137 853034 827810 862667 868677 903833 910619 867083 963663 2260713 2369626 1323140 1167653 744454 728701 888115 887350 915157 924862 942335 955678 1066913 1054738 5244853 5458520 39.95 71.2 2
13:21:59 2024-01-24 737302 730332 208952 204566 352055 356405 387921 386740 229732 229820 292973 301252 332905 338577 4589416 4976203 7018199 6782312 1275877 1340861 315897 277459 309156 309723 352183 345825 338555 339746 226942 228305 758060 727688 1632735 1571431 470200 467351 667826 674831 851754 827810 862667 868641 901416 910547 863903 963387 2265702 2381595 1359225 1170308 744384 728701 889377 887350 915194 927551 942335 954996 1066913 1060655 5267505 5488486 39.95 71.2 2
13:22:00 2024-01-24 745452 738845 209499 205169 352306 359676 390260 387614 230565 230374 294664 302219 334984 338301 4611435 4986359 7087160 6810609 1283188 1346537 314673 278065 309338 310264 356898 347405 337608 341531 227263 229192 775229 729737 1637678 1586117 470718 467351 669246 673395 854886 830162 857669 867060 902801 910655 859485 958759 2270573 2388089 1321044 1171974 747571 729423 888931 887350 917146 924898 938208 952919 1068156 1061567 5305127 5520518 39.95 71.2 2
13:22:01 2024-01-24 751356 742541 209999 205527 354144 362985 392472 390278 231148 231452 293868 301760 337043 339611 4642190 5008208 7125616 6856214 1302053 1358411 315753 283971 310250 311171 356512 348216 338936 344783 227263 228836 760868 726092 1629887 1595337 472057 467351 669720 674831 853034 829704 860866 867060 901457 910655 860339 955244 2272188 2388361 1340746 1171974 748104 728701 887484 884017 915805 919623 936838 954278 1067670 1062319 5320137 5544767 39.95 71.2 2
13:22:02 2024-01-24 756315 744469 210666 205203 354392 364084 392065 391114 231148 232174 294966 301795 338797 340354 4666131 5020265 7121591 6887273 1317147 1361000 315897 283912 311631 311029 356512 347104 341304 341771 226709 229262 773462 731328 1625646 1595337 470193 465966 673294 673395 847500 830162 865237 863917 892313 910583 863903 951595 2281469 2397143 1330639 1162675 745975 728701 884424 885559 917140 919623 933010 950223 1069185 1065355 5352155 5545866 39.95 71.2 2
13:22:03 2024-01-24 756587 747728 210008 206550 353852 363534 391479 391754 232368 230449 297036 302394 338429 342551 4678900 4979917 7103091 6892457 1322801 1364977 314199 279743 308746 312847 356476 347431 342338 342843 226709 229227 771018 730806 1636339 1609120 470718 466559 672611 673395 846298 830162 866506 863305 889737 911309 865817 951595 2284707 2421802 1346615 1159372 748637 733711 881800 882255 921122 926896 928922 945638 1068331 1065355 5442934 5570303 39.95 71.2 2
13:22:04 2024-01-24 762445 751711 210367 206559 357306 366040 395678 391164 232437 231309 296501 302997 339929 340690 4695784 4990327 7097061 6931281 1339368 1372755 315452 281022 311938 310735 360907 349452 340788 342843 227061 229032 777602 732880 1658731 1611407 473064 467404 673566 676101 845699 824809 861405 867060 884277 903981 860339 955710 2289105 2406431 1353668 1155019 742339 733711 884304 878404 915194 926896 930245 940822 1062813 1065183 5419654 5590109 39.95 71.2 2
13:22:05 2024-01-24 758968 754686 211076 206421 356053 362840 396718 392490 232402 231804 297410 301618 340072 342375 4723900 5059871 7103091 6942278 1320770 1374197 316171 279743 309683 311206 359773 348710 342579 342843 227026 230657 763164 741228 1629171 1604557 470718 465241 668772 676270 845699 820942 857669 867060 887148 902199 859728 955710 2295107 2413374 1328720 1161848 740868 733711 889377 876941 911002 927551 936340 936666 1054689 1060438 5446210 5609607 39.95 71.2 2
13:22:06 2024-01-24 760361 756391 210851 206451 356458 363609 396088 392176 232182 231452 295610 302570 344701 345144 4742644 5143208 7162450 6912261 1315248 1378105 314673 279923 311350 310917 359242 348959 340752 344552 226709 229941 777875 742287 1644095 1594205 467983 465240 667826 674831 848101 820942 853432 862083 889737 900289 851093 949540 2290733 2390789 1343266 1171974 740592 726636 888119 884835 908407 915870 935006 942237 1051504 1052981 5387032 5621857 39.95 71.2 2
13:22:07 2024-01-24 760782 756554 211172 206421 356565 363791 394454 392118 231860 231563 296861 303027 340108 342134 4767358 5137373 7222946 6992124 1332112 1380064 313254 279743 314673 312117 359531 349276 341821 342361 227414 229227 780266 736043 1637171 1610263 466513 466559 669720 669477 841444 822986 855938 855410 883907 902199 850343 939479 2287479 2415749 1348571 1162675 741397 727152 880744 879063 910623 917812 924858 939475 1059754 1056901 5458307 5650324 39.95 71.2 2
13:22:08 2024-01-24 767873 756439 210034 207420 357563 364344 394454 391533 232217 230768 296457 303458 340587 341857 4760564 5087065 7172550 6992124 1352550 1381382 315008 279743 309612 309976 360907 347140 340513 341843 227220 228516 769568 740269 1642911 1613505 469385 464583 668772 673395 837105 816299 857194 858283 877349 889901 852724 944286 2293993 2405094 1332558 1153102 737181 726636 881370 876941 904175 919725 925586 931361 1049903 1057500 5469838 5635447 39.95 71.2 2
13:22:09 2024-01-24 762338 757818 210190 206584 354428 360907 396646 392011 232217 229337 296457 301241 340108 342519 4780132 5144384 7218291 6977554 1319831 1382399 315675 278404 311938 310228 358701 349240 339760 342843 225973 229227 777875 744411 1648963 1598738 466113 464985 663404 669477 841370 816226 846639 856352 881818 891199 842445 938106 2293993 2394182 1324882 1172659 738322 725126 883844 879984 896382 910583 926944 934092 1042247 1042576 5444578 5670471 39.95 71.2 2
13:22:10 2024-01-24 767984 761990 210416 205779 356596 364857 394490 391843 231148 230768 295181 301241 341066 340034 4797972 5165190 7233306 7043788 1340571 1387351 315008 278760 310286 311679 357586 346861 340788 342325 225781 229192 779347 734992 1656892 1622997 465159 459800 664346 663954 834735 819778 851514 848620 871604 891589 845529 930180 2283449 2427410 1354021 1162451 741397 724433 876452 875693 903755 913199 916969 930182 1051597 1048346 5540266 5683897 39.95 71.2 2
13:22:11 2024-01-24 775031 763884 209641 205847 355980 365115 396934 390638 231114 230535 296156 301266 341066 341304 4811680 5137309 7192133 7015652 1333862 1389323 315897 277833 310726 309723 358665 348710 340752 342289 226942 229870 777469 744411 1661672 1613586 465450 458363 660084 667960 837105 811722 845361 850357 873875 881563 842134 938673 2294484 2411242 1342702 1156590 734112 724360 878868 867023 894770 910610 920752 922160 1039258 1045179 5530860 5693275 39.95 71.2 2
13:22:13 2024-01-24 769896 765887 210293 205169 354388 362985 396970 390912 230370 230768 295704 303068 340587 341340 4836364 5230098 7351742 7053181 1339783 1387351 312842 278456 309301 309723 358629 348117 337371 341531 227263 228062 778268 736043 1642228 1617217 464128 462474 661958 664175 834071 812621 841975 846894 873941 888368 834971 928146 2282329 2392697 1332921 1169318 737181 717443 870227 875621 894512 902828 909020 927394 1042211 1033547 5470265 5693275 39.95 71.2 2
13:22:14 2024-01-24 774567 763880 209400 205519 355048 362948 394526 392154 230370 228911 296609 301513 340587 341304 4832339 5144684 7243081 7053167 1347058 1392563 314529 275904 310250 308319 357803 348710 340238 339675 227263 228446 771018 745476 1667693 1613777 463798 456289 660736 665879 830197 809374 844568 847871 865221 878115 839139 930191 2287960 2399983 1336834 1152256 729413 719481 872097 864530 892623 906733 910022 917292 1033276 1042532 5530860 5691328 39.95 71.2 2
13:22:15 2024-01-24 769076 769442 208991 208446 354383 360605 395638 391382 229698 230338 293618 302643 339751 341028 4853117 5276460 7383261 7062283 1339783 1389323 311166 276399 306586 309898 357586 348710 334605 342300 225666 227033 772468 734992 1642992 1620602 462822 460669 655126 660564 833808 811611 834593 839216 868755 883465 824704 923128 2273564 2383277 1347256 1170308 734884 716426 867120 866408 888194 897741 906324 916780 1029228 1026691 5505789 5721412 39.95 71.2 2
13:22:16 2024-01-24 778703 766188 208806 208632 352055 360871 395046 392083 233334 228911 295668 299300 340108 340273 4867035 5183735 7289807 7092982 1356410 1391575 309905 274604 309047 306458 357586 347724 336627 337890 227423 226121 779347 744528 1647064 1622972 461424 458065 658747 661567 824548 802502 839765 840583 856915 873765 830203 919498 2281460 2395012 1350527 1145707 726820 716426 864663 859631 888105 901553 902348 908886 1030138 1033391 5540266 5721412 39.95 71.2 2
13:22:17 2024-01-24 769076 770309 206390 203688 352271 359134 394454 391382 230336 227848 295314 302219 338025 340309 4886747 5304004 7405043 7090682 1339783 1388487 310007 275060 305507 307571 358708 347395 337121 340595 224729 226191 774933 736043 1681853 1618297 460068 455547 650923 654955 829844 808798 828004 833724 862234 874871 819363 908881 2274469 2388361 1339276 1169318 728893 711191 862825 860680 885550 891810 899748 912885 1027149 1021318 5534298 5749548 39.95 71.2 2
13:22:18 2024-01-24 780775 767852 208265 204935 352055 360763 393828 390912 233193 228876 293904 298989 339047 339459 4896088 5211553 7304357 7102903 1354732 1397176 312302 274356 308212 305821 356369 347259 337634 336944 225666 225265 772468 741331 1646453 1621819 459412 454510 655126 656363 818137 797927 832922 837289 851822 866373 825111 912881 2271914 2390327 1322963 1145707 723672 711191 857937 854088 883156 892510 895820 901275 1021168 1024447 5559077 5736407 39.95 71.2 2
13:22:19 2024-01-24 770170 770554 206326 204935 354038 358018 393275 390830 231612 227107 292782 301302 337008 340237 4911340 5330068 7368662 7129202 1330312 1395263 310118 272858 304434 307417 354943 346413 336681 337594 223661 225945 772990 740269 1697371 1613699 456151 453482 645906 652417 822830 799095 823197 830180 855357 864264 813776 903271 2270573 2375768 1360126 1161022 721609 706244 861599 857803 875088 883533 898396 908851 1015029 1009733 5552154 5778543 39.95 71.2 2
13:22:20 2024-01-24 781956 770575 206970 203175 351983 359929 392065 391382 232669 228201 298490 298536 338061 339611 4914846 5262679 7348335 7140746 1363912 1398246 306992 272823 305472 309366 355940 345020 335623 336436 224291 223512 774933 738152 1693602 1627972 456043 452214 649542 654027 815785 793240 823160 829003 845638 861455 816240 903643 2262915 2389095 1339276 1147065 722640 709757 851130 848583 878185 889932 886383 898166 1020944 1018326 5561368 5749287 39.95 71.2 2
13:22:21 2024-01-24 770460 770579 205684 204361 350881 355798 394430 388047 233123 225635 298104 298954 335019 339998 4930085 5343725 7353474 7133686 1320918 1390589 307418 271610 305580 306852 354921 344497 333843 336342 222485 224760 775976 736043 1654798 1613777 454209 450485 642216 648492 816400 793282 816342 828731 848105 856046 806989 904440 2267748 2354087 1327053 1155019 714790 703639 857291 849081 868996 883347 892414 896949 1005405 1009272 5519930 5768305 39.95 71.2 2
13:22:22 2024-01-24 779669 769228 205079 202997 351983 357443 392472 388083 228969 226369 293010 298084 336536 338301 4945327 5287930 7364984 7143796 1364138 1396597 306135 270782 306524 304806 355926 344497 333843 335754 223625 222754 774933 739989 1643610 1620667 454209 449082 645906 650373 810672 791035 819946 820960 841402 856046 810575 895605 2254198 2390141 1331297 1144077 718530 706244 846275 843440 875088 883347 878591 890378 1016905 1011451 5593854 5764191 39.95 71.2 2
13:22:23 2024-01-24 772720 770758 209379 203184 349291 355999 390895 388011 228809 225426 294147 299111 334702 341021 4952441 5372425 7400391 7146954 1330250 1395263 306918 269581 300820 305558 353884 342451 333807 336466 221311 223477 777047 739117 1678240 1613777 449317 446710 637580 645277 811860 787299 811789 822710 843899 847487 801369 895643 2259664 2348147 1340746 1153376 710722 700047 851130 846142 864654 874555 885752 892280 998901 1004543 5523877 5787063 39.95 71.2 2
13:22:24 2024-01-24 779169 770713 209316 201866 350356 357983 390819 387722 228014 225496 291592 298361 334878 337329 4961874 5307715 7367497 7156333 1359315 1396597 304643 274528 302727 303311 354420 342379 333337 333830 222641 223584 771991 742394 1635423 1619516 451958 446484 642253 647112 806016 785307 813951 813556 834731 852390 804291 886317 2250442 2394393 1323318 1143264 715978 702075 841286 839363 867147 874519 874526 886285 1008850 1005253 5642121 5782935 39.95 71.2 2
13:22:25 2024-01-24 776777 774385 205915 202512 346460 354885 392472 386596 227413 223516 293596 297387 333766 340092 4964031 5382123 7397877 7156333 1339783 1391575 304660 274492 301768 303865 351893 342379 329787 333830 220193 222957 764635 733418 1638244 1613777 448307 446790 636686 637935 808950 785733 807107 811740 835914 844329 793208 883686 2249164 2351481 1347916 1151736 708700 692959 845676 841215 857890 865546 877967 888852 995416 996118 5583527 5802049 39.95 71.2 2
13:22:26 2024-01-24 783883 773849 205449 200079 346743 356755 387813 385438 226463 225477 291284 296812 333907 336195 4973396 5295005 7348846 7160601 1343224 1392637 304573 269209 300785 301401 351893 341121 332364 331543 219780 223114 774933 743348 1638215 1613505 446963 441773 635783 641028 798064 778451 807070 811164 827421 838546 795374 882195 2239871 2368056 1315338 1138014 709205 697076 834712 832073 862170 870547 867732 879500 1001846 998759 5628800 5794471 39.95 71.2 2
13:22:27 2024-01-24 774879 773854 204408 200533 344452 351893 387668 384391 226254 223447 291248 293472 331906 337511 4980497 5391515 7394352 7160601 1326425 1390589 303342 269173 300247 301401 350513 339250 328791 333830 219733 222453 765525 733418 1646030 1612553 445662 441579 630812 635613 800329 778415 801321 811740 829213 836657 786387 882392 2244370 2338941 1349951 1143264 703380 691711 839497 832037 853002 862963 872620 878962 989660 991887 5546232 5805820 39.95 71.2 2
13:22:28 2024-01-24 762780 770754 204046 199283 347674 351605 387921 385581 225449 225152 288401 295231 330876 338301 4985013 5365697 7405043 7193848 1354732 1390589 302350 269138 297644 299611 351893 337954 328791 330808 218532 221674 772990 731830 1675530 1622997 446852 439256 631259 633776 793420 779003 801321 802520 825563 837585 785812 869280 2228754 2344820 1311349 1147340 706685 687909 834971 834799 855938 863337 865041 876847 989630 986048 5587293 5801679 39.95 71.2 2
13:22:29 2024-01-24 780477 772040 202587 199552 343484 351627 385819 384427 225449 223732 288707 294196 333906 333505 4975778 5366895 7332413 7156333 1337869 1392890 302350 267040 299364 299122 351573 337717 325826 331812 217362 221519 770004 738152 1656987 1609120 446217 438732 627021 634712 793420 770460 802188 804802 817176 829568 786387 871172 2222029 2349343 1313344 1131798 706028 691711 829267 826776 855350 865067 859893 870036 992588 988381 5628570 5805820 39.95 71.2 2
13:22:30 2024-01-24 772802 774925 202172 198893 345470 349630 387885 382632 224094 223261 288703 292587 330380 336450 4990171 5411773 7414124 7175091 1339783 1390626 299571 267075 297054 298146 348684 338227 325265 328778 217327 219763 774933 731850 1648134 1613777 443058 439767 629439 628607 795698 774842 793138 800247 820561 829460 779559 869280 2235569 2324849 1307359 1141262 696490 685516 835198 829132 844234 856420 864538 869248 976087 981168 5567025 5825638 39.95 71.2 2
13:22:31 2024-01-24 779664 771879 202127 197479 343182 351821 385491 382025 224059 227197 286553 293265 330611 331381 4990134 5328306 7386148 7175091 1346098 1392600 301396 264186 297248 296829 347634 337552 327534 326991 216652 220260 777047 741228 1637248 1609120 441803 436752 626132 631426 784053 767012 792530 793300 811677 834030 786348 860567 2226034 2339676 1309354 1134868 698483 682601 823392 825375 848069 852417 856342 870148 982775 978539 5671666 5807369 39.95 71.2 2
13:22:32 2024-01-24 782776 772456 201010 197347 343001 350723 386904 381214 223334 222948 286410 293039 331869 330344 5004469 5347229 7376822 7151229 1324573 1387351 298664 263746 297536 297239 345512 339062 324830 326798 217878 218856 772990 740269 1634319 1595337 439161 438864 622117 629088 788896 765438 790585 801233 809298 823119 781556 865138 2223444 2343002 1313344 1122282 694504 681840 821124 819759 843834 854828 850898 859729 977560 977847 5623093 5811051 39.95 71.2 2
13:22:34 2024-01-24 764136 773043 201037 196692 343042 346933 384337 381752 223334 221657 285864 292578 329707 332387 5013069 5427587 7488727 7193848 1339783 1388581 297690 263307 295199 295827 343440 336253 326667 324762 216652 217719 771497 733932 1630786 1613777 436593 432471 624428 624000 785761 767799 785452 788557 813867 824065 774221 858155 2219707 2314602 1303868 1140018 690554 678704 825545 820923 834998 846934 855928 862524 967838 964602 5614120 5824577 39.95 71.2 2
13:22:35 2024-01-24 783098 770579 201010 195476 340896 349366 382614 381214 222234 223104 284742 291190 329885 332035 5023805 5347285 7362853 7184193 1337706 1389879 299978 261699 295650 299962 344957 333582 324830 324852 216652 217685 761693 738152 1638994 1611290 438801 431970 620213 627222 779396 761109 789144 786310 804689 820482 773822 848339 2216865 2323822 1327566 1127885 693007 677218 816377 819759 839487 844544 845078 860796 973594 968712 5671943 5825638 39.95 71.2 2
13:22:36 2024-01-24 779331 773043 199718 195484 338846 347528 384067 378997 221926 221248 284121 289830 330205 329806 5020223 5403078 7404930 7175091 1318062 1387351 297725 261664 294351 296791 345343 335433 323880 326545 216203 217068 764032 739210 1633457 1595155 435691 432579 619516 625071 782978 755729 781547 788109 802414 815671 773320 855752 2216553 2330393 1309354 1116181 686634 676748 816463 811703 834039 845738 845352 850719 967838 970771 5634321 5824577 39.95 71.2 2
13:22:37 2024-01-24 773746 770718 199953 196554 340349 346883 381971 378925 222200 220489 283634 291155 328145 330308 5036769 5424819 7470076 7212605 1341829 1387351 294964 260865 292884 294762 342627 337253 324084 323399 216311 216127 768511 730783 1636662 1611290 433765 432042 618246 620714 780834 760675 778505 784080 803697 811432 762847 853872 2210422 2298814 1305364 1131910 684148 672427 817534 811703 827879 838464 847798 850719 956587 960256 5580431 5833956 39.95 71.2 2
13:22:38 2024-01-24 781107 770718 198850 198718 340314 345659 382814 379033 220800 220489 283722 290994 326170 330808 5036493 5435310 7404798 7184469 1353906 1389916 295008 261680 295383 293118 345306 332248 322456 324672 215256 215457 762539 728693 1643262 1617217 435691 428678 617259 618076 772748 756739 776930 782052 804309 811432 758925 844040 2195062 2311320 1315356 1134778 688591 672427 811837 811128 830231 835998 839756 852659 960178 954731 5601087 5833956 39.95 71.2 2
13:22:39 2024-01-24 773887 770749 197780 199107 336457 346393 382274 377787 224166 220489 282320 287099 327156 329436 5055527 5368754 7359324 7205041 1339504 1387240 295767 261275 294546 293289 342411 332212 321705 321692 215435 214560 758750 735517 1633050 1608998 433838 429687 614750 619833 774520 755655 776967 774860 795766 810218 760916 842124 2194886 2305382 1317391 1122245 685125 667607 806044 811128 830268 829487 832989 851444 961575 954020 5593703 5842290 39.95 71.2 2
13:22:40 2024-01-24 783817 771875 197162 195493 336737 345415 379015 378925 219816 218743 282355 287465 326205 329646 5048888 5411960 7348285 7206773 1334052 1387939 295279 260652 293712 292361 342843 329386 322372 320932 213537 216625 751395 736043 1624801 1602148 432609 427275 611243 618076 767692 749691 774487 774588 789907 810530 760073 836596 2198008 2312085 1315356 1119364 681229 668896 804899 807003 827879 829451 832207 847426 957319 952002 5689472 5833956 39.95 71.2 2
13:22:41 2024-01-24 778666 772975 197526 194946 335724 345903 378568 374328 219816 218437 287788 286812 325644 327663 5053147 5400167 7440228 7184892 1328501 1387939 293732 260246 296566 290215 342614 333435 320081 322884 213193 214227 764923 731850 1651251 1602148 432916 427566 607301 614035 766029 744317 774487 774990 789907 801217 756481 836559 2194886 2324747 1306453 1113010 683173 670998 801479 800210 827607 834288 828032 839658 959305 953591 5662538 5833956 39.95 71.2 2
13:22:42 2024-01-24 772454 770758 200313 195220 334141 342206 381159 374328 223747 217759 283066 285563 325188 327895 5061293 5448127 7442112 7209270 1313354 1381345 295294 259122 291103 291613 338757 329386 318419 320611 212568 213496 767954 733942 1636819 1592889 427820 426288 604688 612177 768853 739857 764901 772665 788892 798039 755920 839055 2198008 2305529 1291401 1106882 675264 665611 802617 797835 818685 829415 829347 837196 948738 946574 5653132 5843335 39.95 71.2 2
13:22:43 2024-01-24 771621 770355 196538 194063 334680 342253 378835 372091 223747 217351 281362 287064 323166 328140 5075741 5465112 7500709 7212380 1339783 1382027 292124 258609 290300 293283 339611 328817 318677 318405 212376 214201 769470 726333 1619096 1602148 427038 423890 609026 611616 766029 747182 762406 768153 788892 793211 745833 836633 2188736 2283499 1309251 1119364 675746 663191 802617 796410 814136 828795 832207 831636 939197 946782 5611501 5843335 39.95 71.2 2
13:22:44 2024-01-24 772364 771952 200210 193146 335913 340703 377733 373729 219565 217724 279455 287967 324712 327141 5080863 5442897 7460751 7240465 1335959 1380591 290476 257813 288712 289880 337665 330374 317013 317035 211380 213900 761046 726611 1628680 1601010 424619 423411 606441 608226 764068 745065 759317 765641 786031 792216 745070 832296 2188736 2277196 1309354 1116181 672106 660405 800306 795469 814136 820545 827757 832263 939531 937525 5587293 5852714 39.95 71.2 2
13:22:45 2024-01-24 774567 770491 200099 192837 334024 340428 378583 374149 219132 217515 279491 285468 323691 324383 5084496 5482072 7451425 7244517 1345364 1382362 290758 257380 287266 288838 338175 329207 317013 316965 211310 213600 766439 724537 1647433 1610263 425826 419932 603833 604882 756356 740039 756287 763471 786624 793405 742595 827892 2182565 2280463 1319521 1119364 669993 658465 800306 797835 808917 819625 828032 833484 935508 937947 5593628 5852714 39.95 71.2 2
13:22:46 2024-01-24 779628 771704 197053 192691 335732 340648 376421 373661 218778 216909 279491 286271 322543 328213 5083663 5482186 7439333 7221984 1354873 1383417 287849 257597 288080 287181 338448 327936 318240 317000 210319 212967 764923 722471 1643610 1612437 426735 418683 601475 603518 755869 740709 759590 761274 784293 793441 736136 823050 2179463 2283700 1298754 1117771 671903 656531 798041 793185 807200 818467 823151 829867 935471 933872 5625932 5863126 39.95 71.2 2
13:22:47 2024-01-24 783892 771383 196576 191183 333951 338472 374204 375053 218769 216201 279419 284003 323283 326934 5085228 5444892 7444637 7212605 1335801 1382362 289435 255372 288523 291438 336684 328204 315816 316044 210026 211706 757279 728171 1630217 1603419 425826 418647 602127 605376 754360 737173 760707 759011 779724 791065 739628 819834 2170191 2283700 1317445 1119364 671903 655568 792834 792991 804808 816159 822276 830332 932752 932830 5621637 5876819 39.95 71.2 2
13:22:48 2024-01-24 781663 772757 195776 191583 333843 338724 375256 374258 218168 215669 278741 284867 326726 326874 5098781 5496067 7432775 7212605 1343224 1381382 287177 255194 287697 291223 336613 327205 315636 315056 208716 211706 760405 723367 1639855 1607693 424619 419364 599822 601156 752225 737962 756250 758572 778621 791205 735355 816207 2167108 2280463 1309137 1119364 671150 654071 791113 791016 802608 811423 821105 827897 929006 930255 5613579 5868424 39.95 71.2 2
13:22:49 2024-01-24 777990 772500 194985 190933 331897 337767 375136 373202 216876 215762 278417 284867 322686 324455 5096896 5496067 7432775 7226205 1346675 1379084 291736 254980 285846 286799 336377 324568 315780 315021 208682 211523 750968 721296 1622246 1609120 424017 418180 595314 602997 748928 735872 751138 756421 777483 788974 733164 816194 2168649 2274493 1302907 1117771 666367 653086 792272 790148 800297 810209 818770 826807 927022 930255 5596416 5857954 39.95 71.1 2
13:22:50 2024-01-24 774953 770575 194273 190316 330929 335530 377433 370056 216782 215001 276998 284149 321683 325092 5095235 5505366 7442100 7240742 1349215 1380064 291254 254588 284032 286799 335600 324460 314892 315802 208321 211009 760377 719899 1624555 1608839 421546 414876 595992 598047 747099 731613 749265 753209 775213 784355 731659 813840 2167108 2259282 1328095 1110038 662646 650777 788874 784043 801284 817433 818757 818621 926549 930049 5697781 5867284 39.95 71.2 2
13:22:51 2024-01-24 769076 771181 194571 190113 330898 337767 372003 369651 217829 216012 276748 284069 320356 322418 5095146 5489727 7488727 7244950 1332149 1375180 291258 252994 283833 290993 333866 324496 314449 314914 207816 209728 763408 722471 1611874 1595337 418360 417296 596414 598514 751693 731201 746511 753599 770627 775220 730374 817430 2167108 2275801 1311214 1106095 662578 652902 790292 780460 801284 813968 810475 816050 927681 930012 5661215 5858928 39.95 71.1 2
13:22:52 2024-01-24 771585 770718 193590 189454 329934 336290 374962 369391 216144 213637 277423 280661 320842 323136 5108153 5547912 7547509 7212380 1330350 1377142 287234 252185 283201 285624 333866 324604 311051 315536 207348 209039 767954 720264 1613115 1595337 418358 417885 594380 595291 751693 727296 746192 754672 766292 774250 728880 814068 2168375 2277722 1313291 1103919 660753 650023 784140 779238 802571 812817 806842 815704 931571 926114 5714134 5840891 39.95 71.1 2
13:22:53 2024-01-24 770226 769809 193454 189420 327910 336000 372920 367138 216144 215556 276114 282131 320771 321768 5097237 5464282 7451425 7210203 1311485 1374160 291736 252185 281442 285633 333866 324195 311778 314914 206990 209693 768916 726611 1633865 1586117 417766 414768 588913 592368 747136 722462 743859 752639 766061 772734 732645 814068 2165381 2278628 1263720 1097629 663523 651128 778819 778132 800150 806949 802304 811427 926377 923035 5712391 5868408 39.95 71.1 2
13:22:54 2024-01-24 776501 770570 192814 189092 327910 335863 370002 367727 215509 214047 275233 281124 319353 322683 5082394 5458491 7435285 7198089 1313376 1370194 287229 251378 283294 282881 333866 323176 310109 313957 207638 209004 755831 726611 1649709 1583868 418956 414440 588913 594083 744639 721951 745934 751569 757242 773161 730708 804492 2157547 2267317 1304984 1103068 661598 644769 779373 779238 791665 799482 808283 814973 915802 910520 5618134 5861905 39.95 71.1 2
13:22:55 2024-01-24 776679 769489 192336 188224 327371 332819 373183 368539 214773 217618 276911 280700 319388 321894 5093268 5516110 7442100 7231363 1343047 1374160 283777 255911 281442 282019 333072 321446 310579 312749 207638 208352 755831 717178 1614812 1602282 417766 409806 588496 590416 736232 725649 742200 744300 765682 778511 725488 804642 2157360 2241247 1319426 1103579 656989 646921 781365 771497 792226 805966 802454 806926 919160 918442 5681349 5863100 39.95 71.1 2
13:22:56 2024-01-24 769068 770579 191092 188791 325375 333830 372131 367725 214109 214348 274356 278659 318388 321312 5115941 5533884 7472418 7226205 1320918 1370194 283866 255767 282539 282881 331883 322465 309170 312968 206327 208503 769905 718362 1631732 1586117 414810 409806 583895 589827 742641 719375 738087 749214 763550 770700 726021 807015 2154603 2270268 1303146 1092943 657881 645515 773957 772629 792226 799721 796618 811682 921587 911963 5642377 5870579 39.95 71.1 2
13:22:57 2024-01-24 783061 770579 191428 187899 325375 333794 369929 367174 213743 214047 274391 278610 317427 319738 5115941 5486990 7401951 7193848 1322770 1372175 284450 251814 282539 280894 333631 320473 307949 311800 206327 207703 763531 724537 1624389 1586117 416580 408515 584679 592095 737953 718047 742051 745194 756835 772952 723856 798499 2148477 2256079 1300830 1100713 658867 642980 774957 774824 784229 799638 802454 806316 910618 911963 5626280 5867284 39.95 71.1 2
13:22:58 2024-01-24 771815 769209 191092 187578 325901 333288 370038 364356 213766 217582 272717 279600 317135 321312 5122569 5525396 7451425 7250120 1346250 1372175 283777 255335 279653 281555 331883 318949 309135 310131 206472 207379 769817 716154 1638285 1600838 413671 409782 586196 586035 737128 719522 734978 740343 761278 766256 719601 802426 2148590 2248156 1298754 1097583 652323 639929 776707 769374 787675 800287 795226 801785 917209 910484 5710913 5867284 39.95 71.1 2
13:22:59 2024-01-24 770170 769558 190752 187050 325014 333505 368190 362974 213743 213148 272717 278465 317135 318117 5123242 5474530 7452711 7231363 1302135 1372175 285081 250154 281308 281354 328317 319503 306804 310557 206182 206446 762762 728693 1634044 1576284 412245 411416 582888 591674 739757 715307 739290 743242 752221 763934 719601 795348 2145278 2271269 1292050 1093723 653252 637994 769007 770332 786398 792171 796581 804525 904650 906687 5620169 5896476 39.95 71.1 2
13:23:00 2024-01-24 773887 769489 190421 186944 325331 329666 368709 365451 213344 213077 277989 278038 315446 321959 5126229 5530390 7458023 7212418 1339783 1372138 281086 249732 281235 279349 329845 320298 308393 310273 205607 206171 761223 718154 1633787 1599699 414111 408086 584679 586173 732476 719522 736137 736934 754735 769319 713215 795327 2142373 2235314 1328095 1099146 647610 639239 772725 763435 782660 793396 793129 797654 911911 909279 5698891 5870444 39.95 71.1 2
13:23:02 2024-01-24 769071 770570 189230 186986 323728 330737 368155 364111 213196 212410 274447 277629 316621 315478 5122532 5501916 7472693 7232301 1309574 1368859 283273 249921 279115 280201 329975 320759 308502 310273 204958 206171 761223 724537 1643921 1581101 410825 409480 579272 583471 735045 710303 728037 737981 752606 757350 719090 794710 2142049 2265286 1286293 1085155 651395 636502 765171 765837 784168 791196 790237 801177 902427 901498 5638077 5861830 39.95 71.1 2
13:23:03 2024-01-24 771684 768396 189265 189878 324613 328175 366204 363774 212356 211781 273140 277099 313988 320784 5149314 5546175 7458023 7212343 1333899 1372138 280001 249061 279329 279811 330443 319065 306320 309433 204455 204891 751395 717963 1630565 1597425 411371 405754 581366 581751 727626 714727 731218 733256 752221 763934 710233 787995 2136137 2226842 1312253 1094502 645728 636388 769553 758365 779660 792315 788174 795332 907968 901398 5698891 5871471 39.95 71.1 2
13:23:04 2024-01-24 767979 767841 188597 185813 322484 329738 366462 363084 212503 211239 273140 276675 315156 315406 5136269 5498503 7467369 7216212 1305783 1371228 282682 248641 277509 279244 326656 319211 306766 309178 203740 206445 758146 724189 1620483 1576897 408493 405754 577046 583677 731169 707287 726824 734478 750432 754590 714262 793063 2136137 2265286 1284476 1084377 649545 634698 761370 765604 781547 784455 786167 796446 897491 896944 5650449 5881034 39.95 71.1 2
13:23:05 2024-01-24 773887 767816 189265 186113 324745 328405 363685 364111 211374 211084 272334 277099 313008 318342 5139659 5480454 7455262 7229176 1326478 1371266 280227 247250 278971 279417 327114 317679 306190 306789 204384 203722 752800 720779 1603459 1589002 409657 404774 580131 581751 726779 711817 728590 730314 745608 757350 705144 783738 2129135 2219067 1275909 1094391 642096 632454 766808 755711 774362 790079 786167 793031 901153 898621 5689472 5871471 39.95 71.1 2
13:23:06 2024-01-24 767434 767878 187976 186489 321996 327150 365362 360970 211340 210424 272297 275980 313480 315478 5126229 5571399 7507254 7238663 1318847 1366394 278392 247632 276765 279024 328077 317910 304722 306608 202425 203756 768342 714877 1603508 1581381 407913 403296 574144 579757 726779 705213 722553 732622 747473 755912 709877 787816 2133101 2244626 1304984 1081292 645765 634698 759747 760050 778520 782106 783803 793031 894544 894623 5650829 5880850 39.95 71.1 2
13:23:07 2024-01-24 778335 768126 188894 185588 323532 328651 363104 363597 212841 210424 270657 275384 311564 318342 5149314 5498999 7452093 7253935 1335117 1371266 279842 246453 277581 277458 325778 315518 305043 306789 202355 204964 756607 714877 1626668 1590627 409657 404280 576407 577836 720485 709295 726824 726696 743506 755148 700983 783180 2126851 2217019 1298754 1088284 641183 633799 763531 753562 773812 784346 781537 786070 900786 899943 5709565 5880850 39.95 71.1 2
13:23:08 2024-01-24 767716 768396 186867 186108 319566 327679 363140 359811 210722 209767 270621 274551 312537 313455 5137266 5521069 7481911 7225638 1308591 1367367 278039 246179 274758 278239 324852 315266 303686 306306 201965 203722 784517 717178 1626575 1576897 405891 400857 571335 574464 724722 700025 719407 728761 743053 748445 707793 786012 2123828 2248466 1294600 1077221 643927 631700 755920 757829 774948 779900 781537 792191 890967 892272 5634038 5870241 39.95 71.1 2
13:23:09 2024-01-24 775026 767852 189527 185592 321991 326799 363104 361042 214651 210242 270204 274551 314135 317335 5141091 5559602 7472512 7244607 1334014 1368859 281622 245799 276658 276608 327273 314451 304080 305926 201789 204104 748253 713853 1627026 1590627 407334 401997 574300 574464 719389 706286 723103 724603 743053 754844 701161 778654 2123828 2213183 1292523 1087510 639817 630593 760831 750932 770529 779798 776921 785420 898836 894995 5717729 5876656 39.95 71.1 2
13:23:10 2024-01-24 767711 767820 186824 185588 318565 328651 364093 358475 214872 209078 269752 275786 313016 312468 5161121 5523914 7487256 7240742 1304013 1364128 278073 246052 273499 277848 324852 315446 303048 305030 201296 204856 792479 718362 1602757 1575779 403882 402493 570121 574391 722599 699096 718535 727254 740355 747247 706180 783738 2120812 2248466 1304772 1078218 642553 626376 754770 757996 772716 775477 778652 788381 887286 883443 5625970 5890229 39.95 71.1 2
13:23:11 2024-01-24 773817 767847 186829 185069 320722 324888 364866 360970 214651 209113 268922 275786 313295 315262 5155518 5578038 7473444 7257636 1339783 1364631 277880 245835 273883 276466 324888 313496 302963 304494 201261 203818 763531 711061 1632988 1594205 405028 400013 571741 571976 717585 700935 716492 719541 738457 748409 700664 781031 2120775 2222402 1280063 1082062 638231 628702 756517 749796 771621 781554 774478 784860 893497 887886 5725908 5890229 39.95 71.1 2
13:23:12 2024-01-24 777235 769489 190755 184482 318788 326799 360988 360390 214616 208391 269880 274538 312130 315708 5162004 5527864 7467369 7232301 1298436 1360963 278199 244119 275215 275762 323639 314451 300788 303744 200630 203532 772509 721296 1587233 1571019 404741 401428 568911 575277 718604 697118 718314 724566 733885 743991 701161 773273 2113054 2229549 1304772 1081292 639326 623734 753803 752989 763522 770835 774058 781996 884290 883479 5686692 5880850 39.95 71.1 2
13:23:13 2024-01-24 765770 765578 190817 183867 318083 324888 361024 358809 211730 208834 268222 275380 312018 314516 5155632 5559769 7489822 7253935 1327550 1363935 277489 243539 272177 276185 323866 312289 302199 300949 200630 202963 763655 714621 1595256 1584755 402370 396813 568911 571165 715554 699096 712244 716486 737632 745754 694968 774579 2117764 2222513 1302651 1078985 633699 625284 751670 744152 767697 775405 771141 781556 889815 883989 5669314 5887097 39.95 71.1 2
13:23:14 2024-01-24 776962 768391 190301 183858 319589 324564 360699 359270 211216 207673 269020 272969 311799 312836 5159956 5541789 7463341 7212605 1307742 1362513 277454 243539 273918 273206 322920 313239 299177 303106 199374 202928 765218 717178 1636231 1571019 403596 399730 565227 571976 714452 693000 718023 720293 731901 743651 699856 767028 2104566 2209431 1300531 1082062 636413 622815 751138 748700 759098 773016 773376 776823 880501 885867 5709565 5880850 39.95 71.1 2
13:23:15 2024-01-24 765770 767915 187592 183552 319589 324035 360772 357394 211209 208252 267058 274224 310348 315408 5164385 5561159 7490286 7253935 1320918 1362931 276604 243095 273629 274918 322395 311596 301246 301482 199687 202327 774096 714111 1592419 1583630 399012 395867 567667 568741 712953 697118 708065 714349 730201 742943 690903 774413 2114556 2220826 1298411 1078218 631000 623734 752334 743955 767360 773080 768840 779109 886416 874177 5669314 5892627 39.95 71.1 2
13:23:16 2024-01-24 777877 769007 186955 183141 318396 324179 360736 358045 210332 207603 267917 272517 311179 311520 5170773 5551181 7436785 7212493 1313354 1364903 276180 242756 277040 272372 322526 311560 301170 303142 198715 202291 770922 717178 1597167 1573674 401456 395589 562330 570356 710441 691372 715436 717502 729117 742943 696026 766762 2105284 2210123 1294170 1085155 635177 619593 751518 746376 758025 770835 772833 774380 875517 881095 5716476 5901073 39.95 71.1 2
13:23:17 2024-01-24 764537 765171 187395 182360 319133 322633 359577 355860 210661 207209 266416 273563 308614 311555 5173757 5560667 7504750 7279620 1318965 1361545 274949 241977 273435 272959 319925 310615 299422 301157 199201 201445 765218 714344 1599173 1576897 398370 396777 566864 569193 713494 695037 707193 711250 729760 737487 688967 772136 2107644 2222402 1268900 1068166 627956 620104 743035 740131 764036 766463 764506 776823 884290 875498 5658181 5887313 39.95 71.1 2
13:23:18 2024-01-24 774020 765742 185914 182900 315893 323651 358674 355183 209557 207742 265599 272447 310490 311629 5170068 5528069 7362628 7231363 1311519 1362513 276604 246425 273049 271922 320967 309674 301170 301271 200455 201480 753530 717178 1633347 1574661 399789 395036 565663 570356 709937 693000 710187 710063 725453 738246 688930 763998 2098502 2200838 1275909 1081292 627061 617185 748118 738489 755399 770835 764272 772104 884290 880395 5713936 5876819 39.95 71.1 2
13:23:19 2024-01-24 765241 767409 185154 182921 316001 322323 358710 355021 209899 206278 266158 271323 310055 311225 5168071 5611539 7556651 7222683 1315243 1360578 273272 246844 270711 272337 319961 310326 297611 301268 197474 201304 764574 711061 1600117 1571862 398654 394369 560537 564042 710441 688655 705110 715435 725340 734405 690415 767337 2102293 2225300 1280063 1066648 632347 617725 741458 745047 760785 761908 764966 775943 874531 875014 5655810 5895683 39.95 71.1 2
13:23:20 2024-01-24 774028 765615 185500 181482 316001 320575 358710 355432 208917 206416 265342 271033 308508 311555 5170607 5581911 7467369 7240742 1328354 1361000 272178 245971 272279 270644 320932 309387 297716 298954 197509 200358 756819 707746 1618921 1581381 399221 392016 559059 563173 704316 691863 708200 709817 726437 737523 684857 767439 2102293 2185640 1266517 1074281 627061 617335 742741 737420 756361 769347 762437 770412 880450 875444 5742314 5878705 39.95 71.1 2
13:23:21 2024-01-24 769071 765037 185213 180943 316001 321763 355414 354520 209523 206135 264750 270243 307646 311396 5170068 5535359 7471388 7212380 1300298 1358647 274914 242320 270567 271472 318476 310612 297789 301193 197440 200358 782878 715131 1601355 1565111 396687 392016 558124 561981 708391 683921 703812 710136 724204 728957 691450 765125 2098763 2218957 1287809 1066189 630103 616090 738119 743734 758548 763889 763952 774268 869571 871301 5634000 5891586 39.95 71.1 2
13:23:22 2024-01-24 772922 763884 184848 180909 316001 318852 358423 354401 208219 206382 264489 270809 307646 311047 5170068 5541421 7451425 7212343 1320458 1361545 272368 242150 270711 269409 319452 310716 297572 297598 198625 199696 767748 707746 1597322 1581381 398088 390810 559743 562357 702020 689414 704071 706304 721188 736664 682581 759934 2096011 2185388 1286293 1075343 626600 618025 745458 736824 754686 766088 755454 768333 878818 872773 5745986 5880850 39.95 71.1 2
13:23:23 2024-01-24 769349 765033 185165 180801 315076 320825 355130 354839 208724 205563 263974 269985 307431 310309 5170607 5539716 7460849 7221984 1290946 1355757 274039 240890 270114 269890 317000 311156 296455 297598 198485 199487 764574 717178 1574544 1558457 396959 392016 558124 564477 706386 683884 706187 710321 717599 730345 685863 758069 2086442 2208949 1283569 1072551 628404 610842 739651 739517 750442 757197 761010 768795 866232 870420 5673241 5890229 39.95 71.1 2
13:23:24 2024-01-24 765204 765705 184582 180303 313459 318887 355949 352028 207860 205774 268634 269985 306717 310273 5179434 5585081 7454525 7243423 1330350 1360578 271502 241980 268644 269409 318994 308856 297595 296663 198625 199071 767748 708028 1614532 1581381 395554 391205 559347 559573 700198 685410 699884 702098 724204 730201 682721 761208 2099776 2204237 1283569 1070776 623023 615837 738041 734441 754255 765006 755103 767425 873843 867390 5712391 5890266 39.95 71.1 2
13:23:25 2024-01-24 772686 763912 184246 180580 314083 318852 355414 353338 207605 206619 263939 268532 306717 308997 5170068 5539716 7462049 7210203 1290961 1356476 271502 240108 270531 268999 315091 309475 296080 297775 197509 198759 762987 715980 1605258 1563999 396677 390501 555761 561700 700693 682159 703072 707807 716312 731840 686537 755158 2089325 2200984 1254363 1073962 626614 610842 738041 736994 746511 756239 756278 763659 864649 865420 5716912 5877888 39.95 71.1 2
13:23:26 2024-01-24 760753 763921 184285 180140 314114 318370 354881 351425 207536 205101 268218 269985 305756 310273 5177173 5554090 7460867 7254322 1324702 1359612 271313 240890 267782 269409 316521 308384 297153 297811 197958 197862 766161 709774 1579096 1573252 392376 390937 558124 559573 700198 683921 696902 704803 721666 729628 678640 764699 2090972 2204113 1281449 1064591 620844 610951 735548 729410 753650 761771 755939 766710 872334 863900 5654394 5886028 39.95 71.1 2
13:23:27 2024-01-24 774722 762797 183084 180269 312179 318370 354312 352028 206282 205135 268707 268276 305791 309033 5179434 5552641 7429987 7191722 1299966 1358524 271313 240517 268869 272287 317000 306288 295664 296663 197509 198448 761399 713092 1587234 1566294 395273 387871 552839 561162 696897 679253 699735 702984 715513 729651 684140 750879 2086357 2191818 1266607 1075920 623498 608657 739577 733587 744877 757341 762053 758818 865232 865415 5690754 5881831 39.95 71.1 2
13:23:28 2024-01-24 765806 762534 183988 179129 314078 316894 354348 351992 206615 208237 268634 268497 304834 311005 5170607 5582451 7529018 7259499 1313354 1355757 269886 240108 267818 268146 315838 308856 296188 296937 197927 197175 751991 706735 1587282 1567677 392968 392035 557654 559469 704178 682569 697249 705096 718265 721264 677570 755613 2097269 2204237 1283569 1053937 625033 610951 730411 729410 747236 756674 750358 764407 865008 856510 5681349 5878705 39.95 71.1 2
13:23:29 2024-01-24 770226 757364 182957 179412 311198 318370 355003 351992 206568 204429 263677 268532 304869 306306 5188799 5529937 7367497 7202060 1305923 1353761 270710 239329 267818 272095 315056 305247 295550 295816 196955 197141 767748 713092 1593528 1566959 394703 387583 557654 561051 697109 682643 699847 696916 713343 726437 676857 745529 2083775 2182547 1277208 1071973 616231 606503 734531 727580 738393 756808 753678 757122 865008 865158 5708310 5881554 39.95 71.1 2
13:23:30 2024-01-24 762526 763912 182181 179726 310250 318633 353816 349836 206282 208489 263573 266869 305330 306464 5177450 5618016 7575565 7227879 1311207 1355621 268995 239365 266773 271904 315730 306613 293346 296728 196816 197004 761399 705856 1594453 1566959 392174 387727 552101 556295 699381 677602 691637 704094 712174 721440 679268 751027 2091896 2197682 1275909 1060387 620664 611876 728858 728858 744877 748472 746224 758368 860945 856366 5685409 5891196 39.95 71.1 2
13:23:31 2024-01-24 773115 761407 182505 178531 311706 318633 352010 351708 205641 208272 263305 268532 303881 306608 5192502 5517139 7404930 7226205 1309650 1355757 269851 237851 267219 271416 315874 305571 293097 295379 197366 196354 753936 709413 1578503 1572135 392230 387619 555703 557304 693932 681638 697894 697136 712102 725521 673243 748754 2074473 2173217 1279328 1068166 615349 603911 732828 724296 741412 753770 743482 754468 865008 861391 5728377 5890229 39.95 71.1 2
13:23:32 2024-01-24 764684 761730 182466 178569 309781 316929 354002 348747 205641 208091 263305 266614 304612 305065 5183130 5590156 7460751 7212380 1296324 1352615 268960 238624 265510 271869 314590 306252 295383 295572 196152 196935 759812 713341 1605360 1557163 389948 387619 552101 556086 698207 672827 691784 699115 710362 718483 674736 746588 2079548 2206913 1269893 1060387 617709 603687 726793 728207 738393 747801 753678 756181 853418 857266 5624916 5881831 39.95 71.1 2
13:23:33 2024-01-24 765092 757400 182253 178403 310219 315947 355003 348747 205253 208636 261788 266059 303881 306536 5185865 5585826 7453915 7254048 1326600 1353761 268211 238589 266965 268306 315428 304782 293957 293837 196188 196388 786155 708395 1605241 1574041 390503 384217 552138 553536 692611 679189 690447 692872 714537 720208 672838 753482 2074473 2188488 1270847 1061898 614200 606687 727824 722371 745134 752706 746618 755767 862165 854774 5658334 5889250 39.95 71.1 2
13:23:34 2024-01-24 772684 763077 181697 178492 308341 315947 351938 350822 204899 205147 261752 265184 304963 306392 5188549 5569965 7435285 7213516 1300193 1350318 270339 238414 266898 266403 315250 305355 291832 295644 195567 196388 777962 710790 1587234 1562889 389948 386466 547431 555825 690983 672468 691747 695018 709245 721332 674700 744277 2074086 2176303 1266607 1069686 617709 603039 731510 727691 740167 748328 747021 750187 853464 859695 5707044 5891584 39.95 71.1 2
13:23:35 2024-01-24 762954 761411 181697 177222 310900 315802 351902 348711 205538 203643 261680 266025 304964 306536 5186829 5590007 7491173 7249043 1311368 1352615 269923 237307 264962 267142 312861 304425 292170 292531 195567 196928 760530 703212 1580461 1562889 389948 387145 548982 551968 693137 673275 689464 695055 710323 712390 671556 746883 2080423 2191631 1257218 1051089 616506 605399 722613 722407 739731 745042 743010 755191 857277 852291 5680053 5913370 39.95 71.1 2
13:23:37 2024-01-24 770165 761386 180715 177375 308275 315947 350804 348711 204626 204285 260800 266395 302475 304278 5186829 5527471 7373370 7229176 1307654 1354173 270447 236244 264926 265914 313814 305386 292509 292129 194918 194962 761399 710790 1588562 1562889 389394 384217 550575 555110 689967 673742 691183 689921 706382 718483 665657 739309 2072611 2163896 1262366 1066189 610209 600064 726756 719504 733858 748292 744342 746555 857189 856661 5690754 5874433 39.95 71.1 2
13:23:38 2024-01-24 760898 761658 180361 177939 307303 315544 351974 346580 204723 204285 261387 266344 302897 306162 5186829 5634076 7501822 7244503 1305645 1352615 267620 236905 266021 266322 313444 303570 290890 293496 193824 197760 758424 710554 1584451 1557352 387591 386466 545391 551577 692001 669614 685553 691930 706382 712390 673501 746446 2075990 2200838 1260246 1054086 615512 600064 721684 724529 738068 745042 746502 753543 846766 849952 5631584 5889952 39.95 71.1 2
13:23:39 2024-01-24 768261 761407 180711 177095 307808 313629 351974 348430 203913 204142 260476 266717 303503 305925 5186829 5593538 7468786 7244541 1328501 1354136 266763 237046 263815 264428 314950 302718 292973 292460 193859 194624 755051 701209 1609656 1575162 387739 381583 547431 548740 686634 671515 684542 687932 707211 717469 667443 745374 2073130 2176303 1266607 1058491 610095 603039 723637 718994 738068 747673 737889 749085 855456 847388 5725908 5880850 39.95 71.1 2
13:23:40 2024-01-24 769985 761658 180395 176294 307338 314621 349711 347697 204230 203038 261239 265970 303503 306218 5187522 5559602 7463113 7206773 1290871 1348583 268552 235585 265028 264216 311805 303570 289453 293056 193723 194658 776323 707746 1610809 1558457 388841 382459 545508 551186 685025 667139 689576 690917 705382 716457 670568 737148 2065256 2174759 1260246 1063411 614200 598299 724186 722138 729569 743642 744342 746637 845497 852291 5707044 5887375 39.95 71.1 2
13:23:41 2024-01-24 760828 761407 180637 180360 307808 313593 350768 344983 204723 203038 259777 265184 303240 306510 5192502 5594019 7487256 7265663 1311482 1350366 267477 235904 264332 265240 311991 301728 292882 291233 193789 198194 762987 701709 1593834 1560966 387189 384217 547431 548703 690004 671515 684505 691881 706382 708139 663632 739871 2075990 2185523 1270847 1046540 610208 603822 717599 718484 735419 739639 737176 749085 851754 846916 5680053 5880850 39.95 71.1 2
13:23:42 2024-01-24 767984 762765 180067 180557 306126 314842 349219 345503 203630 203705 259158 266344 303503 302643 5201099 5521492 7357152 7219689 1303774 1352286 267762 234625 263008 264208 310824 304162 290131 289123 193824 195276 762093 703796 1577238 1567677 387739 382655 546585 547080 682017 671039 686565 686921 704384 712390 663339 737148 2068194 2156333 1268727 1059633 608469 598335 723125 713266 731673 742934 737176 744207 854244 847352 5711742 5880850 39.95 71.1 2
13:23:43 2024-01-24 758639 761407 179537 180254 306982 315100 347608 343431 203596 202684 259594 265563 301941 304157 5197686 5565594 7463341 7212418 1290555 1344752 266941 234823 263478 264428 310819 303841 288812 290630 192942 195276 789147 710790 1572405 1544397 385000 384172 541031 550369 688051 665145 682564 689488 694147 709393 663632 736586 2061851 2176303 1258125 1050791 609225 595387 718033 717466 728848 736473 741589 746506 846634 845720 5642121 5890229 39.95 71.1 2
13:23:44 2024-01-24 760624 760863 179787 180285 306869 311983 349184 345442 203596 202756 258908 266540 302296 306000 5197686 5585901 7461525 7250120 1311485 1346443 266763 234660 263215 264208 310819 302981 289761 289748 193212 195276 755051 701820 1573788 1561779 385000 381619 545813 546271 687564 669890 680520 687445 702358 707392 662399 736850 2068194 2179331 1264486 1044877 608357 594897 714519 712725 731155 737127 737176 745497 848073 838446 5684114 5878668 39.95 71.1 2
13:23:45 2024-01-24 765806 757364 178407 180285 306987 313373 349851 346874 203708 202544 258908 266273 301520 304847 5197686 5526816 7399813 7212418 1305885 1357270 267762 234100 263959 263324 310131 302223 288702 288799 193247 194730 753530 702323 1616469 1567677 386640 381575 541067 545195 680810 669614 682491 683829 701256 712052 660415 734978 2065256 2150188 1268727 1054086 606194 595938 719638 710100 728848 740961 732918 740928 850512 846952 5728377 5880850 39.95 71.1 2
13:23:46 2024-01-24 762991 761407 179344 179958 306766 315371 348108 344774 203494 201907 259051 264239 301520 304700 5192932 5543263 7456931 7212605 1287272 1346500 265546 233379 267406 261975 309626 300811 288865 289528 192414 194694 751679 706735 1572606 1554747 385546 378894 539840 545463 678883 661852 681486 685643 694111 709707 663164 730662 2054381 2160944 1253885 1060387 609347 592500 719366 716449 727778 736473 736934 737667 840506 847551 5697611 5880850 39.95 71.1 2
13:23:47 2024-01-24 758838 761911 179740 176916 306879 311662 347465 345931 202863 201555 259051 264388 300571 303885 5196208 5609919 7536985 7250120 1305645 1346537 264494 233379 261698 262009 307755 303638 288779 288799 192298 194150 758027 698313 1602901 1553370 383260 381037 539840 543930 682297 662321 677292 686921 700193 707392 663810 736062 2065256 2170137 1275088 1044760 607923 595938 714519 714855 729533 734686 732918 742056 842599 839034 5658334 5883154 39.95 71.1 2
13:23:48 2024-01-24 771155 760564 179895 176214 308724 310860 345863 346665 202235 201872 258181 263764 299836 303566 5189057 5610033 7448678 7212343 1315230 1350366 263614 233182 263215 261140 309626 301161 288865 288799 191355 194150 750290 698313 1581534 1567677 382646 378749 541408 543273 678883 664203 676293 680727 699205 709124 658474 734978 2061851 2164010 1249644 1052586 604152 596231 715531 710284 728466 737514 728618 739314 846262 838302 5707044 5891624 39.95 71.1 2
13:23:49 2024-01-24 765125 760762 178305 176779 305688 310571 348367 346910 201575 202330 257926 262328 299871 304489 5196208 5559602 7407229 7184469 1290774 1346500 264975 232985 263215 260343 308257 301801 287638 289123 191054 194150 743942 707746 1573121 1552540 382849 377346 538315 544316 674978 660447 679296 680727 693205 707072 662399 730106 2049649 2154804 1274224 1060387 605874 590556 716546 711177 724690 735361 736652 737116 838920 838482 5708174 5895683 39.95 71.1 2
13:23:50 2024-01-24 763070 760790 178305 176510 305908 311518 347429 343015 201744 201554 257564 261528 302699 304581 5205586 5628540 7555963 7240742 1303975 1353408 264019 233344 261590 261175 307755 301545 287117 287958 191390 193878 745529 698313 1574698 1553643 381457 378785 537518 542005 680810 659512 674817 683866 694111 703304 662555 734978 2058921 2179331 1249644 1044335 606626 592427 710418 711214 728848 732691 731803 740965 837068 838782 5650029 5891471 39.95 71.1 2
13:23:51 2024-01-24 758738 761036 179641 176699 306987 308116 346005 345442 201364 201485 257528 263132 299695 302678 5205586 5578485 7439333 7221984 1304027 1344715 264239 236740 262947 260741 308186 301058 287963 287120 191390 192997 748703 698313 1573121 1565455 382953 377310 539621 541238 674941 661383 676330 678764 697031 707392 656541 728516 2057458 2151750 1275909 1047769 602325 594545 714519 712422 726232 736654 727851 736817 844229 840959 5741067 5886359 39.95 71.1 2
13:23:52 2024-01-24 765092 760868 177252 176161 304691 309086 346292 343466 201676 200398 257348 262294 299448 302756 5192502 5551860 7442100 7197902 1280681 1346500 264424 236668 261590 260741 306717 301161 287117 287085 190585 193572 745529 703713 1619614 1549237 382646 378180 535965 542774 674905 656572 679989 682661 692679 703377 659947 725716 2049375 2154804 1247524 1052935 604901 590556 713471 709097 719628 733766 733059 736147 836145 841412 5706037 5878668 39.95 71.1 2
13:23:53 2024-01-24 767378 759254 178689 175477 305549 308116 345172 343015 205686 200118 257528 262450 298892 301970 5199067 5610269 7516703 7212380 1303975 1346500 263176 237037 260379 260127 306595 300948 287117 288802 190788 192657 751877 697316 1579093 1553643 378668 377310 535136 539598 677173 656572 671290 682177 696227 699212 657972 728516 2057458 2167083 1266607 1041818 602066 592756 709411 710100 727860 729514 729408 738618 835735 835813 5669341 5861867 39.95 71.1 2
13:23:54 2024-01-24 767984 758373 178339 174282 305868 308116 343414 342749 202886 200432 256306 261528 298857 302147 5196208 5545361 7432775 7202022 1302135 1346537 262808 233277 261369 259549 306327 297635 287117 288391 190452 192657 747116 696320 1574917 1565111 380883 375350 536759 538037 673561 658542 672793 674786 695242 703304 655061 726342 2053078 2146847 1247524 1051247 599860 593771 712401 707067 722458 730264 723497 734237 839686 836411 5762042 5887368 39.95 71.0 2
13:23:55 2024-01-24 764622 759258 181418 175622 303642 311078 345668 343015 205438 200398 256772 260695 299311 302083 5196208 5570259 7404930 7184469 1290774 1344752 262808 236668 260746 258723 306826 300208 286163 287085 189986 193267 737593 705726 1569112 1550516 378632 375315 538315 542774 672452 656609 675296 672772 685169 701254 655061 723580 2043832 2151750 1256899 1054493 599860 588253 710381 705011 719592 730756 732014 734200 836994 837221 5680053 5880850 39.95 71.1 2
13:23:56 2024-01-24 759544 760329 178746 175608 303302 309542 345485 341389 205329 200119 255947 260297 299346 301619 5188799 5627538 7536759 7219689 1302053 1346537 262005 236597 259540 259118 306861 300275 285436 287661 190153 192184 748703 696822 1607454 1549237 379595 375350 533750 537167 673915 652728 670952 680245 692679 697141 654578 726857 2052566 2170129 1242681 1043589 602514 585613 706290 708162 724759 726941 726703 736030 832265 829325 5669314 5861905 39.95 71.0 2
13:23:57 2024-01-24 769069 757072 181509 174639 304013 308081 342997 343015 205224 200083 255161 261310 297745 302720 5192502 5558053 7423449 7228180 1304956 1346537 262371 232913 259977 257970 305864 297527 286275 287256 189819 192353 745529 695327 1578296 1562889 380405 374190 535136 535994 671140 655109 670952 671786 692679 699212 652706 726899 2054381 2154675 1267727 1049238 597379 590407 709182 704558 723215 730300 721555 731706 836145 834520 5725908 5881831 39.95 71.1 2
13:23:58 2024-01-24 765241 758721 181245 175075 303928 309542 342997 342979 204760 199492 255196 259684 297988 299943 5194965 5562020 7359930 7192957 1292620 1340588 261970 232702 259140 258004 306826 296050 286853 287949 188924 192353 750885 705726 1575762 1549237 379595 374190 535929 540818 671653 654646 671327 671533 687072 694111 652300 722494 2049104 2136261 1243283 1047732 596430 585344 709374 700567 715522 730038 724750 731840 837031 829433 5703245 5867284 39.95 71.1 2
13:23:59 2024-01-24 759821 758185 180955 174639 300934 308186 344937 340358 205259 199145 255161 259935 297924 301339 5189619 5545951 7432775 7193848 1276128 1342612 261970 231850 259759 257935 306595 297599 284929 287656 188959 191747 764852 702710 1567661 1548139 378632 373928 532240 537584 669445 651279 671327 674273 687339 701183 654877 721577 2042698 2148557 1267727 1052237 600796 587193 708405 706231 715522 725258 727072 727790 826185 829469 5698891 5871471 39.95 71.1 2
13:24:00 2024-01-24 756319 759254 181280 174322 302699 308669 344937 340551 204903 199631 255196 259108 297924 300865 5188799 5600996 7501939 7240742 1300261 1343027 260953 232538 258306 262937 305066 297527 284632 286275 188993 191265 742355 695327 1570452 1549237 378250 374190 532724 531779 672606 653127 667760 678725 691687 694219 653058 725530 2052024 2160886 1253885 1038793 598578 588729 703297 704020 719518 721413 721518 731186 829804 829809 5670634 5881831 39.95 71.1 2
13:24:01 2024-01-24 765806 757031 180986 174474 301427 309105 342997 341389 201473 199179 254733 259935 296999 303054 5198164 5542335 7429987 7216833 1298399 1342768 261205 231652 259140 262496 306825 296582 285027 286061 189520 190808 768130 696320 1560540 1558457 379326 371954 533750 534949 670030 654835 669224 671460 691469 700302 650142 724786 2049066 2139423 1261372 1044760 595602 589454 707292 701064 718062 723695 717250 727567 834699 829918 5711742 5876656 39.95 71.1 2
13:24:02 2024-01-24 769858 758721 181050 174630 301392 308669 342925 341906 201473 199145 254769 258353 297996 300913 5195345 5569740 7416581 7184469 1288011 1336000 261170 232049 258306 258854 305606 297036 283626 287252 188331 191411 732832 703713 1570755 1547041 377982 373707 532093 539678 667816 650671 669886 669486 683907 699205 651063 721025 2035442 2139423 1261230 1054493 596954 582742 706363 700007 714419 727564 725781 726717 827353 829325 5662538 5872465 39.95 71.1 2
13:24:03 2024-01-24 760084 758738 180955 174079 301321 306644 344937 340676 201473 199145 254342 258319 296844 299024 5198164 5628813 7523456 7231363 1298334 1341120 260157 232049 257295 262496 305962 296789 282055 286530 188331 191177 734419 697316 1582280 1548308 376158 375140 531033 537381 672569 648722 663940 673404 683674 693169 652669 722479 2040376 2176341 1256899 1038018 596954 582779 701087 704558 717045 721395 724750 730630 824326 825133 5618134 5878992 39.95 71.1 2
13:24:04 2024-01-24 761325 757684 177496 174083 301392 306861 345424 338784 204868 199145 258851 259935 298032 300695 5198164 5599681 7432775 7221984 1313317 1342612 259364 232049 256718 258854 306825 294740 283662 284623 188297 190508 742355 698826 1570368 1556525 376875 373024 532203 534338 668111 653054 665422 667483 687559 694327 645488 721453 2044697 2145597 1239043 1041049 593876 586232 701198 697099 717553 725594 718304 726310 829841 820455 5669314 5880850 39.95 71.1 2
13:24:05 2024-01-24 767989 757109 177248 174044 303198 306933 342888 339809 200597 199805 258778 258250 297924 299645 5198164 5578038 7379173 7182541 1292788 1343138 260771 231094 256683 258854 305746 293877 284494 284951 189611 190866 745529 704339 1596563 1548792 377447 373816 534508 537381 667652 653091 669045 665707 682085 693802 645620 716380 2037478 2124168 1267727 1041685 591804 583713 703831 695018 710834 721395 717503 724615 832265 829918 5700160 5853435 39.95 71.1 2
13:24:06 2024-01-24 757931 757109 177252 173564 298660 306608 342647 339712 202212 197866 258778 258319 295913 297595 5188799 5549041 7439333 7203227 1272242 1335016 261170 230573 256503 258854 303249 296086 282910 285102 189611 190958 739180 704339 1568273 1543906 378519 373816 528820 535096 664812 647456 669521 671533 685381 694255 650215 715834 2034172 2139423 1234802 1047284 596450 581559 702267 699666 710409 720743 719361 723511 823087 829918 5688179 5861952 39.95 71.1 2
13:24:07 2024-01-24 754370 758420 177501 173300 300434 306825 342888 338238 200877 197901 254129 258250 297086 301120 5196208 5599681 7488727 7231086 1298336 1336949 260088 231023 256683 258533 304626 295842 283307 283471 189611 189736 745529 694825 1577261 1548792 375626 374080 529162 532070 668731 649443 666058 673441 684053 690177 648377 722569 2040103 2154804 1249644 1034698 595602 583785 699175 700070 715522 716013 718526 727753 822468 820311 5655664 5876656 39.95 71.1 2
13:24:08 2024-01-24 762955 757040 177501 172393 301303 305424 341852 338748 200562 198763 255230 258284 297014 297595 5196208 5604993 7426147 7209270 1309374 1343027 260201 230774 257226 257376 304421 294561 282691 284303 189344 190000 740767 694297 1605240 1558065 375204 369880 530698 532033 667319 650744 662583 663682 684053 692044 645742 718203 2040376 2145597 1259064 1034929 590074 580206 697196 692909 715522 721928 716482 727235 829049 820802 5642377 5870466 39.95 71.1 2
13:24:09 2024-01-24 769618 756958 176713 173175 298589 305890 340820 337219 200562 199075 254241 257822 295637 296398 5205586 5553790 7341541 7204124 1292406 1343252 261815 230218 258231 257518 304529 293421 283654 283833 189344 190000 781860 702323 1557424 1546592 375846 372543 532203 535096 664341 649364 665540 666110 676119 689692 642116 712133 2031104 2123499 1239043 1041804 590471 582458 701198 692909 710409 719692 713284 719264 827353 822872 5716476 5871471 39.95 71.1 2
13:24:10 2024-01-24 757771 756999 176430 172398 298589 306861 340197 337219 200597 197523 254996 257430 296776 297293 5196208 5545951 7431463 7181743 1287513 1340349 261079 230037 256541 256691 303887 294525 280832 284419 189078 189840 728071 702323 1560107 1543906 375131 369772 529199 534717 662422 648520 663977 664221 678878 689171 642079 710077 2033994 2120983 1239043 1041790 589653 581025 701198 690880 709364 718729 713284 719227 826149 820419 5709565 5862092 39.95 71.1 2
13:24:11 2024-01-24 758195 756398 176430 172079 297685 306861 340233 336675 200562 197214 254816 259395 295655 297487 5196208 5545913 7444637 7200499 1279525 1339470 261079 228967 256541 257086 302503 296809 280937 283216 188546 189243 734419 699813 1562597 1544124 376075 369844 523040 531740 662238 643323 664088 665634 676119 691220 645451 711897 2028182 2136446 1252567 1046539 593136 579536 701198 697063 709364 717057 718526 718134 817649 820419 5697611 5871471 39.95 71.1 2
13:24:12 2024-01-24 756028 756812 176721 172051 299496 304030 340784 336404 200248 197797 254996 256647 294334 297234 5205586 5626400 7527552 7246378 1296324 1339470 260345 229609 254967 257086 301303 295154 281060 282713 189078 189036 751877 694335 1566624 1544397 373543 371719 526035 528884 664341 644847 659759 667593 676119 685119 644996 717438 2033994 2154804 1245404 1032491 593136 576834 693150 697026 710798 717460 716482 723548 818680 817835 5631584 5879858 39.95 71.1 2
13:24:13 2024-01-24 763503 754826 176153 172385 300429 303106 342104 336404 199621 197866 254241 257822 293820 297487 5201874 5615641 7445066 7216205 1315167 1339470 259185 229751 255037 256437 303995 292634 282938 283142 188414 188911 740767 696320 1577829 1555417 372679 368660 527632 528064 661953 645520 658785 663008 680053 689263 641134 717438 2034172 2139423 1256899 1032491 587556 579536 693673 691354 710409 716018 712234 723474 825494 817221 5642377 5862092 39.95 71.1 2
13:24:14 2024-01-24 765539 756469 175595 172652 297721 305102 339755 335698 199621 197901 252702 256681 294299 295601 5201874 5559602 7355578 7187908 1288361 1331089 257966 229038 254681 255438 304626 294358 281365 282108 188017 189243 737593 703330 1578082 1546319 373543 369772 528825 533202 661484 645744 660185 661401 676959 685385 638272 707683 2027591 2114975 1241693 1038793 587975 576798 698184 690863 707356 718474 709061 718465 825531 820802 5721817 5862092 39.95 71.1 2
13:24:15 2024-01-24 758733 754826 175999 172200 297650 305424 338422 335698 199275 196871 254241 256647 294376 296326 5196208 5575295 7412012 7185340 1283188 1337428 259979 228826 254967 254830 303106 292429 279001 282713 188174 188974 739719 701317 1558181 1540017 372416 367552 522968 531387 658606 642111 662111 661401 674973 688995 640190 709172 2028219 2120983 1250402 1041790 586303 578715 697196 689884 705048 716448 710104 718465 824910 820802 5694821 5871471 39.95 71.1 2
13:24:17 2024-01-24 754333 754821 175027 171777 297764 305424 338731 335890 199621 196564 252774 256647 294305 295838 5195345 5556162 7426147 7175091 1276091 1339681 259328 227620 255037 255436 300740 292875 281308 281764 188017 188518 734419 698313 1570651 1540017 373543 367552 523072 528884 656709 640712 660229 662068 673947 689263 642116 709172 2016866 2123401 1263310 1041049 585469 574560 696209 689395 702221 718474 713284 718465 820456 820802 5680053 5862092 39.95 71.1 2
13:24:18 2024-01-24 756013 756776 174992 171777 297973 303070 340269 336365 199274 196564 252702 257176 294305 293748 5208554 5565594 7440228 7194732 1277405 1334716 257966 228327 258031 255685 302511 294500 279656 281480 187885 188057 734419 702323 1583822 1530525 373543 369808 523814 528884 660547 642751 662583 661738 674973 685385 642116 708996 2018960 2120983 1243905 1043274 587700 574524 695224 691354 702221 716448 716208 716385 818680 819643 5662538 5867284 39.95 71.1 2
13:24:19 2024-01-24 756587 756412 175429 171223 297650 302114 339755 334618 199274 196598 252702 257123 294990 296254 5207118 5649047 7532786 7218668 1292620 1337280 258668 228791 255590 255257 300809 293429 279761 281852 188017 188057 724897 694335 1571362 1537333 370876 368660 523072 530223 662422 639317 658785 664221 671025 681285 638308 708126 2021831 2136390 1250402 1033962 587975 573676 691978 691844 701952 709662 714336 718465 816363 816068 5626280 5862092 39.95 71.1 2
13:24:20 2024-01-24 765794 754264 175280 171266 297712 303070 340222 334001 199656 196427 252378 258930 294376 297595 5207118 5599733 7448678 7212305 1298336 1339470 258885 228168 254689 255650 302156 296630 279910 280104 187838 187728 743942 692340 1570043 1540017 369655 369217 523040 522765 662422 644847 654941 663529 677918 679301 638308 710040 2027591 2141038 1247524 1028021 589233 577895 690568 691844 706354 707596 708019 720114 814021 811297 5642121 5871471 39.95 71.1 2
13:24:21 2024-01-24 764003 748359 175438 170655 299283 301655 339453 337794 198099 197008 252414 258204 293749 295974 5231133 5609843 7436785 7191722 1309528 1337428 258850 228327 254150 254865 300492 296556 281904 280139 187489 187858 747909 694335 1558648 1542276 369618 369475 523040 522729 661953 643934 654633 663280 677438 681159 637370 708996 2027946 2137906 1241163 1028021 587975 577895 690997 691844 706354 707099 708695 718465 815135 810690 5644740 5867284 39.95 71.1 2
13:24:22 2024-01-24 765129 754261 175582 170148 297577 302573 339453 337758 198099 196495 251740 257842 294034 296398 5197686 5593778 7414124 7193848 1303083 1337317 257259 227620 253474 253659 302418 296173 279761 280201 186964 187433 732832 688881 1575736 1549237 370876 365277 523814 525131 655476 642111 651977 656554 672995 680256 636349 708959 2028219 2133362 1235153 1025835 582978 575373 688028 684870 705318 710198 707184 717116 817108 811686 5632958 5888053 39.95 71.1 2
13:24:23 2024-01-24 761706 753720 174160 171532 296394 302821 337023 333604 198237 195882 250996 258748 294697 295214 5201874 5517700 7394352 7193848 1290946 1329204 258451 226722 257958 253270 299479 296556 279761 279327 187489 186812 731245 690855 1565005 1549237 369618 365313 522962 525131 655121 641202 651977 655554 676395 683242 636621 707991 2024709 2130203 1273316 1031023 582978 574560 689492 685465 705854 712309 708191 716385 818680 814136 5642240 5867284 39.95 71.1 2
13:24:24 2024-01-24 766607 756522 174190 171375 296991 303873 337497 336365 198237 197042 250925 257445 294483 294850 5196208 5559114 7327301 7175091 1287091 1333418 258451 226247 254150 253270 299479 291839 279111 281330 186631 186880 737593 698313 1577351 1540017 371403 366412 524557 527282 654783 642111 656841 658022 672995 682761 634331 706578 2024709 2108769 1210301 1034698 583807 577077 691978 686362 702257 712273 704062 712174 816363 811333 5708310 5868129 39.95 71.1 2
13:24:25 2024-01-24 759664 757496 174295 170919 296746 302903 337776 337317 197824 195848 251704 255782 293515 293837 5201099 5561757 7362590 7165712 1285255 1333768 257691 226915 254150 252529 300811 291305 279367 280104 186369 187728 724897 700314 1569938 1538653 370349 363891 522332 525723 654192 638108 654941 653632 667070 679301 634818 702651 2020395 2108769 1252567 1035435 582705 574560 691978 682827 699661 708166 704827 710044 818680 811369 5700160 5873681 39.95 71.1 2
13:24:26 2024-01-24 755378 755718 174017 170552 295805 303836 337776 333857 198168 199316 251883 256042 293210 293837 5196208 5556162 7404930 7165712 1279525 1331874 257656 226563 258213 252072 298954 296630 278582 279683 186203 187269 729658 698313 1559505 1535150 369299 363601 520083 525455 653265 635980 654905 655001 669237 679992 634818 700820 2018960 2108769 1226321 1035435 580802 573676 691487 681826 699661 708130 704062 710044 818100 811333 5704346 5863193 39.95 71.1 2
13:24:27 2024-01-24 753766 755449 174269 170484 295597 302432 337104 333423 198340 199351 251670 256042 292339 294521 5187598 5562059 7407229 7165712 1277037 1334716 257043 226213 258067 252424 300343 296630 278778 279345 186679 186846 729658 697814 1558799 1537333 369299 363920 520083 522729 652303 634562 653939 654353 668763 681159 634578 700286 2017526 2108769 1241739 1035435 581129 571984 690568 682624 697187 707099 703025 709001 818155 811297 5701863 5863193 39.95 71.1 2
13:24:28 2024-01-24 753766 755445 173736 170518 295928 302079 336115 333459 198030 196522 251419 255971 292693 293908 5195345 5552646 7394352 7165712 1279525 1329204 257043 226213 254150 251686 301193 292045 278529 279253 186203 186812 723310 698313 1570443 1536793 369299 363891 522332 522729 653265 636466 654403 654073 669237 680198 632463 698798 2016093 2104795 1250402 1033962 581288 572829 690018 681309 699165 707632 700921 707923 816070 813803 5714239 5867386 39.95 71.1 2
13:24:29 2024-01-24 758659 755841 173295 170071 296228 302120 336347 333821 197755 194731 251068 255614 292870 293935 5191626 5583342 7362553 7156333 1282471 1333768 256863 226178 252720 251897 300585 291184 278582 279218 185741 186880 721723 698313 1554862 1535150 369299 364182 522332 522693 654385 638340 653902 652709 667106 681159 631745 700286 2016056 2102761 1265561 1033687 581214 573676 689529 682827 700691 707901 701760 710977 816412 811431 5723395 5867386 39.95 71.1 2
13:24:30 2024-01-24 759544 753683 173295 170071 296228 303013 336677 333676 197070 195035 251104 255614 294283 293765 5201874 5553828 7394315 7165712 1277699 1334716 256828 226213 254150 251476 298501 291633 278154 279218 186037 186682 723310 698313 1558332 1535150 369037 362512 521373 525876 651380 634598 652976 653146 665602 676372 631085 697734 2012559 2105781 1250402 1033962 580301 571177 688028 681107 697187 709202 702799 708878 815639 811680 5720836 5862092 39.95 71.1 2
13:24:31 2024-01-24 754365 748391 173326 169939 294967 303013 336822 333730 197687 198965 250960 255614 291662 294193 5196208 5549906 7416581 7163541 1278612 1333768 256468 225828 252720 250917 297633 291839 277763 279712 185741 186226 715219 697814 1560381 1535150 368069 363934 519348 525131 650458 630956 651977 652221 666873 676372 629229 701494 2015423 2104252 1250402 1034698 578649 567928 688028 680433 697857 708164 702874 709028 813835 811577 5697611 5862092 39.95 71.1 2
13:24:32 2024-01-24 752157 755958 173140 169837 293941 301197 334565 332630 197755 198965 250891 255747 292389 293496 5198164 5545913 7415356 7165712 1267945 1331874 255716 225828 254150 250951 297598 291874 277373 278176 185187 186063 724897 697316 1569312 1535150 368253 363934 518578 524387 649538 635641 650023 651297 665857 676336 629229 699050 2012559 2101052 1243905 1033962 578374 571962 689095 679914 696865 703259 702874 707944 812611 810967 5690754 5853639 39.95 71.1 2
13:24:33 2024-01-24 754938 753388 173058 169923 293493 302799 336822 331946 197104 198894 250291 255008 291945 292871 5198164 5541962 7404798 7175091 1264939 1333768 256863 224747 252648 251816 297919 291221 277373 277530 185151 185643 715219 694335 1569297 1530797 368775 363934 514063 524115 649042 632943 651400 651297 664880 679731 629192 699349 2012559 2104720 1256995 1034929 578612 571078 688115 679579 694738 703295 701872 706900 814095 810357 5690754 5853639 39.95 71.1 2
13:24:34 2024-01-24 750896 752625 172234 170007 292985 302266 336347 331444 197104 198930 249554 255221 290917 292871 5196245 5549944 7411297 7169973 1264939 1328263 256828 224873 252684 251686 297631 291633 277373 279390 185151 185677 715219 695327 1578142 1534061 368775 363934 514026 522902 647630 632495 651400 651297 664880 676300 629229 697820 2012559 2098194 1260038 1036409 578612 571151 687625 678617 694923 703223 700835 707944 813945 810540 5700539 5828383 39.95 71.1 2
13:24:35 2024-01-24 751430 754909 172264 169537 293656 302156 336347 331444 197104 198894 249554 254829 292786 292871 5198164 5553940 7404930 7165712 1276128 1333455 255716 224816 252720 250707 297147 291427 276203 277534 185116 185677 715219 696320 1553631 1532930 367210 362908 514099 522902 647593 632943 652053 651297 665350 676336 626864 697820 2010845 2111399 1250402 1031978 579474 571690 687625 679579 695911 703223 698767 707818 811609 807003 5715581 5845262 39.95 71.1 2
13:24:36 2024-01-24 755874 753156 172762 169029 293244 299408 333983 331946 196728 195697 250064 253659 291945 292673 5190757 5557828 7401951 7160601 1275853 1331874 255681 224747 252720 250707 299248 290327 276524 279587 184857 185609 715414 696320 1570761 1532930 367210 362908 514063 522902 648622 634290 651400 651297 666873 676336 626217 697522 2016866 2104720 1243283 1028459 578649 571962 686648 680580 697040 707383 697885 707086 809486 808807 5709565 5852728 39.95 71.1 2
13:24:37 2024-01-24 755916 752625 172230 169034 293173 301412 333983 332990 196577 198651 249518 254013 291093 298210 5198164 5580778 7379173 7165712 1282271 1333768 255467 224747 251439 250184 297633 288680 277373 279587 184564 185643 728432 698313 1553151 1534061 367210 361969 519348 522902 649538 634740 651400 651297 667817 676106 629075 699623 2015428 2102543 1237408 1029038 578649 571962 684699 678580 698399 703404 697885 706249 809450 802284 5658181 5857911 39.95 71.1 2
13:24:38 2024-01-24 762174 752625 172200 169029 293941 298431 336316 332683 195842 199351 247944 254438 291058 293471 5198164 5539149 7312630 7165712 1281594 1331883 255645 224590 251086 250150 297847 287630 278154 278177 184645 185353 731245 695327 1585965 1536245 367992 363520 518212 518997 646642 630956 647595 648886 668543 678768 630006 702734 2014722 2116265 1235242 1021142 575328 567813 678860 676735 697187 703295 698655 709140 809439 802003 5632958 5828420 39.95 71.1 2
13:24:39 2024-01-24 760629 748355 171926 169038 292727 300095 333983 330942 195842 198477 248363 255400 291150 297925 5201874 5514479 7331121 7183591 1287272 1332437 255467 223395 251830 249420 297847 288550 276203 276546 185151 185892 729658 688881 1561531 1543375 367210 360866 514026 516694 645200 632047 645419 649461 665602 670916 626883 698739 2018292 2120946 1248236 1018234 578649 567518 680341 678764 695874 700293 695865 708360 804876 799955 5675428 5862092 39.95 71.1 2
13:24:40 2024-01-24 761873 751174 172743 167966 293173 299605 333947 332719 195842 198651 248236 254226 290580 298421 5198164 5583781 7395473 7179345 1291642 1331874 254861 223361 251439 249386 300003 288550 276524 277981 184564 188395 715219 686915 1542979 1544848 366951 360866 514026 513788 645828 632723 645235 651311 665602 667286 627328 699237 2014722 2127015 1226321 1020248 578649 569534 680824 681472 696163 698318 697388 706546 802347 801436 5642235 5852714 39.95 71.1 2
13:24:41 2024-01-24 761333 751174 172234 167898 294425 299605 333947 331946 196147 198930 247944 254226 289690 297925 5198164 5603666 7399639 7184469 1305876 1331874 252490 224434 250626 249351 296456 287630 276524 278177 184400 188730 729658 688386 1599565 1536744 364476 360866 514099 520340 650506 634106 647615 653109 665748 670757 629149 699698 2014722 2120983 1246070 1019686 578649 568471 679749 681656 694872 699799 699377 707944 798916 800268 5617918 5851682 39.95 71.1 2
13:24:42 2024-01-24 762527 752620 172122 168461 295124 297883 333983 331874 195469 195971 247526 253978 290069 293919 5196208 5606329 7432268 7184469 1305783 1331874 253764 224747 249429 249386 297847 287356 276524 277750 183943 186413 728071 690855 1557135 1536241 363339 362654 518297 520340 650469 632833 645770 654500 665711 672484 629633 699660 2008994 2126594 1262251 1019027 579887 565371 678860 681656 693105 701779 698330 707049 800021 800232 5593854 5851682 39.95 71.1 2
13:24:43 2024-01-24 760902 752239 171857 167970 292565 297068 335872 329871 195740 198894 247491 254226 289075 293809 5194965 5590007 7433228 7204124 1287054 1331601 254044 224018 249464 249351 295057 288477 277074 276475 184493 185892 729658 687897 1555133 1537333 364442 362654 513757 518052 648659 627323 643932 650580 660433 667178 629149 691600 2003287 2111763 1237908 1026110 577826 565371 680824 680138 690067 698318 698879 702318 800293 801683 5670634 5852714 39.95 71.1 2
13:24:44 2024-01-24 749196 752239 172011 167898 292352 297919 333911 329373 195774 193943 248712 252812 289224 292523 5199067 5610269 7486060 7184469 1287973 1330076 253654 223361 249429 249317 294914 288513 274763 277324 183908 185892 715219 687897 1549454 1536213 365237 360578 513140 518126 649120 627323 646691 650616 659929 667322 626081 690583 2003287 2110621 1235695 1030749 577826 564572 682721 679726 688019 697849 698879 699757 798028 802284 5669314 5843335 39.95 71.1 2
13:24:45 2024-01-24 750584 752239 172011 167740 292565 297919 333875 329359 195638 195149 247944 252004 289083 293809 5196208 5610269 7495129 7175091 1283188 1331874 253300 223361 249429 249317 295859 288653 274728 277129 183908 186045 729658 689257 1570551 1534023 363743 360722 512414 517758 648659 627323 645770 650119 660543 667322 627402 689567 2003287 2111763 1263310 1029521 578649 563739 680824 680690 688019 699799 698879 698729 798028 802018 5674688 5851682 39.95 71.1 2
13:24:46 2024-01-24 749790 751667 171857 167637 292565 297919 333405 329337 195469 194876 247944 251268 288943 293457 5196208 5610269 7469778 7174814 1288011 1331874 253089 223361 249429 249317 295651 288513 274343 276510 183663 186046 732832 688762 1552884 1533515 363193 360686 512341 517758 647701 627323 645611 650302 659608 667322 627180 690546 2003287 2108769 1263310 1029521 577004 565408 680824 677693 687045 698318 697885 700788 796825 802570 5678746 5843335 39.95 71.1 2
13:24:47 2024-01-24 748721 751551 171919 167753 292529 297919 333875 329640 195638 194876 248898 251828 289224 298348 5205586 5610269 7495405 7193848 1288653 1331874 253265 223361 249429 249282 294878 289181 274515 276225 184247 185750 728071 688881 1571446 1533515 362645 360614 512341 516656 647627 626434 641850 650302 659352 667142 627402 689567 2003287 2111763 1235695 1029521 577004 563739 680787 678727 687532 698318 698879 698729 798028 803706 5680053 5862205 39.95 71.1 2
13:24:48 2024-01-24 749790 752239 171618 167637 291942 298122 333875 328875 195929 194331 247944 251268 289663 293809 5196208 5610269 7491397 7184469 1288011 1328102 252490 223326 249043 251279 294950 288225 274287 276225 183640 185336 731245 688389 1555579 1533515 363939 360614 510967 516656 645656 625546 641840 649346 658136 666984 626512 689567 2001863 2111763 1235695 1023920 576184 562907 678860 677693 686738 694354 696855 699720 798028 802003 5655770 5843335 39.95 71.1 2
13:24:49 2024-01-24 749790 751706 171039 167372 290718 297883 332900 327848 195469 193647 247909 252390 288347 293919 5196208 5600996 7451425 7184469 1285255 1328061 253785 225308 249179 251279 295651 287306 274657 275258 183640 185301 753464 687280 1547961 1534607 362790 360214 510967 515193 645296 625362 641644 647169 656778 665301 625477 690521 1998109 2102543 1235695 1026525 576594 562040 680758 676735 685515 694390 695865 699814 797991 802003 5665263 5839167 39.95 71.1 2
13:24:50 2024-01-24 748721 751174 171430 167223 291640 297392 332864 328875 194995 194260 247909 250990 288680 293393 5196208 5610269 7486060 7175091 1285180 1330097 252315 225502 248830 250501 294158 287990 273782 275909 183476 185301 731245 688389 1576381 1530797 360677 360504 510967 516509 645901 624366 643015 647475 657877 666130 625624 689018 2000441 2108769 1235695 1027984 575861 558878 678860 676698 686000 694354 695828 699279 795698 801436 5674688 5843335 39.95 71.1 2
13:24:51 2024-01-24 748721 751170 171430 168891 291640 297392 331892 329843 195130 193978 247526 250849 288785 293037 5192502 5617101 7464423 7183370 1287513 1331991 252246 225026 248342 250644 295472 286571 272911 276332 182640 185301 721127 688881 1573035 1525904 360641 360470 510857 513715 644708 624284 643473 649000 659608 667358 627130 689502 1996852 2101052 1231268 1032216 575365 558842 679823 674750 688019 699037 697388 698781 796862 802003 5655837 5843335 39.95 71.1 2
13:24:52 2024-01-24 753082 751556 171580 169082 291529 296973 332864 329110 194860 194295 246382 251268 289224 290943 5192502 5619541 7491122 7191230 1284420 1330171 252350 225026 247540 250997 294985 286436 273782 275873 182570 185750 704295 696320 1553465 1519250 362790 360758 510967 516658 645443 626878 643252 645323 658344 671133 625624 690484 1998273 2096550 1235695 1026110 570542 558770 677899 671304 683989 698318 691701 699279 800155 802003 5670634 5839167 39.95 71.1 2
13:24:53 2024-01-24 750669 751551 170454 167903 289396 297653 332864 326860 195164 194295 246418 251828 288785 292077 5186829 5545091 7396679 7172256 1265595 1330171 252350 223692 249286 250397 293872 286580 272946 276830 182455 185372 720135 692340 1560501 1529160 363584 357510 510245 516106 640213 625546 641850 643040 659608 667358 619164 690521 2003287 2087393 1252567 1023192 571994 564572 678380 673404 689972 699305 690549 699814 800293 793378 5681349 5843058 39.95 71.1 2
13:24:54 2024-01-24 756587 752239 171031 171096 290749 297847 330889 329604 194388 194295 246382 251058 288785 291701 5196208 5564361 7322637 7169043 1281068 1330171 252350 224868 248481 250397 297500 284893 273924 275400 182166 185372 712200 695822 1540076 1530797 360749 359130 513868 513679 641303 627412 642101 642129 660543 667250 620113 694391 2003287 2110266 1237908 1011013 569324 558878 671630 670545 688019 693757 688384 700824 799517 793454 5609730 5843335 39.95 71.1 2
13:24:55 2024-01-24 756587 750909 170454 171216 288956 297883 330853 327883 194556 194295 246347 251268 287927 293457 5186829 5498739 7367200 7169081 1290909 1333014 251929 224007 248516 249169 295830 284964 273087 274785 182535 184866 720135 684956 1560835 1540017 363939 357367 510967 513371 639906 626434 636502 643952 660075 663324 618253 690583 2003287 2111763 1246070 1015337 574548 562907 673538 672736 690461 690204 689143 698197 793340 793454 5625804 5843372 39.95 71.1 2
13:24:56 2024-01-24 759272 749418 170638 170646 291640 295995 330768 327883 194388 194295 245968 251268 287473 291180 5186829 5578727 7395498 7197340 1300004 1330171 252139 227320 246294 249591 295200 284493 273676 274608 182466 184654 721723 688389 1545275 1530247 360605 359384 512451 513735 644986 625546 637858 643645 658209 663324 625624 691109 1998273 2120711 1209138 1016784 571764 559164 671630 672450 684025 690204 694803 698729 791064 795849 5568482 5839167 39.95 71.1 2
13:24:57 2024-01-24 752421 750112 169752 170986 291828 295221 331856 325349 194590 193953 246175 252038 288089 292114 5196208 5579357 7463471 7185006 1286864 1333768 251262 227036 247473 249241 294015 286427 271353 274750 182131 184689 718548 687280 1561485 1525904 361103 358589 508015 515193 643578 623775 640905 644590 654851 665301 622861 685966 1994014 2098730 1232375 1027573 573732 560567 676904 672225 684025 693757 691775 697382 791028 797903 5661215 5843335 39.95 71.1 2
13:24:58 2024-01-24 750340 751174 170554 170646 290718 296771 330853 325910 194522 193953 248002 249700 287303 291180 5189581 5625728 7404817 7179852 1266423 1326104 252524 223607 247091 249692 293120 285802 272670 274365 182004 184819 721723 696320 1551506 1521578 360749 358589 508732 514828 638514 622893 640061 640240 654815 665337 618217 687231 1997564 2074662 1237908 1023192 570542 558842 676425 669085 684025 694318 688312 695199 798953 793378 5690754 5833956 39.95 71.1 2
13:24:59 2024-01-24 751440 751711 169952 171026 289831 296614 329551 327318 194050 193036 246347 249735 287303 291184 5196208 5574581 7385047 7159284 1278612 1326141 251682 223900 247540 248820 295407 284023 271803 274785 181451 184819 726819 695823 1541228 1528074 360641 357475 512414 513377 639454 621979 641188 641147 659141 667198 618253 691146 2000441 2098618 1233481 1012452 568514 561148 669218 667593 687008 692257 688586 697702 799726 791214 5618032 5843335 39.95 71.1 2
13:25:00 2024-01-24 756513 751174 169418 171061 294004 296973 329818 325910 194220 193647 245589 251618 286673 292077 5204825 5546025 7402606 7184469 1296483 1330315 250599 223864 247646 248471 294585 285339 272529 273946 181877 184818 721723 684956 1549488 1537333 360079 356436 510967 513735 641303 626434 636502 639988 659338 659498 620040 689567 1996852 2111763 1255612 1013172 572068 561148 669692 672468 686073 690204 687643 698818 789978 790946 5576543 5844369 39.95 71.1 2
13:25:01 2024-01-24 753230 749572 169922 170951 288956 295029 331623 325804 194253 193953 245210 251268 286334 291262 5201099 5586343 7425518 7184469 1287513 1327045 250878 223136 246365 249591 291268 284920 271993 272792 182131 183649 731245 684956 1549290 1528627 361616 356472 505013 510689 640359 619670 635489 643040 649078 663004 620113 682454 1991571 2093544 1226842 1026110 571147 558768 674722 672450 682749 692257 690684 691641 789607 793342 5651796 5839167 39.95 71.1 2
13:25:02 2024-01-24 749696 750112 169990 170403 289396 294336 329853 325875 193381 193341 245382 249493 287264 290060 5199680 5642083 7445896 7153851 1273755 1324225 250878 223764 246118 249063 294177 284457 272219 273144 181015 184303 720135 695327 1549133 1515582 361103 358049 507978 515193 640396 620742 639785 639751 649114 664329 618217 683945 1992597 2086706 1224629 1023192 566092 558768 673538 665127 680778 690240 688586 691641 798028 793270 5653132 5829795 39.95 71.1 2
13:25:03 2024-01-24 749492 751174 169149 170747 293417 295823 329853 324859 194522 193036 245382 249528 287473 290442 5190811 5556162 7388525 7146954 1271936 1326104 252946 223065 247473 246942 295524 284059 270561 273946 181268 184268 725207 692836 1549063 1525904 361103 355045 509165 514463 637575 623775 640277 639751 656814 664797 617960 690030 1994014 2096587 1204923 1016118 567301 559560 669692 665597 685515 692257 688096 697787 796862 790061 5593703 5833956 39.95 71.1 2
13:25:04 2024-01-24 760239 750121 169379 170712 293972 295128 330526 325875 193247 193842 246529 251795 287229 288513 5199680 5508999 7302219 7165712 1277946 1326392 250947 222823 246330 248053 294379 284059 272219 271410 181590 183137 736006 687897 1546935 1535150 360351 355865 507978 510023 634734 622893 632645 638322 656277 657984 616868 688031 2000441 2105781 1232264 1013893 570542 558770 669729 669596 686602 685376 686556 695731 791028 790619 5621866 5830489 39.95 71.1 2
13:25:05 2024-01-24 758738 749581 169948 167262 289396 294229 328290 329609 193213 193366 247089 250641 286325 290209 5197686 5585788 7386065 7165712 1300042 1323250 249416 226614 244815 247670 294585 283121 271803 272657 181268 183137 721723 687897 1558031 1530797 359059 357615 509524 510725 640396 623775 634588 643496 654851 662069 620076 689502 1992597 2114975 1215777 1013893 568514 556328 665875 669559 682265 689254 689668 697291 787743 791178 5557678 5833956 39.95 71.1 2
13:25:06 2024-01-24 748960 749851 169375 170130 293976 294579 329568 324771 194353 192756 245140 250745 285996 291121 5188253 5591724 7444637 7163872 1283188 1322679 249416 222787 245571 247705 290524 284693 270338 272814 181268 183137 713656 684467 1565790 1525904 359807 355366 505452 509138 637575 616469 635852 642129 649114 662069 618290 680410 1988318 2090356 1198426 1024649 569324 556364 673060 669596 680815 689198 690058 689572 788860 792333 5624916 5824577 39.95 71.1 2
13:25:07 2024-01-24 749594 750483 169107 168180 288888 293908 330335 324843 193280 192861 246602 249597 286429 288090 5196208 5557866 7386148 7156333 1269213 1324508 250912 223136 244780 248262 290524 283192 270561 272657 180478 183137 718548 695327 1535940 1512358 361103 356436 504977 512209 636602 617812 634588 636448 648092 663004 616430 681141 1988355 2078199 1217990 1021737 564486 557977 671630 664184 678851 687675 684260 689572 795698 792893 5662538 5825638 39.95 71.1 2
13:25:08 2024-01-24 747099 751026 168771 167890 288779 295744 328680 324951 195175 192288 244728 248800 286429 288464 5188799 5545913 7364570 7132485 1269213 1324225 249416 222475 245536 246147 294240 283157 269480 273074 180443 183137 721982 692836 1566670 1521578 359824 354228 507978 513464 631164 622012 636539 637420 654815 664771 617305 687542 1994014 2093580 1241504 1013893 565288 557977 667799 663177 684093 689718 686068 695236 793413 784400 5585600 5829795 39.95 71.1 2
13:25:09 2024-01-24 761722 750955 169248 167961 288960 294742 328184 327750 193213 192861 246391 251094 285563 288599 5186829 5518119 7315658 7156333 1281594 1324473 250703 222119 245950 246907 292966 282725 270561 270996 181590 182880 718548 685934 1565949 1537834 361103 354264 505049 509138 634878 620181 630633 634616 654084 658308 614649 685479 1997601 2105781 1235695 1008069 568514 559560 667799 666851 681504 685304 682481 691678 788725 784436 5618254 5844153 39.95 71.1 2
13:25:10 2024-01-24 760588 750493 169350 167374 288960 294086 327688 328446 193247 192861 246217 249666 288061 288581 5184199 5577775 7378001 7169697 1300155 1327473 250145 223136 244027 246942 294379 281433 270596 271410 180443 183102 720135 687897 1540199 1526461 359569 356436 508015 509174 639454 620145 632055 640240 648549 658272 619164 684431 1991182 2111763 1224629 1015337 567705 553048 665875 665670 677890 685340 690058 693153 788860 791214 5626280 5835788 39.95 71.1 2
13:25:11 2024-01-24 749790 750002 169190 167705 288955 294015 328644 324915 193816 192218 244798 249319 290260 290814 5192502 5578146 7460751 7169973 1283188 1323521 249381 222475 244780 246907 289818 283625 269737 270996 180443 182812 723310 683979 1545573 1521578 358805 354228 504022 507629 635667 616352 631750 639788 649533 658344 612933 678140 1984742 2085112 1196260 1023192 567431 554293 671630 666649 678851 688194 689292 690489 788301 790061 5640692 5840167 39.95 71.1 2
13:25:13 2024-01-24 749598 751681 168775 167730 288888 293567 329640 324951 193280 192497 249293 248938 290633 288329 5192502 5551860 7387340 7134310 1259296 1322418 250912 221364 244815 246942 290189 283121 269737 271445 180249 182939 715374 688881 1578028 1521578 360079 353697 504379 509931 633044 612929 634102 634758 648092 662069 614378 679891 1988355 2072281 1237408 1017316 565690 558768 670679 662709 679813 687966 679511 690638 791064 784436 5689690 5840167 39.95 71.1 2
13:25:14 2024-01-24 759533 749353 168775 167456 288924 293603 326806 325840 196367 193071 243833 249251 288097 287351 5186829 5543263 7284254 7146954 1277946 1324225 250494 221745 247428 246147 290736 281469 269772 269759 180409 182487 733824 686915 1533859 1530797 360079 353166 503484 504702 633044 616541 631004 634758 649078 656083 612801 682417 1994014 2102543 1204923 1008069 567301 557977 665839 663682 682477 683269 680474 689572 788860 783152 5604065 5840167 39.95 71.1 2
13:25:15 2024-01-24 758955 747810 169316 166954 289591 292334 327604 324632 196367 192732 244995 249597 290633 288523 5186554 5583718 7388525 7175948 1288931 1324508 249312 221674 243957 246907 290665 281363 270491 270478 180896 182487 713656 684820 1541325 1524671 358805 357598 504736 507437 636681 616352 630967 635962 647625 655815 616430 681159 1984742 2093052 1222416 1019686 567705 554221 669218 665561 673847 685232 685506 689960 783080 792715 5627391 5836937 39.95 71.1 2
13:25:16 2024-01-24 749913 750767 168745 167024 288951 292334 327795 324987 194357 192078 245696 248662 290659 287995 5186829 5539716 7369821 7133572 1259296 1324508 249312 220829 245536 246284 289361 283121 269257 273590 180340 183067 723594 690855 1547793 1521578 359297 353843 504022 508742 631254 617227 633616 634758 649042 662069 610997 681376 1987566 2090356 1222416 1013893 562811 556328 666207 663243 682749 690227 682481 689535 792037 784083 5598972 5829656 39.95 71.1 2
13:25:17 2024-01-24 755645 747113 167742 167447 288147 293567 326806 326645 192912 192189 245559 249377 290285 290214 5196208 5506713 7320572 7146954 1283188 1325450 249347 221019 245501 245732 290665 283548 269668 271340 180375 182453 716961 682371 1566755 1538653 359569 354844 505810 507437 632148 618891 630034 635659 649042 654360 611862 683928 1992597 2109893 1235695 1007459 568052 556328 665734 664621 680778 683233 684986 692273 788557 785821 5569050 5836900 39.95 71.1 2
13:25:18 2024-01-24 754084 747956 168580 166894 289178 293845 328786 324951 192679 192078 245212 249735 287507 288509 5180094 5573868 7414363 7156333 1282271 1325450 253787 221710 244368 245904 289929 282689 270748 269724 180375 181910 725207 683005 1536919 1521578 358043 353131 502917 507437 636409 614608 632352 637348 647625 657273 615663 678702 1981922 2082625 1215777 1022562 566092 549829 669218 663609 674873 688682 688554 687664 788034 788791 5644943 5827665 39.95 71.1 2
13:25:19 2024-01-24 747367 749851 171959 167164 286965 293155 327724 324001 192713 191583 245732 248386 290357 287995 5186829 5543263 7378411 7133686 1270120 1322628 248931 221329 245329 245096 290427 282258 269986 271116 179771 182487 723594 690855 1548749 1521578 358043 351853 504379 509986 631254 612965 632682 635659 649042 661369 610997 681376 1988980 2087356 1196260 1009614 562398 554649 664318 661834 681560 689880 683543 693905 792185 783084 5606997 5833956 39.95 71.1 2
13:25:20 2024-01-24 754954 747920 169837 167024 287795 293923 325787 324591 196606 192113 245103 248144 290117 288685 5187522 5594005 7364570 7166556 1298181 1324508 253609 221745 245365 245148 290665 282929 269668 269724 180089 182164 718548 686915 1533030 1524821 355949 354844 506814 504666 635328 617340 631004 637348 650453 655354 616430 682380 1987566 2106406 1180369 1011013 564486 549721 663847 664074 676367 683971 686370 692916 785817 787675 5654430 5824577 39.95 71.1 2
13:25:21 2024-01-24 752475 747007 170550 166519 288544 291889 328587 324987 192479 191752 245906 247320 290561 288437 5177173 5623245 7467369 7156333 1281355 1324508 249972 221519 243992 245732 290189 281433 269986 271375 181619 182453 709026 687897 1551543 1518814 356741 355702 503309 507629 635328 616352 631713 636897 647625 658344 617305 680674 1981097 2074699 1209138 1017279 562398 551844 667117 661540 675407 688622 684385 689357 787524 788791 5662538 5810945 39.95 71.1 2
13:25:22 2024-01-24 751403 750914 167709 166558 288142 293155 327732 324987 192413 191183 249184 247354 290597 287554 5186829 5562020 7341503 7143630 1275877 1324564 249312 221019 248887 245354 291587 282729 270748 271152 179487 182742 716961 692836 1534924 1521578 358280 354844 504941 509102 632148 618249 630633 632962 649006 657737 610997 682454 1991182 2089601 1224629 1006742 563201 555886 662592 661514 677707 684123 681187 693410 791025 783638 5623539 5834666 39.95 71.1 2
13:25:23 2024-01-24 757910 747219 168279 166485 288540 293120 326808 324987 196262 191787 243797 248443 290287 287590 5183130 5590156 7378636 7168753 1288931 1324508 250500 221019 243707 246111 289713 282474 269480 269689 180055 181876 723310 684329 1536425 1525632 357536 354193 504736 506717 635779 616352 627282 634758 645232 652451 614576 679548 1979850 2086558 1220203 1019612 566429 554702 668066 664184 673492 684044 684631 685748 782941 788791 5632958 5823506 39.95 71.1 2
13:25:24 2024-01-24 755148 747265 172151 166383 288548 290595 327265 324987 196297 191450 245212 247732 290153 286893 5180094 5537090 7352055 7123481 1268307 1322628 250819 221019 244780 244359 290405 281398 269796 270548 179203 182164 721982 688881 1546520 1521578 357283 351853 502917 504738 630948 612893 633703 633859 650453 658308 612283 679373 1984742 2084104 1220203 1010240 562398 554702 662869 659274 678741 685799 681149 690377 788713 781463 5593703 5815199 39.95 71.1 2
13:25:25 2024-01-24 753576 747390 172336 166523 286947 292370 326808 324987 193961 191485 243797 247732 289913 287995 5183130 5563906 7362853 7137576 1290774 1324508 249201 220365 244368 243848 289783 282729 270366 269655 179487 181622 723508 681395 1553331 1530797 355409 351853 504379 506717 632596 612965 629586 630974 649533 655354 612801 680336 1983331 2107944 1230787 1010980 563201 551954 661893 663169 676219 684044 683862 690340 781905 784338 5634042 5824577 39.95 71.1 2
13:25:26 2024-01-24 746022 749533 171995 166407 287742 291445 325822 324001 196262 191450 243797 251563 290357 287554 5186829 5610269 7472693 7156333 1281355 1322628 249972 221293 248391 244942 288904 281702 269191 269724 179487 181588 718757 684467 1560451 1520498 355409 351528 501496 507437 633942 613738 632802 634580 646674 656349 614612 677218 1981843 2083352 1209138 1019686 561597 551954 664281 659938 673492 685124 682518 687435 783706 783116 5646411 5820224 39.95 71.1 2
13:25:27 2024-01-24 746270 748997 171889 166562 286387 291445 326806 323019 196297 191148 243797 247732 285428 287149 5183130 5542562 7369821 7118542 1262890 1322679 249972 220295 244539 244565 288570 281398 269227 269724 179203 181622 712200 688881 1550749 1517736 357030 351853 501142 504666 627548 614608 630708 632962 649074 656349 607372 678924 1987312 2086324 1217990 1010334 561197 553522 663339 659634 677707 684713 680255 688488 787707 782946 5593967 5824577 39.95 71.1 2
13:25:28 2024-01-24 752115 747956 171773 166243 286186 292129 326808 324722 196227 191583 243797 249754 289709 288590 5186829 5554090 7369821 7146954 1292799 1324508 248467 220365 248778 243848 289642 282529 269986 269279 179203 181588 715374 682032 1568935 1530797 354548 351853 504379 505999 632596 616095 627282 630974 649533 652487 615489 680972 1985993 2104608 1193647 1010334 563201 550319 660415 660245 673529 678743 682481 689469 782867 784338 5648793 5824577 39.95 71.1 2
13:25:29 2024-01-24 746553 747391 169574 166024 287534 290701 325787 323965 196262 191148 243242 251598 290242 286674 5177450 5616953 7472693 7146954 1279248 1318877 249201 220330 243707 243848 290431 286778 268813 269689 180597 180797 716168 684956 1568546 1518814 354835 351853 500434 507077 632834 614134 631004 634758 643831 658565 615051 679698 1977421 2077434 1181100 1016710 559999 550319 663810 658414 672574 684786 680474 688000 783043 784338 5658296 5818702 39.95 71.1 2
13:25:30 2024-01-24 751625 749150 171889 165710 287256 291410 324969 324987 196055 191183 243725 246634 290081 285561 5186829 5543263 7274795 7133686 1276091 1322628 253644 219644 248427 243604 288869 282529 269986 270008 179203 180728 734419 685803 1534977 1528627 357283 351816 501851 503816 625669 614608 623551 629243 646382 649042 609871 679073 1986746 2094489 1233481 1007109 564812 553522 660525 662303 676379 679921 679027 686421 779692 775387 5548187 5814151 39.95 71.1 2
13:25:31 2024-01-24 751656 745772 171613 165873 286499 290524 325822 321030 195953 190547 243725 247354 284876 287554 5170607 5578038 7443372 7146954 1279525 1318841 249236 220295 244868 243813 292609 282929 268813 268460 179203 180693 719540 682518 1536623 1520498 354584 351853 496071 504210 630771 609231 627282 634406 644907 657830 614176 673086 1976177 2075958 1206925 1016747 559999 548836 662436 658414 672574 685982 680474 684362 780834 783230 5643449 5806206 39.95 71.1 2
13:25:32 2024-01-24 744808 747956 171613 165492 285624 291677 324573 322756 195918 190247 243725 247922 285494 285797 5170607 5549709 7285653 7102940 1272242 1321689 249797 219859 243707 243439 287779 279644 269986 270389 178638 181655 716961 688881 1559906 1521578 355985 351853 503309 505999 625669 614608 627923 630468 648344 649042 608025 677070 1986746 2095979 1233481 1006713 561940 549829 660525 661071 676848 676363 676765 685409 781905 779550 5549671 5811051 39.95 71.1 2
13:25:33 2024-01-24 751854 746817 171617 165719 286387 295342 325787 322720 195781 190582 243761 247938 284876 287266 5179434 5554015 7386148 7144024 1281355 1318841 249178 219952 243707 243813 288833 282729 269191 270008 179203 180408 712200 682518 1542784 1521578 354871 351853 496107 503816 629434 611918 628409 635512 643464 655314 610851 675713 1976013 2077434 1209138 1018960 559999 549613 662592 660573 671547 683233 679992 682421 780504 783084 5642235 5815199 39.95 71.1 2
13:25:34 2024-01-24 746270 747956 171408 165753 285290 291481 326808 322493 196262 190247 243797 251492 285463 286320 5170607 5551181 7295005 7123088 1273755 1320950 249972 219952 243707 243813 287993 279644 269986 268647 178604 180762 716168 690855 1541791 1521578 355803 351853 503309 505999 629209 615695 629458 630916 643722 652931 608456 679073 1986746 2095979 1200591 1001740 561597 549793 660708 660428 672895 676363 674771 684399 783015 775351 5576543 5815199 39.95 71.1 2
13:25:35 2024-01-24 755537 747095 171493 165727 287265 295097 326808 322732 195746 191148 242931 249806 284876 286629 5183130 5562539 7368662 7156333 1285255 1322628 249236 219987 243255 244565 287993 279680 269796 270008 178638 180408 720135 683979 1555548 1521578 354871 353843 500434 502774 632384 611224 625169 630952 642207 649186 611562 673751 1976013 2078163 1213585 1016784 561180 550172 664281 660428 671621 679256 678475 683070 778589 782088 5623093 5815199 39.95 71.1 2
13:25:36 2024-01-24 746478 747993 168658 166059 284641 290118 327355 321065 196297 190512 243400 251915 285494 285895 5179434 5522222 7358172 7118818 1266816 1322628 249236 219455 245085 243065 287578 282131 267682 268834 181794 180728 715532 688881 1547526 1518814 354835 349697 500871 506570 629209 615410 629518 628616 646564 656705 610260 678762 1981922 2084104 1189763 1001740 558295 550392 656650 653595 673529 680189 674866 687472 784261 775279 5614120 5816273 39.95 71.1 2
13:25:37 2024-01-24 753798 746956 171373 164966 285517 290524 324933 323019 195711 190949 242967 251669 284876 286325 5186829 5577737 7341578 7153283 1285218 1322628 249061 219609 242706 243813 288220 279608 269227 269593 178109 180408 718548 683979 1560057 1521578 354298 353662 502297 502027 630140 608883 625281 630469 641679 649150 612432 673751 1974065 2068638 1183266 1022599 561597 548836 663376 659420 670633 682620 681224 679341 779692 779846 5634321 5820423 39.95 71.1 2
13:25:38 2024-01-24 758448 747993 168278 165488 285040 295624 325296 321030 196039 189948 243725 247922 284876 286235 5177450 5526816 7360469 7113741 1258399 1318877 248467 218926 245085 243065 288716 282131 267682 268051 178075 180728 712200 687897 1549818 1517839 354293 349411 499804 506717 626535 612723 628508 630468 645542 656705 608888 677181 1979072 2081149 1214947 1003842 556820 550002 656686 652637 673271 678779 675324 685446 783080 774151 5605717 5816273 39.95 71.1 2
13:25:39 2024-01-24 754370 747403 171302 164932 285307 290560 324933 322493 195610 190547 242931 251563 284876 285797 5175741 5574522 7349985 7141857 1290026 1322628 247666 219788 243707 242657 287993 279644 268624 269818 181610 180442 712200 681061 1564543 1529657 353864 351564 501778 503670 629252 613591 626161 632815 645130 649078 610024 673271 1975469 2086324 1187597 1010334 560797 547285 659590 660245 667789 676327 676802 680378 776864 782408 5625932 5811051 39.95 71.1 2
13:25:40 2024-01-24 750284 746863 171337 164663 286826 295146 324969 321065 195711 190212 242760 247922 284876 283784 5177450 5590156 7364570 7154535 1255327 1318877 248502 218550 243707 243030 288431 281732 267682 269793 181575 180568 721982 687280 1542362 1520332 354873 349518 495963 505209 625647 612241 627060 628311 643686 651957 607237 675185 1980458 2078199 1211351 1001740 556820 548836 657784 654036 671945 680189 673335 682421 784261 772446 5604701 5815199 39.95 71.1 2
13:25:41 2024-01-24 764861 744647 167939 164962 284507 290454 324933 322005 195540 190380 242589 251527 284876 286674 5179434 5556003 7345213 7138682 1292620 1322628 246695 219455 243463 242250 287993 279644 267886 269214 179547 180123 715374 683349 1564462 1522869 352858 351708 501032 501463 629992 610846 625006 630916 642207 647360 608740 671216 1974045 2078199 1211351 1011013 561597 550137 660525 657949 665830 676291 676321 679896 775145 779846 5619523 5805543 39.95 71.1 2
13:25:42 2024-01-24 748687 746827 171182 164668 285477 289018 324969 321065 195575 189420 242589 247748 284748 283806 5177450 5552641 7348846 7102903 1254890 1318841 248432 218585 243707 242284 288106 280972 267200 269214 179457 180487 720369 688762 1561791 1518541 351627 348991 498387 505172 626535 615009 627060 626399 643867 650585 608098 677382 1975606 2080895 1213564 1002373 556598 548836 655098 653109 672574 676363 672784 682421 780834 775222 5593665 5806908 39.95 71.1 2
13:25:43 2024-01-24 753835 744647 171302 164782 284636 290118 324440 322005 192196 190247 242212 251492 284043 284924 5172680 5590395 7331084 7151229 1292620 1322628 246973 219644 242913 242319 288312 279536 268435 268999 180089 180201 723594 685803 1537100 1525308 352858 351672 500996 501427 628983 611747 624391 632066 639578 649259 611228 676182 1975469 2091839 1209138 1009594 559202 546439 656759 656518 665830 674855 678321 680378 777414 779810 5634321 5811051 39.95 71.1 2
13:25:44 2024-01-24 742993 745599 171337 164395 285307 295224 324969 321030 192640 190247 242212 246883 284952 284924 5177450 5610250 7407229 7137576 1273755 1318877 246938 218961 242913 242354 292537 279608 266951 270662 179583 180521 734277 686915 1541681 1514165 353360 351069 498387 505172 628436 607368 627245 627357 639486 654431 607237 671392 1975469 2056444 1246624 1011013 556820 549613 660525 653109 668057 676363 671281 680194 781974 775315 5655837 5815199 39.95 71.1 2
13:25:45 2024-01-24 751514 747956 171062 164932 284698 295134 324440 323510 192062 190582 241765 247229 284477 284023 5170607 5515126 7264643 7123367 1276053 1322628 248851 218245 243291 242081 288833 279356 267397 267983 180343 180060 710613 682371 1556519 1530247 354152 348955 495927 500048 623876 610129 621732 621961 644576 647324 606376 674706 1975469 2097124 1211351 1000992 559600 547212 655098 658154 671584 676291 677320 682385 770632 777226 5559077 5806908 39.95 71.1 2
13:25:46 2024-01-24 745171 745209 171027 164629 284406 290540 324969 319091 195610 189019 243345 247229 284043 286423 5170607 5583781 7432775 7138682 1275877 1318877 247157 218245 242670 242618 288653 279356 265723 269639 179583 180054 718757 682860 1559304 1514701 352858 350539 495999 503853 627512 603951 627961 630694 640391 653004 603884 671871 1968958 2062735 1200286 1012452 553665 546403 658657 651260 665323 676327 672270 679189 780577 775351 5658334 5806908 39.95 71.1 2
13:25:47 2024-01-24 751477 746854 168265 164514 284281 290540 322965 322529 192062 190547 241800 247229 284330 283152 5170068 5540454 7254124 7118542 1272242 1322628 248502 218245 242626 242448 288689 279283 268598 268090 179583 179452 719515 685311 1529629 1525308 353616 349134 496071 499695 622993 609992 622953 625564 639542 645469 603659 675713 1980515 2085914 1243717 1000992 559202 549613 654796 655590 671108 672349 670293 679859 775145 774674 5559077 5811051 39.95 71.1 2
13:25:48 2024-01-24 751625 746348 167939 164585 284406 288906 324969 320544 192196 189386 242006 248634 283574 286030 5179434 5561983 7376822 7138682 1275877 1318841 246938 218493 242419 242111 286772 279464 267093 267562 179583 179168 718548 680908 1537181 1520975 351308 349662 496271 499695 627388 605183 624391 628281 639486 649331 610184 669280 1966197 2058296 1170272 1012452 555240 543983 656222 653109 665793 676363 676321 680194 777414 775315 5654465 5801679 39.95 71.1 2
13:25:49 2024-01-24 745453 745033 167977 163913 283304 295624 323001 319799 192196 189185 242756 246295 284043 284893 5170068 5546175 7323061 7099303 1271936 1319067 247800 218645 242590 242111 288797 278498 267057 269142 179079 180236 717145 690855 1528970 1516658 351627 349099 500044 503487 623803 610056 623168 625121 640029 649150 604979 674396 1975469 2074626 1185432 998133 555240 548411 653706 653109 669209 672278 671624 681343 779692 775222 5593854 5805820 39.95 71.1 2
13:25:50 2024-01-24 755440 746390 168414 163809 285023 290540 323420 321030 191894 190446 241389 247922 283106 284888 5181849 5558366 7362590 7143934 1275802 1323658 247730 218645 242590 242483 286996 279428 267433 267455 179583 179383 716961 681395 1536870 1518814 351344 349590 496938 501055 626728 603915 623514 629206 640245 653004 607804 671871 1966197 2065664 1187008 1013146 553628 543947 657689 652184 664309 676363 672270 679189 780797 775279 5674801 5805820 39.95 71.1 2
13:25:51 2024-01-24 749790 747399 167939 163874 283463 290950 322189 321969 191952 189351 241765 246467 283985 283947 5168071 5545747 7276301 7109439 1275232 1322679 248183 218305 242697 241925 288558 278962 267468 267384 179583 179383 704295 684329 1548862 1521578 351699 348286 496035 499743 622112 603915 620775 625491 641753 643686 603085 671179 1975469 2084104 1187597 1000206 559202 547212 655098 656481 669683 673770 672784 679822 772711 772997 5548187 5796441 39.95 71.1 2
13:25:52 2024-01-24 746652 745029 167939 163908 283799 290540 324969 318184 192196 189282 242177 247229 282315 286629 5170607 5581110 7436785 7135040 1278897 1320950 246585 218598 241804 242146 287913 279320 266612 269937 178576 180270 710162 687897 1542171 1506080 352858 350719 496975 501463 623876 605660 624799 624678 637571 649331 603270 668896 1971798 2056444 1248143 1007459 556029 548836 658118 653109 669960 676291 669512 678149 776278 775222 5576444 5796441 39.95 71.1 2
13:25:53 2024-01-24 756028 746086 167704 164748 282006 288906 323911 320508 192062 189317 241389 247229 282279 284888 5168071 5489727 7313709 7115337 1286864 1322517 246518 218200 242697 240698 288283 278462 266576 268243 179205 179585 710613 678963 1541392 1529657 352357 347487 495999 500048 625647 611299 622617 627321 640065 645433 606602 672206 1972626 2093324 1187008 1003166 556029 540815 653206 652852 664780 671769 675250 678342 770632 775222 5599497 5794333 39.95 71.1 2
13:25:54 2024-01-24 743817 743515 167934 163538 283702 289009 323875 319539 191928 189282 241389 246467 283636 284861 5163207 5577737 7351117 7115337 1253956 1319933 247489 217055 242527 241368 286777 279356 265794 268243 179121 179237 707439 686424 1555588 1516658 351555 347224 494867 501182 622171 609272 622559 625121 641298 649259 604410 671179 1972787 2074612 1183266 998133 553162 545595 652280 650266 669209 674244 671420 679822 779692 770745 5599282 5805820 39.95 71.0 2
13:25:55 2024-01-24 752546 744352 167821 163844 282947 290567 322929 320023 191760 189317 241220 246848 283142 284453 5170607 5579757 7320609 7169558 1292406 1320872 246761 218445 240409 241739 288761 278462 267164 267837 178576 179237 712200 683349 1550618 1519894 353360 349626 496623 499596 625647 603080 623060 627089 638545 649259 607237 669923 1966197 2065756 1172438 1010976 553591 540815 656887 652184 664309 676291 673298 678669 777036 774115 5642121 5796441 39.95 71.1 2
13:25:56 2024-01-24 745416 743900 167708 163878 283157 290950 322666 319056 191928 189151 241800 245674 283746 283549 5170721 5541789 7276301 7115337 1273755 1323696 247489 218035 241908 240732 287436 277520 267575 267633 178953 179361 713787 689257 1558215 1518814 351627 347523 498350 499633 621285 608451 619478 625564 641753 643549 604551 671179 1975469 2093324 1200286 999557 556820 540851 652779 653595 667753 672278 673261 681163 770524 774127 5568586 5805820 39.95 71.1 2
13:25:57 2024-01-24 744430 744951 167704 163844 283552 288906 322965 320241 192196 188688 242177 245429 283106 285129 5168071 5582451 7423795 7150178 1277405 1320872 245931 218223 241532 241368 287095 278570 264379 269024 178576 179023 710695 684329 1550359 1509193 350859 348572 496586 501182 623876 605440 623503 623794 634766 645469 601299 666923 1966197 2053528 1217990 1007459 554845 546403 656686 650302 664780 674280 668011 675153 778141 774127 5593665 5796441 39.95 71.1 2
13:25:58 2024-01-24 753580 745736 167205 163844 282125 288906 322929 319020 191325 189248 240605 247229 282244 283117 5166905 5489453 7301173 7121881 1292144 1322754 245175 218035 241738 240363 287895 278089 265971 267633 179043 179280 714779 679448 1542258 1520701 350610 348429 495999 495724 625684 607995 619379 621961 637571 641637 606719 670153 1967089 2067135 1178935 1004594 556201 540815 654634 653109 662390 671124 671899 676668 770524 772990 5623539 5796441 39.95 71.1 2
13:25:59 2024-01-24 749330 743937 167704 163281 283233 287985 322929 318538 191626 188985 240641 246088 282244 284238 5159512 5527471 7348335 7107366 1256805 1320872 246726 217393 242123 240363 287162 279070 264379 267384 178434 178954 684293 686424 1540051 1512358 352107 346442 495927 500791 621196 603915 623503 623794 641298 647324 601844 670667 1971225 2079418 1181100 996713 552245 544752 650896 648813 665286 672547 669237 680641 776828 771870 5577549 5801679 39.95 71.1 2
13:26:00 2024-01-24 753798 745477 167704 163243 283498 288906 320976 320023 191458 189282 240436 246260 282279 283784 5173757 5578393 7338903 7140746 1288632 1320872 246483 217497 239602 243070 287288 276087 266470 267267 178576 178762 710613 683349 1533683 1518814 351857 348572 495569 497863 623435 601949 620806 626452 634766 647324 605211 666960 1960594 2065664 1198073 1010702 552245 540707 654169 650266 663367 676025 672784 676668 772302 774837 5619523 5787063 39.95 71.0 2
13:26:01 2024-01-24 746022 745173 167474 163687 282011 289018 322404 318538 191928 188688 241184 244919 283217 283784 5164385 5536348 7299145 7082404 1270671 1318957 246832 217311 240623 240565 287279 277074 266915 267562 177756 178424 712200 688389 1532407 1518640 351060 347000 495963 498565 619807 603879 618062 620163 637571 643686 598308 669923 1975469 2082625 1219270 998133 556820 545631 653242 654036 668057 671124 669512 678706 772711 766337 5527827 5787063 39.95 71.0 2
13:26:02 2024-01-24 751352 746344 167434 163809 282046 288674 323947 320921 191458 188985 240676 247229 282244 285111 5164385 5567214 7392042 7121881 1277367 1318841 246107 217532 240623 240732 286012 279070 264309 267186 178576 178390 715532 681395 1542887 1515394 350859 347523 495422 500828 623876 605440 623503 625564 634766 648272 603659 665976 1966197 2056444 1178935 1009503 551950 543983 655098 647402 664037 672313 668085 673202 778141 774674 5651518 5796441 39.95 71.1 2
13:26:03 2024-01-24 749270 745736 167465 163577 282094 288906 321687 320023 191024 189282 240268 245744 283115 282649 5170607 5489467 7287710 7121881 1281482 1321689 246107 216857 241917 242387 286839 277520 265493 267410 178576 178390 709026 679448 1555511 1526989 350859 346164 496623 495688 623876 607589 618062 626897 637753 643939 605739 669923 1966197 2074884 1204712 1004594 555240 540743 653242 653764 660515 671124 671420 676150 770524 772725 5614120 5796441 39.95 71.0 2
[truncated: 167,810 more chars]
