# Supplementary material for: Methods for Estimating the Detection and Quantification Limits of Key Substances in Beer Maturation with Electronic Noses
Source: Sensors (Basel). 2024 May 30;24(11):3520. doi: 10.3390/s24113520 (PMC11175341; doi:10.3390/s24113520)
Supplement: Supplementary file 1 [file sensors-24-03520-s001.zip › Data/Acetaldehyde/raw data/Day 2/4000ppm15.txt]

Time Date R01 R02 R03 R04 R05 R06 R07 R08 R09 R10 R11 R12 R13 R14 R15 R16 R17 R18 R19 R20 R21 R22 R23 R24 R25 R26 R27 R28 R29 R30 R31 R32 R33 R34 R35 R36 R37 R38 R39 R40 R41 R42 R43 R44 R45 R46 R47 R48 R49 R50 R51 R52 R53 R54 R55 R56 R57 R58 R59 R60 R61 R62 T01 H01 Phase
13:32:00 2024-01-24 680337 675069 213539 209187 334600 342915 354230 348747 226849 224208 272682 278012 316143 318828 4420840 4701568 6686468 6509201 1151133 1201574 309719 272476 285113 286799 318994 311524 309821 312019 219179 222141 722891 698313 1571266 1493046 458778 458714 670989 677121 846671 819630 873951 883155 928928 939192 903084 1003103 2151646 2249790 1332921 1147302 733064 719481 881370 876243 915510 927551 963042 972982 1079164 1072074 5118570 5346262 39.95 71.1 1
13:32:01 2024-01-24 676210 674033 213725 209148 335689 342771 355003 350329 226463 224937 272682 279871 315446 321275 4430205 4771727 6649442 6499546 1176064 1203371 308314 272928 282267 286799 320932 310109 310797 311734 219214 221639 735665 688881 1568810 1518169 460688 455906 673418 672770 839446 825619 885659 876169 922384 944634 907560 998185 2150117 2280957 1309529 1136395 739910 724543 872713 869834 922430 928601 953421 966421 1078949 1085094 5192260 5343350 39.95 71.1 1
13:32:02 2024-01-24 686230 676712 213385 209187 334710 345415 351902 349519 227626 223585 272717 278624 315446 320821 4423995 4754687 6747777 6499225 1143743 1201574 308314 271800 284937 286159 318994 311596 308235 312968 218685 221830 735665 700838 1568047 1503822 462705 459365 668131 679161 847915 817509 873951 885352 929038 933936 899878 1006727 2157776 2240842 1331497 1141649 732018 719481 878868 873687 914884 930176 963729 970139 1072914 1079100 5098205 5338640 39.95 71.1 1
13:32:03 2024-01-24 680373 674546 214401 209002 335689 342843 354002 347697 226814 225443 272682 279508 314936 321048 4433367 4743752 6677418 6518073 1169332 1202477 308279 272893 283563 286360 318699 312508 309603 310878 219876 221298 733741 692836 1574323 1511702 460697 460016 672779 675236 844266 825033 874461 878771 925679 944561 903471 998110 2148169 2252634 1332921 1146523 737181 718461 873586 877487 921122 926241 955309 971921 1082155 1082160 5145233 5355365 39.95 71.1 1
13:32:04 2024-01-24 684769 674042 214703 209269 334680 345903 351938 349800 226849 224711 277916 280395 315411 319389 4433367 4840077 6714141 6499822 1156716 1203371 309936 271835 284937 285624 320410 313332 311827 310789 220528 221355 729327 698313 1578731 1514626 462705 458065 673529 678535 839483 819778 879570 885672 921150 938638 909150 1007510 2160918 2263667 1328720 1128689 733588 722385 875097 870724 919817 933326 955346 964484 1077634 1083525 5182855 5336884 39.95 71.1 1
13:32:05 2024-01-24 676335 675023 213055 210170 335689 342771 355003 349765 226849 224555 273517 277130 315446 321768 4420840 4687065 6687125 6509201 1160566 1198985 308099 272928 285352 286512 320384 313813 311827 313301 218544 222226 747376 694327 1575623 1504568 459740 458065 665830 673395 845063 823276 871246 880646 929697 937624 899631 1001071 2145422 2253901 1321184 1150614 736132 719180 876376 876941 917798 927551 958179 970176 1078986 1075978 5117120 5336884 39.95 71.1 1
13:32:07 2024-01-24 677445 673054 213716 209183 336737 342577 352010 350858 226463 224555 272682 278906 315843 320433 4427152 4802343 6669387 6490444 1171914 1203553 309492 276140 285757 285343 321727 312703 310002 311876 219262 221617 735665 688881 1557183 1519894 459740 455802 671182 673285 839483 824447 880825 878854 922421 937660 908362 1003969 2151646 2276107 1321044 1133971 737181 725642 871478 870724 922430 933927 955057 964210 1079164 1086703 5193013 5336884 39.95 71.1 1
13:32:08 2024-01-24 682827 675023 213685 209187 334675 345903 351938 348747 227588 224555 272682 278854 315446 318828 4423995 4734533 6724045 6508193 1148218 1201086 312868 271955 284559 286656 319559 312401 309670 311876 219227 221652 745222 700314 1545260 1496040 461314 459979 669720 677611 846298 818616 874500 885500 929038 936650 898979 1001606 2151646 2238246 1336834 1145707 732018 719481 880744 875621 913210 930176 965104 972982 1077634 1076051 5088522 5342449 39.95 71.1 1
13:32:09 2024-01-24 674577 674074 214242 209187 335689 342879 355003 349255 226814 225443 272682 279569 315411 320821 4427152 4756383 6650333 6527166 1169998 1202354 308208 272823 283890 286808 318781 313074 310838 311729 219710 221448 737158 694058 1577900 1511702 460068 458005 673088 677084 844266 823276 877067 879163 923643 943001 905926 998147 2150117 2259282 1313368 1138014 737181 719481 873238 876243 922430 928862 954377 972982 1086841 1081158 5163330 5346262 39.95 71.1 1
13:32:10 2024-01-24 682827 673778 213720 209807 335437 345415 352010 349836 226498 225635 272682 277983 316400 319804 4427152 4785020 6727105 6513545 1158908 1202317 310775 272717 284857 286182 320896 311270 310797 311038 219745 221546 742191 698313 1570091 1509555 462487 458641 675002 678091 839483 818616 879887 885500 920309 937975 907119 1007510 2159110 2265286 1336834 1128689 732018 722421 876376 871177 919128 933927 962356 966421 1072988 1082343 5173449 5329275 39.95 71.1 1
13:32:11 2024-01-24 676796 675449 213055 210347 334715 342253 355003 349519 226849 224520 273552 277164 316406 321996 4421164 4692295 6697495 6508770 1151058 1199764 310989 272441 283563 287203 318994 311596 312048 312825 219026 221830 734172 698313 1557102 1492935 460191 457003 669720 676579 846671 818616 873218 884872 929038 939302 901696 1006271 2151646 2240842 1315287 1146523 732018 719481 881370 876243 915844 930176 965104 974408 1079164 1077651 5098205 5342449 39.95 71.1 1
13:32:12 2024-01-24 673603 673050 214056 209178 335689 342879 355236 349273 226498 225251 272682 278889 315191 320491 4427152 4762725 6659336 6518203 1167229 1199018 309711 272702 286958 286799 320828 312253 310073 312233 219745 221138 729327 691844 1554811 1508117 460844 456967 672427 675310 841407 820588 876442 880021 926138 937660 905926 997400 2148590 2256079 1315287 1139943 737181 719481 873857 878111 922430 928862 954377 974408 1083727 1081158 5154638 5342449 39.95 71.1 1
13:32:13 2024-01-24 684283 672534 213756 209881 334410 345415 351974 349800 226498 225635 272682 278055 316365 319352 4433783 4805487 6734812 6489903 1156716 1199987 310224 272682 285321 286378 320671 311524 311051 311756 219982 221830 732679 699813 1578095 1510213 461498 457417 673566 678608 838887 818616 880939 885500 919623 938638 907798 1009646 2160918 2266893 1328720 1128689 733834 722421 876376 871177 919817 933927 960986 964447 1076070 1078871 5182552 5336884 39.95 71.1 1
13:32:14 2024-01-24 674877 675064 213060 209647 336737 342807 355003 349555 226884 224243 274163 278395 315446 322166 4437171 4688488 6701808 6499822 1154033 1202901 310188 272893 283165 287095 320384 312401 310544 312968 219214 222453 750290 697814 1570004 1493918 459740 457003 669246 674631 845100 820942 876442 884336 930357 941817 903839 1001643 2151646 2247824 1332921 1147340 735085 719217 881370 878734 915844 930176 963211 975104 1081353 1075782 5114914 5336884 39.95 71.1 1
13:32:15 2024-01-24 675043 673086 214061 209842 335724 342289 353745 351425 226814 224937 275468 279458 316154 321019 4437171 4766448 6650333 6499187 1165930 1203521 308349 272928 284688 287531 318994 313813 311015 311983 220088 221320 740144 692836 1561038 1511285 460725 458363 673566 676270 843232 822950 878317 879836 926372 944369 907715 998222 2148169 2254480 1315287 1144077 738232 719481 873857 878734 922430 927551 955739 976839 1085264 1080395 5133563 5351821 39.95 71.1 1
13:32:16 2024-01-24 684769 673086 214401 209222 334666 345903 352010 350365 226640 225741 275198 279563 316003 319206 4424342 4818638 6706928 6499822 1156716 1202031 309940 272060 284973 285673 320932 311306 311166 312019 219934 220520 732270 696320 1585099 1513161 463139 458065 673566 678128 839520 820942 879887 884336 920273 939302 908965 1007272 2157776 2262076 1313370 1128689 735085 724580 875097 870524 921122 936641 960948 966421 1076107 1081195 5173449 5329275 39.95 71.1 1
13:32:17 2024-01-24 677098 673086 213051 210347 334715 342519 355359 349514 226640 224833 274249 277640 315782 321885 4427322 4692295 6687125 6498706 1158336 1199018 309250 272928 283130 287001 319441 311560 310073 312968 219061 222801 755051 697777 1569667 1498166 459828 457003 669720 674631 846298 820942 875158 882954 929038 937660 901291 1005553 2150117 2247824 1349250 1146523 735085 719481 881370 876941 915844 929519 963729 974408 1080551 1076015 5117016 5336921 39.95 71.1 1
13:32:18 2024-01-24 675523 672786 213480 209588 338530 342242 355359 351281 226709 225304 275115 278714 318187 322608 4430205 4751959 6630791 6499451 1176064 1199912 308349 274342 282698 286799 320932 310362 311086 312019 219402 221674 734172 690386 1563510 1511285 458815 457234 673566 673395 839520 825393 878637 880021 923679 945740 909542 1001071 2151646 2277722 1327053 1138014 740340 727668 872619 873724 925090 933927 954377 967306 1082119 1085131 5186834 5342449 39.95 71.1 1
13:32:19 2024-01-24 686644 676414 213776 209925 335583 346320 351794 349130 227413 225787 276202 278928 316003 319316 4414836 4748777 6753123 6489903 1140730 1201574 310405 272095 285811 286396 319961 312508 309135 313480 218720 221830 734172 698313 1581420 1506080 463469 457003 669246 680125 847500 818345 874498 888018 927414 936650 900973 1010423 2156241 2240510 1337853 1144077 732018 722421 878868 876243 917177 928601 964618 974408 1077634 1079100 5088522 5347017 39.95 71.1 1
13:32:20 2024-01-24 679859 674691 214286 209043 336089 342699 353857 348568 226709 225147 272646 280094 315191 321275 4427273 4738524 6686743 6513931 1168327 1201808 308314 272702 284032 287095 318958 311631 310109 311546 220088 221674 719819 692836 1579884 1510270 460725 458363 673566 676270 843866 822950 877067 880478 927714 943001 907715 999645 2148477 2258835 1317206 1140449 737181 718709 873857 878111 924433 927839 954593 970176 1088112 1083561 5216028 5350379 39.95 71.1 1
13:32:21 2024-01-24 681201 672909 213248 210324 337821 344747 353857 351920 226884 224555 273971 278318 316154 321312 4420840 4748023 6733370 6489889 1150666 1198132 309285 272928 284067 286396 322657 311306 309639 313450 218720 222141 745837 697316 1558057 1506342 462626 456770 669246 676616 843866 820942 877705 885500 928380 936196 904296 1013347 2154785 2262076 1319125 1140827 735161 725607 881370 871141 915844 935980 964345 972982 1072951 1081395 5144266 5345330 39.95 71.1 1
13:32:22 2024-01-24 677445 675305 213552 209048 336737 342807 354502 349836 227588 225787 273446 279547 314461 322334 4421172 4661437 6668093 6481093 1161066 1199912 308314 273765 283165 286615 320446 314259 309856 312647 218344 222488 740676 693345 1571560 1503138 460191 458604 668772 675310 847500 822368 874498 883207 930113 937696 900973 1003253 2148590 2256079 1343266 1152556 737181 720344 878868 878734 921030 930176 960986 975104 1084468 1079095 5123780 5333924 39.95 71.1 1
13:32:23 2024-01-24 676483 672904 214065 209178 336662 342566 354785 351668 226709 224937 272717 278889 315481 320397 4430205 4755540 6649308 6490444 1170210 1201222 306918 273765 283201 286485 321942 311052 311051 312968 219402 221830 718275 688389 1582050 1519649 460068 457093 673566 673395 839520 825393 880549 878771 925007 945740 907871 1003031 2151646 2277159 1317206 1134778 739285 726122 872713 871177 926405 935980 956953 970457 1082618 1089710 5185494 5348600 39.95 71.1 1
13:32:24 2024-01-24 685469 675060 213725 209218 337821 346320 351938 349765 227588 224590 273552 279236 316154 319389 4420840 4731554 6752021 6489625 1140767 1202428 308385 272476 286248 286396 320932 313777 309135 313635 219214 221830 732679 698313 1598845 1506080 465176 456967 668772 680608 846298 818616 877067 888217 927414 937312 901328 1011903 2154748 2243688 1317206 1144077 735085 722458 880118 875621 919485 935457 964917 974296 1075920 1080555 5112798 5341362 39.95 71.1 1
13:32:25 2024-01-24 675833 676145 214116 209213 336733 342879 354002 350894 228295 224833 273936 280591 315191 322334 4414540 4724674 6677418 6518580 1169370 1203521 308385 272964 284466 286888 319029 312544 310579 312090 220123 221830 730798 692357 1553559 1512358 462044 460595 673566 676101 846671 825430 878943 881768 929038 946409 909010 1002537 2151646 2257680 1317206 1143264 739285 719217 876452 881161 927686 930140 957103 978590 1086730 1085132 5126158 5343190 39.95 71.1 1
13:32:26 2024-01-24 681126 673041 213765 209006 336737 345415 354735 351708 227394 224937 273552 280626 314936 320418 4420840 4818708 6714831 6485815 1158451 1201808 308385 272512 286208 286485 321906 311596 310144 313004 219438 221173 730419 693830 1564050 1516658 464128 455612 675444 677611 842636 820552 879924 885596 926138 937624 910485 1007510 2151646 2262076 1317136 1134778 738322 727711 877076 873204 925053 937194 959357 970098 1079090 1089783 5175458 5336607 39.95 71.1 1
13:32:27 2024-01-24 676858 674079 214401 210878 334680 342952 353781 349800 227588 224903 272752 277164 316400 320821 4420840 4683023 6677418 6499451 1158870 1196467 309285 272964 283165 290849 320410 311560 310144 313693 219061 222801 759812 696320 1554902 1498166 460191 457039 669246 674631 845699 820588 877067 884244 927414 943037 901010 1006032 2151646 2253938 1298015 1149437 738043 722553 882624 880609 918413 932152 966444 973719 1082119 1080909 5087800 5333077 39.95 71.1 1
13:32:28 2024-01-24 673905 672677 214092 209257 335680 342843 353285 350611 226348 225286 272717 278893 315191 320821 4417689 4754687 6640116 6485815 1174109 1201574 308385 273765 282932 286485 320611 310362 311086 312055 219780 221830 719819 689366 1567919 1514240 460068 457417 673566 673395 841137 826637 881212 879159 925024 947078 909840 1003253 2156008 2278628 1317206 1140449 739285 722275 876452 876095 925053 933927 953952 970176 1086841 1089440 5196212 5342449 39.95 71.1 1
13:32:29 2024-01-24 683725 675069 214101 209687 335724 346138 351938 349836 227941 223585 272752 278889 315446 321312 4417811 4737732 6733370 6499921 1141314 1198132 309250 272265 285846 286396 319701 312544 309170 313480 219402 222190 734172 700314 1566062 1501007 463798 459045 669756 680681 848101 818616 875818 887833 929419 937975 902069 1012615 2160299 2247214 1313368 1144523 736213 723335 882624 875621 918477 928637 966482 975575 1075818 1081394 5099069 5331875 39.95 71.1 1
13:32:30 2024-01-24 676826 674042 214401 209143 336737 342879 354752 349273 228260 224903 273902 280325 315376 321275 4417773 4728548 6669198 6489865 1161524 1204138 307813 273729 284431 287203 320932 312472 308235 314399 219179 221830 737158 688881 1587205 1508805 461498 456967 669720 675310 848703 826564 874461 880308 934216 948660 904977 1006525 2149868 2258064 1307610 1155550 741397 723445 879493 878734 922430 934059 963729 980215 1084495 1081394 5124333 5336884 39.95 71.1 1
13:32:31 2024-01-24 678732 673018 214215 209794 338264 342879 354002 351992 227518 224937 273517 278889 314936 320433 4427152 4799811 6696477 6490444 1162652 1202440 307347 273729 285775 286360 321880 311306 310797 313409 219402 221830 743707 690855 1601942 1521578 464128 457307 672611 677232 843104 824152 883898 886303 927714 945401 911740 1008242 2154603 2281428 1311448 1138014 740868 726636 873857 875693 927686 936605 957103 968721 1085313 1092788 5178027 5336884 39.95 71.1 1
13:32:32 2024-01-24 684764 674510 213906 209837 336431 346358 351902 349800 227906 224903 273552 278928 315922 320330 4411678 4742570 6742970 6481065 1147391 1198985 309250 272928 284902 285485 321906 313258 309135 313921 219367 221977 740676 695823 1553559 1503138 464128 457417 669246 678571 847877 820757 879308 889589 930283 938528 904791 1013197 2160478 2259282 1319125 1141262 736132 726379 883207 871104 918450 937965 965605 975142 1074509 1082160 5111541 5336884 39.95 71.1 1
13:32:33 2024-01-24 676826 674551 214029 209139 337482 344855 354752 349800 228260 224555 273675 280643 315156 321996 4411678 4687983 6650333 6480599 1160566 1202428 308314 273729 283165 287203 320860 311524 311680 313921 218685 222453 739161 693345 1572668 1501793 460844 456967 670035 677084 849123 825545 874349 882770 934327 944634 902441 1006802 2148477 2256079 1296096 1153902 739285 722348 880118 878734 923036 931558 960986 975800 1082119 1080629 5124333 5336884 39.95 71.1 1
13:32:34 2024-01-24 677763 671079 214215 209807 337719 342771 354002 351956 226849 224937 273517 278889 314496 320397 4414622 4783586 6687125 6481065 1165212 1203521 307347 272928 284937 285646 321357 311306 310579 312713 219402 222453 735665 688881 1588646 1520332 464695 458604 673492 678196 844266 826794 883974 883783 927055 946147 910191 1004497 2151646 2283700 1332921 1134778 739812 726636 875828 873031 926271 937965 956705 969448 1079164 1089513 5182855 5335115 39.95 71.1 1
13:32:35 2024-01-24 676822 674042 214065 210317 334644 345147 355003 349237 227394 224868 272717 278008 316118 320294 4408395 4701568 6686743 6499451 1150273 1196392 311166 273831 283201 291223 319890 311998 310073 312968 219402 222453 734172 700314 1550585 1498751 460913 458901 672574 679161 848592 822618 876880 888574 930040 937624 904259 1006689 2157776 2250062 1311448 1147340 736213 721416 883051 880609 917146 928529 965104 977344 1083690 1079100 5091748 5327505 39.95 71.1 1
13:32:36 2024-01-24 675043 673045 214211 209652 335684 342879 353781 350894 226656 225635 272717 278954 316400 321731 4411678 4749614 6630791 6490444 1173350 1202155 309502 272964 283374 291231 320932 311087 312718 312493 219876 221892 737158 694825 1552613 1513854 461054 460016 676441 676714 844266 829425 879850 879163 928380 950007 911591 1003931 2151646 2273635 1319125 1141649 740340 724506 876376 876243 926405 935675 956742 972982 1088384 1088242 5199685 5336884 39.95 71.1 1
13:32:37 2024-01-24 685947 674555 214065 209837 336195 346638 351974 351407 227906 224903 274128 278854 315887 321275 4414622 4739168 6747777 6481065 1143240 1198095 309250 272928 286213 286275 320967 313482 311606 314148 219652 222275 743707 696540 1627168 1507412 465450 459365 669610 682615 846899 820942 878943 890434 931678 938638 904221 1010841 2160849 2250062 1317206 1144077 736656 724543 881370 875584 919128 933963 966482 975104 1078399 1081394 5083024 5322389 39.95 71.1 1
13:32:38 2024-01-24 676826 674042 214211 209148 337703 342879 354502 348747 228260 224903 272682 280617 315411 321275 4408519 4688224 6668421 6518754 1159906 1196392 307848 273765 285098 286987 320682 313518 311606 314770 220982 222382 727856 690855 1558952 1510270 461424 459462 669720 675310 850549 828561 876451 882609 932784 948418 903354 1003031 2148477 2252882 1334877 1151736 740868 723760 878868 878734 922430 928565 959727 976605 1087612 1085379 5117120 5333077 39.95 71.1 1
13:32:39 2024-01-24 681275 672534 214336 209183 337754 345659 352010 351389 226849 224937 272752 280643 314936 321312 4408519 4790419 6677773 6481065 1166042 1201808 309206 273936 285596 286186 322514 311453 310909 313522 219947 222190 734172 690855 1569234 1521578 463028 457417 673566 677121 844303 826915 883131 883037 926225 945740 911641 1010423 2151646 2275801 1319125 1136395 740868 727668 873857 873687 926344 937965 957423 970139 1078986 1089783 5173172 5333077 39.95 71.1 1
13:32:40 2024-01-24 682560 674029 214397 209842 334644 346393 354002 348711 227553 224711 272752 278854 316400 319054 4411475 4701568 6696069 6499451 1148218 1196133 311390 272823 284795 288157 319819 312401 310620 313522 219911 222346 734172 698313 1564117 1493918 461277 461323 672611 680571 848703 820942 876917 888649 931493 937624 904259 1007510 2154708 2244626 1319125 1147340 734562 720307 884304 879984 917798 928601 966028 975179 1085029 1079100 5096076 5322389 39.95 71.1 1
13:32:41 2024-01-24 673607 673081 214845 209837 338988 345415 354029 349800 226849 225635 272717 279795 315446 321275 4408519 4728829 6677773 6517679 1167229 1196281 310955 274007 284830 287131 321011 313352 310909 312933 220612 221830 724619 690855 1552953 1512465 462811 459800 673566 676579 848064 827810 879570 882954 928726 948418 909542 1001606 2151646 2259282 1317206 1145707 740868 720271 876340 880345 927064 928529 959727 975910 1088384 1086703 5141213 5336884 39.95 71.1 1
13:32:42 2024-01-24 684496 673045 214397 210499 334750 345903 354502 350894 226884 226570 273517 278854 316400 320330 4408519 4785020 6722165 6508770 1158080 1204101 310047 272787 286508 287176 320789 311560 310797 312749 220158 221830 732270 696322 1569807 1512358 464128 456967 676885 680608 841407 822643 883131 885596 925024 943001 914303 1011865 2157776 2265286 1315253 1133971 737181 726122 876376 873724 925090 938629 963729 970139 1078949 1088242 5164044 5322389 39.95 71.1 1
13:32:44 2024-01-24 678856 673081 214061 210166 334680 345659 355505 349519 227553 224868 273709 278624 316878 319352 4408118 4704149 6731699 6499338 1144972 1201696 310517 272717 285909 287005 319961 313019 310109 313635 219367 222453 734172 700314 1564281 1497300 465119 459764 671182 682615 848740 820359 877067 892295 931493 937516 903962 1011903 2157812 2244737 1309668 1144077 734562 722421 882544 878111 919128 933927 968856 976605 1081848 1082160 5079394 5327505 39.95 71.1 1
13:32:45 2024-01-24 673349 673045 214397 209802 336466 344892 355003 349273 226849 225635 272682 279884 315446 320454 4411475 4749836 6668714 6489752 1166546 1200722 309962 272928 284902 291390 319676 314482 312564 312019 220123 221830 727856 693830 1560644 1510213 461388 459764 674982 677095 845699 825393 880220 884249 930357 948418 907835 1002537 2151372 2262076 1319125 1142451 739812 721874 876340 880308 927723 928601 960264 974408 1091323 1088242 5199685 5336884 39.95 71.1 1
13:32:46 2024-01-24 685742 676145 214065 209868 336737 344892 351974 350894 227941 224243 273936 278884 316686 321048 4414836 4742417 6706596 6471686 1152308 1201696 310188 273936 285526 287256 322884 310362 311051 314657 219262 222488 740676 698313 1542123 1505967 462811 457417 672611 679607 844229 820942 880512 889280 929038 937624 908877 1012317 2157849 2265286 1321044 1138014 735608 727668 883051 871177 921122 936846 966028 974371 1074546 1085392 5139497 5327505 39.95 71.1 1
13:32:47 2024-01-24 676816 674070 214065 209183 337719 342915 354502 350611 227906 223516 273552 280370 315191 322697 4421143 4669510 6698913 6495187 1153841 1198948 311835 273956 286163 291054 319641 312876 312245 313921 219745 222957 756638 697316 1559025 1496272 461498 459404 671945 678608 848703 822950 878943 885500 932551 945740 903999 1007473 2151646 2252882 1336834 1147340 737181 721874 885596 879685 919128 928601 964581 976605 1085301 1078834 5107611 5338364 39.95 71.1 1
13:32:48 2024-01-24 679984 673045 214397 209881 337790 344892 352010 351956 227588 224937 275432 280380 315201 323029 4411602 4742417 6631013 6489731 1173350 1199018 309250 273765 285960 288310 320932 312777 312507 312718 220088 222141 737158 693345 1544659 1511285 461226 458363 674982 676751 845699 828397 883131 880418 929038 946601 911814 1001606 2151646 2274493 1329302 1138014 743854 726636 876376 876243 927723 936641 955346 970213 1085301 1089012 5175458 5336884 39.95 71.1 1
13:32:49 2024-01-24 682827 673806 214393 209872 335684 346883 352010 348461 228537 225391 276679 279458 316003 319243 4421062 4734066 6723858 6489903 1140456 1196207 310224 272928 286687 286396 319641 312544 309603 313993 219402 222141 734172 698313 1574486 1508229 464788 459045 671182 682615 851153 820942 878317 889550 932125 937552 903999 1013074 2157849 2243688 1319125 1144077 736132 724580 882425 876243 921122 935319 968819 973756 1078186 1083293 5079394 5330021 39.95 71.1 1
13:32:50 2024-01-24 678109 673086 214393 209222 336702 345394 354821 349268 227308 225880 275310 280508 316038 321202 4405212 4715292 6677600 6486849 1159906 1199018 307848 273800 284702 287203 320932 311596 309170 314914 219402 221546 727856 688881 1560835 1507412 462811 458363 671386 677232 851153 827810 876442 882954 934877 945863 903999 1004534 2146636 2250695 1306411 1153376 739285 723445 881096 879026 922430 928601 963042 979839 1088384 1083525 5104141 5333077 39.95 71.1 1
13:32:51 2024-01-24 682827 674323 214790 209667 338769 346700 353857 351528 227254 224833 275054 281158 316224 320674 4411678 4793801 6696069 6481065 1156716 1203894 308349 272928 286248 286485 321454 311087 310833 313224 219402 221519 728618 691844 1575048 1519420 464788 458279 675481 678608 843866 824152 881212 885596 927722 945073 912461 1012625 2151646 2266893 1338316 1134778 739285 727668 876376 873724 926308 940110 958142 970176 1082119 1090278 5175458 5327505 39.95 71.1 1
13:32:52 2024-01-24 681651 675453 214147 210249 337344 345270 355756 349657 227413 225304 276434 278714 316737 318762 4408432 4697470 6716360 6462082 1144537 1199018 311420 272476 284502 291018 320183 312253 310073 313480 219780 222141 734172 698313 1584839 1493918 462811 459728 672134 680681 848740 820942 877067 886888 932821 943037 905926 1010423 2154785 2243401 1319125 1147340 735085 721874 885222 880699 918477 933963 967441 977337 1085301 1080629 5098205 5337538 39.95 71.1 1
13:32:53 2024-01-24 673423 672434 214317 209732 336595 346051 356008 349621 227219 226037 272717 279738 315096 321312 4414622 4747057 6630791 6471351 1169998 1199018 309754 274094 283598 291822 320671 311306 312032 312749 220088 222141 737158 692836 1540559 1510213 461054 459045 674982 674668 846298 827810 881212 884336 930357 946637 911814 1003782 2151646 2274493 1317333 1139943 741397 727193 878868 876243 926271 937965 956742 973020 1087612 1087899 5199072 5340960 39.95 71.1 1
13:32:54 2024-01-24 686678 674923 213934 210177 336560 345758 351794 351425 228135 224520 273552 278645 316038 321275 4408395 4738657 6742696 6481065 1147391 1197858 309971 272964 285775 286360 322431 311631 309883 314914 219367 222488 739161 695823 1563006 1507412 464788 456646 671182 680608 848101 824189 878637 888846 930113 937588 907598 1015277 2159383 2257155 1321044 1145707 737181 726636 883051 875000 919817 937965 966028 975179 1078399 1084389 5108867 5333843 39.95 71.1 1
13:32:55 2024-01-24 678618 674369 214250 209521 337683 344928 354752 351118 228295 224729 276006 280622 314971 322371 4408443 4661437 6649442 6480217 1160566 1196392 308314 274184 283996 287203 320932 311524 310579 314914 218532 222801 740676 692340 1564433 1506342 461498 458363 669720 675531 851153 826600 877067 885500 935576 948149 902293 1004534 2148590 2256079 1334877 1153376 740868 724543 880744 880382 922430 928673 963729 981353 1091485 1087506 5103366 5333805 39.95 71.1 1
13:32:56 2024-01-24 679375 671124 214401 209912 337781 342915 353748 352028 227518 224903 273517 278993 315188 323139 4405363 4760606 6649717 6471686 1171039 1201808 307382 274604 284502 286485 322920 311087 312048 313444 219876 222297 735665 688881 1569552 1521578 462374 456774 673566 674668 842636 828985 885131 883064 927722 946601 913145 1007547 2151646 2280463 1322963 1136395 741397 728701 875718 875000 929011 939110 961341 971921 1083580 1093650 5184204 5336884 39.95 71.1 1
13:32:57 2024-01-24 685255 673557 214397 210102 336230 346883 351938 349555 227782 224555 273446 278889 315481 319389 4405250 4720112 6733370 6457436 1141705 1199018 311467 272928 286486 286597 320967 312980 309603 313957 219402 222453 743707 697814 1577393 1503138 465450 458363 671182 682615 848740 820942 876072 887998 932821 937552 906570 1013833 2157849 2243688 1322963 1144077 735085 724580 883051 879444 923508 938112 967862 977156 1077487 1085232 5103366 5314771 39.95 71.1 1
13:32:58 2024-01-24 676483 674410 214361 209152 337517 342879 354502 351137 228154 223585 273517 280591 315446 322334 4401833 4671041 6640116 6462082 1159736 1199018 308349 274184 284466 290825 320932 311596 310833 314914 218720 222488 732679 690386 1564308 1501681 461498 459045 669720 676270 851153 825430 877067 885500 935581 947078 903962 1006002 2147064 2256079 1330965 1153376 740340 725642 882587 881161 925053 934133 963654 981504 1086694 1083658 5107611 5323929 39.95 71.1 1
13:32:59 2024-01-24 673607 671079 214242 209842 337993 342663 353250 351992 226884 224972 273517 279423 314971 320468 4402109 4739454 6621466 6481065 1172511 1199018 309940 273765 283298 291294 320896 310651 312032 312713 220123 222453 727672 692357 1546080 1510213 461498 459045 675019 674631 845699 828985 881212 882954 930357 946674 912498 1003068 2151372 2277722 1333292 1141649 744580 726416 879456 878697 929006 937893 961213 974991 1091479 1090555 5199072 5333077 39.95 71.1 1
13:33:00 2024-01-24 685742 673533 213961 210424 336702 345415 352010 352028 227906 223585 273971 278889 315446 321048 4411475 4728943 6724293 6462420 1149489 1196430 309971 273800 284937 286799 322884 311333 310144 314914 219214 222801 731186 696320 1559733 1506342 463798 455612 671658 680162 846671 820625 881249 889513 930149 943037 907601 1016798 2157849 2266103 1322963 1141649 737181 728701 885140 873576 922356 940585 969246 975800 1076107 1085429 5141246 5306903 39.95 71.1 1
13:33:01 2024-01-24 675375 674800 214101 209903 337754 342915 353520 350894 227588 223551 273971 279591 314971 322534 4399061 4634929 6649167 6490167 1155564 1195542 309320 273992 285960 290849 320967 311596 311086 313957 219061 223114 739106 694335 1568343 1498879 461498 459404 670706 676652 848101 825393 876109 885500 935576 946409 903652 1007510 2157547 2253663 1313368 1148976 736213 723580 887147 882490 921067 928601 965991 976679 1087631 1082160 5098205 5325476 39.95 71.2 1
13:33:02 2024-01-24 675523 672095 214393 209588 337245 342843 352227 351956 226884 224972 272752 279002 315446 320433 4399061 4736115 6612140 6480900 1169998 1196430 309250 272964 283634 291366 320671 311560 312068 312454 220123 222297 737158 692836 1527144 1508073 461226 459800 676452 676652 846298 827810 883560 884244 928726 946674 914023 1005845 2151046 2259669 1317206 1144523 743517 723580 877076 880235 928279 928601 959727 977854 1093031 1088242 5144266 5327505 39.95 71.1 1
13:33:03 2024-01-24 682555 671083 214366 210490 334715 345903 354002 350822 226592 225443 273901 278443 316365 320294 4408519 4766475 6705829 6462307 1153953 1201574 311166 272893 285151 287090 321584 311560 313378 311983 220088 222453 742191 698313 1571084 1507412 464128 458327 674946 682615 842292 820942 886392 886559 929034 942607 915369 1013235 2163929 2270541 1332558 1131873 736213 726636 878868 875584 923656 939219 966482 970139 1079164 1088006 5167029 5322389 39.95 71.1 1
13:33:04 2024-01-24 678856 674768 214366 209798 334675 346138 354752 349483 226849 224903 273482 278928 316400 319279 4399023 4719315 6733885 6494807 1141314 1195505 309683 272893 286450 287207 319925 313204 309821 312611 219710 222551 734172 698313 1568642 1500296 465450 459764 672339 682615 851153 820942 879345 893045 936949 941963 904791 1014720 2158753 2252634 1321044 1144892 737181 726122 884032 878660 922430 936641 969546 978941 1081316 1081958 5077238 5322389 39.95 71.2 1
13:33:05 2024-01-24 676826 673045 215005 209798 336733 344892 354502 348711 227906 225600 275551 280452 315446 321275 4399023 4715292 6650333 6457399 1160566 1197491 307813 274568 284466 287203 320932 311560 309603 315358 219367 222453 735665 688881 1558578 1507412 462811 458686 671621 677232 853502 830332 877705 885672 935393 948381 903778 1009684 2145278 2259282 1323140 1153376 740340 723847 882624 880295 922430 934207 965605 978033 1086841 1080359 5109145 5327505 39.95 71.1 1
13:33:06 2024-01-24 681749 671074 214401 209218 337719 345379 351974 351389 227359 224937 273552 280556 314461 321996 4408395 4771635 6668421 6476297 1165212 1196392 307848 273729 285574 286396 322620 311052 311051 313444 219710 222453 735665 688881 1557912 1521578 464788 458714 676404 679124 846671 827663 884907 885352 928196 950395 914099 1010236 2156241 2275801 1302070 1137204 741397 728701 876340 875655 931654 939292 959544 972982 1082119 1091012 5171428 5322389 39.95 71.1 1
13:33:07 2024-01-24 682827 673778 214056 209842 336186 346393 351938 348992 227906 224555 273901 279278 316301 319352 4402109 4720112 6733885 6481065 1140501 1197208 309250 272704 286781 286803 320635 312253 309603 313886 219402 222141 734172 698313 1574149 1504745 466816 462085 671950 682504 851116 820905 879458 894364 935655 941926 906533 1013037 2159383 2246336 1411170 1144077 735085 726675 884510 878734 922430 936641 970311 978033 1082082 1083488 5079394 5318126 39.95 71.2 1
13:33:08 2024-01-24 673905 667272 214745 209807 336431 344855 355756 349800 226814 225741 272717 279731 315411 321275 4399016 4742913 6658767 6489903 1164994 1198945 311417 273729 284937 287203 319406 312508 311252 312019 220776 222141 730798 692836 1556788 1516867 464092 459656 676922 680129 848629 829779 883343 886303 930076 946565 908854 1006689 2154708 2257150 1321044 1146976 742987 722385 878245 882218 928974 928637 960948 973719 1094458 1090555 5199685 5322389 39.95 71.2 1
13:33:09 2024-01-24 678819 672786 213535 210464 336431 345659 354752 352028 227394 224937 274391 278819 315446 320821 4401833 4729385 6659765 6452929 1153953 1199018 310659 272928 285040 287207 320967 310615 312032 312677 219876 222935 757405 700838 1548885 1509555 464788 460669 676922 682431 845468 823276 886392 891442 929695 944561 913145 1013758 2160918 2273635 1302070 1134778 736656 728701 883170 875621 922430 937579 968819 972982 1080281 1085131 5133752 5318126 39.95 71.2 1
13:33:10 2024-01-24 675830 674033 214061 210166 337754 344855 355003 350858 227518 223551 274163 279703 315156 320433 4399016 4648195 6649442 6461768 1158908 1197208 309719 274568 284032 291223 320896 313518 311274 314339 219687 223670 762987 695823 1565005 1502430 463854 459584 672537 678535 848740 826564 881175 887833 936866 947747 905926 1010423 2157547 2250062 1332921 1147340 738322 722385 885559 880318 919817 933891 967166 978033 1086841 1080359 5105495 5314771 39.95 71.2 1
13:33:11 2024-01-24 675255 672791 214401 210170 337719 342843 353250 351956 227015 224937 273517 279508 315446 320468 4399016 4719081 6612140 6462125 1173071 1199018 309250 273765 286163 288513 320646 313148 312440 312825 219982 222382 737158 694825 1546315 1511702 461388 459728 677927 676579 848703 830332 883723 884207 929382 946674 912998 1004497 2151646 2268502 1322243 1141262 740340 725607 878868 879984 928703 937965 960986 975800 1089669 1089436 5173449 5323705 39.95 71.2 1
13:33:12 2024-01-24 684769 673050 214206 210170 336697 346065 351974 351389 227906 224520 273936 278858 315446 321275 4386418 4714640 6696477 6452929 1147848 1196318 309940 273901 285645 286750 322777 311417 310437 313527 219227 222793 742191 696822 1546591 1506342 463798 456289 672339 680461 847500 824447 881175 890545 931493 942964 908893 1016037 2157547 2265286 1319125 1137204 736656 728701 884304 873687 921122 937579 967441 975179 1076870 1085094 5113363 5308748 39.95 71.2 1
13:33:13 2024-01-24 675830 673086 214215 209842 337482 342879 354502 350894 227906 223516 274550 279703 314936 323095 4395878 4654140 6650468 6471686 1154861 1201659 309940 274007 283925 288102 320789 312401 310873 313265 219947 223078 750290 696320 1546310 1496346 462374 461139 672611 678571 848740 825357 880788 885596 932821 947078 906570 1010423 2154708 2247824 1325096 1147340 738758 723445 884594 882255 921122 934023 967441 978729 1086841 1078834 5096076 5318126 39.95 71.2 1
13:33:14 2024-01-24 675821 672059 214397 210166 337719 342843 354752 351992 226849 224937 273517 279668 315191 320468 4399016 4742052 6626730 6482182 1167229 1199987 309144 273623 284830 288503 320455 312365 311818 312677 220088 222141 735665 692836 1560091 1510307 462265 459800 676968 678608 848027 827810 882503 885592 928726 946637 910485 1002994 2150117 2261640 1321044 1140790 740340 724506 876376 881124 928974 935943 960986 973756 1091360 1090555 5182855 5327505 39.95 71.2 1
13:33:15 2024-01-24 682827 673009 214211 210131 336190 346393 351938 349800 228295 224555 273936 278954 315446 321275 4386418 4715292 6678630 6461608 1146991 1196318 309577 273588 284795 287095 322884 310544 311523 313993 220982 222957 737645 698313 1553559 1506103 464128 459708 675444 681610 846298 820588 883834 890540 929382 942964 910191 1015277 2157849 2266893 1322963 1138014 737181 728566 884931 874964 922430 937615 969095 975800 1076870 1085131 5102425 5314771 39.95 71.2 1
13:33:16 2024-01-24 674846 673050 214393 209656 337719 342915 354752 350329 227941 225787 273517 279782 315191 320433 4386380 4634961 6659765 6480473 1154318 1199987 312300 274199 284435 291294 320896 311596 311015 313635 219876 223114 758225 697316 1573776 1502022 463469 459764 673088 680608 851153 826915 879887 886924 935540 948418 907598 1010423 2154708 2254427 1309529 1150063 738758 724030 885559 882881 921776 935283 968129 979464 1088384 1081958 5101570 5318578 39.95 71.2 1
13:33:17 2024-01-24 676215 671083 214393 210135 338264 342879 355003 351762 226849 225286 273936 279565 315446 320468 4399061 4725288 6631199 6490009 1166508 1201574 309719 273765 284973 288274 319676 312876 311961 312933 220776 222453 729327 694544 1561726 1510628 463469 459836 677447 681098 848703 827810 883131 885730 930149 946601 912461 1003782 2151646 2263680 1322963 1143264 741397 723481 878868 883899 929750 933927 960986 975873 1096048 1090242 5188554 5319909 39.95 71.2 1
13:33:18 2024-01-24 683220 673091 214065 210201 336983 344892 351938 350894 228260 224520 273936 279046 315481 321048 4395890 4726105 6678093 6462146 1145646 1195511 309688 273936 284866 287203 323375 310615 312527 314878 219616 223007 742191 696320 1555207 1505967 464128 456931 673566 681610 847500 822950 883797 890811 930113 943037 909122 1016761 2157576 2266893 1324882 1138014 737181 728701 885559 875000 921776 937579 970311 975142 1078399 1086703 5100321 5304961 39.95 71.2 1
13:33:19 2024-01-24 675255 673524 214397 209842 337790 342879 354502 349800 228260 223551 273971 280129 314971 319947 4402211 4649537 6654814 6499828 1153205 1199987 310188 274113 283598 291294 320671 314433 312490 313665 219745 222957 753464 695823 1568343 1493009 461498 459764 672611 680125 848740 824772 878600 888249 934179 947747 908504 1010423 2151646 2252882 1330965 1147340 738758 722385 884931 880336 922342 933927 966028 979464 1087612 1081958 5096076 5318126 39.95 71.2 1
13:33:20 2024-01-24 678892 671115 214251 209218 337790 344892 351686 351956 226884 224937 273517 280394 315201 322497 4386305 4715216 6621661 6475094 1173237 1198982 309285 272964 283821 288513 321763 311087 312068 312968 220123 222453 726385 691863 1589716 1510213 461498 461471 676931 676101 846298 830162 885093 882954 930136 952065 913219 1005965 2151646 2277722 1333292 1140449 743854 728701 878868 878734 930329 939292 958179 973676 1087340 1090242 5164044 5319909 39.95 71.2 1
13:33:21 2024-01-24 685209 673091 214397 210170 336737 346393 351974 350858 228260 225391 276446 282144 316154 321165 4392784 4723198 6733885 6457511 1140804 1199018 310184 274356 286692 286799 322431 312508 310073 314914 219745 222453 732679 695823 1558900 1505967 466777 458005 672611 682615 850549 824189 883268 892148 934179 937696 908893 1016836 2160918 2255673 1341434 1145707 739380 728701 885559 876243 922430 937579 970036 978033 1079164 1085094 5069988 5338163 39.95 71.2 1
13:33:23 2024-01-24 676822 673501 215005 209695 336737 344892 354821 349268 227979 225391 275310 280451 315341 321885 4421666 4690453 6640720 6471686 1158575 1199018 308314 274376 284471 291223 320932 313813 311269 315358 219061 223114 742191 691863 1572830 1501406 462811 459404 671658 677095 851151 827810 879570 888018 938232 946529 907859 1007510 2148590 2256079 1345261 1155019 741397 724580 883051 882218 926330 935980 963896 982334 1089706 1088242 5117256 5322389 39.95 71.2 1
13:33:24 2024-01-24 682827 672059 215000 209558 339735 346737 354553 351812 227413 225182 275615 281381 315306 319928 4405363 4776766 6691705 6471686 1160018 1200953 309930 272928 286436 286485 321763 311560 311086 313921 219899 221830 735665 690855 1581369 1518814 465781 457682 676404 678608 846298 827810 886392 888115 931406 947078 913182 1012625 2154708 2268502 1328720 1136395 741397 728701 878868 876243 930329 937615 963729 975800 1085301 1091049 5149319 5317850 39.95 71.2 1
13:33:25 2024-01-24 680102 674978 214790 210653 337785 346601 355468 349130 227413 224799 275639 279528 316737 319133 4392744 4715292 6714720 6462307 1138066 1197491 309719 272893 286687 287203 320446 312544 309856 314649 219745 222297 734172 698313 1568621 1501681 465781 459764 672611 684556 850512 820942 878328 893451 935540 937624 907859 1018586 2157849 2242061 1411170 1144077 736906 726636 884304 879984 922430 937965 971695 979501 1082119 1083525 5059514 5312902 39.95 71.2 1
13:33:26 2024-01-24 679338 673275 214933 209737 336622 344747 354967 348604 227615 225496 275505 280556 315411 321312 4392745 4692477 6640116 6471686 1156329 1195548 308099 273765 284902 287203 320932 312289 311312 314914 219745 221830 727856 688881 1590412 1505967 463469 459764 672611 676616 853502 830162 879570 885500 937567 946674 907859 1007473 2148590 2252882 1293831 1152556 742987 724580 881370 880308 928739 933927 964416 981634 1091287 1087935 5130526 5322161 39.95 71.2 1
13:33:27 2024-01-24 685209 672583 214960 210359 337821 346846 353893 350714 227518 225600 278099 279826 316365 319768 4386418 4783586 6686743 6462307 1153390 1199018 310224 272964 286692 287297 321644 311596 311051 313004 220158 221830 735212 695327 1578598 1512358 466113 459045 678617 682615 846298 825393 886392 886595 929038 947078 916467 1012317 2157547 2267161 1330639 1137204 740868 728701 878596 876243 930329 937615 963729 976140 1084532 1091085 5168527 5322122 39.95 71.2 1
13:33:28 2024-01-24 682228 672909 214286 210477 337821 347865 354002 349800 228100 224937 276055 280079 316807 318792 4389637 4717544 6714720 6462045 1138066 1196430 309719 272893 286844 291223 320932 313239 310144 315092 219934 222801 734172 698313 1555394 1509680 466445 459836 673088 684556 852394 823276 879262 894830 936903 937660 907859 1016019 2157849 2244737 1415083 1145707 736656 726636 883170 879122 922430 937411 969546 978767 1081280 1088452 5084501 5310870 39.95 71.2 1
13:33:29 2024-01-24 677445 672609 214259 209222 337745 344928 354752 350894 228732 224833 273517 280591 315411 322371 4402109 4661662 6640116 6462459 1158630 1198168 308099 274184 285174 291227 320967 312289 310144 315136 218720 222957 735665 688881 1566928 1503138 462811 459764 672134 676616 854886 829573 878943 885596 938232 946601 907859 1007510 2146949 2257336 1314567 1155019 742456 726122 881800 880345 926001 936641 965346 984165 1088200 1088315 5084501 5306979 39.95 71.2 1
13:33:30 2024-01-24 675755 671043 214393 210352 338264 342591 355898 351812 227359 225635 273552 279808 316095 323564 4386418 4715292 6612140 6462082 1162502 1198131 309285 273992 285734 291366 319890 312289 311778 312968 220811 222453 740144 691844 1564117 1510213 463798 459908 678368 680644 848740 828985 883834 888018 933909 946674 913182 1006002 2151646 2262076 1322963 1144077 741397 724543 879493 882917 930329 937448 962588 981353 1092254 1089710 5112798 5318126 39.95 71.2 1
13:33:31 2024-01-24 682555 667272 214401 210578 336195 346883 352010 350858 227906 226634 275468 278889 316400 319389 4386484 4763749 6686743 6462420 1153316 1198132 311166 272964 286284 287203 321680 312289 311523 312894 221156 222297 729327 696320 1561902 1512358 465914 459045 677927 682615 845100 825430 888646 886632 929038 945740 917118 1014792 2160918 2265286 1320903 1131555 740868 728701 880118 879444 930329 943215 968554 974259 1085313 1091291 5154638 5308748 39.95 71.2 1
13:33:32 2024-01-24 680343 674141 214401 210490 334710 346393 355003 349514 227769 224972 273971 278923 317357 319841 4395878 4697470 6696069 6471825 1142666 1197282 312148 272928 285936 291294 319961 312580 310144 313957 219934 222488 735665 698313 1552231 1493918 465119 462510 673566 682615 852998 821786 879570 893561 936903 943001 908504 1010915 2157849 2241545 1366382 1145707 736213 725642 888931 883709 921430 939219 973006 982185 1088273 1086772 5073611 5318126 39.95 71.2 1
13:33:33 2024-01-24 674386 667272 214397 210352 336631 345903 354277 349872 227235 225669 273552 279738 315958 319909 4392744 4718318 6631351 6490444 1163332 1199018 309754 273765 286011 291258 320446 313531 311051 313480 220811 222141 736683 690855 1567074 1511193 464128 462546 677927 680125 851153 830162 881212 885504 934877 946710 912498 1007510 2151646 2259282 1322963 1149437 744580 725642 880470 884931 931028 933746 963616 981753 1096825 1091049 5178825 5322389 39.95 71.2 1
13:33:34 2024-01-24 680888 673543 214143 211314 336702 345903 354002 351920 226656 225635 273971 278517 316435 321048 4386418 4747934 6677418 6452929 1153130 1203894 310948 272964 285409 291227 321680 311560 313017 313216 220123 223114 740676 698313 1574842 1507412 465119 459800 676968 684070 845100 822986 888922 891148 928033 945073 915816 1019049 2162294 2273748 1305837 1135144 738232 730773 885140 878660 927027 944794 967441 973714 1082155 1089783 5135827 5311081 39.95 71.2 1
13:33:35 2024-01-24 674364 672818 214393 211042 336226 344928 354029 350365 227721 224972 273936 278008 316435 321275 4386606 4667112 6668093 6471686 1147495 1197282 311237 273765 284618 291777 320125 312544 311086 313957 220123 222453 728224 698313 1564248 1493158 463139 459908 673566 682615 852123 824152 878637 889550 937567 947747 907835 1013122 2160753 2250409 1317206 1150614 738232 723298 888198 885005 922430 936641 970311 981634 1088310 1083220 5079394 5314333 39.95 71.2 1
13:33:36 2024-01-24 677176 667299 214401 209842 338300 342627 354502 352028 226919 225635 273971 279773 315446 321180 4392744 4712668 6602815 6499828 1164881 1198131 309754 273765 284937 291366 319961 311560 312032 311662 220158 222431 737158 693345 1564623 1509555 462811 459872 678617 678681 848101 828985 885761 885500 930149 955154 916950 1008166 2151046 2260680 1322963 1144523 742987 723298 878596 884299 930329 935980 963691 977666 1094494 1091085 5181739 5310544 39.95 71.2 1
13:33:37 2024-01-24 680828 671083 213765 210196 336230 344928 354002 351992 227588 224243 274971 278729 315922 320821 4380114 4707219 6650333 6438954 1147848 1196430 310224 272964 284973 290813 322133 310615 312068 313701 219438 223114 745837 698313 1565023 1506042 464128 457682 673956 682615 846298 822986 885761 894354 932334 945974 912794 1018426 2160849 2270541 1324882 1136766 737181 728320 885559 875000 923693 944552 970311 975179 1079106 1089783 5113363 5304961 39.95 71.2 1
13:33:38 2024-01-24 674867 672104 213765 209687 338264 342952 354502 350894 227588 223551 273971 279738 314971 321437 4383379 4637869 6630791 6462307 1153953 1197282 308103 274184 284103 291416 321678 311631 311086 314435 219438 223114 754280 694335 1568674 1498166 462811 459836 672611 679644 851153 829741 883305 889931 938122 952032 907785 1010957 2154603 2265892 1319228 1151736 740340 724580 885850 883129 922467 935980 965605 982293 1088127 1088242 5107611 5310544 39.95 71.2 1
13:33:39 2024-01-24 682823 667272 215307 209660 335724 346614 352010 351425 227588 224937 272682 280591 318405 319389 4405856 4767139 6686938 6457698 1155070 1196392 309971 273902 286723 287203 321906 311596 311051 313737 220193 221830 726069 692836 1574588 1512358 465122 460632 678368 682394 849123 827971 886243 893082 931678 948381 918258 1016208 2160918 2265286 1328436 1136766 741397 728516 880118 876243 930329 942992 966028 974408 1084532 1091085 5145233 5292119 39.95 71.2 1
13:33:40 2024-01-24 677858 671120 214098 210343 334715 345903 355003 349555 227976 224972 273552 278923 316913 319389 4377212 4701921 6696069 6462307 1140501 1198118 310188 272476 286450 287297 320410 313460 310940 314363 220088 222765 724914 700314 1547381 1500296 467367 462220 674928 684334 853539 825703 882083 895727 938085 945974 910303 1016037 2160918 2241247 1324670 1146560 737181 726122 888298 880308 922430 939292 973081 982334 1086841 1084291 5067819 5308748 39.95 71.2 1
13:33:41 2024-01-24 673040 667263 214845 210135 336702 345659 355505 349196 226849 225984 273517 280325 315411 321275 4389637 4708556 6650333 6462120 1159943 1199245 308349 273729 284902 287297 321607 312983 309821 313943 220088 222297 726069 688881 1560041 1511007 465361 463622 675444 680129 853539 832485 882045 885458 938232 953410 911604 1009666 2151646 2259218 1319125 1150614 745646 723445 881370 884968 928974 933891 963729 979501 1094421 1091328 5182234 5307130 39.95 71.2 1
13:33:42 2024-01-24 681859 670780 214401 211002 335684 345903 354002 350822 226849 226177 274128 278624 316815 320067 4380258 4744556 6682360 6443550 1150666 1197245 311166 273504 285775 287203 320611 311524 312946 312713 220158 222935 734172 699831 1556948 1508117 466113 462561 678850 684445 846671 825619 888922 894719 929038 945036 919382 1016761 2163993 2268502 1330639 1131481 737181 730254 883051 878734 926405 937615 967441 974371 1082082 1088242 5118570 5288073 39.95 71.2 1
13:33:43 2024-01-24 674867 667263 213818 210824 337210 342879 355003 349800 227553 225443 274776 278055 316143 320945 4367468 4631667 6658767 6452929 1144972 1193771 310846 272928 284902 291366 320410 312472 311238 313635 219876 222935 735665 698313 1537698 1497411 464030 462293 676441 682468 852969 826293 880549 889293 939453 948418 910195 1013347 2157547 2240842 1309603 1147340 737181 724506 888115 880528 921122 937965 971695 979501 1087612 1081158 5067541 5291930 39.95 71.2 1
13:33:44 2024-01-24 674220 667196 214393 209833 336195 342915 355505 351690 226814 225443 272717 279795 315446 320784 4380077 4708506 6621466 6457530 1163332 1198982 309250 274148 285574 291223 319676 315602 312934 314701 221014 222538 735212 692836 1562613 1511702 465450 462982 677890 681098 851153 830162 884568 887937 934804 951798 913145 1007361 2151646 2259282 1322963 1145707 743517 724506 880118 885191 931650 935943 963729 978767 1097667 1089436 5163325 5307130 39.95 71.2 1
13:33:45 2024-01-24 682343 667268 214401 210490 335680 346393 354002 350822 227394 226177 273936 278937 316840 320330 4380077 4747930 6687125 6462146 1153130 1199018 311858 273901 286736 287940 321620 312401 313823 312825 221076 223078 734172 700314 1561296 1510628 465781 459570 678407 684556 847915 824115 889556 890480 930357 947315 917118 1016798 2165533 2268502 1330639 1131518 737181 728429 883930 879359 927723 942992 969133 975800 1082082 1090555 5126422 5299369 39.95 71.2 1
13:33:46 2024-01-24 675348 671083 214061 211194 336702 344892 355756 350329 227588 225443 274391 278624 315922 322224 4380296 4636660 6658767 6452929 1143639 1199200 311827 273517 284817 288824 320303 313777 310909 313742 219982 223078 735665 698313 1549261 1493646 462626 462474 676404 682615 853576 825357 881175 893087 938232 948418 912461 1013347 2156241 2247936 1321044 1150339 738758 724506 888202 884285 922342 936641 970311 982334 1088384 1081958 5079394 5301520 39.95 71.2 1
13:33:47 2024-01-24 673607 667200 214401 210170 337446 342807 355323 351920 226884 225443 273936 279703 315446 321108 4380258 4712366 6593214 6470246 1170542 1199875 310082 274042 284559 288824 320753 311453 312767 312790 220634 222453 725833 692836 1548331 1510157 462260 459800 678407 678608 848703 832702 886392 885500 931530 954831 915816 1007436 2151646 2277722 1333292 1140449 744384 728701 882092 878989 930329 937543 960986 975800 1088127 1094247 5145233 5314885 39.95 71.2 1
13:33:48 2024-01-24 682827 671079 214401 210490 336733 346393 351974 351425 228295 224555 273971 279703 315446 321275 4383472 4708657 6696668 6451273 1146612 1200098 309577 274042 285632 287211 323195 312365 310073 315284 219745 223114 742191 696822 1552855 1503138 466170 457646 673383 683042 848703 824772 886117 889146 935503 947078 910485 1018237 2157776 2262076 1324882 1144077 740868 728835 885596 876243 922430 937615 970311 979464 1079164 1087472 5069988 5304961 39.95 71.2 1
13:33:49 2024-01-24 676046 672063 214991 209695 337719 345903 355003 349836 228330 224711 272717 280591 315156 321768 4380258 4665588 6631468 6461608 1156085 1200098 309108 274462 284524 287297 320646 311596 311015 314878 219498 222971 732679 692357 1561567 1503138 464030 462635 672611 678608 853973 828985 879887 884054 940230 950007 909005 1010423 2150117 2259282 1327053 1155019 741397 726636 884304 883544 926405 936641 965991 984476 1091323 1090285 5107611 5291968 39.95 71.2 1
13:33:50 2024-01-24 682827 670780 215005 209213 336702 346614 351974 350894 228065 224937 272717 281018 317920 320821 4383379 4772212 6687633 6452176 1156567 1198058 309214 274285 286687 287427 321942 314482 313525 313921 220088 221830 725760 691844 1563523 1517736 466445 459368 678407 682615 848703 827810 886392 892111 930113 948418 918423 1013833 2159383 2268502 1313370 1138014 741397 728553 879493 876243 930989 937651 965991 973719 1086841 1092628 5141213 5291892 39.95 71.2 1
13:33:51 2024-01-24 680790 672095 214491 210347 335454 346393 354502 348711 227588 224903 273936 279773 316400 317942 4361276 4699165 6706229 6461608 1138066 1196392 311248 272928 287315 288047 320635 313424 310579 314657 219934 222935 734172 698313 1546470 1501007 466777 462474 673566 685043 852998 823882 879887 894719 938232 944369 908898 1015277 2159383 2241433 1295201 1146523 737181 726122 885596 880308 922430 939292 973081 982334 1088384 1084327 5067541 5299369 39.95 71.2 1
13:33:52 2024-01-24 673340 667268 215005 210166 336702 345659 355505 349536 226884 226142 273517 280325 315411 321275 4386417 4699177 6684219 6480900 1158908 1194656 309471 274462 284937 286916 320932 313204 309856 313706 220088 221830 727519 690082 1553166 1507412 464128 459836 675481 680576 851754 830162 879887 885730 938232 952065 911777 1010423 2150117 2256079 1319125 1150614 743517 722421 880118 885191 929225 935283 963729 979539 1097604 1087899 5159960 5304961 39.95 71.2 1
13:33:53 2024-01-24 680856 667232 214206 210494 337189 345903 354002 350575 226498 225635 273517 278430 316596 320038 4389646 4747981 6682360 6443550 1152308 1194619 310695 272964 285775 287832 321169 311560 312726 312055 220303 222453 731186 698313 1552796 1505967 465450 459534 677927 684070 846298 824152 888922 894719 930357 945740 915816 1016836 2160918 2268502 1330639 1133971 737181 728798 884336 876243 926405 944360 970556 977306 1082119 1088242 5117120 5291813 39.95 71.2 1
13:33:54 2024-01-24 673607 671070 213720 210494 337719 342879 355003 349800 227553 225426 276876 278645 316118 323103 4383359 4635153 6649442 6453032 1146965 1202180 312130 274320 284466 291705 320410 314706 311015 313921 219899 223114 734172 696320 1546737 1497249 463469 459872 673566 682131 851790 826600 881212 889513 937567 948418 910485 1013347 2154708 2250062 1319125 1147340 739285 724580 887484 882917 922999 936641 968856 982334 1088384 1084327 5083024 5293929 39.95 71.2 1
13:33:55 2024-01-24 675043 667006 214401 209872 338264 342843 355359 351668 227467 225933 276250 279659 315271 323139 4373517 4701732 6603170 6443561 1162945 1199018 309719 273765 284937 291777 319925 311596 312032 312968 220123 222141 738651 692340 1554811 1509305 462811 462510 678407 680644 848703 828985 885093 885500 931530 954831 913182 1006718 2151646 2268502 1322963 1140790 741397 726636 880118 881630 931650 939292 965104 976605 1094223 1092664 5149319 5303485 39.95 71.2 1
13:33:56 2024-01-24 680120 671083 214401 210284 339258 346174 354571 351704 227960 224799 275091 279740 316224 321129 4386606 4708258 6650333 6443273 1147354 1200098 310224 272964 284973 291206 322920 311052 312032 313670 220088 223114 745837 698313 1559733 1503138 466777 458363 674946 684070 847500 825357 887295 891780 932784 947078 915166 1016873 2160918 2268015 1324882 1143264 740440 729501 887577 876243 922430 942992 972805 979501 1078949 1088242 5075768 5292006 39.95 71.2 1
13:33:57 2024-01-24 673940 673308 214786 210214 338526 345758 355505 350714 228323 224417 274249 281074 315271 322608 4380258 4642232 6631351 6457698 1156976 1197282 309719 274604 284569 291428 320671 311631 311086 314399 219745 223741 766161 694335 1576360 1498166 463469 459872 673088 679607 854244 828985 881175 889513 939563 946637 907859 1013347 2151646 2259282 1322407 1153376 741397 726636 885684 884927 926790 936641 967441 986736 1091287 1090242 5107611 5318578 39.95 71.2 1
13:33:58 2024-01-24 683257 673065 214294 209074 337594 346846 353893 351209 227766 225845 273830 281412 315376 321275 4386417 4747971 6616943 6448326 1171001 1199018 309285 275253 284032 291223 322884 311306 312032 313957 220123 222453 737158 687897 1564557 1515394 463798 459045 678617 678091 847500 832522 888922 885500 930113 954831 916875 1011865 2151646 2283700 1346615 1138014 745444 729387 878868 879984 931650 937615 963042 976605 1088384 1097384 5151639 5309202 39.95 71.2 1
13:33:59 2024-01-24 684195 672583 214286 210429 337103 346846 351830 349657 228260 224590 273936 279378 315446 321019 4367506 4681098 6696477 6434171 1144575 1194656 310224 274184 285811 287054 322335 311596 311274 315358 219438 223114 732679 695823 1555602 1505967 466113 459009 673566 682615 851153 825508 885093 891295 935576 947078 912461 1022449 2157849 2262076 1324882 1143264 739285 728871 887081 876243 922430 944396 972387 981634 1079022 1088242 5083025 5301438 39.95 71.2 1
13:34:01 2024-01-24 677172 673056 214889 209702 337849 345234 354752 351443 228649 224937 275432 280878 315376 322224 4380258 4652284 6650823 6452943 1155602 1194656 308385 274604 284702 291294 320967 311631 311559 313086 219402 223114 747376 694335 1555307 1501007 463469 459872 673566 681098 852998 829573 881212 889513 937829 952065 907761 1010423 2148590 2256079 1315287 1155019 744454 726636 883051 883936 929450 938629 966028 982991 1094548 1092961 5095421 5310870 39.95 71.2 1
13:34:02 2024-01-24 678372 672574 214742 210135 339730 344928 352010 351992 227626 225635 273901 280521 315411 320397 4377132 4727313 6602827 6448326 1169370 1197282 308349 275253 284742 290817 322920 311341 311203 313921 220528 222765 726385 688389 1560073 1519420 463798 459534 677927 678645 847500 832091 887962 887484 930113 954831 917770 1013347 2156241 2283700 1307610 1138014 744384 729510 878868 878734 933636 942992 962588 977006 1088200 1097535 5150528 5310870 39.95 71.2 1
13:34:03 2024-01-24 685568 671070 214397 210499 336737 345685 351830 351956 228260 224555 274356 279508 316154 321657 4380258 4694889 6669713 6429582 1144077 1197245 310224 274184 285900 291258 323902 313813 311523 315358 219745 223114 729693 697316 1575073 1502866 465376 458363 673992 682615 848740 825393 886392 892516 935540 948418 915816 1021231 2159383 2265286 1302070 1140517 739285 729542 887577 878111 923656 945964 974805 981353 1082233 1090482 5084501 5293929 39.95 71.2 1
13:34:04 2024-01-24 675039 671124 214401 209925 338502 345379 355072 350894 228330 225787 276250 280591 315191 320172 4377134 4633526 6631464 6457698 1154431 1195511 309285 274639 284582 291294 320967 311631 311559 314435 220123 223584 756638 694335 1562411 1498879 464128 462510 673566 680644 851754 829573 883797 891031 940994 946674 908504 1010878 2151646 2259282 1303772 1150614 741397 726122 886401 886266 927652 939444 970162 983624 1092758 1087543 5075068 5301179 39.95 71.2 1
13:34:05 2024-01-24 673905 671625 214393 210282 337245 342843 354064 351384 226919 225286 273517 280017 315446 321731 4367780 4711608 6574615 6462307 1163294 1198131 310904 273800 285610 291822 320410 312508 312507 313004 220811 222801 727856 691844 1598426 1509143 464054 463927 678888 682131 851153 830162 887137 884017 934841 954831 915166 1007510 2151646 2257150 1324882 1144077 743517 726379 881333 886266 933636 939256 966482 981391 1096715 1095979 5173449 5308748 39.95 71.2 1
13:34:06 2024-01-24 680306 670852 214247 210534 336595 345659 354502 352028 227785 224937 274427 278889 316435 321275 4383379 4710840 6650333 6438954 1150666 1198131 311166 273765 285846 291054 321680 311087 312982 313480 220123 222801 747376 698313 1555527 1506201 465450 459800 677447 684556 848519 824189 885292 891927 930076 947078 915816 1019049 2160918 2268502 1303247 1136766 739380 732853 885559 878734 928732 945586 972968 978552 1085301 1091049 5109345 5295589 39.95 71.2 1
13:34:07 2024-01-24 673593 673538 214112 210352 338264 344892 353250 350858 227553 224590 274427 278889 315446 320468 4370917 4618635 6630791 6453032 1151133 1193781 310259 274604 284466 291136 320932 312544 312032 314692 220123 223598 755051 696320 1572168 1497523 463798 462546 673724 682615 852998 828985 883797 890848 938232 946637 907871 1010878 2154471 2244439 1322963 1150540 739285 724396 890369 885278 922356 939219 974469 984165 1089706 1087472 5083024 5291779 39.95 71.2 1
13:34:08 2024-01-24 675523 667272 214397 210352 338838 342915 354752 352028 227588 225669 274971 280234 315446 321406 4367543 4701529 6593738 6425185 1165826 1203894 310188 274219 284973 292600 320932 312508 312068 312968 221001 222801 727856 692340 1562124 1510382 463798 463293 678888 681647 848740 830162 886392 886924 935540 956181 917118 1009684 2157547 2265707 1319605 1146158 744049 725424 881370 885352 934299 938112 965104 982372 1100050 1093401 5113363 5301179 39.95 71.1 1
13:34:09 2024-01-24 682284 667227 215005 210530 335759 346883 354502 351708 228100 226369 273552 279738 316878 320330 4374013 4752947 6668093 6443831 1151676 1199018 311893 273729 286920 291294 321656 311631 311203 312055 221502 222453 727856 697814 1593580 1510213 465195 459836 679850 685529 847228 827810 889815 894085 930076 949859 920928 1019116 2163929 2273338 1319020 1133526 741397 730773 884931 877782 929011 944396 972020 973756 1085301 1092396 5135827 5291930 39.95 71.2 1
13:34:10 2024-01-24 675523 672104 214401 211520 336195 345344 353781 350858 227941 224972 273971 278129 316913 320821 4361313 4654544 6658767 6452929 1147848 1196689 312148 273517 284937 291822 320446 313019 311086 314914 220123 222851 735665 698313 1551549 1493918 464128 463563 675019 684556 853034 825393 881212 896480 939342 950286 914212 1016208 2157392 2247214 1328720 1148976 737181 726122 889377 882959 925670 937579 975165 983029 1088164 1088315 5066369 5292142 39.95 71.2 1
13:34:11 2024-01-24 672652 667295 214849 210534 336728 344928 354312 350365 226919 226019 274165 279738 315481 321275 4380340 4701642 6640900 6471686 1160845 1196392 309320 274639 285610 291294 320932 313496 310109 313993 220123 222453 738154 688881 1556866 1510213 465450 463622 675019 680644 853071 833632 884605 889801 941151 954722 912794 1013310 2154603 2259669 1317206 1150100 745444 725607 883844 887981 931650 935457 966752 985141 1094494 1091085 5113363 5307281 39.95 71.1 1
13:34:12 2024-01-24 682770 667236 215005 210343 335689 346883 354002 350894 227588 225669 272717 280164 316179 318726 4380340 4766475 6668093 6452929 1151676 1199018 309905 272964 286835 291018 322656 311631 311559 313004 221502 222141 723350 694335 1557353 1512358 466513 459836 680369 685381 850334 830332 891461 891927 931678 952452 921039 1016649 2163993 2266475 1326553 1134778 742456 728434 882544 879444 930989 945964 969583 973793 1086841 1092664 5128498 5291813 39.95 71.2 1
13:34:13 2024-01-24 677369 671120 214854 210534 334750 346614 355254 349836 228330 225443 273936 279738 317075 319389 4370895 4678978 6681983 6438970 1141239 1197282 312148 274059 286486 291474 320446 315227 311086 314471 220158 223114 732679 698313 1571084 1493918 465159 465311 676885 686430 855382 825619 883974 898539 940861 948345 913039 1016798 2160918 2246224 1332558 1147340 738232 726675 889377 885005 924433 937615 973891 983029 1089706 1087472 5069988 5301179 39.95 71.2 1
13:34:14 2024-01-24 673607 667263 214147 210347 337281 342952 354312 351992 227394 225635 273552 280164 315481 322829 4374013 4706403 6574652 6457698 1163332 1198746 310224 274411 285846 291988 320446 312289 312907 313701 221191 222801 730798 692357 1549964 1514240 465361 464292 680815 682504 852326 832702 887544 890642 935356 956181 915816 1009703 2156008 2259282 1324882 1144523 745444 726675 881370 886720 932973 939292 965104 981597 1097604 1094174 5164044 5299369 39.95 71.2 1
13:34:15 2024-01-24 681037 667196 214206 211194 336702 346393 354502 350993 226849 225635 274391 278854 316400 320784 4374013 4730193 6669501 6446142 1153353 1195475 311166 273729 286978 291231 322357 312289 311523 312968 221121 222141 724619 696322 1559087 1518169 468110 459656 680778 685455 848629 830014 891386 889109 930076 946637 920890 1019738 2160849 2266475 1328436 1137578 742456 729350 883051 879444 931650 944360 970237 975142 1087612 1092628 5143171 5284295 39.95 71.2 1
13:34:16 2024-01-24 677342 671805 214401 210455 335653 346393 355505 349765 227906 225251 274356 279738 317075 319352 4367762 4676371 6668093 6452929 1141701 1195728 312148 274271 286177 291705 320410 312983 311051 314369 220528 222971 745222 700314 1563419 1491800 466445 465273 677404 685980 855362 825320 881212 896627 940676 949333 910411 1016037 2159383 2248466 1332558 1149795 739285 727193 890642 884170 922430 937507 974469 985178 1088898 1085131 5077238 5292260 39.95 71.1 1
13:34:17 2024-01-24 674867 667232 214768 210170 337754 342843 353745 351956 227553 227065 273517 279782 315446 321370 4358198 4688299 6593489 6453032 1162502 1193210 311248 273765 285538 291705 319676 314706 311747 312682 220873 222729 727856 692836 1569564 1510382 465450 463673 679740 682094 851153 832249 887137 890399 934106 954084 914266 1009608 2151646 2261979 1324882 1144077 743517 725607 881370 885463 932973 938629 965793 979464 1096825 1094210 5171428 5292119 39.95 71.1 1
13:34:18 2024-01-24 678036 667268 214238 211011 336466 345903 355003 352028 227553 225251 274776 278854 316365 321275 4380340 4710840 6650333 6443550 1150666 1196689 311603 274356 285998 288162 322108 313813 313535 313265 220017 223078 740676 700536 1559733 1510628 466777 459872 678888 686231 849086 827971 889884 893716 930076 949333 919730 1019775 2163993 2271269 1328720 1137204 739285 731627 888207 876243 926405 947069 973081 978033 1081885 1091328 5107611 5295589 39.95 71.1 1
13:34:19 2024-01-24 673607 671070 214393 210534 338260 344855 355003 350858 228100 224746 274391 280052 315156 320433 4370880 4619244 6612140 6443550 1146097 1197510 312298 274356 285650 288824 320825 312840 310944 314441 220599 223078 731902 698313 1547497 1493918 464128 463891 677367 684556 854207 828985 883192 894609 940230 946601 912424 1013795 2154476 2250062 1322963 1149795 740340 726122 889470 885555 922430 938629 974469 986774 1090477 1088242 5086657 5308748 39.95 71.2 1
13:34:20 2024-01-24 677176 670821 214854 210525 338775 342879 354502 352028 227273 225635 274356 280164 314936 321144 4374013 4700430 6593551 6441786 1173101 1198169 310047 275304 284360 288621 322216 313813 312803 313742 220599 222765 737158 688881 1557234 1511007 464128 459728 678888 678608 849086 834892 887846 888018 933010 956857 916966 1011865 2151646 2283700 1266452 1140449 745686 729423 880118 880308 935391 937651 964416 975873 1088384 1100496 5143171 5291892 39.95 71.2 1
13:34:21 2024-01-24 682827 671805 214393 210499 336728 346883 351974 350575 228295 224903 274356 279703 316143 321497 4358203 4681678 6668572 6440182 1146097 1192775 310806 274270 286279 288017 322741 313369 312032 314842 219745 223114 747376 698826 1563006 1506342 465376 459692 677657 685529 848703 827186 890190 894719 935503 948418 914228 1019775 2160918 2268502 1326801 1138014 740340 731526 888115 878734 927064 947069 975165 982334 1081316 1090555 5098205 5280611 39.95 71.2 1
13:34:22 2024-01-24 673905 672068 214397 210170 338775 344892 355003 350858 228295 224555 275006 280129 315191 320397 4361501 4616227 6631579 6461608 1148256 1194508 311461 274462 285632 289455 320896 312983 311742 314657 220123 223706 735665 697316 1585646 1493158 464128 464538 676931 682615 854886 828397 883797 894085 939156 952029 910448 1015762 2154708 2259282 1353240 1149795 741397 727668 888115 885463 925747 940110 973081 985178 1090514 1088242 5077238 5289990 39.95 71.1 1
13:34:23 2024-01-24 677002 667236 215000 210530 338775 342879 354502 351596 227394 225635 273936 280129 314936 320468 4374013 4702316 6593685 6449636 1167229 1198281 310517 274148 285182 287391 320669 311596 313171 313742 220776 222921 727856 692340 1553626 1512358 463798 463927 679850 681610 851153 831931 888288 889377 935540 957534 917770 1010423 2151646 2266475 1326801 1140790 742987 727668 881370 883672 931650 937543 964618 979501 1096048 1094247 5149319 5295589 39.95 71.1 1
13:34:24 2024-01-24 680828 669734 214397 210828 336693 345903 354502 351992 227941 224746 274356 278889 316337 321275 4370880 4701843 6664730 6433311 1153130 1195511 311166 274094 285904 287868 320646 311306 312946 312968 220123 223114 740676 698313 1554432 1507412 466113 459872 678888 685529 848101 826600 890448 898650 932125 948418 918423 1019775 2167074 2271233 1328720 1138014 739812 732816 888115 878734 926405 947069 974469 979501 1082119 1090242 5107611 5311460 39.95 71.1 1
13:34:25 2024-01-24 673905 672543 214340 210343 338775 344892 355505 350858 228260 224555 274391 280129 315446 320433 4373731 4620849 6621821 6452754 1149451 1194356 311608 274497 284866 286711 320932 312508 312682 314734 220776 223114 735665 697316 1567928 1493009 464788 463891 674982 684070 854280 830162 883797 893414 940897 946674 913145 1013833 2157776 2256608 1319125 1151081 741397 726636 890014 885463 925090 939023 973081 985178 1091250 1089783 5084889 5291930 39.95 71.1 1
13:34:26 2024-01-24 678140 667236 215005 210530 338846 345415 354502 351438 227588 225635 274163 279826 315898 323029 4367393 4688148 6593711 6455649 1172260 1197208 310188 274184 284902 286746 321656 313813 312982 313701 220776 222453 737158 692836 1549788 1508073 462552 462510 678888 680644 850549 832091 888922 888018 935540 955313 918914 1011865 2151646 2277722 1337282 1141262 746506 729350 883051 882927 933636 937651 963729 977300 1091294 1094247 5147282 5292119 39.95 71.1 1
13:34:27 2024-01-24 681313 667272 214397 211007 338696 346393 352010 351992 228260 224555 276876 279884 316154 321055 4370808 4701921 6654324 6424792 1146209 1196689 310224 274148 286034 291411 322884 311052 311234 314914 219876 223741 748914 698313 1560530 1503138 466113 459498 676931 684556 848703 827186 890190 893083 935576 948418 915816 1021231 2160918 2268502 1328720 1138014 739285 732366 888341 877487 926405 946400 974805 979464 1081353 1087899 5088799 5289990 39.95 71.2 1
13:34:28 2024-01-24 674867 667272 214397 210317 338502 344892 355003 350607 228014 224729 276876 280451 315341 323139 4367628 4616502 6622035 6452929 1147789 1198392 311166 274568 284902 291425 320896 313777 311051 313957 220123 223114 747376 696320 1555634 1493646 464128 463891 674982 682615 852998 828985 883797 889183 939563 946637 913145 1013795 2154708 2247824 1315287 1150339 740868 726636 889377 885463 924973 939292 971695 984476 1091287 1089783 5079394 5290138 39.95 71.2 1
13:34:29 2024-01-24 677445 667272 214401 210205 339275 345613 354530 351740 227661 225530 274285 280416 315306 323103 4370808 4697793 6602738 6435481 1169998 1193781 310224 274184 284121 291535 321906 311087 312068 313665 220158 222765 728224 690386 1548722 1510213 464128 459872 678888 678608 848740 833307 890190 888018 936912 957534 917002 1011865 2151646 2277722 1343266 1140790 746506 729423 881333 880345 934336 942992 963729 978033 1089706 1098938 5141213 5288111 39.95 71.2 1
13:34:30 2024-01-24 682827 673538 214639 210761 339735 346737 351866 350714 228509 224833 274670 280077 316259 321165 4361276 4688186 6687125 6434171 1144575 1192923 310695 274376 286284 291018 323411 312253 311086 315320 219745 223114 735665 695327 1551591 1503138 466941 459728 675002 682615 851754 828985 888013 894719 938232 946565 913182 1023538 2160918 2265286 1326801 1144077 742456 730492 889377 878989 926405 945731 974469 982334 1082155 1089783 5053361 5290138 39.95 71.2 1
13:34:31 2024-01-24 677102 673538 215128 210030 338395 345794 355505 350149 228828 225461 274214 281271 315411 321996 4361120 4643459 6612140 6443550 1153916 1189467 308385 274639 284902 291705 320646 312253 311997 315802 219899 223114 740676 692357 1563436 1503138 464788 462510 673566 681647 856435 830162 883131 892148 941926 956509 910485 1014945 2150117 2257336 1319125 1155842 744454 728701 885596 884835 931650 937543 968856 984465 1096048 1094247 5107611 5318578 39.95 71.2 1
13:34:32 2024-01-24 682753 671630 215606 210394 336587 347596 353857 351740 227766 225600 272717 281018 318333 319133 4370880 4757202 6658767 6443550 1152496 1202180 310877 274059 287365 291089 321942 311596 312032 313957 221311 222141 730419 692836 1563523 1512358 467578 462306 680851 685529 850549 830162 889146 894719 932821 946674 919679 1019049 2160918 2268015 1319020 1131518 740340 730662 885559 880308 929011 944396 970311 975873 1085301 1091049 5115177 5282677 39.95 71.1 1
13:34:33 2024-01-24 679227 670934 214602 210359 337089 346846 355505 349237 228100 224972 273971 279585 317392 319352 4348908 4688375 6686743 6452929 1138028 1189232 311131 272928 286978 291499 319961 312544 311769 314692 220088 222801 734172 698313 1536456 1498166 466513 463891 675481 686505 854886 827810 883131 894461 939192 949760 911777 1016074 2157776 2241359 1303953 1149795 738758 726122 890014 885725 924433 939292 974469 985178 1090514 1088315 5070411 5292006 39.95 71.1 1
13:34:34 2024-01-24 673192 671635 214259 210464 336666 342915 353285 351726 227273 225845 273936 280129 315446 322829 4374013 4700580 6574839 6448336 1163219 1193818 310188 273800 285058 288716 320410 313341 312032 312968 220811 222453 727856 692060 1558454 1507412 463798 463891 678888 682615 851153 832522 888288 889280 935540 957534 916966 1010423 2151646 2271233 1321323 1140790 745975 728320 883051 882278 931650 937651 963729 980615 1096143 1097498 5140831 5301438 39.95 71.2 1
13:34:35 2024-01-24 681275 667191 214401 210530 339469 345903 354465 351992 227553 224243 274391 278889 315677 321019 4361538 4683023 6659069 6415414 1144575 1192039 309905 274184 285811 287203 323674 311596 310833 315580 219898 223114 743707 694335 1553626 1503138 466777 459728 675481 682615 851754 827810 886392 894719 938232 945863 915166 1021603 2160645 2265286 1326801 1144077 741397 729460 889377 877746 926405 947306 975711 985613 1083771 1089710 5062332 5284295 39.95 71.2 1
13:34:36 2024-01-24 673335 671515 214393 210289 338811 345659 355003 350858 228330 224243 276055 280678 315446 320397 4348739 4608189 6612140 6443550 1151552 1193182 310224 274639 284702 291777 321680 314706 311559 313351 220123 223741 759812 694335 1551468 1498166 464128 463200 673566 682615 853034 830162 886392 893451 939192 954156 910485 1015670 2148590 2259282 1351245 1155842 744626 728701 885596 887530 932927 941141 969434 987996 1094347 1092850 5088799 5290138 39.95 71.2 1
13:34:38 2024-01-24 681313 671803 214393 209660 337745 346393 354002 351848 227941 225286 274163 281447 314936 321312 4364648 4717935 6612292 6424792 1164345 1194664 308279 274639 284973 287297 322920 311560 311997 313957 220158 222957 719819 688389 1574561 1519420 466113 459764 677927 680125 848703 832128 889912 889377 934253 954156 917002 1016798 2151646 2280463 1312899 1138014 744580 732853 882587 879873 934299 945622 969246 979989 1088038 1094101 5128498 5289990 39.95 71.2 1
13:34:39 2024-01-24 681313 667299 214397 210494 337821 346883 354002 349273 227906 224937 273779 279884 316143 318051 4358390 4683023 6677418 6443550 1138028 1193182 312799 272893 286284 291294 319961 312544 311086 314692 220123 222957 735665 698313 1548142 1495394 466777 464583 674982 686505 855492 825393 881970 894461 939229 946637 911814 1015314 2154708 2244626 1302070 1151081 740440 727711 891915 885638 926368 940585 975861 985103 1091250 1088242 5070690 5282448 39.95 71.2 1
13:34:40 2024-01-24 675043 673564 215119 210859 338811 342915 354752 352028 227553 225635 273936 279773 314936 320433 4361501 4691105 6574839 6429582 1169998 1194878 309971 274604 284143 291294 321942 311333 312068 313921 220158 222801 738651 687897 1567690 1512358 463798 459800 678888 679607 849086 833343 888528 888018 932821 956857 918069 1014945 2151237 2273635 1302070 1143707 744580 728701 883881 885005 935627 943288 965793 979501 1094494 1096683 5130561 5293865 39.95 71.2 1
13:34:41 2024-01-24 681126 667236 214401 210196 336195 345903 352010 351992 227941 224520 274163 279080 315481 321019 4355283 4673750 6673015 6415414 1144575 1193781 310224 274184 286459 290813 322956 311596 310833 315580 219745 222801 732679 695327 1551140 1503138 466513 459728 674982 682615 852394 828985 886392 894719 938232 945863 915816 1022539 2163836 2263517 1328720 1146448 742987 732332 890369 881235 926405 945064 973775 984203 1083727 1089783 5043969 5272946 39.95 71.2 1
13:34:42 2024-01-24 675550 667304 215036 210196 337245 345659 354752 349273 228295 224972 275468 280696 316316 321275 4348777 4652377 6612140 6434171 1153953 1194083 308385 274639 284937 291366 321906 314667 311122 315536 219402 223114 732679 688881 1578142 1503138 465450 463236 673956 682131 857314 829704 882894 892148 941963 957867 914023 1016151 2151537 2259669 1322963 1155550 747295 728701 885559 885467 931650 938629 969246 984465 1096048 1094210 5107611 5284272 39.95 71.2 1
13:34:43 2024-01-24 681275 667200 215298 210534 336186 346883 354502 351425 227623 226177 272717 279777 316435 320330 4355020 4741186 6658767 6434171 1151487 1194664 311202 272999 286759 291294 321880 311596 312032 313004 221502 222453 732270 697316 1551427 1510213 466550 459908 680851 684752 848101 828985 891789 897545 934253 953989 922351 1021884 2163929 2275537 1324670 1133526 740868 729387 884964 880461 930255 945731 972387 975910 1087631 1094247 5102528 5282448 39.95 71.2 1
13:34:44 2024-01-24 674608 667308 215005 211739 336702 345880 354312 350365 227941 225286 274356 278042 316596 321275 4358390 4639334 6658767 6443550 1137991 1198764 312148 273517 285846 291571 319996 312544 311305 314435 220123 222801 735665 698313 1554416 1493269 466777 464912 676452 683784 856099 829151 886503 899706 940897 950432 914340 1019267 2163929 2248466 1307720 1147340 739285 727193 892544 885463 925090 937615 975351 986398 1091323 1088242 5060583 5273444 39.95 71.2 1
13:34:45 2024-01-24 673129 667011 215074 210556 338264 342952 353250 352028 227588 225426 273971 280164 315958 321370 4361613 4685138 6584164 6452929 1161673 1192687 309971 274184 285846 291576 319961 312289 312718 313004 221156 222488 729327 691844 1546436 1510213 465450 464583 680369 682357 853539 834261 888884 891812 937420 956748 918258 1009516 2151646 2265892 1302070 1144523 744580 726636 882425 885693 934336 940476 966065 981634 1097269 1096607 5156397 5286217 39.95 71.2 1
13:34:46 2024-01-24 677371 667263 214393 210565 336466 345903 354502 352028 227588 224937 274391 278854 316179 320821 4358152 4692295 6640116 6415632 1144575 1192091 310224 274184 286248 291294 323674 310615 312104 314914 220088 223114 736130 696320 1551198 1504894 467443 462306 678850 686393 852326 827663 891461 898539 936838 950395 918423 1022726 2160918 2273861 1302070 1139637 740868 732673 890605 881327 927723 948408 973853 981597 1083419 1090242 5098205 5289990 39.95 71.2 1
13:34:47 2024-01-24 673607 671047 214401 210312 338229 344892 355756 351389 228260 224711 274776 281152 315411 320433 4358390 4607176 6621661 6434171 1148407 1193182 311850 274533 284902 286746 320896 312253 311051 314621 220088 223114 734172 697316 1541955 1496709 466363 464256 678368 685492 856007 830014 885644 894535 939156 952065 910191 1015277 2157776 2259282 1325096 1152256 744699 728627 888115 885467 927723 939292 971419 985829 1091287 1091012 5088799 5299369 39.95 71.2 1
13:34:48 2024-01-24 680300 670771 215000 209660 337745 346393 354002 351920 227686 225251 274356 281416 315156 321275 4358128 4715292 6593605 6424792 1169998 1194656 309754 275411 284466 291294 321620 311306 312726 313921 220123 222971 735665 688881 1569835 1516009 466857 459656 680778 681098 851509 836080 890411 889549 934804 957534 922239 1015520 2154708 2283700 1301364 1141262 746576 731563 881370 880308 936722 944324 966482 979464 1089669 1100496 5137890 5289990 39.95 71.2 1
13:34:49 2024-01-24 682560 671079 214849 210534 336195 346664 354002 349765 228260 225408 274356 280129 316108 319352 4361501 4678604 6705829 6434171 1138066 1194628 310659 274568 287585 287203 322395 312508 310766 315550 220873 222686 742191 694825 1572568 1508117 469447 459656 677130 687482 852998 828985 888288 898539 940750 948418 915742 1023094 2160299 2266475 1311486 1144077 741397 731654 890462 880609 927723 947738 973853 985575 1082155 1090242 5055531 5289990 39.95 71.2 1
13:34:50 2024-01-24 673607 672791 214996 210280 338215 345659 355003 350894 228295 224711 276177 280591 315411 320361 4361501 4621361 6612555 6433970 1154431 1194046 310188 274639 284991 288725 320682 314706 311711 314804 219982 224020 752718 694335 1576352 1507528 466147 463673 675481 682615 852998 830162 886243 894830 939192 954156 909766 1016057 2151646 2259282 1311448 1156665 745444 728701 885596 885463 930329 940778 970311 985165 1091287 1091012 5086657 5289990 39.95 71.2 1
13:34:51 2024-01-24 680231 667227 215014 209837 339739 346393 354002 351956 227906 225600 273936 281412 315411 321996 4361501 4718650 6574839 6434171 1169162 1195511 310188 275162 284688 288513 323984 311417 312583 313778 221014 223078 721719 688881 1560215 1513526 464128 459800 680815 680571 851878 833860 889783 889280 934841 958436 918303 1013347 2151646 2283700 1311448 1141262 746506 731536 881370 880345 935665 942992 965104 976605 1088898 1098668 5135827 5292119 39.95 71.2 1
13:34:52 2024-01-24 682560 667232 214397 210499 335724 347719 351974 349800 228260 224903 274356 279473 315887 319389 4361613 4671745 6696477 6424792 1142793 1197491 310882 274356 286544 287216 322777 312365 310691 315694 219982 223542 731186 694335 1546828 1503138 467873 462635 676441 685529 852998 829573 887656 899565 940230 948418 915816 1023094 2160629 2266893 1328720 1144077 741397 732599 890642 879359 927064 947069 973816 985178 1082155 1091328 5064910 5292119 39.95 71.2 1
13:34:53 2024-01-24 673607 670816 214996 210170 337745 344855 354752 350575 228809 224711 276800 280565 315411 323058 4352136 4611969 6593380 6440067 1145320 1196612 311715 274427 284830 288829 320753 312840 311854 314912 220634 223114 735665 697814 1554468 1495549 466113 465241 677890 685529 855492 829462 885056 894719 939192 954120 913039 1016836 2159383 2259282 1355235 1150614 742987 727668 890642 887981 927723 940778 973853 985165 1092871 1090555 5069988 5292119 39.95 71.2 1
13:34:54 2024-01-24 674829 667191 215000 210494 338811 342879 354752 352028 227553 225600 274128 280129 315446 321144 4352122 4688488 6584164 6458610 1163058 1196578 310047 274462 286069 288824 322150 313352 311961 313409 221466 222765 732270 692836 1565824 1510382 466777 465241 679850 683959 854615 832091 888288 890811 938232 955758 917770 1012625 2154708 2260436 1324882 1145707 744914 726636 882624 887981 935000 939292 966715 982334 1097233 1097114 5164044 5292119 39.95 71.2 1
13:34:55 2024-01-24 678590 667200 214397 211159 336702 346700 354502 351992 226884 225286 274356 278854 316400 320821 4361613 4705890 6659765 6431137 1153953 1198281 312263 274007 287423 287809 321870 311596 311523 314399 221218 221906 733319 692836 1568533 1516658 468778 462184 681546 684556 852363 830162 889146 894719 934841 952065 921638 1019775 2157547 2275801 1307720 1138014 745649 731563 881096 879649 935665 947069 967403 980539 1089706 1097384 5126422 5276713 39.95 71.2 1
13:34:56 2024-01-24 677858 667011 214397 210494 335680 346883 354502 349237 228100 224972 276214 279773 317738 319090 4345603 4668176 6696851 6435443 1141239 1194941 311095 274341 286687 287207 321942 313629 310909 315694 220088 223078 732679 694335 1584027 1508229 467946 459800 674469 686017 854244 828985 886392 897901 939563 947747 913182 1024589 2160918 2256079 1302070 1145707 742456 729387 889377 880308 927723 943846 974469 985178 1085301 1090555 5041772 5261629 39.95 71.2 1
13:34:57 2024-01-24 673275 667236 215303 209868 339258 345903 354752 348466 227941 225443 272752 281303 315411 321275 4352225 4658372 6612442 6433311 1155564 1198764 308349 275411 284937 288513 320611 311560 311051 315580 219402 222957 732679 688881 1555124 1506080 465119 462510 675002 680608 857651 831466 882466 891479 941963 956472 912461 1013347 2148477 2252882 1319125 1153376 746506 727668 884931 885463 931650 939292 968819 985866 1096048 1093978 5098205 5289990 39.95 71.2 1
13:34:58 2024-01-24 681965 667200 215298 210494 336195 347450 354002 350858 227906 226335 272717 279703 315887 319352 4367471 4749614 6668973 6434171 1152496 1194628 309976 273936 286804 287203 321906 313036 311997 315908 221014 222289 725760 691844 1596209 1516658 467909 459836 680815 684556 851153 830162 890190 894317 935540 946674 921021 1019775 2157547 2274493 1326553 1138014 743854 731105 881370 879117 934336 947069 970274 979539 1088384 1097384 5111616 5269182 39.95 71.2 1
13:34:59 2024-01-24 678338 667268 214845 210499 334706 346883 354502 349273 228295 225286 274550 280129 316596 319061 4364507 4684272 6688606 6415414 1141978 1198945 310188 274604 286822 287830 322514 312508 310579 315358 220123 223114 738651 694335 1554432 1503822 467946 461323 675481 686017 853034 828985 886392 898539 940230 948418 913145 1023131 2160918 2256079 1305837 1147340 742456 729496 889470 880455 926308 944552 974469 985178 1085301 1089783 5032366 5273083 39.95 71.2 1
13:35:00 2024-01-24 676796 667263 215303 210166 338264 345903 355003 349273 228330 225426 275859 281201 315898 320799 4361389 4650645 6602815 6435481 1151133 1193293 310188 274391 284937 291835 320682 311596 310695 314878 220123 223741 752718 693840 1568650 1499230 465119 463527 673566 682615 856435 830162 885761 890480 941926 955795 910485 1012317 2150117 2257680 1317206 1156665 745444 728701 885684 885559 931650 937543 970274 985941 1096048 1094210 5088799 5289990 39.95 71.2 1
13:35:01 2024-01-24 681854 667200 215294 209984 336702 346113 354002 351101 227979 226793 275432 280508 318376 319206 4358196 4747930 6650333 6424792 1152533 1196750 310188 274356 287163 288372 321644 311596 312032 314657 220123 221830 730419 690855 1585539 1516658 467578 459836 680851 685529 851153 830162 889815 895629 936903 952065 920984 1019775 2157849 2271269 1302273 1133971 742987 730069 884931 880308 931650 947069 973081 977758 1088384 1094283 5109345 5271233 39.95 71.2 1
13:35:02 2024-01-24 674877 667263 214406 211002 338295 346174 355610 349478 227766 225496 274285 278784 316737 319884 4348763 4650966 6669501 6427694 1134792 1189540 310224 272964 287603 287297 320932 313239 310513 314914 220123 223114 734172 695822 1591225 1505967 467946 463891 675481 685721 855492 826600 886392 897005 940897 947078 911777 1019877 2159383 2247824 1326801 1145707 740340 728701 888115 882917 927621 945064 975276 985178 1088384 1089783 5032366 5273083 39.95 71.2 1
13:35:03 2024-01-24 676372 672551 215498 210249 339739 346138 354680 349094 227607 226195 276202 280416 315271 321129 4355283 4669510 6602827 6424792 1153953 1192091 308279 274184 284955 291407 320384 311560 309639 315358 220088 222453 731186 687897 1554094 1507412 466113 463200 674946 680608 856706 833343 883131 886595 941926 957867 915816 1013074 2148590 2256079 1322963 1150063 745975 726636 882544 888078 931650 938629 964618 983029 1097604 1094247 5117115 5286352 39.95 71.2 1
13:35:04 2024-01-24 681313 671331 214790 210862 337812 346614 353893 350432 226709 226230 274249 278749 318296 319389 4351640 4729385 6649442 6424792 1149027 1189504 311639 274059 286687 291258 321870 311596 312982 312933 221502 223114 735665 698313 1567091 1508117 466513 463293 680851 685236 848703 827810 890485 897372 932784 946601 919679 1022726 2163993 2271269 1332558 1134778 740340 734418 888115 879984 930329 948408 975861 979464 1087612 1091049 5088096 5286352 39.95 71.2 1
13:35:05 2024-01-24 673905 671635 214005 211706 337577 344710 356008 350679 227731 225251 274391 277973 316179 321768 4349018 4628710 6649442 6434171 1141701 1194716 312148 273765 286052 287391 320671 312508 311769 314657 220158 223114 735665 698313 1554740 1493918 465450 465241 676968 686017 856706 830162 885093 894388 940558 954831 913145 1016798 2157776 2254427 1315287 1152556 741397 726636 890735 887447 927064 937543 974469 983029 1093682 1087899 5077162 5290084 39.95 71.2 1
13:35:06 2024-01-24 674701 671635 215236 210359 338668 344674 355003 351762 227553 225635 274391 280080 315817 321108 4352122 4682452 6565513 6434171 1159980 1195511 309936 274411 285071 288716 319925 311596 312726 313444 221121 222957 727856 692060 1558057 1507412 465119 464912 680851 682804 852357 832522 888922 888627 938232 957534 918423 1011865 2151646 2265286 1328720 1144077 744384 727668 883170 887805 935682 937615 967441 982372 1099675 1099094 5133450 5282573 39.95 71.2 1
13:35:07 2024-01-24 677445 671149 214214 210534 339213 345903 354752 352028 227661 224937 274776 278823 315481 320821 4336437 4683023 6630791 6406035 1144575 1189504 310224 273800 285846 291294 322108 310580 312032 314914 220303 223741 746738 697316 1545652 1503138 465159 459728 677927 684556 851153 827810 887888 897264 938232 946601 917118 1022726 2160918 2268502 1330639 1140449 740868 732636 889377 878734 926308 948408 975673 984203 1085239 1092765 5084501 5282573 39.95 71.2 1
13:35:08 2024-01-24 673266 670495 214397 209842 337790 345125 354716 350293 228260 223585 274356 281161 315051 320136 4345917 4597851 6593489 6424792 1151247 1188586 310948 274411 284902 291571 320671 314482 311559 314435 220158 223741 753464 694335 1570176 1493646 465450 464583 674982 684070 854886 830162 886392 894085 939229 954831 912498 1013833 2151646 2262076 1332921 1155842 744454 728701 888115 885463 930329 941141 972020 990040 1094311 1092850 5061231 5284442 39.95 71.2 1
13:35:09 2024-01-24 677445 666975 214112 210061 338493 345659 352010 351672 227588 225426 276250 280591 314461 321312 4349076 4695142 6565535 6424792 1169162 1193781 309754 274411 283833 291447 321906 311087 312068 313957 220158 222957 737158 689404 1587152 1510213 464788 459872 680851 680644 851153 834561 889926 884017 934954 955615 918339 1013347 2151646 2283700 1311448 1140827 746506 731654 880661 885005 939590 947306 966482 979352 1093534 1100386 5122231 5280611 39.95 71.2 1
13:35:10 2024-01-24 683606 672579 215032 210534 337492 345903 351974 351281 228295 224937 274391 279423 315446 321275 4345917 4664478 6673015 6415414 1142943 1192091 310402 273765 286450 287203 322657 311596 311086 315802 220088 223114 731186 695327 1554811 1506080 467946 459800 674946 685043 853071 830162 888288 897264 938492 946529 913145 1022367 2160645 2248466 1303953 1146523 742456 730699 890605 886266 929704 942846 980051 986511 1088236 1091255 5032366 5284559 39.95 71.2 1
13:35:11 2024-01-24 674836 670532 215334 210205 339739 345903 355003 349273 228135 225635 273552 280661 315481 321312 4345917 4652288 6641634 6424792 1154861 1189504 308385 274639 284973 291294 320967 314259 310615 315802 220123 223114 727856 688881 1555496 1507139 466445 463563 674982 682131 857923 833934 883834 890848 943334 955543 917118 1013074 2150117 2256079 1322963 1155550 748317 726931 885559 889243 934978 939256 969246 987958 1097604 1096965 5084501 5276879 39.95 71.2 1
13:35:12 2024-01-24 680856 671625 215298 210499 336186 346883 351686 350611 227906 225984 272682 280168 315191 319090 4349023 4738657 6654048 6424792 1150666 1195548 311202 272964 286952 291294 321942 311596 312048 313957 221537 222453 722625 695823 1570902 1512358 467983 462546 682301 683747 848740 830162 891789 894719 935576 952101 922402 1021268 2163836 2273906 1330320 1134667 743517 732853 886364 883117 934299 948336 973081 978767 1088384 1095942 5113462 5271179 39.95 71.2 1
13:35:13 2024-01-24 678105 667272 214397 210890 335653 345903 355003 349800 227941 225635 273971 279480 316400 319389 4349018 4657852 6649442 6433895 1140070 1192923 312184 273765 285846 291777 319961 314482 311559 314626 220158 222801 735665 698313 1570992 1493918 466977 465241 677927 683747 856706 827810 886392 897264 941926 954156 913219 1018282 2160299 2247214 1309603 1150614 742456 727594 892544 885352 925631 937579 975314 984953 1094494 1089783 5052262 5261629 39.95 71.1 1
13:35:14 2024-01-24 672652 667047 214996 210352 336728 342952 354277 351956 226605 225635 273936 279738 315922 321768 4352122 4674439 6565625 6434171 1162502 1193818 309285 273800 285610 287391 318994 312289 312726 313444 221156 222801 737158 692357 1556788 1508483 465450 464942 680851 682615 853464 830915 887971 889256 938232 957351 918237 1015633 2154603 2265707 1330639 1144523 745646 728627 883051 888249 935512 937651 969246 983736 1097306 1098938 5147282 5274920 39.95 71.2 1
13:35:16 2024-01-24 677297 667191 214397 210859 336466 345903 354752 352028 227588 224937 274391 278889 315446 321042 4339646 4676371 6621466 6410838 1149846 1192091 311202 274184 285837 291294 321454 310615 313458 314435 220158 223114 745837 697814 1556545 1505967 466550 463367 680580 685685 848740 827810 892424 899067 936986 950995 921039 1024149 2163717 2270059 1334477 1135144 740868 729482 887304 882374 931576 947738 974469 978440 1087631 1094283 5090929 5269324 39.95 71.2 1
13:35:17 2024-01-24 673598 667304 214428 211703 337482 344892 353250 350611 228295 225669 276911 278430 316179 321996 4339724 4618115 6650479 6434363 1137181 1194083 312112 272964 286871 291571 319961 313019 311559 314914 220158 223114 735665 698313 1552336 1493918 467946 465241 676968 685758 856706 829151 887137 901851 944243 951105 912998 1021884 2162388 2248156 1320903 1147340 739285 727668 890735 885555 926405 941844 978168 989408 1091323 1088242 5055767 5276845 39.95 71.2 1
13:35:18 2024-01-24 671987 667232 215032 210534 336773 345903 354064 350894 226919 226335 272752 280361 315411 321048 4349018 4667086 6622000 6443550 1159191 1192091 309754 274219 285936 291366 320669 313496 311900 314435 221156 222488 727519 688881 1564974 1508073 465159 465241 678407 684505 858448 836675 886280 893082 943573 960247 917659 1016208 2154708 2257150 1326801 1151081 746506 726636 884424 887796 935000 939147 967441 983066 1100454 1094283 5122499 5276845 39.95 71.2 1
13:35:19 2024-01-24 680828 667232 214401 211220 336195 346393 354502 350858 226919 226019 274163 278659 317132 319389 4349076 4710840 6640116 6424792 1147391 1192960 311639 273765 286284 291285 320967 311596 313494 313480 220873 223114 731186 698313 1564623 1505967 468778 464388 682191 687934 850512 827663 892312 897369 933996 951105 922199 1022726 2164031 2274181 1302070 1134778 740340 732403 888931 882917 930329 946556 974805 979501 1086841 1093437 5085167 5261966 39.95 71.2 1
13:35:20 2024-01-24 673603 667232 214092 210863 337719 344892 353250 350894 227623 225728 274847 278236 315446 320172 4339052 4599570 6651135 6424792 1138442 1189467 312112 272964 285846 291777 319961 312544 311051 314914 220158 222957 735665 698313 1548004 1497137 466553 465022 677404 686505 856596 827626 885575 898539 943573 946601 914266 1019049 2160849 2243688 1334477 1149789 740440 728701 891612 885467 925090 937651 975314 985903 1091323 1088242 5047571 5265469 39.95 71.2 1
13:35:21 2024-01-24 673129 668777 214428 210499 338528 342915 354248 352028 227588 225477 273971 279743 315191 320433 4345927 4668209 6546451 6438954 1161673 1196689 309754 273800 285690 287391 319701 311631 312068 313004 221001 222587 727856 692836 1549572 1511702 465361 465131 682265 684969 853539 834299 890751 889146 939655 957534 922096 1013310 2156241 2266893 1326801 1145707 744454 728701 883051 887350 936330 937615 967403 982334 1099671 1097384 5152590 5280611 39.95 71.2 1
13:35:22 2024-01-24 678787 669729 214357 211007 336702 346148 354502 351992 227906 224903 274969 280066 315887 320784 4348947 4683023 6635633 6412429 1147391 1196578 312543 274148 286768 291705 320932 311596 312946 313158 221253 223634 731902 698313 1589872 1510628 469447 463345 682749 688460 851116 829573 895891 898539 936912 946637 922199 1024187 2165381 2274493 1332558 1137204 742033 733674 890010 881235 930989 948408 975696 982334 1088384 1092628 5092436 5292798 39.95 71.2 1
13:35:23 2024-01-24 673129 672683 214056 210824 338264 344855 355756 350894 227906 224937 275233 279668 315446 320433 4342743 4596830 6612229 6429167 1143677 1192335 312148 274148 285811 286946 320646 315665 311711 315070 220634 223549 735665 698313 1569821 1492898 466777 466119 679333 686505 857923 828985 887137 900122 943224 954831 916786 1019588 2160918 2257570 1344659 1150063 742987 728701 892245 887981 928974 937579 973853 985903 1094458 1092185 5040459 5265630 39.95 71.2 1
13:35:24 2024-01-24 673129 667191 215005 210525 337719 344892 355117 351956 227553 225984 273936 280556 315887 321019 4349018 4663129 6602540 6443550 1161598 1194878 309719 274391 286651 288513 320161 314164 312675 314256 221360 223078 729875 690855 1552772 1510270 466777 466229 678888 682615 857190 834524 887656 892111 941926 959227 919642 1016396 2157776 2261804 1328720 1145707 745975 728184 885559 889243 936995 937579 968856 984476 1100418 1098938 5145233 5280335 39.95 71.2 1
13:35:25 2024-01-24 678553 667232 214401 211194 336702 346148 355003 352028 227359 225443 274391 278854 316400 321275 4342743 4698973 6631276 6424792 1150666 1197491 311863 274356 287315 288915 321727 313597 313535 313491 221324 223549 735665 698313 1566139 1509555 469040 463891 682749 686693 848703 829573 895825 896894 934841 946637 922365 1023057 2167074 2274493 1332558 1136395 741397 733265 888207 879108 931650 948408 976702 981634 1088384 1094174 5088799 5271233 39.95 71.2 1
13:35:26 2024-01-24 672615 670784 214056 210534 337710 344855 355003 350575 227626 224903 274969 278854 315411 323287 4342781 4590298 6612555 6432300 1140402 1194312 311024 272823 286615 288711 319783 313316 310873 314441 219982 223078 735665 698313 1570632 1497411 469559 465899 676895 685721 857190 827626 885761 897042 941890 946637 913219 1016836 2157776 2247936 1307720 1150614 741397 728184 888686 887447 927621 937615 976008 985866 1093645 1091328 5051177 5271233 39.95 71.2 1
13:35:27 2024-01-24 674829 667187 214845 210317 338264 342879 354752 351992 227553 225443 273936 279738 314901 321594 4345917 4669777 6556188 6451273 1163891 1194841 310082 274462 286315 288824 320493 311453 311997 313409 220811 222957 727856 692836 1550410 1508117 465450 465241 683215 684482 852357 832522 887846 891442 939292 955615 916966 1013310 2154708 2266893 1328720 1144077 745444 728701 884692 887981 935439 937651 968856 984165 1098824 1098938 5145233 5261591 39.95 71.2 1
13:35:28 2024-01-24 677748 667200 214397 211279 336702 345903 354752 352028 227906 224937 274427 278945 315446 321048 4342743 4688375 6640900 6459417 1151133 1196504 311461 274007 287423 291705 321609 313924 311997 313378 222293 223078 729327 697316 1577432 1511285 469840 463564 682786 686729 850549 830162 895717 897264 935503 953447 922365 1022726 2163993 2271269 1313370 1133971 742456 730972 888115 882922 931650 948408 975165 979464 1088384 1094247 5088799 5246527 39.95 71.2 1
13:35:29 2024-01-24 673607 670821 214401 211856 337710 345415 353250 350575 227979 225251 274391 278086 316143 322224 4342743 4592167 6650064 6423878 1141701 1195654 311934 272928 287127 291777 320185 313204 311493 315472 220740 223114 735665 698313 1552755 1493482 467946 465241 677927 687252 857800 827810 886392 898681 943334 952101 915816 1019775 2159383 2255016 1311486 1150063 741397 728701 892245 887981 928316 937615 976739 985903 1094458 1091049 5047571 5273083 39.95 71.2 1
13:35:30 2024-01-24 675527 667200 214698 210499 338811 344855 355505 352028 227553 225600 274128 280129 315411 321630 4346137 4673429 6574927 6433311 1163332 1195839 309971 274219 286427 288915 319676 311560 312690 313444 221502 222957 737158 692340 1565824 1510628 465450 465241 682786 684556 853034 832091 887953 890480 939563 958889 916966 1013347 2154708 2263592 1328720 1144077 745514 728701 884032 887981 936330 937651 968856 986319 1099675 1099717 5145233 5276845 39.95 71.2 1
13:35:31 2024-01-24 676826 667011 214393 211265 336728 346148 355003 352028 227588 224937 276642 278889 316400 321048 4351640 4687766 6631351 6415414 1147316 1194083 311863 274234 286450 291705 321609 311087 313899 314325 221253 223114 740676 697814 1556072 1505967 467211 463891 681334 685758 850512 827810 893096 898008 935503 946674 919679 1023094 2163993 2271269 1324882 1138014 740868 733711 890642 879984 929011 949998 976739 982334 1084495 1092628 5079394 5246527 39.95 71.2 1
13:35:32 2024-01-24 673905 671043 214388 210312 338502 342915 355003 350575 227906 223585 274391 279812 314936 322992 4348525 4589459 6612540 6424792 1145320 1189430 311603 274148 285178 287146 320646 312401 311238 314878 220811 223114 734172 696320 1557885 1493918 465781 465241 678888 686017 857651 830162 886392 894719 941926 956509 911814 1016798 2154708 2259282 1329009 1151699 743517 728701 890642 889243 929011 937615 973081 988048 1094494 1093168 5067819 5280611 39.95 71.2 1
13:35:33 2024-01-24 679366 667155 215036 209837 337754 347104 352010 351956 227588 225600 276642 281594 315843 321055 4358196 4688375 6570216 6415414 1168327 1193781 309754 275025 284795 291822 322622 312298 312946 314435 221156 223721 737158 687897 1563506 1512358 465450 459872 680851 682131 851153 836374 891887 891372 937567 955615 921674 1013795 2154312 2277722 1329302 1140827 746586 729423 885559 884835 935665 945731 964581 983035 1094458 1100103 5124697 5271233 39.95 71.2 1
13:35:34 2024-01-24 682827 667263 214393 210534 336728 346883 352010 350571 228528 225391 275601 279919 316003 320901 4339331 4668044 6612603 6406035 1146209 1194083 310882 274148 286584 291294 322920 310580 312762 314914 220158 223741 747376 697316 1551985 1503869 466777 461328 678888 686505 852363 829573 890485 899929 938897 946637 918423 1023094 2160918 2268502 1328720 1138014 741397 733826 890735 879104 928316 949998 975970 983736 1083727 1093401 5079394 5267473 39.95 71.2 1
13:35:35 2024-01-24 673905 667263 214397 210347 338775 345088 355610 351384 228049 225787 274285 280416 315306 321819 4339331 4591308 6593738 6424792 1148180 1192335 311131 274184 285009 286781 320384 311631 311997 314878 221121 223741 751155 696320 1564383 1493918 465450 465241 677927 685529 856706 832522 887656 897375 941963 957867 913145 1016798 2156241 2262076 1351245 1155019 745444 728701 890647 888212 930329 937615 973081 988789 1096048 1094247 5069988 5261629 39.95 71.2 1
13:35:36 2024-01-24 678819 667232 214972 210253 338526 346468 353748 351812 227766 225845 274285 281359 317666 322114 4342743 4688299 6574901 6424578 1169998 1192054 310224 275197 284466 291777 322395 311596 313458 314435 220811 223321 737158 688881 1569367 1512358 465450 463527 682301 682615 852363 837004 892424 891372 938232 955651 922365 1013833 2156008 2271269 1329009 1143264 746506 729387 885559 885467 935665 945731 966028 984476 1096825 1096964 5118859 5277014 39.95 71.2 1
13:35:37 2024-01-24 684232 672546 214786 210912 337603 346320 351830 351848 228154 224799 274864 279568 316224 321048 4342743 4661686 6612603 6406035 1147848 1192923 311166 274148 286248 291294 320967 311052 312982 314435 220123 223741 747376 698313 1552045 1504894 466513 462639 680369 685721 851153 828985 893059 898008 936866 946637 919642 1023860 2163993 2271269 1328720 1140449 741397 733711 890642 879026 929011 946628 976702 983774 1084495 1093437 5072145 5267406 39.95 71.2 1
13:35:38 2024-01-24 674792 673065 214294 210354 338157 344710 354930 350679 228084 224451 274862 280094 314971 320397 4339331 4585259 6574578 6420210 1146134 1193293 310948 274376 284720 291822 320419 311596 312032 314878 220158 223584 751155 695327 1541850 1493918 465450 465241 677927 685529 856706 830162 886392 893083 941926 957867 913145 1018323 2151646 2262076 1327053 1153376 744384 728701 890102 888078 930329 937579 973081 988789 1095271 1094247 5073524 5282573 39.95 71.2 1
13:35:39 2024-01-24 675892 671363 214956 210688 338624 346259 353857 351812 227553 225443 273936 279703 315915 322992 4336552 4671041 6560870 6420210 1169124 1194030 310259 274604 285035 287181 320932 312851 313494 313921 221121 223406 728408 691863 1540435 1509555 465450 464583 682301 682615 852998 836374 890480 890434 939563 955687 921711 1012354 2156008 2266893 1328720 1145707 745514 728701 883051 887981 935476 937615 968856 983029 1098860 1098938 5142152 5273141 39.95 71.2 1
13:35:40 2024-01-24 678409 671625 214250 211014 337063 346638 355003 352028 227588 224937 277072 278784 315922 321275 4336552 4673477 6621466 6406035 1150666 1195548 311675 273800 286486 291499 320646 311596 313684 313957 220966 223114 724914 698313 1555279 1508117 467211 464583 681818 686766 851153 829151 894405 898008 936903 946674 921021 1024351 2167108 2274493 1305837 1137902 741397 734793 890237 880272 929011 946628 976739 983774 1087631 1095905 5075068 5263708 39.95 71.2 1
13:35:41 2024-01-24 674591 672097 214393 210530 338537 345415 355003 351861 227766 225251 275233 278860 315446 320397 4342743 4593287 6612140 6415414 1140070 1193182 310882 272928 286284 291777 321417 312983 311778 314914 220158 222957 735665 698313 1576803 1493009 467578 465899 678407 686766 857923 828985 886392 898681 944707 956181 917118 1019775 2157849 2247936 1324882 1150100 741397 727668 892245 888796 926308 937615 978538 989295 1096106 1089710 5029513 5273141 39.95 71.2 1
13:35:42 2024-01-24 669688 666934 214996 210347 337245 345369 356008 350575 226884 226019 273552 280324 318412 321275 4333460 4659809 6593489 6424792 1158908 1189577 309719 274320 285811 291258 320446 313496 311051 313957 221121 222453 736683 688881 1577629 1507412 465817 465899 678888 682615 855492 833934 887656 892335 939229 957534 917002 1014945 2154708 2262076 1328720 1144077 745449 727711 883051 887981 938292 943178 971325 984827 1102290 1098865 5144081 5267473 39.95 71.2 1
13:35:43 2024-01-24 677763 669724 214272 211040 336702 346393 354752 352028 227588 225530 274898 278624 316179 320104 4330274 4673750 6612292 6406035 1147848 1194605 311639 273765 285811 291411 320967 311341 313706 313444 220811 223114 748914 697316 1561726 1507412 467211 463927 680851 685758 848740 830162 893217 898354 935540 946637 921021 1021603 2163993 2269330 1326801 1136395 740868 733155 890200 883746 932982 951096 977255 979352 1088273 1094425 5082746 5231558 39.95 71.2 1
13:35:44 2024-01-24 673629 667227 214061 210530 337754 344892 355935 350624 227941 224937 274847 278854 314971 322829 4330372 4587036 6602827 6424792 1140070 1193182 312148 273765 286248 288752 320410 313019 311997 315358 220811 223114 735665 698035 1561327 1493918 467211 466229 678407 689441 857960 830162 886392 898354 944707 954831 916467 1019775 2157849 2251146 1324882 1150100 743517 728553 894540 890605 929704 943288 977953 990116 1095864 1092838 5051177 5271233 39.95 71.2 1
13:35:45 2024-01-24 673607 667200 214996 210912 338588 345415 354502 352028 227906 225635 274356 280345 315191 321930 4339729 4651510 6556188 6420210 1163891 1192091 309940 274376 284973 287181 320932 311596 312982 313480 221156 223114 727856 691863 1550748 1510213 465450 465241 682786 684070 853071 834524 890721 893451 937829 955687 922365 1013833 2151372 2281874 1332921 1144523 749390 731812 885559 884941 936293 945586 970632 983624 1097604 1100175 5123179 5269483 39.95 71.2 1
13:35:46 2024-01-24 682560 671659 214698 210863 337245 345903 352010 351956 228723 224903 274391 279703 315922 321048 4333402 4658450 6612140 6396656 1147848 1189504 310695 274184 286248 291535 322395 310615 313714 314435 220158 223741 745837 697814 1553626 1503138 467247 462635 678888 685758 851547 829573 893133 898717 938232 946674 918990 1021640 2166926 2275389 1311486 1137977 742456 734641 890642 881235 931576 951096 976739 982334 1084980 1097535 5055531 5269373 39.95 71.2 1
13:35:47 2024-01-24 673607 670857 215005 210343 338842 345659 355003 350858 228330 224555 274391 280591 314971 320170 4330274 4575940 6555809 6410838 1149489 1194141 310295 274604 284710 291657 320932 311631 311559 314692 220811 223741 761399 694335 1573616 1493918 465338 465241 677657 684556 856706 832522 888288 893119 941926 956181 912964 1018350 2153909 2257457 1301853 1152256 744580 728664 892905 889206 928974 937615 974469 989745 1096048 1092592 5058620 5263717 39.95 71.2 1
13:35:48 2024-01-24 674386 667196 214849 210534 338846 344892 354002 352028 227588 225635 276604 280164 315446 320433 4339646 4661830 6546862 6410838 1160566 1193243 309719 274184 284702 287391 320932 311560 312982 313444 221156 222801 735665 691844 1533000 1507412 465450 465241 681818 682615 853034 834561 890577 887888 936505 961534 923666 1019079 2154603 2284199 1317206 1142891 748637 732999 883051 883544 938204 948833 968554 982334 1096048 1100139 5096905 5267473 39.95 71.2 1
13:35:49 2024-01-24 682799 667227 214393 210565 336737 345903 352010 349478 228295 224555 274391 279935 315411 320821 4330372 4669101 6612229 6387536 1144575 1189799 311131 273800 286248 291294 322656 310615 312762 314657 220158 223584 745837 697814 1553231 1504894 466550 459872 678924 685758 850512 829573 892462 899743 939655 955154 919730 1024149 2163929 2276701 1332558 1140449 741397 734788 890642 881215 930989 948408 977472 983774 1085190 1094283 5069988 5258101 39.95 71.2 1
13:35:50 2024-01-24 671699 667232 214401 210530 338771 344928 355003 350930 227906 224208 274427 279738 315642 320468 4333365 4581517 6593489 6420210 1141701 1189577 311893 274776 285811 287007 320671 312580 311523 314914 220811 223114 735665 696320 1545748 1490888 465122 465241 678888 684752 857923 829977 887137 899354 943187 956784 913035 1018862 2162388 2259282 1309529 1150100 744384 729676 889352 889243 930329 937651 972856 991411 1096048 1094247 5054524 5246565 39.95 71.2 1
13:35:51 2024-01-24 673905 667191 215088 210530 338811 344892 354752 351992 227588 225635 274199 279830 315191 320433 4330372 4654829 6546862 6415632 1163891 1200503 309754 274411 284937 286981 320967 311596 313384 313701 221346 223114 727856 691844 1531462 1512358 465450 463563 682675 684017 853539 839866 892947 891812 939490 962288 922181 1016208 2154708 2283700 1309529 1145267 748853 733155 883051 884207 939628 948103 967441 980935 1093719 1100139 5111527 5261854 39.95 71.2 1
13:35:52 2024-01-24 682560 667268 214401 210569 337245 345370 354002 349273 228135 224972 274163 279738 316400 318865 4330372 4645933 6658767 6394410 1143758 1193182 310224 273800 286248 286952 322920 313896 310144 315580 220158 223114 732679 694058 1557263 1504894 470453 462220 678368 688950 856633 832522 890826 899817 943573 951105 918423 1026161 2160918 2268928 1330639 1146523 744384 732883 892544 882917 930329 945854 976777 985202 1088384 1091085 5033386 5256216 39.95 71.2 1
13:35:54 2024-01-24 673607 667272 214401 210170 338481 345415 354752 350894 228330 223620 274391 280595 314971 322224 4330372 4581996 6589019 6415414 1149489 1189799 310259 274639 285031 291571 320932 311596 312048 313993 220563 223741 756638 694335 1567840 1499544 466811 466289 677404 686017 857277 833706 888847 898012 943334 957534 913145 1016836 2154603 2260473 1345261 1155842 745646 728320 888750 887981 931650 937687 972020 988864 1097604 1095832 5069988 5250344 39.95 71.2 1
13:35:55 2024-01-24 681587 668561 215294 209833 337754 346883 352010 351425 227588 225443 273552 281565 314971 320557 4336552 4688299 6560870 6401466 1164648 1193182 308385 275096 284942 291294 322956 313591 312068 313993 220811 223356 735665 688881 1561941 1518541 466777 462365 681781 682468 852326 836820 894666 890848 937567 955687 924951 1016798 2151646 2281874 1321184 1140827 748637 732673 884304 884835 936884 945731 966065 982334 1094494 1100175 5109953 5256305 39.95 71.2 1
13:35:56 2024-01-24 682827 670857 214393 210534 337509 346883 351420 349872 228330 224937 273971 278889 315446 320367 4336552 4655128 6640089 6394429 1147028 1192335 310259 273800 286248 291294 321003 313442 313243 313635 220873 223985 735561 697823 1558057 1509329 468778 464649 681744 688460 851116 828985 893096 898644 940824 946601 919642 1022330 2163929 2272609 1330639 1141262 742456 733711 893143 880272 928974 946556 977398 985178 1083653 1094210 5067819 5252475 39.95 71.2 1
13:35:57 2024-01-24 673607 667263 215005 210175 338739 345903 355003 350858 228260 223551 274128 280556 314936 322224 4323986 4566448 6584164 6405758 1141701 1189540 312112 273765 285811 288752 320386 315153 311747 314560 220824 223078 735665 698313 1557292 1497523 468740 466486 678888 685721 857923 830162 891461 899178 943261 956181 913145 1019079 2157776 2257680 1307610 1152256 745113 728701 892245 890508 930329 937615 973580 988752 1096825 1094174 5051177 5271233 39.95 71.2 1
13:35:58 2024-01-24 678618 667160 214996 210131 338775 345903 354002 351956 228036 225600 274128 281180 314461 322224 4333365 4676438 6556197 6406035 1166344 1194989 309688 275162 284688 288888 323103 311453 313279 313778 221169 223078 719819 688881 1557120 1510270 465450 463891 682301 682615 854479 836930 893152 888517 939563 961497 922329 1013795 2154708 2282044 1329009 1143264 748637 732732 884424 885555 938168 947069 967403 982334 1094494 1099871 5113466 5271233 39.95 71.2 1
13:35:59 2024-01-24 680856 667236 214401 210828 337236 345871 354002 349800 228260 225408 274128 279560 317738 318342 4333365 4634929 6663669 6415186 1138442 1194181 310664 276925 288166 288214 321501 313352 310909 315658 220944 223706 734172 694825 1601891 1503138 470051 464256 677404 687216 857314 828985 888922 904310 940558 946565 913145 1025031 2160918 2241396 1295201 1147340 740340 728480 891910 885463 926308 942992 978865 987345 1091287 1089783 5030143 5258101 39.95 71.2 1
13:36:00 2024-01-24 672657 669729 215350 210499 337210 346393 355505 349800 227553 226091 273517 280129 314971 321275 4333365 4657734 6588645 6430938 1156047 1189084 309144 274883 286329 288621 320753 312329 311555 315658 220088 223114 738651 687897 1557578 1511007 469077 464511 676931 682615 857960 838463 886355 891295 946084 955615 918423 1015277 2151646 2253863 1324882 1153376 746586 727668 885559 889440 935665 937579 969546 987345 1098787 1095795 5103366 5242752 39.95 71.2 1
13:36:01 2024-01-24 678819 666903 215032 211189 335680 346393 354002 350858 226849 226177 273936 278854 316365 319352 4339370 4701568 6626617 6414446 1151133 1195691 311461 274007 287185 287958 321727 312253 311706 312968 222195 222765 732270 695822 1572713 1510270 469311 464583 684690 687739 851153 832522 895717 897264 936246 954831 925025 1022330 2165533 2271269 1319020 1133971 741397 729387 888341 883544 931650 948408 975165 979501 1088112 1094210 5077238 5242752 39.95 71.2 1
13:36:02 2024-01-24 673425 667160 214393 211856 337492 344855 356008 349800 227906 225600 274391 278575 316143 321996 4323986 4582362 6650333 6423878 1138442 1193071 311649 272787 287616 286677 320410 312983 311742 314112 221098 223741 735665 698313 1558397 1495394 468721 465899 677927 687776 857960 829573 888288 899992 944671 954794 915816 1019775 2157501 2246872 1326801 1150063 741397 728701 893511 889243 927621 942955 979599 988752 1096048 1090242 5048981 5258101 39.95 71.2 1
13:36:03 2024-01-24 673598 667263 215000 210824 338775 342879 355003 351992 227238 225635 274163 280129 315411 321144 4333365 4667309 6565548 6423878 1160566 1198425 309936 274604 286248 287391 319925 315153 313279 313409 221466 223114 727856 691844 1549180 1510213 466445 466229 682786 685529 855362 833897 890550 891780 940897 955651 919371 1013074 2151646 2265286 1328720 1145707 746576 728701 884931 889243 938204 942992 970274 985178 1100454 1099326 5126422 5261854 39.95 71.2 1
13:36:04 2024-01-24 676483 669724 214393 211189 336693 345903 354502 352028 227747 224937 274776 278889 316400 321042 4329579 4668134 6631280 6414446 1147354 1194030 312112 273729 287612 291801 320932 311524 313422 312933 221466 223549 731902 698313 1583889 1508117 468782 463891 682514 687739 851153 830162 895741 898681 936866 952065 922914 1023131 2167074 2271269 1334477 1137204 741397 733711 890010 880336 931650 946592 976739 984476 1088384 1094210 5069988 5243096 39.95 71.2 1
13:36:05 2024-01-24 673425 667236 214215 210863 338739 342915 355505 351389 227747 224937 275004 278854 315156 320433 4335785 4578925 6612577 6415414 1140070 1194083 312006 274113 285775 286911 320410 312508 312897 314590 220158 223114 735665 698313 1545336 1492356 466513 466559 678888 685758 857923 830162 888288 898008 944671 956181 915816 1020226 2154748 2257680 1321044 1150063 743517 728701 892245 889243 928974 942474 973853 987345 1096825 1091049 5051177 5267473 39.95 71.2 1
13:36:06 2024-01-24 677758 667200 214849 210534 338775 345415 354002 351632 227588 225251 274320 280310 316059 322992 4345656 4660077 6556188 6403006 1159943 1194030 309719 274148 286248 288824 320384 311560 312032 313409 220811 222801 727856 688881 1535081 1507412 466445 466559 682786 685529 854849 834561 890485 894719 939192 962524 922365 1013795 2156241 2275801 1303953 1144077 746506 729387 885559 886266 936330 945731 968856 985178 1097604 1100496 5117016 5261854 39.95 71.2 1
13:36:07 2024-01-24 681313 667227 214703 211002 337714 346393 354002 352028 227979 224764 277183 279884 316850 321202 4333132 4660439 6598120 6396656 1147316 1192923 311863 274094 286248 291822 321644 311524 313458 313921 220776 223741 739161 697814 1556172 1503138 467909 464219 681818 687739 851153 830162 895829 899359 938232 952065 922365 1024589 2170191 2274493 1334477 1140449 742456 735651 888057 880405 930329 946628 978865 985178 1086841 1094210 5069988 5252475 39.95 71.2 1
13:36:08 2024-01-24 673335 667232 214845 211007 338775 345659 355610 351668 228014 226725 275091 280185 315271 322873 4322562 4581026 6593268 6415186 1142038 1195511 311319 273729 286732 287391 320896 313239 311778 314914 220811 223114 735665 698313 1561327 1493918 467946 466559 678888 687776 859789 829890 888288 898993 946754 957534 918258 1021231 2160918 2252746 1326801 1153376 742987 728701 889352 885858 928974 942992 978168 988827 1096048 1091049 5039562 5246724 39.95 71.2 1
13:36:09 2024-01-24 675523 666970 215005 211234 339311 345088 355323 351884 227448 226037 275091 280451 315306 323139 4333088 4653803 6560870 6424792 1163247 1194878 310188 274376 285811 287181 320410 311596 313422 313921 221311 223114 738651 691844 1555997 1509555 466777 466559 682786 685529 854886 833307 890485 894719 942447 961130 920984 1013795 2156241 2268502 1305837 1144077 746506 728701 885559 889243 936802 945027 970311 983029 1100184 1096964 5128498 5246527 39.95 71.2 1
13:36:10 2024-01-24 677688 671561 214604 211234 339739 346565 354967 351884 227960 225461 275091 279823 315968 321275 4333365 4661587 6612442 6403247 1150666 1193781 311850 273765 286741 291705 321906 312289 312032 313444 221537 222957 732270 696320 1551111 1508073 469447 464583 682786 687739 851153 832522 896532 898539 935576 954831 925062 1023094 2163993 2266867 1342154 1133971 744059 732636 888119 883143 935665 946556 975276 979501 1089669 1096607 5079394 5256020 39.95 71.2 1
13:36:11 2024-01-24 673114 673266 214286 211715 337612 344747 356512 350679 228193 225845 275055 278461 316400 321275 4333132 4582362 6640116 6406035 1140070 1186023 312112 273765 286248 287146 320446 312764 311778 314914 221001 223114 735665 697814 1571666 1493918 466513 464876 678888 686766 859672 830162 886392 898681 944707 956857 917118 1019775 2157776 2254315 1297597 1150026 743517 728701 892245 889243 930057 937651 973891 987345 1096048 1094210 5063035 5265469 39.95 71.2 1
13:36:12 2024-01-24 672431 670683 215418 210862 338628 342735 355181 351812 227518 225635 274163 279834 315446 323712 4333365 4652513 6546858 6415414 1158908 1193293 310188 274411 286423 287391 319925 311596 312726 313444 221346 223114 738651 692357 1552378 1509555 466039 466229 682514 685529 855492 833934 890573 891780 939192 961130 920816 1013833 2151646 2277722 1339276 1142451 749171 732599 885596 885472 938168 947738 965991 984476 1096048 1101731 5124697 5256189 39.95 71.2 1
13:36:13 2024-01-24 682721 671630 214924 211018 337577 346883 351938 350365 228330 224903 276250 279681 315446 321275 4327186 4634691 6603171 6377899 1142943 1193182 310188 273765 286248 291294 322920 310580 310731 315358 220088 223741 747376 696320 1550356 1504894 467542 459872 678888 685721 852998 830162 891789 898681 939192 952065 916966 1028851 2160918 2265286 1307720 1145707 744384 733748 892245 882881 929011 946628 978168 985903 1088405 1094315 5040573 5254276 39.95 71.2 1
13:36:14 2024-01-24 673826 671635 215005 210464 337790 344892 355003 352863 228119 224868 274969 279703 314936 320433 4327186 4571753 6588906 6406035 1141701 1189799 311893 274184 285574 287146 320669 312544 311523 314914 220966 223114 735665 697316 1554597 1493009 465159 466229 678888 685721 857923 831931 888922 898539 944707 955615 913219 1019775 2154748 2263742 1309529 1152556 745444 728701 892245 890699 930329 942992 975711 990786 1099267 1094425 5040421 5254276 39.95 71.2 1
13:36:15 2024-01-24 672615 667124 215005 210525 338224 342627 356008 351956 227553 225669 273936 280315 318637 320433 4333365 4663129 6556188 6420210 1159736 1189577 310224 274391 286248 287007 319925 312544 312032 313444 221537 222957 730798 690361 1566428 1505967 466513 466559 682786 684556 854886 834524 890448 895629 939229 961130 922365 1013833 2154708 2277722 1333292 1142451 748637 732779 885596 885463 938922 949998 970594 985103 1097530 1105186 5117988 5258101 39.95 71.2 1
13:36:16 2024-01-24 682560 667236 215202 210863 336737 346638 351974 351389 228295 225751 274356 279508 315446 321275 4327186 4643259 6593380 6384981 1147354 1189232 311893 274184 286504 291499 320967 311341 314405 313921 220811 223114 748914 697316 1553626 1507412 467946 463927 681818 687252 851153 830162 895717 898717 938232 952065 921021 1023094 2163993 2271269 1332558 1141262 741397 734788 893143 883709 932317 952443 980051 985103 1085313 1095979 5069711 5249390 39.95 71.2 1
13:36:17 2024-01-24 672468 670780 214996 210347 338300 344928 354821 351137 228295 223551 274391 280164 314936 322334 4323747 4572684 6565625 6394353 1140070 1186023 312148 274604 285811 287831 319925 313813 311997 314914 220811 222957 735665 698313 1558057 1493918 466513 466229 678888 687505 857923 830162 888288 898681 944671 956857 915816 1019775 2156241 2256079 1309529 1150063 745113 728590 893143 890508 929704 943288 975861 990116 1096406 1095979 5051177 5261854 39.95 71.2 1
13:36:18 2024-01-24 677763 667200 215005 210098 338526 345903 352010 351956 227553 225600 273936 281616 314461 321312 4323986 4669777 6537537 6396656 1166659 1193182 309998 274639 284582 291571 321906 310615 312032 313921 220811 223114 737158 687897 1564023 1510213 466777 463927 682786 682615 851790 837004 895289 893561 939563 961130 922439 1015314 2156241 2284041 1319328 1144523 749927 732853 885679 885504 936958 947629 970087 985066 1097604 1101731 5093278 5258101 39.95 71.2 1
13:36:19 2024-01-24 682560 673529 215005 210863 336737 346393 352010 351992 227979 224903 274391 279738 316179 321048 4320902 4636660 6602815 6387278 1147279 1189577 311202 274411 286450 291366 321906 310615 313458 314914 220158 223741 754280 697814 1552539 1504894 467946 462546 680851 687252 852215 830162 894443 899992 939563 952065 919408 1024626 2166926 2277008 1305837 1141262 742987 735720 893180 883746 934299 952443 979562 984476 1088384 1097560 5069988 5248460 39.95 71.2 1
13:36:20 2024-01-24 671699 666934 214401 211220 338260 344892 355254 350611 227588 225443 274847 278622 315446 322232 4323986 4571753 6607838 6406035 1138442 1189799 310958 272964 286436 286859 321048 313019 311778 314914 220158 223114 735665 698313 1589455 1493918 467211 466559 679333 686729 857923 830162 888288 899929 946483 956181 917118 1022074 2160753 2250955 1302070 1152256 744580 730254 895094 890508 928974 942992 976739 990407 1097704 1087863 5029627 5257825 39.95 71.2 1
13:36:21 2024-01-24 670674 667160 215338 210684 337245 344928 353781 351956 226884 225984 273936 280164 315446 321275 4321020 4653803 6574951 6415414 1158908 1193182 309971 274639 286351 291777 319701 314706 312032 314148 221502 222801 728969 688881 1553149 1508073 469077 466559 681334 684556 856706 836410 890448 894830 941260 962896 922277 1016920 2157209 2260793 1303953 1147340 748637 728664 885679 886559 938204 937651 970125 985165 1102869 1098938 5111504 5252475 39.95 71.2 1
13:36:22 2024-01-24 678068 667200 214401 211220 336702 346148 354502 352028 226884 225443 274391 278854 316400 320330 4320902 4667112 6602815 6396656 1145684 1192335 311639 273765 286718 291125 321394 311596 312369 313004 221156 223114 725581 697814 1555744 1507412 468646 464583 682786 687776 850243 830162 895717 902381 938987 953989 922255 1027080 2163929 2274916 1324882 1135144 742456 733192 889507 883584 933636 946592 973891 981634 1089955 1098668 5069988 5245075 39.95 71.2 1
13:36:23 2024-01-24 671699 667236 214401 211377 337745 344821 353215 349836 227588 224937 274427 278491 315446 321768 4317821 4577366 6593489 6406035 1136817 1189799 312112 272964 286284 291849 319961 312544 311523 314914 220193 223406 735665 697814 1546044 1493269 467578 466229 678888 687776 857960 832109 888064 899410 944561 957461 918386 1019626 2158934 2248466 1311486 1149795 741397 728701 895089 887981 927658 943064 978902 990786 1096048 1087899 5028774 5244987 39.95 71.2 1
13:36:24 2024-01-24 671987 669259 215005 210525 338775 342879 355003 351992 227553 225635 273517 279738 314971 320433 4324102 4648495 6546862 6415414 1158908 1189430 309971 274184 286284 287181 319157 311596 312696 313480 221156 222957 726385 690855 1546044 1508856 465122 466559 682786 685906 855970 836274 894011 894609 942903 962288 922351 1015930 2156241 2265286 1330639 1144523 745646 728283 885818 886888 937503 947306 970311 983029 1100491 1098550 5141902 5252475 39.95 71.2 1
13:36:25 2024-01-24 678613 667227 214393 211042 336737 346393 355003 351510 227588 224903 274427 278889 315446 320821 4321020 4655205 6598120 6394674 1147391 1189467 311639 272964 287163 291499 321942 312508 312068 313480 222195 223114 727856 696322 1556165 1510213 470453 464657 684690 690423 852326 832522 895871 899817 936719 957461 924877 1025319 2163993 2274925 1326553 1133971 744384 732636 889377 883597 934336 946556 973891 981634 1089706 1095832 5069988 5243096 39.95 71.2 1
13:36:26 2024-01-24 672652 667236 214401 211551 337785 342952 353745 350365 228100 225286 275233 278624 315824 322334 4317821 4583778 6593418 6406035 1137629 1192446 312148 273867 286284 291997 320446 312580 311559 314692 220158 223114 735665 697814 1554101 1496346 469447 467265 678814 689441 859752 830051 888810 901479 944524 956857 917118 1019775 2163929 2252882 1322963 1150063 744580 731873 890650 883981 929011 942992 976045 988827 1096825 1092628 5041772 5254352 39.95 71.2 1
13:36:27 2024-01-24 675830 667196 218670 210868 338846 345903 354502 352028 227906 225426 274356 280164 314461 320433 4321020 4653953 6546862 6406267 1163891 1194664 309506 274411 284973 287181 320967 311560 313458 313957 221191 223007 737158 692836 1539462 1510270 466777 466229 684241 684519 856007 837772 894011 893414 939229 961166 924839 1016836 2154785 2283700 1289331 1144077 748637 734788 883677 885463 939536 948408 968856 983774 1094494 1100175 5093046 5242939 39.95 71.2 1
13:36:28 2024-01-24 680893 670857 214876 210565 336808 345092 354002 349800 228295 224972 274199 279738 316400 318160 4321020 4639334 6650479 6392094 1138066 1193182 310224 274411 287261 291018 322920 312289 310838 315586 220563 224020 742191 693830 1551532 1506710 470608 463709 678368 688460 857314 831931 889183 901209 946336 952029 918423 1027661 2163836 2262076 1332558 1146523 744388 733297 889357 884295 930329 948408 978168 985202 1088112 1092628 5008638 5252475 39.95 71.2 1
13:36:29 2024-01-24 673607 667236 215005 209868 338300 345415 355003 350894 228330 224903 273971 281849 314461 321768 4320902 4573566 6555772 6396656 1151133 1189799 310433 274639 284937 287190 320682 312769 311783 314590 220052 224372 764574 694335 1551137 1499544 468072 465826 676931 685529 857314 833343 892155 897643 946047 955579 915166 1016686 2150117 2257680 1319125 1156665 747782 729519 889470 884017 934336 943028 973617 991686 1098897 1097384 5069988 5246677 39.95 71.2 1
13:36:30 2024-01-24 681592 666975 218929 210170 336737 346883 352010 351425 227721 224972 272752 281482 315446 320367 4324102 4699177 6565760 6396656 1164070 1193182 308349 275655 286034 288346 322669 311453 311925 314770 220705 223078 735665 688389 1560987 1520975 466513 463563 681818 682615 855970 839381 895717 894085 938232 960985 924406 1021268 2156241 2283700 1310780 1138014 748637 735309 884304 882954 939931 946592 970311 983774 1094494 1101768 5100321 5258214 39.95 71.2 1
13:36:31 2024-01-24 678892 667299 215000 210863 336186 346700 354752 349872 228295 225320 274391 280164 316435 318567 4321020 4639475 6659069 6384867 1141220 1194176 310664 274741 287387 288012 322777 312365 310909 315658 220634 223420 743707 695823 1551591 1505967 470384 463164 678507 687482 857923 832055 890411 901628 943297 946637 917118 1026086 2160629 2265286 1307720 1147340 744914 733674 892245 884170 930329 948408 978131 988752 1088384 1092592 5008638 5252564 39.95 71.2 1
13:36:33 2024-01-24 673905 667232 214996 210494 338775 345659 355505 350822 228969 224711 276800 281268 314936 321996 4323986 4573566 6574901 6403840 1145320 1193123 312006 274462 285258 288824 320753 312840 311345 314948 220944 223114 735665 696320 1545089 1492444 466777 466559 679850 685721 857923 833706 888922 899178 944002 957534 913182 1021959 2154708 2259282 1329009 1152256 745975 728701 892544 889875 931650 942474 975165 990980 1096825 1095795 5048981 5252475 39.95 71.2 1
13:36:34 2024-01-24 678723 669734 214854 209798 337991 346393 351974 351920 227906 225600 274320 281447 314681 321275 4323986 4675106 6546845 6398417 1165520 1193919 310082 274497 285035 288824 321464 313591 313386 313886 221121 223114 737158 692836 1564739 1509305 466445 465241 682786 684482 854244 837004 892661 892111 939192 963204 924369 1016798 2157776 2285126 1329302 1142414 749705 733674 885596 886266 938168 948408 967403 984476 1096048 1101731 5100321 5252475 39.95 71.2 1
13:36:35 2024-01-24 682343 667232 214393 210828 336728 346883 351974 350858 228260 224903 274391 279703 316618 321275 4323986 4640571 6593738 6386148 1147848 1189282 310989 275006 286508 291633 320896 311052 313714 313921 221253 224336 740676 698313 1556866 1507412 468610 465605 682301 687739 850512 830162 895717 902621 938232 952065 922365 1026086 2167108 2274493 1309603 1140449 743517 737397 892245 880345 931650 946664 979562 985178 1087612 1094247 5060583 5250586 39.95 71.2 1
13:36:36 2024-01-24 671987 667227 215166 210530 338739 344892 355003 350858 227941 224208 274391 280129 315156 321893 4317821 4566180 6593711 6395581 1138769 1189084 312006 273694 286490 291813 320410 312983 314738 315322 220776 223114 735665 698313 1548788 1498166 467946 467220 678888 687776 857923 832522 888922 901305 946754 957534 918423 1021231 2160918 2247824 1328720 1153376 743517 728701 894145 886522 928974 942992 978168 988827 1097604 1091049 5039284 5252475 39.95 71.2 1
13:36:37 2024-01-24 675255 669734 215005 210824 338775 344855 354002 351762 227906 225984 274356 280129 314936 320468 4320902 4655037 6556107 6414446 1163891 1194878 310188 274639 285080 288536 320161 311524 313166 313957 221466 223114 727856 692556 1538340 1509193 466777 464583 682786 685043 852998 838786 895680 893414 938492 961130 925062 1021231 2157776 2286942 1328720 1141262 748637 735830 884931 885463 940870 946628 970311 985178 1095776 1101731 5107611 5252475 39.95 71.2 1
13:36:38 2024-01-24 680856 667268 215298 211159 336466 345370 355756 350575 228295 225635 274391 280367 316878 319352 4332680 4646776 6669501 6394073 1142943 1193781 311127 274568 286651 291642 323639 311560 311523 315766 220670 223741 732679 695823 1564355 1507412 469447 463527 678888 686693 857314 832522 892622 898956 943297 952065 918423 1029127 2160918 2259282 1332558 1147340 745646 733251 889352 885555 931650 948408 979287 988048 1088384 1093401 5013555 5252475 39.95 71.2 1
13:36:39 2024-01-24 676215 670812 215454 210503 338502 345903 355003 351389 228688 224903 274163 281215 315201 321510 4326804 4565866 6584324 6405794 1148142 1189439 311822 274604 284937 286946 320646 315153 311778 314878 220811 223741 735665 695823 1547491 1493918 466777 466559 678888 685721 858411 832522 890190 897336 944707 957534 915816 1021231 2156241 2262039 1301853 1155019 745514 729350 891612 888810 931650 942992 975165 991686 1097604 1098938 5051177 5246602 39.95 71.2 1
13:36:40 2024-01-24 679375 666934 215005 209833 337754 346393 352010 351956 227906 226091 276679 282059 315166 321732 4323713 4669510 6546845 6394023 1163891 1193182 310188 274391 287446 287391 320896 311560 312982 313921 221121 223114 737158 690855 1549788 1507412 466113 465241 682675 682615 854244 837004 893189 889219 938923 961130 922365 1016836 2154708 2283700 1322963 1140753 748642 735309 885320 885463 940202 948408 969546 981278 1094458 1100103 5098205 5248818 39.95 71.2 1
13:36:41 2024-01-24 680828 667232 214996 210859 336195 346883 351722 349550 228014 225426 276851 280077 315843 318719 4320466 4628221 6598524 6377899 1143758 1194316 311166 274184 286468 291705 322884 311087 312726 315536 220123 223741 747376 696320 1546044 1504894 467946 462546 680369 687252 853034 830162 894805 900630 939192 954120 917002 1030596 2160918 2266893 1303953 1145707 743517 735008 892245 882218 930329 949998 979599 985903 1086841 1094210 5028774 5245075 39.95 71.2 1
13:36:42 2024-01-24 674771 667227 215298 209842 338526 345613 355610 350607 228864 224833 274249 281167 315271 321849 4320466 4567875 6565549 6399255 1144972 1189799 309909 274604 284937 286711 322167 311596 311997 314878 220811 223741 753464 695327 1554051 1493009 465122 466229 678888 686505 857923 832091 887846 898539 944707 955651 915816 1019775 2151646 2263667 1330965 1156665 745975 729387 890981 890064 931650 942992 972433 991686 1097604 1097384 5056392 5261966 39.95 71.2 1
13:36:43 2024-01-24 680300 671561 215503 209881 338252 347619 351866 351528 227801 225530 274214 281700 317920 320147 4323986 4689597 6542180 6384867 1165558 1189577 309936 275197 284702 292604 322395 311306 312946 313957 220811 223114 737158 687897 1570039 1510382 466445 463891 682786 682615 851754 838191 895080 894719 939563 961130 925062 1016836 2156279 2283700 1319125 1142451 749705 735988 884304 885463 939536 947738 968856 983035 1094494 1101731 5090929 5246496 39.95 71.2 1
13:36:44 2024-01-24 683116 671556 214951 210684 336595 347865 351866 349340 228084 225147 274214 280558 315411 317717 4310633 4631272 6631276 6368520 1140070 1192173 309971 272964 285811 287297 322920 311560 311515 315802 220123 223114 731186 694335 1554485 1503138 469348 463200 677927 685200 856706 832091 889912 897042 941963 946710 918371 1026124 2160918 2250657 1332558 1147340 743517 731659 889316 885559 931650 947069 979637 987345 1088384 1092628 5003872 5255982 39.95 71.2 1
13:36:45 2024-01-24 677172 671630 215606 210026 337612 346283 355468 350413 228633 225251 273552 281447 314936 321275 4314607 4576721 6560870 6384867 1141701 1189799 311639 273765 284937 286746 320410 312253 311051 314657 220123 223114 735665 696822 1566841 1493269 466782 466229 678888 684715 857923 832522 888922 896066 944707 957265 913182 1019775 2151646 2262039 1325096 1154197 745444 728701 890981 889476 931650 942992 974469 990980 1097704 1091049 5035523 5254276 39.95 71.2 1
13:36:46 2024-01-24 673460 670417 214933 210354 338588 342735 355003 351992 227394 225477 273971 280398 316000 320397 4314607 4634929 6528212 6396656 1158908 1189799 309719 274378 285374 287099 319925 311560 312068 312968 220966 223114 738651 690855 1546828 1510382 466445 466303 682786 685529 855492 834524 892424 894719 939229 962524 922402 1016761 2151646 2283700 1305691 1143264 748717 735559 884304 885463 939536 948408 968819 982334 1094494 1103509 5093933 5244843 39.95 71.2 1
13:36:47 2024-01-24 683145 671635 214893 210530 336737 346883 351974 349765 228049 225182 273936 280094 315446 319352 4327186 4627388 6631013 6377655 1138731 1189799 310224 274376 285927 291258 323639 312777 311559 315358 220123 223741 740891 695327 1554416 1502866 467946 463200 678407 685721 855492 832522 890517 900666 941926 952065 918339 1028394 2160918 2255636 1328720 1146523 744384 732636 893511 884212 930991 948408 977435 989295 1090732 1095905 5009041 5244011 39.95 71.2 1
13:36:48 2024-01-24 672468 667200 214845 211007 338775 344928 355898 349550 228065 223585 274391 280360 315843 322644 4317821 4562932 6565625 6396656 1144972 1192446 311639 274604 284973 289986 320932 312508 311523 314878 220811 223741 734172 696043 1559906 1493918 466477 466559 678888 686496 857923 832091 887318 897042 944744 955579 915166 1019775 2151646 2262076 1329009 1155019 745975 728420 888057 885269 931650 945964 975673 993625 1099634 1097237 5042312 5252475 39.95 71.2 1
13:36:49 2024-01-24 675523 667160 215032 210899 338659 345379 354002 351992 227941 225443 274285 281088 314461 319947 4317821 4647181 6537519 6396656 1165558 1193182 309714 274604 284786 286946 320967 311524 312982 313921 221121 223114 728040 689404 1556335 1510213 466445 465241 682786 682615 852394 838191 893935 892781 938492 961166 925062 1019775 2151646 2283700 1326801 1139637 748853 734788 883051 886266 942307 950949 969887 984363 1094585 1104402 5108528 5245075 39.95 71.2 1
13:36:50 2024-01-24 682827 673271 214147 210824 336737 346883 351974 349800 228228 224903 273971 279578 315446 320330 4314607 4608583 6621661 6368520 1142128 1193182 310224 274148 285811 291294 323411 310580 311778 315580 220123 223584 740676 695327 1569564 1503138 467946 462635 678888 685721 855970 830162 890522 899992 939229 952065 916966 1026161 2160918 2265286 1308897 1147340 744384 735988 894415 885635 931341 948408 980051 987958 1087465 1097535 5011757 5241095 39.95 71.2 1
13:36:51 2024-01-24 673129 667200 214393 209877 338264 345270 354930 350611 228295 223585 273936 280687 314461 320134 4308456 4560549 6546862 6387278 1148668 1189799 310224 274604 284710 291777 320671 311596 311523 314657 220193 223741 755051 693345 1565203 1497102 466740 465241 678617 685529 857314 833307 887846 897264 944744 955579 915166 1016836 2148169 2253901 1332921 1153041 745646 730143 892905 890508 931691 944625 975861 992704 1097456 1094247 5019144 5243096 39.95 71.2 1
13:36:52 2024-01-24 673570 666622 214929 210499 338838 342915 354502 351992 227588 225443 276016 279782 314242 320397 4311668 4628333 6528212 6392094 1160566 1193196 309754 274604 284973 286981 319961 311560 312726 313480 221156 223114 726385 690349 1558454 1507412 466445 466559 682786 684556 855492 836374 891789 894085 939265 962524 924406 1018323 2151646 2284675 1307610 1144523 749705 732853 887447 885352 936958 947159 970632 983736 1094133 1102547 5098205 5238987 39.95 71.2 1
13:36:53 2024-01-24 684306 667263 214703 210863 336466 345903 351974 351708 228135 224746 274007 279703 315191 320821 4311530 4627388 6569860 6384981 1145684 1186023 312112 273765 286262 291330 321643 311596 312982 313444 221156 223114 732679 697814 1582615 1507412 468979 465241 682786 688788 850512 830162 896994 901342 938232 954831 924406 1026124 2170105 2276551 1338316 1136766 742987 733896 890647 886376 934299 946592 976008 982334 1091331 1097237 5060583 5243096 39.95 71.2 1
13:36:54 2024-01-24 672652 667196 214247 211525 337482 344661 355003 349800 227588 224972 274391 278201 317884 321275 4308456 4574519 6593489 6384867 1131495 1189799 309971 272964 288283 291330 319961 314482 311051 314914 220811 223721 735665 698313 1563591 1501007 470384 466559 677927 689802 860399 830162 888922 902307 944744 954831 919344 1022501 2163395 2247214 1413126 1148976 742987 732853 892544 887985 930989 945731 981733 991574 1091287 1087935 4995014 5233718 39.95 71.2 1
13:36:55 2024-01-24 672652 667200 215005 210352 336728 345903 354752 348747 227394 226019 273710 279830 315226 320821 4311530 4626104 6565441 6396656 1153953 1193182 308349 274604 285811 291330 320896 312544 310073 314914 220158 222957 733741 687897 1576550 1509268 466880 465241 678888 682615 860399 837004 887656 894085 948279 962251 918237 1016686 2151537 2259669 1326801 1153902 749705 728701 888115 886559 935682 943453 973081 991686 1097269 1097535 5053361 5245075 39.95 71.2 1
13:36:56 2024-01-24 681238 669729 218934 210347 336195 346883 352010 350894 227553 225635 272717 279830 315446 317529 4317821 4688299 6593605 6378171 1156716 1189799 308063 274219 286248 287203 322333 311560 311997 313957 220158 222801 734172 687406 1578095 1520498 469348 463563 680851 684556 851790 834598 896570 895629 939342 959227 922218 1022614 2157675 2278187 1330639 1138014 746506 733871 883717 883746 938204 948408 970274 982334 1092920 1099907 5088799 5235621 39.95 71.2 1
13:36:57 2024-01-24 679465 667160 214393 210565 335724 347978 351974 349273 228100 224903 273552 278967 314971 318117 4302158 4612915 6621466 6348418 1140463 1189799 309754 272999 286088 291294 322395 310109 311559 314914 219745 223284 747376 696320 1545260 1501681 467983 462546 678654 685721 855362 831783 895289 901098 940897 953301 918764 1028587 2162388 2265286 1332558 1140790 742456 733601 892245 880313 929669 946592 980013 985903 1085301 1094283 5029593 5229985 39.95 71.2 1
13:36:58 2024-01-24 672652 666925 214397 210023 337745 344892 354502 349836 228295 223585 276408 280591 314496 321312 4302316 4560962 6546862 6387278 1147848 1188847 309285 274219 284937 291777 320446 311560 311086 313993 220158 223741 758225 692851 1555545 1495208 465159 465241 678850 686393 858448 834892 891461 898539 944487 959567 913035 1019626 2148590 2259282 1315287 1156665 746506 728835 889377 887981 934299 943883 973081 991686 1097233 1097384 5041772 5239357 39.95 71.2 1
13:36:59 2024-01-24 680790 667164 215637 209842 336702 346883 352010 351708 226919 224937 272717 281447 314496 318501 4314607 4689799 6556197 6384867 1165826 1189799 309719 274639 284502 291366 321620 311052 312068 313957 221156 223114 726385 687897 1558554 1511007 467776 463636 684204 684033 854517 839308 895531 894991 940897 964692 925062 1016836 2154748 2285320 1309529 1142451 749171 734380 886401 885463 939536 946556 970274 983774 1094494 1101499 5083668 5239357 39.95 71.2 1
13:37:00 2024-01-24 680851 667196 215032 210569 336501 345628 354002 349800 227941 224937 273936 279508 317884 318117 4308456 4618115 6631464 6368806 1137529 1189799 310259 273901 287473 291018 322693 311631 310144 315580 220158 221814 742191 694825 1566990 1506710 471463 463746 677817 689441 857849 833706 892735 903327 943965 946710 917770 1028549 2160918 2246432 1330639 1149437 743325 730771 892355 887350 931650 947069 979637 988589 1089669 1089509 4990366 5235621 39.95 71.2 1
13:37:01 2024-01-24 673607 667155 218708 210530 336733 345659 354002 348502 227588 225669 272752 280164 315226 320821 4308456 4614769 6565513 6382722 1152308 1189540 308385 274639 285610 291360 320789 311631 309860 315802 219911 223007 727856 688843 1550212 1508117 468110 465168 678368 683959 861586 837084 886392 894719 947426 961534 920890 1016560 2150117 2256461 1324882 1151081 748637 728184 885822 890774 935512 943028 970311 988123 1100491 1097384 5077238 5235621 39.95 71.2 1
13:37:02 2024-01-24 680553 668781 214397 210859 335689 345903 354002 349442 226884 226369 273552 278465 315481 319352 4311668 4676371 6588682 6375728 1147391 1186023 309971 272964 286759 290813 321678 313813 311528 313706 221253 222275 722901 691844 1558756 1523626 469867 463746 682749 685758 853034 831503 893356 899706 938232 957534 925062 1020151 2160918 2271474 1330320 1138014 745444 733748 885596 883709 936839 946628 974469 982372 1091323 1097384 5066369 5229985 39.95 71.2 1
13:37:03 2024-01-24 673129 667232 214397 211189 335689 345415 355505 349555 227588 224937 273744 278008 316372 319841 4302316 4602296 6612367 6387278 1131457 1189909 309754 273256 287387 287985 319712 313024 310549 314292 220017 223078 734172 696822 1558149 1500296 469867 465058 677447 687812 857923 830332 888922 902269 944744 953447 917733 1020151 2159383 2243688 1340235 1147340 741397 728516 890687 887447 928352 945731 979637 988864 1096048 1090278 5009976 5235621 39.95 71.2 1
13:37:04 2024-01-24 670516 668781 214869 210347 336773 342952 353250 349836 226691 225477 273552 279738 314531 319097 4302316 4628557 6565784 6396902 1155602 1185789 309506 274391 286137 288346 319335 312912 311154 313337 221360 222729 723169 688881 1571560 1507412 467946 466559 680851 685381 857923 838191 887846 894719 943187 955687 920883 1013833 2151646 2257150 1330639 1146523 746506 727255 885596 890994 938204 943028 970311 984502 1102869 1099362 5117016 5245090 39.95 71.2 1
13:37:05 2024-01-24 676082 667160 214397 211229 336466 345903 354002 352028 226919 224972 274427 278513 315446 320367 4311668 4648382 6602815 6378171 1149489 1192384 311354 273623 286615 288202 320789 313148 311854 312790 221897 223078 724914 697038 1567537 1507412 469447 465131 682786 690817 849911 830162 898241 898717 937567 954831 925062 1026124 2164031 2271269 1340235 1134778 742456 734788 890642 882954 933673 946701 976777 983774 1090514 1094283 5051177 5228160 39.95 71.2 1
13:37:06 2024-01-24 671186 667227 214397 210347 337821 342952 355003 350611 227588 223585 274391 280087 314496 319947 4308456 4543936 6556188 6403310 1138769 1189107 311756 272823 285949 288824 319783 312401 311162 314878 220123 223114 734172 696320 1574852 1490851 467211 466559 678888 687289 859752 830162 888922 899992 947426 957534 917770 1021959 2155967 2247824 1298303 1150614 743517 728701 893511 889475 930329 942955 976739 988789 1096825 1092592 5022961 5233718 39.95 71.2 1
13:37:07 2024-01-24 673575 667200 215005 210499 338502 342843 355003 351992 226570 224937 273901 279703 314461 320397 4314607 4637869 6555494 6412387 1154861 1190688 309073 274427 285668 288382 320528 315328 310073 314435 220586 222453 730798 688389 1558454 1507412 467542 466559 680295 684556 857960 837004 888922 894719 944744 955651 920712 1015314 2151646 2259282 1330639 1147340 746506 728701 884931 888810 939536 937615 970237 985165 1102833 1100656 5107611 5239357 39.95 71.2 1
13:37:08 2024-01-24 676306 668786 214401 211194 335689 345903 354002 351920 226498 224972 273936 278207 315411 319738 4305229 4655205 6612603 6384981 1149734 1191647 309577 273815 286839 291018 320932 311524 311523 314590 220776 222141 725224 688881 1562026 1518169 470718 464547 682786 686505 853034 832091 893096 897264 938528 954831 925062 1023094 2160918 2266893 1326553 1133165 743924 732636 889377 882881 934336 946592 973891 981634 1089706 1097384 5051177 5233441 39.95 71.2 1
13:37:09 2024-01-24 671662 669729 214393 211636 337241 342915 355003 349800 227588 224937 276177 277586 315446 321275 4299090 4592270 6626730 6386148 1135196 1186023 310188 272964 287567 287297 320421 312840 310038 315536 220123 223114 732679 695822 1589844 1503138 470384 465241 677927 688788 857923 830162 887680 902307 944002 952065 917118 1024967 2157849 2244737 1334086 1146523 741397 728701 889352 885559 928316 944478 979599 988827 1093682 1090555 4998313 5229985 39.95 71.2 1
13:37:10 2024-01-24 671662 668786 215000 210166 336737 345659 355505 349800 226884 225984 272752 279913 314496 320821 4301160 4617118 6570224 6394137 1151133 1185146 308279 274604 285668 286277 320384 311560 311559 315802 219841 223078 734172 688881 1568827 1503138 466513 465241 677927 684070 860399 835781 886392 894719 947426 960100 917118 1019049 2148477 2256079 1326801 1155842 748717 729387 889377 889475 935665 942992 974469 991686 1098860 1098161 5051177 5243096 39.95 71.2 1
13:37:12 2024-01-24 680856 669734 215303 210534 335959 346614 352010 350365 227553 225984 272682 279738 317738 319352 4313926 4691105 6603135 6377899 1150002 1189393 309250 274320 287167 291089 320967 313813 311635 313957 220811 222453 728618 688881 1568533 1516658 470718 464255 682786 686505 853071 833307 894368 898644 939563 956857 925062 1022367 2157812 2271269 1311517 1136395 745444 734941 888115 882917 935439 946592 973891 982334 1090477 1097384 5060583 5224339 39.95 71.2 1
13:37:13 2024-01-24 671987 667160 214786 211560 336702 342915 355254 349800 227553 224937 274356 278575 316118 320528 4304875 4591308 6621661 6366305 1131420 1189799 309754 273765 287567 288222 320125 312289 310513 315136 220158 223114 724914 692836 1603451 1510757 470718 465241 678407 688788 857923 830332 888477 903298 943334 946710 916467 1023585 2159383 2243688 1378616 1146939 741397 728876 888723 887350 930329 947069 981033 990274 1093682 1090555 4983048 5224339 39.95 71.2 1
13:37:14 2024-01-24 671712 668781 215307 210196 336737 345903 355003 347412 226640 226091 275468 280275 315306 320184 4311034 4612915 6556188 6375728 1150554 1189799 308208 274604 285811 291294 320704 311306 310109 315580 220088 222801 726385 686915 1554007 1506080 466880 465241 676968 682615 860399 837004 886392 894719 947426 961130 918423 1016836 2148590 2255543 1326801 1153376 748104 728701 887484 890397 936330 937615 970311 988827 1097269 1097384 5051177 5233718 39.95 71.2 1
13:37:15 2024-01-24 678819 666137 214854 211002 335720 346883 353748 350607 226640 226160 273411 279368 316035 318683 4301639 4678978 6603103 6368520 1147848 1188075 310695 272893 286822 291428 320967 311524 311051 312968 221502 222801 724619 692836 1573507 1508856 470384 464972 682786 687776 851754 832522 895717 897738 937567 956181 926377 1023094 2160918 2266893 1302273 1133971 744384 733564 888207 883019 936330 946592 976202 981634 1089706 1096607 5058400 5226256 39.95 71.2 1
13:37:16 2024-01-24 672945 668772 214397 211609 339018 344602 355898 349693 227766 225339 274285 277903 315747 320901 4302158 4574519 6602815 6377899 1132524 1189762 311131 272893 286759 291294 319665 314482 310797 314399 220158 223114 734172 698313 1554573 1494934 470384 466559 678407 688788 857960 830162 888922 902658 946084 954831 916966 1022876 2154708 2246872 1336396 1150063 742456 728701 894816 888144 929667 945064 979637 988864 1096048 1091085 5011757 5227522 39.95 71.2 1
13:37:17 2024-01-24 671983 669614 215159 210583 338122 342771 355753 350714 226744 226003 274249 280307 315782 321048 4308456 4628259 6574332 6392094 1151449 1189799 308385 274184 285811 291366 320896 312544 310109 314914 221001 222957 724619 687897 1558454 1508117 467946 466559 678888 684556 860399 838191 888922 894719 948279 961130 916280 1016873 2150117 2257680 1334717 1153376 748104 728701 888341 892258 935476 937651 972387 990980 1098590 1098938 5051177 5238987 39.95 71.2 1
13:37:18 2024-01-24 681313 669587 215459 210870 336551 346883 353893 350679 226744 226230 275505 278950 315446 319352 4304875 4688488 6593489 6377622 1150039 1192335 308349 273765 287365 291223 321680 311560 311997 313635 220811 222453 730798 688881 1566139 1517088 471463 464583 682786 686505 853034 834524 895717 898539 940897 955579 925062 1021640 2154785 2271269 1339736 1138014 746506 733748 885596 884207 936980 946628 973891 982334 1093719 1097384 5064024 5235411 39.95 71.2 1
13:37:19 2024-01-24 677223 670669 214960 210394 337821 346565 354967 349585 228036 224937 273552 279703 316143 318573 4302158 4617555 6621466 6366570 1139792 1189799 309936 272964 286248 290813 322920 311560 311051 314914 220123 223114 731186 694335 1546681 1503138 469681 465426 677927 685758 857923 832522 891789 898717 944039 946674 918423 1026161 2160918 2251285 1332558 1146523 744384 731563 892245 885463 930329 947738 979637 987345 1088384 1093941 4997522 5231670 39.95 71.2 1
13:37:20 2024-01-24 673972 670674 215262 209986 337612 342591 354502 349836 228330 224590 275859 280975 314461 321275 4302158 4544533 6546862 6377899 1141701 1189762 310259 274184 284737 291849 319961 311341 311051 313957 220158 223427 753464 694335 1582349 1491948 466513 466559 679616 685236 857923 832091 887846 898539 944744 955579 915816 1019775 2154312 2254427 1322963 1151736 743517 728701 893239 891626 930329 943028 976777 990748 1097704 1093540 5013933 5235411 39.95 71.2 1
13:37:21 2024-01-24 671031 670417 215236 210490 337241 342915 353781 351177 226605 225845 276018 279738 316546 320821 4302316 4624687 6551521 6384867 1152308 1188888 308349 273800 284973 291411 320446 313019 309856 315092 220158 222453 724619 686915 1555602 1506342 467211 465241 678888 684556 859789 837004 888288 891780 946084 955723 919679 1018323 2151646 2257680 1330639 1147340 748104 728701 885684 887851 938204 943215 972020 990040 1107003 1102056 5106373 5244843 39.95 71.2 1
13:37:22 2024-01-24 677297 669255 215005 211229 336230 346700 354502 350858 226814 225635 273971 278465 315341 319425 4302316 4657852 6593489 6377899 1146574 1189799 311166 272964 286723 291294 321357 311596 312032 312968 221502 222957 726385 696320 1564432 1508073 470051 465241 682786 688788 851754 830878 897634 898717 938232 957867 926377 1026161 2163993 2271269 1313370 1134778 742456 733748 889719 884835 935682 953756 980013 985103 1091479 1096461 5062332 5228160 39.95 71.2 1
13:37:23 2024-01-24 673335 667196 214817 211527 336431 345576 355254 349800 227941 225530 273936 278504 315481 320330 4302158 4614815 6621466 6368520 1134830 1189799 309754 274184 287603 291223 320967 312289 310144 315580 220123 222971 731186 692836 1581112 1501681 470718 464583 678137 687776 857923 831931 890485 902658 944002 952065 917118 1026124 2157547 2255543 1330639 1147340 744588 733711 892868 887530 932982 948226 978715 991280 1088347 1094425 4997008 5226256 39.95 71.2 1
13:37:24 2024-01-24 674867 670821 215000 210609 338564 345659 355003 351033 228649 224903 275786 281053 314971 321312 4302158 4551997 6546862 6378171 1141701 1189941 311166 273765 285009 287391 319961 312544 311559 315092 220158 223114 735665 696320 1570116 1493918 466550 466559 680851 685758 857960 831503 887703 898354 946084 955615 915816 1022726 2151646 2257680 1330965 1150063 745646 730699 894540 890545 931576 944794 978019 988640 1097493 1094425 5011605 5233718 39.95 71.2 1
13:37:25 2024-01-24 671625 666574 214996 210530 338149 342843 353250 351992 227050 225477 273588 279743 314971 320172 4299090 4625832 6537546 6396656 1158878 1189909 309285 274184 285846 291582 318994 312324 311997 313004 221346 222801 730798 688881 1553018 1507412 467946 467220 682786 686017 857923 836410 890610 893083 941260 963240 922402 1015351 2151646 2268502 1307014 1146976 747782 731775 885679 889336 939390 945964 972238 986548 1100454 1101768 5102025 5231889 39.95 71.2 1
13:37:26 2024-01-24 680073 669624 214330 211185 336737 345296 354502 352028 227941 224590 274391 278854 315446 320367 4302158 4628078 6574839 6373350 1144575 1189799 311202 272999 286450 290885 320967 311087 312512 312968 220846 223114 739161 697316 1567543 1505967 469385 465241 682514 688824 851754 830162 895717 901342 938232 954831 923591 1026124 2160918 2272155 1313370 1137578 743517 733528 890642 884051 934963 952443 976739 983029 1088127 1095832 5040459 5220468 39.95 71.2 1
13:37:27 2024-01-24 671699 666934 214393 211671 337245 344928 352262 349872 227588 224937 276250 278008 315446 321312 4292964 4571270 6593489 6366608 1130653 1189799 309971 273573 287720 290813 320446 312799 310109 315536 220811 223114 727856 694825 1578554 1503138 470718 465899 678407 689276 857923 829573 887638 902658 944671 952065 917118 1025500 2163836 2247532 1370940 1149795 742456 730773 895089 889243 931691 947269 981733 990274 1097704 1091049 4987616 5228160 39.95 71.2 1
13:37:28 2024-01-24 673607 666930 215334 209872 336733 345903 354502 347733 227756 225635 272717 280591 314496 320594 4302316 4605390 6556188 6373350 1151957 1187854 308349 274639 285093 291366 320967 311596 310109 315802 220088 222801 724619 686915 1547848 1506342 467578 465241 677927 684070 862165 837004 888922 894719 947426 962251 920928 1019116 2153069 2258064 1281242 1153902 749705 728701 888115 892258 936568 937651 972020 990980 1100454 1097000 5060583 5228160 39.95 71.2 1
13:37:29 2024-01-24 680626 666690 214996 211229 336195 346138 354002 350858 227623 226404 273552 278971 315922 319389 4302316 4686454 6593489 6373350 1150039 1192335 309285 274184 286759 291294 321942 311560 311523 314692 220811 222488 730048 688881 1602681 1517267 470718 462873 682514 683784 854280 834561 895080 897116 940787 957388 924801 1024881 2154603 2268465 1322786 1141262 746506 734788 885596 882917 940966 946664 973775 984502 1092907 1100459 5066369 5216890 39.95 71.2 1
13:37:30 2024-01-24 674364 666975 214845 210534 335715 345903 354752 349555 227623 224972 276287 278889 316397 318865 4299090 4618115 6621466 6366608 1138442 1185183 310224 273765 286284 287225 321942 311631 310579 315536 220123 223114 732679 693345 1557660 1503138 470384 463927 677927 685758 856706 833632 893733 902381 945549 951993 921039 1031054 2163929 2265707 1330639 1146523 745169 733748 895089 885463 931650 946592 978865 990116 1088384 1092628 4990426 5224339 39.95 71.2 1
13:37:31 2024-01-24 671662 669463 215005 209837 338224 344855 354502 349800 228199 223551 273901 280556 314426 321312 4299090 4537455 6546862 6377899 1141701 1189799 311166 274376 285035 286711 319925 312253 311269 314621 220776 223114 738651 696320 1576540 1493918 466477 465936 680332 687370 860749 834187 890638 899817 946571 960247 915631 1021809 2159213 2259282 1310729 1152256 747247 731812 893511 892258 931378 944179 973891 991686 1097604 1098938 5033234 5243096 39.95 71.2 1
13:37:32 2024-01-24 675523 669255 214734 210494 338739 342879 352010 351956 226884 224903 273517 279703 314426 320205 4305229 4631272 6518789 6377899 1160566 1189799 309719 274148 284679 286911 320410 311052 312726 313409 221121 222765 737158 691349 1529930 1508117 466777 467073 686639 685344 857800 836820 895289 894572 943573 965703 922218 1016724 2151646 2266827 1322963 1145707 746712 729387 887216 889736 939536 947069 973081 987102 1100454 1098514 5107611 5235621 39.95 71.2 1
13:37:33 2024-01-24 678409 666934 214401 211592 336737 346393 354002 352028 227553 224903 276214 278950 315411 320821 4305229 4615142 6584253 6366570 1146500 1189799 311166 272928 286723 291258 320896 311596 311778 314392 221502 222609 729327 695823 1594925 1512352 471463 464985 685664 690423 853539 834299 897848 901098 938085 957534 926377 1025463 2163836 2268502 1324670 1133165 745169 734941 889377 884193 935665 946592 976008 982334 1091250 1097384 5048981 5224339 39.95 71.2 1
13:37:34 2024-01-24 671662 667191 214393 211520 337482 344855 354029 349800 228036 225600 274391 278456 315411 321275 4295850 4562017 6593551 6377899 1134919 1189799 311131 272893 286723 291571 318675 312983 311051 314878 220123 223114 735665 698826 1575520 1496161 470237 467882 679777 689129 861925 830088 890788 903902 947426 956436 918258 1024881 2157776 2250062 1328720 1152256 743517 728701 894779 889440 930329 945731 979637 990980 1097604 1092359 5004150 5224339 39.95 71.2 1
13:37:35 2024-01-24 671391 668781 215005 210494 337210 342555 353745 351920 226884 225600 273936 279703 315411 321275 4295850 4611355 6560870 6377899 1153953 1189762 308349 274184 285811 291499 319961 313239 310544 314657 221253 222935 726069 689257 1553559 1510628 469112 467882 681993 686467 860362 838191 888124 894719 946084 962896 921638 1016000 2151237 2257457 1328720 1150063 748852 728701 887212 891442 936802 937651 972387 990003 1103651 1098938 5047812 5229985 39.95 71.2 1
13:37:36 2024-01-24 678856 669468 215005 210934 335684 346883 354002 351389 227553 226142 275127 278971 315446 318828 4299090 4685025 6579561 6366608 1160018 1189799 307813 275025 285811 291018 322395 313813 311783 315284 220873 223477 735665 687897 1587979 1521819 469112 463673 682749 684556 852998 837597 895442 897545 940897 955615 925062 1023500 2157776 2280463 1328720 1138014 747828 735309 885559 884170 940202 946628 973081 985328 1094458 1098514 5067819 5224339 39.95 71.2 1
13:37:37 2024-01-24 675301 669724 214849 210534 335653 346638 355003 349237 227588 224937 273936 279703 316143 318305 4295850 4599570 6612140 6348305 1137716 1189799 309936 274148 286436 287832 322347 313813 310802 315472 219982 223706 724914 695323 1556639 1505967 469164 463818 678888 685721 857651 833595 893063 898681 943297 950958 920384 1029127 2160918 2252882 1332558 1147340 745444 733155 893511 885463 931650 948408 979562 988789 1088091 1093978 4975933 5224339 39.95 71.2 1
13:37:38 2024-01-24 675250 667160 215298 210170 337210 345016 354002 349237 227906 224937 272717 280591 314496 320821 4295850 4544533 6537537 6368520 1147810 1189762 309940 274776 285560 288752 320753 312365 311600 314734 220052 224020 753108 693830 1556709 1500296 466513 466559 678617 687407 859752 834524 889815 898539 948954 955651 916222 1021997 2157849 2259282 1334877 1151736 745975 730254 893511 889476 931650 945027 976739 994557 1097604 1097384 5029741 5229985 39.95 71.2 1
13:37:39 2024-01-24 673533 669468 215005 210930 338775 342915 354002 351956 226884 224937 275395 279791 314461 320433 4299090 4616502 6509561 6384867 1161066 1194083 309940 274356 286105 287007 319783 313352 311854 314469 221670 223078 730798 688881 1587597 1508117 468979 468472 682786 686505 857923 837004 893944 896627 942630 963921 922402 1019775 2154708 2268502 1305837 1145707 746506 729633 887484 888181 939536 946561 973081 985941 1102869 1101731 5105495 5231802 39.95 71.2 1
13:37:40 2024-01-24 675227 667155 214401 211159 336737 346393 354752 351992 227906 224903 274391 278854 315191 320294 4302158 4640719 6584253 6375484 1149136 1192224 311024 273623 287221 288418 320504 311453 311818 313742 221812 222765 732821 695823 1583544 1512427 470718 465241 683542 689802 855087 834524 898274 898717 939563 957534 926134 1026049 2167074 2271269 1328720 1134778 743517 733205 890981 885463 935000 946628 976739 982334 1090514 1097384 5041772 5224339 39.95 71.2 1
13:37:41 2024-01-24 672862 667200 214052 211002 338775 342591 355505 350329 227588 225477 274391 278854 314971 322334 4295850 4539739 6603170 6384753 1135196 1192384 310047 274199 288148 287976 320753 312983 311015 315358 220776 223114 737158 694825 1604603 1506342 470718 465241 680026 690817 857960 830162 889778 903939 944707 952101 917118 1025356 2157547 2254427 1334477 1147340 743530 731563 893239 887350 931650 948408 982433 989262 1089669 1092664 4990289 5224339 39.95 71.2 1
13:37:42 2024-01-24 675523 666948 218862 210306 337517 345903 354502 348711 228100 225984 275395 280678 314936 321275 4292786 4586633 6556008 6375615 1151095 1190688 309144 274883 285431 286711 320896 311560 311523 315248 219876 224020 737645 690855 1553555 1500612 468501 466376 677927 684556 860399 834561 888873 898539 948770 955687 917118 1019003 2148590 2256079 1322963 1156665 749429 729350 889641 888144 935665 945731 974469 993139 1099639 1099717 5047571 5233718 39.95 71.2 1
13:37:43 2024-01-24 679301 669241 218735 210170 336702 346883 354002 350894 227906 225600 272682 281018 315411 319090 4305229 4680124 6565535 6348192 1166113 1192384 309250 274568 284502 291366 320611 313591 312583 313921 221121 223114 724914 686915 1571780 1515319 466147 464583 682786 684556 854615 839381 895736 894719 939192 960064 925062 1022726 2151646 2280463 1336396 1138014 748717 735830 885559 884207 940870 946628 973081 983029 1094494 1101426 5069988 5224339 39.95 71.2 1
13:37:44 2024-01-24 676003 669724 215032 210530 334750 347486 354502 348747 227588 224937 273517 279508 315446 318305 4289725 4603306 6607820 6348555 1142943 1186023 310224 274184 285811 288513 322478 310544 312726 314914 220123 222935 745837 696320 1547220 1503138 468646 463891 681546 687776 854886 830162 895717 902621 941224 956181 919679 1029127 2160629 2269623 1334477 1144077 744454 735309 894145 884207 931650 946664 979599 988827 1088384 1094283 5008638 5216890 39.95 71.2 1
13:37:45 2024-01-24 671662 666975 214393 210499 337781 342915 354752 350611 227553 223551 276679 279738 315362 321768 4290553 4547984 6570224 6380295 1133577 1189762 310882 272823 286687 291705 319477 312983 311051 315284 220873 223114 732679 698313 1570158 1495208 470718 467220 678888 689802 860399 830162 888873 903939 947426 956181 916966 1023131 2159383 2246872 1311486 1150063 743517 727491 894816 889476 930329 944515 979637 991686 1097604 1092628 5004592 5229985 39.95 71.2 1
13:37:46 2024-01-24 670674 668777 215032 210530 336773 342915 354312 351389 227718 225635 273971 280230 315446 321019 4304466 4614769 6565512 6387278 1159122 1192150 309683 274148 286092 291366 318675 313388 311523 314657 221311 222801 730056 688881 1551050 1506636 469311 465930 681818 686505 858777 838191 890462 894719 944744 960064 922365 1016798 2154708 2265286 1307720 1146523 748104 728320 885596 890811 939536 945731 973081 987345 1103688 1099907 5098205 5233718 39.95 71.2 1
13:37:47 2024-01-24 676593 668786 214393 211220 336737 346138 354002 351992 227553 225408 277183 278645 316154 320074 4304875 4641212 6569860 6375866 1149027 1187743 310188 273729 287756 288949 321906 311596 311997 314435 221311 221892 722901 691349 1597691 1515582 470718 465241 683829 686766 855492 834524 895717 898717 939192 957534 927036 1026161 2163836 2268015 1317136 1134778 743517 733269 888057 885559 935665 946664 976739 983029 1089742 1097384 5033234 5214960 39.95 71.2 1
13:37:48 2024-01-24 671662 667124 214393 211852 336737 344892 353250 349836 228014 225775 275637 278610 315306 321165 4306800 4605390 6612630 6348532 1138066 1190614 310082 273765 286687 290813 321942 312508 310615 315580 220123 223427 743707 693840 1570740 1503138 470718 464583 678407 686766 857923 832091 891752 901305 944707 953447 917770 1029127 2160918 2252784 1328720 1146523 742456 731563 892245 887350 931650 949324 981733 988827 1091323 1091085 4978224 5214960 39.95 71.2 1
13:37:49 2024-01-24 674867 669734 215307 210352 336737 345369 354785 348987 227661 226125 275615 280416 315341 320447 4301601 4593184 6546858 6366721 1151095 1186023 308349 274639 284973 291705 320386 311596 311559 315580 220088 223741 735665 688881 1562688 1503138 466513 466229 677927 684556 860638 835781 887230 897264 946932 961497 917118 1019049 2151646 2257680 1324882 1156665 748717 731014 890642 888810 935476 945731 973853 993139 1100491 1100496 5032366 5233718 39.95 71.2 1
13:37:51 2024-01-24 680553 669734 218929 210284 338778 347500 353748 350750 227766 225530 275615 280878 315271 319170 4295850 4671204 6556197 6366608 1163257 1193182 309754 274639 284902 291822 322395 310615 312982 313993 220846 222971 726385 686915 1559638 1512358 466550 464583 684454 684556 853071 839381 895829 891780 939229 962560 926377 1020151 2156008 2285320 1317206 1142451 749705 735922 885684 885559 940870 946592 970311 985903 1096048 1103399 5075768 5220613 39.95 71.2 1
13:37:52 2024-01-24 681313 672236 214821 210912 337402 347619 351830 349657 228509 225496 276726 279989 315782 319352 4292786 4613365 6574615 6350075 1142943 1190614 310948 274411 286383 291781 321906 310580 313017 315092 220158 223584 744298 696320 1545652 1503138 469348 464583 681818 687812 852998 830162 895717 903778 939192 954831 919679 1031369 2160918 2268502 1309603 1143264 744384 736875 894890 884170 931650 952333 981733 988086 1088384 1097384 5032366 5223780 39.95 71.2 1
13:37:53 2024-01-24 674119 672070 214973 210389 338668 344747 355468 350679 228474 224799 275091 280556 314496 319912 4291687 4534663 6556188 6377899 1137629 1186060 311929 273729 285699 287059 319676 312289 311559 314914 220811 223114 734172 696320 1552904 1493918 467946 467220 680369 687776 860127 832522 889146 901851 947426 959227 915631 1020114 2157849 2256079 1322963 1152556 744384 728835 894890 890811 931650 945064 978205 988864 1097604 1096338 4990101 5242739 39.95 71.2 1
13:37:54 2024-01-24 673192 669734 214969 210429 338633 344420 354967 351776 227378 225443 273552 279508 314496 323095 4295850 4617589 6537546 6387278 1157253 1189799 309250 273800 286347 291705 318735 312544 311051 313004 221311 222551 732270 688881 1573670 1509555 468979 465240 682514 686505 857923 837004 891789 897375 944707 963204 922402 1015351 2151237 2259282 1330639 1147340 746506 728701 885684 887851 939536 943028 973081 988864 1105255 1100139 5099831 5235411 39.95 71.2 1
13:37:55 2024-01-24 678892 668908 214290 211018 336587 346283 354002 351956 226849 225320 276948 279198 316400 320294 4292964 4645933 6569935 6359440 1147391 1190614 310224 272964 286687 291499 320967 311596 311523 313480 221537 222957 730798 692836 1561447 1510213 470718 465241 684241 689276 852998 833934 897634 898754 936468 956181 926377 1029127 2160918 2271269 1313370 1136395 742987 735830 890981 884207 934336 953008 979637 983029 1089742 1097535 5027906 5216546 39.95 71.2 1
13:37:56 2024-01-24 673388 669724 214214 210828 337754 344928 355003 349872 227941 225530 275004 278819 314496 320418 4290553 4568024 6593489 6368806 1134755 1189799 310695 272928 287828 291294 319641 312544 311827 314914 220811 223114 734172 698313 1562881 1499656 470718 467220 678888 690854 860638 830162 889146 903939 947426 956509 916966 1022367 2157849 2243688 1336396 1149795 742987 728871 894816 888181 930329 947069 982433 993663 1099267 1094044 4976095 5225978 39.95 71.2 1
13:37:57 2024-01-24 673091 669724 215334 210490 337482 345906 354821 349519 227553 225669 272752 279804 314936 320938 4299090 4591966 6537537 6348418 1149489 1189799 308349 274639 285071 291366 320932 311596 311778 314914 219934 223985 745837 691863 1574910 1500296 467443 466559 678617 685529 860399 835781 888514 898650 948770 955687 917118 1019775 2148169 2264246 1330965 1155842 746506 729528 889352 887851 931650 945964 977142 994370 1100725 1098828 5030589 5233718 39.95 71.2 1
13:37:58 2024-01-24 675523 666898 214854 210525 339545 345478 352010 352028 227588 225443 276055 280024 315398 320172 4292964 4616502 6509561 6375728 1156642 1188884 309285 274184 285811 287391 319701 312324 312032 313693 221502 223114 729327 690386 1560929 1508073 467247 465240 682786 685758 856706 837004 894513 894498 943334 965284 925062 1019775 2151646 2274493 1331546 1143264 749710 733711 888115 886266 939628 949813 972020 985141 1097604 1103217 5089609 5226256 39.95 71.2 1
13:37:59 2024-01-24 682284 671076 214321 210530 336702 345903 351938 350647 228049 224764 274356 278998 315411 320367 4289725 4582325 6556188 6350075 1144575 1189799 311202 273765 286486 291705 320682 310651 313935 313921 221346 223114 731186 697316 1573171 1505967 469385 465241 682786 689313 852123 830162 896994 901342 938897 952980 924406 1026161 2160918 2271269 1334477 1138014 742456 736512 895089 885005 933019 951911 981620 987253 1088273 1097004 5033234 5218036 39.95 71.2 1
13:38:00 2024-01-24 673335 669724 214880 211891 336195 342591 355756 349555 227941 225286 273971 278042 315446 320367 4288389 4599798 6602865 6348532 1138028 1186023 309789 273800 286459 287001 322431 311560 311051 315580 220088 223114 740676 694335 1579288 1503138 470051 463927 679333 685758 857314 832128 891826 898354 944474 952101 916317 1028394 2160918 2251285 1324882 1147796 745646 734941 895456 885389 933636 949751 979450 991280 1091479 1094210 4981779 5224062 39.95 71.2 1
13:38:01 2024-01-24 673603 667160 215032 210372 338157 344928 354002 349836 228330 224937 273552 281018 314496 321312 4289725 4534062 6537537 6371242 1137629 1189799 311893 272964 285846 291510 319477 313813 311086 314148 220193 223114 734172 697316 1565650 1491948 469446 467220 680851 687812 859789 830162 890448 901305 947426 955651 916317 1022036 2154748 2250732 1298303 1153902 745646 730773 895089 892410 931576 944918 980051 991574 1097604 1094283 5016523 5226256 39.95 71.2 1
13:38:02 2024-01-24 671987 669463 215005 210525 337817 342879 354502 351956 227403 225320 273552 279830 315191 320101 4299090 4616502 6528212 6382722 1157253 1189799 310007 274219 285846 286746 318994 311596 312982 313701 221537 222957 729327 688881 1552624 1509143 467983 465567 683578 685236 858411 837004 893170 897264 944039 964602 925062 1016873 2156008 2274149 1310780 1147340 748637 730773 888078 893045 941399 945549 973081 988123 1105255 1105933 5107611 5235621 39.95 71.2 1
13:38:03 2024-01-24 677297 667173 214401 211220 336702 346393 354002 352028 226919 225007 274427 278430 315481 321042 4283612 4633366 6574839 6348381 1149846 1189799 310224 273765 288018 290885 320967 311560 312032 314914 221156 222141 731869 691844 1575086 1512358 470718 465241 685103 687776 855492 833970 895717 899992 938528 955579 926302 1028549 2166926 2268502 1305971 1134704 745646 733564 890902 885315 936995 946701 976777 984991 1092907 1098938 5037338 5216890 39.95 71.2 1
13:38:04 2024-01-24 672960 667196 214854 211220 335724 345415 355003 349800 227623 224972 274130 278008 315481 320104 4289725 4586243 6603170 6348305 1138066 1189799 310188 274376 287127 287203 321870 312508 310797 315802 220158 223584 732679 694335 1564223 1503822 471463 463952 678888 687776 857923 832091 891752 906772 944671 955831 920003 1031496 2163929 2247214 1322786 1147265 744580 732853 892245 887981 931650 949324 982320 990199 1091250 1092628 4985338 5214960 39.95 71.2 1
13:38:05 2024-01-24 672321 669734 215307 210308 336737 345659 354002 349870 228295 225251 272717 281080 314496 320821 4286471 4558496 6528212 6348343 1140032 1189762 311639 274148 285058 286711 320384 311560 311523 314878 220811 223427 730063 696320 1542121 1493918 467211 467551 681818 687252 860399 832522 890826 901024 948954 960874 921039 1024112 2159213 2253610 1324882 1153079 743517 728393 891950 886559 931691 945027 979637 988789 1097704 1093978 4975670 5213018 39.95 71.2 1
13:38:06 2024-01-24 669140 667835 214996 210525 337469 344334 353745 350858 226849 225600 273517 279708 314936 320330 4286471 4605263 6542180 6348305 1151133 1188038 308314 274604 284973 291294 320410 311596 310109 315802 220052 222708 725581 687897 1543439 1505006 467909 464940 678617 685043 861623 839658 888735 898185 950080 962970 921039 1018824 2151046 2256461 1324882 1156665 749705 731009 890642 888144 935439 945731 973161 996664 1100454 1098938 5032366 5214960 39.95 71.2 1
13:38:07 2024-01-24 680753 669259 215307 210161 335689 346883 352010 350858 227588 225443 273256 280360 314936 318378 4286471 4674828 6518278 6349763 1163891 1190614 309719 274184 284231 286711 320932 310615 312726 313921 220811 222957 724914 688386 1577285 1508117 466477 465241 682786 684371 855970 840855 895568 894572 943573 963776 924877 1019626 2157776 2280463 1321184 1144077 750776 735272 888115 887350 940870 949961 970274 983029 1097604 1103363 5075768 5214960 39.95 71.2 1
13:38:08 2024-01-24 682275 667196 214401 210490 337245 346883 351974 349514 228100 224903 274163 279482 314936 320330 4283414 4599570 6570216 6330110 1144017 1189799 310913 273729 286213 291294 321381 310615 312982 313921 220158 223741 745837 696320 1552835 1506080 470051 465022 684204 690423 855399 832522 898480 903151 940861 957424 924877 1028357 2165533 2273710 1313370 1138014 744384 736875 892245 884856 934336 954147 981733 983029 1091287 1097384 5032366 5220613 39.95 71.2 1
13:38:09 2024-01-24 672652 667196 215005 210525 338260 344892 355003 350858 227553 223585 274391 279703 315685 321312 4286471 4524504 6546862 6359141 1131962 1188918 311166 272682 287172 291705 319701 313019 310579 314914 220811 223321 734172 698313 1543527 1497114 470497 467809 680815 689654 861586 831931 891424 904805 947279 957534 917002 1022367 2163836 2247824 1311486 1150614 743517 731873 894816 889476 930329 946400 981733 991411 1097604 1092628 4977336 5207525 39.95 71.2 1
13:38:10 2024-01-24 670076 668786 214786 210490 338778 342915 353250 351141 226884 225635 273517 279587 314461 320330 4283612 4616502 6546862 6377899 1155602 1189195 309285 273800 285811 291705 319441 314482 311484 313921 221502 222453 732270 689753 1550804 1514701 468832 467882 682749 686505 859752 839866 893372 894719 944707 963204 923518 1019154 2151646 2262076 1307720 1147381 746506 728835 885596 889513 939536 946800 973081 985941 1103688 1100175 5094565 5224339 39.95 71.2 1
13:38:11 2024-01-24 676970 669250 214397 211185 336702 346393 354002 351438 227394 224937 274391 278659 315411 319841 4278865 4645196 6574839 6346920 1149027 1189799 310405 273765 286723 287203 320967 311524 311086 314148 221063 222623 722285 690210 1560588 1518814 470644 465204 682749 688460 856007 834524 895717 898644 939192 960247 927695 1026124 2160918 2270387 1334086 1134778 745975 733711 888115 885005 935476 946664 976739 983774 1092907 1098938 5041772 5205582 39.95 71.2 1
13:38:12 2024-01-24 671662 668786 214397 211185 336190 344892 355003 349555 227588 224937 274356 277779 317920 320821 4280360 4568505 6574615 6359141 1131155 1185987 309719 273517 287603 287207 319676 312769 309860 314626 220563 223478 732679 694825 1591495 1505639 470608 466486 679333 689765 857960 830162 890448 905913 946718 953410 917770 1024626 2163993 2241396 1370940 1147340 742456 728871 894145 889243 930329 947069 982433 992863 1096048 1091012 4957123 5214960 39.95 71.2 1
13:38:13 2024-01-24 670076 668777 214710 210347 336737 345903 355254 349273 227588 225827 272752 280164 314936 320821 4283612 4601622 6546858 6368520 1150628 1193293 308349 274219 286034 288847 323326 313245 312048 314770 220705 223078 709870 688881 1571524 1510270 469447 466559 680332 684556 860399 838314 890190 893753 948098 961130 923628 1019499 2151646 2259282 1330639 1150259 748637 727364 885689 888480 940202 945731 973081 988827 1106039 1100139 5083024 5216890 39.95 71.2 1
13:38:14 2024-01-24 678580 668786 214401 211189 336195 346393 354002 351082 226849 225635 273936 278465 315446 319352 4278865 4674993 6584253 6346920 1156716 1194083 308103 274391 286472 287976 322252 311453 311890 314770 220634 223078 735665 688268 1567420 1520498 470718 464583 682154 686505 854244 838786 895829 894424 940897 962524 925062 1023131 2156241 2281874 1334477 1140449 749785 735830 885596 886266 940870 946701 973081 984465 1096048 1103363 5066369 5214960 39.95 71.2 1
13:38:15 2024-01-24 678856 667187 214996 210863 336221 345334 355003 349273 227941 224972 273971 279738 316653 318342 4280360 4594076 6603014 6346920 1142038 1192635 309976 274849 286481 288012 322777 311417 310909 315694 220634 224020 727856 694335 1564876 1503138 471463 465273 678888 687216 857923 833307 895251 903939 944707 953483 918339 1029127 2163993 2256079 1311486 1147340 746506 735835 894145 885463 931650 946592 979637 988864 1088164 1094283 4961444 5211241 39.95 71.2 1
13:38:16 2024-01-24 674867 669259 215238 210343 337754 345903 354002 348711 227941 225286 272717 280626 314496 319965 4289725 4567875 6528212 6375380 1148218 1190414 309612 274497 284924 288824 320753 312401 312539 314399 220088 222067 754280 692357 1580588 1497225 467174 466559 678888 686505 859672 837004 890485 897372 948770 955651 917118 1019775 2150117 2253938 1340746 1158474 748637 729423 890981 891626 935665 945731 973891 993139 1100454 1099717 5026023 5216890 39.95 71.2 1
13:38:17 2024-01-24 678005 669292 214401 209691 337482 346148 351974 351690 227588 225443 273552 280626 313515 320821 4286471 4613745 6499413 6364349 1156085 1190688 309108 274007 285668 288915 318958 311560 312032 312391 221191 222623 729327 692340 1562124 1507412 467211 467220 684690 686393 856706 837004 893226 894461 941963 963921 925062 1016836 2151646 2277722 1337282 1142451 749705 733711 885596 887087 940202 948408 969583 983029 1097604 1103363 5064910 5214960 39.95 71.2 1
13:38:18 2024-01-24 680856 667200 214397 210534 336979 346638 351938 349836 228295 224555 273552 278610 314496 320330 4283414 4593116 6574873 6353308 1142793 1190688 312130 273623 286248 291705 319641 310580 313823 313778 220957 223584 736130 696320 1552045 1504745 470384 464912 682786 689313 853034 831931 897279 902658 939192 954831 919716 1028394 2160645 2264804 1334477 1145707 744384 735830 893511 884207 931650 946664 981733 988827 1088384 1094247 4990289 5205582 39.95 71.2 1
13:38:19 2024-01-24 671987 671044 214996 210347 338264 344892 354502 350858 228100 223585 274163 280456 314461 321312 4283612 4524504 6556170 6367283 1134112 1189762 311166 272964 286817 291705 319712 314706 310797 314399 220811 223114 731902 698826 1587367 1493646 470718 465240 679850 689838 860399 830162 887870 903939 948098 957534 918990 1021640 2157849 2248466 1332558 1150100 743854 728320 894816 892258 931654 945731 979637 991686 1097604 1092961 4973629 5204820 39.95 71.2 1
13:38:20 2024-01-24 672385 667160 215000 210534 336773 345659 353675 348466 227588 225984 273552 280129 314496 320104 4284512 4560049 6528034 6367283 1141701 1182666 310259 274184 284830 289185 320410 311524 311559 313993 220193 224056 755051 694335 1567681 1493083 466880 464912 678888 686459 857960 834524 890485 898681 945512 955615 915668 1020151 2154708 2257680 1319125 1152556 745444 729387 894890 890774 931650 945064 976777 990980 1097000 1096607 4990025 5207525 39.95 71.2 1
13:38:21 2024-01-24 672579 667840 214991 210565 338811 342879 354002 351956 227394 225635 273552 280052 314242 320172 4291687 4605390 6555494 6375842 1150591 1190748 310295 274376 285775 291161 319712 311631 312121 315586 220957 222801 721719 686915 1555962 1507412 467946 466559 678888 684556 860909 838786 887846 894719 948098 961166 921058 1019775 2151372 2256079 1303953 1149208 748717 727255 887484 892074 938204 943028 973081 988864 1104471 1097000 5069988 5214960 39.95 71.2 1
13:38:22 2024-01-24 674877 668561 214393 211229 336221 345903 354002 349836 226498 225635 273552 278610 315699 320277 4289323 4650491 6584253 6347309 1151171 1189762 308349 273765 286723 291028 320682 311368 311086 313957 220158 222141 722638 688881 1566599 1517267 470718 465241 682786 685758 855492 834598 895829 897079 939229 955579 925900 1024626 2160918 2266893 1335969 1136395 745444 733835 888207 884927 938204 946664 976008 983774 1091360 1097498 5038172 5207525 39.95 71.2 1
13:38:23 2024-01-24 671987 667124 214401 211551 336431 342915 354752 349519 226640 225426 276250 278382 315677 320381 4279918 4572684 6613239 6359141 1131532 1188075 310007 273658 287077 287211 319996 312289 310144 314914 220123 223114 722891 694327 1577063 1503138 470718 465241 677927 689802 860399 830162 890485 905066 946754 954831 917770 1026124 2159383 2243688 1378616 1147340 741397 729387 894890 887981 930989 947069 983835 991686 1094494 1091049 4966631 5207249 39.95 71.2 1
13:38:24 2024-01-24 669710 668781 214996 209997 336773 345415 355359 349268 227115 226160 276079 279598 314831 319957 4286037 4586121 6536657 6348277 1146991 1185918 309998 274411 284937 286781 319961 311596 311523 314914 220811 222067 753464 693840 1569005 1493918 468110 467220 678888 685758 857960 834561 891311 898044 947426 955723 916259 1021268 2151646 2262076 1334877 1158314 747782 731563 892245 889550 934336 945731 976465 992264 1098860 1098938 5015792 5216890 39.95 71.2 1
13:38:25 2024-01-24 675523 669280 214401 210284 338592 345649 351722 351704 227448 224868 274093 280451 315736 321165 4286471 4606116 6490910 6348532 1155972 1185987 309754 272999 284973 287216 319441 313541 312104 313480 220811 222801 737158 690386 1560644 1507412 466550 467551 683095 683784 856099 837004 894443 894719 941999 963921 926104 1019049 2151646 2280463 1330965 1143264 749705 735401 885684 885559 942875 946592 970311 985328 1096048 1105743 5062753 5216890 39.95 71.2 1
13:38:26 2024-01-24 681313 671122 214826 210904 339258 347374 351830 348639 228154 224833 274249 279633 315271 319425 4274260 4594867 6546862 6349763 1144575 1189799 310375 272999 286472 291411 319641 311123 313273 313004 220158 223114 740676 697316 1554059 1506342 470051 465241 682712 688824 852998 831931 895834 901665 938960 954831 922402 1026198 2160918 2271269 1332558 1144077 744626 735830 894618 884207 931650 946701 981733 987845 1088384 1096607 5008638 5210288 39.95 71.2 1
13:38:27 2024-01-24 673634 669546 214028 211049 337612 342699 354930 349621 227890 225461 275055 278562 314426 321275 4278865 4571753 6602957 6348305 1131420 1189762 310397 273729 287608 287607 320896 312508 310544 315580 220123 223114 732679 693830 1601327 1503138 471463 465899 678888 689765 860399 831931 891274 903939 944707 954120 918423 1025319 2159383 2241433 1382454 1147340 741397 729387 894145 888212 931650 948408 983835 991686 1094458 1090206 4973629 5215305 39.95 71.2 1
13:38:28 2024-01-24 673570 670007 215610 210359 337541 345722 353857 347519 227378 225565 272682 280421 314426 320294 4286261 4580938 6537493 6349763 1148614 1188001 308244 274568 284902 291741 320410 312777 311015 315580 219710 223114 725581 688881 1556613 1501406 467909 466559 678888 684556 862235 837004 888922 898539 950117 962488 919730 1019775 2150117 2256079 1319125 1156665 749705 729387 890010 889512 937017 942992 973161 993102 1099602 1100496 5033562 5219429 39.95 71.2 1
13:38:29 2024-01-24 677408 669734 214897 209693 338077 346247 351506 351317 227518 225251 273936 281201 314286 320257 4286471 4624298 6495453 6349763 1160566 1192335 309719 273729 284795 286711 320410 311052 312032 313409 221121 223114 727856 690855 1545177 1509555 466477 467220 684727 684556 856706 839381 894368 894719 942755 965284 925062 1016798 2151646 2277722 1319228 1144077 750240 733711 887711 887350 940202 948408 970274 987478 1097332 1106718 5080150 5216546 39.95 71.2 1
13:38:30 2024-01-24 682627 670674 214702 210354 336702 346883 351902 349800 228014 224833 274320 279423 314461 318689 4289725 4603375 6546862 6340384 1143758 1189762 309976 272928 286450 291294 320932 310580 312982 313921 221050 223584 747376 696818 1542932 1505105 469348 465241 682786 689276 852998 832522 897634 903261 939156 956181 920984 1029127 2160645 2268502 1334477 1144077 744384 736875 894145 884134 931650 952056 982433 990003 1089955 1099874 5018674 5207113 39.95 71.2 1
13:38:32 2024-01-24 671000 669729 214361 210530 338229 344855 354821 349657 227518 224833 275233 278889 314461 321812 4277092 4525391 6537537 6359141 1135196 1189799 312077 272928 286347 292528 319665 313777 311051 314878 220158 223114 730063 698313 1546044 1493646 470718 467882 680332 689802 861011 831931 889150 903939 948770 955579 920984 1022367 2157849 2250062 1309603 1152519 744384 730254 894816 893525 931654 947306 981453 995086 1097530 1095979 4996273 5208549 39.95 71.2 1
13:38:33 2024-01-24 669651 668748 215000 210730 337331 344855 355250 350329 226849 225950 274285 280360 314936 320330 4286471 4601622 6537537 6368520 1155602 1189799 309250 274184 286342 291705 319701 312508 310109 313886 221466 222765 724619 687897 1552835 1507412 469348 465930 682301 686505 860399 839381 890411 896627 946222 961130 922329 1019775 2151646 2259282 1332558 1150026 749705 728701 888202 893774 941636 947306 974394 988677 1105620 1102019 5056773 5214960 39.95 71.2 1
13:38:34 2024-01-24 680343 669546 215307 210789 336440 346883 354002 349800 227413 226335 273517 279423 315446 318828 4280360 4664478 6574901 6340384 1150666 1189799 310368 272964 286804 291258 321870 311524 311742 314399 221240 222609 730063 688881 1573308 1518814 470718 465241 682786 685721 855492 836967 895717 899817 939192 957534 927695 1023131 2160645 2268502 1337853 1138014 746506 737036 890200 886266 941003 953118 980051 984363 1094585 1103619 5056970 5209094 39.95 71.2 1
13:38:35 2024-01-24 675409 670679 214845 210530 334680 346846 355003 349273 227906 224903 273901 279473 315446 318342 4277092 4581026 6593489 6340384 1138442 1188038 309683 273729 285909 287203 321906 313221 310109 315802 220088 223584 730063 693840 1547710 1502866 470718 464912 678888 687216 857923 832681 891785 901305 944707 952101 918954 1029127 2160918 2249654 1332558 1151081 745646 734418 895089 887295 934940 950386 982283 990087 1092994 1094210 4966527 5204474 39.95 71.2 1
13:38:36 2024-01-24 671662 666939 215088 210354 337750 344892 354502 349836 228295 224208 273936 280556 314242 321312 4276816 4524617 6537537 6348343 1135158 1186023 311603 272928 286687 286994 318958 314919 311051 314657 220621 223114 734172 698313 1585697 1496458 470718 467000 680815 691073 861623 831931 889183 903939 948279 956181 917002 1024626 2160918 2249131 1304122 1151081 744580 732332 894779 890508 933019 948336 982320 993102 1097332 1093401 4980744 5205582 39.95 71.2 1
13:38:37 2024-01-24 670527 669255 215005 210490 337205 345903 355505 349800 226884 225984 273517 280052 315376 320330 4280360 4601622 6537537 6368520 1153953 1187854 309643 274376 286213 291741 319925 313239 310109 314657 221156 222453 727519 688881 1581075 1509555 469385 465930 681818 686017 861623 839381 889966 897264 947426 962524 924369 1018285 2157547 2263250 1305837 1153902 750776 731292 890605 894550 941003 945731 973124 991686 1105255 1102837 5043164 5220613 39.95 71.2 1
13:38:38 2024-01-24 680107 666898 215000 211011 336195 346393 354002 350894 227115 226019 273936 278854 315411 319090 4286471 4661775 6584253 6343731 1156716 1187707 308314 274376 286736 291294 321942 311596 311997 313957 220811 223114 735665 688389 1568805 1521578 470718 465241 682786 686505 855933 838191 897634 898539 939229 955615 927473 1026967 2163836 2273338 1315215 1141262 747782 735683 888298 885463 940870 946664 976702 987253 1094458 1101731 5054524 5214960 39.95 71.2 1
13:38:39 2024-01-24 676826 667011 214996 210521 334706 346883 354002 349519 227941 224937 273936 279738 315446 319083 4274260 4598000 6593489 6321039 1140070 1189799 310188 273765 286172 291018 322884 313258 311523 315802 220088 223114 731186 695823 1565423 1506080 470384 464583 680786 687776 857923 832717 895080 903298 947331 959227 923628 1033751 2163929 2268928 1309603 1146976 745646 736875 894816 884835 931650 953756 982433 989935 1088384 1097384 5015233 5205305 39.95 71.2 1
13:38:40 2024-01-24 671662 667232 214393 210653 338766 344928 355003 350365 227553 224555 274199 279708 314426 322224 4270994 4525391 6528212 6359141 1135158 1189799 311639 272964 286338 291777 318994 313703 311086 314626 220811 223114 734172 698313 1572847 1490851 470446 467882 680851 689802 861623 831931 891311 905066 948549 959421 921039 1021885 2157209 2247936 1315253 1150026 745113 729482 893253 890517 930968 948408 982433 991724 1097530 1092628 4983048 5207525 39.95 71.2 1
13:38:41 2024-01-24 670994 668786 215000 210166 337210 344928 353781 350858 226884 225984 273936 279738 314936 320294 4280360 4597851 6537537 6359141 1150390 1188038 308349 274376 285775 291416 321731 312508 310073 315358 220811 222957 719819 686915 1552624 1508117 469348 466559 680332 685529 861248 839658 891349 898283 950044 964692 922181 1021118 2154603 2259282 1307720 1150100 749705 730699 888198 889146 940202 945731 975127 990980 1105255 1101463 5062016 5214960 39.95 71.2 1
13:38:42 2024-01-24 677817 667840 214397 211189 336195 346358 354002 351425 226849 225984 274163 278854 315446 319316 4277308 4641993 6574874 6349763 1153353 1189799 308314 273765 287243 291227 321906 311087 311997 314914 220811 223371 735665 688881 1569354 1519420 471722 465241 682675 688423 857190 839658 898199 901242 943573 962288 926266 1028549 2160629 2285320 1340235 1143669 750776 737490 885684 885559 942307 953438 974469 987345 1096825 1101695 5053361 5211241 39.95 71.2 1
13:38:43 2024-01-24 676863 667196 215005 210855 335689 347619 354002 349237 227588 224937 274550 279961 315411 318081 4277092 4587271 6588995 6345234 1140070 1189730 310224 274184 285949 291223 322431 310615 311086 315358 220088 223114 740676 694335 1546228 1511058 471463 464985 681271 689932 857886 834299 893583 905066 944524 954649 919605 1029423 2160918 2259245 1313370 1147340 746506 734788 895727 887350 933636 948226 981733 990980 1089706 1097384 4966631 5205582 39.95 71.2 1
13:38:44 2024-01-24 675830 667119 215610 210161 337482 345903 354502 348466 228295 225635 273552 280591 314461 320821 4283414 4558496 6528181 6349763 1144693 1189799 310695 274184 285187 291778 321011 311596 311778 314657 220158 223741 758225 694335 1544215 1492750 469447 468509 680815 688460 861925 836080 893372 898845 948623 959227 917770 1024300 2159312 2259282 1329009 1156665 747782 732853 890650 887851 934336 947069 976702 992301 1099675 1099446 5013555 5211241 39.95 71.2 1
13:38:45 2024-01-24 676224 668781 215005 210490 338537 345088 352010 351956 227553 225600 273971 280129 314461 322334 4280360 4595749 6504927 6375842 1155602 1185146 309719 273800 286423 291499 318994 313496 311086 313921 221502 222765 723169 690249 1572700 1511702 469201 469210 684727 687482 860362 839271 894011 897264 944707 963921 924730 1018248 2151646 2262076 1328720 1147340 748717 729423 887747 889513 940202 947069 973081 988864 1103688 1101731 5079394 5214960 39.95 71.2 1
13:38:46 2024-01-24 674841 666898 214401 211037 336737 345903 352010 351956 226919 224903 276642 278624 315951 319352 4274042 4608843 6560870 6345234 1146574 1189835 310224 272928 286687 291206 320896 311524 311523 313406 221289 222935 738651 694825 1558678 1511702 470644 466522 686188 689129 854790 833897 897751 899632 939342 957461 927695 1029127 2163993 2268502 1328436 1134778 745514 733968 890010 885463 935512 952884 976739 983774 1091323 1098938 5032366 5198160 39.95 71.2 1
13:38:47 2024-01-24 671031 667128 214251 211220 337482 342915 355505 349800 227588 225251 274427 278236 314496 320821 4270994 4540707 6565523 6349763 1130880 1188075 309754 272964 288044 291022 321584 313209 310802 314626 220563 223078 729327 696822 1555233 1504894 472020 467882 680332 691307 860675 830162 891349 903485 948098 953729 917002 1027852 2157849 2246336 1328436 1147340 742987 729487 893253 888709 930329 947738 982433 993139 1097604 1092359 4975933 5205582 39.95 71.2 1
13:38:48 2024-01-24 671391 668781 215000 210530 336773 345613 353745 350329 226919 226019 273517 280129 315411 320330 4277092 4595787 6528212 6362167 1150311 1185146 308349 275197 286226 288752 320682 314482 311890 315694 219947 223706 734172 688881 1555032 1506710 467909 467220 680369 685529 864039 838463 890826 898008 948345 965703 918914 1021231 2151646 2259282 1326801 1156665 750856 731563 890642 890774 938204 945731 976008 993750 1103651 1100139 5030143 5214960 39.95 71.2 1
13:38:49 2024-01-24 680337 666970 215485 210310 336737 346883 351974 351425 227782 225477 275358 281482 314461 319352 4280360 4652284 6509503 6344202 1163891 1194181 310664 274776 284688 289050 321727 313221 312583 314505 221014 223078 724914 688881 1580350 1509555 467247 466229 686151 684371 855492 839381 897358 895629 943297 963921 926377 1024272 2156241 2283700 1330639 1140449 749710 735922 885684 885559 940870 952847 973081 985903 1096825 1103363 5055531 5211241 39.95 71.2 1
13:38:50 2024-01-24 678818 667191 214401 210530 335689 346883 352010 349273 227747 224937 273971 279738 315446 317856 4280360 4587545 6602957 6337434 1140402 1194083 309865 273623 286257 288422 322454 312924 311890 315658 219982 223741 740676 695327 1551198 1503138 470237 465241 681334 687776 857651 834855 895717 904422 944039 953765 920368 1031369 2160918 2263680 1334477 1147340 745975 735830 894890 885463 931650 946701 982433 988864 1088127 1097114 4963085 5205582 39.95 71.2 1
13:38:51 2024-01-24 673340 667124 215303 210170 337754 345576 354502 349836 228330 224937 273552 281250 314461 321048 4277092 4529152 6518886 6365893 1138769 1188995 311532 272858 285668 288919 319783 312365 311600 314621 220811 223114 734172 697316 1546751 1493918 467946 465930 681546 690423 861555 832091 889922 900987 947426 955651 916317 1020151 2154312 2246224 1334477 1152556 743517 729350 894816 890811 931650 945731 981733 994557 1097604 1093437 4985338 5205582 39.95 71.2 1
13:38:52 2024-01-24 669688 668516 214393 210310 336737 342843 355003 351425 226884 225443 275395 278889 314496 321312 4277308 4597851 6527890 6348230 1151133 1189614 308208 274234 285668 288435 321609 312508 309856 315536 220158 222453 732270 687897 1550748 1507412 469348 466600 681271 685529 860299 839381 888910 896627 945559 963921 922365 1022726 2151646 2257680 1330639 1150063 749705 728557 887484 892111 940202 943178 973081 990274 1106039 1100139 5071442 5211241 39.95 71.2 1
13:38:53 2024-01-24 677334 667840 214854 211189 336195 345903 354002 350894 226884 225669 273517 278430 315446 318865 4274260 4639334 6584306 6362167 1153677 1187596 308208 273765 286723 290885 320575 311341 311783 314292 220776 222453 735665 688881 1569641 1518924 470718 465241 682786 685721 856435 837004 898274 898717 941963 959227 926134 1026124 2160918 2264804 1328436 1133971 744384 733835 890735 885559 935476 946701 979599 982293 1091323 1098938 5025184 5198160 39.95 71.2 1
13:38:54 2024-01-24 671432 668781 214397 211229 337754 344565 353250 350611 227588 225286 274427 278624 315191 321768 4274042 4550494 6593685 6338986 1136817 1189762 309719 272999 287365 290822 321537 312508 310073 315358 220811 223114 732679 694327 1597259 1503138 472057 465241 678617 689838 857960 832128 893231 904954 947426 954831 917002 1029127 2160629 2256079 1332558 1147340 746581 733748 894816 887981 931650 946628 982433 991724 1091287 1096607 4962982 5207525 39.95 71.2 1
13:38:55 2024-01-24 673607 667006 215485 210310 337754 345903 354002 348747 228135 224972 275358 280626 314461 320367 4276088 4531537 6537359 6359141 1135158 1189799 311639 273552 286723 291777 319441 312544 311051 314804 220908 223741 734172 697316 1546786 1490851 469779 465930 680851 689838 860399 831503 890494 903298 948770 955687 917039 1023538 2157849 2252882 1324882 1152556 746231 729387 894816 892074 931650 945731 979637 991724 1097269 1096607 4983354 5205582 39.95 71.2 1
13:38:56 2024-01-24 672652 666867 214849 210534 338766 342915 355003 351992 227368 225635 273936 279799 314496 322497 4285547 4596011 6546751 6368558 1155781 1193108 309683 274148 285811 291294 318994 313245 311274 313957 221502 222488 721719 688881 1570348 1510006 470051 467735 682786 685236 860899 839381 892424 897264 946084 963921 923749 1016873 2154708 2262076 1310780 1146523 748637 729387 888115 892074 940598 947069 973081 988827 1103688 1103363 5079394 5207525 39.95 71.2 1
13:38:57 2024-01-24 676863 668786 214401 211185 336466 345903 354002 352028 226919 224937 274391 278645 315236 319805 4278253 4631629 6565532 6346958 1150666 1189799 308349 272964 288666 287666 320932 310651 311051 313957 220776 222488 729327 688881 1578463 1518814 470718 464912 684167 685758 855492 837004 895717 898008 941693 955615 927695 1025393 2160918 2266893 1315215 1138014 746506 735830 888473 885065 938204 952092 976739 985613 1094494 1097000 5033348 5201869 39.95 71.2 1
13:38:58 2024-01-24 674864 667200 214397 210983 334750 346393 354502 349273 228014 225426 276287 279972 316259 317972 4270512 4586633 6584164 6331005 1140501 1186060 310118 274270 285954 291330 321942 311787 312032 314590 220123 223584 730063 695823 1546534 1503138 470446 464583 681818 688788 855492 832091 897022 903939 943334 956181 922402 1031496 2160918 2268502 1309603 1146523 746506 735830 894816 885467 931650 952092 981733 988864 1088127 1094283 4950801 5201869 39.95 71.2 1
13:38:59 2024-01-24 673607 667002 215005 210196 338573 345659 355359 350607 228992 224764 274249 281110 314831 320938 4273304 4522545 6536729 6330186 1132268 1187743 310913 272964 287163 291366 319477 312760 310833 314914 220846 223114 734172 698313 1571836 1498166 470718 465930 680851 691344 860945 830162 890485 904954 946932 956857 919408 1024626 2159383 2244626 1313370 1150100 743395 729423 897361 889513 931650 945188 982433 993139 1097604 1092692 4966527 5198160 39.95 71.2 1
13:39:00 2024-01-24 669724 668786 215298 210756 337505 344638 356747 351384 226744 225880 274285 280024 314831 319891 4270994 4585729 6537537 6366521 1152308 1186023 308349 274219 286056 291366 320671 314593 311166 315358 220811 222957 727304 687897 1586813 1507412 469385 466889 680851 686017 860945 839381 888514 897264 948308 963921 922402 1021268 2154708 2258564 1305837 1150100 749785 729423 890010 894048 940202 945731 973775 990980 1106039 1100175 5054787 5207249 39.95 71.2 1
13:39:01 2024-01-24 678585 669582 214862 211690 338778 346810 354393 350679 226709 226195 274249 278714 315747 319170 4283414 4658338 6574901 6354014 1152496 1193293 308279 274148 286687 288273 321906 311560 311997 314804 220811 223114 735665 688881 1568810 1521578 472455 465241 682786 686207 855492 838786 899397 897005 941890 955615 927695 1028062 2157776 2271233 1332203 1137204 748361 735309 890642 885467 939536 952056 978865 985178 1093645 1100496 5033234 5215305 39.95 71.2 1
13:39:02 2024-01-24 680828 671771 215236 210831 336525 347865 354393 349304 228253 225461 274249 280094 315376 317820 4278865 4581026 6565553 6330657 1144575 1185987 310877 273729 286248 291499 320896 310326 312982 314399 220123 223741 745837 697316 1558602 1503138 470718 465241 682786 689802 854716 832522 898274 903939 941187 956857 921638 1030596 2160918 2268502 1313370 1144077 745514 737397 894779 884798 935000 954111 982433 988048 1088384 1097461 5011567 5200271 39.95 71.2 1
13:39:03 2024-01-24 671515 671159 214294 211680 339107 344710 355680 350396 227890 225408 274356 278055 314716 320557 4276862 4549973 6579285 6349763 1131962 1189762 310188 273729 287603 287809 320410 312508 310073 315358 220776 223114 734172 694825 1613119 1505967 472057 467551 678888 691307 860399 830162 891752 905866 948954 954831 918266 1029861 2160918 2250062 1311486 1147340 744384 733674 894315 889243 934299 948408 983835 991686 1093374 1094210 4972585 5207113 39.95 71.2 1
13:39:04 2024-01-24 675830 669729 215574 210354 338061 345722 354502 348430 227553 225635 272717 282848 315271 320294 4274042 4577667 6528181 6349763 1150311 1189799 310368 274639 285049 291777 322190 311560 311488 315802 220267 223741 740676 690386 1594706 1503138 467909 467220 678888 686505 862848 837004 889146 899929 949687 962488 916929 1019775 2151372 2256079 1324882 1158314 750240 731526 890647 889476 936802 948408 978168 994557 1102051 1103004 5018674 5216546 39.95 71.2 1
13:39:05 2024-01-24 681042 671439 215418 210324 337683 346883 351974 351389 227626 226125 274214 281608 314461 320330 4278865 4600101 6499413 6375842 1155744 1185146 309719 274376 286266 291741 319665 313239 311523 313957 221537 223114 724619 688881 1562921 1510355 470384 467279 682786 685721 860399 839381 893059 897264 947426 963921 927695 1019775 2157776 2262076 1334477 1147065 748717 729423 888115 892111 941636 947069 974469 990786 1108580 1105112 5077954 5211560 39.95 71.2 1
13:39:06 2024-01-24 678892 670924 214845 211194 336431 346638 354498 350714 226779 225635 274356 278430 315411 319061 4276816 4630074 6565625 6330595 1150002 1185987 308349 273765 287567 291234 321870 312777 311778 314435 221121 222765 735665 688881 1566599 1519420 471722 465241 682786 687216 856706 838191 897634 898681 940713 955651 927036 1025356 2159383 2274493 1339736 1138014 746581 735830 888115 885463 939536 953719 979275 984953 1097221 1100459 5032852 5205582 39.95 71.2 1
13:39:07 2024-01-24 674841 667164 214996 211243 337821 346883 354752 349765 227941 225251 276250 280921 315446 318081 4269378 4579627 6551525 6331005 1143758 1189762 310882 273538 286490 291294 320896 310580 313422 313886 220776 223741 745837 697316 1544867 1505967 470718 465241 682786 690817 854244 833114 898274 903939 941224 957534 922365 1030596 2165259 2273523 1309603 1142414 745444 737921 894779 885635 935682 956500 985052 990824 1090667 1099643 5018636 5196203 39.95 71.2 1
13:39:08 2024-01-24 671987 671880 214223 210967 338193 344892 355003 350329 228119 225741 274391 278430 314461 321275 4270994 4518963 6546862 6349763 1133489 1189799 310877 272893 287693 291705 319665 314706 311051 314914 221156 223584 730063 697316 1565693 1497893 472057 465930 680815 691835 861623 831931 889796 903939 948770 957534 919679 1023094 2157849 2246872 1330639 1150026 743517 730106 897643 891720 934262 947629 982320 993735 1097493 1096266 4964210 5199450 39.95 71.2 1
13:39:09 2024-01-24 675250 669724 215485 210166 337210 344602 353957 348711 227588 225635 272717 280325 314426 320330 4266114 4511378 6514144 6349763 1140070 1182666 311639 272964 284937 287796 319406 311596 311051 314399 220158 223114 734172 696320 1538281 1490851 467946 467403 681818 688517 860399 833270 889778 901305 947568 958889 919642 1025069 2157776 2250062 1330639 1153376 745646 732258 897643 893045 931576 946959 979450 992952 1100415 1096534 4968531 5203625 39.95 71.2 1
13:39:10 2024-01-24 671662 668786 215005 210908 339739 342879 353250 351920 226884 225635 273517 280017 314426 321996 4264670 4588526 6509503 6359141 1153916 1189799 309471 273765 285909 291294 318958 312544 310109 313921 221121 222453 732270 687897 1553626 1508483 470014 465966 682786 686505 860399 839381 890717 897375 946754 963921 922402 1016836 2154434 2263250 1305837 1147796 749927 731812 888110 893277 942344 947592 975823 990824 1105218 1101731 5079080 5198160 39.95 71.2 1
13:39:11 2024-01-24 676790 669587 214401 211516 336190 346393 354002 351920 226570 225669 274163 278430 315411 319352 4270994 4627388 6556188 6340384 1150666 1189799 309250 273729 286844 287611 320967 311989 311961 314399 220811 222765 730048 690855 1566508 1518814 472057 466229 684062 687739 855970 836374 896994 901851 941926 955615 927422 1028394 2165381 2272562 1320903 1135144 747247 735162 890605 885315 941003 953793 978131 982991 1094458 1102690 5018826 5197372 39.95 71.2 1
13:39:13 2024-01-24 675781 669259 215000 210343 334680 346883 354502 348747 227588 224937 273971 279895 315411 317978 4270994 4581026 6598420 6331005 1137144 1189799 310224 272964 285998 291231 322622 311306 311051 315580 220088 223741 729134 695327 1569830 1503138 470384 464912 679850 687739 857923 832091 893876 901493 946754 954120 919642 1033751 2166926 2259669 1309603 1148976 747782 733624 895820 887976 933636 946592 979637 990786 1091509 1094210 4961906 5195926 39.95 71.2 1
13:39:14 2024-01-24 674775 669734 214849 209938 337790 345379 354002 349836 228649 224711 273552 280626 314207 320821 4264670 4514536 6518789 6329833 1136817 1186354 311385 272928 285610 291679 318958 311596 311051 314333 220776 223114 734172 696320 1543022 1493918 470118 465930 680851 688788 860399 832522 893059 900987 948770 961497 920890 1024731 2160849 2256461 1322963 1153902 747782 732332 893253 890774 931617 945731 979450 991686 1097269 1097384 4994744 5196203 39.95 71.2 1
13:39:15 2024-01-24 672615 669250 215000 210170 338264 342879 354502 351992 227648 224937 273936 279703 313550 322334 4259892 4587545 6527495 6349763 1149734 1189799 308279 274148 285058 291294 320896 312253 309856 315802 220776 222957 724619 687897 1595135 1507412 469348 467220 680815 685529 863425 839381 889109 897716 949933 965703 922218 1021118 2153069 2259669 1263655 1153902 749705 728329 888115 894793 940524 945695 974469 991686 1105255 1103509 5018826 5211241 39.95 71.2 1
13:39:16 2024-01-24 680300 668786 215307 210525 335676 346883 354002 350894 227553 226335 272717 279738 315411 318342 4269378 4640145 6494731 6330110 1160566 1185146 309754 274148 284461 286981 320410 311306 312946 313921 221311 223114 737158 691844 1535694 1509555 467909 467882 686151 686017 856706 839658 896570 898185 945985 966577 926266 1018862 2154603 2275389 1303953 1145707 748104 732636 891471 889476 940870 946556 973161 989821 1102869 1102547 5069988 5205305 39.95 71.2 1
13:39:17 2024-01-24 678892 669734 214401 211260 336702 345903 354002 351992 228100 224711 276642 278889 314496 320104 4267714 4596302 6546858 6340384 1144054 1185987 311166 273729 286687 291089 320932 311560 311961 313693 221537 223114 735665 696320 1548562 1510213 470718 466559 684098 692394 855970 837270 900723 903151 940897 960247 929639 1030940 2168559 2274493 1336396 1137204 745367 736875 892245 885463 935439 954676 979637 985165 1092907 1098938 5013555 5188794 39.95 71.2 1
13:39:18 2024-01-24 672385 669259 214397 211525 337210 342915 355003 349519 227553 224972 274812 278008 314971 321275 4260005 4563506 6574578 6331005 1138442 1189799 310224 273800 286651 291294 322598 311270 311051 315802 220123 223584 739161 694335 1553626 1505967 470718 464985 681271 690423 859979 834892 894893 903151 946571 955648 922351 1032105 2160918 2258871 1328720 1149795 746506 735830 894816 889243 934336 946664 982433 991686 1089706 1097114 4954791 5196203 39.95 71.2 1
13:39:19 2024-01-24 673607 667232 214996 210135 337754 345833 354502 348747 228649 224937 273552 281097 314461 320821 4267950 4516149 6509561 6348418 1140070 1187196 311202 273765 285093 286581 319665 311560 311051 314914 220811 222935 734172 696320 1566254 1496615 469447 469210 682440 690423 861586 834892 894011 904422 950080 961130 916317 1022367 2156997 2247936 1330639 1153376 744384 732853 894595 889183 931650 947069 982433 994707 1097269 1094247 4983048 5196203 39.95 71.2 1
13:39:20 2024-01-24 669688 668270 215000 210534 337473 342879 355505 351425 227553 225635 275979 279703 314496 321275 4267950 4594578 6509561 6359141 1152308 1188884 309250 274184 285811 291434 319441 312508 310109 313957 221346 222453 726069 689257 1556392 1511007 470789 469210 682749 686505 862811 839308 893372 894314 947426 963921 925062 1023538 2156241 2262076 1309603 1149795 749705 729505 887577 889183 940870 947306 974469 988827 1106824 1102510 5069988 5198160 39.95 71.2 1
13:39:21 2024-01-24 677297 667840 214401 211185 336737 345903 354002 351956 226656 224937 274356 278430 314936 318464 4274042 4618115 6556188 6340384 1147391 1189799 309250 272964 287482 291223 320646 311560 310477 313957 221063 222275 728618 690745 1556671 1518814 472728 466522 685701 689441 856932 838191 895717 901209 941963 959042 929015 1028357 2163993 2270541 1311517 1136395 746506 735830 889382 885463 938204 952092 978865 983029 1094494 1096964 5026023 5196203 39.95 71.2 1
13:39:22 2024-01-24 673984 667196 214393 211154 335653 346114 355003 349237 228100 224972 273552 279120 315411 318342 4264670 4559991 6593717 6312060 1136334 1188075 310188 273729 285846 291411 322657 313332 311783 315328 219911 223734 729693 695822 1560929 1506710 470571 465095 682477 690423 857923 832128 895187 902051 944524 956181 920984 1031369 2163395 2268502 1311486 1144077 744454 736875 894816 885463 931650 953438 982433 991686 1088091 1097384 4971123 5196203 39.95 71.2 1
13:39:23 2024-01-24 672652 666975 215005 210347 338291 345415 354752 350611 228330 223585 276250 280360 315947 321275 4264670 4507499 6518886 6330110 1134386 1182666 311166 272893 286284 288996 319193 314595 311493 315500 221050 223078 734172 698313 1563184 1496346 470608 469210 681818 690854 860909 829977 891185 903939 947638 955615 920928 1029583 2157849 2259846 1330639 1153376 745169 729423 894816 892111 931650 947069 982433 993848 1097306 1095832 4983048 5196203 39.95 71.2 1
13:39:24 2024-01-24 671662 668781 214854 210521 337719 342915 353781 351992 227683 225443 273936 279738 314936 321768 4270994 4584777 6518886 6348343 1153677 1187854 309037 274356 286235 288513 320421 313352 310437 314734 221395 222765 727519 688881 1554701 1510213 470384 466622 682301 685236 865306 839381 890485 897264 948770 965703 924406 1019775 2156241 2260473 1332558 1149795 749705 729423 888115 894683 940870 947069 973775 990274 1106824 1103094 5069988 5205582 39.95 71.2 1
13:39:25 2024-01-24 678073 667831 214393 211229 336230 346627 354002 351956 226849 225669 274163 278854 315191 319352 4270994 4630903 6556188 6348532 1152158 1193326 309471 273936 287459 288012 320825 311489 311854 314220 220670 223078 731477 688881 1579388 1519420 472212 466376 684417 687216 855492 837004 899139 905747 941963 955615 926170 1026161 2160629 2271269 1341619 1138014 746586 735830 889377 885463 939536 952092 978168 984465 1094494 1100496 5022961 5188794 39.95 71.2 1
13:39:26 2024-01-24 676483 666903 214698 210560 334710 346638 355003 349273 227588 224937 276287 279738 316686 318117 4264670 4578259 6569823 6337434 1140402 1190684 309612 274042 286141 287571 321763 313813 310655 315428 220088 223114 731186 694335 1563184 1507412 472057 465241 679887 687812 857923 836080 894443 903298 947426 954831 919679 1029423 2160918 2257224 1309603 1147340 746581 733748 894816 887981 934336 948226 982433 991686 1090514 1095832 4959440 5192497 39.95 71.2 1
13:39:27 2024-01-24 673905 667155 215303 210170 337754 345903 354002 349273 228295 225443 272717 280626 314461 320367 4270994 4539739 6509561 6356782 1141347 1187310 311060 274042 284830 288824 319299 313703 311051 314435 220811 223584 734172 697316 1560412 1493918 468683 466622 681818 690423 861555 834524 890485 902658 946932 955687 916966 1020188 2156241 2260473 1313368 1153376 746506 731009 894816 892111 933636 947069 978205 994557 1097306 1096696 4991178 5196203 39.95 71.2 1
13:39:28 2024-01-24 673340 668777 215000 210534 338537 342519 354002 351992 227553 225286 273588 279703 313550 319947 4259892 4585259 6536653 6367283 1151133 1190688 309108 274462 286705 291705 320671 312289 310109 315580 220908 222957 732270 687897 1585738 1508073 470118 467809 681271 686017 862165 839381 889815 897264 948039 963921 922365 1022726 2151646 2262076 1330639 1152556 750776 729387 889104 894793 940202 945064 974469 990786 1106824 1100175 5018826 5207249 39.95 71.2 1
13:39:29 2024-01-24 678892 668777 215303 210983 336195 346883 354002 350894 227941 226335 272752 279738 315411 318865 4264908 4654510 6565535 6338986 1160566 1192533 308279 274639 286342 291258 322168 313813 311890 314289 221121 223114 731902 686915 1584561 1521578 470446 465241 682786 686505 855492 839381 901126 897264 941926 955687 926377 1025500 2160918 2277196 1332203 1140790 748361 735830 888115 885463 940870 954147 976739 985239 1096048 1100175 5040778 5192497 39.95 71.2 1
13:39:30 2024-01-24 676863 666975 214397 210569 335715 345370 353781 349800 228071 224972 273552 278889 315481 318865 4269454 4578834 6560825 6329553 1142943 1189799 310224 273765 286360 288621 321870 310109 312982 314435 220158 224020 757405 696818 1555130 1503138 470718 465241 682786 689802 856706 832091 897634 903939 941963 957534 921711 1031369 2160918 2268502 1312664 1144077 745444 737407 894816 885463 934063 954822 982433 988827 1088384 1098550 5009976 5192497 39.95 71.2 1
13:39:31 2024-01-24 671509 667263 214397 210560 338300 344928 355003 350858 227623 224590 275233 279939 314496 322269 4272741 4544747 6574927 6349763 1129850 1184307 310011 273658 288265 291428 320446 312508 311606 315106 220908 223114 715376 694825 1592609 1503138 472057 467220 679887 691835 859691 829741 891803 905866 946932 956181 918990 1026198 2160918 2245949 1376697 1148976 743395 731050 895727 889476 931650 948408 982427 994557 1096825 1092628 4953583 5231525 39.95 71.2 1
13:39:32 2024-01-24 674100 667164 215303 210205 336773 345659 354002 348747 227623 225669 272752 280795 314946 320564 4265863 4518590 6527487 6349763 1135512 1191339 311573 272928 286106 291411 318710 314482 310833 314435 220123 223114 735665 698313 1553594 1493918 470718 465966 680851 690854 860945 831931 889922 904273 946932 955615 919679 1023131 2157576 2247936 1330639 1151736 744384 729519 894595 888553 930989 947069 983835 993139 1097269 1094283 4981779 5198160 39.95 71.2 1
13:39:33 2024-01-24 670674 667236 215005 210530 337245 342952 353250 351708 226535 225669 276679 280115 315201 321019 4273564 4580938 6528212 6348715 1149907 1184307 308314 274411 285703 291741 320446 314210 310144 315580 220158 223114 737158 686915 1560182 1506342 469348 467220 678924 686017 862165 839381 889183 894498 948308 963921 922130 1021997 2150117 2259282 1322963 1153376 750320 728871 889377 894048 940870 945731 974469 993139 1105255 1100656 5015792 5205582 39.95 71.2 1
13:39:34 2024-01-24 678892 668781 218898 210565 335724 346883 353734 350607 227855 226160 275468 280345 315306 317905 4273304 4631780 6504523 6330148 1162427 1189767 309940 274604 284466 291777 320967 310651 312068 313957 221156 223114 725833 686915 1560547 1509936 467946 465241 684098 685529 855492 839381 898274 894719 944707 963921 927036 1022367 2154708 2283428 1336396 1140790 750320 736875 888115 885463 940870 952129 974469 985941 1094133 1103399 5036774 5195926 39.95 71.2 1
13:39:35 2024-01-24 677371 667191 214393 210684 334715 347792 354534 349022 228014 225496 274057 279598 315341 317972 4263871 4569719 6528212 6311746 1143646 1189799 310695 273538 286486 291330 320932 311341 313458 311876 220193 223114 735665 697316 1560132 1506342 471463 466559 684098 691344 854280 832128 899476 903939 939229 957534 925062 1030633 2163993 2271269 1311486 1144077 745646 737397 894816 885463 933673 954147 983558 988864 1086552 1097384 4971123 5188794 39.95 71.2 1
13:39:36 2024-01-24 671909 666975 215164 210319 338561 345405 355647 350714 228678 224608 274862 280416 314761 322077 4267714 4501088 6532834 6339161 1135196 1188881 311166 272893 286736 291777 319665 312948 311051 314878 220776 223114 734172 698313 1586950 1493918 471722 466951 681818 691835 862742 832522 890703 903939 950117 957534 918954 1023094 2159346 2250062 1315253 1153376 744384 730419 897361 892038 931650 948408 983133 993810 1097233 1097384 4973629 5196203 39.95 71.2 1
13:39:37 2024-01-24 671987 669316 215119 210877 337568 342735 356008 351245 227413 226037 276397 280185 315271 321005 4259892 4586633 6518278 6340049 1147242 1188038 309930 274568 285560 291499 321743 311560 311488 315358 219745 223741 740891 688881 1571770 1503138 467909 467220 680301 686505 862129 838191 889146 899992 950762 963921 916966 1021959 2150117 2257680 1326801 1156665 750776 733155 892245 889953 938168 947069 975276 993587 1102051 1100103 5004360 5214020 39.95 71.2 1
13:39:38 2024-01-24 677279 669578 215227 210477 338668 346283 351794 351492 227537 225496 275896 280521 313480 321048 4273304 4576721 6509561 6338921 1152308 1189762 308349 273765 285811 291294 318994 314780 310109 313194 221121 222765 726069 688881 1549180 1509555 470789 466951 682786 686505 861623 839381 891311 898539 948770 963921 925025 1019775 2156241 2258835 1332558 1147340 751002 729387 888378 894048 940870 945731 974193 988864 1106824 1103326 5059514 5200271 39.95 71.2 1
13:39:39 2024-01-24 681313 670888 215610 210719 338774 347865 353820 350679 227944 226300 272717 280203 315411 318312 4266000 4629913 6494882 6331005 1160990 1188918 309285 273765 284902 287391 319925 312025 312946 313409 221121 223114 737158 690855 1538920 1509555 467909 465930 685701 686505 858411 839381 895829 894424 943965 966650 927422 1021231 2156241 2285320 1321044 1144077 751848 736875 887484 887981 944253 946628 973081 985165 1097604 1106525 5069459 5207113 39.95 71.2 1
13:39:40 2024-01-24 683182 671635 214929 211018 337541 346773 351938 351389 228614 224903 274391 279563 315376 321005 4258335 4587545 6542180 6340049 1143758 1189799 310086 272893 286472 291411 321731 311560 311961 312055 221537 223114 735665 696320 1576984 1507412 470718 467220 686639 691307 853034 833934 894180 903592 938960 957534 927695 1029127 2165533 2274493 1328720 1140449 745444 737921 894618 884835 935665 954822 983835 990011 1090519 1100656 5010347 5187970 39.95 71.2 1
13:39:41 2024-01-24 673192 669734 215200 211777 336666 344892 355505 349800 227979 225600 274285 277973 315411 320067 4267714 4563506 6574839 6311709 1138442 1189762 309719 274148 286248 291223 322884 311524 311051 314662 220088 223584 725581 694335 1561726 1506342 472137 465241 679850 687776 857960 834524 895214 903939 947426 954831 919642 1032105 2160918 2252882 1309603 1147340 747782 734788 894779 888249 934299 946628 983558 993625 1092883 1097535 4952446 5188248 39.95 71.2 1
13:39:42 2024-01-24 671478 668962 214388 210170 338739 344892 354534 350822 228189 223585 274128 279703 315951 321510 4258335 4497573 6556188 6331005 1128740 1182556 310188 272928 288044 291223 319925 312253 310579 315358 220123 223114 732679 696320 1579138 1506069 472142 467882 679850 691835 861623 829668 893059 906510 948770 956857 919642 1027624 2159383 2241359 1345386 1149519 744454 731490 894816 889440 932317 948226 985052 996626 1097493 1095202 4939394 5187518 39.95 71.2 1
13:39:43 2024-01-24 673607 668781 215298 210214 337603 345867 354752 347697 227588 225984 273830 280556 314461 320067 4253515 4527440 6499526 6340384 1135196 1186318 311639 272893 285811 288716 318958 313703 311015 313957 220811 223114 734172 698035 1555997 1493918 470384 466951 681818 691835 861623 832522 889894 904273 948770 955615 919642 1021603 2154748 2247936 1322963 1153376 745444 729496 893253 893119 934978 948651 981453 993027 1102290 1096425 4977314 5188794 39.95 71.2 1
13:39:44 2024-01-24 671149 668557 215262 210312 340883 342843 353745 351920 227378 225600 272752 279473 314242 322224 4247709 4567052 6509561 6348532 1150311 1182593 308314 273956 285811 291705 320410 312983 310073 314914 220528 222453 723169 687897 1580678 1506673 470051 467708 680851 686017 860909 839381 889815 896991 949444 963921 922402 1019775 2154708 2259282 1307720 1147340 750320 730389 890200 895591 942307 946254 971907 990830 1106713 1103619 5056203 5199063 39.95 71.2 1
13:39:45 2024-01-24 682139 668786 215000 210863 336195 346700 353748 350858 227394 226335 273517 279098 315411 318828 4267714 4662441 6551525 6339463 1156716 1186023 307597 274411 286687 291258 321906 310615 311997 314399 220776 223114 734172 687897 1563495 1521306 470718 465241 682786 686729 855492 839381 897730 898008 941963 955687 928836 1026124 2160918 2274493 1317064 1141649 749927 736759 890726 888045 942384 953256 980751 987958 1096678 1100496 5013555 5189576 39.95 71.2 1
13:39:46 2024-01-24 678329 667191 214786 210908 336195 346883 351722 348711 228295 224937 274163 279703 314461 317408 4261629 4572224 6546220 6302948 1142943 1188918 310695 272964 286056 291294 320896 309674 312982 313957 220776 223741 747376 697316 1555675 1503138 470718 466229 682786 690817 855492 832091 898915 903939 940750 956857 925062 1029127 2160918 2272562 1313370 1141649 745646 737921 895089 885315 936958 954640 982320 987308 1091053 1098938 5011757 5186824 39.95 71.2 1
13:39:47 2024-01-24 671987 666939 214401 210530 338493 344855 355003 350575 227553 224590 274356 279950 313515 321768 4247709 4522175 6546862 6321039 1128740 1188038 309679 272928 287706 291294 319961 312544 310109 314878 220158 223114 730063 697316 1574168 1502072 472057 465930 679850 691344 862235 832522 890638 903939 948770 957534 918303 1024589 2162172 2247532 1417039 1150614 743517 732853 894545 890601 934262 950386 985239 993139 1096048 1094315 4945372 5186824 39.95 71.2 1
13:39:48 2024-01-24 669724 669504 215485 210530 337241 345903 355003 348711 227553 225635 272717 279738 315958 320330 4253795 4537568 6500236 6311985 1142000 1186281 310188 273765 284902 291777 319925 313777 311086 313957 220158 224056 758225 693840 1553574 1497249 467909 467882 679850 687252 860399 836374 891789 899845 948770 961094 916966 1023500 2154471 2258064 1329009 1153079 745646 731812 895727 893045 932982 945731 976739 993625 1100050 1094210 4966637 5187518 39.95 71.2 1
13:39:49 2024-01-24 669651 667831 215032 210170 336737 342915 355323 350575 226884 225635 273517 279703 314496 319389 4255298 4550418 6509503 6312023 1147848 1182666 308314 274411 284937 286889 319925 311560 311051 315580 219402 223114 731186 689857 1562688 1501681 467946 466376 678888 685743 862165 838191 890448 898681 950306 962933 918237 1026627 2154603 2264098 1309529 1159966 749705 732853 890650 892111 936995 947069 980051 993713 1102562 1098550 5001012 5196203 39.95 71.2 1
13:39:50 2024-01-24 675830 668781 214854 210201 338775 345903 352010 351920 226884 224937 273552 280934 313480 319665 4261629 4581026 6462934 6340384 1154959 1188918 310368 273765 285918 291777 321043 312289 311997 313188 221684 222801 725525 688881 1560530 1509555 470384 467315 684727 686729 857960 839381 895080 898391 948279 965703 927624 1019626 2154603 2262883 1309603 1149795 750776 730565 888207 889183 944361 948408 976202 988864 1106824 1103509 5069988 5196203 39.95 71.2 1
13:39:51 2024-01-24 676082 667831 214397 211159 336702 345903 354002 351992 226849 225413 274356 278854 315411 319352 4263268 4630074 6560870 6312060 1150039 1192446 308314 273765 287127 291001 320967 311306 311997 314657 220811 222957 735665 688881 1557773 1521578 472057 466229 682786 686766 855492 839383 898176 899372 944169 962288 926152 1028587 2160753 2279807 1342154 1140716 749785 737397 888931 885970 940870 952056 975165 989408 1096048 1101731 5041772 5188794 39.95 71.2 1
13:39:52 2024-01-24 674877 666934 214854 210525 334746 346883 354752 349273 228100 224972 273517 279703 315191 317371 4251987 4563620 6528212 6302948 1142943 1188918 311166 273729 285811 288274 319961 312334 312982 313921 220811 223741 745837 697536 1556146 1506080 470718 466229 682786 691835 857190 834818 900048 905792 943573 957461 926266 1028940 2163929 2271269 1336396 1140790 745646 738539 894816 885463 931650 955822 982433 988827 1088127 1097384 4980502 5186824 39.95 71.2 1
13:39:53 2024-01-24 671662 667196 214393 210534 338521 344928 355003 350611 227941 223585 273971 279934 313515 321275 4250751 4500444 6556188 6331005 1128740 1186354 308349 272893 287706 291018 319441 312508 310109 314878 220158 223114 732679 696320 1579511 1503822 472057 468570 681271 692888 862774 832522 893372 907373 948660 956035 921002 1026124 2160918 2243688 1315215 1149795 743517 730703 896858 890397 931650 946556 984265 993848 1097604 1093437 4947716 5186824 39.95 71.2 1
13:39:55 2024-01-24 671031 668786 215005 210343 336431 345903 353250 349800 226884 226112 272752 279738 314207 319352 4259892 4565008 6500236 6330411 1146172 1182593 308385 274184 284937 291643 319925 311596 311559 314621 220123 222067 762987 692357 1566051 1501681 469447 468841 681271 687971 861586 838441 894011 902381 950080 962970 919570 1022726 2150117 2259282 1315287 1160985 749785 732645 893817 892074 937503 947738 976739 993750 1100491 1098550 5004150 5196203 39.95 71.2 1
13:39:56 2024-01-24 678136 668777 215032 209877 337790 346393 352010 351425 227588 225286 274163 280626 313550 320821 4264670 4587545 6472259 6330110 1155602 1188918 308385 273729 286248 286924 318958 311560 312032 313444 221502 222801 729327 692340 1545652 1511007 471126 468657 685701 688460 859752 839271 895531 898280 945475 963921 925062 1019116 2157776 2265286 1332558 1147340 751002 731009 888115 894048 940870 947069 975165 990274 1106552 1103363 5060583 5192497 39.95 71.2 1
13:39:57 2024-01-24 676347 668786 214397 211194 336466 346393 354502 351920 226884 225477 274391 279445 314971 319389 4256842 4621787 6546862 6331005 1150039 1188918 307843 273765 286723 290813 320967 310580 311778 313921 220811 222971 734172 689257 1570449 1520975 472057 466192 684241 688460 857227 838044 898522 898717 941926 957388 928873 1026124 2160645 2269330 1322786 1139170 748104 736875 889377 885467 940202 953474 979637 983066 1096048 1098550 5026137 5186824 39.95 71.2 1
13:39:58 2024-01-24 674877 669546 215000 210534 334706 346638 355003 348747 227941 224937 273936 279569 316681 317856 4255556 4562481 6565513 6321627 1138769 1189799 309719 273765 286248 291018 321644 313541 314079 315550 220528 223670 740676 694825 1546005 1501607 471648 465131 680778 690423 857923 834524 895717 903939 947315 955505 920712 1031369 2163929 2251285 1334477 1147340 745975 733748 894816 887981 935665 946628 983835 991686 1091323 1094278 4947716 5183125 39.95 71.2 1
13:39:59 2024-01-24 674867 668781 215307 210166 336737 345903 354735 347733 227941 225635 272682 280247 314242 319512 4252264 4511603 6499135 6331005 1133540 1184307 311639 272476 285811 288310 319193 314482 310802 314148 220670 223078 723443 698313 1532370 1495282 470571 469210 681334 690854 860909 832091 893372 903939 950306 957534 920958 1026967 2159383 2246872 1319020 1150100 744384 729423 894595 889513 931650 946556 983835 994707 1097000 1094283 4953583 5185860 39.95 71.2 1
13:40:00 2024-01-24 671987 668777 215036 210499 337245 345903 355003 348747 226919 225984 272752 280052 314426 320330 4252264 4539739 6499413 6330411 1137554 1184307 311166 273517 285360 288788 321165 313813 311416 314292 221196 223078 735665 697316 1569673 1496346 467909 465930 681818 687812 862774 834892 890448 901342 948770 962970 918423 1021640 2154476 2259282 1334877 1153376 746586 731568 894816 892074 934336 945731 979637 992338 1097269 1098938 4985338 5188794 39.95 71.2 1
13:40:01 2024-01-24 674771 667611 214845 210569 338300 342952 352010 351708 227394 224937 272752 278889 313480 321312 4252264 4563506 6518886 6340384 1148218 1190614 308103 273971 285596 288418 319854 313666 309931 313814 221169 222729 735212 687280 1579884 1507840 469718 465966 682675 686393 861623 839381 890448 898185 946932 963240 926377 1019049 2151646 2258835 1307720 1147340 748637 729387 887484 892111 941636 945731 974469 988864 1106039 1101768 5060583 5189728 39.95 71.2 1
13:40:02 2024-01-24 676863 667831 214401 211194 335689 345903 353712 350329 226884 225669 273517 278112 314971 319090 4255298 4645933 6528212 6318890 1157178 1190614 308208 274270 286204 287571 321501 312924 311854 313778 220979 223078 727856 686915 1580968 1519420 470497 465168 682786 686505 855492 839658 900017 897372 940713 961166 926377 1024626 2156316 2280463 1300424 1139637 748637 736884 887711 885463 940870 953438 975314 985941 1095776 1100139 5018826 5186824 39.95 71.2 1
13:40:03 2024-01-24 677858 669259 214703 210560 334715 344851 355003 349273 227588 224937 273744 278522 315446 318828 4246204 4562481 6574839 6327667 1138442 1188995 309821 273658 285788 287580 322252 312924 310909 314554 220088 223114 731902 694335 1586519 1503138 471463 465241 680851 689932 860399 833343 896570 903939 946754 954831 920368 1031369 2160918 2256079 1336396 1147340 747782 735830 894816 887990 934336 946664 982857 991686 1091287 1095832 4944184 5179429 39.95 71.2 1
13:40:04 2024-01-24 673905 666930 215303 210494 337482 345903 354502 347733 227403 224937 272752 280626 313550 320330 4255298 4505170 6513620 6325441 1135779 1190688 313939 272787 286580 288824 318958 314433 310833 314692 220776 223007 742191 698313 1542123 1493269 470718 469210 681670 691344 860909 831503 890485 904310 946932 955651 920749 1023897 2157849 2250062 1334477 1152556 745444 729423 896087 892111 934336 947069 981733 993139 1097306 1094315 4966527 5186824 39.95 71.2 1
13:40:05 2024-01-24 673134 667840 215005 210525 337754 342843 353520 351425 226919 224937 272787 279703 314496 320982 4253795 4573566 6527432 6339350 1151133 1189841 308173 274042 285058 291294 319996 311306 309891 315586 220123 222765 726385 686915 1549353 1508154 470051 467220 680369 683784 862202 839381 889815 898650 949933 965284 921674 1022726 2151646 2259282 1330639 1153376 750776 728871 890200 894048 938204 945731 974469 991724 1102869 1099326 5004398 5188794 39.95 71.2 1
13:40:06 2024-01-24 678888 667840 215307 210530 335724 346883 352010 350858 227553 225669 272682 280137 315191 317408 4255556 4650645 6532162 6320121 1160528 1189799 309493 274184 284032 291411 321620 312481 311778 313665 220193 223114 735665 687897 1585807 1512358 469112 465241 683059 684556 855492 839381 899139 893083 939265 961202 926639 1024626 2154708 2277233 1334477 1139943 749927 736875 885601 885463 940870 953474 975040 985941 1094494 1100989 5033234 5183125 39.95 71.2 1
13:40:07 2024-01-24 678338 666970 214401 210383 334746 346883 352010 348466 227273 224555 273552 278889 314936 315550 4253795 4571532 6537412 6320121 1142038 1182593 310259 272999 287082 288214 320375 313369 312068 311698 220158 223007 739161 696320 1567219 1503138 470718 466559 682786 690854 854280 831503 898405 904310 939265 957534 924133 1028394 2160918 2269660 1334477 1145707 745449 736449 891987 885559 934336 952092 982433 988864 1088127 1095868 4942987 5186824 39.95 71.2 1
13:40:08 2024-01-24 671987 667840 215005 209868 337790 344928 354002 349836 228330 224590 272717 280379 313515 320038 4257169 4495272 6527757 6330110 1132732 1189185 311202 272476 286248 291366 318476 312289 310909 314435 220193 223114 722891 697316 1548049 1493158 470718 466987 680851 690854 861555 832091 890485 903939 948381 955687 922463 1023169 2157849 2249383 1334477 1152556 744384 729460 897643 892111 931650 947069 982433 990854 1098860 1096607 4975933 5186824 39.95 71.2 1
13:40:09 2024-01-24 671704 667840 215005 210525 337754 342915 353250 351992 226919 225007 273552 280087 314946 322040 4256766 4575336 6523489 6331344 1150273 1188038 308067 273800 285080 291595 320646 311306 310109 315802 220088 223114 727672 687897 1546383 1506342 469385 464586 679850 686505 863461 839381 889146 896737 948308 963921 921021 1021997 2148316 2256079 1328720 1155019 750776 729391 890642 894793 938204 945695 973853 993810 1102833 1100103 5011567 5196203 39.95 71.2 1
13:40:10 2024-01-24 678851 669259 219206 210459 336431 347374 354002 350858 227906 226091 275395 280310 315951 318160 4263871 4617307 6462232 6340049 1157140 1182556 308349 273623 284902 286737 319630 311052 312946 312933 220811 222765 735665 690855 1539381 1512086 468573 466559 684062 686017 855492 841768 898386 894351 941926 965284 926134 1023094 2156241 2283700 1336396 1140449 750776 737397 888115 885467 944924 952056 974469 985866 1096825 1107082 5040459 5186824 39.95 71.2 1
13:40:11 2024-01-24 680819 669734 215005 210820 336737 346883 351433 349550 228333 225391 276250 279799 315016 318233 4254439 4581517 6527183 6311985 1144054 1192496 310913 272928 286687 291511 320410 311524 311961 312713 221502 222957 734172 697316 1549373 1509555 471722 467220 685551 691835 854849 834524 899044 903939 941664 960393 926134 1030596 2163993 2271233 1340235 1138014 744983 736875 894145 887350 935476 954822 982433 985165 1093374 1099717 4994744 5185560 39.95 71.2 1
13:40:12 2024-01-24 672652 669250 214996 211189 338774 345125 355610 350571 227766 225530 273830 278492 315271 319884 4247520 4562481 6584253 6310688 1138442 1188918 309643 272928 285828 287203 321870 311052 310073 315580 220088 223114 732679 692836 1579785 1501681 472057 465241 679850 688751 860399 834524 895214 903939 947426 956181 918954 1030596 2159383 2247824 1311486 1147340 745649 733748 894779 889475 934336 946556 985239 991686 1091250 1094247 4945372 5177445 39.95 71.2 1
13:40:13 2024-01-24 674867 669582 215458 210253 339739 345649 354393 347554 227133 225496 275273 280468 314286 319170 4258335 4509610 6499413 6339463 1134150 1182593 311639 272060 284937 291705 318923 313777 311523 313921 220123 223114 735665 697316 1548004 1493646 470718 466951 682301 691835 862129 832091 890466 903939 947638 955615 921021 1023094 2159383 2247824 1326801 1153376 746045 729387 894816 893377 932982 945731 979637 993102 1097269 1096074 4958333 5172745 39.95 71.2 1
13:40:14 2024-01-24 671992 669582 215306 210354 336595 345758 354639 349621 226675 226160 275505 280037 314426 319316 4248956 4552721 6494505 6331005 1141701 1180846 310188 273729 284937 288523 319441 311087 311488 313957 220776 223584 752718 694058 1547177 1493918 468610 465930 680851 689530 862235 836374 893059 901342 948770 962488 918423 1023094 2151646 2259282 1305691 1156665 748717 732599 894779 892707 936995 947738 978131 993713 1100221 1100496 4992467 5196731 39.95 71.2 1
13:40:15 2024-01-24 673629 669734 214933 210394 338668 342771 354930 351776 227378 225496 273517 280245 313550 320945 4235272 4567875 6509561 6340384 1152308 1189762 310368 273765 285811 291705 320970 312508 310544 313957 220992 222453 726069 687897 1594506 1509193 470718 467279 682786 685721 861518 839381 892387 898539 948770 965284 925062 1019775 2155967 2262076 1330639 1147340 750240 729423 889377 894048 940870 947069 976008 990980 1106824 1103326 5059514 5199675 39.95 71.2 1
13:40:16 2024-01-24 679375 669737 214769 211340 338530 346773 353857 350822 226814 226019 273936 278487 315951 318646 4258335 4650645 6542180 6311985 1157742 1189762 307347 274376 285668 287953 321870 311929 311778 313921 220776 223114 734172 686915 1562142 1520227 470718 465241 682786 686505 855492 839381 899556 899289 941224 955687 926134 1026124 2157776 2271269 1337853 1138014 748108 735830 889377 885463 940966 952056 978131 983029 1096048 1099837 5023720 5190806 39.95 71.2 1
13:40:17 2024-01-24 679375 670679 214897 210354 337821 346883 351614 348711 227906 224937 276250 280289 315376 317335 4256880 4570164 6518886 6330411 1144575 1184270 310913 272893 286248 291439 320410 310580 312982 312933 220776 223114 731186 696818 1556529 1505967 470718 467220 684025 690854 855492 832091 898368 903939 942335 957534 926377 1029127 2163993 2271269 1336396 1140449 744454 737921 894779 885463 935665 956172 982433 988789 1092646 1102221 5004474 5185408 39.95 71.2 1
13:40:18 2024-01-24 671838 670674 214996 211821 336983 344928 355003 350042 227766 224937 273482 278117 315191 320067 4258335 4556881 6565513 6312248 1138442 1186318 309214 272964 285918 287203 321763 310615 311051 315358 220267 223114 732775 692836 1563823 1503138 472057 465241 680332 687776 860399 834561 895052 903939 947426 956181 918990 1032105 2160645 2250062 1332558 1149795 745975 734793 894816 889243 934336 946592 985675 993663 1094474 1097274 4947717 5185370 39.95 71.2 1
13:40:19 2024-01-24 673464 667543 215005 209842 338264 345088 354680 349800 228579 223585 273901 281152 314321 321275 4253908 4482567 6537519 6331005 1131155 1182556 309466 272893 287599 291258 319701 312508 310797 314657 220123 223114 732679 697316 1559624 1501406 472728 466951 680851 691835 861518 832522 891789 906510 946896 957534 921021 1025356 2159383 2243688 1332558 1150614 744384 729423 897361 889513 932982 950240 985052 994332 1100688 1095979 4952420 5180089 39.95 71.2 1
13:40:20 2024-01-24 669688 668781 214996 210578 337683 346393 354462 348711 226884 226125 276250 279703 314426 319841 4266798 4540072 6495453 6330411 1144972 1181728 309971 274148 284666 286924 319890 311524 311051 314399 220776 222067 758225 693840 1550144 1497102 468979 465930 680851 689005 861623 837004 893096 901305 950117 963168 917002 1021603 2151646 2259282 1340746 1159140 749251 733155 893511 894317 939628 949998 980051 997364 1103584 1102019 5002170 5186824 39.95 71.2 1
13:40:21 2024-01-24 675830 669468 214996 209837 338260 345903 351974 351776 227553 224937 273901 281616 313480 320367 4247709 4563506 6490910 6349763 1153916 1188918 309471 273765 286021 291294 318958 312544 310544 314399 221466 222453 726069 687897 1555134 1510213 470718 467315 682786 685721 861518 839381 893059 898539 948770 964602 925062 1019775 2154434 2262076 1334477 1147340 750240 732853 890835 895591 942838 948336 977953 988640 1106713 1105186 5060583 5196203 39.95 71.2 1
13:40:22 2024-01-24 676483 667083 214397 211185 339258 346174 354002 351884 226535 224972 274391 278395 314461 319090 4250751 4605272 6537537 6321627 1151133 1189799 307813 273765 286687 287203 320896 313541 311523 313957 220776 222488 735665 688389 1572207 1518814 472057 465899 682786 687739 856706 838191 898274 899992 941963 955651 928565 1026161 2160918 2268502 1307819 1141649 749390 736654 889972 885352 940833 951947 980051 987958 1097704 1103788 5011378 5176381 39.95 71.2 1
13:40:23 2024-01-24 680790 668781 214933 210525 336737 346883 351650 349519 228100 224903 273936 278889 314461 319316 4248956 4562481 6518842 6317118 1141314 1182556 310913 272893 286248 291294 320446 311087 312726 312713 221121 223114 739161 696818 1583889 1507412 471722 467551 684098 691835 854244 832128 898442 903939 940676 957534 927695 1030596 2160918 2272562 1319020 1138390 745646 735683 894452 889243 938292 955822 979413 986586 1093411 1098938 4994744 5163207 39.95 71.2 1
13:40:24 2024-01-24 676695 668786 214854 211002 335689 345903 355003 348711 227553 224937 272752 278666 314936 318865 4235574 4559688 6570216 6312248 1136817 1186318 309714 273765 285927 287203 321906 310615 310579 314914 219745 223114 740676 693840 1552855 1503138 470718 465241 680851 688788 857960 834524 895964 905066 946754 956181 919679 1032105 2166649 2261640 1311486 1150614 747571 734641 895731 888156 935627 946628 983835 991686 1091287 1097535 4938311 5186824 39.95 71.2 1
13:40:25 2024-01-24 673607 667579 215606 210170 337719 345903 354002 347733 227553 225443 272717 280164 313550 319097 4252264 4485760 6500236 6330411 1135158 1180846 311675 272928 285374 286711 318958 311596 311051 314399 220776 223114 734172 697316 1570878 1493918 470384 469136 681818 690854 862165 833663 891752 903939 948308 961094 920890 1025500 2160629 2247214 1313370 1153902 745646 732332 897961 893045 931650 948408 983835 996626 1099870 1094247 4937559 5183125 39.95 71.2 1
13:40:26 2024-01-24 668667 666898 215005 210525 336733 345659 355003 349273 226884 225600 272752 279791 314461 319352 4251987 4549118 6499413 6331005 1138442 1180846 310047 273729 284937 291777 319441 311087 311086 313122 220776 223584 723443 697316 1558982 1493918 469015 466622 682301 690423 860909 835744 890485 902658 946896 962933 922387 1025500 2154603 2260680 1313368 1156375 748707 732853 894779 891619 934978 947306 979599 994557 1100454 1099717 4985338 5183125 39.95 71.2 1
13:40:27 2024-01-24 673533 667831 214996 210534 339730 344928 354002 351956 227553 225286 273936 279473 313515 321312 4253908 4560239 6514144 6340384 1147279 1186354 308314 274378 285574 291705 320410 312289 309603 314878 220811 222297 723169 687406 1576537 1505967 470384 468435 681818 685200 861555 839381 890485 899743 948549 965703 922218 1019663 2154603 2260680 1307720 1150614 750245 731526 887484 893414 940796 945731 974469 988864 1107003 1103363 5041772 5177445 39.95 71.2 1
13:40:28 2024-01-24 677279 667840 214397 211154 335689 345903 352010 351425 226498 225519 273936 278012 314242 318865 4247362 4605272 6528212 6312248 1149148 1189799 308547 272964 286705 287203 320967 310615 311305 313957 220158 222801 724914 687406 1560992 1519420 471722 465241 682786 686729 855492 841179 898092 902344 944243 962288 924839 1027080 2154603 2276551 1313370 1140790 748637 736875 888110 885463 940870 952092 973891 987102 1096048 1101731 5018826 5183125 39.95 71.2 1
13:40:29 2024-01-24 678585 669259 214401 210490 335689 346883 351974 347697 227906 224590 272752 278889 314461 315550 4242622 4559239 6508884 6321377 1142943 1181719 310259 272928 285811 287868 319925 311892 312032 312055 220158 223114 729693 697536 1555675 1503138 470718 467220 684062 693382 855970 834818 900840 903829 942234 957461 927621 1030446 2167074 2271269 1338316 1138014 745646 737921 894145 884835 934336 956500 982433 987345 1089742 1098938 4994744 5173753 39.95 71.2 1
13:40:30 2024-01-24 669674 669250 214388 210499 338264 342915 354002 350329 227394 223551 274163 279458 313515 319439 4248956 4511603 6556188 6321627 1128740 1186318 308385 272893 286723 287001 321514 311560 310109 314878 220457 222957 732679 693830 1585997 1504894 472728 467809 681271 693382 862774 833706 894650 906473 948623 956748 921039 1028357 2160645 2243688 1378616 1150614 743517 731526 894816 892410 931687 946556 984599 993848 1096825 1091049 4928905 5170603 39.95 71.2 1
13:40:31 2024-01-24 673607 668333 215307 210196 336733 345659 354002 347661 226884 225443 278186 279738 313515 319352 4245926 4502224 6490910 6321627 1138404 1185730 310224 272964 284502 291777 319441 313258 310797 313957 220811 223114 734172 695327 1561557 1497137 469447 469210 682712 688641 862198 836080 894011 901797 950080 961094 918237 1020151 2154471 2250062 1326801 1153102 745975 732853 897361 890627 932317 945731 979637 993102 1097269 1095832 4966527 5180089 39.95 71.2 1
13:40:32 2024-01-24 669177 667367 214401 210196 336737 342843 354752 350329 226656 224937 272717 278971 314207 320031 4245928 4554862 6499526 6311985 1147848 1184637 307848 274184 284937 288008 319477 311052 311827 315358 219402 222801 734172 688603 1597644 1505967 470118 467882 678814 687208 864039 839271 891461 896857 948308 963921 917002 1022036 2148477 2252882 1317206 1157201 750776 729546 890735 889183 939536 945731 973891 991559 1103417 1099362 5004150 5188794 39.95 71.2 1
13:40:33 2024-01-24 678856 668786 218934 210161 338988 346883 351974 350365 226884 224937 277829 280164 313550 317856 4248956 4560239 6453609 6331344 1153953 1186354 308349 273539 284937 291294 317960 311631 310797 312968 221156 222623 725581 690249 1566624 1510270 469903 469765 684727 688460 857886 839271 895680 897372 946084 965967 926303 1019011 2151646 2260031 1311486 1144077 748104 732636 888115 887851 940870 948408 973161 988086 1103688 1101731 5051177 5179429 39.95 71.2 1
13:40:34 2024-01-24 676796 667831 214586 210534 336230 345903 352010 351956 226884 225787 273552 278008 313550 318865 4235536 4586595 6528212 6312248 1142390 1186083 308349 272095 286499 287203 319925 310580 313365 313635 221253 221581 728969 690855 1579795 1516009 472020 466853 686676 690423 855492 836410 898274 899992 940897 957534 926170 1026124 2160849 2262076 1315215 1138014 746506 734788 888746 885463 938204 946701 978168 985328 1093682 1099717 4989747 5173753 39.95 71.2 1
13:40:35 2024-01-24 675255 668786 214401 210499 334680 345903 354002 349045 226919 224555 272752 278042 314971 317371 4245926 4577397 6528141 6299487 1138028 1182593 309754 272928 284986 287666 320682 311892 311747 313414 220017 223549 752718 696822 1565122 1513216 470571 465131 682786 689802 855492 831466 899518 903939 941890 957265 920161 1031992 2154708 2265286 1334477 1144892 744454 736875 894816 885463 931687 952056 981733 988864 1088405 1097384 4982766 5170603 39.95 71.2 1
13:40:36 2024-01-24 669688 668777 214065 210534 336737 342650 354002 349273 226884 224937 273971 278073 315915 320821 4242898 4534259 6546862 6312267 1128740 1182886 308349 272717 287432 286987 319712 313813 309967 314513 220017 223263 742191 694825 1590838 1506710 472728 467220 678888 691835 862774 832055 892387 905099 947426 956784 917002 1026161 2157547 2247936 1326801 1147340 742269 733821 891282 883981 934336 946592 983835 993139 1092907 1094247 4938311 5166901 39.95 71.2 1
13:40:38 2024-01-24 673607 666939 215005 209252 336764 344928 352010 347733 227588 224590 274543 280164 315296 319352 4242898 4472931 6490910 6317118 1131043 1187157 310918 272717 285998 288846 318852 311199 310437 314505 220634 223078 734172 698313 1577239 1488735 470384 466658 682638 690423 862235 832091 890480 904954 946932 955651 919716 1024626 2154785 2250062 1330639 1152556 745444 729122 894816 892111 931650 945928 979637 993139 1097269 1095832 4964210 5173753 39.95 71.2 1
13:40:39 2024-01-24 669688 667840 214393 210205 337513 342843 354502 350365 226627 224937 272717 278945 313515 321048 4235536 4551224 6499413 6313937 1148256 1187293 309930 273658 284830 287899 319335 312924 308993 314256 219982 222729 735665 686915 1559291 1506005 470453 467882 679850 683747 864686 839658 891461 894424 948345 963921 921711 1021997 2146949 2252882 1307014 1153376 749705 728434 888838 889183 939931 945064 973081 991724 1103651 1100139 4994744 5179429 39.95 71.2 1
13:40:40 2024-01-24 679822 667831 215298 210166 334680 345903 351938 349273 226498 224937 277720 278889 313550 317334 4236852 4618710 6467417 6328363 1157666 1187305 308244 272823 284179 288824 319783 312703 312934 312933 220776 222488 725833 688881 1538649 1510612 467578 465240 684098 686017 857886 839381 895736 894719 946084 965284 926377 1020502 2150117 2278576 1338790 1140827 749785 735830 887484 885463 940870 946628 970311 983029 1096048 1103326 5025184 5193409 39.95 71.2 1
13:40:41 2024-01-24 679589 668786 214388 210347 336737 345903 351335 349273 227394 223585 272682 278430 313515 318639 4235687 4562481 6518278 6319880 1141239 1187305 309821 272752 286114 287674 319890 309674 310144 312055 221191 222141 727856 692836 1579051 1509143 471872 465022 685701 689802 853071 834524 899139 905747 937166 956181 926377 1028394 2157849 2265286 1320903 1134778 744580 733748 890642 885463 934813 952056 979361 982330 1090551 1097384 4985338 5164381 39.95 71.2 1
13:40:42 2024-01-24 669214 668333 213765 211220 336195 342879 354002 348747 226849 223620 273517 277195 313515 319352 4236852 4541116 6574446 6301674 1132268 1186425 308208 272787 284902 286485 320932 310864 309639 314148 219934 222765 726707 693345 1556072 1505691 471500 464912 678888 687812 857923 833307 893245 900987 944707 953447 919679 1029165 2154748 2246872 1334477 1147340 744384 733315 891318 885559 932982 946556 982433 988864 1088127 1094247 4928905 5155816 39.95 71.2 1
13:40:43 2024-01-24 671699 668777 214996 209257 336764 344928 351722 347697 227588 223585 278062 279968 313043 319352 4236852 4480479 6509276 6320121 1127788 1186666 308349 272286 286840 291029 318994 315039 309603 313921 219934 222957 731186 695822 1561219 1501007 472057 465894 678888 691563 859691 830162 890508 903939 948770 956181 918339 1025430 2156241 2240473 1300424 1147340 742987 729428 894816 889103 930989 948408 982433 993139 1097332 1091085 4928905 5170064 39.95 71.2 1
13:40:44 2024-01-24 667721 667363 214854 210201 337552 344928 355003 348747 226498 224937 277829 278659 313515 318865 4235612 4550764 6499897 6320121 1139994 1182923 309754 272928 284688 288840 318923 310615 310109 313737 220158 223670 745837 694335 1545748 1495417 467983 467086 680851 687289 860399 833934 890485 899757 947426 955687 917118 1020151 2150117 2256079 1305691 1155019 746506 729191 889536 890774 934336 945731 975711 993848 1096457 1097384 4972381 5166901 39.95 71.2 1
13:40:45 2024-01-24 669928 665944 214397 210196 337245 342843 352010 350894 226498 224508 277902 278720 313043 320821 4245406 4556320 6494580 6321377 1143683 1185457 309492 273901 284640 287607 318958 310326 311225 314734 219026 222765 742191 687897 1565940 1503138 467946 467220 678888 685529 861518 839381 890190 899178 948272 963168 918423 1019775 2142373 2247824 1324882 1156665 750320 729423 890010 890508 936995 945027 975861 993810 1100418 1099717 4983048 5168067 39.95 71.2 1
13:40:46 2024-01-24 678823 667835 215000 209183 335689 346393 351335 349237 226814 224208 274641 279703 315951 317826 4251121 4537267 6453004 6321627 1151020 1186462 307777 272858 284569 286916 320104 311417 309603 312968 220123 222297 724619 688603 1564974 1507412 470014 466951 682301 686695 857923 838786 890471 894498 944707 961130 922402 1016798 2151646 2257680 1305837 1145707 747571 729350 885596 891987 940202 945695 973081 988048 1106824 1100139 5040459 5177445 39.95 71.2 1
13:40:47 2024-01-24 676454 667358 214206 210494 335428 344892 351902 348711 225414 224903 275005 277960 315951 317118 4241973 4626920 6499640 6293891 1157253 1185730 306454 273729 283890 287203 319925 311597 312048 312677 219876 222453 732679 684956 1567823 1512358 467211 465959 682786 684556 852998 839381 897634 894719 940897 963885 926377 1021231 2151646 2277722 1319125 1141262 749785 735830 885559 885463 940870 946628 971982 987441 1096048 1101695 5022961 5170716 39.95 71.3 1
13:40:48 2024-01-24 679375 669463 213725 210170 335645 344855 351371 350288 227238 225521 275432 278579 313410 318196 4236691 4569875 6509503 6303108 1141314 1188139 309108 271835 285815 287001 318958 309639 310073 311983 221121 222297 726385 692836 1567925 1511285 471722 466229 684062 689765 852998 834254 898526 899992 940230 957534 928286 1026161 2159383 2265286 1305971 1136395 745975 733711 889382 885463 936995 946664 978168 984476 1091287 1098938 4975707 5158688 39.95 71.3 1
13:40:49 2024-01-24 676964 668777 214393 209829 335909 345649 351650 349622 227273 223482 274689 278485 314853 315370 4235574 4547414 6499225 6299487 1143721 1186318 308314 272025 285887 286799 318994 309639 310073 312019 220158 221830 721719 691242 1548723 1511285 471467 466229 684062 689276 853034 833307 898297 900630 940897 955349 928543 1025356 2157776 2265286 1335969 1134778 746506 733826 888207 885559 936802 946628 976702 983774 1091509 1098514 5004150 5170716 39.95 71.3 1
13:40:50 2024-01-24 677822 667840 214401 210210 338769 346419 351047 347519 226744 223482 275115 278714 314064 317226 4235423 4549973 6500236 6302869 1139688 1184600 309250 272386 285583 287203 318923 309639 311523 311983 220158 222801 731186 695823 1560946 1505967 470718 465022 682786 689802 851754 831931 898274 903939 939563 956181 926377 1028394 2160918 2265286 1326801 1136395 743517 734941 890642 885463 935665 952020 978168 985178 1089669 1097384 4976151 5155009 39.95 71.3 1
13:40:51 2024-01-24 673607 668557 214107 210730 336992 344747 353893 347519 226709 224451 274689 277412 314286 317190 4229410 4548841 6489981 6302869 1138442 1184758 309719 272441 284937 287207 318958 309639 311961 311729 220088 222453 739161 695327 1575677 1505105 470718 466559 682786 689802 852357 831931 898274 903939 939563 956181 926377 1029127 2159383 2265286 1313370 1134778 742987 733683 890642 885463 935665 950913 978168 984476 1088091 1097384 4968531 5161116 39.95 71.3 1
13:40:52 2024-01-24 673905 668557 214076 210359 336868 342699 351866 347519 226452 224417 274884 277602 313515 315298 4228402 4537776 6509437 6274733 1136817 1183936 308314 272441 284466 286799 319441 311156 310833 312968 219402 222801 752718 694335 1543544 1501994 470384 463164 681334 687776 856099 832522 895717 902621 941224 956181 919679 1029127 2151646 2262076 1310780 1144077 743517 735309 893511 882218 931378 946628 979637 987345 1086841 1097384 4975933 5170603 39.95 71.3 1
13:40:53 2024-01-24 670271 667762 212913 210172 336560 342591 353820 347519 226640 223551 272682 276640 312537 319243 4230199 4534663 6537537 6293490 1127937 1180579 308063 272476 285926 286275 318923 309674 308200 313444 219402 222453 719949 690855 1588773 1503138 470718 465241 678407 687776 857923 830162 890605 902307 946754 953447 917770 1026124 2151646 2238358 1415083 1147340 741397 729451 889316 888078 931650 947738 982433 990237 1091323 1087899 4919068 5165411 39.95 71.3 1
13:40:54 2024-01-24 672473 668749 214862 209702 338539 342699 351722 347626 226849 223516 277720 278889 314990 319170 4229373 4485403 6490910 6302832 1128230 1183936 309892 271231 285044 287203 317035 310580 309135 312968 219745 222453 730063 696320 1564214 1493918 471463 467882 678888 689802 860399 830162 888697 903298 947426 957534 916966 1022839 2151646 2237665 1332558 1149795 743517 728701 894779 889884 930329 945731 982157 991686 1096048 1091144 4947609 5165690 39.95 71.3 1
13:40:55 2024-01-24 668493 668442 214219 209663 335653 342735 352010 347138 225835 225077 274495 278395 312974 318305 4235915 4524617 6462934 6302869 1134150 1183095 310881 272060 283603 287831 317035 312592 309856 311662 219745 222765 739161 694335 1542282 1488698 467578 467220 679850 685758 857960 832681 888514 898008 946754 955615 917770 1021997 2145502 2250062 1307610 1153376 746506 727255 892245 888810 931654 944360 975276 993102 1099267 1094315 4943014 5152641 39.95 71.3 1
13:40:56 2024-01-24 668173 665771 214029 209807 335653 342253 351686 348461 225816 224520 274447 277973 312537 318081 4236554 4536832 6462934 6293490 1137592 1180809 307813 272893 283165 291029 317070 309387 309603 312019 219402 223114 756638 690386 1567681 1490851 467211 464985 677927 686231 857923 832091 889109 897901 944766 955579 915816 1021268 2147064 2250062 1334877 1149795 745444 728701 892245 889252 931650 942992 977142 995086 1099775 1095202 4947717 5155703 39.95 71.3 1
13:40:57 2024-01-24 668168 665907 214242 209187 335934 342519 354002 347661 225414 223585 274096 278152 314841 318342 4229636 4530823 6472259 6293490 1140070 1180579 307382 272441 283245 287207 317070 309387 311166 312019 219841 223114 755051 690386 1546078 1500326 467211 465630 678407 686505 857923 833307 889778 899289 946084 955615 915816 1019775 2142373 2250062 1334877 1155842 746506 729387 890647 888810 933636 946635 977888 990786 1095900 1095979 4957176 5158688 39.95 71.3 1
13:40:58 2024-01-24 665761 665916 214052 209925 337821 341183 351974 348711 225414 225521 273768 277164 312285 319316 4228402 4530823 6481487 6284149 1141701 1180579 308583 272702 283245 287001 317995 309603 309603 312933 218720 222801 748337 688881 1585595 1498166 467211 466559 676931 684556 857923 834291 885292 897264 947426 955687 916950 1016836 2142373 2246872 1321044 1156665 748104 729423 888115 889123 936884 947306 974432 991574 1100725 1097201 4976095 5163202 39.95 71.3 1
13:40:59 2024-01-24 672615 667355 214259 209178 336737 342771 350840 348425 225869 223551 277720 277973 311598 319352 4230239 4537568 6472259 6293883 1142905 1180579 306775 272476 284027 287018 317995 311818 308164 312575 219367 221830 724914 685934 1548788 1501681 467983 466229 678407 684297 860399 837004 888922 894719 947426 961130 918990 1019775 2142373 2247988 1326801 1150063 746506 728516 888298 892733 938939 943288 970162 988640 1105429 1097237 4981779 5169383 39.95 71.3 1
13:41:00 2024-01-24 677445 665953 214401 209174 334644 345758 350275 347661 226113 223516 273333 278854 313005 315478 4230199 4560549 6416153 6302874 1149489 1184033 307382 272422 284067 291223 317000 310864 310579 311073 220123 221830 734172 688881 1557740 1503138 467247 465894 682786 686505 855492 834561 893096 898539 941926 963921 925062 1016836 2148590 2268502 1330639 1141649 748853 733966 886401 887944 938997 948336 970087 987958 1100725 1100066 5029665 5158688 39.95 71.3 1
13:41:01 2024-01-24 673607 665944 213101 210578 334406 342915 351335 348711 225066 223551 278149 276709 313445 315478 4211254 4582090 6489981 6284149 1152308 1185619 305494 272928 283899 286799 319477 310277 309856 311729 219710 221830 727856 684956 1556856 1517482 467946 463956 682301 684070 852357 838191 895741 894719 940230 961166 925062 1021603 2148477 2275950 1311448 1143669 749927 734751 885770 885476 941673 949887 971325 985066 1094458 1101731 5055767 5158688 39.95 71.3 1
13:41:02 2024-01-24 675311 667803 213729 210170 334680 342843 351902 349273 225990 222861 272682 277095 312537 317371 4229636 4565259 6500236 6284112 1140456 1183954 307382 271196 284973 286396 318699 311156 309387 312019 219745 220520 718791 688881 1558457 1512358 470718 465241 682786 686729 855492 833307 894405 898008 937829 956181 926377 1024626 2152774 2263250 1307819 1140018 745646 733564 886401 883746 938959 952443 975861 983774 1091323 1097114 4991178 5156264 39.95 71.3 1
13:41:03 2024-01-24 677334 665953 213725 209660 333639 345415 349711 346094 226147 223482 277683 277130 312503 315176 4220820 4534663 6480787 6284112 1137218 1180675 310368 271231 284688 286396 319425 311156 310109 311038 219745 221830 731186 694335 1546032 1503138 470051 465241 682675 687812 851153 830162 898274 901305 939292 954831 924406 1025463 2160753 2266103 1315253 1133526 742456 732853 890605 885005 934262 950423 975314 982334 1089955 1094210 4986723 5151057 39.95 71.3 1
13:41:04 2024-01-24 676483 665944 213720 209518 334028 344928 350804 345296 225955 223292 273563 276902 312537 314483 4220820 4521274 6472259 6283835 1136372 1180579 308054 271196 284466 285557 317070 311156 310109 310095 219899 221830 742191 694327 1548142 1506080 470789 465241 682786 687812 850549 830162 896570 898717 937567 954831 926302 1027738 2157547 2259669 1326553 1133526 744580 732853 886401 881804 934336 946520 976045 981522 1088384 1097384 4980744 5149309 39.95 71.3 1
13:41:05 2024-01-24 676867 665620 213725 209187 334141 344928 349711 345538 225955 223171 274096 276937 312503 315220 4224168 4537568 6481585 6284112 1137139 1183936 308314 270817 284466 286360 317995 309913 310109 310095 220123 221830 731186 694335 1551532 1503547 470384 465241 682786 688788 851153 830162 897634 899992 938320 956509 926814 1027776 2155666 2259669 1309668 1134868 745646 733896 885684 883005 934978 950986 975970 982334 1088127 1094283 4990982 5143992 39.95 71.3 1
13:41:06 2024-01-24 676210 665944 213720 209183 334028 345415 350804 345609 225990 223482 277683 277130 313008 314926 4220305 4524429 6480825 6289002 1138066 1180579 308314 271196 284991 286486 317995 309913 309856 310566 220123 221830 734172 694058 1594028 1503138 470384 465241 682786 689838 851153 830162 895717 902493 939655 957867 924951 1027117 2154603 2265639 1324670 1133526 742456 731659 887577 883401 934299 948408 973853 980935 1089955 1096607 4981779 5151333 39.95 71.4 1
13:41:07 2024-01-24 674613 665948 213760 209222 335736 344928 350768 345574 226182 223326 277683 277130 312537 314962 4217269 4534663 6481585 6275152 1134681 1183095 308314 271645 284032 286396 318441 310277 310579 311546 219121 222453 742760 694335 1549673 1500612 469385 465630 681334 687776 851717 829977 896570 904035 940861 953301 921564 1028737 2159213 2262883 1307720 1134778 741397 735564 890642 880272 931650 946628 975673 984401 1088384 1094247 4968832 5141968 39.95 71.4 1
13:41:08 2024-01-24 671690 665944 213720 209842 335918 342843 351866 345538 225257 225363 273756 275522 312537 315514 4223621 4517935 6495453 6265354 1133577 1182823 307848 271835 284032 286396 318958 309803 310824 312019 218720 222453 752718 694335 1552539 1500976 468646 463891 679887 688423 854753 832374 896570 901739 940861 951956 921695 1025613 2154603 2259282 1330639 1137578 743517 734211 890647 880272 930329 953522 979637 983029 1085301 1092664 4966527 5145637 39.95 71.4 1
13:41:09 2024-01-24 668438 665953 213720 210170 334644 342530 351902 346353 225414 223516 274096 275419 312503 315550 4217810 4524429 6523489 6262052 1134386 1180579 309556 271231 284143 286799 317995 310277 310144 311764 219214 222141 748145 694327 1554432 1501007 469348 464583 682191 690423 853502 830125 894931 902381 939490 956035 923666 1027852 2154708 2257150 1319020 1136395 741397 733835 889470 880699 931613 946664 978205 983774 1086552 1093437 4968832 5141968 39.95 71.4 1
13:41:10 2024-01-24 665725 665684 213385 210205 334644 342541 351974 346615 225449 223516 274096 275419 314033 317408 4220582 4530936 6532834 6274733 1131924 1183936 307132 271231 284045 286360 319477 310277 309135 312968 218532 222516 745837 692836 1553231 1500617 470453 463600 680301 688460 856007 830125 892312 899595 943573 954649 919642 1026161 2148169 2265813 1334477 1136395 741397 735401 892003 880473 931650 946664 978902 983066 1085053 1094210 4962982 5145637 39.95 71.4 1
13:41:11 2024-01-24 667212 665684 213060 210161 334680 342253 351938 346615 225763 223516 274347 275453 312537 318117 4218148 4524429 6518886 6265787 1131962 1183936 307382 271266 283833 286615 319701 310277 309170 314649 219061 222453 737645 691844 1548442 1500351 470118 463600 678334 687971 855345 831894 893733 902381 943334 952101 917002 1029165 2156241 2256079 1330639 1144077 745113 732901 892245 882917 930329 949324 976777 985941 1086841 1091085 4933608 5149309 39.95 71.4 1
13:41:12 2024-01-24 665798 667575 213091 209222 335720 341735 351618 347138 226313 227340 272682 277134 311598 319352 4218148 4498862 6532834 6279630 1128246 1180579 307382 271835 285574 285526 318735 310100 307733 313004 218755 221830 728200 691844 1567948 1505006 470681 464766 677404 688460 858259 830125 891461 902584 943334 946710 915128 1026161 2151646 2234494 1420951 1146486 741397 729387 890010 885463 931650 945731 979637 988827 1088164 1089509 4896093 5137299 39.95 71.4 1
13:41:13 2024-01-24 671509 665953 214393 208852 334715 342807 351335 345019 225483 223516 272755 278090 311564 317826 4217810 4464115 6452743 6289002 1125014 1180675 307848 270369 284937 286396 316079 312039 308235 312090 219191 221928 731186 695822 1539366 1490777 470644 467882 678297 690423 860362 830162 888922 901379 946259 955154 917118 1023094 2148590 2231622 1349153 1145707 740340 727255 888094 885463 929011 945731 979637 988864 1091053 1088242 4894778 5140973 39.95 71.4 1
13:41:14 2024-01-24 670994 665478 214092 208856 335428 342807 350840 345019 225449 223516 272947 277729 311598 315586 4214802 4473883 6443785 6284112 1125817 1180671 308385 270782 284112 286396 316521 309674 310031 311769 221452 221581 731186 694825 1548049 1491037 469164 468274 678778 689441 857923 829573 888922 901061 947426 956857 917604 1020540 2148477 2234917 1324882 1148976 741397 727668 892245 887981 929011 942992 977104 988864 1094494 1087899 4938311 5155930 39.95 71.4 1
13:41:15 2024-01-24 667076 665478 214242 209187 334680 342289 352010 346651 224718 223988 273563 277134 311598 315586 4215902 4520981 6462495 6284517 1135512 1180579 309201 271231 282302 287117 319425 311671 310945 311769 219332 222765 758225 692836 1540700 1495282 468110 467882 678888 683784 857314 831858 890826 894461 944744 955579 914303 1019700 2142373 2247936 1329009 1153376 744384 727364 886801 883981 930989 942992 972470 991686 1094494 1094247 4953583 5151333 39.95 71.4 1
13:41:16 2024-01-24 669422 665012 213760 209257 335689 340739 351371 348502 225222 223516 273563 277130 311633 318901 4217872 4524316 6472259 6284112 1140070 1180579 306205 272717 285352 286736 319877 311965 308993 313301 218579 222417 731186 688603 1550507 1500296 467211 466229 676968 682882 860899 834524 888922 894498 947426 961607 915816 1016798 2139330 2246872 1338790 1155019 746506 729423 888115 887717 934336 945064 973081 990980 1097269 1094283 4966631 5151333 39.95 71.4 1
13:41:17 2024-01-24 673068 665944 213720 209024 338509 342807 349783 347733 225449 223516 273563 277516 317057 318378 4218148 4537568 6476762 6297583 1143758 1184758 308329 272611 286163 286821 318299 312002 309410 312825 219038 221652 735665 685311 1569004 1501681 467909 466950 679333 684505 860362 836967 887656 895354 948770 955651 919730 1016798 2142373 2248466 1324882 1150614 747571 728429 885813 889440 936330 937615 970556 988789 1098824 1097384 4973629 5158688 39.95 71.4 1
13:41:18 2024-01-24 676964 665953 214366 208500 334410 344855 349711 347626 225414 225521 272947 278854 312033 315442 4221945 4541899 6416419 6286931 1150727 1187017 308257 272336 284121 286217 319010 312924 310896 311805 219947 221271 727856 685934 1547612 1507412 470453 465930 680815 685043 857923 838191 891424 894719 944002 955615 919642 1013795 2142373 2247824 1303953 1145707 745975 728701 884304 889875 936802 937615 970237 983029 1098860 1098938 5022961 5141011 39.95 71.4 1
13:41:19 2024-01-24 675523 664675 213694 209178 334024 342843 350239 346580 225222 224520 273140 276963 312537 315184 4220543 4596011 6462534 6299058 1157351 1181389 307207 272300 284545 286333 318781 310790 309931 311510 219367 221794 732679 686637 1590098 1506005 466777 465241 682786 684017 852932 836967 893857 889183 939563 962488 922365 1015277 2142373 2275101 1329302 1141262 748183 729387 885559 885191 935645 947069 968819 985178 1097604 1100496 5004398 5141199 39.95 71.4 1
13:41:20 2024-01-24 673129 665441 212835 209807 333731 342807 350804 348711 225031 222792 274484 275488 312285 315514 4211179 4587036 6485579 6291824 1151133 1183825 306847 273327 283979 285325 318816 310936 309135 311510 219061 221830 731186 684956 1582023 1512358 468610 463164 682749 684070 852363 836337 895680 897375 939563 955615 922365 1021997 2145422 2268502 1302070 1138014 747571 734941 882544 882968 939536 948408 969546 983774 1091250 1100496 5004150 5149309 39.95 71.4 1
13:41:21 2024-01-24 677445 665948 213024 209143 334371 342735 349711 348711 225763 227552 274059 276902 311598 315478 4205175 4543662 6488461 6282391 1141276 1185508 307457 271885 284795 285485 318441 311156 308235 311983 219841 221306 722901 688389 1570080 1510969 470608 464942 682786 685721 852998 831466 893059 897336 940897 957534 925062 1023094 2148477 2259282 1307819 1138014 745444 733150 885559 880345 936802 952884 974469 983736 1089706 1097384 4975670 5149309 39.95 71.4 1
13:41:22 2024-01-24 675301 665953 213694 209178 334106 345659 349465 345574 226113 223137 273756 277095 312503 315184 4217810 4537568 6499413 6282391 1141202 1182947 308138 271161 284937 286396 318699 311156 312968 311729 220052 221138 729327 690855 1552187 1511081 470718 465241 682786 687216 853464 832522 895717 898644 938232 956857 926377 1023094 2151646 2256079 1362544 1134778 744384 732599 885559 882881 936722 946556 973891 982334 1089632 1097384 4961406 5149309 39.95 71.4 1
13:41:23 2024-01-24 673386 665948 213468 209183 334028 345659 350522 345574 226147 223482 274059 277355 312974 315153 4220820 4528023 6490121 6282391 1140070 1183936 308314 271196 284902 286789 318299 311597 309533 310530 220088 221830 721971 694327 1549005 1503822 470718 465241 682786 687776 851153 831931 897634 898681 939655 956857 925062 1025356 2154708 2262076 1296726 1130677 742456 731536 888341 882881 934299 948408 975276 982334 1088112 1095832 4975933 5139930 39.95 71.4 1
13:41:24 2024-01-24 675301 665944 213535 209148 333881 344892 350522 345503 225449 223137 273950 279100 312537 314447 4215902 4530672 6495034 6282391 1137181 1183936 308314 271161 285618 286190 317960 311156 310250 310131 220528 221723 734172 692836 1592234 1506342 470718 466289 682786 687739 851153 832522 897634 899929 938232 956181 925062 1024626 2154708 2259282 1324670 1131555 743517 732457 886942 882986 934336 946520 976901 982334 1088384 1095795 4985338 5139930 39.95 71.4 1
13:41:26 2024-01-24 677279 665948 213504 209148 334028 345415 349184 345503 225920 225363 273950 277130 311598 314962 4222727 4532573 6490268 6284112 1137218 1182760 308208 271161 285080 285637 317995 311156 311557 310895 220123 221448 724914 691349 1570948 1508073 470718 465241 682786 687252 851153 833270 895829 897005 938232 956857 926377 1023094 2151646 2257680 1322786 1133165 743395 731563 887484 882489 934336 946592 975861 981634 1088384 1097384 4985061 5137262 39.95 71.4 1
13:41:27 2024-01-24 677279 665948 213571 209174 335918 345415 349711 345538 226113 223326 273756 276989 313198 315189 4229523 4532573 6471351 6271027 1144462 1186462 306848 271231 284937 285521 320367 311303 309135 311983 219061 220983 725760 687280 1552777 1512358 469447 465241 682786 686505 852998 832091 894368 897336 937829 957265 925062 1023094 2151646 2259282 1305971 1131518 744384 732081 885596 884170 935665 946556 975165 981634 1089955 1097384 4986723 5149309 39.95 71.4 1
13:41:28 2024-01-24 676298 665948 213055 209148 334141 344892 349184 345296 225920 223137 273695 277729 314725 315189 4220104 4534100 6486108 6282391 1138066 1180805 308279 273804 285525 286463 317995 311597 309135 311038 220088 221483 727856 690855 1571354 1508229 470718 465241 682786 687739 851754 832522 895717 900666 937567 956857 925720 1024626 2156241 2259282 1304122 1133165 744384 733896 885596 882255 935665 946556 973891 981634 1088091 1094247 4966637 5139930 39.95 71.4 1
13:41:29 2024-01-24 673386 667367 213669 209213 334028 345379 351335 344983 225869 225152 273731 277729 315062 315262 4216709 4533910 6480548 6288184 1138066 1185638 309108 271231 284502 286799 317960 311156 309821 310095 220088 221830 732679 694335 1559247 1503138 470051 465273 682786 688788 851153 832522 898274 901305 938232 956181 925720 1028394 2154708 2262076 1298575 1131518 742987 731563 888115 884170 934336 949998 976008 982334 1088384 1096607 4961444 5141968 39.95 71.4 1
13:41:30 2024-01-24 674821 665948 213539 209183 334106 342627 350517 347893 225869 225152 273877 277799 314177 315370 4226141 4534213 6490398 6274733 1139754 1182886 307813 271196 285026 285543 318441 311156 309170 311510 219710 221103 723169 688881 1578650 1509555 470718 465241 682786 686729 854280 831466 895717 899289 938232 957534 925720 1021640 2151646 2257680 1333380 1134778 743517 731645 885684 882361 935168 946520 975861 981634 1088127 1097384 4975933 5145637 39.95 71.4 1
13:41:31 2024-01-24 675348 665953 213539 209558 333812 344602 350517 347893 225974 224519 273913 276991 314141 317688 4226226 4534663 6481381 6282391 1137255 1180583 308314 271161 284139 286396 317960 311597 310909 310060 220088 221830 721420 694335 1574203 1503138 470051 465241 682786 687739 851153 830162 895717 900630 939563 954831 923749 1024626 2154708 2261804 1338316 1131910 741397 729546 888931 883014 931650 949751 973891 982334 1087612 1094210 4966527 5141199 39.95 71.4 1
13:41:32 2024-01-24 673349 665698 213780 209553 333812 344602 350661 345917 225624 224836 273611 279100 315062 316009 4199145 4524787 6480975 6284112 1138028 1180583 308279 271196 284466 286476 317737 311156 311166 310095 219876 221830 740676 694335 1551532 1503138 470051 466289 682786 687776 851153 830162 897106 899632 938232 954831 925062 1026124 2156241 2262039 1317136 1131518 741397 731293 888341 882917 933636 948408 975673 982334 1088384 1094283 4961744 5133591 39.95 71.4 1
13:41:33 2024-01-24 676796 667159 213604 209558 335881 344747 350414 345432 225781 225152 273840 277065 313227 316120 4214802 4525763 6471761 6274733 1136817 1180588 308349 271266 284466 286485 319772 311156 310766 310784 219745 222141 739161 694335 1545197 1501681 469348 465899 682786 687252 851153 829741 895829 900987 938232 953447 922402 1025886 2154708 2270547 1309603 1133971 741397 733711 889604 882917 931650 952056 976702 982334 1088384 1094247 4966527 5151629 39.95 71.4 1
13:41:34 2024-01-24 674680 665834 213578 209082 335845 342771 351438 346402 225624 225152 273950 277186 313008 316382 4211254 4525391 6499526 6265354 1133563 1183095 308063 271231 284032 286485 319425 310277 310144 311510 219061 222453 744298 694335 1548735 1499544 468979 464583 680851 687252 852764 830162 895829 899669 940230 953410 921674 1025356 2151646 2259282 1307720 1136395 741397 735313 890981 880345 931650 946664 979599 985328 1087612 1093941 4963078 5153819 39.95 71.4 1
13:41:35 2024-01-24 672505 665839 213547 210026 336356 342591 351758 346159 225414 223482 273563 275544 313008 317558 4214802 4520981 6480787 6270258 1136817 1180671 309492 272025 287162 286396 319425 310277 310797 311764 219249 222453 754280 694335 1558936 1502072 469348 464583 681271 687776 852363 830162 895717 901305 937560 954120 918990 1026161 2151646 2257680 1330639 1140449 742456 735309 893511 880345 930989 946628 979599 986319 1085301 1092628 4969022 5133201 39.95 71.4 1
13:41:36 2024-01-24 669807 665761 213357 210319 337821 342591 351974 347102 225449 223171 277829 278051 313520 318305 4214802 4538238 6499413 6265354 1131962 1180675 310478 271231 284259 286396 319665 310277 310073 312055 218720 222453 754280 694335 1546868 1501007 469348 464583 680851 686729 853034 830162 895080 901342 939192 956181 917002 1028394 2151372 2256079 1330639 1144077 743517 733748 892245 882218 930329 946592 979637 985903 1085301 1095942 4966636 5126149 39.95 71.4 1
13:41:37 2024-01-24 669330 665798 212874 209702 335653 341771 351974 347102 225485 224196 272646 277147 311633 318828 4211560 4509704 6518886 6274733 1122259 1180579 306918 271266 285904 285521 317960 309674 307698 312055 218720 221830 730063 691844 1592347 1503138 470718 466229 677927 688788 857923 829890 889146 903298 944671 952065 916950 1023094 2148590 2231292 1345386 1147340 740868 728701 892245 885472 930329 945731 981733 990786 1094511 1091181 4909879 5141086 39.95 71.4 1
13:41:38 2024-01-24 671717 665953 214180 208826 334680 342807 351083 346075 226113 223482 273177 278430 311598 317263 4217570 4451626 6462934 6271027 1123893 1180579 306454 271231 284973 285601 317070 309639 307268 312055 218755 221830 729693 690249 1604893 1506753 470718 465241 676968 687812 857923 830162 889271 902344 943334 953447 915816 1023897 2150117 2235323 1378616 1146523 740340 728425 890735 886266 929011 945731 981453 990786 1092920 1091328 4900419 5133478 39.95 71.4 1
13:41:39 2024-01-24 667684 665944 213720 208826 335689 342289 350553 347102 226078 227197 273563 277849 312901 318342 4214802 4464957 6499413 6274733 1128740 1180671 307382 272025 284937 285485 318441 309422 307733 313004 218532 221546 739161 690855 1552375 1501007 470718 464583 678137 687252 856706 830162 890448 901305 944002 952065 917118 1026124 2148169 2243688 1328720 1145707 744384 731810 891612 884207 932317 949998 980013 988677 1086730 1091328 4924149 5139930 39.95 71.4 1
13:41:40 2024-01-24 667212 667867 213255 209492 336159 342494 351902 347102 225414 224519 277866 277551 311598 318865 4217810 4457129 6509561 6274456 1122259 1180671 307347 271835 285811 285521 317070 309639 308200 311769 218720 221830 729693 692836 1577063 1502072 470497 466229 677927 689802 857923 829573 890003 902658 944707 952065 917118 1023131 2151646 2228537 1295201 1146523 741502 728356 893143 888796 931654 947978 982045 988677 1093808 1091291 4900689 5126262 39.95 71.4 2
13:41:41 2024-01-24 671987 667834 214029 208782 334702 342807 350840 346473 226498 223171 273563 278703 311598 317408 4208796 4451425 6462270 6274733 1122222 1180675 307347 271196 285610 285557 317035 311341 308200 312055 218755 222141 731186 694825 1559610 1498608 470718 467220 678407 688788 857960 829573 888922 903298 946084 953447 916966 1021640 2151646 2228537 1324670 1145707 740868 730143 894415 887800 931633 945622 980921 993065 1094585 1089673 4897190 5140016 39.95 71.4 2
13:41:42 2024-01-24 670637 665953 214061 208535 337235 342663 350198 345019 225483 223482 273177 278094 311564 315550 4205437 4451626 6443785 6284112 1124212 1180675 308314 270782 284902 286450 316486 312039 308200 312019 218720 221830 729693 696043 1580280 1493918 470718 467220 678407 689567 857960 829573 888922 902658 946754 954831 917118 1024337 2148590 2231706 1309603 1151081 742987 728590 895089 889243 929043 944251 981453 988677 1094003 1091328 4887866 5126224 39.95 71.4 2
13:41:43 2024-01-24 671625 665953 213961 208939 334450 342843 350840 345019 225449 223516 272755 277764 317164 315514 4208796 4461342 6425409 6284112 1125014 1180671 308349 270782 284032 286799 316521 309639 309812 311764 219498 221830 739161 695327 1551310 1488920 469385 465666 678888 687776 857960 829573 888922 901342 946754 956181 917118 1021268 2148590 2231520 1326801 1151081 743517 728701 893816 889875 930366 944625 980407 988789 1094494 1087935 4923015 5141199 39.95 71.4 2
13:41:44 2024-01-24 667113 665944 213720 208821 334640 342289 351938 346615 225066 223331 272947 277130 317236 315514 4209871 4502224 6453281 6274733 1135512 1180579 309456 271835 282967 287095 316778 311156 308235 311764 219402 222297 750290 692357 1580155 1498192 466513 467220 678888 683747 857923 831785 887318 894461 944707 955615 914266 1019775 2146636 2237912 1319125 1152256 743517 728701 893180 890508 930366 944625 975276 988789 1094494 1093540 4928905 5126187 39.95 71.3 2
13:41:45 2024-01-24 665725 664971 213725 208856 334680 341219 351938 347661 224753 223551 273563 277164 311598 315550 4198831 4504908 6444283 6275152 1138442 1179704 306454 272060 282967 286888 317035 314627 308235 311190 218685 222453 759812 691863 1552504 1493918 466880 466559 676968 684371 857314 833307 887999 894461 946754 955615 915816 1019116 2146636 2247750 1332921 1152256 745646 730773 892544 891501 931650 943028 973853 990786 1097555 1091012 4928905 5141011 39.95 71.3 2
13:41:46 2024-01-24 665725 665473 213756 209187 334644 341735 351938 347382 225100 223551 273563 277242 311633 315586 4214802 4501786 6439157 6279630 1137592 1180671 307382 272386 282733 287203 317000 311597 308270 312055 219249 222453 753464 691371 1559454 1493918 466550 466559 677927 686017 857314 832091 889183 898681 944744 960100 916950 1021305 2145278 2250409 1330965 1152256 744580 730309 892245 888217 930989 942992 977877 991686 1096048 1094210 4940521 5133629 39.95 71.3 2
13:41:47 2024-01-24 667076 665012 213360 209178 334715 341495 351974 347697 225222 223551 277720 277247 311633 318865 4217810 4532650 6461683 6274733 1138442 1183035 306205 272893 283165 286799 317070 309387 309170 312933 218720 222488 742760 689857 1555769 1496346 466550 466559 676968 684556 857960 834561 887883 897264 949630 961534 915406 1022651 2148477 2252009 1303772 1153902 745646 728835 889719 888181 932982 945466 976702 988827 1094494 1091144 4928905 5141968 39.95 71.3 2
13:41:48 2024-01-24 666129 664967 213765 209191 334680 340739 351974 347697 224753 223516 273563 277551 311598 315550 4208796 4514536 6453169 6274733 1138442 1180579 307132 272095 282698 287001 317070 311156 309170 312055 218755 222801 753464 690386 1554582 1490926 466550 466559 676968 685529 858411 832128 891386 899067 948954 960247 915705 1021156 2149868 2241150 1305130 1148976 741397 728701 889352 890397 930717 942955 978205 988864 1096106 1089509 4900689 5136265 39.95 71.3 2
13:41:49 2024-01-24 665725 665012 213765 208821 334410 342843 351708 345538 225257 223585 273140 277779 317128 315298 4211554 4492845 6453333 6279630 1129037 1180579 308385 271231 283294 287211 316521 309170 308235 312055 219402 221830 731186 693840 1535565 1488920 467247 465240 678888 685758 857923 829977 890003 902493 946147 956072 917696 1021118 2149868 2228574 1324670 1145707 740868 728553 892097 885463 929011 945731 979637 990124 1094223 1089783 4891283 5139930 39.95 71.3 2
13:41:50 2024-01-24 665798 664967 214251 208817 336966 342807 351371 345574 225449 223551 273140 277586 317092 315550 4199182 4489871 6444283 6279630 1129037 1178891 308349 270972 283201 286893 316778 314664 308200 311764 219061 221830 731186 693840 1554974 1488920 467946 467772 678888 689441 859641 829977 890190 899595 945937 957497 916950 1019663 2148477 2243688 1311448 1149437 744580 728411 888723 888078 930329 944588 973891 988864 1094494 1092664 4938311 5134640 39.95 71.3 2
13:41:51 2024-01-24 667880 665003 213143 209187 334715 340739 351938 348502 224787 223551 273563 277164 311598 318378 4211554 4511378 6452251 6274733 1141701 1180579 306205 272060 283056 286400 317070 314627 308270 313004 218379 222801 745837 688881 1554661 1497411 467211 466605 678368 684371 859604 834892 888884 898650 947315 961607 915668 1019499 2139330 2246872 1321044 1155842 748637 729423 888115 889875 935665 944625 973081 991724 1097269 1097384 4952469 5141968 39.95 71.3 2
13:41:52 2024-01-24 673388 665012 213729 208715 335689 342530 350558 348747 225379 223482 273526 278395 313295 317856 4211441 4532573 6453609 6283696 1142554 1183095 306384 271800 283996 287001 319425 310073 307698 312933 219367 221639 737016 684956 1581570 1504670 469447 466376 680301 685492 862538 838044 888810 894535 947242 962638 920984 1019049 2144906 2250062 1321044 1151736 748637 728553 889377 890508 936995 937615 973081 991686 1097604 1098668 4966626 5149309 39.95 71.3 2
13:41:53 2024-01-24 677445 665912 213689 208461 334715 342843 349429 347626 225414 223482 273950 278854 313515 315478 4199257 4531087 6434958 6284112 1144499 1180579 305886 271800 285891 286615 316965 312039 309447 311983 219710 221103 721719 686295 1545652 1504707 469447 467882 681233 684482 857849 837270 888810 895629 944364 955651 919605 1016057 2142373 2248466 1303953 1144523 747247 728184 885287 889243 936802 937615 970274 987026 1100418 1097384 4999608 5139654 39.95 71.3 2
13:41:54 2024-01-24 674613 663918 214061 208972 334028 342843 349747 346615 225188 223551 272911 277164 312067 314447 4211441 4567875 6425269 6265077 1149413 1180671 306624 271196 282267 287001 316965 310716 309856 310095 219402 221546 732679 690249 1535570 1505639 467739 467551 682749 683959 855362 837270 893860 893451 939192 961094 922218 1016724 2142373 2270387 1327307 1140449 747782 730972 885559 885463 936330 947738 967855 983736 1096048 1100496 5013555 5139930 39.95 71.3 2
13:41:55 2024-01-24 673607 664272 213020 209625 336392 342807 350804 349237 225031 223137 277989 276255 312503 315478 4199107 4581026 6500085 6284112 1147391 1188038 307347 272928 287329 291633 321906 312777 311783 315550 221218 222971 735665 690855 1569354 1523949 474411 468545 686676 691651 861623 842462 903718 907799 952143 968018 935338 1035449 2182579 2286942 1370940 1144077 754756 745024 903999 898644 951632 966641 992398 1001038 1108763 1115864 5015195 5197056 39.95 71.3 2
13:41:56 2024-01-24 685742 678901 216555 214118 345461 354994 366900 360934 229664 229071 282630 286213 322161 324528 4270994 4577771 6654048 6433970 1172673 1230166 322453 281671 301170 302931 337657 331165 329916 331525 228690 231234 747901 720779 1617216 1534895 487508 484769 705854 716293 899790 868622 930968 944165 988962 1000246 956687 1068057 2252042 2367969 1359425 1194355 783250 765581 939637 938043 983403 993286 1023197 1041660 1155381 1153867 5124333 5353808 39.95 71.3 2
13:41:57 2024-01-24 709978 694237 222542 217502 356601 366345 382274 378961 235495 234618 298067 296250 332405 335428 4361501 4720112 6780325 6537337 1221346 1272307 327136 290897 312823 311867 353848 341477 339545 345758 233639 234802 763164 729737 1626041 1567677 495413 490360 715052 727725 915189 884189 945034 957862 998939 1009336 966158 1075611 2300005 2414307 1450987 1207676 793133 774800 948752 950002 996189 1002836 1028459 1043181 1167144 1163846 5237083 5365020 39.95 71.3 2
13:41:58 2024-01-24 723293 709965 221125 216966 361065 369848 387560 384085 242387 235777 297099 303494 337008 339057 4386380 4711916 6863926 6641005 1237177 1296663 329226 291212 314567 315523 356934 347504 345735 346340 233075 234976 766106 726611 1635895 1578532 494753 491089 713442 718401 913242 890415 936349 943494 992420 1000719 956381 1058692 2309278 2432734 1364221 1190572 791675 774251 940879 940782 992630 1001688 1016901 1030856 1146293 1154681 5223511 5379938 39.95 71.3 2
13:41:59 2024-01-24 722499 712260 218311 213740 359575 367520 393306 387594 238424 235413 297626 302183 337008 339723 4405363 4683023 6820588 6650257 1262095 1305916 324538 288698 312849 315865 355905 348673 342821 346482 232165 233956 767211 722471 1622603 1581108 491945 490597 710445 713307 898475 878753 927500 931599 971486 993295 946240 1040703 2300005 2434461 1441013 1180433 782256 767196 927732 927497 980567 989711 1004562 1016004 1131233 1136464 5201666 5365020 39.95 71.3 2
13:42:00 2024-01-24 718614 717957 219269 213224 357640 365115 390224 385545 236989 232135 295460 303281 332940 340823 4417773 4701618 6818774 6659852 1270671 1311573 320729 283431 310624 314755 354921 344730 342532 342843 228831 231550 763768 721441 1604064 1585882 487316 482753 700231 703048 883074 867041 916978 916889 950395 964701 927695 1029127 2289105 2404176 1454976 1162675 767004 757304 921131 915719 959310 975757 993200 997404 1108015 1115667 5173449 5355641 39.95 71.3 2
13:42:01 2024-01-24 721694 718465 213628 208500 354109 360763 386378 382833 233849 233303 298104 299933 330876 336212 4421164 4734265 6814594 6631050 1268307 1305800 315624 281886 308066 310882 351893 340828 339175 340188 227906 228286 756518 714621 1622287 1576625 482330 476268 691024 691835 870882 855391 903718 901305 935540 957534 913145 1006002 2266136 2397581 1328436 1159966 762328 747141 903358 903261 951632 955642 970311 983774 1097604 1103326 5194970 5355641 39.95 71.3 2
13:42:02 2024-01-24 722594 718451 210961 206455 349546 356369 384914 381214 231630 231056 297819 295767 331170 336733 4424309 4685790 6819462 6631389 1265718 1309584 313062 278956 306442 307352 351038 341825 335732 339675 225666 226051 745771 712075 1610453 1567677 479938 476268 682514 685721 867180 846197 886392 890848 931017 945740 894743 993134 2256161 2366561 1342154 1161848 755294 736352 897361 902621 940870 945731 960986 976605 1097604 1091049 5229275 5355641 39.95 71.2 2
13:42:03 2024-01-24 727940 719517 208621 205203 348733 355798 383356 379069 231079 229020 292790 295971 330884 333253 4449339 4778454 6863949 6649989 1254890 1309621 313765 277547 305508 307387 350230 340277 336681 338377 224714 226330 754337 716666 1618619 1565111 476103 474357 675974 682615 864686 839381 877067 885592 924988 936650 885621 983807 2254385 2360701 1331732 1165715 752923 732732 893253 894388 931617 937965 955057 974408 1086841 1081958 5173449 5377522 39.95 71.2 2
13:42:04 2024-01-24 732559 722426 208913 208308 348733 356369 384040 382110 231549 230055 291551 295628 331529 333304 4471386 4831382 6879726 6640503 1259311 1315031 311608 275904 308066 305251 351893 341344 335732 338140 225031 225596 752168 722330 1611125 1563999 477114 474357 676404 685529 860399 830162 873839 887484 918922 919633 880081 983061 2259101 2348147 1337853 1159140 743517 731009 899641 892074 921776 938629 958142 969593 1072155 1072905 5145233 5392879 39.95 71.2 2
13:42:05 2024-01-24 724154 722686 208782 205110 349576 357983 386090 383374 230901 229126 292073 296110 331493 333325 4492803 4835154 6864813 6678018 1274058 1324508 314015 275482 306550 306458 351893 339763 338315 337121 225031 225945 751395 724020 1604542 1570312 475425 468376 673566 682131 853034 830332 875781 882917 910651 921069 881333 979259 2260826 2372401 1334477 1155019 744384 735922 893253 884927 919128 937543 954377 958007 1066913 1072868 5229883 5409501 39.95 71.2 2
13:42:07 2024-01-24 731117 728858 208712 205511 350741 358020 385348 381587 229528 229126 292036 297915 332103 333433 4504941 4854126 6883517 6696776 1277946 1328024 314087 275482 308829 307137 351893 341344 337099 337086 225666 226330 750718 726611 1615227 1574370 474749 468010 675002 681647 851153 827810 876442 880345 905834 918469 880707 975211 2266136 2381595 1313370 1150063 743517 736352 892061 882917 919817 938629 951660 955678 1068156 1072111 5267303 5436228 39.95 71.2 2
13:42:08 2024-01-24 732291 731718 207543 204498 351803 358782 386506 385278 230336 227813 297535 298084 330611 336231 4542590 4858616 6891902 6743669 1303008 1336295 311166 278029 308829 307387 353241 342451 336591 338686 225666 226330 757968 719233 1660275 1590135 476103 468778 676931 680608 850549 830162 871903 876280 903857 918469 875023 972322 2263943 2376438 1335969 1148392 745514 733711 888115 884170 922430 937965 946373 954278 1069944 1075928 5299622 5471222 39.95 71.2 2
13:42:09 2024-01-24 744665 735470 208851 206375 350459 358557 390224 385241 229698 229267 295056 297951 332905 337548 4556743 4832381 6942241 6790563 1294634 1336949 314051 277638 309338 310624 353884 342487 338664 338686 225666 227033 760868 721441 1619835 1595337 474074 467351 673566 676751 848740 832091 871977 871141 901177 921069 875023 965076 2266136 2399983 1328720 1155019 748637 735830 885559 885463 926405 933927 939544 953056 1077572 1075247 5354475 5490087 39.95 71.2 2
13:42:10 2024-01-24 763627 736614 208956 205018 352055 360763 387813 384355 230370 229267 292937 299602 336725 335356 4589416 4877744 6957180 6809320 1302116 1340861 315008 278029 308320 311171 354339 344534 339164 340739 225666 227385 762318 721956 1658166 1594935 473400 466987 673566 676270 848703 832702 870627 870762 900008 919768 872435 962015 2268473 2403389 1315287 1156665 748637 734875 884424 885555 926330 935421 938196 951413 1074399 1072196 5388994 5511146 39.95 71.2 2
13:42:11 2024-01-24 752272 741075 209392 205563 354047 360835 391917 385294 230874 229839 294296 299557 334984 336486 4614727 4898608 7000102 6837456 1318955 1346537 313574 279349 309812 309976 357550 346069 338699 341807 227584 227773 761774 723503 1637774 1604557 475425 467315 673566 676616 848703 830162 870218 870561 898905 910619 871441 962290 2272188 2399983 1328720 1155019 746506 736512 887147 885005 922393 934133 937639 949657 1074239 1071364 5389777 5543216 39.95 71.2 2
13:42:12 2024-01-24 751620 740709 209017 205165 351803 360763 391479 387903 230725 229981 293939 298431 336500 339334 4636243 4931301 7023820 6846873 1322770 1354450 312878 278101 309922 309758 358089 347724 339424 342289 227263 227385 769146 726611 1641146 1602148 474749 466622 674469 678608 846298 828125 867741 869908 892350 910665 867083 960920 2278220 2390215 1328436 1153902 745646 732853 887447 883746 918413 932812 938308 947551 1063783 1069958 5370966 5543216 39.95 71.2 2
13:42:13 2024-01-24 746915 745185 209026 205847 354047 360763 392065 388011 230725 230016 295253 299933 335994 339759 4658019 4972738 7003807 6865593 1311434 1359612 315452 278101 312515 311171 357550 348463 340788 340739 226675 228481 765218 736043 1639256 1595337 473400 466658 673294 678645 845100 822950 867741 871214 892263 901641 867120 960920 2289566 2402932 1336396 1153902 742456 733896 890605 883746 915770 930176 936801 946365 1060503 1068284 5395328 5546456 39.95 71.2 2
13:42:14 2024-01-24 745939 747696 209052 205873 354392 360763 392100 390830 231791 228911 295511 302643 337008 340309 4668091 5031688 7062508 6884350 1311519 1362513 314199 278724 309648 311898 357586 347358 340788 342843 227263 229905 774483 736043 1627780 1595065 472728 466559 668772 674631 848703 824189 861405 869525 892350 905286 863867 959661 2291007 2403835 1328720 1159691 742456 733528 890642 877755 911083 930897 938839 940784 1057719 1063814 5421587 5574533 39.95 71.2 2
13:42:15 2024-01-24 750669 749418 209671 205523 354952 360907 396111 388047 231469 230768 294802 303281 337788 340034 4701879 5053921 7125037 6893729 1309650 1361866 315675 279294 310335 309657 360327 347140 339688 342843 225973 228836 774933 740269 1641580 1590627 470718 470543 668772 674668 851153 823350 858840 871269 897268 902127 855947 957038 2291681 2369663 1370940 1165990 739285 727926 890200 883395 907936 919623 937008 943383 1052707 1057783 5350858 5599488 39.95 71.3 2
13:42:16 2024-01-24 759451 752276 210337 205199 354388 362985 395674 392490 230370 231092 295389 302431 338061 339723 4723900 5133978 7180989 6931244 1302116 1368859 315183 278065 311166 312627 357550 347104 340752 342843 226942 229941 771991 733942 1663447 1599873 469385 467551 667145 672730 853502 827971 855166 862115 894798 905395 850945 949012 2281460 2394182 1326319 1177694 742987 726636 885689 883037 908533 919073 934290 944253 1054652 1053676 5408588 5619601 39.95 71.3 2
13:42:17 2024-01-24 763297 748359 209641 204850 354428 363720 393275 392490 230759 231254 294766 302643 339083 340853 4739262 5100283 7180989 6968759 1324462 1371165 314757 278724 310617 312153 357550 349204 341821 342325 225973 228481 771018 733942 1649024 1613586 469409 464292 668662 670817 841870 826794 858764 857692 882959 902837 855359 940854 2279194 2416021 1347916 1159335 743854 728664 880118 878734 909296 918460 927621 936001 1060724 1053199 5493238 5625961 39.95 71.3 2
13:42:18 2024-01-24 765806 756808 208991 205203 353856 364599 394454 391106 231390 230016 295245 301795 339118 340092 4741860 5070176 7115711 6963551 1328354 1372175 315008 277674 310118 310228 358701 347104 342338 341771 228067 228945 773462 743712 1640523 1606710 468499 463746 667182 673285 839446 818672 857157 860753 880570 891932 851584 947020 2287479 2403872 1348571 1156665 736656 728701 883051 871177 903349 919515 924822 930147 1051284 1051713 5474184 5625998 39.95 71.3 2
13:42:19 2024-01-24 755916 757077 208776 205199 356302 360835 394454 390278 230919 229337 294802 303316 338061 340824 4767358 5168114 7223096 6992807 1305923 1378105 314565 276982 310589 310264 357874 350656 341446 342591 227423 228376 791680 744411 1655842 1596956 466777 465168 663875 670463 842636 816273 849407 857840 884950 891199 843643 941808 2284707 2372401 1330639 1165990 735085 720307 883051 876243 898627 910610 928950 932912 1040807 1042612 5400869 5647697 39.95 71.3 2
13:42:20 2024-01-24 759962 757072 208982 204562 354392 360799 392136 393844 230370 229981 295253 303494 337079 341064 4786089 5165190 7254124 7001573 1328450 1378105 313906 277814 310580 310668 358522 348851 340094 340631 227906 227598 780818 736043 1639606 1611407 464128 463927 665903 667960 838293 819778 849090 847918 878850 892519 842430 930217 2275421 2384975 1342702 1162675 737181 719217 873586 876243 903990 908728 915662 932857 1048525 1042576 5446210 5660822 39.95 71.3 2
13:42:21 2024-01-24 765659 758717 207647 204570 352271 360835 392029 391382 230370 228876 295475 301548 338845 340034 4795454 5101422 7192245 7043139 1349661 1380591 311024 277069 311129 310264 359604 349630 338557 341627 226942 226330 774783 736043 1679403 1620602 467776 459764 664346 667474 832265 813304 849090 851598 871402 884423 842771 932944 2274948 2398282 1330639 1155019 735608 723481 870859 867023 903990 910502 916246 922892 1044005 1042612 5498715 5665139 39.95 71.3 2
13:42:22 2024-01-24 759632 759254 207681 204884 352271 359712 394454 391382 229698 227813 294802 301795 337079 341627 4811792 5177972 7244828 7013109 1315136 1381990 311792 275340 311570 308213 357550 347140 337679 341290 225666 227493 765399 743348 1635039 1595337 462811 459692 656823 664175 836512 811722 839765 848620 873875 884715 832059 927463 2277947 2362840 1332921 1165160 729933 716426 876376 869871 889007 901524 918330 925600 1031692 1030106 5435277 5679843 39.95 71.3 2
13:42:23 2024-01-24 765733 761407 207681 208379 353365 360763 391479 391936 231125 228361 293456 302431 337552 340370 4823550 5200395 7291885 7055853 1337030 1381345 310913 275482 309119 309683 357910 348107 338664 338686 225666 226330 776404 738152 1636577 1618366 461498 457417 658684 658332 827911 811472 841690 839400 865264 882226 834566 918191 2268960 2405094 1337741 1155842 732997 718461 867156 865794 894885 901524 909024 920695 1040944 1033584 5555108 5694524 39.95 71.3 2
13:42:24 2024-01-24 771626 757400 207323 208233 352051 360871 394141 390278 228926 227848 293456 299849 338096 340092 4834198 5180884 7201618 7043788 1330032 1383417 312919 274042 309301 307852 357586 346668 339174 338270 225348 226330 777469 743348 1634041 1611489 461498 456125 654824 662294 825568 804702 839765 844944 862234 874253 832601 923619 2274985 2390789 1332921 1149437 725786 718461 867156 858210 888105 901330 909724 914261 1030138 1033547 5540266 5712145 39.95 71.3 2
13:42:25 2024-01-24 767989 762806 207009 204356 352271 359134 393239 388047 233334 228521 292760 299651 336759 341079 4885028 5276798 7353361 7055853 1328501 1383343 309719 274320 306370 308068 356155 348463 335578 340739 224327 226261 784934 735517 1650448 1611407 460154 455724 651384 656818 830263 808202 830440 837252 865004 874168 821020 912558 2260713 2376438 1341271 1169318 729933 711191 864663 861973 885550 892546 905033 918216 1027250 1021318 5515330 5711770 39.95 71.4 2
13:42:26 2024-01-24 775026 761395 207443 204213 351947 360183 392029 390539 229434 228594 295475 299600 337611 339391 4881008 5194706 7303173 7082554 1359124 1385345 308349 274341 305472 306458 357515 346596 335578 337630 225031 225561 771991 733942 1645666 1623084 461171 454801 652308 656351 823415 803492 833590 834506 854656 873018 825288 911545 2267291 2397031 1318494 1150614 727856 714832 857291 857803 889815 895391 895820 907219 1032336 1028146 5568482 5711770 39.95 71.4 2
13:42:27 2024-01-24 769363 764996 205970 203925 350315 360056 395820 387831 230254 227285 293725 297951 336288 341234 4867035 5237559 7304357 7063242 1326553 1383417 308967 272060 306189 304542 355085 347687 336206 337594 223976 224829 770520 745476 1646717 1602148 458431 456125 647598 657752 824289 795524 824446 836985 857184 865149 814929 912596 2267474 2357354 1315253 1156665 718530 708249 860376 856513 879484 891819 899711 907518 1013905 1018422 5466273 5720827 39.95 71.4 2
13:42:28 2024-01-24 764704 765129 207810 202972 351272 358020 392435 391273 228828 226897 293804 297874 333872 341727 4888489 5292836 7320609 7097039 1339783 1383380 306883 271610 305508 305251 352183 346069 336681 334591 224133 223512 774933 738152 1646436 1613777 454855 454033 650462 652155 818717 799625 824954 829003 852426 865212 815266 904436 2247708 2356079 1341271 1155842 722640 704101 853553 859631 879809 882181 889100 904674 1020221 1014389 5521626 5744764 39.95 71.4 2
13:42:30 2024-01-24 773464 765737 206674 202937 350878 359546 392991 390830 228260 225635 298031 296215 334702 338248 4896088 5218855 7255592 7098053 1337706 1389323 306454 270334 305472 306420 353737 344497 336206 334018 223590 223443 769049 743879 1638413 1611135 455827 452103 647743 653026 811823 792719 823123 827791 846294 856501 814108 903228 2252517 2369663 1327053 1144040 720305 708249 848717 847981 878859 888604 886383 897526 1016467 1018887 5570553 5735332 39.95 71.4 2
13:42:31 2024-01-24 768408 767915 206357 202927 349228 355999 391917 388496 228474 223551 294042 297458 332940 339611 4914846 5327552 7351117 7100061 1320918 1383380 306739 270334 303351 309402 354670 342487 333807 334556 221156 223477 768511 736043 1658652 1607977 452278 448040 641038 647112 815749 791035 816305 827168 847433 856046 806580 899646 2253643 2342261 1331943 1151699 712752 701041 855198 848583 868996 884456 891302 900356 1002409 1008781 5486908 5744335 39.95 71.4 2
13:42:32 2024-01-24 767984 765892 205489 201935 349500 355999 390152 387975 227553 225251 292683 297951 332869 339297 4914846 5291699 7330195 7133572 1345364 1387351 306883 269511 302727 304048 351893 342102 333843 333866 221537 222033 777469 733942 1662731 1623084 452278 447958 642216 643832 810629 793282 816305 820960 842668 855187 805504 890373 2244370 2355683 1331297 1149795 716487 699055 847854 851388 876405 877961 882073 898092 1010813 1005071 5546692 5758773 39.95 71.4 2
13:42:33 2024-01-24 777358 766111 204693 201198 347408 355999 387777 385545 227906 223585 292145 295732 332905 337315 4930085 5276948 7266949 7100061 1332149 1383417 306739 270348 303666 302919 353884 340277 332832 335718 220123 222101 761046 741228 1640726 1609120 450740 444091 636686 645735 804922 784062 818086 820960 834731 847415 805810 893059 2252042 2360701 1315315 1135144 711980 700894 845482 839326 867110 880455 877544 888031 1003979 1007390 5576033 5758926 39.95 71.4 2
13:42:34 2024-01-24 768400 769007 203902 200537 347652 354456 387957 383241 226884 223326 288685 297705 331871 336486 4935935 5359912 7432775 7138379 1338825 1383417 303271 269778 300820 302692 351893 342451 330786 333830 220123 222453 777875 732895 1655220 1612553 448938 446790 638555 640722 809523 786419 806459 814048 838952 847487 795616 886280 2246762 2347059 1320326 1150614 707916 695269 848495 843872 859682 870438 880540 890120 993092 996823 5552154 5768305 39.95 71.4 2
13:42:35 2024-01-24 771684 766156 204913 199249 347351 355496 387849 384085 225414 224208 288649 292691 331604 332387 4939457 5257915 7317843 7123481 1347058 1387351 302774 268310 302697 300837 351893 339763 329537 331812 219745 221173 779347 736043 1643563 1613777 448938 441448 638497 640048 800329 783147 810634 808220 829485 847959 800079 879271 2236938 2364880 1313344 1139599 709944 693903 837675 836948 861486 871958 869345 883616 998157 996118 5625894 5768305 39.95 71.4 2
13:42:36 2024-01-24 775395 768400 202985 198932 343458 351893 387957 385551 225066 222827 288649 292613 330876 333469 4942982 5307140 7349985 7109439 1321673 1383380 302314 267450 303579 299576 350549 340277 328295 331847 218344 221639 761693 741331 1632846 1595337 446852 441484 631883 639596 802603 778076 805752 811519 827869 839025 793250 884530 2238532 2353934 1325313 1128689 701877 692923 839460 832504 855460 865578 870581 879388 990478 996823 5585637 5768028 39.95 71.4 2
13:42:37 2024-01-24 770170 768135 202941 197940 343453 351501 387921 380884 224025 222827 288347 294161 332750 333397 4958201 5341367 7404798 7156333 1339783 1383380 302067 266630 300708 301365 348648 340024 329520 329738 218309 220484 781530 729765 1659586 1620667 445583 441720 632904 634471 797630 778703 799996 804194 830258 842594 783956 871135 2225826 2342261 1308606 1151081 705391 689861 835896 833539 855701 862699 867732 879500 987567 984831 5577888 5786032 39.95 71.4 2
13:42:38 2024-01-24 778996 766156 202313 197966 343042 351821 385491 380919 223110 227552 287733 293656 330345 332086 4954366 5276460 7311545 7146954 1333899 1387351 302052 265369 301170 300582 348684 339542 328755 329902 217327 220260 760222 741331 1637297 1608998 446388 440379 631041 636405 793346 774768 802352 801233 819488 838401 787501 870180 2226374 2333042 1313344 1136395 702879 685621 827888 831913 854212 856456 860857 876959 987604 983390 5609999 5782935 39.95 71.4 2
13:42:39 2024-01-24 778620 768396 201282 197626 344982 351218 383152 381214 224025 222998 286777 292542 331170 329345 4971118 5291939 7324147 7123367 1332149 1383343 299607 264186 300005 298181 349420 338582 325721 329524 218494 219978 765525 737555 1642089 1604427 444950 438089 624729 633117 790915 767799 799538 802520 815950 834285 784140 867629 2216553 2352262 1320575 1128689 701377 688884 824562 823258 851722 861446 855891 867634 984704 984854 5606104 5778812 39.95 71.4 2
13:42:40 2024-01-24 765806 768135 200171 197347 343001 347492 384914 382292 222577 221940 286777 292451 330674 332856 4976945 5402582 7362590 7133605 1313354 1380554 299607 264150 296757 300666 347756 339045 327555 327644 217878 218563 765525 738152 1627236 1594935 440682 439133 623881 630460 793383 765055 792826 799606 816395 826982 780664 869411 2224337 2335626 1311349 1124679 694504 685854 827888 820923 843834 856492 859967 863825 976359 979159 5615510 5796441 39.95 71.4 2
13:42:41 2024-01-24 767665 768126 200371 195476 342997 347492 383188 378961 222771 222635 285067 291759 329173 330308 4982892 5361844 7442100 7165712 1337869 1384532 299555 263868 296757 297946 346283 338436 326631 328041 217878 217475 762061 730783 1626897 1604557 437465 437893 625652 627296 791136 769260 786250 793116 817553 820554 774334 866395 2216553 2305382 1331297 1131518 690554 680185 825735 822401 840680 852417 857795 865055 968898 972188 5533302 5796441 39.95 71.4 2
13:42:42 2024-01-24 774455 767857 199674 195480 342776 345854 382814 381214 221891 221213 284555 292649 327685 331124 5001492 5386111 7367200 7186081 1355226 1385690 297617 263570 294538 297838 346375 335288 326825 325444 216652 217312 767018 726611 1642553 1620667 438836 432759 621677 622719 781868 766766 786176 789896 815203 826398 768103 858341 2207281 2320527 1338212 1140449 693513 678741 823392 820923 838260 848726 854637 863788 969320 968712 5596699 5805820 39.95 71.4 2
13:42:43 2024-01-24 778720 766188 199058 195437 338811 347212 380866 378673 220834 221213 284524 289320 328180 330443 5008633 5321441 7337839 7169043 1332149 1385964 297515 261524 295507 297000 344403 333546 324830 324816 216544 217184 772500 736043 1641876 1603419 438801 431290 620017 626406 778589 761256 787368 785844 806386 820554 774920 853450 2207281 2321059 1325531 1125480 690554 674763 817587 819759 840680 845738 846592 859965 972142 966659 5643727 5805820 39.95 71.4 2
13:42:44 2024-01-24 775026 768679 198703 199251 338846 346375 382274 376654 221174 220145 286052 289320 328837 328200 5001492 5337283 7354473 7140746 1330418 1381045 297558 260830 293815 296166 347301 332847 324336 326690 215284 216301 767954 734986 1633387 1599873 436310 428870 614750 622719 774980 757421 783813 785808 802525 817455 771122 849016 2202702 2333042 1340817 1125480 690554 676712 815303 813434 836479 845738 844113 854540 969283 965220 5662538 5796720 39.95 71.4 2
13:42:45 2024-01-24 771626 768396 197772 198726 336768 345334 380833 376017 220460 219614 282751 288881 326241 328127 5018935 5353054 7364984 7143796 1324462 1377578 296751 261234 293331 294256 343405 333474 321884 324816 214759 214962 759553 731850 1684256 1599873 436310 433048 613442 618112 776632 754259 783813 786162 800150 811468 765700 847770 2198008 2331387 1321461 1117771 688591 674727 809500 807003 836479 843353 838523 849299 967838 963140 5625970 5796441 39.95 71.4 2
13:42:46 2024-01-24 765806 767847 197154 198749 335684 345903 382274 374328 219816 218930 282790 286664 325888 328140 5044872 5371003 7401951 7148162 1309650 1379084 296197 260246 295498 294291 342602 333402 320945 324587 213749 214709 772500 736043 1615181 1586117 433223 429509 612541 618112 776484 753580 778108 783724 795730 808814 765823 846527 2194886 2312960 1309354 1112736 684148 670780 807209 804042 830402 838537 837293 846495 959499 960256 5617752 5805820 39.95 71.4 2
13:42:47 2024-01-24 762955 768400 196547 194401 336768 342253 381445 374400 221691 218873 284361 286855 324907 330026 5015114 5397234 7392606 7156333 1313317 1374197 295781 260246 296602 294434 341807 331350 321216 322884 213094 214525 765525 732895 1630250 1593075 430665 428777 609026 614507 774980 746961 772285 783252 798060 807103 758424 845888 2201136 2309682 1317391 1112413 679292 671729 811837 802483 823055 838464 839756 842470 951073 957543 5632607 5805820 39.95 71.4 2
13:42:48 2024-01-24 767425 767314 197045 194059 338539 342555 378655 375318 220797 218262 282085 287465 323061 328250 5019069 5426373 7470076 7184469 1332149 1378105 292321 260027 296767 293786 340546 331386 320424 320896 213378 213200 765525 726611 1620872 1599873 428731 428777 611243 612659 772748 752509 768849 774953 797495 802419 754658 842177 2191850 2280463 1300627 1120959 677362 665611 808927 804765 822525 829523 837293 844016 947394 949232 5546692 5811051 39.95 71.4 2
13:42:49 2024-01-24 774291 767910 197684 193948 337583 340284 378799 375346 219460 218262 282049 286490 323026 329362 5027390 5433951 7394352 7184469 1345546 1374197 292640 259408 290300 291684 341807 328320 319643 321239 212376 212836 758060 722471 1647490 1604557 429476 423746 608476 608745 765760 747696 765433 770442 795730 802527 754454 834776 2187181 2283700 1315368 1122208 677362 662419 807209 802265 817525 826974 836103 843379 946052 947050 5615510 5830489 39.95 71.4 2
13:42:50 2024-01-24 777193 764352 195861 193001 333956 342627 375820 375318 219921 217432 279671 286664 322196 324419 5046148 5362533 7392606 7172256 1333899 1377126 290661 257813 292054 290321 340535 330374 317973 319890 211345 213600 766106 727532 1634547 1604557 429374 423782 609026 610402 763554 749913 769980 770442 784319 802415 747664 830402 2176368 2285320 1329905 1122282 679292 661811 801442 801914 820428 826973 829839 841492 948738 937597 5604065 5830748 39.95 71.3 2
13:42:51 2024-01-24 774028 767989 196224 193001 333839 342264 375435 372056 219224 217537 279455 285748 322925 323891 5046766 5353208 7320870 7175091 1324573 1373221 291679 256589 291230 289404 338722 329907 317048 318180 211380 213600 764923 731850 1615701 1595337 427950 423113 606441 609956 762473 744538 769396 765641 783738 799166 747628 829183 2169917 2280426 1307216 1118567 676363 659471 795653 799003 818105 820545 827534 839866 946226 940796 5622056 5829656 39.95 71.4 2
13:42:52 2024-01-24 774879 765627 196020 191762 334028 340153 376365 373202 218695 216420 278741 285364 326373 323327 5055527 5374635 7383795 7176601 1343224 1372175 287247 256949 288721 287940 338757 328509 315987 317035 210026 212967 764923 724557 1631765 1604557 427950 419932 602127 605632 756913 744538 764073 765641 787775 799648 742325 825503 2173279 2280426 1334456 1121759 673341 659434 799173 795542 811789 823036 829940 837469 939494 939201 5621942 5833956 39.95 71.3 2
13:42:54 2024-01-24 775017 765074 196469 191113 333992 340860 372038 371500 218238 215866 279169 284279 322006 324419 5051921 5407855 7394352 7193848 1333899 1374200 288085 255407 288739 287007 338175 328204 315816 318180 209662 211741 760868 724537 1628867 1602282 427038 419897 603833 605632 756540 742957 765162 764555 782042 793513 740154 820679 2168375 2280463 1315368 1122245 673821 658673 797881 796539 809443 820784 826755 835081 935623 936802 5574989 5835788 39.95 71.3 2
13:42:55 2024-01-24 773359 766111 195162 190686 332476 337621 377700 373202 217491 216142 278313 289258 321328 324419 5067049 5466387 7415356 7210203 1346510 1372175 288224 255407 286723 287216 337701 327169 317603 316044 209370 212371 763408 720779 1651593 1604557 424317 419660 599858 601341 755948 734984 755141 760123 783185 791065 740190 820679 2170191 2259282 1300348 1116387 667796 654905 797918 790869 808536 822527 824624 827711 934294 935192 5606997 5835004 39.95 71.3 2
13:42:56 2024-01-24 765534 765733 194571 190052 331973 336542 372822 368835 217491 214966 277423 284668 321067 323170 5059829 5452637 7423449 7223045 1334052 1372175 287212 254162 285071 286981 335871 324568 315816 315658 208647 211375 763408 721441 1642712 1603419 423745 418180 598956 599792 753147 736916 755234 756758 779728 791205 738142 821077 2170105 2263250 1323675 1114795 664943 654013 795411 789633 805997 819552 821105 823054 930984 931576 5637012 5839167 39.95 71.3 2
13:42:57 2024-01-24 765534 765610 194242 189489 331435 337767 372038 367727 216665 215472 276185 284468 320356 321929 5067049 5452637 7432775 7210203 1334052 1370194 286777 253772 284067 291167 334591 324496 315816 315802 208031 210385 761892 721296 1632673 1602282 420914 414912 596414 595878 751693 734829 751509 755860 779724 787629 736700 821986 2170105 2256461 1296637 1108384 662578 653013 790892 784043 804319 818467 818770 820783 926340 932830 5650220 5833956 39.95 71.3 2
13:42:58 2024-01-24 764992 765610 194203 189088 330933 337289 373711 368835 216886 217995 276185 284149 319836 324981 5074284 5486954 7469852 7216833 1327501 1368859 286086 253383 284973 287203 333866 326938 313971 315802 207996 210021 759553 720413 1623579 1592889 421350 419364 597260 598786 754756 734829 752579 759576 778247 781897 736109 817281 2167074 2279807 1315368 1100638 662106 654256 788315 782932 807144 817433 811779 820732 928730 931576 5651635 5835004 39.95 71.3 2
13:42:59 2024-01-24 765806 765606 192709 189420 326886 336036 372920 366587 215544 218030 275920 282407 320356 321312 5070665 5419541 7414124 7184469 1303736 1368859 287012 252185 284600 291018 333649 324532 312660 315802 207134 209693 747236 729245 1613399 1575779 418360 417296 590973 598491 753297 728078 752928 759099 767748 775378 735458 815774 2160849 2286942 1325752 1097583 665417 654831 781593 782932 802463 809377 808774 824375 930044 923035 5610110 5825180 39.95 71.3 2
13:43:00 2024-01-24 772757 763957 192371 188787 326913 337289 369966 368280 215475 217995 274427 282341 318870 320821 5085504 5397002 7394352 7193848 1324573 1370194 287234 254259 284937 285557 333902 324195 313017 314471 207313 208352 759553 724537 1635309 1593075 419318 416959 594435 599746 743634 731854 751324 749103 769283 784329 728673 806773 2151646 2262076 1319614 1111621 660694 646885 786300 783487 795607 808805 810624 817434 918509 923035 5577775 5839167 39.95 71.3 2
13:43:01 2024-01-24 765806 764773 191734 188335 326921 335863 372131 365195 215106 218030 274427 281552 317463 321768 5078533 5461909 7423449 7211687 1339745 1370805 286190 252150 281442 285557 333866 322194 313017 313701 207638 208352 757346 717178 1634334 1594935 417766 414341 592529 593808 743707 728742 744202 749325 771575 775450 728304 814068 2157547 2256042 1309137 1103919 657927 651251 784140 777027 800297 811123 804171 813456 926303 923688 5680053 5833956 39.95 71.3 2
13:43:02 2024-01-24 766603 764987 191358 188198 326853 335827 369857 364320 214739 214198 274391 280556 318317 319316 5090925 5446462 7436899 7199871 1300193 1368859 287324 252882 282868 285450 332315 323368 311051 313665 207638 208545 754315 728578 1629592 1576610 416580 413314 590314 595529 749520 723622 745831 750895 761562 774665 728821 809323 2148477 2282081 1302907 1094486 661635 647379 779373 776050 799164 801773 802454 816161 922241 910484 5609730 5843335 39.95 71.3 2
13:43:03 2024-01-24 771117 764415 191061 187969 327096 333830 368709 365451 214406 217923 273517 279786 317357 319316 5083663 5404057 7341578 7193848 1319002 1370805 285481 251814 282698 283379 332819 321410 313549 310789 207602 207426 757346 725445 1629788 1590400 417469 412875 590550 595472 738389 725649 746511 741484 763366 774724 720280 802094 2146949 2259282 1286293 1103068 654591 642070 779373 773725 789983 807058 806893 808111 913822 921042 5646411 5843335 39.95 71.3 2
13:43:04 2024-01-24 767979 764504 191057 186405 325937 331740 369821 364867 214040 212851 273552 278854 315411 321768 5093042 5498739 7523441 7203241 1320918 1368859 282841 251283 282938 283250 331059 324165 310286 311841 206691 206274 757346 716900 1621495 1585882 415325 411898 587210 590531 744111 722557 738479 747201 763825 766472 722394 805640 2151646 2259282 1302907 1085054 653252 644806 771708 770368 793079 800287 797751 811682 919812 911282 5614120 5843335 39.95 71.3 2
13:43:05 2024-01-24 773990 763309 189295 186944 325014 332747 367637 363229 212685 213747 272682 277768 315922 318051 5093042 5433951 7330195 7193848 1319002 1360673 284711 250572 282756 281737 331166 322575 309967 309015 206436 206240 759684 726488 1623880 1583630 414222 410544 586913 592825 738101 719522 741192 738526 757984 773571 719601 796479 2137656 2246872 1313253 1100713 651395 638336 774957 768080 786957 802374 802454 802207 911911 910520 5650220 5852437 39.95 71.3 2
13:43:06 2024-01-24 765770 766143 190122 186367 325014 330469 368450 362106 213344 212928 275358 276675 316041 319352 5098781 5550331 7523644 7203227 1326603 1368753 281812 251104 281958 281808 329702 322045 309410 311841 205065 206240 752800 716154 1622361 1583630 412719 410544 581366 585648 737921 717484 735988 746141 761388 766328 723553 802389 2145422 2256079 1290936 1086737 653252 643436 770538 770332 791103 793432 794259 808686 913785 901470 5638077 5853735 39.95 71.3 2
13:43:07 2024-01-24 771904 763345 189226 185809 325014 332243 365398 365870 212719 212928 273140 278395 314936 315478 5102434 5429399 7351779 7221250 1325531 1369314 281874 249378 282829 280719 330397 321170 310067 309121 205821 206762 761892 720264 1634166 1586117 413013 409097 585549 587992 734562 719522 737990 737981 755570 766436 713288 793063 2136137 2230040 1296677 1097583 647610 638299 773822 764518 783925 793468 793084 801177 911911 910638 5671943 5852817 39.95 71.3 2
13:43:08 2024-01-24 762949 765033 188589 186367 323177 330469 367049 363084 212685 211746 273140 275522 314496 315478 5108153 5474255 7423795 7197340 1298181 1367367 282762 248747 281054 280950 327750 321207 308429 308222 204561 207173 759684 724537 1598288 1566959 409231 409131 581366 587003 737017 711232 732927 738526 751156 761780 715385 795364 2131585 2265855 1292050 1088284 649462 634698 765737 765604 783019 791755 795168 805944 900786 902561 5593854 5843335 39.95 71.3 2
13:43:09 2024-01-24 765733 761648 188894 189595 323988 328706 367049 363597 211847 212383 272947 276675 313227 315514 5111799 5498702 7442660 7234265 1327550 1364241 280118 248505 279276 280271 326762 319845 309374 309433 204561 204675 761223 717963 1593994 1587870 409365 405111 581366 580894 730939 714874 727447 733269 752534 757098 712401 794747 2136137 2242061 1293043 1087510 645765 635454 765737 761164 786050 793360 786130 797654 906683 902847 5633962 5843335 39.95 71.3 2
13:43:10 2024-01-24 775036 765037 188010 186373 323010 328671 363976 362141 211374 211049 273140 275158 312572 315442 5102144 5486117 7355578 7200384 1315243 1362895 281086 247647 279509 278605 327644 318833 308538 306292 203882 204357 765218 724405 1595661 1576897 408942 405428 579719 583544 728881 709115 732890 731137 747828 763934 712401 787257 2122319 2237665 1300531 1095985 643927 632006 766262 761164 776246 791056 793129 794199 902427 904764 5654275 5843335 39.95 71.3 2
13:43:11 2024-01-24 762404 764452 187841 186113 323236 326692 364814 360970 211374 210424 272297 274516 313008 315478 5108153 5559602 7456931 7213516 1309536 1362623 278531 247909 277509 278501 325813 319095 306536 306970 202531 204675 766161 717178 1628672 1576897 408203 404541 574779 581196 729692 708597 726824 736934 749490 756212 713288 792775 2128364 2254240 1290447 1082062 649545 632902 761370 765604 781910 784491 788516 797654 898800 898627 5641016 5845056 39.95 71.3 2
13:43:12 2024-01-24 767849 765033 188010 185592 323974 328186 363211 363597 211047 210424 270730 275384 313088 317408 5138466 5526949 7440228 7201985 1329399 1366192 278462 246629 279043 277304 328541 318055 306334 306043 203241 204713 759553 716154 1605741 1586117 408617 403296 579309 580784 725750 711196 728590 731128 750544 761780 706217 783799 2126851 2220183 1302907 1090610 643011 634698 765737 756384 776796 790079 784921 792466 902022 901245 5698891 5852714 39.95 71.3 2
13:43:13 2024-01-24 761324 762765 186905 185583 319082 327679 364608 359847 211014 210061 270657 274585 314733 315995 5131658 5489861 7453989 7203466 1296475 1360426 279871 246179 277509 277656 326726 318346 305473 306608 202602 205000 766780 722471 1603246 1567677 406772 402977 572202 580784 728881 702116 725229 730515 739287 753140 710123 786065 2123828 2250062 1298411 1082062 643927 629923 756517 761201 777152 782104 783864 795316 892231 893731 5608708 5862092 39.95 71.3 2
13:43:14 2024-01-24 769623 761658 186829 185038 321012 326799 363211 360970 214686 210144 270175 276454 313080 315370 5131762 5537297 7432775 7221984 1334728 1366192 278271 246594 276908 278044 327541 315518 305008 306789 201930 204569 755069 712075 1623897 1586117 407913 399662 573894 575685 722599 707788 724722 726696 745645 756248 705983 783775 2120032 2211705 1301111 1088010 641183 632902 761370 755711 774948 784189 778324 786070 901425 894996 5709565 5852714 39.95 71.3 2
13:43:15 2024-01-24 766726 762770 191023 184482 319790 328651 360699 360010 212578 209781 269644 275750 312967 312396 5122226 5474222 7444637 7187908 1290961 1361545 278073 244666 276908 278239 324852 317412 303830 306357 201789 203891 765218 722471 1589652 1562889 406179 402092 571091 580372 725750 702116 725791 728967 738516 748445 705181 779141 2116689 2231622 1282140 1082062 641639 625505 756517 756384 767684 779900 784921 789540 889705 893099 5637012 5853547 39.95 71.3 2
13:43:16 2024-01-24 761292 762482 190809 184167 319761 326472 363839 356467 211687 209593 268401 275944 312924 313825 5141680 5513612 7453989 7240742 1326515 1361965 276913 245043 274373 281393 324852 314451 304471 305030 201331 203818 758146 712075 1609895 1585610 405028 400295 571395 572661 718378 703644 718314 722481 743469 752715 703155 783738 2117764 2225300 1282140 1082062 637321 629183 756517 753080 774911 782104 774217 783804 893617 890788 5717729 5871471 39.95 71.3 2
13:43:17 2024-01-24 770156 765129 188014 184167 319648 326654 360736 359161 211687 209055 269193 275065 311983 312979 5132607 5495510 7404893 7192042 1309612 1361545 278271 244325 275180 277263 324797 313496 303119 305926 200071 204139 770922 718996 1633988 1572135 405028 399730 568911 575721 717585 699096 719370 722992 736591 754311 704147 776856 2111552 2216107 1287809 1091387 640272 625505 759747 755311 768240 781554 782688 783147 887080 893731 5670634 5872613 39.95 71.3 2
13:43:18 2024-01-24 767425 764652 188187 183723 319903 324672 362885 357470 211687 208252 269608 274401 310996 314154 5132031 5554634 7516703 7231363 1319031 1358411 276675 244255 274338 276644 322920 315446 300962 304102 201016 202928 748253 712075 1612677 1575779 403273 399400 568108 571853 722599 702080 716714 726181 740915 745227 698606 776856 2116972 2230040 1273833 1069686 634602 621938 750831 747605 769365 775369 774478 787224 890696 880473 5661149 5872619 39.95 71.3 2
13:43:19 2024-01-24 772369 762486 187137 183141 316982 324780 359613 356431 210801 208391 266826 275415 310496 311704 5139935 5469682 7376822 7204124 1310584 1359612 278271 243130 274338 275726 324395 313460 302659 302185 200036 202928 762093 720264 1607870 1572135 403237 399166 570526 573986 716569 699263 718314 718521 729949 746160 697049 774175 2104641 2213183 1287809 1084347 632797 621897 753269 745847 762949 779900 774016 781440 887080 883479 5690949 5867386 39.95 71.3 2
13:43:20 2024-01-24 760202 765470 186362 183692 317784 324816 360336 354401 210507 207742 267810 272969 310961 311666 5126746 5520565 7444637 7221984 1299111 1357683 276640 243299 272177 275797 322884 313239 300788 303106 199374 202963 790813 713092 1603246 1567677 400213 396921 564827 570356 717585 693000 712318 721896 730237 743651 701161 774579 2108518 2235648 1300531 1071973 637776 623734 747297 751532 768240 773016 774478 783705 881319 882498 5625970 5867386 39.95 71.3 2
13:43:21 2024-01-24 780152 762450 186604 182372 317088 320860 359793 356324 209676 207707 266416 272503 309550 315435 5139935 5530092 7423449 7221984 1326462 1359612 274425 242011 272699 274043 323411 311560 300367 302221 199062 201973 752042 709266 1623824 1581381 403220 396777 567266 568705 711369 699096 715473 717502 729949 743991 690939 771038 2109148 2194569 1294600 1078985 632797 623734 752202 745047 763522 775058 768819 778168 890591 883183 5722121 5853196 39.95 71.3 2
13:43:22 2024-01-24 764647 757112 185535 182703 318646 323507 357524 354366 210213 206451 266790 272172 309585 309705 5126266 5501177 7439333 7203227 1290946 1355509 277259 246216 272629 274498 320967 312544 299422 302185 198750 201691 758968 719233 1596198 1558457 396696 396885 565227 571976 716487 693037 713875 718188 728529 738802 694710 768738 2102293 2230040 1296291 1075622 632797 616428 746238 746413 762295 772155 775948 783064 878495 880469 5627391 5871471 39.95 71.3 2
13:43:23 2024-01-24 760239 761228 186112 181896 315784 322323 358674 352280 209279 207499 265564 273145 308614 310575 5151338 5514479 7451425 7254048 1320884 1359612 274914 246533 273371 274918 321942 310615 300367 302046 198681 200848 760530 710048 1637615 1576897 399789 393779 566864 565312 709288 694545 708065 712257 736882 742380 691941 772211 2103788 2208542 1296291 1075081 629656 623354 745796 745048 765691 774656 767586 777699 883042 880267 5650334 5868424 39.95 71.3 2
13:43:24 2024-01-24 771589 761407 185495 181770 316001 321999 357848 355468 208869 206416 266007 270208 308579 311225 5141972 5517550 7397877 7184469 1302053 1354543 274494 246042 277236 271542 320967 311087 297611 302879 197509 200848 767748 713092 1634641 1567677 399612 395274 561332 567863 709397 689414 715473 716486 727501 739431 692968 763348 2095738 2202399 1289930 1081957 632456 619547 749422 747274 755799 769025 768655 773367 874973 879484 5686958 5874772 39.95 71.3 2
13:43:25 2024-01-24 771796 760872 185772 181227 315871 320825 357631 353303 209523 205740 266118 271827 306717 310575 5149314 5546138 7518081 7231363 1313077 1353761 273237 246007 273049 272372 320821 311341 299401 301157 198094 199731 752042 707746 1598500 1567677 398088 395589 563993 564876 714271 693000 705988 714386 729806 730201 689673 765359 2104603 2222835 1269679 1064162 629377 619819 741233 742149 760819 768258 763263 777928 879182 872343 5670540 5863100 39.95 71.3 2
13:43:27 2024-01-24 769201 763172 184841 180905 315556 322323 355949 355665 208253 206238 263904 272277 307181 310053 5155013 5482866 7394352 7212605 1309650 1355757 274074 242150 273049 271507 319961 309639 299401 300416 198404 199279 760530 715131 1589995 1572135 398088 392016 563725 567827 707388 690971 709107 709314 725109 738045 685378 760633 2098288 2194939 1285689 1078872 625276 616311 742595 737833 754187 766247 765153 769873 880629 875343 5690754 5853435 39.95 71.3 2
13:43:28 2024-01-24 759817 761402 183666 180939 314110 320825 356521 352028 208544 205740 264009 270208 307887 308379 5145641 5552641 7448678 7191722 1297372 1352615 272784 242320 270603 272372 320330 309639 299860 299408 197268 200358 751679 712075 1596832 1567677 396959 392016 558124 562756 709434 686940 704609 713844 725458 734816 691720 768867 2095404 2222632 1279328 1066446 631101 616274 740139 742266 759098 760766 764506 774156 868650 865654 5613579 5876656 39.95 71.3 2
13:43:29 2024-01-24 769416 760868 184285 180299 315556 318335 356556 352280 207894 207176 263939 269762 306433 312144 5155934 5563906 7434033 7211042 1319002 1355509 272333 241640 272279 269890 318958 310936 297789 298258 198625 198932 766161 706363 1596301 1576897 398088 390775 559743 562756 702253 689903 706690 709093 728765 738676 686574 762726 2095664 2182491 1268552 1072699 627061 612888 744088 736994 755972 768258 758465 767577 877938 872991 5736567 5874795 39.95 71.3 2
13:43:30 2024-01-24 763563 760872 183993 180303 314592 320600 353250 352028 208253 205066 263904 269351 306219 309834 5158416 5498739 7448678 7193848 1287272 1353761 273272 240855 270675 270679 317000 311156 297789 299883 198345 199071 764574 717178 1595946 1556248 396959 394819 558124 564876 706386 686532 707977 713177 720371 730309 687771 760122 2089325 2204113 1287809 1069686 627061 610988 740139 739931 749956 760155 762977 767577 870138 872338 5665149 5871471 39.95 71.3 2
13:43:31 2024-01-24 768202 760334 184126 179687 314332 318629 355414 351956 206959 205101 268218 269483 307010 309324 5160703 5563906 7443372 7207199 1329399 1351843 269851 241980 270150 269597 318958 309329 297789 297355 198066 197897 766161 704719 1605977 1574661 394714 391205 559164 560110 705179 687657 701382 704051 725708 729949 682610 764048 2094469 2197719 1283569 1072363 623023 612499 738078 731627 755298 761908 758603 765401 873843 866382 5642377 5872465 39.95 71.3 2
13:43:32 2024-01-24 769623 761908 183089 179722 313125 318370 353285 354520 206925 204464 263499 267716 304869 308343 5155821 5541789 7411297 7193848 1296485 1351806 270675 240686 270639 268777 317070 310277 295550 298049 197509 198483 761399 712584 1591794 1562889 396530 390987 556862 562337 700687 682643 703923 706084 719619 734210 687588 755799 2073002 2185640 1270847 1075883 625276 609190 740373 737759 755538 761508 761198 763966 863750 870456 5681349 5872465 39.95 71.3 2
13:43:33 2024-01-24 751795 760334 183670 178556 314119 316929 354312 351708 206890 208126 268254 268497 303916 309712 5164385 5556003 7470076 7212418 1313392 1352286 270640 240144 269319 269855 315091 309110 297369 297349 197787 197518 757405 706363 1587632 1566959 394417 392312 558878 559390 705216 684742 701382 704014 722631 727060 678787 756139 2095664 2203963 1261372 1057375 619474 613145 731755 729451 750030 756239 753678 768183 870100 861391 5661215 5871194 39.95 71.3 2
13:43:34 2024-01-24 765263 760306 182505 179378 311224 318370 355003 351956 206425 205101 263795 266938 307010 306464 5153349 5522727 7362853 7207461 1304013 1350366 269920 239365 268904 268590 316044 306505 297441 297811 196955 197621 794145 715904 1615338 1563999 393415 389957 556437 562283 700877 684098 700930 701101 712138 725742 679975 752133 2077466 2185388 1287218 1072476 618591 607979 736069 730796 746192 762349 756204 762112 865620 866382 5680053 5845018 39.95 71.3 2
13:43:35 2024-01-24 760277 761393 182440 179099 311162 318633 356008 350293 206035 208711 264460 265990 304800 306500 5158693 5596737 7461257 7212605 1298181 1347624 269628 239701 267904 268146 315532 306577 295794 297631 196740 197621 762987 713017 1586148 1558065 392174 389920 553056 557625 701221 677785 695837 702098 718451 726546 684662 755426 2083738 2213183 1253065 1060387 623498 608410 730930 736011 749228 754005 755566 766183 857152 862608 5608708 5871471 39.95 71.3 2
13:43:36 2024-01-24 764044 759249 182470 178535 310908 317176 355505 350858 205538 208747 263305 266903 303846 306500 5168071 5565262 7435285 7213239 1310427 1350972 269405 238553 268833 269512 318001 308737 295758 297284 196847 196866 761399 704339 1592148 1574041 393305 387763 553193 554909 695174 682643 701606 701101 717794 725742 674736 752281 2081629 2167083 1269679 1066189 618591 609118 735027 727691 746192 756203 751114 757085 866232 862608 5721015 5845018 39.95 71.3 2
13:43:37 2024-01-24 762413 759254 182229 178373 310219 319083 351866 348711 206178 205147 261788 266429 302931 306436 5155821 5516629 7448678 7204124 1285255 1350802 270465 237604 267756 269963 315176 308166 294792 296830 196224 197003 761399 715904 1590929 1549237 390535 387907 552138 559868 700912 678228 699884 702098 711401 721260 678480 746588 2077466 2191631 1275088 1063411 619889 605399 730930 728871 738357 748472 755827 759446 857116 856438 5654457 5871471 39.95 71.3 2
13:43:38 2024-01-24 758465 756407 181824 178215 310908 317734 352010 347412 205395 208675 261716 266834 302931 306428 5170607 5558166 7463341 7240742 1317061 1352578 270757 237745 265812 270416 315838 307202 294470 297045 196188 198332 769335 704339 1593231 1562889 389948 387583 555281 554480 700190 680709 694812 700917 711908 719159 672722 751324 2085256 2197719 1255142 1052586 616786 607327 726756 726659 746192 748400 746984 761720 862202 857266 5680053 5880850 39.95 71.3 2
13:43:39 2024-01-24 765226 758717 181566 177969 308305 318633 351866 348747 205218 205147 261459 266395 303625 304528 5168071 5523005 7362853 7210203 1303774 1348508 269676 237745 267040 268791 315730 306983 295199 294807 195709 196184 759812 713092 1582217 1561616 390498 386492 550081 555374 693365 680488 697894 697099 713490 725521 673024 747538 2076083 2167083 1268727 1068166 613763 606687 731718 723467 740815 753770 745593 755767 864649 856474 5700160 5867284 39.95 71.3 2
13:43:40 2024-01-24 760898 760334 180737 177413 308059 318183 351866 347102 204899 204419 261716 265990 302931 303601 5168071 5598142 7458023 7223057 1290555 1344603 269454 237675 266150 269241 315214 306433 293346 295823 195435 195912 745222 714538 1589299 1548139 389671 387727 551710 556232 697219 674768 694812 701101 708246 717102 674700 746883 2074515 2194743 1270847 1060227 617269 601872 727787 727691 736173 748328 752346 759080 854624 857266 5634321 5853547 39.95 71.3 2
13:43:41 2024-01-24 758539 760068 180741 177408 309241 315838 351974 347138 204264 205147 261423 265956 304143 305494 5167795 5579757 7436634 7235070 1326562 1352615 268409 238412 265510 267767 315838 304568 292170 294842 194806 195301 758225 701709 1630943 1566959 389948 386743 551356 552751 692611 676274 690559 693738 714537 720244 673024 748327 2077564 2182424 1268727 1061898 613326 604757 727351 721860 745134 753136 744537 757961 862737 854774 5642121 5871471 39.95 71.3 2
13:43:42 2024-01-24 769618 758185 180676 177379 310204 315838 351371 348711 204230 204285 261680 266344 304357 304064 5170721 5531142 7363978 7197340 1300042 1350366 267700 236715 265475 267731 315622 304594 293872 294643 194509 195878 748901 712830 1584893 1557634 389118 382798 549796 554716 690004 672279 691711 690917 703160 721300 673501 744277 2066724 2173217 1280721 1066189 611840 599474 727824 722371 738068 752706 746689 754654 854624 857266 5671943 5862092 39.95 71.3 2
13:43:43 2024-01-24 758733 759254 180642 176846 308275 313886 351938 346580 204264 203776 261644 265970 303503 305494 5168071 5610282 7532924 7229070 1302053 1348880 268552 237202 264997 267284 313957 305499 290202 294229 194670 197205 789147 705350 1591836 1553643 387739 383103 545391 551186 691108 670564 688595 697099 708246 717469 672759 746919 2068194 2194743 1270847 1053335 615951 601872 722577 726659 738466 745065 745888 758036 849874 847388 5622151 5853435 39.95 71.3 2
13:43:44 2024-01-24 764647 757072 180106 176294 308050 312861 351866 347661 203596 203964 260616 270078 303041 307895 5172401 5577925 7440228 7202022 1320884 1349104 266870 236314 265068 266056 314950 305645 291725 293333 193930 194658 781239 700314 1591934 1567677 388841 384172 547431 548740 688051 673423 688595 691455 711437 718653 669582 746539 2072611 2173217 1271112 1060387 610966 604542 725800 719203 737241 747637 741062 751328 855235 847460 5692507 5878969 39.95 71.3 2
13:43:45 2024-01-24 769076 759254 180106 176256 307584 314842 350275 347661 203913 203073 261239 265598 303290 306292 5188253 5562773 7389420 7200716 1300193 1349566 268552 235949 263921 265621 314950 302718 291268 294229 193518 194962 782484 711300 1584658 1556248 387739 383196 544970 552359 686032 669890 690559 690900 705382 719231 672546 742878 2061851 2167083 1274224 1068926 613153 594897 726793 720257 735013 747238 748445 746924 852394 854774 5680053 5871471 39.95 71.3 2
13:43:46 2024-01-24 758733 758632 180361 180577 307808 313373 351335 345538 203630 203418 261391 265687 302296 305709 5185451 5621141 7534397 7212343 1302053 1344752 267442 236114 263886 266141 311800 306260 289916 292886 193894 198091 758225 702935 1578563 1555852 387189 381922 541067 549759 690004 669614 685553 695055 703196 716454 672546 745905 2068194 2186974 1274293 1051089 614200 603039 721684 722407 741145 743044 742329 752435 848000 848150 5634000 5863126 39.95 71.3 2
13:43:47 2024-01-24 765806 757109 180071 180324 308305 311983 349783 348879 203708 203716 259744 265723 302120 306324 5177666 5590022 7437770 7231363 1322801 1350366 266051 235949 263815 264498 313993 302435 290538 291814 193577 194052 756638 701209 1602876 1567677 386640 382818 546621 546693 686069 671515 684542 688507 707247 716457 665620 745374 2068194 2173217 1262366 1056550 608357 601216 723187 717466 738068 747856 740098 749122 855933 848150 5642121 5880850 39.95 71.3 2
13:43:48 2024-01-24 759813 757077 179503 180320 306721 313599 348933 348879 202796 203537 259487 264423 302120 304483 5170456 5536348 7351528 7203503 1296483 1344246 268363 234858 263043 264463 312019 300811 291304 291579 193212 195687 755051 707746 1588123 1558457 386640 382926 547431 551186 685547 670845 688595 687932 704384 712426 664281 737761 2065256 2154804 1282887 1061898 606551 597923 723673 715362 729669 745745 740751 746441 853034 847388 5690754 5862092 39.95 71.3 2
13:43:49 2024-01-24 756582 758664 178800 178267 306411 313635 349424 345931 203494 202355 259051 264644 301485 303050 5183130 5574581 7432775 7210203 1289631 1343027 266905 234858 263959 264463 311073 303405 289726 290494 192602 195687 753464 710434 1568244 1540017 384383 381316 540995 550406 689026 667102 685590 691390 699205 708175 665620 739252 2058921 2180877 1260246 1053335 610208 595387 717054 718484 729779 738557 744379 746924 846262 847551 5620900 5871471 39.95 71.3 2
13:43:50 2024-01-24 756993 757998 179366 177204 306951 311841 347465 342906 203178 202508 258217 265829 299342 304773 5179434 5574056 7458023 7231363 1311485 1344715 266122 234601 263773 265240 311109 300811 290131 290013 192602 195003 759812 702323 1586262 1556958 384456 382743 545006 545463 688051 669614 682527 689432 705382 707108 663810 737176 2068194 2179060 1260246 1045012 606737 594861 715531 714313 733858 738557 737176 748553 847843 838410 5670634 5882099 39.95 71.3 2
13:43:51 2024-01-24 765241 756894 178309 177519 306361 312790 346906 346420 203460 202508 257783 265563 300641 303086 5170536 5511739 7383795 7203227 1299372 1346537 266941 233379 263008 263584 311109 300811 291373 289748 193553 194150 751877 701820 1582902 1566959 386366 381037 541031 543852 682781 669614 684019 686921 704384 712354 663339 737148 2061851 2148643 1277208 1056587 606045 594861 721684 713302 731801 743642 735080 743149 850512 846916 5735967 5877843 39.95 71.3 2
13:43:52 2024-01-24 760888 756222 179117 176770 306519 312754 347629 346665 202897 201380 258431 263168 299871 303143 5179434 5526118 7429987 7178965 1291697 1345049 265678 234100 263008 262559 310131 301269 288775 290665 192333 195139 745529 707746 1590328 1553643 384419 378821 541408 547080 680810 664203 682527 684907 694219 712390 665620 736586 2054026 2157863 1265561 1067005 607923 594545 721172 716957 728466 739458 740010 742056 843866 847551 5680176 5876819 39.95 71.3 2
13:43:53 2024-01-24 756439 756625 178305 176735 306838 309954 347608 343015 202650 202048 258145 262189 301169 303621 5166716 5616986 7523441 7191684 1300193 1345049 264388 234205 263215 263399 309626 300355 288775 290665 191355 194730 726484 704719 1575448 1549237 382953 378569 539840 544316 684021 662321 679296 687932 699205 708391 664137 737241 2058921 2183973 1256005 1046250 608791 593832 714429 717466 732365 736090 735637 746441 841445 841861 5609616 5876819 39.95 71.3 2
13:43:54 2024-01-24 764595 756517 178092 176285 305929 309051 347643 346628 201643 202295 257132 263940 299800 302683 5183130 5577775 7414363 7191722 1319974 1344775 263614 234065 263215 262376 310601 301161 288352 288834 191390 194150 747116 702323 1584948 1558457 381763 378483 541408 543544 681813 664055 678331 682661 700266 709393 659910 738932 2057458 2162476 1280721 1047843 602865 596231 715531 710284 731814 739350 734931 745580 847242 843200 5646337 5867386 39.95 71.3 2
13:43:55 2024-01-24 765498 756501 177252 176523 304905 313695 346213 345442 205686 202402 256772 262049 299589 300901 5179434 5552735 7369821 7182541 1294634 1336949 265678 232985 263215 261975 308257 300523 288408 288834 191390 194150 751877 707240 1565264 1553643 382953 378785 542944 545041 678883 663737 681523 681693 694111 707108 657506 728516 2053078 2142556 1276390 1053899 601470 592938 716546 708272 725753 738667 735682 741219 847426 843081 5695017 5845093 39.95 71.3 2
13:43:56 2024-01-24 754370 756844 179244 176523 303258 310677 345520 342460 201744 200958 256772 262730 298297 300731 5177450 5595508 7423449 7191722 1287898 1343138 264424 232985 261185 262376 308257 301161 288775 288597 191089 194014 748703 707746 1592666 1537834 378704 378533 539077 544657 682781 662321 680264 683902 694223 703304 660451 730662 2049649 2170137 1276390 1048103 604041 585919 713238 713242 726787 734468 738754 741908 839723 841338 5623539 5845056 39.95 71.3 2
13:43:57 2024-01-24 755729 754785 177658 175784 304864 309519 347875 341654 202336 200467 256556 263536 298023 301265 5183130 5563906 7446258 7231363 1304013 1340861 263614 237109 261662 262813 307755 301161 288563 287120 191355 192997 755051 698313 1570827 1552727 380883 378821 538315 541238 681813 661383 677329 683902 698182 703341 659947 732853 2058921 2167267 1266607 1044760 605890 593083 713414 712304 728812 730228 732014 742390 841833 837667 5658334 5871471 39.95 71.4 2
13:43:58 2024-01-24 765811 754298 177811 174674 306016 309086 345424 343015 205616 201063 256341 262363 298405 301723 5180094 5577775 7429987 7203227 1314237 1344554 262371 237145 261698 260741 309586 300275 288775 288737 190753 193607 773046 697814 1586741 1558457 378632 376179 539458 540399 678613 662321 674817 678801 694183 703413 656272 735015 2055997 2157743 1274224 1050459 601654 592646 712438 708162 729847 738740 730579 741332 843646 837813 5637925 5872465 39.95 71.3 2
13:43:59 2024-01-24 767162 758073 177116 175784 303267 309051 343414 342690 205294 201695 256341 261528 298928 299943 5177450 5552735 7369821 7193848 1293711 1343027 263211 236704 261590 260776 308292 297599 287963 287862 190153 193607 745529 707746 1577554 1549237 378704 376515 540371 544316 676927 661383 679296 676808 692973 703341 654542 727305 2048529 2153037 1261230 1056453 599864 589795 713451 706814 722664 737696 732918 739332 838957 837712 5680053 5863193 39.95 71.3 2
13:44:00 2024-01-24 753692 757072 180986 175630 303262 308116 345172 341906 205651 200258 256126 261528 298611 297270 5186829 5621980 7463341 7212718 1292620 1341120 262406 237109 259977 260741 307040 300275 287522 288535 188993 193572 769768 705726 1566537 1540017 379595 376479 532054 541238 678883 654646 672316 680727 692153 699212 660671 732956 2051452 2176335 1247524 1043979 602688 589983 708332 711798 724690 727887 732918 739839 834363 834161 5601087 5876656 39.95 71.3 2
13:44:01 2024-01-24 760239 752629 178487 174674 302449 309105 344483 342460 205081 200432 255161 261128 298032 301193 5180094 5577850 7429987 7228180 1318993 1341120 262005 237073 259540 259549 310040 297527 287117 288269 189819 192353 771407 701317 1563692 1552540 378519 374190 537554 538037 676178 659979 669353 674786 694914 702248 654568 731911 2052024 2157817 1245404 1046996 599005 590402 708368 703626 726232 730084 728739 736548 838291 829397 5643727 5862092 39.95 71.3 2
13:44:02 2024-01-24 764412 754257 180951 174665 302345 309542 344937 342100 201755 200922 255125 260297 297953 299774 5186829 5552646 7364570 7183591 1291867 1341120 262773 232702 260562 259549 308222 297491 287117 292591 188993 192307 768130 706735 1573020 1547041 380135 374226 537666 542005 673951 658506 677683 675799 691687 703740 654523 723432 2042698 2150085 1275529 1052474 596954 586457 709411 703854 719481 734577 728581 734983 837068 838187 5671943 5853547 39.95 71.3 2
13:44:03 2024-01-24 753878 755151 180920 174674 302310 306933 343449 340358 204903 199631 255161 259504 297742 299774 5179434 5624814 7516703 7212605 1297409 1337059 261170 233029 259977 259549 305864 297311 285187 288391 189555 191747 739180 699674 1592624 1544397 378519 374226 532240 536409 677362 654872 671243 679506 690994 700302 658794 730905 2048529 2167083 1243283 1038830 601470 585559 706253 708272 724653 726092 725892 738656 829804 829325 5625932 5872465 39.95 71.3 2
13:44:04 2024-01-24 762916 753729 178201 174626 302454 306933 344937 341906 201755 200118 254769 260695 297714 300270 5196208 5597017 7404930 7207461 1315248 1337317 260157 233193 259941 258039 307496 297527 286427 287949 188993 191747 769768 696320 1590427 1549237 377982 373070 537552 538911 676127 658360 670915 675356 691971 701788 652060 730905 2049649 2151750 1269893 1044335 597925 587895 706363 701033 724690 728804 726815 736030 835889 832453 5642377 5871509 39.95 71.3 2
13:44:06 2024-01-24 765539 754257 180627 174483 301427 308343 342997 340551 204617 200293 254342 259900 297996 297595 5188799 5560578 7348846 7193848 1291697 1341120 261970 232538 259540 259118 306327 297036 286714 287256 188959 192039 742355 705726 1572562 1548139 379595 376204 537661 540106 673047 656427 673197 673441 689728 702285 650602 720867 2040376 2134399 1241163 1052698 594755 587292 709411 700682 717553 728174 723682 730074 835853 834234 5701417 5845252 39.95 71.3 2
13:44:07 2024-01-24 751477 754603 177243 174044 301353 307220 342997 338546 204938 198833 254733 259684 297504 299351 5179434 5561063 7439333 7193571 1275877 1338726 262808 232013 258958 259334 306393 297563 284965 287140 188924 191144 742355 705726 1586125 1546105 380676 376204 532203 538911 670555 653017 675488 677278 688912 701293 655061 718713 2039988 2145655 1239043 1047695 599860 586084 709877 705657 715522 727564 727851 728175 827874 829397 5688179 5861182 39.95 71.3 2
13:44:08 2024-01-24 758363 752588 177750 173305 301810 306897 342961 339534 201755 198763 257446 259615 296084 300762 5186829 5590395 7479402 7201985 1298059 1337280 260918 232013 258306 258689 304707 297491 285370 285387 188959 190265 755051 696822 1563487 1548792 378250 376204 532958 536618 675264 654946 668822 676735 689118 694327 653229 726452 2044734 2157863 1258125 1037892 600716 588312 704192 704124 721675 725626 723571 732746 829049 827539 5638077 5871471 39.95 71.3 2
13:44:09 2024-01-24 764622 752593 177750 173339 302770 306861 342852 339809 200912 199735 259144 259469 297612 299278 5186829 5590156 7404930 7213516 1315243 1341120 259510 232865 258590 262717 306078 296302 285241 286378 190684 191434 781860 700838 1572417 1558065 377373 373816 534726 535096 669569 654518 668020 671533 689081 698073 651372 726713 2043280 2154626 1267727 1035435 593557 586232 701198 699078 719081 727300 719361 732783 834662 825097 5641016 5874772 39.95 71.3 2
13:44:10 2024-01-24 759697 752593 176757 173888 301108 308669 342334 338784 201473 198937 258815 260660 295190 298988 5186829 5521069 7348846 7193848 1294634 1334979 262341 231256 258342 259582 306825 296748 284644 285067 191088 190231 745529 696822 1580244 1558065 378519 374080 533714 535059 667239 654610 671908 671239 690978 700302 646894 719260 2039177 2127183 1251764 1044877 595178 587063 706363 699078 716537 727564 718268 727790 834662 831093 5718971 5844780 39.95 71.3 2
13:44:11 2024-01-24 756550 754508 176748 173486 300442 308669 340784 338748 201473 197901 254307 258284 295190 297523 5184846 5553814 7435285 7175091 1274058 1332069 261100 230537 258854 259987 304743 297239 283776 286083 189611 190802 739180 702323 1620034 1546105 378482 372498 529199 531707 665789 649443 669849 671058 683569 699808 651247 721539 2031104 2136483 1259064 1047695 594755 580206 705863 701064 714436 727646 725744 727753 827874 829918 5665263 5861112 39.95 71.3 2
13:44:12 2024-01-24 763243 752625 176757 172428 300895 305890 342334 337183 200528 198452 255683 257430 297014 297595 5186829 5619541 7523441 7213516 1292620 1340168 261815 231332 258021 259368 306285 296748 281764 286083 189611 190335 740172 698313 1594741 1540017 376112 373552 528415 532908 671067 647420 664088 673441 686101 695133 652207 722992 2036890 2160817 1241163 1035435 596875 583703 700204 700997 718062 721363 722543 728484 823669 820347 5609730 5870504 39.95 71.3 2
13:44:13 2024-01-24 764808 748319 176757 172908 299532 304922 342611 337728 200702 199075 254816 258284 296071 297270 5186829 5601003 7426147 7191684 1316117 1339358 261365 231692 257152 258711 306753 295047 283515 285138 189611 190300 742355 698313 1563427 1549237 375660 371719 532240 533202 667748 652665 663580 667483 687559 694291 645451 721416 2040376 2139423 1261230 1038793 590471 583309 701198 696533 717553 726537 719324 727378 829181 820383 5642083 5861816 39.95 71.3 2
13:44:14 2024-01-24 762949 753429 176148 173363 298589 306357 341576 337219 200702 198763 254241 258250 296071 296053 5186829 5559114 7341765 7184815 1294002 1342934 261031 230360 257368 258711 305316 298089 284316 284485 189611 189840 755051 699813 1583456 1552452 377410 371972 530698 533580 663873 653599 668057 669596 688046 694399 644996 720422 2036890 2124132 1262366 1043385 592224 583913 702267 697063 714473 725512 718014 725647 829804 826919 5727148 5845056 39.95 71.3 2
13:44:15 2024-01-24 756587 753989 176589 172385 299069 306861 339719 338238 200877 197832 258742 258002 294334 297162 5186829 5562020 7436899 7191230 1288708 1339470 259802 230396 257117 258449 306501 295426 282784 285980 188812 190306 732832 704719 1567385 1540017 375241 369844 529199 537071 664812 648868 668020 667629 680089 694133 645451 717438 2029661 2133325 1252567 1050304 590471 576834 701198 697063 711923 725594 722543 727753 826701 826919 5667875 5852714 39.95 71.3 2
13:44:16 2024-01-24 758372 752593 175841 173171 300638 305639 342046 334688 200912 197832 254996 258036 294264 295565 5186829 5555135 7423795 7206773 1273755 1338522 260199 230163 256326 258676 304030 294704 282130 284481 189477 189632 739180 705350 1550953 1536241 376912 372507 528668 533580 663837 645520 669997 671819 682049 694291 648377 713726 2031104 2136390 1259064 1044877 594755 576901 701087 700070 709364 720442 719361 723511 820822 827503 5689658 5862092 39.95 71.3 2
13:44:17 2024-01-24 755878 748319 176721 171812 300182 304494 340784 336168 200702 197832 254996 256613 293820 297451 5180094 5631542 7511832 7206773 1294260 1339196 260309 230325 255859 258455 303638 294461 281711 285102 188475 190139 725207 701709 1568120 1538983 374056 371972 526851 534338 667821 644170 664088 671058 676083 689263 645488 716417 2029661 2148643 1226842 1037281 592605 579125 697196 697063 710409 717061 721481 727790 822505 820347 5614120 5862092 39.95 71.3 2
13:44:18 2024-01-24 752198 752239 176144 172038 299973 304922 339755 334653 200877 197214 254241 258250 298748 297451 5180094 5610146 7503557 7216205 1298181 1333087 257966 229786 255859 258057 303922 295251 282086 283343 189078 188946 740767 695822 1566019 1544397 373543 369880 526035 530044 664580 645520 660149 671533 684053 688203 645451 718498 2033994 2147119 1247524 1033962 593066 581436 697196 698088 713462 717460 716482 725684 820688 820802 5655837 5840854 39.95 71.3 2
13:44:19 2024-01-24 761022 752230 175876 171624 298345 304314 338422 339712 199621 197797 252810 257464 296717 297559 5192502 5554310 7405256 7206773 1309612 1337317 258885 229108 256470 256871 304030 293841 281427 283600 188546 188864 742751 694335 1591986 1549237 372979 369215 528930 528921 663870 647456 660699 664221 683784 688203 644012 719522 2035442 2142519 1250402 1033962 587975 576834 695188 691625 713426 719253 715427 726717 827287 819606 5636985 5871471 39.95 71.3 2
13:44:20 2024-01-24 760898 753446 175001 172325 298072 304958 338731 335662 199621 197214 252702 258071 294340 295150 5201099 5525994 7373257 7193571 1292799 1337772 260971 228967 255859 257193 303177 293770 281401 281746 188945 188023 737593 694825 1573472 1553643 375241 369475 527632 528884 661953 648409 664088 664657 683050 691743 644012 716417 2033994 2133362 1256899 1039053 588813 581751 699175 692419 711301 720235 712234 722724 824326 820802 5692507 5852714 39.95 71.3 2
13:44:21 2024-01-24 760717 752625 175149 171769 296785 304030 338731 336404 198962 197866 252414 256257 294305 295150 5199067 5562343 7336767 7184507 1294260 1337244 257966 229073 255108 257263 303956 295374 281936 282713 188414 188649 740767 702323 1570891 1544397 373843 369772 529199 533202 662459 647493 664125 661774 676119 689171 639701 710077 2025302 2114975 1258125 1037892 587975 576987 699211 691894 710409 718138 710141 719227 825531 820802 5725908 5862092 39.95 71.3 2
13:44:22 2024-01-24 763768 752593 175438 171764 297642 303744 337639 336439 199275 196598 252810 256257 296358 297176 5200352 5584212 7400255 7184892 1290774 1337428 257966 228682 254967 256473 303853 291984 280972 283109 187489 188649 734419 702323 1574686 1540017 372679 369215 527669 533309 662422 645556 662133 663280 677918 690944 640154 708996 2027591 2114975 1232682 1041049 587556 579536 698184 690374 709093 718474 710141 717116 825531 820802 5709565 5862092 39.95 71.3 2
13:44:23 2024-01-24 753082 748314 175267 171258 295919 304958 338432 334653 199413 196564 252486 258097 295033 296010 5185451 5559977 7384436 7175091 1285255 1333428 259800 228717 254289 255650 303213 291984 280106 283145 187670 188649 726484 702323 1562761 1537834 371854 367001 523076 531657 659613 644847 661627 661551 676922 685385 638345 709172 2024709 2113439 1256899 1040550 586303 577895 697196 689395 706354 717460 709061 718465 823230 820802 5700160 5857911 39.95 71.3 2
13:44:24 2024-01-24 751440 752239 175027 171223 297753 304922 337366 336220 199656 196392 252486 258133 293749 295350 5188253 5568764 7396172 7165712 1281068 1335688 259614 228327 255108 255257 301973 292840 281308 281887 187489 188318 753382 700314 1566849 1537309 369727 366412 522968 530456 659613 643934 661825 661401 675010 685385 638345 709172 2025067 2114975 1282168 1041049 585886 578444 697196 688907 705854 716448 709601 720389 825494 820802 5708718 5852714 39.95 71.3 2
13:44:25 2024-01-24 750832 753841 174677 171189 297131 304672 339453 335745 199344 196392 252076 258023 293821 295565 5197686 5530092 7427166 7164152 1270308 1333768 259249 227620 255108 255650 302211 292911 279231 281852 187489 188023 732832 698313 1576615 1535655 372979 367222 523072 528474 658817 640712 660699 662809 674973 688203 643904 707955 2018960 2120983 1257825 1040539 584637 574560 694659 689884 702257 716107 713828 720703 818299 819643 5662538 5852714 39.95 71.3 2
13:44:26 2024-01-24 750372 753306 174408 171810 296560 302573 339469 333929 199574 196495 252522 257842 293266 295590 5194238 5569088 7425933 7193848 1277405 1331874 258885 228327 255083 255685 300846 291984 279757 281387 187489 188023 771865 703713 1558482 1526847 369691 369511 523072 530081 661953 642111 660185 664657 675965 685349 643519 708163 2018960 2122057 1271103 1044760 587975 574118 696702 691844 704284 716448 715427 716385 815785 819643 5654275 5852714 39.95 71.3 2
13:44:27 2024-01-24 762202 754301 174721 171022 297793 301091 338552 333965 198272 196495 251740 257481 293705 295221 5180094 5609843 7414363 7184469 1271936 1331874 259764 227620 257958 255685 302385 291984 278418 280959 187489 187728 732832 702323 1543110 1526461 369763 368105 523072 526502 658680 640259 661640 662946 674937 685385 643063 710802 2015428 2117432 1271103 1043274 584637 572829 695151 689884 702221 716448 714373 717953 817829 816068 5661215 5858928 39.95 71.3 2
13:44:28 2024-01-24 755382 753012 174225 170544 298045 301091 337568 335617 198203 196290 251740 257014 294383 293908 5185865 5620938 7404930 7184469 1272845 1331698 258885 227620 257849 255257 301193 296739 278973 280139 186964 186880 732832 702323 1549063 1525904 369655 367552 522332 527282 658643 639769 660699 663750 673983 685349 641170 708163 2012559 2117656 1246070 1043302 584637 571984 693150 689884 701688 712417 713321 715329 815171 811441 5651796 5858928 39.95 71.3 2
13:44:29 2024-01-24 753120 752207 174138 170544 296668 301020 337497 333893 198203 195882 251068 256007 293764 293765 5189581 5627671 7446258 7184469 1283188 1331021 257295 227655 257813 254830 301813 296703 278418 280959 186073 187728 731245 700314 1550734 1524821 369824 367552 522702 528101 661213 640259 660229 664221 672484 681285 640900 704998 2016056 2124168 1246070 1038561 587138 572865 691978 690863 700691 710969 710178 714276 810389 816104 5680176 5867386 39.95 71.3 2
13:44:30 2024-01-24 751092 752239 174330 170003 296668 303123 338733 333857 197996 195408 251919 255614 292177 295386 5192502 5613106 7479402 7193848 1291697 1331874 257872 227267 257849 254474 298501 291540 278383 279748 187226 187194 731245 691863 1560710 1537333 369299 365349 520918 525131 658643 637402 652939 660465 673947 681159 641170 708630 2018960 2145597 1220203 1029558 584637 567856 688028 689613 702221 708166 712271 717153 808637 810460 5604065 5859005 39.95 71.3 2
13:44:31 2024-01-24 754289 752124 173740 170518 296711 303313 337366 332918 198306 195373 250327 257339 292088 293765 5183130 5573179 7404930 7203227 1298299 1334013 257259 226915 252720 254652 299514 292045 279128 279881 186666 186812 737593 693345 1562443 1537834 369027 366964 524557 525876 660547 642111 655982 663280 676959 681159 636434 707955 2020395 2133362 1234802 1026110 586303 575221 688028 689884 705854 706070 709200 717282 810389 810858 5636864 5857675 39.95 71.3 2
13:44:32 2024-01-24 760860 750799 174269 169862 297759 299373 334635 334001 197755 195985 250644 256580 293048 293765 5192502 5575581 7405043 7184469 1304956 1335384 256468 226722 258067 253270 299479 292159 279761 279643 186369 186648 745132 688881 1565903 1546592 369299 363127 522332 524015 653786 640259 650981 656090 672995 679301 634818 707955 2021831 2131814 1248236 1024649 581251 573712 686082 682827 703786 709698 706681 718204 818460 811717 5619341 5857954 39.95 71.3 2
13:44:33 2024-01-24 755154 750909 173015 170144 294095 303983 337537 334001 197652 195339 249589 260807 291525 295443 5188799 5511739 7320870 7184469 1286318 1331971 258451 226178 254509 253270 300768 292045 279761 277947 186964 186063 753464 692836 1583973 1544397 370349 364182 523072 524859 653265 642111 653902 655590 674973 684047 636170 708163 2021831 2119479 1241739 1029521 581129 572388 687541 682345 704051 714418 706886 719489 816216 810394 5627391 5852714 39.95 71.3 2
13:44:34 2024-01-24 760239 751170 173300 169977 294024 300704 337703 334001 197549 196257 249866 255901 292630 297925 5186829 5533614 7312630 7175091 1283537 1331874 258088 226178 254150 253270 298990 292155 279761 277912 186369 186226 750488 694327 1546859 1540017 370086 365998 523072 525131 653229 641202 653866 655590 673031 682281 633919 706113 2016093 2114703 1241739 1031757 580301 572829 688028 684491 705147 713371 706900 713583 814411 810394 5654430 5852817 39.95 71.3 2
13:44:35 2024-01-24 760898 752092 173057 169797 295126 301906 334600 332954 197446 196120 249554 255256 293261 297925 5179434 5552909 7311545 7169973 1283423 1331879 257295 225828 252720 252494 299479 290445 279617 278440 185222 186226 729658 698313 1559497 1534023 369299 363127 522332 525876 653265 640259 654706 655590 671025 681250 631085 704034 2014315 2104944 1241739 1031023 580301 574948 690076 685015 704145 711392 700847 712766 811463 809140 5667875 5849448 39.95 71.3 2
13:44:36 2024-01-24 759155 752239 172989 169575 294380 299338 337537 334001 196625 195408 250357 255043 293061 297925 5186829 5554090 7320572 7164861 1281355 1328102 256468 225513 252720 252494 299444 290291 278974 278431 185187 186519 728071 699813 1555234 1535150 369037 363891 522332 525876 653265 638377 654941 655091 670988 681250 631048 702961 2015423 2102543 1260246 1031757 581959 575221 690568 684978 701152 711392 702874 713195 814095 810357 5700160 5852714 39.95 71.3 2
13:44:37 2024-01-24 763763 751174 172783 169575 294314 299373 333983 334001 196624 199280 249554 254438 290705 297998 5192502 5564879 7355225 7165712 1283188 1331879 256504 225828 252720 252494 299479 290773 278582 279128 185187 186519 723310 698313 1557359 1535150 368775 363091 521593 522463 653265 638413 654905 655091 667142 681321 630602 700894 2010340 2101052 1226067 1034190 581959 574812 689981 684565 703146 711392 702874 712141 814095 810540 5708437 5853735 39.95 71.3 2
13:44:38 2024-01-24 761601 753267 173057 169389 294242 299338 333695 334001 196762 198965 249589 254048 291945 298086 5188523 5564662 7360469 7165712 1281355 1331879 256468 225828 252720 251686 299234 290773 278154 279023 184705 186226 730044 698313 1550635 1534061 368253 365481 520083 525503 652303 636502 653902 652673 667070 680198 629265 699789 2012559 2101675 1245404 1031978 581129 571032 689455 682624 700654 710387 701872 711313 811609 810540 5707044 5845262 39.95 71.3 2
13:44:39 2024-01-24 761615 751026 172749 169038 293651 299373 333947 334001 197070 199001 249554 254403 291810 297925 5186829 5564545 7369821 7155495 1283188 1333879 255716 225478 252684 251721 300768 290783 277959 278440 184857 186226 731657 698313 1557226 1530797 368253 362801 520819 524387 652802 636016 654633 654073 667070 680198 629192 698798 2020197 2104720 1241163 1031978 580301 570765 687918 682624 698560 709384 698825 707150 811572 810566 5697857 5840891 39.95 71.3 2
13:44:40 2024-01-24 755514 753955 172268 169004 294174 300307 333983 333495 196284 199001 249197 254048 291093 293955 5186829 5561743 7315323 7156333 1281594 1331874 255681 225129 252612 251686 298537 288622 278190 278370 184564 185643 753382 700314 1547397 1530797 367731 364449 520083 524387 651380 636466 652476 649002 667070 680198 630976 703774 2015428 2102261 1237408 1030507 580301 571962 688115 682587 700158 706070 696847 707923 811210 806967 5698891 5844369 39.95 71.3 2
13:44:41 2024-01-24 756050 751441 172200 168991 293972 298849 333947 333495 195842 198930 248747 253659 290299 293955 5179434 5552641 7332413 7156333 1281355 1328097 255681 225095 252220 251476 298084 288586 277568 278457 184400 185643 723310 698313 1559585 1530797 367210 363934 519715 524115 651380 634634 651018 649002 668543 679749 630454 699660 2013288 2099276 1249644 1031242 579887 571962 686082 680690 698894 706070 699688 709140 809486 802464 5700160 5852714 39.95 71.3 2
13:44:42 2024-01-24 753264 751170 172165 168736 294092 298849 333586 332719 195876 198894 249132 252917 290615 293055 5179157 5555135 7356360 7157164 1283188 1331874 255217 224747 251794 250847 300028 290254 277107 279784 183663 185609 721723 698313 1551468 1530797 367210 363716 519348 524015 650919 634526 653108 653852 669491 676083 630528 701807 2014722 2107448 1235242 1031242 578649 567820 685524 681656 699884 708273 699875 709140 809486 802356 5697611 5851682 39.95 71.3 2
13:44:43 2024-01-24 755841 751179 172156 168694 293204 300561 333875 332954 195842 199069 248712 253589 290740 293626 5180094 5555146 7313709 7163261 1281594 1331265 256433 224747 252184 251652 297112 288622 278546 278177 185116 184995 739180 695289 1577657 1538925 367992 363934 520083 522459 649465 639224 654558 652852 672565 676227 629047 706013 2014722 2114524 1235513 1024649 577004 568471 682274 680138 699661 707383 699854 710902 811786 804844 5622151 5843058 39.95 71.3 2
13:44:44 2024-01-24 759240 751072 171857 168970 292276 300452 333983 330907 196386 195971 248328 255578 290104 293393 5186829 5514187 7320870 7165712 1286590 1330076 255681 224712 252184 251476 297595 290916 277763 277750 185116 186413 753464 691844 1555602 1540017 367992 363420 517774 521081 649545 634070 649467 651077 667671 674620 630976 706744 2014722 2120983 1257825 1016784 576184 569754 679749 678173 696163 702197 699600 713083 807994 802570 5631584 5843335 39.95 71.3 2
13:44:45 2024-01-24 758868 751441 171848 168853 292320 299267 333911 330871 195808 195834 248502 254191 289083 292751 5186829 5522632 7373915 7165712 1292799 1333768 254647 224556 252612 252504 296628 288811 276948 278764 184201 188923 715219 688603 1559025 1544397 366951 360578 518297 519341 649083 634666 647153 651114 667671 674460 628665 701770 2015423 2120983 1248236 1019027 579474 569534 680787 680690 697187 702166 698879 709140 806587 803706 5631584 5846463 39.95 71.3 2
13:44:46 2024-01-24 755878 749851 172122 167936 292383 300452 332864 331874 195808 198859 247909 253624 289901 292835 5186829 5563906 7392606 7165712 1289107 1330929 254612 224144 252184 250115 297919 288513 276524 278177 184822 186152 715219 688881 1567479 1543375 365843 362728 518260 519231 648198 634703 646691 652999 667125 672447 627328 699847 2012559 2117045 1248236 1020248 578649 568728 681790 681107 698888 697132 698879 709140 804766 802570 5642235 5843335 39.95 71.3 2
13:44:47 2024-01-24 756587 748755 172165 167338 293034 299605 332864 331408 195604 195697 247909 253624 290762 292941 5186829 5592935 7397877 7175091 1300193 1331874 253230 224399 251758 249386 297847 288238 276488 278177 183943 186283 728071 687897 1594101 1544476 365237 360578 518297 518852 650311 634180 645228 654463 667125 672081 625466 699847 2015423 2125505 1226321 1020285 578649 570071 681243 681656 697187 697132 699377 711037 802456 802570 5627560 5833956 39.95 71.3 2
13:44:48 2024-01-24 758738 749117 172767 167637 294737 297919 332900 331408 195469 195834 248130 253624 289088 292941 5192502 5593892 7397877 7184469 1306531 1328102 253054 224747 250978 250115 299387 288274 276524 278177 183943 186413 739719 691844 1571113 1546105 363450 360650 516827 518046 651358 634666 647373 654965 668763 672556 628231 698761 2015423 2120983 1241739 1019027 581129 568728 679823 682624 697187 699167 698825 709140 800082 802003 5622151 5843335 39.95 71.3 2
13:44:49 2024-01-24 756587 749847 171580 167932 293030 297313 333983 330639 195929 198894 247735 253978 289075 292941 5192502 5598355 7405043 7193848 1302053 1328097 254044 224747 250026 250115 297847 287688 276524 277750 184282 186378 750488 693830 1563227 1535150 364882 363934 518297 519600 651270 634629 645611 655001 667817 672022 632774 699789 2008994 2130203 1241739 1022562 579474 567923 678860 681656 696916 698639 699875 709140 800293 800268 5609995 5843335 39.95 71.3 2
13:44:50 2024-01-24 756550 749847 171580 167903 293453 297883 333717 330639 195469 198859 247144 253589 289083 292941 5186829 5603666 7383720 7184469 1302053 1328061 253799 224747 249464 249420 297847 287594 276238 277464 184316 186176 734419 692836 1542147 1534607 363939 360650 516827 519231 650421 632943 645153 654073 667016 667178 627402 699847 2007565 2122904 1217840 1019686 578649 567923 680305 680690 695178 699799 699875 708093 798649 800232 5593628 5843335 39.95 71.3 2
13:44:51 2024-01-24 756587 749533 171541 167363 293453 297392 332900 329871 195130 195697 247144 253698 289224 293037 5186829 5577737 7397877 7184469 1304849 1328061 252524 224747 249500 252023 297739 287342 276238 277074 183803 185856 715219 692340 1543953 1536793 363680 360650 513954 516694 649501 634740 647615 654073 666836 667358 627402 701606 2012559 2117976 1257825 1016784 578575 567119 677899 680208 694122 698318 697550 707086 799726 799102 5642616 5852714 39.95 71.3 2
13:44:53 2024-01-24 758185 747293 171541 167069 293006 297392 332629 329907 195130 195567 246382 252812 288347 292114 5186829 5591685 7383261 7172256 1298181 1328171 253054 225661 248794 252059 296470 286463 276345 276368 183640 185856 729658 690745 1540605 1533515 363889 362908 515363 513679 649501 632621 642760 653146 664880 671133 630939 699847 2003287 2127183 1257825 1016784 577826 564536 676389 680208 693141 699799 698879 706546 798028 797903 5593854 5843335 39.95 71.3 2
13:44:54 2024-01-24 755440 749422 171303 169015 292079 295708 333369 329644 195164 195422 246418 253412 288347 292114 5186829 5585081 7392330 7175091 1304849 1331044 253021 226793 249952 251279 296996 287450 275500 276368 183476 186116 715219 692836 1550716 1538426 360677 360504 515363 518862 647063 631080 641850 651297 664300 669601 625624 697820 2009700 2117976 1246070 1016784 577004 567119 677899 678727 693105 694390 696893 704966 799159 797903 5618134 5843335 39.95 71.3 2
13:44:55 2024-01-24 756587 747920 171610 171061 292560 296578 331892 329373 194556 195286 246418 252812 288811 292114 5194276 5598295 7394466 7175091 1307520 1333964 252280 224643 249357 251350 297068 286687 275851 276951 183476 185856 731840 691844 1574318 1536213 360677 360216 513954 513679 647135 632047 643474 652239 664880 667358 625466 698814 2003287 2120983 1255612 1016784 577826 565175 674955 679726 693068 699305 698879 707315 796862 793378 5577549 5839167 39.95 71.3 2
13:44:56 2024-01-24 754868 747956 171343 167040 292079 296031 333911 328379 195164 195422 249148 253377 288382 292209 5186829 5573755 7396679 7174474 1294260 1330171 253160 223292 248901 250394 297081 286571 276080 275909 183476 185336 731245 688389 1547373 1532930 362826 360830 512451 515193 645754 627249 643015 647475 658020 667322 627751 694701 2001863 2118562 1235695 1022464 574956 558806 676940 674750 688019 694354 699377 702891 798028 800268 5626084 5833956 39.95 71.3 2
13:44:57 2024-01-24 746233 747660 171039 171056 290749 297637 331821 327389 195469 193647 247526 251828 287473 292941 5177450 5582451 7432775 7191230 1288708 1328280 252350 225026 249286 251350 295021 287855 273974 276016 183325 185077 728071 687897 1547066 1528074 360677 360214 510245 516274 647701 625546 641850 649346 658675 669601 626512 692642 1994014 2105781 1225767 1028021 575365 558878 678860 676698 686602 694390 697885 701424 795661 802003 5662538 5824033 39.95 71.3 2
13:44:58 2024-01-24 744882 756195 171031 168600 291534 297608 331856 328613 194860 194295 246347 250500 289232 291180 5177450 5610269 7482438 7178476 1283150 1330171 252315 225481 249111 251174 295924 287558 273052 276475 182779 185631 708969 690361 1552140 1525904 360605 359707 510894 516656 645692 624660 640905 648391 658405 666274 626512 690633 1994014 2105781 1235695 1026110 575365 558842 678860 676465 685515 694390 695865 699814 795098 801436 5661215 5833956 39.95 71.3 2
13:44:59 2024-01-24 741539 747733 170725 171021 290749 297090 331354 326860 194556 193953 246453 250465 287438 292734 5177450 5591724 7470958 7205774 1287786 1330416 252139 225026 248516 253613 294914 288044 273052 276475 183115 184866 723310 688881 1566872 1525904 362904 359563 509488 515924 644708 624660 641878 647475 657744 666780 625624 690521 1996852 2106559 1235695 1025379 574956 562632 678860 675705 684062 694354 695865 698417 793377 801436 5658448 5833680 39.95 71.3 2
13:45:00 2024-01-24 745213 749316 170886 168648 290749 296067 331354 327353 194860 194331 246347 249769 288277 291180 5177450 5610269 7490286 7174703 1280352 1326318 252350 227747 247856 253684 295830 286226 274095 275344 182420 185077 723310 696320 1541850 1517894 360749 360214 510967 513715 644986 621943 643252 645781 658173 672081 624701 689694 1996852 2093324 1229055 1026525 570505 558806 678380 671497 686000 698318 693359 700887 802456 800268 5662538 5829795 39.95 71.3 2
13:45:01 2024-01-24 746270 747344 169918 167069 288956 297140 331587 327373 195164 193978 246382 251268 287473 290938 5179434 5529491 7387923 7140746 1282271 1328134 252420 227463 248658 249941 296261 286226 273888 276475 182131 185207 715374 696822 1548282 1525904 360677 358589 513904 513715 643764 629224 643745 644866 661924 671133 625624 695763 2003287 2105744 1235695 1016784 569324 558842 673060 671021 690988 698318 691211 702928 800118 791002 5634532 5829795 39.95 71.3 2
13:45:02 2024-01-24 755163 747228 169922 171021 288956 296973 329853 326895 194354 193953 245968 252812 286534 291180 5186829 5512087 7354473 7150178 1290026 1326141 251682 227001 249702 249870 294635 285860 273087 274785 182166 184573 765262 684956 1552578 1540017 360677 356436 510967 512971 640396 625534 638386 639952 658056 663359 620076 691637 2003287 2111763 1251186 1013893 572068 562076 673538 673404 689700 691211 687643 698729 798028 793270 5621866 5835004 39.95 71.3 2
13:45:03 2024-01-24 755916 746863 169990 170557 289633 296693 329555 327883 194253 194124 245589 250500 287003 291230 5186829 5600554 7362515 7175948 1300223 1326104 252157 224955 247856 249591 296246 284928 273087 274537 182278 184303 724897 687406 1557991 1537834 360061 356400 510967 512245 640396 625497 638839 645538 658092 662391 619638 691600 2003287 2107948 1257825 1015337 573732 562076 674441 672225 689972 690240 689705 698765 796591 793454 5623539 5835004 39.95 71.3 2
13:45:04 2024-01-24 755841 745740 170768 170373 290727 297189 329586 327883 193381 194295 245589 251760 286568 291184 5200466 5599320 7401123 7175091 1288931 1328419 251682 224079 246330 253222 294300 284244 273818 274330 182004 184303 715219 687897 1560529 1528627 361616 359165 510967 513371 645443 623482 638349 645323 655777 663359 625587 690521 1994014 2104734 1233481 1018762 571589 559164 673538 673404 681985 690240 693742 699814 792183 793270 5608876 5829795 39.95 71.3 2
13:45:05 2024-01-24 745176 746863 169956 170557 288952 294807 329818 325612 194354 192697 246175 249769 286134 291865 5177036 5601003 7477850 7165712 1286590 1326392 250912 227001 247682 249941 292780 285954 272219 273946 182004 184268 716961 686424 1544136 1525904 360847 357475 505049 513008 643122 621975 641188 645501 654316 663359 623510 687505 1988730 2097124 1202757 1028516 572031 559560 676940 672700 684062 694124 694803 695731 792183 797939 5655837 5833956 39.95 71.3 2
13:45:06 2024-01-24 747095 746956 170492 170368 289778 294015 329818 328678 193951 193647 245553 249700 287264 289996 5184546 5619379 7407229 7153283 1269762 1322628 252490 223764 247367 253222 293404 284964 272670 274785 181590 184268 720135 697316 1537392 1516658 360713 358301 509774 513735 640359 622893 641644 642093 655777 666780 619128 687542 1994014 2086016 1235695 1024649 568919 558806 674955 667593 683506 694354 689567 696758 798953 793378 5681349 5824577 39.95 71.3 2
13:45:07 2024-01-24 744836 746652 169796 170553 293189 298027 328858 325384 194253 192866 248464 250606 287194 290403 5181849 5556162 7320572 7143910 1275877 1324188 253855 223585 247473 249205 295443 283589 272219 274785 181268 184689 728432 696320 1553102 1521578 361103 356400 510967 515193 640359 625497 641644 642927 660075 666780 619792 691674 1998273 2098618 1231268 1012452 567705 560353 670484 667121 686522 693268 689567 698765 800140 791214 5609730 5825638 39.95 71.3 2
13:45:08 2024-01-24 753193 745772 169418 170677 290291 296067 328786 325612 193748 193366 247264 250606 288097 291596 5178821 5569965 7358172 7156333 1296560 1330171 249381 223943 247126 248262 293531 284023 272388 273144 181555 183975 720135 684956 1560841 1529657 359059 355865 510606 512971 642212 621943 639548 643645 659608 661890 621503 690619 1993741 2111763 1235695 1012452 572031 560877 669692 670766 688019 691734 690721 698494 784252 791214 5580535 5829795 39.95 71.3 2
13:45:09 2024-01-24 753264 746827 169379 170403 290288 293297 330585 328678 193748 193978 246164 251129 285597 288563 5178821 5570184 7394352 7175091 1290517 1324225 250878 223136 246122 249766 294172 284023 273087 273074 181555 183684 715219 686915 1550761 1525904 360079 357510 507978 510689 642212 622012 635526 643496 652859 663004 620113 687542 1992597 2108099 1204923 1018799 570949 557977 672583 671497 681781 688194 689180 695731 788725 791002 5642121 5815199 39.95 71.3 2
13:45:10 2024-01-24 742993 746599 169375 170095 288513 294807 329568 327677 194353 192288 245862 249181 286195 290259 5169388 5600996 7471388 7143607 1279525 1322628 249381 223450 246365 248663 294172 284023 270750 274785 180443 184010 715532 691588 1548636 1516658 359059 356436 508015 514206 642212 622893 640277 644866 653818 666310 623338 688031 1984742 2087393 1211351 1023192 566092 556364 673060 665670 681781 694354 689705 695731 795698 792117 5634321 5815199 39.95 71.3 2
13:45:11 2024-01-24 744941 746868 169141 167930 288888 293979 330335 326160 194118 192896 246711 249597 286208 288428 5177450 5530204 7367497 7137576 1259814 1324312 250912 222475 247508 249241 291410 284928 271388 273144 181015 183684 716961 690855 1591505 1521578 360847 354264 507570 512971 634770 620181 640277 638359 655777 665337 617305 686491 1991182 2080079 1232682 1020285 568109 558770 673538 668612 684025 694282 686593 694742 795098 793454 5671943 5820423 39.95 71.3 2
13:45:12 2024-01-24 750289 748886 169512 167768 290558 294807 327194 326718 193280 192931 245312 249147 286429 288184 5179434 5561118 7332413 7132485 1275877 1323250 251460 223136 246330 247705 295419 283192 271164 274365 180443 184268 712200 694335 1537628 1521578 360079 355366 510245 513735 638026 625546 640277 642129 658675 665337 617344 689078 1994014 2096587 1229055 1012452 566092 558768 670007 665127 686037 692257 688586 699316 798028 788874 5578316 5815199 39.95 71.3 2
13:45:13 2024-01-24 757331 747297 169282 168314 288960 294950 327688 326826 193247 192861 246602 251129 285563 288572 5170068 5499415 7319001 7137576 1277946 1323990 250947 222787 246365 248471 294177 283192 271388 271410 181555 182777 743942 686915 1542123 1535150 361103 354228 505085 508383 631091 622012 632682 638359 656778 658344 617305 688521 1996146 2104289 1230911 1012452 569324 559560 669692 669596 684025 685376 686068 695731 789875 788910 5593703 5825180 39.95 71.3 2
13:45:14 2024-01-24 755125 744808 169845 166989 288882 293155 327653 328214 192912 193166 245869 249562 290597 288513 5163018 5574231 7383908 7156333 1286922 1323568 249416 222787 244815 249241 292228 282804 272028 272205 180981 183102 733229 686424 1549381 1522500 359824 356436 505085 509174 642133 620145 633652 641675 649078 658344 620076 684468 1988355 2099562 1200591 1016784 569324 555542 669692 668612 678851 685376 690549 695236 789978 793454 5643727 5827698 39.95 71.3 2
13:45:15 2024-01-24 744467 746981 169307 167024 290585 293567 328644 326826 193247 192557 244798 248110 290704 288581 5178022 5618069 7416581 7137576 1277662 1322628 249173 223136 245571 247962 292031 283157 269772 273910 180375 183718 715532 690111 1564454 1512358 358043 355330 504977 512678 640396 620145 640277 642129 649114 663395 620113 685479 1984742 2079085 1187597 1022464 565288 554721 671154 663646 679813 692257 689567 692661 793377 793454 5642121 5829656 39.95 71.3 2
13:45:16 2024-01-24 745249 745663 168237 167843 288039 293837 328609 324555 193348 192124 249293 248904 290264 288257 5170068 5522837 7379173 7102978 1269213 1324508 249416 222475 246365 246872 292440 283824 269737 272848 180375 183102 725207 692340 1537803 1521578 359569 352143 507570 512209 634878 622012 638386 638395 655813 663395 612897 687542 1991182 2092651 1226842 1016060 565690 558768 669692 664188 684062 691734 687607 694705 793377 784400 5600049 5825490 39.95 71.3 2
13:45:17 2024-01-24 757797 747403 169013 167695 288852 293979 327494 324987 192980 193476 245176 249528 288097 287671 5175454 5512087 7275276 7134079 1276962 1326392 252535 222404 245915 246907 291960 282293 272183 271375 180409 183032 724897 690855 1563784 1528074 360079 353909 505013 508706 635779 620145 632161 638322 652895 658344 616430 686454 1992597 2102543 1231268 1007459 566898 558768 668066 665561 682749 685340 684010 695694 792183 784400 5629710 5820224 39.95 71.3 2
13:45:18 2024-01-24 755163 747413 168745 166906 288190 294158 325822 326826 192679 192551 245688 249423 290561 290336 5170607 5574522 7361001 7147771 1294634 1326815 250676 222404 246294 246872 292440 282258 271130 271980 180409 183067 720731 684956 1580819 1535150 358043 353166 507942 509858 637989 623775 634515 643040 655777 662069 618217 688521 1992597 2111763 1200591 1011013 568514 554649 665802 669596 681985 689254 690549 696721 787654 790993 5586963 5823514 39.95 71.3 2
13:45:19 2024-01-24 743938 746772 170781 167024 293688 293155 328550 324987 193179 191583 246885 248076 290765 288545 5170607 5591724 7463341 7154041 1282271 1324508 253751 222404 245501 246907 291551 283086 270748 273039 180375 183102 718757 688881 1556084 1516658 357789 354228 505810 510689 638418 618285 636502 642129 649078 662355 619128 684431 1983331 2074552 1206925 1020285 564486 552975 669218 664184 678814 690240 690058 694363 793236 792042 5650143 5810791 39.95 71.3 2
13:45:20 2024-01-24 744467 744767 167780 167253 287944 294193 329358 324663 193280 191752 249609 248489 290565 288279 5177450 5540454 7360469 7118818 1264977 1322628 249347 221781 246330 246491 290375 283157 269668 272205 180340 182777 725207 690855 1540317 1519724 359059 354593 504736 510347 633044 619196 636428 636448 652859 663759 614141 684431 1984742 2090356 1219373 1013893 564449 556292 665802 663713 682564 689198 687079 695889 793236 787675 5597510 5810791 39.95 71.3 2
13:45:21 2024-01-24 750860 745180 168245 167024 287742 293979 328660 324987 192679 192089 245841 248489 285606 288581 5170607 5546287 7364294 7143796 1296483 1325450 249972 222787 244745 246491 292200 281363 269737 271340 180340 182496 716961 686424 1554327 1530797 357030 354593 504977 507593 636681 621499 632161 640240 655777 658308 612897 686491 1984742 2110266 1204712 1012452 566092 549829 664318 666909 679813 687927 690326 697382 784115 788729 5572043 5818266 39.95 71.3 2
13:45:22 2024-01-24 742957 743937 168237 166919 288951 293126 325787 323019 193280 191583 245341 249147 290117 288509 5168071 5562539 7386148 7159170 1281355 1324508 249312 222248 244780 246907 289748 281433 269703 273190 180375 181910 715219 684956 1538115 1521578 358621 353166 504022 507437 636681 616352 632802 638359 649533 658236 618182 681308 1983595 2087356 1220203 1023192 567705 553012 671359 667969 680748 685088 688288 689848 783846 788729 5616483 5814113 39.95 71.3 2
13:45:23 2024-01-24 742691 747256 170196 166907 289050 291268 327530 324722 194357 192113 245212 249981 290321 286710 5163207 5525994 7329470 7102865 1269213 1322355 249312 221710 246294 246111 290048 282689 269223 271410 180055 182453 725207 691844 1541013 1520498 358043 353843 504379 508742 632148 618285 635489 636411 649114 663004 614141 682454 1987566 2099392 1196260 1013893 562811 554649 667117 663529 684616 691546 684348 694438 793346 785931 5585391 5805820 39.95 71.3 2
13:45:24 2024-01-24 758911 745075 168211 166903 288142 293709 327501 324771 194357 191787 243797 248489 286423 287675 5168071 5561518 7360469 7137576 1300193 1326392 249972 222404 244780 246111 291995 281398 269668 270961 180089 182326 716961 684956 1556873 1530797 356778 354343 504941 504738 635779 620145 634155 640204 649150 658308 618182 686454 1984742 2108769 1206925 1011013 565690 553522 665697 667932 681233 685124 689455 693497 785798 788791 5611501 5806700 39.95 71.3 2
13:45:25 2024-01-24 743293 745061 168091 166028 288553 292129 328623 324735 196332 191944 245212 247354 290655 287554 5168071 5593778 7427166 7143934 1273755 1318877 250500 221745 243992 246491 290189 281363 270748 271375 179203 183032 715374 692357 1538834 1512358 356741 355346 504736 509138 636566 612929 634551 638322 650453 663004 617476 680373 1979072 2071574 1202499 1019486 563201 553449 668066 662045 677367 692401 686407 690377 790989 788657 5638077 5814113 39.95 71.3 2
13:45:26 2024-01-24 745230 744647 172030 166795 287122 293262 325752 323965 192646 191148 245212 247732 289877 286795 5168071 5533884 7341541 7139175 1266498 1322628 249312 221364 247523 244942 290595 281398 270366 271375 179521 182453 711605 691844 1534924 1516658 357789 351853 505810 509138 633044 618249 634551 634544 649150 661801 614649 684431 1984742 2090356 1196260 1009594 563201 555886 664281 661218 682440 685196 684143 694400 793346 784338 5603008 5822875 39.95 71.3 2
13:45:27 2024-01-24 752124 744758 169833 166337 288142 292129 324645 324987 196262 191752 243761 247904 285895 286710 5164385 5594382 7355225 7143796 1288011 1321689 250676 221165 245085 246491 290665 282929 269703 269759 179771 181749 720135 685934 1536870 1521578 357536 353945 505810 507437 636080 617227 631690 635926 648804 655354 618182 680336 1981922 2086817 1247473 1019027 566429 553522 668103 666747 675407 685496 686099 689811 783043 788570 5631165 5805820 39.95 71.3 2
13:45:28 2024-01-24 742431 745042 168125 165601 288147 293637 325752 322625 196332 191752 243797 247732 289949 286034 5158693 5562020 7355225 7118818 1260714 1321689 249856 220365 244368 246111 288869 281539 270366 270926 179771 181749 727021 690855 1569522 1518814 358805 353843 501851 504702 631217 615998 631750 634487 649074 658344 610960 679222 1983331 2074053 1230562 1017571 563201 556182 669970 663206 679703 689109 681149 689960 790538 784338 5579043 5805820 39.95 71.3 2
13:45:29 2024-01-24 752590 742819 171959 166898 287063 292370 326808 324001 196297 191752 243797 247904 285463 288509 5167218 5537485 7341541 7143830 1297334 1321892 249622 222092 244368 245354 290701 282929 270748 269759 179771 181876 716961 687897 1564216 1528074 355373 353843 505810 504666 635779 618285 630670 637835 649114 657309 617305 684431 1985895 2107499 1193647 1012498 564812 551954 663339 664111 677367 684044 686370 691040 781974 783116 5576548 5801770 39.95 71.3 2
13:45:30 2024-01-24 743947 742888 171959 165571 288147 291445 325524 322625 196227 191618 243797 248440 285677 286884 5160703 5582451 7444637 7133572 1275839 1318877 249797 221364 243992 245389 289378 286778 269227 270961 179203 181749 712307 686915 1568063 1520136 355697 354343 502917 504702 635779 615658 632682 637384 649074 658344 617305 680450 1979351 2079967 1206925 1018960 561597 551954 666207 661650 675407 689254 686068 689469 788301 788718 5651635 5806908 39.95 71.3 2
13:45:31 2024-01-24 745984 743560 169574 166054 287310 292405 324969 323510 196297 191148 244655 251563 290081 286307 5158693 5532397 7276301 7100061 1274058 1322628 253644 220330 243992 244977 289748 282131 269515 269689 179203 181461 713787 688881 1529263 1521578 358043 351853 505452 507077 630325 617665 630967 632962 649993 655354 613303 684491 1988730 2098730 1229055 1006742 564375 554075 664281 663132 678851 681241 680255 690489 787474 783084 5565557 5811051 39.95 71.3 2
13:45:32 2024-01-24 751555 745860 171924 166024 288142 290083 326808 323965 195918 191855 243725 248144 285276 286710 5164385 5561159 7362628 7140156 1279525 1322628 249972 220365 248850 245319 287958 286778 270366 269244 179805 180762 704295 682967 1539451 1521578 355949 353843 501496 505640 633044 612353 629586 634580 645724 656668 615865 679585 1981097 2083742 1215777 1024060 564812 552738 668103 664184 674909 685340 684533 687471 781832 786004 5613579 5801679 39.95 71.3 2
13:45:33 2024-01-24 743260 746353 171493 166442 285512 290560 325787 321969 196262 190847 243797 246634 285477 285797 5164385 5511739 7355225 7100061 1266498 1318877 249972 220330 244745 244394 289343 286952 269227 269724 179169 181588 719873 690855 1525827 1516658 355985 351816 502953 504702 629434 617227 630820 634758 652152 661547 614613 682991 1985332 2086817 1191929 1009614 560797 553522 661930 659420 681781 685304 682532 691891 788860 780948 5593387 5806206 39.95 71.3 2
13:45:34 2024-01-24 751736 740641 172080 165723 286857 291889 324969 324494 196090 191450 243725 247732 285276 286674 5167138 5562539 7352355 7146954 1295397 1322628 249972 221702 245085 245354 289783 282131 270366 269279 179237 181301 723508 686424 1542975 1521578 354298 351853 504736 507077 634878 616469 630862 639279 650921 658565 616173 685092 1983919 2109747 1199961 1011776 563201 550392 661930 663442 672895 683971 686518 690489 783080 783990 5596699 5811051 39.95 71.3 2
13:45:35 2024-01-24 742348 741901 171928 165301 287301 293222 326808 322469 196262 191148 243797 247922 285365 287324 5168071 5582451 7444637 7137576 1279525 1318877 249797 220365 248778 244942 287120 281539 269606 270468 179487 180762 718548 683979 1537019 1518814 356393 351853 501142 504666 633942 614173 633517 638335 647370 658128 616320 679073 1978431 2077526 1209138 1019686 559999 550392 664046 660428 675407 685376 684496 688488 784028 786414 5634321 5805820 39.95 71.3 2
13:45:36 2024-01-24 743785 746348 171302 166407 285249 290595 327501 321743 196297 190512 243797 251563 284876 285797 5158693 5533884 7313709 7100061 1272167 1322628 250500 220330 248463 244600 290048 282131 270258 269724 178604 181588 720369 691844 1536952 1518169 355985 351853 504379 504702 630651 618030 634182 632668 651338 657628 610851 684603 1986746 2086447 1217990 1003880 559999 553522 660057 659634 674873 681205 679287 691568 788676 782124 5595282 5805820 39.95 71.4 2
13:45:37 2024-01-24 752806 741925 171924 165294 287301 290560 324969 324001 195883 191148 242931 246634 284676 286235 5185946 5566496 7352355 7137576 1296041 1318877 249972 221364 243707 244565 289308 282460 269986 268647 178920 180762 723508 685934 1533373 1519420 354907 353843 504379 505815 634731 616845 630655 636562 646528 655777 616806 683103 1981060 2093324 1183266 1011013 563812 549782 664281 662303 672574 679256 682518 688339 779624 783116 5627560 5796479 39.95 71.4 2
13:45:38 2024-01-24 741040 744501 171799 165462 286826 290083 324969 322493 195953 190547 243345 247922 285677 285018 5160703 5593741 7397877 7123329 1271936 1318877 249797 220365 243707 245039 288430 282131 269227 269689 181504 181588 713787 693345 1537566 1506080 354871 353843 501632 508974 632384 614097 630819 630952 643686 656169 610778 676034 1981060 2065664 1222416 1016509 561597 549865 664318 656554 671909 683269 678136 684399 788860 784338 5638196 5805820 39.95 71.4 2
13:45:39 2024-01-24 753418 743560 171613 165989 286181 290348 324969 323186 195610 191450 242212 247732 284876 284986 5168071 5486990 7264918 7118818 1274238 1318877 253609 219952 248427 244394 288632 282131 270748 270008 178920 180728 712094 686915 1530189 1524821 357030 351528 503606 504273 629209 615442 627060 630952 648506 653854 611562 681084 1983331 2095632 1198426 1008873 564812 549757 660525 663243 677890 683077 679474 689506 779692 780984 5530860 5796441 39.95 71.4 2
13:45:40 2024-01-24 745523 743071 171497 165496 285548 290286 325524 320769 195953 190547 243761 246634 284043 286790 5164385 5546138 7414363 7141857 1279525 1322628 249301 220330 248427 244565 287155 281166 268813 268869 179019 180728 715374 683005 1541283 1517952 354580 351600 500871 507363 633905 614498 632728 637237 645542 657129 614429 678219 1975469 2074948 1236160 1016784 559202 549613 662906 658451 673492 685304 682518 686495 783116 781978 5615510 5801679 39.95 71.4 2
13:45:41 2024-01-24 737783 743564 168883 166033 284321 291516 324969 321030 196023 189948 243761 247922 284294 285833 5160703 5535359 7341765 7092719 1272845 1322628 249797 220176 248391 243813 289159 282131 269227 269689 178109 181335 717548 691844 1538514 1520332 355406 351564 503985 507437 629252 617227 634273 631809 650343 657592 610924 679891 1984742 2090030 1191929 1003880 558804 549757 660238 656372 674396 680247 678321 687547 786556 779810 5604701 5805820 39.95 71.4 2
13:45:42 2024-01-24 751625 739341 171688 165453 286418 290701 324933 323055 195746 190847 242967 247102 284947 286235 5164385 5570078 7351117 7138682 1285255 1322628 249622 219644 243670 244600 287993 279356 269986 270008 178672 180408 716961 685311 1532681 1523110 354580 353807 502524 503706 633007 614498 627961 632778 645402 653004 610997 675081 1975120 2081149 1187597 1016784 562848 550209 664318 662303 671621 679292 679992 682421 779692 784338 5585038 5792307 39.95 71.4 2
13:45:43 2024-01-24 743817 743564 171577 165453 285512 290950 324969 321030 195781 190247 243003 251563 284876 285040 5141091 5513208 7345879 7090682 1266184 1321689 249622 219644 248427 243065 288761 282330 268435 268904 180089 180728 721982 691844 1575760 1518169 354189 350328 500996 507077 627203 615009 631754 631846 649074 656349 608267 679222 1983065 2081149 1215777 1006025 558332 551563 659590 655054 676931 681277 678804 688488 784297 775315 5569627 5787233 39.95 71.4 2
13:45:44 2024-01-24 751091 742544 171493 164927 285539 290560 324440 322493 195540 190547 242212 251527 284477 284960 5167095 5566496 7330195 7132485 1296324 1318841 248467 220365 243707 243604 288869 279644 269227 268086 178075 180487 713787 688762 1540751 1525308 353612 351708 503273 505354 632934 612687 627066 632962 643831 649331 614558 679774 1975469 2074662 1187597 1011462 562398 548836 661498 660428 669683 676363 679287 685409 779692 784338 5615510 5787063 39.95 71.4 2
13:45:45 2024-01-24 746315 742321 171577 164932 286423 295134 324969 321065 195610 190247 242967 247922 284641 283152 5155013 5522520 7331084 7109439 1253855 1318841 249797 218961 244868 243848 292537 282529 268813 268647 180470 180521 711605 689257 1544488 1515245 355264 350293 495927 505925 627098 610846 630967 628798 646710 656083 609636 677218 1979351 2072281 1213564 1013172 559202 549793 660525 656518 677890 683305 677357 686495 784261 775387 5572184 5796720 39.95 71.4 2
13:45:46 2024-01-24 749492 739341 171093 165457 284667 290701 324933 322005 195746 190414 242967 251527 284548 287315 5160703 5518966 7336534 7133572 1296446 1318841 248293 220855 243707 243813 288763 281262 269463 270662 180343 180556 713787 687280 1549610 1528074 351555 350575 503236 505172 632148 615479 627282 634758 647429 654742 612765 681196 1978280 2103755 1191434 1007459 559999 548059 658657 660158 673051 680189 681514 688488 779692 781856 5608876 5797542 39.95 71.4 2
13:45:47 2024-01-24 735968 742888 171497 164962 285655 295624 324969 321065 195610 190247 242967 246883 284876 285561 5163207 5594005 7358172 7103237 1260714 1318877 253537 218926 243707 243848 288716 281876 268598 270446 180089 180521 720369 690855 1552308 1517482 356902 349482 499450 505962 625633 613660 631004 632243 647370 656313 608962 679222 1977309 2074626 1213564 1006742 558009 550392 659768 654555 674946 681277 678321 687999 786556 775279 5587293 5796441 39.95 71.4 2
13:45:48 2024-01-24 750701 740709 167939 164793 284414 290524 323983 321065 195575 190247 242212 247922 284043 286710 5160703 5532155 7341011 7128197 1290946 1322355 246973 219952 243707 243065 291253 279356 269993 270698 180089 180624 704477 681395 1571841 1528074 353612 351672 502880 504210 631254 614608 626319 635024 643831 653004 613266 679259 1980823 2091088 1213564 1008069 559999 547016 658657 658488 669683 676363 680474 685697 779692 782124 5624916 5788177 39.95 71.4 2
13:45:49 2024-01-24 742202 741750 169095 164663 285548 295306 324969 320769 195575 189386 242414 251527 284876 283188 5155934 5560573 7336310 7103129 1257466 1318877 249972 218926 243707 244320 288689 281442 268221 270353 179836 180590 721982 688881 1582471 1516009 355515 350719 495999 504210 625684 609231 630655 627357 640173 653936 607237 674637 1975469 2065848 1187597 1011013 558406 549757 661967 656054 672931 681277 674572 682421 779696 775351 5576444 5792307 39.95 71.4 2
13:45:50 2024-01-24 750794 744905 167943 165462 283852 289845 324897 321030 192734 190212 242554 247922 282244 286199 5155783 5510854 7342877 7102903 1294634 1321689 246902 220048 243418 245099 290431 279320 268706 269972 180089 180556 721982 684956 1554616 1519037 351308 350647 501851 503916 631217 613879 624398 634758 640137 649331 614176 678033 1975469 2093324 1209138 1010058 559999 547176 659590 658451 669683 676327 680739 684399 778552 782088 5626089 5796441 39.95 71.4 2
13:45:51 2024-01-24 744909 743071 171542 164594 285771 290950 324933 320958 195848 190345 242177 247229 284841 283117 5155821 5545747 7351117 7144290 1255327 1318841 248916 219174 245342 243535 288667 281949 267468 270543 179963 180521 722990 688762 1532062 1516658 351699 348572 495999 504567 626535 610956 629102 629015 644740 654096 607089 676182 1975469 2073117 1211351 1008895 557612 550392 659590 654519 676588 681205 677320 685409 781938 775243 5574711 5787233 39.95 71.4 2
13:45:52 2024-01-24 746998 743076 168410 164893 284264 289568 322607 321030 192599 190512 242177 247922 284211 285726 5163207 5566291 7330195 7138682 1283188 1320761 248916 219872 242967 244320 288797 279392 269120 269521 180089 180301 712200 685311 1553818 1518814 351699 351816 501142 502382 630252 610056 622559 630616 639835 649150 612394 675185 1975469 2082625 1185432 1010976 559999 548836 660525 660392 668699 676291 678804 681343 775145 782962 5612719 5796441 39.95 71.4 2
13:45:53 2024-01-24 744868 744120 167943 163913 285477 290591 324668 320023 192196 189351 241971 247229 283208 283219 5158693 5516629 7341765 7090682 1257007 1319784 248532 219363 245013 242180 288797 281081 267433 270029 179583 180521 718757 688881 1539451 1512358 353864 349662 500850 505282 627461 612353 628656 628901 646492 653405 608962 678219 1975606 2071610 1187597 1001703 556029 548836 656887 654036 673529 680189 673298 686458 784261 772990 5593854 5787063 39.95 71.4 2
13:45:54 2024-01-24 751769 739589 167939 164629 284374 295933 322666 320508 192196 189386 241765 247229 283539 284653 5149314 5570458 7331552 7118818 1297979 1322404 247765 220189 243319 242891 288797 279428 268568 269937 179836 180396 714581 684329 1557325 1521578 352858 351244 501851 502282 629398 612797 625169 632644 640065 649295 610960 677181 1974065 2090319 1185432 1007459 559202 545558 657652 656518 667716 676218 679287 682348 777036 779223 5609730 5787063 39.95 71.4 2
13:45:55 2024-01-24 742691 744221 168519 163839 285040 288906 324404 319988 192196 189351 241966 247229 283738 283117 5149314 5543263 7351117 7097039 1254890 1320761 248290 218750 245013 242891 287891 279500 267022 269711 179583 180089 718757 687897 1533134 1513161 354115 347487 495999 504567 623876 612353 627097 628244 645232 652451 608530 676945 1975469 2074884 1185432 1003880 556151 548836 655098 653572 673529 680189 676011 684399 780798 775222 5589857 5787063 39.95 71.4 2
13:45:56 2024-01-24 749492 743071 167939 164629 283494 295229 322666 320544 192062 189351 241765 247229 282368 284862 5158693 5557866 7332413 7130344 1286590 1320872 247871 219245 241568 243265 288906 278890 268257 268692 179583 179555 713787 684820 1530580 1508962 351591 351213 500008 500791 630103 610615 624391 628725 641753 648765 607069 671143 1968530 2074994 1209138 1013619 559999 547212 660525 656518 666736 676097 678284 681275 774560 779810 5577587 5787063 39.95 71.4 2
13:45:57 2024-01-24 743552 743067 167943 164633 283702 288906 324668 318985 192196 189317 241971 247229 283539 284054 5158693 5516629 7352355 7096363 1267038 1320872 248116 218785 243075 242111 288797 279392 266612 269972 178972 180089 717145 688881 1553167 1512358 351627 348572 498950 504567 626980 611029 627245 627357 645232 653441 608530 677218 1975469 2078199 1210521 1000243 556029 548023 655098 653109 672316 676363 673335 684399 781349 775222 5595282 5786032 39.95 71.4 2
13:45:58 2024-01-24 751625 743080 168410 163874 285267 290653 322404 320994 192062 189913 241389 247229 283199 284653 5158693 5530129 7329920 7143796 1280151 1320872 247524 218750 243075 243434 287086 279536 267611 268233 179583 179663 716961 683349 1538202 1516658 351627 349099 496975 499866 627461 607158 622559 631099 640099 653004 608697 670229 1966197 2059717 1176769 1016784 556424 544752 659590 654021 668699 680189 679287 679377 778552 778888 5611501 5786146 39.95 71.4 2
13:45:59 2024-01-24 745491 743076 167965 164624 283609 291156 321915 319091 192196 189317 241765 245709 283142 283549 5141015 5508965 7244578 7121881 1278612 1320872 248848 218410 243454 242146 288319 279267 267575 268233 178041 178954 727827 682371 1564777 1525904 351663 348701 495891 498601 625684 610561 624391 629243 643563 648801 608962 676219 1972663 2092614 1202499 1001740 558406 545173 654634 657214 671584 676254 678804 684399 771684 772725 5549671 5787063 39.95 71.4 2
13:46:00 2024-01-24 741294 740080 167826 163563 283467 288689 322965 319497 192599 188688 241971 246053 282244 285935 5155934 5581110 7433228 7131313 1275232 1318994 247819 218785 241979 242995 287985 279106 266790 269214 179007 180292 709224 688881 1527782 1503138 350530 349518 495927 503816 625669 603915 626763 627053 640391 649331 607237 671392 1968530 2056444 1187597 1010976 556029 548447 660708 652184 667716 676363 670768 680194 783080 775243 5631584 5787063 39.95 71.4 2
13:46:01 2024-01-24 758410 744129 167821 163895 283449 289018 322929 320508 191024 189913 240641 247229 282341 283081 5141053 5475860 7310606 7121881 1289631 1322754 246726 218750 243391 241843 288391 279070 267200 268774 179331 179520 721982 679448 1548394 1526989 351857 349626 499655 501182 626553 611029 624205 631099 640101 649295 609127 676700 1972663 2091051 1181100 1006025 556820 540851 655098 653595 665793 673770 679287 682385 775181 775243 5612719 5787063 39.95 71.4 2
13:46:02 2024-01-24 739991 741722 168414 164531 283737 288924 322965 319056 191928 189317 240712 246467 283738 283117 5149314 5573943 7338903 7103016 1254890 1319933 248254 217532 243598 242081 287176 279572 266879 269142 179079 179520 718757 686915 1554841 1517952 351663 347487 496623 502674 622993 610615 626763 626878 640173 653004 605444 673234 1972663 2065671 1194094 1004594 555240 547212 655098 653109 673051 680189 673298 682385 781905 774127 5564472 5787063 39.95 71.4 2
13:46:03 2024-01-24 747367 743076 167974 164629 282011 295134 322404 320023 191928 189351 241015 246848 283142 285641 5141091 5553253 7337952 7121881 1282872 1320872 248187 218703 241953 243065 288228 278818 268149 268198 179583 179555 718548 682860 1551384 1519420 351060 350154 495927 498601 625426 607158 621732 628244 639486 648272 608530 670877 1968995 2071942 1206925 1015337 558406 545558 660057 656017 668735 676327 677320 678224 772847 775279 5595282 5777747 39.95 71.4 2
13:46:04 2024-01-24 740953 739080 167322 164774 281743 289018 322929 317132 192196 188688 241800 246260 282354 283784 5149314 5531142 7299145 7093583 1271582 1318877 248222 218397 242500 243756 288211 277927 267611 268422 178576 179555 720369 691242 1537081 1515582 353360 347523 495999 498565 622993 607404 621732 625564 640029 647324 604123 672206 1975469 2080599 1213564 1002855 558009 548447 655098 654093 671108 672049 670256 680341 775181 774674 5537259 5787063 39.95 71.4 2
13:46:05 2024-01-24 749742 738507 167708 163839 283300 288427 322965 318219 191058 189317 240641 247229 281814 284223 5155958 5543263 7394202 7133686 1279235 1316860 246938 218550 242118 242076 288335 279572 265936 268835 179079 179237 710018 683349 1538027 1512358 350859 348572 495963 502319 625669 603951 625394 630394 641298 652188 607372 670192 1966197 2062735 1200286 1013172 552770 543947 656723 650726 665524 676363 673298 680678 781905 775315 5642099 5788177 39.95 71.4 2
13:46:06 2024-01-24 750878 743067 167943 163878 283071 290653 320691 318573 191661 188985 240676 245503 282390 283117 5149037 5530287 7250195 7103016 1280681 1318877 248432 218352 243382 242448 287782 278642 266825 268835 179331 179349 723594 679448 1543676 1525904 350566 346442 495999 495724 623876 609195 622143 627801 639907 646414 607237 675222 1975469 2092577 1181100 1001703 558009 543947 653242 656249 670633 675266 676802 682385 766224 774953 5540266 5782935 39.95 71.4 2
13:46:07 2024-01-24 741048 738512 167700 163839 282837 288640 322440 316840 192196 188096 241971 245674 282012 284924 5149314 5590156 7388845 7100061 1264323 1314994 248222 218493 241747 242284 287144 278678 266416 268136 179295 179349 718757 690855 1527185 1503934 353864 347523 495569 500084 620318 604180 623514 625293 641753 649331 605855 672719 1972663 2067172 1206925 1004594 553628 545595 654988 651260 671584 676363 672307 681380 779399 772997 5567025 5777747 39.95 71.4 2
[truncated: 166,331 more chars]
