# Supplementary material for: Methods for Estimating the Detection and Quantification Limits of Key Substances in Beer Maturation with Electronic Noses
Source: Sensors (Basel). 2024 May 30;24(11):3520. doi: 10.3390/s24113520 (PMC11175341; doi:10.3390/s24113520)
Supplement: Supplementary file 1 [file sensors-24-03520-s001.zip › Data/Acetaldehyde/raw data/Day 2/4000ppm16.txt]

Time Date R01 R02 R03 R04 R05 R06 R07 R08 R09 R10 R11 R12 R13 R14 R15 R16 R17 R18 R19 R20 R21 R22 R23 R24 R25 R26 R27 R28 R29 R30 R31 R32 R33 R34 R35 R36 R37 R38 R39 R40 R41 R42 R43 R44 R45 R46 R47 R48 R49 R50 R51 R52 R53 R54 R55 R56 R57 R58 R59 R60 R61 R62 T01 H01 Phase
13:52:01 2024-01-24 669527 669250 211353 206559 333757 340163 349496 345650 223956 223889 270693 275522 313152 317263 4395836 4714570 6649442 6462082 1163332 1196578 305494 273417 281442 284003 315126 309170 306340 309157 217327 219079 737158 688881 1585697 1503934 456006 456125 665866 669440 838293 818036 869598 875037 918324 936650 898600 994702 2136137 2237665 1317271 1143264 732018 712133 867156 870724 913210 920878 953155 971643 1075960 1072956 5099069 5307206 39.95 71.5 1
13:52:02 2024-01-24 672579 668043 210992 207603 335918 338579 347608 345574 223644 223261 271790 275350 312059 319352 4395836 4737732 6593418 6457698 1170129 1197491 305956 271231 282738 284295 317035 310022 309483 308257 217292 219728 731186 688881 1582470 1507412 454781 450859 667317 665515 832265 818616 871977 870561 915869 938638 901291 992333 2133101 2252746 1329009 1133971 729933 715375 865890 868852 915696 924850 950359 963556 1079127 1075275 5134793 5310544 39.95 71.5 1
13:52:03 2024-01-24 676826 667570 211369 207777 332400 340188 347328 343502 223529 224836 270730 274585 312285 315478 4395836 4756980 6686743 6462420 1150390 1192923 307382 269581 282302 283781 318524 310241 308200 308186 217362 219728 739539 698313 1558056 1500612 457408 453373 667826 673395 831959 811722 875818 877782 914574 928574 899692 1001071 2145539 2250732 1336834 1125480 726820 717874 872060 866998 913680 929446 954302 959334 1069833 1075869 5164044 5301781 39.95 71.5 1
13:52:04 2024-01-24 679375 669255 211031 206593 332981 340967 346906 344955 224025 223104 270766 275384 311633 316814 4399016 4720112 6714724 6457698 1138066 1193818 305956 270782 283770 282881 317035 310936 306802 310131 216955 219574 747376 694335 1618027 1498477 459412 453482 664346 673395 838293 811722 869598 879104 919623 928871 897324 1001606 2142373 2243688 1329009 1138390 729907 718786 875553 865148 910181 927442 958470 962007 1066729 1072074 5111504 5308748 39.95 71.5 1
13:52:05 2024-01-24 672862 668786 211018 208352 333848 338615 349219 343466 224059 223732 272334 274748 312572 317408 4395878 4676371 6649442 6466794 1149451 1192923 309274 271231 281407 285521 316044 310716 306340 309595 217292 220260 740676 697814 1542842 1489686 457126 456125 663914 672440 839483 813808 869354 876280 922337 935328 894411 996727 2139330 2232134 1292653 1144523 729275 713133 874582 871963 910435 923670 959563 969185 1069944 1069958 5069988 5308748 39.95 71.5 1
13:52:06 2024-01-24 672652 669530 211750 206559 334028 340153 348412 343015 224753 227161 270730 277130 311598 318117 4402109 4699177 6631351 6462459 1154861 1197245 305459 271800 281407 284725 317000 309876 307483 311002 218340 220414 739161 690386 1594102 1500023 456764 455158 663404 668420 839483 816189 867741 876280 926335 937975 894743 993746 2134936 2244626 1315315 1144246 730975 714143 874582 873204 910181 924942 957103 967306 1072155 1068284 5074790 5301438 39.95 71.5 1
13:52:07 2024-01-24 670883 668777 211689 206559 333992 340117 349675 343206 223990 222792 270693 275488 312250 317371 4399016 4727313 6640116 6471276 1163332 1198094 306170 271161 282302 284937 317661 311597 307663 308222 218309 219385 735665 691565 1577764 1503138 457452 456125 668772 672132 838293 817962 870627 875000 921150 938638 898594 995832 2138790 2244338 1303772 1142891 734112 714308 867750 873204 917798 921060 948843 967306 1079090 1072992 5101848 5318692 39.95 71.5 1
13:52:08 2024-01-24 673570 667840 211474 206550 334024 339603 347572 345538 223990 223889 270730 276606 311343 318567 4405477 4725554 6612309 6462146 1169998 1195468 306384 271161 282738 285250 317000 310022 308164 309121 217292 219350 740676 690386 1570320 1501681 455827 455534 668262 667401 834662 819778 873802 872797 919844 941114 902032 996546 2140523 2246112 1305691 1136766 732018 715972 867120 870724 917146 919587 950359 967764 1079164 1072832 5118843 5318126 39.95 71.5 1
13:52:09 2024-01-24 677822 667831 211719 207164 332940 340667 347608 344983 224025 225363 270730 275419 312503 315406 4399003 4775747 6701051 6462250 1152308 1198982 307347 270334 282896 284379 317035 310277 307233 310382 218309 219728 742191 698313 1579503 1507154 458778 454356 669246 674831 832229 813757 877067 879836 917752 935393 905936 1000922 2145278 2260807 1327053 1133526 733064 719481 865890 864493 920690 930176 948094 960851 1072951 1079095 5178146 5307092 39.95 71.5 1
13:52:10 2024-01-24 676519 667835 210987 207803 333992 340153 348377 346580 224025 223261 272334 275350 312285 315550 4386418 4730193 6677773 6452571 1144575 1194656 309128 270747 282231 285316 318958 310241 307233 310566 216955 220449 747376 697316 1567635 1501007 458104 453067 664346 673123 837105 811537 875162 881161 922180 934142 899507 1003103 2149868 2259669 1309529 1128689 727337 719481 873301 867023 913210 930176 955739 961763 1072783 1079100 5156674 5318692 39.95 71.5 1
13:52:11 2024-01-24 681275 667196 211318 207453 333126 341699 346527 344465 224718 223261 272334 275453 312537 317371 4399175 4722168 6715181 6443550 1146209 1198392 306883 271196 282698 283817 318699 310716 306622 311038 219112 220379 750453 695823 1586864 1500296 458758 456491 664346 672918 839760 816273 872591 881273 922458 933481 896880 1003819 2145278 2250062 1307610 1128689 727856 723307 873820 863844 911915 928565 959840 960851 1068427 1072074 5132161 5299369 39.95 71.5 1
13:52:12 2024-01-24 673335 669255 211653 207816 333450 339603 349711 343466 223990 224218 272297 274890 313008 317371 4386493 4683023 6673015 6452757 1147810 1195511 308279 271196 281407 285450 316743 311597 307018 310095 217327 220070 740676 698313 1571364 1493269 457452 456125 667145 673137 841796 816073 870180 881273 926396 936793 892922 1000171 2142373 2222218 1329009 1144523 727856 713206 875718 870724 910378 926205 960948 967343 1069944 1071474 5069711 5308748 39.95 71.5 1
13:52:13 2024-01-24 673607 666867 212348 206554 334028 340117 348622 344955 224718 223261 270730 277095 311598 318117 4399016 4693955 6640245 6462146 1157253 1195511 304573 271835 281442 284937 317035 311156 306802 311291 217292 219728 734172 688603 1561726 1503138 457228 455189 664235 670483 843666 819630 867629 876354 927714 939192 897287 992333 2133101 2247824 1309447 1147340 732018 716426 873339 869871 913210 919587 955739 967306 1076107 1069201 5077238 5308748 39.95 71.5 1
13:52:14 2024-01-24 667721 667831 211684 206559 333992 338650 349747 344500 223800 222792 270730 275419 312281 317820 4392744 4728556 6602815 6481065 1163332 1195511 305494 270971 282267 285450 315788 311156 307698 308222 219733 219692 734172 691844 1577764 1503636 459412 458444 669136 671267 839409 818432 874575 875823 922458 938638 899978 993172 2138790 2240842 1329009 1140753 734112 715142 867156 871141 918324 919515 950232 969448 1077634 1074422 5098205 5314771 39.95 71.5 1
13:52:15 2024-01-24 675523 667835 211362 206515 334024 340117 347328 346059 223956 224061 270766 276937 311564 318378 4386418 4762243 6640365 6443550 1166042 1196392 306883 271610 282231 283781 318664 310277 309921 309590 217327 219446 724914 689257 1580431 1518814 457452 453300 668131 669863 836219 820596 876256 873724 918541 937552 905936 998147 2139178 2263592 1331636 1136766 734112 718461 869622 867023 917798 928862 951660 965732 1078986 1076051 5152590 5308748 39.95 71.5 1
13:52:16 2024-01-24 678298 667831 211684 207667 333215 341459 347643 345503 223800 223137 272297 275384 314697 315442 4399016 4768964 6677418 6462307 1150666 1195548 308279 270782 283130 285022 317035 310716 308200 311188 220200 220167 739161 698313 1565996 1501607 458632 454977 669610 676233 834994 814030 878317 880345 918895 935292 903889 1001606 2148590 2259282 1340746 1127083 727856 718461 872097 867023 915157 930176 955739 962944 1071396 1079148 5154638 5304961 39.95 71.5 1
13:52:17 2024-01-24 678590 669259 211689 207636 333762 342494 347608 343466 224718 223889 272755 277498 312537 315442 4395878 4721678 6710396 6462307 1138066 1195511 309224 270369 284152 284578 319425 311892 309156 310753 219578 220273 740676 698313 1562260 1500296 461497 456052 665725 676270 842505 811722 871239 884244 924951 928574 893813 1006184 2145148 2228833 1334086 1140449 727856 717443 873238 869488 912562 927551 959544 964521 1066876 1069806 5066369 5291968 39.95 71.5 1
13:52:18 2024-01-24 672652 669243 211684 206559 334028 340153 348693 344742 225066 223732 270730 277095 314099 318342 4399016 4671656 6612140 6452943 1154861 1192039 305956 271835 284270 285200 319425 311328 309410 310931 218803 220343 745837 692836 1553919 1497411 457452 456125 663875 670426 841907 817852 870218 878148 926409 937975 898068 996690 2136137 2239253 1317271 1143264 729933 715339 875097 871141 911731 919623 958142 968721 1076107 1069958 5067819 5293929 39.95 71.5 1
13:52:19 2024-01-24 667684 667835 211653 207203 334019 339639 349388 344465 223800 222603 270730 275458 311633 317371 4386456 4715292 6650333 6481065 1161636 1197491 308329 273417 285352 285000 318560 312039 308974 309484 218392 219552 724619 690855 1551798 1503138 458056 457417 665830 671267 839483 820359 869354 876280 925661 937552 898667 995272 2133101 2234954 1327053 1144077 733588 714326 870240 871141 917146 922338 954377 970176 1079164 1072082 5088799 5308748 39.95 71.4 1
13:52:20 2024-01-24 671662 667840 211658 207339 336418 338579 348657 346059 224025 227161 270766 275453 317315 319389 4392744 4725041 6602890 6443550 1172260 1198169 306451 271920 282902 284907 319854 310131 310286 309449 220086 219587 731186 687897 1563293 1508229 456151 454605 669720 668893 834699 820942 876917 873760 919844 937624 903962 994490 2139330 2265286 1317333 1134778 735085 719481 869622 868871 919128 928862 951756 966571 1078986 1079100 5162009 5304961 39.95 71.4 1
13:52:21 2024-01-24 678298 667354 211468 207636 334028 340703 347643 345019 223834 224764 272297 274967 313008 315514 4392744 4757202 6678847 6460760 1154431 1199133 309310 270866 284027 284472 316929 311047 309410 308980 218650 220070 739161 697316 1579051 1515082 460368 454801 669720 676270 837410 817149 877067 879072 917204 935989 905015 1001606 2148590 2253938 1305837 1127083 729933 719481 871478 867023 915844 930176 955739 963630 1071433 1081394 5163325 5291968 39.95 71.4 1
13:52:22 2024-01-24 681592 667124 211353 207492 334028 341735 347084 347341 224718 223889 272947 275453 312572 317856 4386493 4711916 6658767 6458610 1152158 1196578 307707 271090 285150 285071 316929 310095 308235 310095 217818 220484 744298 700334 1560946 1501644 458742 454801 668299 676085 836512 813196 877067 882917 919844 935292 902607 1003068 2148590 2253938 1311448 1128689 727856 720271 873857 865148 913210 928565 958142 963630 1069185 1072868 5117016 5289990 39.95 71.4 1
13:52:23 2024-01-24 668194 669463 210332 207816 334024 338615 349747 344500 224059 227161 273140 274585 314697 319054 4386506 4645933 6659765 6471040 1141701 1192775 309144 273272 284948 285690 316044 309639 307233 310095 219733 220308 731186 698313 1560630 1488920 459412 457955 665830 675310 841370 814030 869354 883709 926335 933936 898600 1001071 2142373 2228458 1325096 1142451 727856 715375 876376 871141 910623 924898 960986 969938 1072988 1069770 5054787 5292142 39.95 71.5 1
13:52:24 2024-01-24 672652 667826 211728 207169 334019 340428 348693 343466 224059 227624 272102 276679 312537 318081 4383679 4702161 6641104 6452176 1157103 1194508 305459 271990 282267 284614 317070 311414 308502 311983 217783 220106 734172 688881 1551650 1501681 457048 454084 664346 670426 843232 820942 869598 875658 929182 937588 894411 996690 2133101 2240842 1298015 1147340 733588 717443 872097 871141 915844 926216 955739 968758 1076107 1071474 5049986 5299369 39.95 71.4 1
13:52:25 2024-01-24 665761 667433 211719 206589 334024 340428 350522 344465 224221 222827 270766 275488 312285 317408 4392744 4721396 6650333 6480473 1160287 1192039 306454 271266 282267 285833 318901 312039 306802 309843 218005 219574 726069 689753 1562872 1503138 458056 457417 665866 671414 841680 820942 869354 876280 926372 937624 898340 996690 2133101 2239253 1303053 1146523 734562 715412 870859 871141 916870 919623 954377 970213 1077634 1074443 5086657 5308748 39.95 71.4 1
13:52:26 2024-01-24 669451 665939 211689 207492 335918 338650 349482 346059 223990 227357 272334 275453 311564 319061 4389559 4727464 6612540 6452929 1169998 1197282 308551 273804 283338 285485 319917 310277 310286 309626 218239 220106 730063 689895 1560381 1503138 456801 455480 670035 669477 837105 820942 877067 875037 920041 937660 903999 995235 2136137 2247549 1307610 1136395 732018 717443 870859 871177 919817 927551 951660 967343 1081353 1076051 5117120 5310544 39.95 71.4 1
13:52:27 2024-01-24 678892 667363 211763 207811 333721 342217 348657 345538 224059 223551 270766 276510 313043 315298 4386191 4781065 6697190 6457422 1150666 1200159 308314 271161 283201 284752 317995 311414 308993 310712 218720 220260 732679 698313 1571497 1503138 461384 455802 670669 676270 835919 815034 878600 881749 919193 935989 907068 1004497 2148590 2256079 1317206 1127083 729907 719481 873857 867023 917146 928529 957830 963630 1069944 1076051 5135827 5292119 39.95 71.4 1
13:52:28 2024-01-24 673607 669280 211684 208320 333481 340703 349747 344500 224059 227357 272044 277534 315951 317118 4399175 4691105 6677418 6466416 1143646 1194664 308385 271231 285150 286718 317035 309413 307698 310566 218005 220449 731186 698313 1557008 1488920 457408 457093 665866 675310 841759 814997 869391 880382 927722 936650 897724 1001071 2142373 2231622 1305691 1144077 729933 715412 876376 873068 913104 924898 960986 970176 1074546 1069875 5049986 5291930 39.95 71.4 1
13:52:29 2024-01-24 672652 667835 212690 206589 334024 340428 349518 343431 225171 224800 270477 277640 314619 319021 4379964 4688148 6621191 6453018 1157253 1192923 306667 271645 281689 285049 317035 311156 306622 311546 217327 220449 724362 688881 1544900 1501793 457408 455802 664346 670463 843866 820942 870218 876280 927378 937624 894521 996690 2133101 2242098 1339276 1147340 734112 717443 872023 871141 915844 926896 953952 970213 1075836 1071318 5085167 5301179 39.95 71.4 1
13:52:30 2024-01-24 670994 667867 211684 207671 335650 340407 349496 348879 223852 225152 272609 276809 314619 318196 4389646 4730990 6603162 6462307 1162390 1195548 308583 271231 282733 285655 316521 310936 308200 308222 218496 220070 732679 692340 1554882 1503138 457452 457417 669720 672918 838293 819778 875818 876280 920997 937660 903962 993783 2137382 2243688 1305691 1138014 732997 715412 869005 873724 919817 924862 953155 970176 1079164 1076051 5107611 5308748 40.05 71.4 1
13:52:31 2024-01-24 679338 667872 211724 206386 333812 342242 348371 348386 223956 224255 272189 276991 314177 318683 4389426 4746071 6631110 6451273 1166393 1196396 304608 272060 281566 284614 318923 309438 307733 311776 217970 220449 740891 687897 1548883 1515309 457408 454159 669246 670938 837105 820942 878943 876280 918973 937660 907859 1001071 2138790 2264804 1337282 1134504 736132 720271 869005 869488 922342 928529 950946 966571 1077498 1080629 5173449 5307305 39.95 71.4 1
13:52:32 2024-01-24 675255 668566 211411 208582 333740 341075 348550 347519 223956 224204 273417 277339 315062 317226 4383194 4728407 6650333 6443728 1150666 1196689 307848 271231 283130 285170 317070 310277 308270 309626 217853 221138 745837 698313 1576365 1501007 459740 456125 669720 676270 837105 813844 878943 884336 921058 935328 905131 1004571 2148590 2254480 1315287 1128689 729413 721874 873857 866408 915844 928673 960264 965043 1070368 1076051 5117016 5293929 39.95 71.4 1
13:52:33 2024-01-24 671031 668603 211543 208678 335881 340284 350661 346910 224893 224519 272802 277517 313445 317856 4386417 4676371 6658767 6443711 1144499 1196689 309024 271196 282302 285677 317035 311156 307268 310601 217362 220449 742191 698313 1555780 1484513 458431 458065 667826 675310 842599 816262 872591 882425 928380 938638 902553 1001109 2142373 2231743 1305691 1144077 729933 716934 878245 875000 913210 926241 963729 971596 1077634 1069734 5067819 5297798 39.95 71.4 1
13:52:34 2024-01-24 667987 669091 212540 207738 333956 340560 350625 346910 224893 222792 270802 276709 312067 317408 4386506 4688375 6630791 6443598 1157742 1202180 306170 271645 283130 285485 317035 313319 308538 310566 218040 219763 732270 688881 1553231 1503934 458778 457417 667826 672918 842636 820942 871283 876280 926409 937660 903284 998222 2133101 2239253 1329009 1147340 735085 716426 871384 873724 918339 924898 953915 973020 1079022 1076051 5094719 5314841 39.95 71.4 1
13:52:35 2024-01-24 674680 668745 211583 207712 336868 340524 349851 346580 224059 227304 272947 278316 314177 320330 4392468 4726830 6593418 6452929 1169998 1197282 306454 272060 281372 285463 318476 310277 309170 309626 218005 220295 742191 688423 1562507 1503138 457685 455480 669720 670463 837105 822692 878943 876280 921619 943037 906570 998185 2139330 2268502 1321323 1134778 736132 718165 870859 868604 919817 928529 950269 964521 1078752 1081977 5185570 5291817 39.95 71.4 1
13:52:36 2024-01-24 677172 668239 211508 208357 334028 340739 349219 346615 224025 224484 273031 277199 312537 317371 4389559 4735290 6668093 6434171 1147354 1193818 307588 271231 282733 285183 318441 310058 308270 310566 217327 220520 762987 698313 1566273 1501007 460068 454837 668772 676270 837105 815034 877705 884336 920960 935989 903727 1004534 2145539 2252882 1311448 1131518 729907 722421 876376 867023 913247 933963 962766 968342 1071331 1079095 5117988 5301438 39.95 71.4 1
13:52:37 2024-01-24 670076 667196 210996 207876 334014 338650 349988 346910 224059 227357 273140 274551 312572 318799 4380114 4655016 6668093 6462420 1144575 1189504 308349 271231 282267 285557 317000 311597 307268 311073 217362 220449 740676 697316 1544911 1488920 457408 455869 665939 674831 842993 816189 871320 882954 927722 937975 898377 1002537 2142373 2234494 1321184 1144077 729933 717443 878245 875000 913247 928919 965346 974744 1075161 1075971 5047697 5305300 39.95 71.4 1
13:52:38 2024-01-24 672652 666184 212384 207203 335510 340703 349178 343466 225414 227233 270802 277416 312102 318865 4380152 4668134 6621535 6452929 1156427 1195839 305494 272060 282302 285682 317995 315073 307268 312055 217292 220295 719949 690386 1560438 1497411 457452 456125 664346 671451 846298 820942 870664 877901 930149 937660 899989 998222 2136256 2241159 1325096 1150063 735085 719481 874545 873724 920375 930237 959080 971484 1078855 1075275 5077954 5301179 39.95 71.4 1
13:52:39 2024-01-24 668136 667831 212544 207850 335650 339400 350840 346580 224476 225152 272755 276896 312974 319316 4389637 4712366 6602957 6453018 1165558 1197208 309492 272025 282267 286799 317000 311377 309135 309590 218461 220379 743707 692836 1534315 1505006 456006 458065 671621 672918 839483 820942 877067 877524 922953 945740 907859 996653 2140578 2259282 1309529 1137204 733588 719481 872713 873751 922999 930103 955773 971264 1087631 1078917 5122231 5303415 39.95 71.4 1
13:52:40 2024-01-24 681317 667835 212655 207816 333992 342494 349005 345538 224683 225434 272297 276861 313445 315514 4383359 4773258 6687125 6443550 1152308 1198094 308314 271196 284027 285214 318441 311597 308164 309555 219367 220379 743707 697316 1561447 1507041 461498 456125 672611 677232 837105 819506 880825 882917 921150 939302 910191 1007436 2151646 2257224 1307720 1128689 733588 722992 875790 870687 919720 935457 959117 967726 1076041 1083452 5144955 5306939 39.95 71.4 1
13:52:41 2024-01-24 677551 668786 211693 208036 334028 342807 347608 344722 225222 227552 273140 276255 313227 315406 4383379 4708706 6701051 6443550 1138066 1194878 307347 272025 284551 284330 318441 311487 306983 311983 217970 220484 740676 696043 1621090 1501007 462487 456125 665866 678535 843196 814997 873181 885504 927722 928610 899878 1007473 2146949 2238504 1309529 1141649 732526 721527 876340 871963 917072 932079 962588 971264 1069944 1076015 5118570 5291892 39.95 71.4 1
13:52:42 2024-01-24 668667 668566 211658 207803 335909 340117 349711 345467 225222 223261 273563 276744 312752 320294 4380077 4621675 6626288 6453032 1146612 1194878 308314 272025 282663 286325 317000 311597 307698 311038 218005 221448 740676 697316 1553360 1487678 458056 456703 668772 676270 843830 818616 873839 882646 929038 940631 900616 1003253 2145106 2235318 1311448 1144523 731496 719172 880707 876316 914368 930067 965104 974408 1075271 1074443 5058400 5301520 39.95 71.4 1
13:52:43 2024-01-24 672652 667835 212840 207842 334024 341699 349711 345931 225414 224182 272755 277749 312503 318378 4371147 4668641 6621466 6452754 1156427 1192039 306739 272441 282267 285485 317960 309387 307733 312933 217292 220520 737645 690855 1557368 1503138 458056 457093 665830 672881 846298 823003 869972 880021 929382 937660 896991 1000251 2138790 2250409 1339276 1150614 735161 719370 877076 876941 917798 928862 960986 972289 1079090 1072795 5067819 5299369 40.05 71.4 1
13:52:44 2024-01-24 668099 667840 212357 207846 334028 339639 350804 346580 224059 223482 273140 276675 314334 319316 4389637 4724261 6593489 6471539 1162390 1195505 307347 271835 283130 291367 317000 311597 310323 309843 218685 220260 734172 692357 1550909 1501681 460842 458065 672611 675037 841907 820942 877067 880021 925679 947315 908893 1000214 2143751 2251141 1327053 1141262 736213 717296 872097 876243 922430 927551 957255 975800 1082082 1080629 5107611 5291930 39.95 71.4 1
13:52:46 2024-01-24 679217 668781 212348 207160 336247 342253 348622 346580 224718 227588 272370 278064 312537 318081 4380077 4775193 6650333 6443550 1162652 1196355 305673 272441 283797 284614 319925 311597 308200 310784 220086 220484 742191 688881 1594402 1516658 460068 455819 669720 673395 838887 823276 878600 880021 924970 944597 907336 1006083 2145278 2272155 1337282 1137578 738322 723138 870859 870487 925670 931969 952361 968721 1082155 1085232 5173449 5323185 39.95 71.4 1
13:52:47 2024-01-24 676561 667831 211680 208461 334028 341699 349184 346301 224025 225521 273140 275453 313515 317371 4373731 4738657 6668421 6434171 1147316 1193781 308349 271196 283598 285485 317995 311156 309603 310095 218309 221103 725581 698313 1554902 1501681 460844 456125 671658 675586 837105 817149 881933 888833 922273 937865 907486 1009722 2154603 2259669 1317206 1131910 730975 722385 877039 869488 918450 935283 960986 966196 1072155 1079100 5126144 5289990 39.95 71.4 1
13:52:48 2024-01-24 669688 668058 211689 208826 334024 340392 350804 344983 224718 227552 273526 275002 313480 318342 4379982 4655205 6668093 6452929 1142830 1195511 309285 271231 283130 286938 316743 309639 307698 311038 218344 220484 731186 698313 1579934 1484440 458815 456610 668772 674631 846671 818672 875787 885352 930245 939229 902441 1003856 2145278 2231622 1315253 1141262 730953 719407 878245 873068 914405 929577 966482 972982 1075308 1075971 5051177 5292119 39.95 71.4 1
13:52:49 2024-01-24 672652 668781 212699 207488 335943 340667 349184 343466 225066 222792 270766 277130 312285 318305 4386606 4688488 6621568 6443550 1156427 1192039 305494 272476 282302 285521 317960 311597 308393 312019 219578 220449 724914 688881 1569564 1502072 458742 457147 668094 674171 847877 824447 872704 880021 931604 944634 898155 1000289 2137656 2243688 1311403 1151081 735161 719209 876340 874964 918339 928862 959544 972982 1079164 1075181 5077238 5295589 39.95 71.4 1
13:52:50 2024-01-24 669928 667835 212444 207846 335918 339603 350768 347102 224059 223326 273140 276902 313008 319024 4383379 4712366 6584164 6452929 1164881 1195240 307347 271835 282276 286799 317070 311156 309342 310060 218344 220260 743707 692836 1544395 1501457 459085 458641 673455 673248 841870 825619 878868 879322 927714 946932 908504 998147 2139330 2260031 1334877 1138014 735085 719481 873301 873068 922430 928565 955739 970176 1085264 1078834 5173172 5299369 39.95 71.4 1
13:52:51 2024-01-24 677172 667835 211719 208778 334028 342253 349429 347434 224025 222827 273756 275419 313008 317371 4380258 4729385 6663669 6434171 1148952 1195511 308314 272060 283598 286039 318441 309402 309856 310784 218005 221138 757405 700051 1556219 1506080 461384 456052 670633 679161 839446 818090 881416 885389 920960 937975 906570 1007409 2151646 2257680 1315287 1131910 732001 723994 876376 867023 917146 936641 963729 966581 1072191 1079100 5107611 5289990 39.95 71.4 1
13:52:52 2024-01-24 668667 667840 211066 208487 333699 339639 350522 345261 225066 227552 274059 275419 312537 319841 4383379 4636660 6640245 6453032 1147772 1193182 308314 272025 282302 286396 317035 311597 310031 311038 220044 221200 742191 698324 1549841 1493269 459412 459745 668662 677232 845468 819630 873802 882954 929038 937588 903652 1003969 2145422 2238499 1321184 1144077 732018 718189 878868 876243 915157 928862 962588 974408 1077634 1074422 5051177 5299369 39.95 71.4 1
13:52:53 2024-01-24 671031 667840 213020 207816 335918 341459 349711 344465 224718 225521 272297 277095 312755 318117 4373731 4689799 6621775 6452929 1155602 1193034 306419 272060 283165 285601 317995 309639 308937 311769 220044 220167 737158 688881 1548004 1505639 460068 457380 668131 672733 845063 822680 871903 878771 931641 945036 900936 1000358 2134940 2239839 1299934 1150063 736656 719481 874477 874964 919817 928862 958142 975800 1080551 1077574 5079116 5299369 39.95 71.4 1
13:52:54 2024-01-24 671875 665944 211759 207850 334680 340153 349184 347138 224059 222792 272755 276675 312973 320067 4386506 4714962 6574578 6434171 1168327 1194656 307132 272893 281407 286535 319193 310680 311166 310789 218239 220308 731186 687897 1559590 1511702 458720 455974 671621 672169 838887 822986 881933 880021 921509 945740 909150 1000959 2142373 2271269 1329009 1133165 737181 723481 869622 870106 924396 928601 954377 964521 1079164 1083488 5141213 5284295 39.95 71.4 1
13:52:55 2024-01-24 678396 667831 211689 207816 334028 340703 347328 346337 225414 223889 273140 278120 312572 315225 4367543 4688375 6659069 6424792 1144575 1194693 307807 272420 285757 285200 320161 311083 310286 311912 217900 221032 747376 696822 1561719 1502430 461171 454764 667826 676270 843592 818616 877067 885500 928380 939265 903615 1011865 2148316 2252882 1313368 1138014 732018 722421 878868 869488 915157 933927 965104 970213 1069944 1076051 5093046 5284295 39.95 71.4 1
13:52:56 2024-01-24 669177 667611 211719 207671 334635 340667 349783 345538 225414 223261 273370 277182 312537 320104 4367543 4629678 6612140 6443587 1148142 1197491 311723 272682 284948 286485 317853 311745 310286 312698 218544 221688 755051 696320 1556822 1487775 458454 458065 669082 676270 843830 820942 875818 885042 929038 937660 901291 1001606 2142373 2243688 1319228 1145707 734112 719481 878868 876243 917632 930176 963729 974408 1078986 1075218 5058400 5284442 39.95 71.4 1
13:52:57 2024-01-24 668099 667840 212357 207876 334028 340667 350481 345574 224059 223482 273140 276675 313227 317856 4386506 4715722 6593489 6475094 1163815 1199912 307707 272371 283691 286893 319010 312481 310982 309954 219073 220449 737158 691844 1589872 1501420 459319 456967 673088 675310 841370 824447 877067 880345 927714 945740 907214 998222 2142373 2252882 1313368 1138014 736132 719481 872097 876243 922430 930176 955739 974408 1084993 1078871 5107611 5299369 39.95 71.4 1
13:52:58 2024-01-24 678073 665948 212871 208140 334028 342807 348693 346337 224718 223551 272297 279605 313480 315550 4383379 4768964 6668093 6456134 1153130 1198281 308883 271540 284524 285343 318558 312039 308200 309807 219367 220449 732679 696822 1556414 1505967 462374 457093 673566 679161 838293 819778 881933 884872 920309 937552 907798 1007547 2148590 2253901 1309603 1127083 732018 720271 875097 870724 919817 933927 960986 967952 1072951 1079100 5126422 5269182 39.95 71.4 1
13:52:59 2024-01-24 673607 668296 211728 208166 333987 342253 350275 344500 225066 227464 273140 275522 315507 315478 4374013 4676371 6678630 6461608 1137954 1189393 308208 271470 284559 286182 316965 309674 309848 311510 218040 220855 731186 698313 1551989 1488735 461498 459365 667826 677095 846671 816262 874498 887387 928726 937975 900983 1006756 2146949 2231622 1311486 1141262 730454 718461 879493 873724 915844 928529 965104 975800 1079164 1076119 5051177 5289990 40.05 71.4 1
13:53:00 2024-01-24 670076 667840 213011 207842 334028 341735 349747 343502 224094 223516 272947 277307 312537 318087 4374013 4695142 6631468 6452176 1157742 1196578 306595 272025 285960 286396 319557 310109 309593 311983 218309 220414 721719 688881 1556916 1505967 460191 458065 668094 673395 846298 822950 874498 879063 929844 945740 903926 1002537 2137656 2241084 1329009 1147340 737181 718201 876376 875000 921122 928862 958179 973756 1082155 1079100 5073611 5284357 39.95 71.4 1
13:53:01 2024-01-24 671875 665944 211755 207923 334680 340153 349219 347138 224094 222827 273177 276774 312503 320367 4361313 4701581 6593711 6451897 1169741 1195548 307347 272025 282267 286799 318852 310388 309568 310535 218532 220449 732679 692340 1547961 1505006 459557 457417 672611 673395 839520 823569 879887 878771 925024 947078 907155 1000358 2138964 2252882 1334877 1138014 737181 719481 872619 875621 923661 928565 955346 970176 1085301 1083561 5163174 5291813 39.95 71.4 1
13:53:02 2024-01-24 673598 667831 211684 208526 334028 341735 349747 347697 225193 222827 273950 275483 313262 318117 4376944 4722054 6659336 6443550 1150390 1197282 308349 272230 284466 285521 318193 309639 309603 310095 219109 220484 731186 698313 1560822 1501681 461498 457417 673088 678091 839211 818616 882503 885500 920997 939302 907835 1010423 2151646 2258871 1317206 1127885 731496 721327 876376 870487 918477 936641 963042 966618 1072988 1078567 5107611 5290028 39.95 71.4 1
13:53:03 2024-01-24 667757 667831 211728 208998 334014 340116 350558 345574 225257 222792 277683 275419 313008 320315 4383278 4645202 6649957 6462307 1140885 1196578 309936 271196 283585 286799 317035 312888 310250 311800 218040 220939 742191 698313 1546828 1484403 460844 456967 669246 676579 846298 818616 874498 885730 928726 937552 902607 1004571 2145106 2222684 1320903 1142451 730975 719481 880118 875000 915844 928601 963896 975216 1079164 1074458 5047571 5286217 39.95 71.4 1
13:53:04 2024-01-24 669724 667840 213055 207881 333674 341771 349747 344500 224753 223482 273790 277799 315506 318799 4373973 4688096 6631549 6440182 1156427 1195786 306419 272928 282733 286217 317995 311818 307268 312968 217362 221138 731186 688881 1553626 1501007 458815 457417 667317 673395 848101 822950 871977 880382 930149 945740 899655 1003969 2133101 2243688 1313359 1149795 735085 719481 876376 876243 919165 928919 960986 974408 1078986 1077651 5060583 5291813 39.95 71.4 1
13:53:05 2024-01-24 669313 665948 212353 207846 334141 339639 351371 347138 224980 225470 273308 277536 315506 320147 4380227 4709251 6584164 6462146 1161673 1194664 310295 272682 283303 286799 319425 309639 310726 310095 219061 220449 740891 690855 1559335 1503138 459502 457003 673088 675310 842962 820588 879570 881667 927722 944524 907859 998185 2140851 2250062 1313368 1138014 735085 719481 871384 876243 922430 928493 955346 970213 1086841 1084059 5164044 5291813 39.95 71.4 1
13:53:06 2024-01-24 675255 665953 211724 208821 334028 342001 349496 348461 224823 225152 273647 275350 313410 317972 4380227 4737447 6659336 6443550 1151133 1195548 308385 271645 284032 285521 317995 309170 309856 309626 218685 221129 737645 698313 1548142 1501681 461498 457417 672611 677611 839483 818616 882503 887618 923643 936196 907835 1010423 2151237 2260473 1330639 1127885 732018 721874 876376 871141 921122 935319 960986 967343 1074583 1078834 5113363 5286217 40.05 71.4 1
13:53:07 2024-01-24 670674 667930 212393 209597 335732 341207 351614 347893 225310 224519 273126 276186 315699 315370 4380258 4678978 6678847 6453094 1136817 1194083 308349 271231 284822 286799 317070 310144 307733 312019 218344 221173 727856 698313 1536040 1493918 462811 457682 669246 678608 847500 818616 874535 887552 930113 939302 902644 1009608 2148590 2231292 1322786 1140790 732018 718165 880744 876243 917015 931705 965991 973027 1076107 1079100 5051177 5292119 39.95 71.4 1
13:53:08 2024-01-24 672652 668598 212772 208252 336521 342145 350167 346910 226208 224362 273224 278348 315284 319206 4367543 4644002 6612442 6448429 1155325 1189540 307132 272928 282932 286396 318476 313403 308270 312055 217397 221830 747376 692357 1581980 1497523 460143 456289 667826 674831 848703 820588 875818 883617 932821 944405 899692 1001606 2139330 2248466 1314582 1149795 736656 718709 877621 876243 919546 928565 960986 976642 1084532 1078834 5088799 5301591 39.95 71.4 1
13:53:09 2024-01-24 677134 667652 212736 207742 337344 342386 349076 347519 225275 225152 273647 278736 312503 319608 4376944 4721396 6602957 6434171 1169998 1195511 307777 272893 282851 286799 319441 311597 309603 310784 218685 220484 742191 688881 1584471 1508229 459429 459191 673566 673395 839483 825393 881175 880021 924988 948418 910448 1003969 2142373 2268502 1317333 1138014 739285 722348 876068 873724 924396 933927 955057 971846 1085301 1085094 5166872 5308818 39.95 71.4 1
13:53:10 2024-01-24 675481 668745 211583 209199 335809 342555 350625 348568 225241 222758 273950 275453 313480 318342 4380258 4720112 6650408 6434171 1150666 1194628 309250 272441 283996 286360 318441 311377 310109 310963 218344 221830 744298 698313 1590290 1501793 462538 457417 672611 678091 839520 819778 883560 889280 924988 939302 907798 1009571 2151646 2259282 1338790 1131910 734112 725570 878868 869488 919817 939292 964581 970139 1076070 1080629 5124697 5292006 39.95 71.4 1
13:53:11 2024-01-24 670553 669468 211552 209039 336589 341279 351299 346023 225800 223482 274096 277925 314207 319316 4370880 4645933 6649442 6443550 1144499 1194628 310188 272060 283598 287203 317960 310109 308235 311546 218497 221138 732679 698313 1555461 1492208 460844 458327 670669 678091 848481 820359 877067 888018 933010 937624 903926 1006002 2145422 2231780 1314567 1146523 733064 719481 880515 876243 916833 928529 964581 973756 1080551 1079095 5051771 5292006 39.95 71.4 1
13:53:12 2024-01-24 669890 667725 212882 208357 336392 342253 350486 345019 224945 223447 273140 277294 312572 318762 4380258 4691797 6631464 6443550 1157253 1194878 306744 272893 286163 285548 321039 310580 307698 312019 218685 221138 738651 688881 1546093 1503138 461497 456610 670035 675310 848703 825393 877029 881630 933872 948418 903926 1003969 2140851 2246336 1334877 1147340 739285 719481 878868 878734 922430 930176 960986 979876 1088405 1085121 5089609 5301438 39.95 71.4 1
13:53:13 2024-01-24 676103 667840 212800 207850 334715 342217 349988 348711 225222 223482 273756 278562 312503 319695 4380254 4727313 6583951 6433895 1167704 1195511 306454 272964 283165 286266 320410 311156 309135 312071 218720 221483 734546 687897 1574776 1516658 461384 457093 673566 674831 841309 826600 884530 880441 925679 948418 908854 1004497 2142373 2271269 1317206 1134778 739380 725607 872619 871141 927723 939444 958765 971921 1083543 1084985 5165285 5306939 39.95 71.4 1
13:53:14 2024-01-24 677445 669280 212353 209416 336863 342217 349747 347697 225414 227588 273768 277533 313515 318865 4377134 4705663 6650333 6424792 1146462 1195511 308349 272060 284032 286248 320375 309342 309135 311983 218344 221830 754280 697814 1567219 1501007 461384 456125 670669 677574 842195 820359 881175 888115 927722 937552 908231 1012625 2151646 2257224 1315287 1136395 734112 726122 880744 871852 922342 939110 968554 972833 1074512 1082052 5105581 5276713 39.95 71.4 1
13:53:15 2024-01-24 669177 667616 211622 209148 336625 341219 351708 346301 225310 222792 278113 275522 313515 319097 4361238 4632077 6649167 6452792 1142905 1189467 309971 272476 285757 287203 317960 312481 308270 311764 218685 220484 725833 698313 1544228 1491037 460517 457969 670669 677611 847500 820942 877067 887387 932821 943001 904977 1006002 2148590 2234801 1329009 1146523 733064 721416 885733 878549 918339 932812 968554 978552 1083734 1078330 5060583 5290138 39.95 71.4 1
13:53:16 2024-01-24 670002 667831 213020 208218 335918 341448 351191 345503 225222 223551 273140 277164 313262 318865 4374013 4700430 6626580 6443561 1161673 1195511 307813 272476 284032 286396 317035 311306 308235 311471 218720 220449 730798 688881 1550464 1503138 461766 458327 671658 676270 846298 825393 878667 880391 930357 947078 907859 1000251 2140083 2243688 1307610 1147796 741502 719297 877076 880609 924867 930103 962588 979952 1086858 1082160 5069988 5307281 39.95 71.4 1
13:53:17 2024-01-24 673335 668516 212690 208357 334715 341183 349747 347697 225578 223171 273563 277130 312537 320330 4380340 4701921 6574839 6434171 1169960 1192923 310149 272893 282698 287203 318994 309387 310109 311038 219026 221138 740676 691371 1566658 1503138 459429 457521 673566 674831 842956 827186 881212 880345 928380 946601 909803 1003253 2142373 2269330 1292653 1140833 740440 723580 876452 875474 927686 936784 961213 974991 1088384 1085392 5121025 5304961 39.95 71.4 1
13:53:18 2024-01-24 677334 667767 213055 208320 334028 342879 351069 347102 225449 223585 273563 276902 313515 315334 4380258 4757202 6668261 6443550 1150666 1195548 310368 271835 284688 286396 321201 311929 309170 310131 219745 221138 743707 698313 1560439 1506080 462811 457955 675444 680125 839520 820942 885761 888018 926101 943001 913145 1013347 2157547 2262975 1311486 1135144 736213 724433 876303 873825 926368 939183 963729 969448 1078186 1088315 5145233 5304961 39.95 71.4 1
13:53:19 2024-01-24 676863 669255 212721 208543 334019 342879 349747 345574 226147 223326 273950 277130 313515 315550 4377134 4698973 6691705 6443550 1137218 1189540 308314 271870 285811 286799 317995 311087 308235 312419 218344 221830 742191 700314 1570081 1497523 463854 458363 669720 680644 848703 819778 878667 889550 932821 937552 903615 1013963 2154468 2241150 1317206 1144523 739797 723580 881370 876941 918228 935283 966715 975575 1077487 1081394 5069574 5292006 39.95 71.4 1
13:53:20 2024-01-24 671509 668985 213015 207881 334680 341735 351335 346615 226313 227161 273563 277973 313008 319389 4377134 4633526 6612292 6443550 1154152 1192091 307848 272928 282733 287090 318664 309674 310286 311764 218379 222141 758225 694335 1552621 1493918 460068 457003 668772 676270 848703 822950 877067 885596 934142 947987 904977 1008166 2145278 2244338 1308810 1147796 735161 721527 881370 878734 918857 931558 968554 975873 1080551 1079100 5060583 5289990 39.95 71.4 1
13:53:21 2024-01-24 668703 667363 213069 208316 335918 342771 351938 346337 225222 223585 273563 277164 313515 319834 4367762 4691105 6593419 6453032 1160845 1195511 307347 272095 284032 287054 317000 310580 308235 310131 219179 220520 738651 690855 1555690 1503138 461498 458363 673294 676751 845100 825357 878600 886303 930832 949333 909542 1002425 2145278 2247824 1338790 1146448 739285 719481 875446 877773 927686 930176 959544 976968 1085301 1086001 5094565 5291537 39.95 71.4 1
13:53:22 2024-01-24 676822 665948 213015 207603 335918 342843 349219 347138 225414 223516 273140 278854 312572 318117 4374013 4747930 6644979 6434171 1155070 1198168 307813 272476 284937 285771 319441 309639 308235 313180 218720 220484 732906 690855 1557158 1512358 463798 457057 673566 676579 841407 825545 884290 886303 927575 942892 912869 1011858 2148336 2272155 1317206 1134778 740064 725607 874545 871141 927723 937965 958142 970027 1078986 1088242 5122574 5289990 40.05 71.4 1
13:53:23 2024-01-24 676863 668985 212686 208535 334019 342879 348693 345538 226313 222827 274059 277130 313515 315586 4370880 4683023 6678847 6424792 1138836 1195548 308314 272476 284937 285521 318994 310580 308164 313004 218344 221519 740676 694335 1586634 1501681 464128 458065 668772 681098 849440 821007 880788 890545 931607 939302 903778 1015445 2151646 2240510 1316486 1142451 736213 722385 881370 874964 920851 933818 966715 973756 1076107 1080395 5041772 5280611 39.95 71.4 1
13:53:24 2024-01-24 673905 667835 213095 208175 334609 342253 350804 344983 225449 223516 273140 278008 313262 319156 4367762 4668209 6612140 6443550 1156427 1194664 306489 272928 284204 286799 318994 309674 307733 313701 218685 221173 727856 688881 1543663 1501681 461498 460016 671945 676640 851116 827626 876917 882807 933996 950395 903778 1003745 2140851 2241247 1307610 1150063 740340 720344 877972 879984 925090 928601 960986 979139 1087612 1085094 5100321 5299369 39.95 71.4 1
13:53:25 2024-01-24 677854 667840 213765 207846 335918 342915 349747 347138 225449 223516 273039 278624 313480 317444 4377134 4750186 6640900 6434171 1157628 1196430 306454 272928 284902 285521 319925 309639 309135 311764 218720 220520 732679 690361 1567976 1518169 464091 458580 673051 678196 844266 825619 884605 885389 927539 945740 910485 1011903 2151401 2271233 1313368 1134778 737181 725975 873857 871177 926271 939444 958142 970213 1078986 1089783 5133563 5286217 39.95 71.4 1
13:53:27 2024-01-24 677822 668781 212690 208491 333674 342915 349219 345574 226592 227588 274059 277164 313515 317408 4367780 4689687 6686743 6434171 1136446 1192923 308279 272060 286052 285994 318710 311306 309338 312055 218720 221328 742191 698826 1566024 1501681 464128 460016 669646 680497 848394 819630 876917 889513 932125 940120 905052 1015482 2151646 2237301 1315287 1143707 735085 722421 880551 873724 919165 935319 966715 973756 1076107 1080358 5036774 5284333 39.95 71.4 1
13:53:28 2024-01-24 671987 668781 213020 207816 334375 342206 350275 345574 226147 223171 273140 278008 312572 319352 4361388 4646166 6602815 6438954 1153916 1192091 306454 272964 283165 286799 318476 309674 310323 313635 220044 220917 725581 691844 1573484 1499395 461060 459365 669339 675273 851116 825357 876442 884244 935576 948381 902441 1003068 2139330 2247787 1305691 1152556 739285 720307 878868 878734 922430 928601 960986 979539 1087612 1082759 5094565 5291813 39.95 71.4 1
13:53:29 2024-01-24 677176 667367 213055 207816 335918 342843 349219 347138 225449 223482 273790 278854 313008 318153 4364648 4729609 6649442 6434171 1150077 1194693 307848 272095 284973 285557 321202 312888 311533 311769 219156 220308 722901 692836 1609105 1515282 464128 458677 675481 677611 843232 820720 881249 887988 928380 944405 913145 1009406 2148590 2256079 1311486 1133971 736132 725607 875097 871177 925090 937579 963729 970176 1078986 1087472 5122762 5276845 39.95 71.4 1
13:53:30 2024-01-24 675250 667840 212726 208320 334014 342843 350840 346353 225414 223137 273563 276709 313550 315550 4361536 4669731 6658767 6443550 1140070 1189540 310224 272060 284577 287581 320367 312525 309029 311912 218615 221532 743707 698035 1596786 1492097 462161 459009 671658 681647 849123 820942 877067 889770 934179 943187 907598 1007547 2151646 2239950 1315287 1145707 734112 718201 883170 878734 917140 928601 966065 976642 1084495 1078337 5048241 5280611 39.95 71.4 1
13:53:31 2024-01-24 670076 667367 213060 208166 337003 342289 351866 345538 225449 223585 273370 277779 313515 319389 4364648 4695142 6621466 6448326 1155602 1194195 308067 272717 284488 287197 318887 313813 309848 311912 221295 220961 732270 688881 1548442 1503138 461498 459462 670989 676751 848703 827810 877067 882954 934327 946601 907598 1004571 2142373 2246872 1313368 1147340 739285 717933 876376 880308 926308 928565 959765 978767 1087612 1085131 5098205 5291892 39.95 71.4 1
13:53:32 2024-01-24 678073 665944 214092 208496 334028 342952 349783 347417 225798 223331 272947 278112 313550 315586 4358165 4753822 6650517 6421558 1166621 1196244 309492 272858 284830 286253 320303 312481 309931 311876 219262 221342 732679 688881 1566993 1516385 462705 457955 673566 676751 842599 827810 884982 885500 929038 945197 912964 1010423 2145539 2268052 1326801 1136120 738758 726636 875718 873724 926257 937543 960986 973020 1080606 1088242 5132161 5284442 39.95 71.4 1
13:53:33 2024-01-24 675523 667840 212910 208491 334019 342915 349460 345574 225798 223171 277720 277130 314496 315514 4364648 4683023 6677418 6477760 1138442 1196578 308208 271955 286768 286302 318816 312741 308094 312713 218720 221830 719819 698313 1570327 1500612 464128 458363 669720 681647 848703 819778 877067 889219 934253 937588 905926 1010878 2150117 2231743 1345386 1143264 732997 721910 880744 876243 919817 935980 970311 978070 1078752 1078871 5038172 5280649 39.95 71.4 1
13:53:34 2024-01-24 670039 667835 213394 208350 334106 342289 351902 345538 225414 223585 273563 277764 313515 317529 4361538 4691105 6621995 6461797 1160566 1196578 310978 272787 284644 286656 317000 311052 309170 311073 219402 220891 735665 688881 1558057 1503138 462157 461323 675002 674668 846298 826600 879887 884244 930076 946565 909159 1001643 2145266 2247936 1315287 1140827 738758 719217 875755 879145 927658 928637 960986 973793 1090551 1088242 5155750 5291813 39.95 71.4 1
13:53:35 2024-01-24 675523 667159 212419 209006 334028 342843 350840 348747 225414 223326 277756 276325 313550 318342 4361520 4710840 6664432 6442743 1150266 1196541 309794 272858 284830 287018 319441 311855 311238 312034 219144 221794 737645 698313 1555796 1506080 462811 456931 673566 680608 843104 820942 885056 889513 928343 937588 913109 1010878 2151646 2259282 1321044 1131910 734112 727152 880118 871104 922999 937543 966715 972982 1079164 1083488 5093933 5267406 39.95 71.4 1
13:53:36 2024-01-24 668667 667831 211724 208795 334671 341699 351506 346580 226113 222827 272682 277603 313480 320784 4348739 4621361 6631280 6461203 1144896 1194878 310224 272858 283797 287203 320821 312741 309099 311983 218720 221830 732679 698313 1550142 1492208 461171 458973 672611 678571 848703 822692 879570 889280 935544 945704 907859 1007473 2148477 2240842 1313368 1145707 735161 720234 883304 878989 919091 928601 964618 977337 1084993 1080629 5056203 5289990 39.95 71.4 1
13:53:37 2024-01-24 670002 667840 212840 208457 336630 340667 351902 347661 225031 223516 273950 278117 313515 318878 4373731 4703053 6612496 6466762 1159980 1195728 308967 272717 284759 287458 317924 310833 309603 311038 219876 221306 738651 691844 1561726 1504894 462811 459692 675002 677058 847500 826564 880512 885500 930076 948418 910448 1006271 2146675 2252882 1342702 1141262 738758 721015 876340 879984 927621 928601 960948 975800 1088898 1088242 5158322 5284258 39.95 71.4 1
13:53:38 2024-01-24 673607 667840 212357 209148 336630 342771 350804 349237 225728 222827 272646 276342 313515 318828 4373731 4688337 6650162 6434171 1149902 1199200 310553 272441 284902 287001 319441 312298 310655 311002 219402 221830 739161 698313 1551532 1504731 463469 456967 675481 682094 842505 820942 886392 889513 927722 937660 915816 1013037 2156241 2262076 1322963 1131104 734112 726122 880744 873687 923656 937507 964618 970176 1079164 1084291 5096076 5274956 39.95 71.4 1
13:53:39 2024-01-24 669177 667840 211728 209143 334666 341735 351578 346580 225920 223516 272682 278316 315951 320491 4370898 4616502 6644979 6435405 1141701 1195728 310659 272025 284312 287637 318699 311052 309135 312055 219026 221830 732679 698313 1546828 1492208 462811 459728 672611 680644 848740 820942 879570 890811 936949 945036 907859 1011865 2151646 2239253 1322963 1147340 734112 720234 884557 879984 918942 933927 968856 978767 1084993 1079100 5051177 5280611 39.95 71.4 1
13:53:40 2024-01-24 668099 667354 213354 208791 335393 342771 351902 346301 225222 225787 273695 278758 315951 319133 4370808 4692500 6612140 6457363 1157253 1193744 309456 272823 284032 287001 319772 311524 308164 312019 219581 220484 724619 688881 1541829 1501681 462482 459728 672611 677232 848703 828397 879570 884207 932821 946565 909150 1006718 2142373 2248466 1317206 1146523 740340 719481 876340 880308 926308 928565 961175 979464 1088384 1086666 5098205 5289990 39.95 71.4 1
13:53:41 2024-01-24 679552 667358 213720 208500 334028 344855 350234 349622 225835 225571 273501 279547 313376 318196 4377287 4750237 6631468 6433970 1159275 1193660 306454 272964 285013 286360 320896 309674 309568 311983 219026 221830 732679 688881 1564631 1516658 463798 458065 673566 677232 842599 827502 885056 885500 929038 948418 911591 1011865 2148477 2268502 1322963 1136395 740340 727668 875097 874964 929011 939292 960948 974371 1082119 1087899 5139497 5289990 39.95 71.4 1
13:53:42 2024-01-24 676790 666862 213024 208817 335764 344602 350234 348386 226675 225152 274495 277640 314321 319133 4357918 4689687 6696477 6421596 1141701 1195511 308349 272893 284991 286539 320932 309639 308235 313957 218685 221830 740676 695823 1555279 1501007 464128 458389 670669 678571 848101 822913 881175 892295 931530 943001 907798 1016798 2151646 2257602 1319125 1142451 737181 726636 883170 875621 921122 939292 967403 976567 1077362 1081922 5036774 5280611 39.95 71.4 1
13:53:43 2024-01-24 673129 668593 213771 208578 337780 342519 351191 345432 226324 223482 273417 279696 315506 319658 4367762 4658372 6612555 6443550 1155602 1189540 307588 274184 284143 287203 319441 311929 308270 313921 218309 221830 734172 688881 1559554 1503138 464522 458327 670669 676270 851153 827773 877705 885500 938232 948418 905080 1006002 2142373 2247936 1325096 1153376 740440 723481 880118 879984 925090 935283 965516 981634 1088384 1085131 5088799 5293929 39.95 71.4 1
13:53:44 2024-01-24 680306 669316 213405 208177 337583 344674 349603 348287 226396 223447 273877 279528 313480 319090 4361313 4740832 6640116 6424792 1158916 1198131 309529 272893 285811 286799 320410 309674 309821 312055 219214 221483 732679 688881 1571111 1515582 464788 456931 673566 678571 846298 827186 886392 888018 931017 947747 913145 1013347 2151646 2265286 1328001 1136395 739812 727668 876376 875000 930057 937579 963042 975104 1082119 1091049 5135827 5295825 39.95 71.4 1
13:53:45 2024-01-24 679375 669468 213402 209039 335872 342375 350625 346438 226324 223482 273950 277827 314207 315550 4351841 4674553 6677418 6424792 1134830 1189504 308314 272893 285811 286360 319441 310615 308235 313444 219026 221510 743707 695822 1586783 1501362 465119 458005 671386 682615 848703 820942 879887 893414 934179 937624 906914 1013833 2152774 2257687 1319125 1144077 737181 726122 884032 874964 921776 939292 968819 978402 1078399 1081958 5058543 5293865 39.95 71.4 1
13:53:46 2024-01-24 669541 669729 213340 208502 337821 342314 351438 347102 226849 222827 273695 278610 314589 320257 4364648 4633526 6602815 6434171 1151133 1194083 308314 272964 283563 287203 318958 310580 309603 312933 218344 222453 761399 693840 1548476 1493009 461498 458363 669720 676579 848703 824736 878600 888018 937567 948418 903999 1011865 2145422 2250062 1319228 1150614 737181 722385 881800 878989 922430 933326 964618 978767 1086841 1085392 5040268 5278798 39.95 71.4 1
13:53:47 2024-01-24 669792 667767 213181 208858 334644 342771 351974 347102 225414 225077 278076 277938 313515 319352 4367628 4688455 6621568 6452929 1157253 1192923 308349 272964 285120 287203 318710 311596 310254 312019 219745 221483 735212 688881 1553626 1503138 462811 459764 673566 676543 850880 828985 878600 885500 935540 950958 910191 1007510 2145422 2251249 1317206 1147340 741397 720307 876376 882844 929011 928637 960986 978440 1094548 1091137 5108528 5291704 39.95 71.4 1
13:53:48 2024-01-24 681037 669688 214393 208856 334141 344565 349460 347519 226078 223516 273140 278694 314461 317408 4358128 4762877 6640365 6422224 1166659 1197245 307382 274184 284032 287203 320932 309639 309856 312019 219556 221475 734172 688389 1570356 1515582 461498 456646 674677 676751 843830 830162 886392 885500 929697 946674 914377 1010423 2148590 2274493 1322963 1136395 741397 728184 875718 876243 930989 937579 962588 975612 1088405 1094425 5131762 5284295 39.95 71.4 1
13:53:49 2024-01-24 678782 669468 213060 209143 337267 342483 349675 347626 226498 223326 274543 277640 314954 319352 4361501 4683023 6669387 6415414 1143758 1194083 308314 272858 284502 286396 320967 309639 309170 313665 218685 222141 739161 696320 1558271 1503138 463139 458065 671658 679607 848101 822331 883131 890811 932784 945073 907835 1019775 2151646 2259282 1321044 1140753 737181 728184 884304 873687 922999 940630 972020 977156 1075923 1085232 5104206 5276845 39.95 71.4 1
13:53:50 2024-01-24 669177 667570 212843 210131 334605 341735 351938 346615 226155 223447 278149 275488 313550 319352 4355283 4618115 6650333 6434171 1137679 1190130 310695 272060 284902 287297 319462 311087 309135 312968 219214 221830 719819 698313 1559087 1497927 464128 459800 672611 682615 850881 820942 879570 888517 936903 944369 907920 1013497 2150117 2231743 1322963 1145707 735085 720307 886401 879836 921686 936496 970125 979352 1085080 1081014 5048981 5276879 39.95 71.4 1
13:53:51 2024-01-24 670442 667831 213535 208826 334680 342807 351794 346337 225449 224555 273756 277981 313480 320061 4361613 4685138 6612140 6448326 1157253 1189504 307813 272928 284710 287203 318958 311560 308200 312713 219367 221483 733741 688881 1552772 1503138 462374 459728 673294 674631 848740 828397 878637 885500 935540 946637 909546 1006718 2142373 2248466 1315287 1145707 742456 722516 878952 883746 929704 934133 960799 983201 1088310 1088315 5079394 5289990 39.95 71.4 1
13:53:52 2024-01-24 677556 667840 213544 208257 336868 342879 349465 347661 225763 223516 273501 278854 314733 318117 4361501 4748670 6631351 6424998 1159191 1197491 307097 272928 284937 286396 320671 309674 309856 312019 219367 221830 732679 688881 1553660 1515582 464128 456610 673566 677574 843866 827810 886392 885500 930357 948418 913145 1012354 2148477 2264804 1317136 1138390 740440 728701 878208 874816 929704 942746 960799 974991 1082119 1089472 5126271 5272946 39.95 71.4 1
13:53:53 2024-01-24 677334 669734 213060 208998 335909 344928 350275 346059 226498 223516 278113 278038 313550 315550 4358128 4671543 6677418 6424792 1137255 1192923 309250 272893 286486 286360 319734 311087 308235 313701 219214 221830 731186 695823 1596332 1501681 465450 458327 671658 682615 848740 820942 879887 894085 934877 943001 907598 1016037 2154471 2257740 1321044 1144523 738322 726526 885770 876324 923693 939256 969546 978033 1079164 1082013 5055531 5284446 39.95 71.4 1
13:53:54 2024-01-24 671031 668777 213725 208500 334750 342577 351371 347138 226884 223516 274096 278854 315398 320330 4358428 4634060 6593489 6438954 1152233 1193034 307813 273901 283620 291223 318994 310615 309603 313701 218685 222851 740676 692357 1553919 1497337 461498 459045 670706 675586 851153 827810 879570 888833 939563 946565 906570 1009684 2151401 2252746 1327053 1147340 738758 723580 885140 882490 922430 933927 964655 982059 1088273 1081922 5061776 5282448 39.95 71.4 1
13:53:55 2024-01-24 671630 667831 213055 209006 335653 341219 351938 348782 225955 223585 274059 277973 313515 321312 4361501 4692295 6574951 6434171 1169960 1195277 308385 273729 283272 291223 320410 309674 311230 311764 219745 221830 734172 691371 1559671 1507412 461497 458363 676452 676751 845100 830332 886392 884249 930076 955831 916950 1008887 2145278 2257457 1319125 1141573 740868 724610 878868 880308 929011 938629 965029 975142 1090514 1090555 5149319 5289990 39.95 71.4 1
13:53:56 2024-01-24 677172 667570 213015 209152 334635 342879 350840 349536 226147 222827 272682 277130 313515 319352 4361538 4692295 6659069 6415414 1142128 1194664 309250 272928 284702 286284 320932 309674 309135 313957 218685 221830 745837 696043 1557008 1501793 464128 460494 671658 681376 848101 822950 883797 893718 936246 947315 911740 1018862 2154603 2259669 1319125 1142891 737181 727152 884304 875621 922356 937543 970274 978033 1079164 1085232 5067054 5276845 39.95 71.4 1
13:53:57 2024-01-24 670039 668777 213095 208504 336440 342253 351371 347138 226463 227624 277683 278596 313008 320330 4358390 4615338 6593489 6434171 1151133 1193182 310368 273765 283797 291018 320330 310362 309603 312019 218897 222453 741221 693345 1576870 1493046 461498 459979 669720 676579 850549 827971 881970 889132 938122 949760 906459 1009554 2145278 2247936 1327053 1147340 737181 722385 885770 880446 921776 933963 967750 979352 1086841 1081922 5069988 5282448 39.95 71.4 1
13:53:58 2024-01-24 673335 667831 213086 209006 336466 341735 351371 349519 225449 225521 277683 277973 313043 321312 4354758 4691797 6565537 6424998 1163891 1192091 308385 272964 283272 291294 318994 309674 310797 311546 219402 221830 735665 693345 1549600 1507412 461497 459081 676489 678122 847877 831241 886243 884097 933664 951956 916800 1008242 2148477 2272880 1333292 1141262 743517 727668 876376 876243 930329 939256 960227 974408 1085301 1091049 5111541 5272960 39.95 71.4 1
13:53:59 2024-01-24 678819 669468 213095 209213 334644 342843 349747 347733 226849 223482 277975 277164 313550 319352 4355006 4673750 6650333 6406035 1144575 1193034 309250 272964 284973 287203 321906 309639 309639 313921 218720 222453 740676 696320 1565010 1501793 464128 460016 672977 682555 848703 825619 883648 893082 937008 945595 911740 1019775 2154708 2260031 1321044 1144077 737181 728701 884931 876095 922430 937651 970311 978804 1078127 1084327 5046153 5261666 39.95 71.4 1
13:54:00 2024-01-24 671950 668809 213720 208500 335428 342807 351618 347661 226884 223516 277720 279229 313480 320367 4348777 4642905 6602815 6434363 1155564 1194664 308103 274184 284067 291223 319961 314293 310073 313957 219143 222644 740676 692357 1551615 1505006 462626 461323 671621 678678 852932 827663 881454 890545 940861 946565 907673 1009703 2147892 2250062 1327053 1147340 738758 723298 884336 881593 922430 935319 967750 982334 1088384 1083561 5066369 5291813 39.95 71.4 1
13:54:01 2024-01-24 673303 667840 213060 209183 336737 342530 350840 349800 226182 224474 277793 278008 313262 321312 4361120 4693741 6588906 6429582 1167492 1194664 309250 274604 283201 291223 320446 309639 311051 312019 219438 221830 734172 688881 1567528 1514701 462445 461802 677404 677232 846106 832249 888176 885500 930076 952138 916950 1009554 2148477 2277722 1325096 1141262 742456 728701 876376 878111 931650 937543 960986 975912 1085301 1092664 5132161 5288337 39.95 71.4 1
13:54:02 2024-01-24 678856 667160 213394 209178 335684 344892 349783 347697 226849 223171 277866 277586 314207 319389 4367567 4681791 6654324 6415632 1142943 1194989 309250 272964 284902 286485 320967 309674 309170 313635 218815 222587 739161 696822 1549278 1501644 464695 459365 672574 679942 848666 824115 883797 888590 934253 945631 911604 1019775 2151646 2259068 1321044 1143264 737181 727668 885596 875000 922430 937615 969583 978070 1075595 1085131 5033182 5273083 39.95 71.4 1
13:54:03 2024-01-24 671950 668781 213394 208496 334715 342530 351371 345609 226884 223551 273756 279229 313043 318501 4355283 4646927 6574615 6424998 1152271 1193293 308138 274184 284303 287297 319701 313332 309860 314369 219003 222417 742191 691844 1552807 1502430 462903 459548 671584 676579 852394 827810 877977 889280 940230 946601 907710 1010423 2146791 2247936 1330965 1153376 741397 724580 883051 881630 926405 936641 966028 983774 1088164 1088242 5088799 5286217 39.95 71.4 1
13:54:04 2024-01-24 677854 667200 214388 208531 334176 344648 349783 347733 226185 223551 273756 278889 313550 318378 4358428 4747930 6640116 6424792 1153427 1195548 309250 272964 286472 287023 320421 312629 309714 312825 219793 221032 734769 692836 1559440 1516009 466113 458327 676968 681610 848481 826490 886392 890811 931682 946565 918386 1013870 2151646 2262076 1296033 1136395 739285 728701 878868 876243 930057 937651 964618 973064 1083763 1091085 5108500 5261666 39.95 71.4 1
13:54:05 2024-01-24 675043 669259 213760 209226 335909 342952 351902 346615 226147 223551 277756 278504 314496 318596 4336362 4661512 6668093 6434171 1137255 1193586 309976 272717 286508 287167 318887 312401 309497 313337 219604 222034 732679 700314 1569122 1493918 465450 459836 673257 684556 851754 822368 880549 895629 938158 945073 908893 1015351 2151237 2248011 1322963 1144077 737181 726122 884660 878734 922430 937543 973081 981316 1079022 1084327 5033234 5280611 39.95 71.4 1
13:54:07 2024-01-24 671987 669259 213765 208491 334715 342843 351371 346372 226884 223551 273695 278889 315026 319389 4355283 4652284 6593633 6432300 1153205 1194316 309073 274042 284036 288232 319335 313369 309967 313514 219262 223078 759812 694335 1549519 1493918 462663 459836 671658 678645 851153 827810 882081 888254 938232 946601 906570 1009684 2145539 2252882 1323140 1150614 739009 723994 883170 882388 922430 936641 966065 983774 1088384 1084327 5059619 5280611 39.95 71.4 1
13:54:08 2024-01-24 670915 667831 213716 208895 336702 341771 351938 349555 225990 223620 277756 277973 313550 321312 4355283 4683023 6574874 6442040 1169703 1196578 308279 273623 283806 288418 322373 312924 311381 311983 220052 221830 731902 691371 1544659 1507412 461498 459081 676968 675623 847426 830162 886392 885500 930113 953765 915816 1006756 2146949 2271269 1335287 1138014 742456 727668 878245 878111 931650 937543 960986 972373 1085301 1091588 5111541 5274920 39.95 71.4 1
13:54:09 2024-01-24 678819 667840 213095 209213 334644 342686 349501 347697 226656 223137 277756 277199 315506 318901 4355283 4673750 6659765 6419288 1141701 1194878 309108 275358 284830 287095 320932 309639 309639 313957 218720 222360 740676 696320 1554852 1500612 463798 459690 672574 680644 848703 824189 883834 893082 935540 945740 910485 1019775 2151646 2256079 1338790 1140827 737181 727668 884931 875584 922430 937579 970274 979189 1078399 1083488 5048641 5271233 39.95 71.4 1
13:54:10 2024-01-24 669965 668781 213368 208821 336431 342253 351866 347626 226814 222603 274678 278008 312974 320330 4352122 4605390 6603170 6433311 1151552 1195654 308173 274007 283996 287607 321503 310326 312048 313122 219262 222765 759812 693840 1566519 1497916 462855 459692 671658 678091 851116 826720 881175 889280 939563 946565 906570 1011589 2148477 2256079 1345261 1150614 740340 723445 883930 880308 925053 937965 964581 984476 1091627 1085094 5073611 5280611 39.95 71.4 1
13:54:11 2024-01-24 675554 667821 213354 208791 336431 342843 350804 348951 225920 223551 277880 278819 313445 320294 4361501 4686832 6579623 6440067 1163777 1194878 309214 272964 284116 291705 319638 312481 310980 311912 220052 221830 742757 693830 1544087 1503138 461498 459728 676931 676579 847500 830162 886355 885500 932784 956857 915816 1007473 2146949 2266475 1319125 1140449 741397 724543 878868 880699 928974 939292 960986 975179 1088898 1092592 5111429 5280611 39.95 71.4 1
13:54:12 2024-01-24 679375 668781 213055 209187 334671 342843 349783 348711 226463 223137 272646 277164 315915 319054 4354758 4685025 6626429 6424354 1146209 1189577 309754 276140 285431 287427 320600 311597 311086 312933 219498 222382 762987 698313 1556146 1501681 464128 458604 675481 682615 846298 823861 888288 894991 931429 945740 913182 1015277 2159383 2262076 1322963 1137204 737181 728701 885559 875621 922430 944360 971695 977721 1078399 1086666 5080803 5261854 39.95 71.4 1
13:54:13 2024-01-24 669049 669259 212840 209178 335653 342217 351902 347626 226113 223516 272717 277130 313480 320821 4357998 4607176 6631351 6434171 1141701 1198160 311131 272893 284578 291633 320330 312851 312048 312933 219556 221830 728224 698313 1580069 1491294 462811 459800 673566 682131 851153 824525 879887 892111 938232 948418 907835 1014668 2150117 2240842 1317206 1147340 736656 722385 885684 880464 922430 936641 970274 981634 1087612 1082160 5041772 5271233 39.95 71.4 1
13:54:14 2024-01-24 669765 667363 213544 209117 334609 341219 351974 348675 225449 224208 274714 278540 315951 319738 4361389 4682889 6574540 6432300 1157253 1189393 308063 273729 284466 286987 318555 311524 308235 312019 219745 221103 733741 688881 1552440 1503138 463469 459836 673566 677574 851153 830162 880512 885500 935540 954120 911777 1007547 2142373 2247899 1319125 1145707 741397 721327 878245 883043 929669 933927 963042 978767 1094494 1089436 5152590 5280611 39.95 71.4 1
13:54:15 2024-01-24 675523 667570 213051 209807 335918 342843 351299 348747 225171 225787 274969 279100 315469 318196 4358196 4709756 6630791 6415186 1147028 1193182 309940 273362 284902 287001 319665 311156 311015 311983 218720 222453 754280 697316 1558758 1500612 464128 459653 675002 682131 846298 823276 886392 894719 930076 945073 911814 1015314 2151646 2259282 1322963 1134778 737181 728867 884304 874964 922430 937651 970311 975873 1077634 1086703 5081537 5271233 39.95 71.4 1
13:54:16 2024-01-24 669928 668781 213596 209002 336195 342530 351614 347412 226570 224800 274689 278714 313376 320674 4358196 4614769 6603063 6424792 1150727 1192909 308385 273765 284024 291294 319441 312371 311814 312933 219367 222957 758225 694335 1578041 1493009 462482 459764 672611 678645 851153 830162 882503 888846 938232 946637 907859 1012625 2148590 2250062 1349250 1150614 739285 723445 884931 881593 922430 936641 966715 982334 1088384 1084291 5056693 5280611 39.95 71.4 1
13:54:17 2024-01-24 673298 667363 213544 208974 338778 342555 351047 350203 225816 223482 274689 278679 315506 320901 4361501 4692477 6574874 6424792 1168289 1193182 308349 273729 283165 291018 319925 309639 310762 311190 219402 221830 734172 690386 1572020 1505967 462482 459580 676968 678084 846298 831931 888922 885500 930076 954563 917118 1010423 2145422 2274493 1311448 1138014 742987 728701 876376 878462 931617 937543 960986 975800 1087612 1094210 5126539 5261591 39.95 71.4 1
13:54:18 2024-01-24 679375 669067 213440 209562 337183 344710 349603 347275 226709 225152 274689 277903 314321 319804 4346006 4661437 6659069 6406035 1141314 1189393 308385 272964 284937 286396 320575 310580 309135 313921 219392 221830 729693 694335 1575259 1501681 465450 459365 672611 681610 848740 825393 883797 894085 935540 944369 910191 1019738 2154708 2251285 1321044 1144077 738758 727668 885559 876243 922430 937579 971982 979501 1079164 1083525 5018940 5271179 40.05 71.4 1
13:54:19 2024-01-24 672191 669578 213578 208396 337821 342627 351686 347483 227184 225152 274265 278880 313480 320104 4348525 4615263 6593551 6424792 1151552 1193182 308099 274376 284032 291223 319925 312334 311606 314657 218685 222453 737645 692357 1565059 1500023 462811 459728 671658 677574 851754 827810 878600 889280 939563 946601 909150 1010423 2142373 2250062 1325096 1154197 741397 724580 883051 880345 927652 936641 965991 984476 1089706 1088242 5087877 5289883 39.95 71.4 1
13:54:20 2024-01-24 677172 667794 213243 208357 337821 342699 350867 348532 226078 223516 277756 279795 313480 319061 4352225 4701732 6565273 6406035 1164994 1193182 308099 274184 283996 287203 320932 309639 310579 312493 219402 221830 734172 686915 1563662 1512358 462811 457003 675938 676579 845699 830162 888922 885500 931456 953483 917118 1010423 2145502 2277722 1322963 1136395 742456 728701 876414 876243 931650 937687 963042 973756 1085301 1093437 5134204 5278798 39.95 71.4 1
13:54:21 2024-01-24 679375 669214 213552 209039 337569 346393 349711 346580 226340 223482 275005 277868 313515 317856 4345917 4661662 6679747 6384587 1143758 1193182 309250 272893 284937 287207 320896 311597 311015 312498 219214 222453 744298 697316 1571501 1502072 465082 456967 673956 682131 847500 824152 887137 894085 934142 947078 911554 1016836 2151646 2260436 1322963 1138014 736213 728701 885596 876243 922430 944396 974193 978033 1079106 1088315 5089609 5273141 39.95 71.4 1
13:54:22 2024-01-24 670076 671149 212838 209187 336195 342530 351974 347138 226361 223482 272717 277710 313550 321312 4352122 4590298 6602815 6434171 1143683 1189577 311166 272964 284702 291705 318994 311306 310073 313409 219934 222453 735665 698313 1560498 1488735 463469 462510 675481 682615 852858 825393 881212 894085 939563 948418 910214 1013074 2151646 2242061 1321044 1147340 737181 723481 887484 884170 922430 937965 972020 984908 1090732 1088415 5032852 5273141 39.95 71.4 1
13:54:23 2024-01-24 669853 667831 214397 209152 334680 342591 353589 346544 226113 224555 277720 278860 315951 319855 4349018 4689158 6593380 6434171 1153916 1195839 310222 273765 284688 290997 319665 311596 308270 313701 220088 221830 721175 688881 1549964 1507412 463798 459800 673566 678608 853034 830162 881212 888115 938528 953447 913182 1009703 2145422 2252845 1319125 1145707 742456 723445 880744 884299 931650 938112 964879 984203 1094585 1091291 5089609 5280611 39.95 71.4 1
13:54:24 2024-01-24 676822 666895 214393 210004 336868 344892 350804 347697 226147 224903 273840 278008 314461 318117 4352122 4738657 6640116 6415414 1149027 1192113 310188 272893 285811 287427 319925 310615 310073 311792 220158 222141 734172 697814 1572050 1505967 465450 459081 677927 682615 845100 825357 888873 893451 930357 948418 916317 1018275 2157849 2262076 1307720 1130298 736906 727668 883051 879444 929006 943883 969938 975725 1083771 1089673 5105495 5258101 39.95 71.4 1
13:54:25 2024-01-24 671987 668980 213535 210317 334635 342807 352010 347519 226717 223551 272717 276294 314461 320067 4345922 4621824 6650333 6429582 1136540 1193182 310695 272476 286248 291258 318699 311631 309170 313444 219438 222297 734172 698313 1556538 1491985 465450 462510 673566 682615 854716 822950 881175 894719 939563 945740 907835 1015351 2151646 2237665 1320197 1145707 736132 725642 886401 882415 922158 939256 974432 983624 1086657 1085232 5032366 5273141 39.95 71.4 1
13:54:26 2024-01-24 670039 667835 214056 209152 337821 342879 351902 346059 225955 224555 273950 278430 313550 319469 4352122 4667086 6602815 6429582 1153916 1192054 307848 272999 285261 287203 319925 311596 308200 313444 219745 221830 732270 688881 1560644 1503138 464128 459764 673492 677611 852394 830162 879887 888018 939292 954831 915558 1010423 2142373 2250062 1315287 1151081 744580 724610 882624 884798 930366 935457 966482 983624 1091287 1089783 5086669 5280372 39.95 71.4 1
13:54:27 2024-01-24 677467 668099 214064 208904 335918 344892 350768 347661 226147 224868 273756 277779 314242 317371 4352122 4738657 6640116 6420210 1147391 1192091 310224 272893 285846 287427 319961 310144 310073 312485 220158 221830 735665 697316 1589832 1506342 466113 459045 678407 684556 845100 825393 889542 894085 928726 948418 916317 1019041 2157849 2267716 1311486 1131836 739009 728664 883881 878660 929006 944625 970274 973756 1082119 1089783 5098205 5261699 39.95 71.4 1
13:54:28 2024-01-24 670674 668043 213095 209877 334671 342530 352010 347661 226313 223551 272682 276779 314461 319841 4339813 4608620 6650333 6424792 1138165 1193182 310224 272667 285846 291054 318699 311560 309603 313444 219745 222141 734172 698313 1541283 1491800 465450 462510 673566 684556 854716 822331 881212 894719 937829 948418 908854 1014570 2156008 2241150 1292335 1145670 736213 723810 888078 883117 924780 939292 973081 984476 1089955 1085094 5018788 5271233 40.05 71.4 1
13:54:29 2024-01-24 670076 667367 214065 208998 334750 342843 351902 346580 225798 224711 277683 278624 313550 318792 4345917 4662407 6593489 6424998 1153953 1192054 308314 272964 285261 290813 319477 311560 308200 313004 219745 221830 726385 688881 1549964 1504894 463798 459836 675444 678608 852394 830162 881175 888018 938626 953053 914340 1012615 2145278 2250409 1315287 1153902 743517 723261 883881 882986 927658 935319 964917 982185 1089706 1089783 5085167 5263441 39.95 71.4 1
13:54:30 2024-01-24 677462 667835 214061 209342 335918 344892 351371 348221 226113 224937 274096 277164 314461 317892 4345917 4722667 6630791 6415414 1147391 1189504 310259 272928 285610 287570 319925 311087 311086 311792 220123 221830 742191 697316 1554131 1503138 465450 459728 676968 682615 843903 823569 888910 894991 931493 948660 918029 1020628 2157776 2265707 1330639 1132718 736906 727668 883051 878734 927649 945695 969546 973719 1081353 1088095 5081537 5252475 39.95 71.4 1
13:54:31 2024-01-24 667684 667565 212393 209252 334671 341771 352010 347138 226155 223551 272717 276714 313515 320330 4339729 4596307 6612442 6424792 1139792 1187743 311202 272893 284973 291054 318699 310651 309639 313004 219402 221830 732679 698313 1566673 1489686 464128 462510 673566 682615 854280 824372 883936 895629 940046 948381 911453 1015482 2154603 2244338 1299480 1147340 737181 723994 888931 883746 922158 936641 971695 984363 1086552 1085131 5051177 5267473 39.95 71.4 1
13:54:32 2024-01-24 672620 666886 213729 209187 336230 341699 351371 349273 225955 223585 277793 278008 313008 319201 4339948 4655016 6546862 6424792 1160566 1192054 309285 273800 284257 291582 319701 310144 311086 312019 219934 221830 735665 692357 1544701 1508483 462827 458399 678137 679161 848481 833595 890676 887981 933664 955360 916763 1010994 2151537 2277722 1317206 1138014 745646 730773 878245 879359 933673 943288 963729 977337 1086841 1096607 5104178 5254211 39.95 71.4 1
13:54:33 2024-01-24 678375 669468 213729 209213 334644 344928 350275 347661 226849 223516 274616 277551 315470 319389 4345917 4664478 6650333 6396656 1142943 1194083 309754 272964 284973 287001 321680 310615 309170 314435 219061 222453 729693 695823 1560231 1501793 466113 460996 673492 683042 852932 826454 885612 894572 937420 945595 914340 1022726 2151646 2256818 1317206 1144077 739285 728701 885854 879984 925090 942547 972387 982334 1080587 1087472 5027395 5254090 40.05 71.4 1
13:54:34 2024-01-24 673905 669250 214242 208852 336195 342879 351974 346615 226884 223585 277683 278984 314242 320104 4349121 4640145 6584164 6415414 1153916 1193182 307848 274639 284502 290885 319641 310615 309170 314692 219061 222141 734172 688881 1557578 1506080 464054 462635 673529 679161 855111 832522 882083 889875 940897 952269 907835 1010423 2146636 2252882 1343266 1153376 741397 725460 883083 882917 926308 937965 967441 983066 1091323 1089205 5079394 5261629 39.95 71.4 1
13:54:35 2024-01-24 678590 667831 214393 208535 334680 345332 350840 348747 226340 223585 274096 278998 313550 318414 4333201 4735061 6602890 6403523 1165826 1192054 308349 274639 283607 287462 320967 309639 311086 312749 219934 221510 737158 688881 1577740 1516754 463798 460669 677584 679161 847311 832522 890826 888018 932125 954831 916317 1013272 2148169 2274640 1339276 1141262 742987 727668 880377 879777 930329 937615 960986 976968 1088164 1094247 5104216 5254090 39.95 71.4 1
13:54:36 2024-01-24 678375 668520 213060 209178 334671 342915 349747 347697 226656 223482 275005 277586 315470 319352 4339724 4655205 6651135 6392094 1141314 1192384 309971 272964 285811 291223 321003 309674 310144 313480 219498 222971 748914 698826 1554981 1501607 465450 459690 675481 682504 848666 824736 886392 894719 935540 948381 913145 1022726 2151646 2262883 1324882 1139637 737181 728552 885596 876243 924433 943178 972387 979539 1078399 1087472 5046153 5256216 40.05 71.4 1
13:54:37 2024-01-24 670076 667840 213765 208830 336195 342879 351938 347697 227394 223516 277793 278889 313008 320367 4349076 4605390 6584164 6415414 1151133 1193182 308385 274219 284032 290885 318710 313369 311827 314812 219003 223078 748914 692836 1560820 1495097 463469 459620 672574 678571 854615 828985 881212 891101 939192 952306 907835 1010423 2142373 2248466 1329009 1153376 743854 726636 881800 880345 929011 936641 966752 982330 1091360 1089205 5081537 5273247 39.95 71.4 1
13:54:38 2024-01-24 678333 665953 214101 209178 334028 345101 350840 347697 226147 224903 273756 278008 314242 317408 4339724 4729385 6631351 6410838 1150002 1194989 309719 272928 286472 287113 320197 312520 310002 312825 220017 221143 727519 694327 1555211 1511702 466777 459368 678407 682615 847500 827663 890190 892410 929419 946601 921039 1016074 2154471 2262076 1332558 1137204 741397 727291 878868 876243 930989 943064 966065 976679 1085301 1092664 5107611 5261966 39.95 71.4 1
13:54:39 2024-01-24 675043 668312 213765 209178 334010 344928 351902 346580 226498 223551 272527 277973 314496 317371 4336552 4668157 6669387 6415414 1133948 1194176 309688 274128 287279 286952 320268 311489 309210 313778 219262 222346 743707 696822 1606044 1502430 466777 459764 673566 685344 852924 824447 883797 897264 939453 945704 910191 1021231 2151646 2240842 1430732 1145707 737181 726636 885559 880272 927064 940778 973081 981634 1082082 1086666 5018788 5261854 39.95 71.4 1
13:54:40 2024-01-24 671625 667835 214029 208821 335924 342843 351902 347382 227807 223551 277720 278889 313480 320330 4349018 4624661 6588906 6406035 1154580 1195786 308138 274462 284795 287976 321011 313369 310402 314698 219038 222694 735665 690855 1604562 1499470 462626 459656 673566 678535 856435 830162 883343 889513 941224 953692 909766 1010423 2142373 2250062 1334877 1152556 743517 724543 883051 884134 930329 936641 965954 985291 1092871 1090781 5086657 5277014 39.95 71.4 1
13:54:41 2024-01-24 678553 667835 214361 209183 336630 345296 350804 347661 226147 224903 273950 277942 314461 317856 4342743 4738380 6640795 6450135 1153841 1192775 308244 273658 286544 287095 320718 312409 310402 312580 219674 221510 728618 691844 1569028 1517876 466777 459368 678617 682615 848629 829573 888922 892074 934142 946637 918266 1016761 2151237 2271269 1311486 1138014 741397 730254 880744 878734 931650 944324 967441 978767 1086841 1094210 5117016 5273247 39.95 71.4 1
13:54:42 2024-01-24 675523 667565 213685 209152 335909 345659 351902 347102 226498 223516 274237 277981 314971 317335 4342743 4661775 6650106 6412387 1141701 1194088 310011 274007 285632 286821 321727 310580 309603 314649 218720 222453 731186 695822 1556586 1501793 466113 458327 673529 682615 851153 827186 886392 894719 938232 947078 912461 1022726 2156241 2256079 1321044 1144077 739285 728701 885559 878111 924396 940778 973081 979501 1079164 1088242 5056448 5261854 39.95 71.4 1
13:54:43 2024-01-24 669651 669459 213685 209152 336190 342494 351902 347382 226313 222449 272682 278395 313445 320821 4342743 4597851 6603170 6423878 1150446 1189540 309144 274007 284125 288021 319665 310615 310073 313158 219569 223078 756638 694335 1559510 1492356 464148 459836 673566 680644 853979 829573 885056 892295 940230 946637 909542 1012354 2151646 2254352 1303053 1150614 740340 724543 885679 884922 926790 938629 968856 985994 1088384 1088242 5058400 5271233 39.95 71.4 1
13:54:44 2024-01-24 673570 667835 213689 209183 336431 342771 351335 349273 226113 224208 272456 278395 313008 321048 4333365 4677792 6565548 6440182 1160528 1189282 309214 273765 286186 291223 318441 313813 310909 311948 220052 221639 729327 690855 1557660 1503138 464128 462510 679338 681610 851153 830162 886392 888846 937296 954831 915816 1007473 2148477 2256079 1322963 1143264 741397 724506 881096 884170 931650 939292 965793 979839 1095271 1092628 5135827 5271233 39.95 71.4 1
13:54:45 2024-01-24 673603 667831 213055 209925 334609 342879 351335 349800 226113 223482 272717 277130 314426 319090 4339646 4684399 6612217 6421711 1147391 1189504 310913 272893 287055 288587 319890 312298 310144 311698 220776 222190 740144 698313 1588004 1503138 466207 459728 678888 684556 846298 825357 891752 894719 930076 948418 918423 1019775 2160918 2265286 1336396 1131518 739285 728184 884304 879984 928787 944324 970311 973756 1082119 1089783 5096076 5260260 39.95 71.4 1
13:54:47 2024-01-24 669177 669468 213024 210304 334710 342771 352010 347661 225835 223551 272682 276902 313550 320330 4345413 4600620 6631351 6424792 1138442 1192468 311532 272858 284902 291294 318923 311524 312048 313742 219402 222453 734172 698313 1547176 1491800 464788 462510 675002 684556 854716 824736 883131 894719 939192 946637 911629 1013795 2151646 2241359 1317206 1148976 739285 724543 888115 885463 926405 937965 970311 985178 1089669 1089783 5058400 5271233 39.95 71.4 1
13:54:48 2024-01-24 673793 667354 213760 209187 336466 342807 351335 349519 226147 223585 277756 279194 315951 321732 4345656 4671656 6565553 6413327 1160566 1193182 309250 273765 285261 288883 319523 310362 311051 312019 220123 222141 735665 692357 1526073 1505273 462705 459872 679817 678645 848703 830162 888288 888115 936632 957534 917770 1008947 2146949 2268502 1319125 1141262 741397 726636 881370 880345 931650 937579 965104 979464 1093682 1093401 5122762 5267197 39.95 71.4 1
13:54:49 2024-01-24 678892 668786 213539 209558 334644 342843 349783 348711 226656 225470 275200 278187 315951 319170 4339331 4667710 6626730 6400970 1144575 1189799 309471 272823 285044 287203 320932 310827 311051 312902 219214 222453 752718 697316 1579434 1502072 465838 457646 674946 682615 848703 824736 888133 897375 935503 948418 915166 1019775 2156241 2260436 1322963 1138014 739285 729487 887577 876243 923656 945731 974469 979501 1079164 1089783 5064910 5258101 40.05 71.4 1
13:54:50 2024-01-24 669177 669459 213720 209152 336431 342771 351650 348461 227028 225116 275005 278714 313376 320674 4339331 4598343 6584306 6415414 1149826 1189577 309250 274184 284143 291223 319665 310615 310073 312933 219061 222957 761399 694335 1552504 1493918 463469 459800 673088 679607 852154 828985 883760 892295 939192 953447 907798 1011865 2142373 2248466 1311448 1155019 743517 726636 884304 884170 931650 939292 967441 983066 1091323 1091049 5077238 5257839 40.05 71.4 1
13:54:51 2024-01-24 679264 667367 214401 209372 337271 345649 351330 348461 226324 224608 274495 279442 314796 318901 4342743 4738657 6640795 6415414 1153353 1189467 308349 272964 286898 287203 320896 310615 310579 312968 219934 221483 727189 691844 1568475 1512358 465122 459045 679850 682615 848703 829573 888922 891295 934841 946674 916966 1016798 2151646 2266972 1340235 1138014 741397 728320 881096 878734 931650 945064 969546 977741 1086841 1094247 5107611 5261966 40.05 71.4 1
13:54:52 2024-01-24 675039 669578 213771 210225 336485 345234 351758 347519 226709 224417 274689 278256 315306 317675 4333365 4658670 6650333 6406035 1134792 1188586 309719 272964 286723 287225 320375 313924 309603 315092 219402 222453 731186 696322 1573006 1503138 466147 459800 673566 685529 852998 824189 884819 897264 939563 947078 912292 1022036 2151646 2240842 1349153 1145707 736906 727668 885596 880359 926271 937579 973891 984476 1085301 1087472 5013555 5265469 39.95 71.4 1
13:54:53 2024-01-24 673905 669321 214259 209039 336324 342699 351722 346159 226940 224799 273877 278941 314207 320330 4342160 4646927 6602957 6415414 1153878 1189799 308063 274184 284937 291464 319961 310615 309135 314878 219367 222453 735665 688881 1555527 1506080 464128 462635 673566 678645 857190 832522 881249 888217 939229 954831 912461 1013347 2142373 2252882 1320324 1150063 744384 724543 882425 885463 931378 936641 963896 985178 1094421 1091085 5080803 5280659 39.95 71.4 1
13:54:54 2024-01-24 679703 667294 214294 209516 336868 345758 351155 348532 226621 224903 273756 278008 314461 317783 4339646 4735731 6631013 6406035 1155893 1189467 307813 272928 286459 287001 320635 310109 310109 312713 219745 221830 734172 688881 1570823 1516658 466370 459045 677657 681610 848703 830162 890190 892111 934142 946674 916875 1016798 2151646 2265286 1307720 1136395 742456 728835 880118 876243 932973 945731 967403 979501 1086841 1094247 5124697 5273141 39.95 71.4 1
13:54:55 2024-01-24 677867 668749 213887 209623 336356 345758 351335 346615 226849 223551 273292 278610 315951 317335 4336552 4661498 6650333 6384867 1140463 1194046 309285 273765 285610 287203 321644 309674 309639 313921 218720 222453 739161 696320 1551650 1501793 465450 458327 673566 682615 851153 827810 886392 894719 937567 946565 913182 1022367 2151646 2257680 1300187 1144077 739285 728871 888115 878111 925090 944588 973081 982334 1080551 1091410 5087617 5265608 39.95 71.4 1
13:54:56 2024-01-24 670271 669468 213552 209004 336662 342771 351938 347697 227115 224994 272646 279028 313515 321048 4342743 4594578 6574839 6396656 1146134 1189799 310007 274604 284462 291705 320183 310615 310073 313444 219745 223114 751877 694335 1558829 1493009 463469 459872 673566 681647 851754 830162 885761 892111 939229 954831 907835 1011903 2142373 2250732 1311448 1156665 743517 726636 884304 885005 930329 939292 968893 987883 1096106 1092961 5046771 5273141 39.95 71.3 1
13:54:57 2024-01-24 673905 667831 214052 209218 336737 342843 351366 349621 226428 224555 277793 278624 315434 321165 4336552 4668467 6551525 6410838 1166583 1189577 309285 273936 284041 291705 320446 310326 311523 312493 220088 222297 735665 690386 1552836 1505967 463469 459800 678888 678645 848703 833307 887883 888883 935540 957534 918303 1012625 2151646 2277722 1330965 1139980 745444 730625 880118 880308 935665 944588 964917 979914 1090704 1098051 5129197 5246527 39.95 71.4 1
13:54:58 2024-01-24 680589 668813 213849 210072 336195 344819 350275 348711 226884 223516 275237 278585 314461 319352 4333365 4648233 6612309 6382722 1140885 1192909 309971 273765 285775 291294 321870 309639 310976 313665 219402 222957 745837 697316 1554902 1506080 465119 458327 674946 682615 848703 826757 888922 894719 935576 948418 915816 1021997 2153219 2262076 1324882 1140018 738758 729423 888115 879444 927652 949324 975861 982222 1081465 1089673 5076792 5254352 39.95 71.4 1
13:54:59 2024-01-24 669417 669353 212767 209183 336666 342843 351974 349255 226675 223171 272717 278648 313480 321275 4339646 4581026 6574839 6410838 1144972 1192335 310224 273765 284520 291294 319477 310615 310073 311698 219745 222801 751155 697814 1545961 1488735 463469 462510 673004 683042 853034 828985 885131 893451 938528 952065 907798 1010878 2145502 2257680 1325096 1155019 741397 727711 887665 885991 928932 939256 968707 987253 1094585 1089673 5049986 5269373 40.05 71.3 1
13:55:00 2024-01-24 670601 665948 213910 209218 339499 342627 351902 349836 226113 223585 277793 278042 313008 321312 4336552 4659168 6546858 6406035 1160566 1191489 308385 272928 283833 291366 319665 309674 311997 312019 220303 221830 735665 692340 1538860 1505967 462811 459642 678407 678608 848740 832091 888922 888018 935576 957534 916966 1010423 2148590 2276107 1337282 1141649 745646 730699 882624 881235 934299 944625 962474 980690 1093808 1092592 5111504 5267473 40.05 71.3 1
13:55:01 2024-01-24 676695 667840 213445 210063 334715 342879 351902 350329 226498 225521 272717 277779 313550 319352 4326298 4655205 6602815 6396656 1144575 1192054 310259 272928 285837 291089 319961 309674 312032 312019 219745 222453 750453 698313 1572336 1505967 465450 459836 678888 685043 847500 826915 890485 896627 932821 945863 918258 1021268 2157849 2265527 1328720 1138390 739380 731812 885559 878697 929006 946959 972968 977996 1083727 1087899 5076960 5245249 39.95 71.3 1
13:55:02 2024-01-24 670076 666898 212902 209222 336702 342771 351974 347661 226147 223516 272752 277551 313515 321275 4329998 4581026 6584164 6406035 1141701 1189799 311202 272928 284937 286489 318958 311052 310109 313957 219745 222453 734172 697814 1565014 1488735 464128 463297 675019 684283 854280 827810 885131 894719 940324 946674 911814 1014592 2157547 2241545 1305837 1147340 738322 724396 890726 883746 925016 937543 973161 982330 1089706 1084948 5032366 5261854 39.95 71.3 1
13:55:03 2024-01-24 668667 665948 214069 209687 338988 342253 352010 349273 226113 223585 277989 278395 313585 322334 4330274 4664478 6537537 6406267 1165713 1193182 310368 274148 283996 291366 321821 309674 311778 312055 220303 222297 724914 689404 1581133 1506080 462811 459800 678888 678645 848703 833307 887846 888018 935576 957534 919581 1014065 2156008 2262883 1322963 1143707 743517 726489 882624 885463 931650 937579 966294 981353 1096048 1093401 5112798 5231558 40.05 71.3 1
13:55:04 2024-01-24 677172 667831 213385 209248 334715 342879 351371 349800 226498 225521 272682 277840 314207 319352 4335785 4648345 6612140 6396656 1147998 1193182 310695 272999 285811 291223 319925 309639 312032 313004 219402 222801 745837 698313 1575255 1506080 465450 459764 677927 684556 847500 827539 890088 897264 933553 949614 918071 1022074 2157776 2265707 1328720 1137578 739285 732853 885596 876243 926344 948651 975090 978033 1082155 1089783 5066369 5231595 40.05 71.4 1
13:55:05 2024-01-24 668703 666903 213091 209218 336693 342807 351938 347661 226182 223171 272752 278077 313515 321312 4336276 4581026 6574839 6406035 1141701 1189799 311166 273765 284702 291335 318958 311087 310109 313004 219745 222453 732679 697316 1552604 1492208 463798 463236 674982 682615 853034 827810 885093 895629 940808 953765 911020 1016208 2151537 2241247 1340746 1150614 739285 724580 888115 886266 926368 939292 971695 984476 1092758 1085167 5033234 5252475 39.95 71.3 1
13:55:06 2024-01-24 667212 665948 213765 209183 337552 342253 352010 347733 225763 224243 277953 278008 313550 320784 4327186 4656493 6560840 6415632 1156604 1189799 308385 272964 284973 291294 317995 311341 310579 312055 220647 221830 732270 690855 1559793 1505967 465119 463659 677927 681647 851153 832374 889043 892373 938158 954722 915705 1008797 2151401 2254352 1321044 1147340 743517 724273 881370 885559 931650 937965 965346 985141 1093719 1091049 5088799 5258101 40.05 71.4 1
13:55:07 2024-01-24 677858 665948 214101 209837 334644 345659 351335 347697 225483 225426 277793 277781 314496 317408 4330372 4704149 6621466 6396902 1147391 1193182 310259 272858 286070 291089 320446 311087 310544 312019 220811 221830 735665 696320 1558263 1510213 465853 459800 679887 685869 849123 831241 893372 894609 933664 952452 921466 1019626 2159383 2263704 1340235 1133971 741397 729736 883083 879984 930989 945586 970311 975910 1084495 1091049 5090652 5252475 40.05 71.4 1
13:55:08 2024-01-24 671662 668516 213756 210205 334680 342879 352010 346651 226498 223585 277989 276744 314971 319090 4326910 4620815 6640116 6410838 1137629 1189799 311202 272893 284973 291335 318476 311341 309639 313004 219402 222453 743707 698313 1565852 1492208 465450 463600 676885 685906 854739 825247 882355 897264 942298 951105 913039 1015314 2151646 2234806 1328720 1147340 738232 724580 889377 885315 924433 939292 972470 983066 1090244 1087472 5038172 5252489 40.05 71.4 1
13:55:09 2024-01-24 669965 665948 213760 209218 337220 341771 351902 349555 226147 223585 277793 278381 313043 321312 4327186 4661775 6537537 6406035 1160566 1189504 309002 272999 284067 291777 319701 310144 311523 312749 220586 222141 735665 692357 1557779 1511007 464695 461323 678851 678498 848703 834892 891461 888087 935655 957534 917002 1013497 2151125 2268502 1322963 1142451 742987 728110 881370 882255 931650 937615 964655 979539 1094494 1094247 5113363 5261891 40.05 71.3 1
13:55:10 2024-01-24 678158 667611 213086 209837 334715 342952 350275 349273 226498 223171 272717 278008 314461 319389 4330372 4655205 6602865 6387278 1145472 1193293 309971 272964 285009 291411 320410 312580 312032 312968 219438 222801 762987 698324 1578182 1504894 466113 458255 677404 685529 848629 825247 891461 894424 935540 948418 917118 1019663 2154708 2262076 1324882 1138014 738232 729460 887484 876243 926257 945731 974469 979501 1079022 1089783 5069988 5246496 39.95 71.3 1
13:55:11 2024-01-24 668703 667840 213091 209213 336733 342807 351578 347697 226498 227376 272682 278430 313480 320821 4327186 4579200 6565625 6406267 1144153 1190001 309754 273765 284067 291416 318994 310615 310144 313004 219876 223007 759812 696322 1563894 1493158 464030 462365 675481 682468 853539 830162 885131 889219 939342 953802 911092 1013795 2150117 2247750 1305691 1147340 740340 725607 887711 885463 926405 939292 970311 983066 1090244 1089783 5047571 5258101 40.05 71.4 1
13:55:12 2024-01-24 675830 665948 213906 208496 336230 342952 349783 348711 225990 223585 277793 279884 313043 318051 4336552 4683112 6537537 6396656 1164994 1189688 309506 274376 283714 291018 320967 311929 311274 312718 219911 222275 729695 687897 1567582 1511702 464128 459584 678814 679607 848101 832128 889815 890464 936320 957534 920384 1013347 2152496 2274456 1335287 1140449 745444 730254 881370 880363 934299 937615 965793 978033 1088127 1097384 5107611 5252475 40.05 71.4 1
13:55:13 2024-01-24 677817 667840 213544 209802 334644 345903 349711 347626 226814 223516 272646 278395 313480 318639 4330274 4647181 6635742 6377899 1138731 1193182 309719 273729 285775 287832 321656 311635 310766 314220 219262 223078 740676 696822 1552755 1501294 466445 459656 675481 684556 851153 829151 889679 897264 939563 946529 916950 1025801 2151646 2259282 1322963 1142076 740340 729350 888115 878734 926330 945695 974469 982334 1079164 1088242 5027395 5246496 40.05 71.4 1
13:55:14 2024-01-24 669688 668786 214366 209143 336159 342807 351542 347661 227553 223551 272646 279668 313515 320330 4333402 4596011 6579561 6406035 1151133 1193182 309002 274776 284688 288716 320161 312924 310402 314441 219262 223392 740676 693830 1556985 1499470 464128 462474 673566 682069 857314 830162 883131 892111 943425 956509 907835 1016396 2145422 2252882 1301853 1155019 742987 727668 885818 884798 928974 939292 969546 985903 1094186 1091012 5060583 5246527 39.95 71.3 1
13:55:15 2024-01-24 677260 667835 214410 208787 334680 345659 350522 348675 226305 224208 274059 280275 313515 317717 4330274 4711878 6584253 6396656 1163891 1194083 310223 274969 285909 287131 320789 312703 313783 312754 219911 222346 734172 688389 1574980 1516658 465450 461323 678368 680052 848703 833706 891311 892462 934841 956181 916929 1016761 2151372 2274493 1305837 1137204 743517 729387 880118 878734 933636 945731 968856 978033 1086841 1095795 5101848 5248729 39.95 71.4 1
13:55:16 2024-01-24 676964 667831 213725 209183 335918 345903 351335 346580 226656 223551 278113 277973 314172 315550 4327186 4643259 6640116 6403310 1142325 1189319 309612 273623 286105 287287 320753 313592 309426 313742 219332 222765 729693 694335 1562124 1501220 467174 459656 673566 684556 852215 827663 886392 897901 939563 947078 913182 1022726 2156241 2251285 1324882 1145707 740868 728701 887484 880609 927652 937651 974469 983774 1082119 1088242 5011757 5237009 39.95 71.3 1
13:55:17 2024-01-24 669651 667826 213725 208826 336151 342807 350481 346615 226849 223516 277756 279756 313480 319389 4327186 4593184 6574901 6421634 1148218 1189651 310047 274007 284759 288422 319264 311489 310038 313444 219710 223114 756638 696822 1545981 1490851 463798 462510 673566 682431 852998 830162 886392 894048 941664 954120 907798 1013795 2148590 2247824 1325096 1147340 740868 725607 888115 885467 927723 939292 970237 985165 1091016 1090555 5044076 5252475 40.05 71.4 1
13:55:18 2024-01-24 670919 667358 214025 209152 339469 342771 351582 349483 226113 223551 272646 278590 313008 321275 4330274 4653803 6546576 6423878 1158908 1194083 309577 274234 285739 292528 318441 310615 311051 311948 222283 222034 732775 691844 1557709 1506342 465450 464169 678888 682615 852363 830162 888922 890811 937567 957534 917118 1010423 2148477 2257680 1324882 1140790 741397 726636 881370 885555 934299 940622 966257 981634 1096825 1093437 5124436 5252475 40.05 71.4 1
13:55:19 2024-01-24 676178 665953 213060 209218 334644 342843 351335 349519 226463 225521 272682 277164 313515 318828 4326298 4661662 6612442 6395581 1147848 1192384 310877 272858 285895 287203 319890 313591 311381 311439 220740 222453 731902 698313 1570272 1507412 466777 459836 679850 686505 848101 827539 891752 897264 932784 946637 919507 1021997 2159383 2265286 1334477 1133128 739285 728701 884424 879740 928974 947069 973081 977337 1084495 1090242 5077238 5248729 40.05 71.4 1
13:55:20 2024-01-24 667684 667570 213051 210499 335645 342771 351938 347382 226113 223585 272717 276868 314426 320294 4326910 4592270 6612442 6412349 1131962 1191632 309936 272858 287332 287534 318958 311524 309603 313886 219899 222239 729511 698313 1562887 1493918 466513 463622 675481 686231 855492 825357 885093 896368 941664 948418 911777 1021268 2154708 2238135 1345386 1146523 737181 727668 888115 882881 926405 937615 976702 985165 1087858 1085094 5020724 5258101 39.95 71.4 1
13:55:21 2024-01-24 667684 667367 214366 209178 335649 342879 351974 346580 225955 224903 277953 279166 314207 319352 4342160 4660077 6598421 6424792 1152271 1189286 311566 274234 284902 287904 319441 311596 309099 314477 219982 221830 732270 688881 1552045 1503138 465119 463855 675938 680644 855492 832522 884492 886595 939192 956181 917118 1011865 2148477 2250620 1322963 1145707 743517 724543 881370 885555 933636 938629 966715 982334 1097604 1094210 5111466 5252475 40.05 71.4 1
13:55:22 2024-01-24 675255 667575 213082 210161 334644 342915 351582 349800 225869 223585 272682 277130 315951 319024 4339331 4679116 6626617 6392094 1151552 1193182 311131 272893 286248 291223 320268 311199 310762 311510 221121 222297 734172 697814 1555962 1505967 466147 461323 679850 685529 847274 827773 893059 897264 932821 946637 919679 1021268 2159383 2265286 1315253 1131104 739285 728701 884931 878989 931650 945731 973081 976605 1083727 1092961 5088799 5244987 40.05 71.4 1
13:55:23 2024-01-24 673129 669500 214211 209807 336388 342915 351938 346615 226147 225787 274580 277968 315951 320352 4333132 4653571 6640116 6406035 1135196 1189799 310224 272682 286705 290885 318699 311560 309821 313409 219745 222453 743707 698313 1572591 1491948 466513 464583 675444 686017 855492 825357 883797 898539 941693 946637 913145 1016037 2151646 2240842 1324882 1147340 739285 725607 890369 885463 925090 939292 973161 987026 1089706 1088242 5040573 5252302 39.95 71.4 1
13:55:24 2024-01-24 668062 667826 214242 209916 335689 342253 354002 349514 225835 225787 274251 278572 314321 321129 4329898 4648120 6574873 6415414 1157253 1188549 309250 273729 284973 291294 317960 311087 311051 313180 220123 222141 738651 690855 1552045 1507412 465781 464583 679850 682615 851754 832522 887537 892148 939563 956181 918423 1012577 2148590 2256079 1322963 1145707 745169 726636 881800 885463 934336 937543 967403 982334 1097233 1095832 5126422 5252475 40.05 71.4 1
13:55:26 2024-01-24 672872 667367 213544 209833 337785 344565 351578 350324 226008 223482 275505 277412 314356 319133 4329898 4664478 6593380 6403310 1146500 1188586 311166 272928 285811 291018 320348 310580 311742 311729 220158 222453 739161 698313 1556697 1503138 466777 459836 679850 685529 848101 827186 891752 897264 932784 950007 917002 1022726 2159383 2265286 1332558 1131518 738758 728701 885596 879026 929011 948408 973081 978033 1085301 1090781 5069988 5243096 40.05 71.4 1
13:55:27 2024-01-24 667721 668603 213110 210249 337812 342325 351830 347519 226516 223482 276238 276991 315843 320374 4323986 4588526 6593489 6406035 1138442 1186239 311166 272893 285811 291705 318923 312851 309856 313701 220123 222637 732679 698313 1555461 1491037 466113 463891 676452 685529 855492 826600 885724 898185 941963 954120 913182 1016074 2152774 2240842 1328720 1147340 739285 726122 890642 885463 925090 937579 973891 986605 1090477 1088242 5026023 5255982 39.95 71.4 1
13:55:28 2024-01-24 669276 665657 214076 209698 337821 342109 353893 349058 225939 224764 274689 278679 313953 319316 4332680 4654140 6593648 6415414 1157253 1189430 308314 273765 284937 291428 317070 311306 311166 312019 220811 221830 730798 688881 1561327 1505967 465450 464912 678888 682615 851754 832522 887656 889550 938232 954831 920057 1013347 2148477 2256079 1324882 1144077 743854 725607 881370 885463 934336 939444 964618 985178 1097604 1094210 5118570 5265469 39.95 71.4 1
13:55:29 2024-01-24 678417 665807 213587 210030 336868 342735 351155 349512 225781 224903 273950 277216 314461 317371 4333365 4701568 6612140 6384867 1149846 1192335 310405 272928 286486 287203 320669 309674 310109 312968 219402 221483 722901 691844 1569028 1512358 466513 459800 679850 683585 849945 830162 887846 894719 934841 953447 919679 1019049 2151646 2260031 1317136 1137204 741397 728835 881370 879444 931650 945731 970311 977337 1087612 1094247 5094719 5259947 39.95 71.4 1
13:55:30 2024-01-24 673533 667501 213887 209658 336347 344710 351722 346580 226498 223551 278113 277659 315771 317711 4321020 4628333 6640116 6406035 1133577 1186023 310224 273221 286687 287953 318476 311306 309170 313444 219402 222453 731186 698313 1543949 1493918 465817 463891 675481 686017 855492 825357 883797 898008 940558 946601 913145 1016798 2151646 2234991 1298303 1148976 738758 726675 890010 885463 925090 937543 973816 983029 1090477 1088315 5012177 5254276 39.95 71.4 1
13:55:31 2024-01-24 668358 665766 213724 209043 335653 342807 352010 347626 225414 224764 274495 278395 313515 319090 4329898 4649870 6584164 6415414 1154959 1188314 308349 273729 285187 291223 317960 311524 310789 312055 220123 221830 738651 688881 1556545 1507412 465450 464583 678888 681647 853034 832091 886392 889550 939563 956857 917118 1011903 2145422 2251249 1322963 1146523 744384 724543 881370 885693 934336 937507 966715 984908 1100834 1094315 5106094 5254313 40.05 71.4 1
13:55:32 2024-01-24 678140 665939 213694 209837 334644 342915 351614 349572 225379 224555 272682 277130 314461 317972 4327186 4685630 6593418 6392094 1147391 1192335 310695 272893 285846 287630 320410 310580 310797 311764 220811 222453 734172 698035 1551866 1503138 465122 459836 679850 688045 847500 827223 892568 894424 932821 946637 921021 1022726 2159383 2266893 1311486 1131518 738758 728701 885596 880038 930329 947306 974805 979876 1086730 1091328 5077954 5250586 39.95 71.4 1
13:55:33 2024-01-24 667721 666895 213060 210214 336365 342735 351974 347417 226113 223551 275432 277190 313515 319841 4320902 4581026 6574615 6396656 1135196 1189799 310700 272893 284973 291411 320330 311341 309205 313004 220232 222297 734359 698313 1568290 1488920 465450 463927 674982 685043 855492 826600 883797 893083 939229 952065 911168 1015314 2151646 2247936 1340746 1148976 740340 726122 888207 886266 927612 939110 978003 987253 1093031 1084948 5024713 5248729 39.95 71.4 1
13:55:34 2024-01-24 667113 665647 214219 209187 334680 342843 352010 347697 225816 224711 277880 278430 313515 319352 4323986 4642905 6574839 6406035 1154318 1186023 308385 272964 284937 291258 317995 313813 309603 312968 220123 221830 738651 688881 1565824 1502866 465450 464583 676968 681647 853034 831503 886392 889513 937865 956857 917002 1010423 2142373 2252882 1315287 1142451 742456 727193 881333 886266 934300 940622 968554 981485 1097456 1095979 5117256 5251554 40.05 71.4 1
13:55:35 2024-01-24 675559 665916 213051 209833 334644 342591 351469 349237 225414 223516 277902 276675 313515 318117 4317821 4664478 6602851 6382722 1143758 1189799 310224 272928 285093 287616 319925 309674 312490 311983 219745 222453 726148 697814 1549820 1503138 466113 459836 677927 684556 848101 825393 890485 898650 935540 948418 915668 1021997 2157849 2261804 1303953 1137578 739910 732853 887147 878734 929006 948336 975823 980690 1085313 1090555 5060583 5243096 39.95 71.4 1
13:55:36 2024-01-24 667684 667831 213251 209521 336195 342771 351938 347661 226147 222792 272752 277779 313043 321048 4317821 4571753 6565513 6396380 1140070 1189799 310259 272964 284187 291366 318699 312334 309856 312718 219745 222453 732679 696320 1547167 1491800 465176 463927 676452 684556 854886 828985 886392 894830 939265 954831 910485 1015557 2148590 2253573 1301853 1151081 743517 726526 888078 885352 929006 941251 970125 985866 1090477 1087935 5054787 5231558 40.05 71.4 1
13:55:37 2024-01-24 677763 665944 213756 208500 334715 344892 349783 348466 225955 223516 277720 279826 313515 318414 4321020 4674805 6542180 6382722 1161673 1192335 307382 274604 285151 287203 320646 309639 311827 312968 220088 222297 743707 686915 1562142 1515582 464788 459728 678888 680608 848431 833307 891789 889550 935540 958546 918339 1016037 2154471 2281874 1327307 1142891 745646 730773 883881 883746 935627 944324 965104 979501 1091331 1098668 5107611 5254352 39.95 71.4 1
13:55:38 2024-01-24 677427 667831 213421 209824 334715 344298 350311 348747 226498 223482 272682 277973 313550 319352 4317821 4636660 6598252 6377899 1144575 1189799 310224 272964 284991 291294 320410 310900 311523 313444 219934 222708 764574 697814 1560530 1501681 466445 459800 677927 685529 848703 827810 890485 898185 935576 946601 918237 1023538 2160299 2268928 1307720 1135144 740340 731812 887567 877837 929011 948408 974469 979389 1085264 1091049 5056203 5239357 39.95 71.4 1
13:55:39 2024-01-24 667212 667866 213060 209842 336186 342530 351974 347661 226498 223551 275588 277164 313515 320367 4311668 4571753 6589051 6396656 1138442 1187157 310695 272928 285013 291366 318735 311087 309856 311876 220088 222297 732679 698313 1538656 1488920 465119 463927 676968 684556 855492 827810 885761 897375 943499 953765 914340 1019626 2153069 2243359 1321044 1150614 740340 726636 889470 885559 925090 939926 975276 984465 1088164 1086703 5013555 5243096 40.05 71.4 1
13:55:40 2024-01-24 666092 665948 214061 209222 334715 341771 352010 347697 225449 223585 277720 277973 313262 319127 4327186 4653953 6551146 6406035 1157253 1189799 308349 272999 284973 291001 319425 311631 310109 312019 220158 221830 733741 688881 1554416 1503138 465450 464912 678888 682131 852800 829704 887137 892517 939342 957077 918386 1013272 2147749 2253610 1321044 1149795 744384 724580 882425 887833 933636 938629 964618 983029 1097530 1093978 5105495 5248729 39.95 71.4 1
13:55:41 2024-01-24 674577 665944 213751 209872 334375 342627 350840 347661 225066 224590 278149 277130 313585 317856 4314743 4690604 6602865 6384981 1150039 1186023 308063 272928 286499 286799 320446 309674 309856 312968 219934 221830 719819 688881 1566508 1512358 466445 459800 679579 682615 850401 829977 891349 896282 935430 951920 922351 1019154 2151046 2273131 1326801 1136395 744059 732332 881059 878734 935000 945731 969246 979876 1088384 1097384 5090929 5243096 39.95 71.4 1
13:55:42 2024-01-24 674873 667840 213729 209667 334176 345903 350804 346094 226498 223482 277756 277862 314461 315550 4317821 4621675 6630791 6371166 1138066 1189799 309285 272928 284973 286396 320932 311819 309170 314112 219402 222453 740676 694335 1551078 1502072 468744 459764 675444 684371 855362 830332 890190 898539 940897 948381 912998 1024112 2154708 2251285 1324882 1147796 743517 728701 888115 879649 927517 943064 974469 982293 1082183 1088242 4986459 5239357 40.05 71.4 1
13:55:43 2024-01-24 669724 667570 214101 208852 335671 342843 351654 346615 226640 223516 277720 278889 313480 320367 4317821 4586633 6556188 6387278 1151133 1189799 308314 274184 284502 291294 319925 310615 310109 314399 218720 222801 742191 690386 1566693 1497374 465450 463803 675444 682555 857725 832522 883648 894354 944524 957461 912461 1012354 2142373 2252009 1328275 1153376 744626 726636 885770 885463 931378 938629 968856 985239 1094494 1093437 5060583 5248729 40.05 71.4 1
13:55:44 2024-01-24 677858 665953 214251 209248 334176 345415 350840 347661 226147 224903 274059 277973 314461 317140 4317821 4697807 6602890 6380295 1156716 1189799 306883 273800 285984 286651 320671 309674 310109 312055 219745 221830 743707 687897 1554527 1519250 467776 459656 678851 680980 848703 833706 892735 893087 935540 954156 917002 1019049 2153069 2271437 1332558 1137204 745646 730492 881096 879984 934336 945731 966715 979876 1088384 1097384 5094565 5245075 39.95 71.4 1
13:55:45 2024-01-24 674877 667835 213756 209813 334176 345903 350804 346094 226498 223551 278149 278094 313550 315550 4317821 4628370 6660654 6373350 1138028 1189799 309719 272964 285610 287018 320386 310615 309639 315092 219402 222623 740676 695822 1559335 1502430 468110 459620 675481 685529 853539 830051 888646 897264 939229 946529 915557 1023131 2151646 2242098 1326801 1145707 739285 728701 888115 882255 928352 941771 976777 983029 1086841 1088242 5004592 5235621 40.05 71.4 1
13:55:46 2024-01-24 671662 667565 214401 209006 336186 342843 351938 345574 226348 223551 277720 278976 313515 319352 4311668 4596011 6556188 6382722 1151957 1189799 307848 274411 284902 290885 319737 310580 309608 314590 219533 222275 732679 688881 1556244 1501644 465119 462329 675481 679942 857923 831503 882541 890848 944877 957534 911777 1010915 2140523 2256079 1301133 1155019 742456 726636 885596 885463 930057 937543 970311 987382 1094494 1092664 5051177 5231558 39.95 71.4 1
13:55:47 2024-01-24 676779 666891 214397 208531 334680 344928 349783 347661 225798 223551 273140 278998 313515 318633 4317821 4688337 6565535 6377899 1156716 1189799 306883 274184 285583 287203 320718 312629 312048 312718 219793 222226 734172 688389 1562300 1518169 465890 459584 678617 680681 848740 832091 893973 892111 935540 956181 919570 1018899 2148590 2271269 1311486 1136395 743325 729460 880840 877782 934336 947738 970311 981634 1085017 1094247 5079394 5235621 40.05 71.4 1
13:55:48 2024-01-24 671694 666886 214092 210352 334176 342879 351974 346651 226182 223551 277829 276971 314716 318378 4311668 4600899 6636090 6384981 1134830 1189467 309285 273936 287149 286952 320646 313813 310909 313814 219639 222765 732679 694327 1613050 1503035 467542 459872 673566 683784 855970 827773 886392 898681 939192 951105 912498 1021720 2151646 2234954 1318913 1145707 738232 727668 890010 884175 926405 942992 976665 985165 1090704 1087472 5011305 5233718 40.05 71.4 1
13:55:49 2024-01-24 671987 667840 214401 209143 335689 342843 351866 348633 226656 223585 273950 279743 313480 319316 4320902 4609154 6570216 6387278 1151133 1194083 308067 274356 285525 288017 319783 312924 311166 314662 219227 222694 735665 688762 1566697 1503138 465450 463293 676885 681574 857314 833270 884426 893082 943297 955579 915779 1012317 2145422 2251067 1322963 1150063 746506 725607 883051 888796 931650 939292 967403 985165 1097604 1093401 5075068 5248729 40.05 71.4 1
13:55:50 2024-01-24 676796 665948 213720 210131 334609 342879 351335 347661 225414 224711 272456 277095 315153 317856 4320902 4683023 6603127 6394023 1151133 1196638 309577 273362 286580 287638 320457 313369 309931 312825 219982 221448 727519 692836 1586668 1518630 468890 463952 680815 685529 848703 830051 890545 893445 933445 952029 922329 1021231 2157776 2262039 1311517 1133971 741397 731490 884304 878989 931650 947069 973081 977300 1087612 1094210 5083024 5233718 40.05 71.4 1
13:55:51 2024-01-24 673607 667835 213720 210131 335918 342879 351938 346580 226113 225521 272646 277095 314426 318342 4313501 4637270 6630791 6403310 1136817 1192496 311211 273588 286808 287059 320232 311417 308200 313886 219556 222453 731186 695822 1636490 1503138 467542 459800 673566 686505 852998 827539 886392 898008 939156 948418 911591 1019775 2151646 2234917 1330320 1147340 738232 726636 890010 884170 925747 937615 976008 985903 1088127 1085131 5001886 5233718 40.05 71.4 1
13:55:52 2024-01-24 666277 665953 214061 209183 334675 342807 351974 347626 225414 224208 273950 278008 313480 318828 4314467 4639030 6574873 6412502 1151133 1190786 308173 274007 284759 288157 319890 311560 308200 313409 220052 222034 724619 688389 1546868 1503138 466113 463709 676416 681127 856099 832091 885093 889513 940676 957534 915816 1013795 2145422 2247824 1322963 1150614 745449 724506 882710 887981 934299 939292 964618 985291 1097332 1093401 5098205 5243096 40.05 71.4 1
13:55:53 2024-01-24 675830 665944 213051 209837 334384 342843 350804 347661 225031 223585 272646 278904 314207 317856 4308456 4664478 6603103 6376716 1147848 1193233 312130 272823 286248 287297 319925 310580 310295 311841 221240 222297 724914 696818 1570604 1507412 466477 459872 680815 686017 848101 828985 893194 893753 934142 946637 920984 1022726 2157539 2262076 1313370 1131481 739285 728701 885596 880235 930989 946400 975165 978033 1085301 1091049 5060583 5233718 40.05 71.4 1
13:55:54 2024-01-24 668401 667034 213051 210490 335653 342771 351938 347382 226463 223516 272682 276675 313480 319589 4308456 4582918 6603176 6403310 1132524 1185913 309936 272667 286687 288075 318958 314706 309568 312620 219745 222453 743707 698313 1560726 1493918 466513 464547 674946 686505 856706 825393 885724 896405 941926 946637 915543 1016798 2151646 2234954 1317206 1149795 739285 726122 890642 885463 927064 941287 975861 984427 1091323 1088241 5004474 5237009 40.05 71.4 1
13:55:55 2024-01-24 667224 666626 214056 209612 334710 342771 351974 348430 225763 224555 278113 278395 313515 319316 4320106 4644002 6574927 6412387 1153953 1189799 308279 274320 286311 287809 318923 311560 309135 312968 219982 221830 724619 688881 1560132 1503138 466113 464912 676968 682131 854849 832681 886392 889513 939342 957534 917118 1013074 2145422 2252845 1322963 1147340 745444 726122 882624 887981 935665 939292 965991 985178 1100147 1094247 5109145 5243096 39.95 71.4 1
13:55:56 2024-01-24 675348 665948 213725 209842 335898 342915 351618 348711 225379 223585 272682 277084 314461 320086 4320106 4669128 6612496 6384867 1151133 1189430 309214 272893 286723 287203 322018 312519 310797 313444 220267 221639 727368 691844 1562272 1511285 467211 459836 680815 685529 851153 830162 890448 894719 935540 953447 921021 1019775 2151646 2257224 1328436 1134778 741397 729350 883051 879984 931650 947069 972020 976642 1086841 1093437 5069988 5229985 39.95 71.4 1
13:55:57 2024-01-24 672385 666207 214052 210166 334375 342879 351938 346615 226113 223516 274580 278316 316095 318537 4314294 4609932 6621466 6375539 1132268 1188918 309250 272928 287235 287203 318958 312298 308235 313886 219402 222453 732679 694825 1581347 1501406 467909 462510 675481 685200 855492 825430 886392 898008 939229 946565 913182 1019775 2151646 2234494 1322786 1145707 739285 726636 890642 884170 925632 937615 976008 985903 1088091 1086703 5004587 5227522 39.95 71.4 1
13:55:58 2024-01-24 667224 666631 213729 209183 334710 342253 352010 347447 225869 224729 273768 278636 313376 319170 4310755 4637896 6556188 6406035 1157253 1194046 310991 273729 284973 291439 317960 311560 310109 311983 220123 221830 729327 688881 1556072 1503138 466520 463564 679850 682343 852998 832522 888922 888517 939655 957534 918423 1012625 2148590 2256079 1322963 1144077 744626 726636 881800 885463 935665 937543 967441 982334 1097000 1094247 5107611 5243096 40.05 71.4 1
13:55:59 2024-01-24 673905 665939 213385 209837 335898 342591 351578 349550 226219 225787 275115 277633 314321 318233 4320466 4646563 6593711 6375733 1147848 1189799 310224 272964 286248 291045 321665 310580 310109 311546 220957 222453 735665 697316 1576408 1503138 466513 459836 680851 683747 848101 828985 893105 897264 934179 946674 921674 1024337 2160918 2265286 1315253 1133165 740340 728701 885596 880308 930989 947738 974805 978033 1085301 1091049 5060583 5229985 39.95 71.4 1
13:56:00 2024-01-24 668438 666207 213060 210245 338778 342555 351686 347519 226324 223482 275652 277060 314321 320111 4311530 4562481 6613239 6387278 1135399 1189799 311166 272893 284973 291777 318958 313777 310109 313480 219899 222453 734172 698313 1562613 1491528 466777 465241 676968 686505 856706 828985 886392 898539 944707 954831 915816 1016836 2151646 2250062 1332921 1150063 741397 726636 890642 887350 927612 937543 973775 985866 1091323 1088278 5018940 5237009 40.05 71.4 1
13:56:01 2024-01-24 670039 667355 214152 210058 337812 342109 351830 349621 225816 224417 274689 278762 314286 321275 4314331 4628259 6556008 6396656 1153953 1189799 308349 273729 284973 286689 318476 311087 311051 312019 220158 222297 738651 690855 1555279 1503138 464788 465241 680851 682615 851754 832522 889146 892148 939655 955615 916966 1012625 2148590 2257224 1326801 1143264 743517 727668 882425 885463 935665 937651 968856 983774 1097332 1097384 5113363 5248460 39.95 71.4 1
13:56:02 2024-01-24 676054 667584 213402 209702 336334 342735 351191 349621 226324 225152 272717 277333 313515 318378 4317821 4636660 6584164 6380295 1144575 1189799 310659 272928 285811 291018 321717 310109 311742 311764 220612 222453 735665 697316 1567519 1503138 466777 459836 679850 686505 848703 827810 893096 898539 934841 946601 919679 1024337 2160918 2265286 1307720 1133971 739285 729387 887484 879026 930989 948408 976202 979501 1086070 1089472 5047583 5248460 39.95 71.4 1
13:56:03 2024-01-24 669541 667253 213583 210424 337583 342627 351794 347239 226078 223551 272682 275488 313515 319775 4314607 4585259 6602815 6377899 1134150 1189799 310913 272476 285815 291669 318476 313777 309856 313444 219710 222297 743707 698313 1552796 1488462 466147 465241 676931 686505 856706 827223 886392 898539 941963 954120 915816 1016836 2150117 2243688 1321044 1150063 740868 726636 890642 885463 927652 937543 973891 985903 1091323 1088204 5020220 5238512 40.05 71.4 1
13:56:04 2024-01-24 667694 667221 214223 209486 337821 342843 351974 347417 225449 224711 274580 278485 313480 319054 4311254 4629678 6570216 6401466 1153953 1186023 308349 273800 285053 291583 318476 311560 309856 312968 220158 221830 731869 688881 1564223 1503138 466113 463491 678407 682343 854886 833307 888288 892111 941664 957534 918423 1012354 2148477 2252882 1324882 1147340 745444 726122 881915 887447 936330 937543 967441 985328 1101906 1097535 5114327 5244843 39.95 71.4 1
13:56:06 2024-01-24 673533 665761 213543 210317 334675 342915 351902 348987 225816 223551 272682 278143 314426 318378 4308456 4655016 6584164 6394821 1147391 1193182 310433 272893 286804 291018 320446 311929 310109 312055 220811 221830 721719 692836 1574523 1509555 468110 459872 681818 686505 848703 830162 893297 894719 932821 952101 922365 1021997 2157776 2260368 1319020 1131555 741397 729492 885684 879749 931650 947069 974282 980615 1088405 1095979 5070690 5225978 40.05 71.4 1
13:56:07 2024-01-24 671360 668781 213756 210312 334644 342591 351794 347102 225835 223551 272646 276290 314831 319841 4302158 4583778 6602815 6377899 1135196 1186023 310695 272893 285949 291464 318476 311341 309387 313444 220088 222453 727856 698313 1575118 1489686 466513 464912 676931 686505 857190 827773 886392 897372 942630 953447 915166 1016836 2151646 2243688 1321044 1150614 740340 726636 890642 885463 927649 941844 975711 987845 1093808 1091588 4990366 5239357 39.95 71.4 1
13:56:08 2024-01-24 665461 665953 214103 209698 335653 342879 353734 347382 225449 224729 274495 278008 313515 319024 4305229 4635725 6565625 6396656 1155602 1193293 308349 273765 285560 291612 318476 311631 310073 313004 220123 221830 722625 688881 1553626 1503138 466113 465241 678888 682615 854886 833307 887656 889183 939229 955579 917002 1012625 2145502 2256079 1324882 1144077 743517 726636 883844 888162 936884 943178 970632 983624 1097567 1096425 5114914 5239081 39.95 71.4 1
13:56:09 2024-01-24 675830 665807 213508 210267 334675 342879 350517 349375 226463 223482 274969 277164 313515 318865 4308456 4627388 6574839 6368806 1144575 1186023 310224 272964 285811 291054 319961 309674 312032 313657 219745 222801 745837 697316 1565656 1501681 466777 459872 678888 683747 848703 827810 892859 897372 936903 946637 917002 1022074 2157849 2262076 1328720 1136395 741221 734418 890835 879836 930366 950423 977953 982185 1085313 1092838 5047571 5233718 40.05 71.4 1
13:56:10 2024-01-24 668025 667835 213760 209218 336631 342530 351902 347661 226463 222827 272717 278008 313480 320821 4305229 4562932 6556188 6387278 1141701 1188075 310224 273765 284707 291777 319417 310651 311422 313444 220088 223114 751877 695327 1550917 1491948 464788 464583 674982 682615 855221 830162 886392 894719 941963 957188 913145 1015314 2145422 2252882 1305691 1158856 745646 728553 888078 887276 931691 943288 972238 990824 1096048 1092664 5047812 5245075 40.05 71.4 1
13:56:11 2024-01-24 675995 667757 214092 208817 336230 344821 350275 348747 226113 223585 272646 280238 313515 318865 4311530 4649459 6518886 6375728 1165713 1189799 309719 273765 284032 291777 320446 309674 311778 312713 220123 222204 735665 690386 1567883 1505967 464788 462546 681546 680644 851153 836410 892424 889513 938232 955687 919507 1013795 2148590 2280251 1327307 1144523 745646 730773 885140 885005 936293 944846 965991 983035 1093682 1096928 5096076 5237351 40.05 71.4 1
13:56:12 2024-01-24 677822 667840 214065 209868 334702 345903 349783 347697 226884 223516 273710 278077 313585 319352 4311530 4621475 6574873 6363978 1137991 1189799 309754 273729 285846 291294 321942 309639 310109 314435 219438 223114 744298 697316 1555675 1501681 465159 461323 676968 685529 852998 829573 889146 897372 938492 946601 917118 1027738 2162294 2259669 1326801 1147302 742987 732853 890642 883746 929011 947306 976008 985202 1085154 1089436 4990289 5239357 39.95 71.4 1
13:56:13 2024-01-24 670994 667831 214393 209183 336466 342879 351618 347138 227588 223516 277756 278989 313480 320330 4305384 4567875 6546862 6377899 1151133 1189799 308099 274411 284929 291428 320161 310615 311606 314914 218720 222801 748914 688881 1553178 1501007 465119 463200 673566 681647 857688 832091 885131 893451 944744 959079 915369 1016057 2145278 2253610 1340746 1156628 745646 728664 885596 885463 931650 937651 972020 988789 1096825 1094247 5051177 5235621 40.05 71.4 1
13:56:14 2024-01-24 676852 665953 214854 209652 334410 345381 350840 348747 226182 224711 277720 278889 314461 317408 4308456 4703129 6584164 6366608 1160018 1189799 307382 274219 284973 287203 320967 309603 310579 313004 220088 222048 734172 686915 1569234 1516658 466852 459800 678617 682131 848740 833343 893096 890805 938320 957351 922049 1019626 2151537 2274953 1303953 1137977 745686 731009 880551 880308 938292 948408 967403 983072 1088127 1097274 5085167 5233718 40.05 71.4 1
13:56:15 2024-01-24 673607 667367 213765 209213 335913 345659 351618 346580 226498 223551 275161 277973 314496 315514 4302158 4627388 6626617 6366608 1140463 1187194 309285 272964 285811 287005 320967 310580 309603 314649 219402 222801 740676 694335 1560929 1501007 467909 459800 674982 684556 854886 829940 890041 899706 940787 951105 917044 1025974 2154603 2257457 1328720 1145707 741397 729637 890605 882881 928974 944588 973891 986548 1084495 1087899 4990025 5226256 40.05 71.4 1
13:56:16 2024-01-24 670674 667835 214247 209183 336195 342843 351938 347173 227683 223516 277756 278889 313008 319425 4305229 4565008 6546862 6377899 1144693 1186170 308385 273800 284170 291330 318994 311929 309639 313444 219402 223114 756638 692357 1571997 1495454 464128 463891 673919 683042 858411 832374 887137 894609 944524 957497 914340 1016208 2145278 2252882 1301133 1155019 744580 728110 888207 885559 931378 943288 973081 988864 1095271 1094247 5043969 5244987 40.05 71.4 1
13:56:17 2024-01-24 677588 665953 214393 208998 334715 344529 350311 347697 226147 224555 277720 279738 313550 318153 4308456 4686832 6556188 6377899 1159191 1189799 307347 274604 285811 290849 321003 310109 311051 313480 220123 222453 734172 688881 1562221 1518814 466513 459548 680996 684017 851647 834892 892947 894572 938085 957497 921466 1019775 2150117 2271269 1317136 1138014 744384 731526 883051 883117 935476 946556 972387 982372 1088127 1094283 5069988 5224377 40.05 71.4 1
13:56:18 2024-01-24 671699 667570 214092 210534 334671 342915 354002 347138 226533 224208 278346 277130 315226 319090 4302316 4601467 6621466 6380295 1131569 1192335 309285 273800 287163 291018 319961 311524 310945 314692 219745 222801 742191 695327 1584228 1505183 469447 463600 677404 688460 856633 827663 888847 902381 944243 946565 915166 1024663 2157547 2259282 1322963 1145707 741397 732853 890642 880345 929011 947306 973928 983103 1085301 1087935 4990101 5228160 39.95 71.4 1
13:56:19 2024-01-24 670039 667835 214397 209187 336221 342879 351938 347697 226919 223551 277953 278928 313008 320104 4302316 4567875 6546862 6387278 1150554 1189799 308314 274376 285031 291294 319641 310615 310144 313957 219402 223114 742757 692836 1606192 1501681 465450 463055 675481 681463 857614 834299 884944 893083 944671 959227 913182 1016132 2145422 2246469 1319125 1155804 746506 728184 885596 885463 931687 937579 970311 987382 1096048 1094247 5051177 5235621 39.95 71.4 1
13:56:20 2024-01-24 678585 665953 214401 209868 334176 345635 351371 347697 226182 224937 274096 278103 315951 317408 4302316 4688375 6584164 6373350 1150039 1189799 308314 273901 286727 287260 320671 310580 310144 313004 219911 222396 728969 690745 1565033 1516658 468778 459728 680741 684482 852932 831466 891789 895629 938232 956509 922365 1021231 2151646 2265707 1319020 1138014 743325 730734 882425 879685 935476 948408 972387 979264 1088127 1094283 5058148 5229985 40.05 71.4 1
13:56:21 2024-01-24 673607 667367 213405 209222 333639 345659 351938 346615 226533 223551 272682 278103 314496 315550 4308456 4608472 6651135 6368558 1133216 1192091 309285 272964 286723 287203 321674 313813 312011 314626 219911 222815 732679 694327 1628333 1505967 468463 462329 676441 686729 855492 827345 888922 903023 941890 946601 913145 1019877 2157849 2239253 1335969 1146976 738758 727668 889604 884835 926308 945064 978902 986643 1089706 1088242 4994744 5224339 39.95 71.4 1
13:56:22 2024-01-24 667451 665944 214092 209222 334746 342952 352010 348483 225990 224746 277793 278659 313515 319090 4305266 4631272 6565513 6384867 1150666 1189799 308314 273800 285596 288310 319712 313813 311166 313814 219982 222417 729327 689753 1553626 1506710 466777 464219 676931 681098 857314 837270 886243 892111 944039 955349 920958 1012391 2144981 2254012 1321044 1150100 746506 726636 884304 889476 934336 937579 968856 985941 1097704 1094283 5051177 5243096 40.05 71.4 1
13:56:23 2024-01-24 678855 665944 214428 209877 334410 345659 350768 347661 226113 224903 274641 278077 314461 317371 4311530 4701921 6602957 6377899 1151487 1187743 308967 274093 287041 286987 320528 312924 310909 313742 219982 221652 727189 691844 1562055 1515324 467909 463586 680815 685344 853576 832522 890485 896354 940156 954831 922365 1021231 2151646 2262076 1319020 1138014 743517 731257 883881 880272 935665 948408 971945 979464 1088384 1096571 5069988 5224339 40.05 71.4 1
13:56:24 2024-01-24 673607 667840 213729 209183 334375 344855 351938 347102 226621 224456 272646 277844 314461 317371 4297838 4617034 6626288 6348418 1138769 1192347 309471 273901 285775 287738 321727 312924 309931 314405 219569 223078 731902 695327 1558936 1503138 467174 462635 676858 685529 854244 829890 891311 899178 939192 946565 915606 1024589 2156241 2243688 1326801 1147065 741397 728283 889377 882876 930329 945695 978131 984427 1086841 1090555 4985338 5224339 39.95 71.4 1
13:56:25 2024-01-24 671149 667575 214401 209143 336190 342843 351902 346301 226849 223551 277953 279668 313480 319352 4301882 4587066 6556197 6366343 1148180 1190688 308244 274462 284759 288653 319783 313813 310873 314220 219367 223114 747376 692357 1584118 1500612 465450 463952 675481 682343 858411 832055 886392 893083 945475 957534 913109 1016798 2148477 2256079 1329009 1156665 744454 728701 888115 887350 931650 937615 973081 988827 1097332 1092592 5032366 5233718 40.05 71.4 1
13:56:26 2024-01-24 677445 665944 214845 208821 334680 345415 350804 347697 226147 223551 273950 280332 313515 317408 4300662 4652284 6499413 6384791 1156913 1189651 312240 274007 285646 288824 318816 311052 311488 312019 220621 222453 725581 692836 1553231 1505207 465119 464912 682728 682615 852998 833307 890670 892111 939563 955687 919642 1010878 2148202 2268502 1326801 1143264 744384 728701 883051 885463 936330 942992 969583 983774 1096825 1097384 5088799 5224339 40.05 71.4 1
13:56:27 2024-01-24 678732 668781 213535 209807 334680 342843 350239 349237 226342 223447 272682 277744 313515 318828 4305229 4631965 6584306 6348230 1147848 1192384 310735 273588 286069 288012 319925 310789 312032 312713 220528 223078 739161 698313 1561371 1506080 468110 463527 680851 685721 850334 828985 894405 898644 937567 946674 920712 1023131 2160918 2265286 1305837 1136395 740868 732842 889377 879026 931650 946592 976739 982334 1088384 1094627 5053611 5227522 39.95 71.4 1
13:56:28 2024-01-24 672381 667835 214065 210494 334680 342879 353408 347661 226656 223585 272646 277136 314936 319054 4305229 4616672 6631187 6376716 1135196 1192384 309936 273729 287567 287297 320410 313813 309967 314399 220088 222957 732119 693830 1583234 1509980 469348 463200 675938 686729 856706 828985 887962 899632 943462 946601 915816 1025356 2157776 2247824 1303953 1147340 741397 729387 890870 885463 930329 945731 979599 985903 1088112 1090242 4994744 5233718 40.05 71.4 1
13:56:29 2024-01-24 671662 667831 214397 209152 336666 342879 351902 346580 227553 224520 277953 281152 313480 320330 4305229 4569860 6560825 6376716 1141701 1189762 311529 274148 284937 288788 319559 311270 310073 313921 220088 223114 732679 696320 1560620 1490851 466113 465241 678407 685529 857314 831931 888922 897901 944671 957534 913145 1019775 2149844 2261459 1323140 1153376 743517 728701 890642 887985 931650 937651 972396 990980 1096825 1094174 5040573 5233718 40.05 71.4 1
13:56:30 2024-01-24 673093 665643 214397 209187 337473 344892 351618 349800 226113 223585 272682 278950 315068 320330 4320106 4633526 6527890 6387009 1160002 1189799 309471 274007 284866 287146 319665 313505 311997 313301 220811 222453 735665 692340 1555894 1508117 465119 459872 681818 681647 851153 837004 894405 890811 938232 955687 924789 1016037 2151646 2277722 1324882 1139943 746506 732599 881370 882881 940202 947069 967441 982334 1090514 1100656 5079394 5233718 39.95 71.4 1
13:56:31 2024-01-24 677826 668312 214211 209842 334609 346148 351335 347138 226849 223551 272682 279006 315951 319061 4311034 4624661 6612142 6366721 1140402 1185987 310153 273729 285962 291258 322741 312224 310797 314399 219745 223114 727641 696320 1550658 1503138 466513 459800 676968 686017 852998 830162 890448 897679 942593 946637 917118 1026086 2157849 2252882 1328720 1147340 742987 730456 889462 882218 928974 947069 975970 984465 1086841 1090242 4991178 5229709 39.95 71.4 1
13:56:32 2024-01-24 669642 667826 214242 209269 336702 342879 351902 347697 226849 223516 275005 280080 315951 320264 4307953 4550229 6551525 6384905 1136742 1186354 311166 272928 284830 291777 318923 312777 310109 313122 220088 222765 734172 698313 1547567 1488735 466243 465241 678888 685200 856706 830162 890190 897336 944707 957534 913182 1018237 2151646 2252882 1338790 1151699 745444 728701 890981 887981 930329 937615 974469 988827 1094458 1091049 5033348 5224339 39.95 71.4 1
13:56:33 2024-01-24 671113 667102 214251 209837 337754 342843 351902 350288 226361 225787 275005 278775 313410 321165 4311034 4634060 6518842 6387278 1163891 1193071 309683 273765 284032 286746 319925 309639 311742 312933 220123 222453 724914 690386 1547644 1506342 465119 463952 681818 682615 852858 836374 893096 892111 938492 955651 922329 1016798 2150117 2277722 1303247 1138014 746581 732636 881370 881593 938598 948408 968129 982334 1091287 1100496 5079394 5233718 40.05 71.4 1
13:56:34 2024-01-24 674877 668308 214247 209837 336759 346419 351578 347412 226744 223482 275115 278291 314356 315370 4303197 4608657 6602790 6356407 1140070 1185146 309971 273765 286898 291428 321644 309639 311559 314399 220088 223114 761399 697814 1556469 1503138 466513 461683 680301 686505 851717 830162 893059 898681 938923 952065 918423 1026124 2154708 2259282 1328720 1145707 741397 731563 891973 881557 929011 948408 976739 987026 1085301 1091049 5004436 5231562 40.05 71.4 1
13:56:35 2024-01-24 669651 667840 214147 210480 339258 344565 351794 348568 227219 223413 274689 279528 313376 320638 4305229 4537267 6546862 6377622 1140885 1186354 310948 273956 284937 286746 319665 311524 310579 312718 220123 223114 742191 696320 1547828 1493918 466445 465241 677927 685529 857923 831931 889679 897264 944707 957534 913145 1016836 2147064 2256079 1327053 1156665 745646 728701 889377 888612 931650 937651 974193 990980 1096825 1094247 5038172 5237009 40.05 71.4 1
13:56:36 2024-01-24 679301 668365 215119 209004 336551 345794 350697 349094 226431 224764 274689 280416 313515 318792 4308456 4677713 6518278 6375728 1160566 1189799 309683 274148 284466 286698 319665 310571 312068 312968 220123 222453 735665 692357 1544632 1507412 465450 464912 681818 682615 853464 835744 891752 892111 937829 955723 922093 1016761 2151646 2277722 1311448 1141262 746586 732636 881370 882255 939536 947069 967441 982334 1089706 1100103 5079394 5238987 40.05 71.4 1
13:56:37 2024-01-24 678695 668740 214254 210030 336868 346565 351438 347203 226709 223551 272682 278659 314461 318074 4305229 4615402 6631464 6359141 1137954 1189799 309971 273765 286172 291206 321906 309639 310144 314399 219402 223114 748914 696320 1553594 1503138 466477 459836 677367 686017 853034 830162 889912 897679 941657 946674 917118 1026124 2154708 2252882 1326801 1146523 742456 729542 888686 881713 929011 947069 975276 986319 1085301 1091511 4997522 5235132 39.95 71.3 1
13:56:38 2024-01-24 670527 667799 214250 209383 336560 342663 351758 347661 227394 223551 277989 279703 315951 320147 4299090 4563506 6546862 6366291 1137629 1189799 311639 272964 284937 291777 318923 311524 310109 312754 220088 222453 732679 697814 1551695 1491800 466777 465241 678407 683747 857923 830162 887137 898539 944707 957534 913182 1019049 2150117 2252882 1332921 1152556 743517 728184 890642 888612 930329 937651 972888 988827 1094494 1094315 5035523 5231670 40.05 71.3 1
13:56:39 2024-01-24 671987 667279 214214 209702 336697 342807 351618 349765 225835 225787 274921 278784 313445 321275 4304875 4635153 6509561 6375728 1158908 1189799 309250 274184 284973 287099 318923 311297 311997 313224 220811 222453 735665 691844 1554811 1503138 465450 465241 681818 682615 853464 834524 891789 893451 939192 961166 922167 1015314 2151646 2277722 1330965 1143264 746586 733674 883051 884207 940870 947738 967441 981353 1094511 1103906 5099069 5235411 39.95 71.4 1
13:56:40 2024-01-24 677129 667725 214211 210166 335689 344892 351371 350185 226849 223482 272752 278181 314207 319024 4305229 4618115 6565513 6366570 1144575 1189799 311166 272928 286400 291294 319925 311306 312032 312055 220776 222957 730626 698313 1569109 1503138 467578 463891 681818 686766 851153 829573 895717 899992 939563 952065 922402 1023131 2160918 2268230 1332558 1134778 740868 732641 889719 880345 931650 946628 978576 984203 1090732 1095979 5047621 5225978 39.95 71.4 1
13:56:41 2024-01-24 671359 667367 214101 211037 337510 342735 354002 347626 226849 224208 272682 277508 315201 319389 4295850 4583778 6602815 6366329 1128740 1189799 309998 273765 287936 287607 319701 311560 309170 313957 219899 222801 740891 697316 1564274 1503138 470453 464912 676931 687776 857923 827810 888697 900987 944671 952065 915816 1020151 2154708 2240842 1328436 1147340 740440 728184 889462 885472 930329 947306 981174 990830 1094585 1089710 4985555 5224339 39.95 71.3 1
13:56:42 2024-01-24 669688 668520 214790 209597 335689 342879 351974 346615 226570 225496 278186 278889 314461 320067 4299090 4608189 6556188 6373350 1152308 1189799 308314 274184 285481 291705 320446 311560 309135 314399 220088 222453 735212 688389 1553166 1503138 466777 463956 677447 682615 858411 836374 888922 894719 944744 955615 916966 1015351 2145502 2252882 1328001 1149795 746506 726636 886401 890397 939353 943288 969434 987253 1103858 1100422 5105495 5229514 39.95 71.3 1
13:56:43 2024-01-24 675486 665948 213725 210530 334710 344892 351614 349621 225449 224555 272717 277182 313550 319083 4299090 4644995 6584164 6373350 1145721 1186170 310224 272893 286494 291018 319961 310615 311015 311764 221156 222297 734172 697316 1555482 1507412 468110 463200 682514 686766 848740 830162 895717 898008 935576 954156 921509 1023131 2160918 2266893 1315253 1133165 742456 732816 889565 883746 931650 948372 975861 982185 1086657 1095979 5047571 5224339 39.95 71.3 1
13:56:44 2024-01-24 669724 665948 213765 210908 335724 342807 352010 347661 226498 223551 273292 277177 313550 319841 4295850 4561744 6593738 6373350 1133540 1189799 311166 272702 285811 291294 318476 311560 309856 313444 219934 222488 732679 698313 1560132 1491294 466513 465241 677927 685758 857923 829573 888288 898717 944671 956181 915816 1019499 2151646 2244626 1319125 1153864 743517 728664 893180 889243 929704 944625 977255 990116 1094421 1091049 5018864 5229985 40.05 71.4 1
13:56:46 2024-01-24 671662 668479 214393 209842 337745 342807 352010 349249 226113 224520 272682 278819 313008 321312 4302158 4621973 6509561 6375380 1156642 1189799 309250 274184 285811 291849 318476 311560 311523 312055 220776 222453 738651 691242 1553231 1507412 465159 465241 682301 684556 854886 834561 890717 894719 939229 963921 922365 1013833 2151401 2264315 1303953 1145632 745646 728701 885140 890662 938292 944625 970274 983066 1098897 1099874 5098205 5235411 40.05 71.4 1
13:56:47 2024-01-24 673607 665944 213756 210170 334710 344892 351974 350329 226498 223551 272752 278008 314968 319127 4299090 4627388 6565760 6366608 1144906 1189799 311166 274378 286723 291054 320221 310651 311960 311764 221346 222801 732679 697316 1560082 1506342 467983 463564 682786 687776 848740 830162 895717 900666 935540 954831 923749 1027004 2166926 2268928 1340235 1135144 741397 733896 889340 885005 933636 946556 973891 981316 1086552 1094210 5041772 5224339 40.05 71.3 1
13:56:48 2024-01-24 669218 667367 213394 210196 336737 342807 352010 347697 226691 225787 273971 277979 313515 321275 4299090 4543936 6556188 6366608 1133577 1189799 310411 272893 286687 291777 318699 311631 310109 313957 220123 222801 732679 698313 1557489 1493918 467946 465241 677927 687289 857960 829890 888288 899706 946754 957867 918067 1022074 2154603 2240805 1340746 1153902 741397 728627 889462 887981 927658 942992 978651 988752 1094494 1087899 5013555 5226256 39.95 71.4 1
13:56:49 2024-01-24 668438 666895 214397 209842 336702 342771 352010 349519 226147 224746 278222 278659 313515 321275 4299090 4618115 6528212 6384867 1153953 1189799 309214 273765 284973 287832 318030 311596 310109 313444 220158 221830 723169 690082 1556943 1503138 465817 465899 679850 682657 855492 834561 887846 895862 943536 960817 921039 1016245 2151537 2256461 1324882 1147302 746506 726636 883051 886581 938355 937615 968893 983066 1100577 1097000 5093046 5226256 40.05 71.4 1
13:56:50 2024-01-24 673607 665939 213760 210352 336750 342915 351087 349800 225798 223516 272717 277169 313550 318378 4295850 4628370 6584164 6366608 1145721 1188918 310188 272928 286284 291018 319441 310580 310615 312055 220873 222141 732679 694335 1571497 1506710 467946 464643 682301 686766 851153 832374 896570 899433 935430 954685 922255 1025613 2162388 2259282 1322786 1130714 741397 730740 888078 881557 933636 946556 976202 981353 1086841 1094247 5051177 5216890 40.05 71.3 1
13:56:51 2024-01-24 670039 665948 213765 210894 334750 342879 352010 347697 226498 224491 272752 276761 313550 319389 4294761 4605009 6612140 6348418 1134830 1188955 309285 272964 286831 287203 320446 311052 309603 314435 219934 222801 730063 692836 1570372 1503138 469348 463200 676452 689441 857800 829705 891461 903666 944915 952452 916800 1027852 2157812 2243688 1328720 1147340 742987 729464 890735 884927 930329 946996 979637 987382 1088384 1090278 4987616 5224339 39.95 71.3 1
13:56:52 2024-01-24 673340 668299 214401 209222 336466 342952 351902 346094 226849 223620 277793 279703 313515 319352 4292688 4570164 6537537 6366608 1141701 1182666 310695 274184 284702 286959 319961 311087 310579 313921 220123 223114 748703 695327 1552785 1493269 466113 466600 678850 686157 858448 833706 890190 897005 945025 957497 914981 1019775 2151646 2252882 1317206 1151736 743517 728701 890981 889095 930989 937687 973161 988864 1096554 1093437 5019375 5228160 40.05 71.3 1
13:56:53 2024-01-24 669688 665948 214397 209877 337281 342843 351371 349800 226147 224555 272682 278971 313262 321312 4299090 4608583 6509561 6373350 1160566 1189799 309679 274184 284103 291546 320410 310580 312032 312968 220158 222801 735665 690386 1566491 1510382 466777 464657 682712 682541 853539 836856 894792 893082 940861 962488 922402 1015314 2151125 2259282 1326801 1144077 744384 728553 884968 885463 935512 945064 973081 983066 1098083 1097384 5098205 5229985 39.95 71.4 1
13:56:54 2024-01-24 675449 667529 213796 210170 335715 344892 351938 349836 226849 223516 273552 278077 313550 319352 4299090 4605272 6574839 6359440 1141625 1188075 310695 272964 285846 291294 319477 312580 312068 313004 220123 222801 748914 697823 1571084 1501980 468110 462365 680332 687971 852326 830088 894256 899817 938232 952101 919716 1025651 2159383 2265286 1328720 1138014 741397 733748 890642 879026 931654 946628 978205 983774 1085301 1093437 5033234 5210567 40.05 71.3 1
13:56:55 2024-01-24 670076 667840 214101 210890 334750 342879 351722 347417 226498 223585 272717 276902 314023 319389 4289725 4568024 6603127 6373350 1132769 1187233 310948 272476 286369 291499 318476 311596 309674 313957 219911 222971 734172 698826 1582774 1493158 467799 466559 678850 688460 859752 830162 888288 901209 946222 955154 917118 1022726 2151646 2243140 1287713 1147340 740340 727668 889389 885559 927658 944396 979637 988864 1094223 1089012 5000577 5220613 40.05 71.3 1
13:56:56 2024-01-24 668855 665948 214401 209691 336195 342843 352010 348747 226147 224590 277902 279250 313550 319841 4288389 4610974 6546862 6366721 1148952 1182630 307878 273800 285619 291089 319701 313813 311166 314626 219911 222971 725581 688389 1577735 1506710 466777 464401 678368 682504 857960 836410 886392 896282 944487 955579 916966 1016798 2147892 2250062 1319125 1153376 746506 728184 885601 889875 934336 937579 973081 988789 1097604 1096607 5048981 5226256 40.05 71.3 1
13:56:57 2024-01-24 674841 667360 214393 210459 334680 345903 351335 348430 225955 224937 278186 277744 314936 317856 4295850 4670429 6593717 6359141 1151133 1189799 309719 272928 287773 287967 320646 314210 310802 313557 220670 221688 721471 692836 1551824 1516009 469447 463855 682786 685721 852998 834818 896570 896968 938232 956181 928672 1022330 2157776 2262039 1330320 1136395 744454 732883 885559 881593 936802 946556 973853 981634 1088127 1097783 5068296 5218036 39.95 71.3 1
13:56:58 2024-01-24 676863 667826 214247 209842 335680 346393 350517 347382 226814 223551 272682 278042 314426 317371 4292786 4609486 6621385 6349763 1140070 1189799 312646 274320 286199 288274 321656 312039 310944 314477 219947 223706 737645 696822 1552440 1501681 467211 459836 678888 686430 855492 830162 893096 899955 940713 956509 918303 1028357 2156316 2265286 1330639 1144077 741397 733720 889352 880308 930329 946556 979599 985903 1084993 1094210 5018016 5224339 39.95 71.3 1
13:56:59 2024-01-24 671987 668786 214401 209687 337482 342879 351974 348711 227553 223551 272717 279849 313515 318988 4292964 4542632 6546862 6368520 1142000 1190614 313016 274356 284920 288824 319559 311453 310873 313742 220718 223549 731902 696320 1563224 1493918 466113 464620 678297 686017 857923 832522 890190 896257 944671 955579 913145 1016836 2148316 2256079 1327053 1155842 744384 728701 889377 887981 931650 942955 973124 990980 1097604 1094247 5026023 5224339 39.95 71.3 1
13:57:00 2024-01-24 675491 665944 214061 208496 336466 344855 350522 348711 226113 224300 277989 280129 313008 319316 4291687 4618115 6499413 6384867 1157742 1190720 309794 274462 285703 288418 318299 311453 310402 312790 221324 222453 729327 690361 1554021 1507967 467211 466229 681818 684556 855492 836548 890448 894719 939229 961130 920853 1013795 2148477 2268502 1303953 1144077 744454 728701 885222 887350 935476 945731 970274 985178 1095645 1098938 5088799 5220613 40.05 71.3 1
13:57:01 2024-01-24 677445 665948 213765 209842 335715 342915 351371 349800 226656 223482 272717 277973 313550 319316 4295573 4618115 6570216 6375380 1141701 1190688 311024 273588 286306 288653 319783 312924 311961 312019 220621 222765 740676 698826 1547723 1503138 467542 464583 681818 687359 851153 829573 895829 899632 938232 952065 922365 1024626 2160918 2268502 1307720 1136395 740868 733155 889377 880345 931650 946628 976702 982334 1088112 1094247 5032366 5214960 39.95 71.3 1
13:57:02 2024-01-24 668062 667840 213539 209877 337492 342843 352010 347733 226498 223551 273552 278155 313515 321048 4292786 4540707 6574873 6376716 1132268 1190786 311461 272823 286544 291696 320330 311596 309856 314435 220612 223078 724914 698313 1559087 1492858 467946 466559 678888 687252 857923 830162 888922 901305 946084 956181 917118 1019775 2151372 2238135 1330639 1150063 741397 727668 892245 889243 929011 937651 979599 988789 1094494 1091328 5004150 5220613 40.05 71.3 1
13:57:03 2024-01-24 669381 667150 214056 209842 336737 342530 351974 349519 226113 224555 278186 278624 313550 321312 4292786 4616502 6546291 6375577 1155434 1190688 308208 274113 285775 291294 319477 313740 311606 312718 220123 222453 733741 688389 1546396 1507953 466513 465241 678888 682615 857923 836967 888922 891927 944744 955651 922365 1013833 2150117 2256079 1326801 1146523 746506 727668 884304 888144 938255 937651 970274 984465 1100491 1098938 5098205 5218036 39.95 71.3 1
13:57:04 2024-01-24 676483 665948 214096 210534 334680 345415 351614 347697 226113 224903 272717 277130 314936 318378 4289725 4675106 6593434 6348154 1150591 1189799 308314 273765 287800 288258 320932 310580 311015 313701 220123 222141 728618 691844 1561566 1516658 469348 462510 681818 686017 852998 832091 893769 898539 939306 956181 925062 1024337 2151646 2262076 1353668 1138014 744384 732636 883304 880350 935476 946592 974469 982334 1091016 1096607 5053361 5211241 39.95 71.3 1
13:57:05 2024-01-24 671662 667354 214401 210569 334635 342915 351974 347138 226498 223585 278149 276679 314461 318378 4296721 4611969 6621888 6348140 1137954 1188918 310149 273658 285793 287203 321003 310326 309639 314626 219841 222453 740676 694335 1551916 1501681 469447 459872 676968 686505 855492 830162 891311 898681 943334 946710 915816 1025393 2156241 2243688 1328720 1147340 741502 729387 890642 885463 930989 945731 981457 987382 1088384 1091012 4961406 5211241 39.95 71.4 1
13:57:06 2024-01-24 671987 667115 214388 209222 335724 342879 351938 346372 226535 223585 277683 278889 313480 319775 4301160 4543639 6546751 6366721 1134150 1187403 311603 272928 284973 291777 318441 313592 310549 312356 220088 222453 731186 698313 1547987 1491037 466777 465241 678888 683784 857923 830162 888922 897042 946084 957534 916845 1019775 2150117 2247824 1327053 1151736 742987 728184 890981 887981 931650 937687 973853 988864 1094494 1094516 4990176 5218036 39.95 71.4 1
13:57:07 2024-01-24 668025 665948 214393 209682 335724 342843 353712 348711 225798 224555 274580 278679 315951 319061 4298729 4603483 6546587 6375539 1150311 1188918 308314 273765 285596 288215 318994 311560 308235 313921 220123 221830 724619 688389 1551247 1505967 466183 465241 678888 682615 857923 835781 888288 893414 944840 955651 916966 1016798 2145422 2252882 1322963 1150100 746506 726636 884557 890994 935476 937615 970274 985941 1100221 1097384 5047697 5224339 40.05 71.3 1
13:57:08 2024-01-24 676435 665948 214393 210166 334644 344928 351618 347697 226219 225775 274580 278353 315051 317711 4298527 4679116 6574839 6348140 1153390 1189799 307948 274184 286365 287203 320932 310544 310144 313444 220088 222453 730063 687897 1556834 1516658 469447 462510 679850 684556 850512 834561 895289 894719 939563 955579 921058 1022876 2151646 2266932 1332558 1138014 746716 733311 883170 880464 938204 946592 973081 983774 1091287 1098938 5062753 5216890 40.05 71.3 1
13:57:09 2024-01-24 673607 668994 214101 209687 335913 345415 351650 347376 227063 225787 275115 278291 315271 317263 4301601 4610974 6621888 6354606 1138769 1184343 309719 273800 286338 287207 320967 311087 309639 314878 219899 222801 731186 694335 1558936 1503138 469348 462510 675974 685200 855970 831931 889815 899992 941963 946674 915816 1024626 2154708 2239253 1413371 1147340 740868 728361 890642 885463 931650 945731 979637 987382 1089706 1087899 4968569 5214960 40.05 71.4 1
13:57:10 2024-01-24 668062 665948 214397 209886 338539 342663 351686 348879 226709 224799 274495 279777 314321 319855 4295850 4586633 6546845 6365893 1147028 1189065 308349 274184 286773 291411 318994 311052 310144 314914 218755 222957 718477 690386 1585838 1501007 466113 464583 674982 682615 857960 833307 886392 893716 946932 955723 915816 1016074 2142373 2250062 1321044 1155842 746506 727360 888207 888078 934336 937615 973081 990274 1097604 1096607 5041772 5225980 39.95 71.4 1
13:57:11 2024-01-24 676561 665625 214826 210030 336795 345794 350697 348323 226551 225461 273512 278679 314321 318491 4295850 4674805 6565513 6354606 1156716 1189799 307382 274184 285093 287427 320967 309674 311051 314392 220123 222488 727856 687897 1564770 1516658 467211 462510 680332 682615 852363 834598 895466 894719 938232 955579 921021 1022036 2150117 2271269 1313370 1138014 744109 731563 883051 880322 936839 946556 973081 983774 1089706 1097384 5060583 5216305 39.95 71.3 1
13:57:12 2024-01-24 673636 667620 213923 210350 336863 344747 351830 346995 226324 223447 274689 277173 314207 318342 4295007 4599570 6602815 6349763 1135526 1188075 309250 272964 285681 287001 321392 310109 309639 313957 219402 222801 740891 694335 1554481 1501007 467946 459872 676452 685529 854886 830162 889183 897372 941963 950958 915816 1024626 2154708 2243029 1328720 1146523 741397 728343 890274 884207 930329 945731 979637 985941 1087612 1087899 4968832 5222033 40.05 71.3 1
13:57:13 2024-01-24 671002 667757 214622 209082 337821 344479 351722 345432 226675 223516 277683 278889 314769 318573 4292786 4560239 6518886 6363978 1144537 1183400 308349 274184 284702 291015 318958 310580 310144 314435 219096 223721 744298 692357 1585965 1498166 466113 465241 674946 682615 857923 832128 888288 893753 947426 955651 915816 1016074 2142049 2252634 1329009 1156665 744983 728701 889377 887981 931650 937687 973081 993139 1097604 1094247 5039134 5227932 39.95 71.3 1
13:57:14 2024-01-24 675490 665839 214219 209082 337068 342699 350275 349273 226147 223551 272457 279884 314033 319352 4289725 4620050 6490066 6366608 1155602 1187194 308349 272964 285574 291813 317960 310651 311051 312019 220123 222297 734172 690855 1551650 1506080 465122 466229 682301 684556 854886 834561 890522 894719 939265 962560 922402 1016836 2148590 2271269 1337282 1142451 747650 731563 884304 884835 938204 948651 967441 982372 1094494 1101909 5084501 5225978 39.95 71.4 1
13:57:15 2024-01-24 679703 668479 213883 209842 335680 345903 349783 347376 226605 223482 272646 277973 313515 318153 4296026 4599570 6574901 6325812 1140501 1189065 310224 272964 285610 291001 320704 315073 311523 313480 219780 223114 744298 697316 1552796 1503138 467211 462510 678888 685721 850549 830162 893236 899669 937829 954831 916966 1026198 2151646 2262129 1328720 1144077 742456 732760 888723 881124 930329 946556 978168 987883 1086858 1094315 5011305 5212818 40.05 71.3 1
13:57:16 2024-01-24 669124 667835 214401 209656 336733 342843 351614 347697 226656 227464 272717 278854 315463 320674 4283612 4531275 6546862 6348381 1131962 1186391 311166 272646 285846 291366 318441 311560 309891 313701 220088 222694 732679 698313 1571377 1489234 467946 466229 677927 687289 857960 828985 887656 902344 946754 956181 917118 1019775 2154708 2243688 1324882 1150100 741397 727711 892245 889243 929011 944588 980013 990508 1093535 1091328 4995236 5214960 39.95 71.3 1
13:57:17 2024-01-24 670039 665944 214072 210253 336737 342253 351902 349273 225798 223585 274386 278291 313515 321048 4283414 4618797 6509561 6348381 1152271 1188955 308385 272964 284973 291089 319384 311560 310766 312090 220158 221830 732270 688881 1546474 1512916 466550 466229 680851 684556 855492 834150 889146 894719 941297 961166 921021 1013558 2145539 2259282 1326801 1141649 745444 727255 884557 887165 938959 947306 972275 985141 1097604 1097237 5089609 5216890 39.95 71.4 1
13:57:18 2024-01-24 676173 667794 213685 209842 334680 342952 350840 349321 226324 223171 272717 277164 313515 318378 4283414 4608843 6556188 6350075 1141314 1182630 311166 272893 285846 290813 318994 310362 311051 311225 220193 222453 732679 698313 1559989 1503138 467983 464583 682786 688423 851153 830162 895717 900028 936903 954563 922439 1024626 2157849 2266893 1315253 1133971 741397 732853 890200 885991 934299 950423 975861 980786 1088219 1095979 5032366 5209094 40.05 71.4 1
13:57:19 2024-01-24 667684 665953 213095 210343 335715 342663 352010 347138 226182 223551 272752 276290 313293 319841 4280360 4546741 6560840 6348381 1128703 1182703 309936 272704 286759 291294 318476 311596 309639 313957 219745 222453 732679 698313 1546011 1497523 469385 464985 677447 687776 857960 828985 888922 903939 946084 954831 917118 1021268 2151646 2239253 1326801 1151081 742987 730143 895095 889243 929043 944251 978715 990937 1094274 1090555 4994744 5216890 40.05 71.4 1
13:57:20 2024-01-24 666055 665482 214147 209732 334750 342807 352010 348747 225483 224474 277756 278008 313515 320330 4282214 4601622 6537537 6368558 1150666 1188075 308349 273765 284973 291089 318030 311596 309639 313004 220158 221830 724619 688881 1551254 1508229 466550 466229 678888 684070 855492 836732 887846 894085 941963 955651 919544 1013112 2148590 2260031 1328720 1147796 745646 728701 885140 889875 939665 944625 970162 983029 1100491 1090793 5094565 5211241 39.95 71.4 1
13:57:21 2024-01-24 674105 665985 213689 210166 334680 342915 351299 349765 226463 223482 272717 277130 313515 318342 4286471 4618115 6565535 6349763 1142943 1182593 310877 272893 286213 286916 319406 310073 310544 311510 220123 222297 732679 698035 1556834 1503138 467909 463855 681818 688386 848703 830162 895717 898317 935540 953410 922365 1023094 2160715 2269330 1324882 1135144 741397 731812 889340 885360 934262 950423 975861 979501 1088384 1095979 5033234 5204474 40.05 71.4 1
13:57:22 2024-01-24 673607 668516 214206 209807 335659 344892 351866 346059 226270 223551 278434 278199 314426 315478 4286471 4594076 6598252 6330110 1135196 1186318 308349 272928 285641 286803 320410 310073 309568 314399 220982 222765 739161 692836 1551650 1508903 469311 463586 675938 686505 855492 830162 888477 902218 941926 946601 916296 1026233 2160629 2257570 1326801 1147796 743517 732579 890726 885005 928937 945731 977601 987845 1088347 1091328 4982092 5205582 40.05 71.4 1
13:57:23 2024-01-24 670637 667358 214393 209139 336186 342879 351830 346580 226884 225521 278113 279673 312790 319316 4278865 4530936 6542180 6359141 1131962 1186046 311166 272476 285574 291705 318441 310833 310282 312968 219710 222765 732679 697316 1579488 1488661 466513 465241 678407 685721 857923 830162 888288 898681 946084 959227 918029 1022036 2151537 2244626 1311448 1153902 743517 728627 891910 889243 928974 941807 975970 988011 1094494 1091012 5011757 5214960 39.95 71.4 1
13:57:24 2024-01-24 669313 665907 214206 209807 336702 342494 351866 349237 226113 223551 278113 278051 312503 320821 4286194 4607176 6504798 6359141 1153916 1184343 308349 273729 285538 286689 317035 310580 310544 312019 220123 222141 727856 690855 1557660 1505967 466777 464183 681818 685256 854849 833307 890448 897545 942148 962178 921039 1016208 2148440 2259669 1326801 1144523 745975 728701 883677 887990 938292 942955 970274 982991 1100577 1098938 5096076 5224339 40.05 71.4 1
13:57:25 2024-01-24 673335 665944 213385 209842 334715 342915 351335 349519 226147 223482 272682 277729 313515 317681 4286471 4601963 6560870 6349763 1142943 1188038 309940 272858 285811 291223 319665 309674 311488 311474 220515 222453 742191 696818 1560096 1501681 467909 463891 682301 686729 851153 832109 896570 902344 938122 953802 922218 1027080 2160477 2268502 1334477 1134778 741397 731536 890012 881557 931650 946592 978538 984476 1088384 1093401 5032366 5205582 39.95 71.4 1
13:57:27 2024-01-24 667684 667277 213359 210490 336702 342771 351974 347661 226498 223585 272752 277130 313515 320330 4289725 4543936 6556188 6348343 1129282 1187159 310188 272476 286831 291258 318476 313813 309135 312647 220088 222765 727856 698313 1538950 1493918 469348 465899 677927 690423 860899 830332 888884 902158 945900 956509 918075 1021809 2154708 2240842 1328720 1151081 742456 728701 892245 887990 929630 944625 979599 988827 1094494 1088204 4975933 5208549 40.05 71.4 1
13:57:28 2024-01-24 667684 665944 214424 209802 335645 342879 351506 345574 225955 224868 274872 278594 313008 318828 4280360 4593184 6542180 6359141 1147848 1181683 307813 273765 284937 291633 319665 310580 308270 314399 219402 222453 725581 687897 1559247 1501681 466777 464620 677367 684505 860362 837270 886243 894572 946073 962970 919534 1016761 2142373 2250732 1321044 1155842 746506 728701 885596 889877 935665 937579 973081 988827 1097332 1097384 5022961 5214960 40.05 71.4 1
13:57:29 2024-01-24 676742 665953 215005 209178 334680 345415 350558 347697 226147 223585 273563 278610 313515 315198 4283414 4675106 6537493 6330110 1158291 1188038 309930 274184 284666 287203 320410 311818 310579 312019 220515 222453 734172 686915 1578314 1519037 466777 462184 681781 681984 852326 837270 894219 894354 938085 955579 922365 1019775 2150960 2277722 1321044 1140449 747136 733528 883051 882881 939536 947738 970274 982334 1089706 1099717 5060583 5201869 39.95 71.4 1
13:57:30 2024-01-24 674832 667506 214065 209178 335918 345659 350804 345574 226463 223516 278076 277744 313480 315478 4280360 4591308 6593605 6311985 1135437 1186318 309719 272893 285574 287220 320896 311892 310073 313086 219214 222957 740676 696822 1550859 1506080 468110 459692 678368 686505 856007 832485 893372 899817 941926 946601 918423 1025974 2154708 2248466 1328720 1146976 742987 729423 890642 884170 931654 945731 978865 985866 1088384 1089436 4966527 5199063 40.05 71.4 1
13:57:31 2024-01-24 667684 668520 214065 209178 336195 342807 351902 347382 226849 222827 278113 278624 312537 320067 4280360 4526123 6532834 6349763 1133540 1186318 310913 272667 285231 291561 317960 311052 309603 312968 219876 222743 732679 698826 1551650 1493158 467776 466522 679333 688460 857886 830162 888922 899632 946222 957188 918423 1021959 2151646 2239653 1326801 1150614 741397 728184 893511 889243 928316 944360 979599 988864 1095776 1087899 4982859 5205582 39.95 71.4 1
13:57:32 2024-01-24 668173 665944 214206 209842 335645 342253 351974 348711 225414 223585 274982 278601 313480 320294 4275500 4598824 6528212 6348343 1147848 1188918 307807 273729 285574 291258 319441 313813 311129 313670 219876 222239 723169 688389 1549572 1506710 468110 465095 678741 683959 857923 836967 888922 896282 944524 955615 918303 1013833 2152794 2252882 1326801 1147340 746506 727668 884304 888144 937503 937615 972387 985165 1100491 1098938 5088799 5214960 39.95 71.4 1
13:57:33 2024-01-24 675348 667367 213544 210499 334680 342915 351866 349237 225137 223516 272682 276902 313515 318117 4280360 4624100 6556188 6348532 1145721 1182593 309719 272893 287332 287868 319676 312986 309896 311876 220670 221688 723169 692836 1562869 1511702 470193 463855 682786 685758 851547 833595 896174 903171 936903 956181 925993 1022330 2154708 2258835 1322786 1133165 742456 730972 885596 882218 935439 946556 973891 979501 1088384 1094315 5042748 5208549 39.95 71.4 1
13:57:34 2024-01-24 676078 667840 214251 209868 334680 345659 350517 346059 226814 223551 272646 277973 313480 315478 4283414 4596830 6597976 6331005 1135196 1188038 309976 273517 285864 287832 320682 312039 309967 313742 219262 223078 731186 695822 1552489 1503138 466513 459836 677927 686356 855492 830162 890448 898644 940713 953975 916929 1026161 2151646 2259282 1305837 1144077 741397 732728 890735 879763 929011 945854 976739 985165 1083419 1089472 4987616 5196203 39.95 71.4 1
13:57:35 2024-01-24 667684 665953 214065 209187 336195 342807 351618 347661 226849 222792 277720 279445 312537 319841 4272741 4524504 6556188 6349763 1130902 1188884 312573 272646 286544 288012 318335 311417 309714 313265 219947 222729 731186 698313 1550072 1490888 468646 464985 678850 687216 857923 828985 887656 902381 946084 956181 917062 1020502 2151372 2239253 1303953 1150614 741397 727668 892245 888212 927621 937651 979599 988827 1093682 1090555 4985338 5205582 40.05 71.4 1
13:57:36 2024-01-24 666667 665953 214101 209213 336155 342771 351974 348747 225171 223585 277916 278073 313262 321048 4283414 4607363 6509561 6370815 1157742 1187853 308208 272858 284866 288017 316894 312101 309931 311876 219982 221830 721719 688389 1550509 1503636 467367 466229 680851 684070 855970 836080 889146 894719 941260 961130 920712 1013833 2145422 2259282 1328720 1144077 745444 728701 884304 887350 938168 945064 970311 982991 1097269 1096964 5079394 5214960 39.95 71.4 1
13:57:37 2024-01-24 675755 665953 213729 209652 334715 342879 350840 348992 226113 223171 272682 277551 313480 319120 4280360 4599570 6546862 6356782 1141701 1190688 310553 272787 288134 287738 319783 312924 311706 311546 220123 222453 740676 698324 1551111 1505006 467909 464583 682675 688950 851153 830162 895717 901305 939292 953447 922439 1024626 2157849 2265286 1334477 1135586 740868 732599 890642 882881 931650 946628 976045 981278 1088384 1094210 5026023 5205305 39.95 71.4 1
13:57:38 2024-01-24 669422 665953 214242 210560 334644 342807 352010 347382 226147 223516 277953 276839 313515 318828 4283414 4558778 6593738 6347951 1128628 1187305 309785 272787 287518 287607 318923 311560 309135 313957 219841 222921 742191 696322 1597036 1501007 470789 465131 676968 687776 857923 828985 888697 902493 944744 952101 915816 1020151 2151646 2245399 1344073 1147340 740440 728701 893621 887350 927658 945731 980758 990274 1094458 1090555 4973732 5207525 40.05 71.4 1
13:57:39 2024-01-24 665725 667360 214401 209833 335689 342843 352010 347697 225449 224555 277880 278008 314990 318828 4283414 4601622 6555608 6357851 1149440 1187268 307242 272928 284937 291416 319701 313332 311166 313491 219710 222453 734172 687897 1577503 1505639 466147 464583 676931 682615 860399 836374 887656 890480 946754 955687 916732 1016074 2142373 2247936 1326801 1150063 746506 726636 885056 885895 938168 937579 970311 988086 1100418 1095905 5058400 5211241 39.95 71.4 1
13:57:40 2024-01-24 675043 665441 214251 210166 334644 344892 351672 347697 225222 223585 277989 276937 313515 317493 4280360 4655016 6574927 6348418 1147242 1186170 308063 272928 286571 287019 319819 309639 311606 312968 219899 221674 726653 690855 1565033 1512358 469311 463563 681818 685529 852998 832522 893096 898650 939229 954831 924406 1023131 2156241 2260202 1320903 1131518 742456 729423 886401 882255 934336 946520 973853 979539 1088384 1094247 5034577 5196203 39.95 71.4 1
13:57:41 2024-01-24 669459 665953 213694 210196 334644 342807 351938 346615 226147 223551 278113 276909 313550 319054 4276088 4596353 6603135 6348532 1135196 1182556 309426 273517 286275 287203 320896 309639 309639 313957 219498 223078 739161 695327 1563423 1502072 467211 459872 676968 686017 855492 830162 890707 898681 941963 946637 917118 1026124 2151372 2247824 1326801 1145707 742456 729423 890642 883143 929669 947069 979599 985903 1086841 1089436 4966527 5201869 40.05 71.4 1
13:57:42 2024-01-24 669724 665953 214397 209002 335689 342879 350840 345574 226656 223516 274059 278854 312572 319090 4284321 4530360 6537359 6349763 1132268 1188139 311166 272858 285035 291499 317070 311087 309967 313444 219745 222453 730063 698313 1555651 1491528 466777 466229 677927 685721 857923 830162 888288 898008 944744 957534 917118 1019775 2148590 2250062 1307610 1151462 743854 728184 891612 888621 929630 937651 973891 990274 1096048 1092628 4990025 5206518 39.95 71.4 1
13:57:43 2024-01-24 667684 665684 214061 209222 336693 341735 351974 348747 225483 223585 277756 278187 315951 321019 4285760 4605390 6500236 6366645 1153953 1189941 308385 272964 285009 288360 317596 311560 310109 312749 220158 222141 721719 688881 1565023 1503138 466550 464912 680851 684283 856706 836374 890591 893083 940676 955687 919679 1015351 2148477 2256079 1326801 1146523 746581 727668 884931 890508 938204 942992 970311 985903 1102598 1099717 5085167 5216890 39.95 71.4 1
13:57:44 2024-01-24 673607 665944 213756 209872 334675 344892 351618 349800 225449 225787 275432 279689 315951 318196 4281635 4635013 6565611 6349763 1147391 1186023 308777 273936 287589 287203 319925 309674 310579 313444 220123 221830 727189 690361 1565969 1515375 470051 463891 682301 686017 853034 833307 894612 898539 939192 957534 925062 1023131 2157849 2261979 1330320 1134778 743924 731600 885596 882503 935665 946592 976702 981634 1088384 1097384 5041772 5205582 40.05 71.4 1
13:57:45 2024-01-24 671987 667831 214397 210499 335918 342915 351686 347412 226291 225787 275005 276991 314796 318196 4292169 4583778 6603170 6354606 1131532 1187403 308385 272964 286723 286799 319477 311043 309135 313701 219745 222453 731186 692836 1609328 1501007 470051 464583 676968 687252 857190 828985 887883 903298 941963 952065 915816 1021640 2151646 2233329 1334086 1147340 740340 728701 892245 885463 929011 945064 979599 988827 1091360 1090555 4964210 5205582 40.05 71.4 1
13:57:46 2024-01-24 666272 665473 214242 209510 337821 342555 351758 347447 225310 224486 274689 278291 316095 318937 4284512 4592270 6537493 6329998 1147848 1185477 309310 273573 285297 290885 318994 309710 308235 314657 219438 221830 737158 686915 1572308 1505006 466513 464912 677404 682615 857960 837004 886392 894719 947155 955723 916966 1016836 2142373 2250062 1344659 1150063 746506 726636 885324 888144 935476 937615 970311 986360 1100491 1097384 5067819 5205582 39.95 71.4 1
13:57:47 2024-01-24 673607 665661 213780 210249 337262 342771 351191 347554 225119 223482 274822 276991 314775 317226 4277092 4631272 6556188 6340710 1145758 1188139 308314 272476 286248 287005 318994 309639 310109 312705 220088 221519 731869 690855 1555211 1511285 469348 463563 682301 685721 851790 829704 893133 898539 937567 954831 922402 1021640 2151646 2256079 1328436 1133165 742987 731265 885596 881593 935000 948651 972470 979539 1088384 1096607 5041772 5185332 39.95 71.4 1
13:57:48 2024-01-24 673423 665688 213436 209698 335918 344747 351758 346159 226417 225152 273913 277903 313515 315478 4276088 4587545 6565008 6321627 1137991 1180883 309285 272928 284973 291001 319925 311156 311051 312968 219402 222801 752718 696320 1540040 1501681 467211 459872 678888 685758 854280 830162 893231 898993 939192 954156 917002 1028394 2151646 2256079 1305130 1145707 742456 732755 888057 880469 928739 945854 976777 985941 1085301 1092628 4971123 5231128 39.95 71.4 1
13:57:49 2024-01-24 669792 667290 213402 209113 336595 342627 351758 347554 226166 222792 272682 278008 312537 320221 4274042 4511603 6537537 6359141 1131155 1185514 310259 272060 286199 291294 317995 311306 309639 313444 219745 222453 725833 698313 1568882 1488735 467983 465241 677927 687289 857960 830162 888922 901342 947426 956181 917770 1021268 2151646 2243688 1319125 1150100 741397 727668 893511 889243 929011 942992 976739 988864 1094494 1090278 4995179 5208816 40.05 71.4 1
13:57:50 2024-01-24 669807 665327 214068 209890 336595 342109 351758 349237 225449 223585 277793 278482 315506 321202 4277130 4582325 6490910 6354606 1153953 1188075 308279 272964 284937 291499 317035 310615 310109 312419 220158 222141 726385 688881 1554021 1503822 466280 466229 681818 684556 855492 834524 892859 894719 939229 963240 922439 1017856 2147064 2268502 1326801 1144077 746231 728835 885559 885463 935512 945731 968893 983029 1094169 1102221 5084255 5211062 40.05 71.4 1
13:57:51 2024-01-24 673460 666993 213552 210021 334715 342915 351371 349555 226113 225152 272752 277212 313480 318378 4270512 4614834 6556188 6340384 1143003 1186354 309754 272702 286378 287989 318451 309674 309891 312019 220158 221830 725525 692836 1569374 1505564 469348 463563 682786 685758 851520 832522 895717 897372 936903 955505 925062 1022404 2156241 2262076 1322786 1133165 742456 730592 885689 882991 934336 946556 975314 979914 1090732 1097263 5027906 5207113 39.95 71.4 1
13:57:52 2024-01-24 673497 667253 214206 209222 334019 342663 351902 346509 226113 223482 277756 277199 314242 315225 4274042 4556320 6574839 6302986 1135196 1182923 308385 272893 284973 287005 320446 309170 309639 313957 219061 222801 739161 694335 1551650 1501793 467909 459872 677657 683747 854886 830162 890485 898681 940594 946637 915816 1026161 2149831 2256079 1326801 1145707 742456 732673 888318 880345 929011 945188 979313 990040 1087631 1091328 4981989 5197681 40.05 71.4 1
13:57:53 2024-01-24 667721 665948 214110 209183 338778 342699 351335 347102 226849 223137 272492 278749 312537 319352 4270994 4520083 6508846 6348532 1128740 1184758 310224 272060 285811 291258 317995 311052 308305 313216 219438 222453 732679 697814 1553681 1484477 467983 466229 677927 686766 857960 828985 886392 901342 946084 956181 917118 1021997 2148590 2239802 1322963 1150063 741397 727668 892245 889243 930329 944757 981453 988715 1094311 1091291 4977314 5198160 39.95 71.4 1
13:57:54 2024-01-24 667076 665953 214116 209588 335689 342253 352010 347733 225449 224451 277756 278042 313515 318464 4280360 4594578 6518922 6348381 1149846 1188075 308314 272928 285205 291018 318710 311596 310286 313004 220158 221830 733741 688881 1559733 1503138 466550 466559 679887 684556 857651 836410 887883 894719 943370 960064 919679 1012317 2148590 2256079 1302070 1145707 745444 728701 886401 890434 939628 944918 970162 986548 1102290 1099643 5079394 5201869 39.95 71.4 1
13:57:55 2024-01-24 674965 667326 213649 210312 334680 345391 351614 350575 226113 223482 272682 277130 314990 318342 4274042 4599570 6551525 6348532 1142943 1182556 310188 272667 286213 288156 318958 310326 310762 311474 221121 222601 732679 697316 1557285 1503138 467909 464547 682786 686729 851153 830162 896994 899632 938232 954831 925025 1024552 2157547 2259282 1324670 1133971 745113 733896 888931 885635 935627 951096 977953 983624 1088273 1097535 5036845 5203625 40.05 71.4 1
13:57:56 2024-01-24 673607 667570 214061 209960 336868 344892 351830 346023 226113 223482 274276 277938 314426 315514 4274042 4584777 6584164 6325554 1135196 1186318 309250 272928 285873 287018 320671 310544 309135 315314 219402 222765 745837 694335 1550859 1503138 470193 463164 676895 686693 856706 831931 890207 905747 943297 952029 917118 1026124 2154708 2237665 1417039 1149437 741397 730662 890605 885320 932355 947485 980051 989371 1086767 1091328 4952446 5196203 40.05 71.4 1
13:57:57 2024-01-24 669651 667565 214214 209117 336151 342843 350804 346059 227015 223482 273950 278858 312503 318828 4277092 4537568 6514144 6330110 1138404 1182666 310188 272928 284466 291910 317960 310109 309856 313409 220052 222765 731186 696320 1543440 1493269 466113 465899 678888 686017 858411 832522 889556 897901 944707 957534 913145 1019011 2142373 2257150 1305691 1157201 745646 728701 890605 889206 934262 944625 975861 991686 1096825 1097384 5011305 5200271 40.05 71.4 1
13:57:58 2024-01-24 670271 664930 214056 209660 336702 341735 350804 348675 225414 223516 278149 278034 312033 320184 4270994 4598824 6481487 6359141 1152308 1185440 308314 272893 285004 287616 317035 311052 311129 311983 220776 221830 737016 688389 1558986 1503138 467174 466559 680815 684556 855492 833934 889150 894830 943297 961130 920984 1013037 2148169 2258904 1326801 1146158 745646 728110 885879 890596 938292 942955 970274 983029 1100540 1100496 5077238 5211241 40.05 71.4 1
13:57:59 2024-01-24 673340 665446 213060 209798 334680 342843 350804 349765 225414 223482 278026 277295 313480 318081 4277092 4608843 6556197 6329833 1142943 1188038 310651 272893 286329 287607 318994 309639 309856 311038 221121 222297 735665 696320 1555482 1507412 469447 464583 682786 687216 851153 831931 896570 901851 938897 956181 927624 1026967 2163717 2260680 1332203 1137977 745113 733896 886401 882425 936330 946556 975970 982222 1088384 1097384 5042312 5205582 39.95 71.4 1
13:58:00 2024-01-24 673598 666676 214056 209660 335918 345903 351335 346059 226463 223516 277916 278173 313515 315442 4277092 4587545 6584164 6311948 1134964 1186318 309250 272893 284937 287203 320896 311525 309603 313921 219367 222765 739161 694335 1553231 1508627 468942 462474 676931 686505 855492 831931 890448 898644 943462 955154 922239 1028549 2151046 2262883 1305837 1144246 743517 733491 892544 880295 929593 951659 979562 985128 1084458 1092628 5006400 5192497 40.05 71.4 1
13:58:01 2024-01-24 667224 667102 213544 209213 336689 342253 351866 347382 226113 227552 272682 277973 312537 320294 4270718 4519685 6528212 6340384 1130651 1180846 310877 272632 285811 288450 317960 311524 309603 312968 219745 222453 743707 698035 1554902 1491800 468646 466559 678888 689530 857923 830162 888288 903666 948279 955118 916970 1021847 2154603 2241150 1332558 1150614 740868 728184 893511 886266 929011 944991 979599 988827 1096886 1089783 4954791 5196203 40.05 71.4 1
13:58:02 2024-01-24 666750 664939 214061 209187 335424 342879 351938 346059 225414 224555 273950 277729 312537 318117 4274042 4592270 6528141 6349763 1146209 1185619 309201 273729 284902 291223 320897 311052 308235 313921 220267 221830 730798 686915 1579884 1504894 466513 465241 678407 682615 857923 838463 888660 895629 946607 961607 921039 1017661 2151125 2247824 1324882 1151736 746506 727668 886401 890508 936995 937579 971982 990116 1099944 1097384 5018826 5205582 40.05 71.4 1
13:58:03 2024-01-24 676796 664314 214401 209652 334375 345659 350804 347661 225955 224903 273950 277551 313515 315478 4277092 4655205 6556197 6340384 1153205 1186318 306454 273765 285035 287203 320410 310827 310579 312968 220052 222297 743707 688389 1562646 1518541 467909 459872 679850 684334 853464 837270 895568 897375 939490 959567 922181 1022576 2151046 2274493 1305837 1137739 747247 732673 883170 881690 939590 950423 970237 983736 1089706 1098938 5041772 5197018 40.05 71.4 1
13:58:04 2024-01-24 676561 667363 213720 209222 334141 345903 349952 346059 226463 223482 278149 277973 313480 315478 4274042 4588675 6589019 6321627 1135196 1180883 309250 272893 284937 290817 320671 311156 309856 313921 219214 222765 739161 694335 1556469 1503138 467873 463293 679333 686430 856007 832522 893372 898845 945025 955831 920347 1028319 2154708 2257345 1305837 1144040 742987 733674 888723 883746 930989 946556 979562 985903 1086569 1091049 4989880 5196203 40.05 71.4 1
13:58:05 2024-01-24 668667 667831 213725 209152 336702 342807 351902 347626 226463 227588 278186 279410 312537 320294 4269378 4516118 6528212 6349763 1131887 1185440 311310 272667 285811 291705 317960 310615 309603 313444 220052 222453 732679 697814 1563070 1492449 469447 466743 679813 689441 859752 830088 889481 902381 946571 957534 918423 1021268 2154195 2237665 1321044 1149795 741397 728701 894145 887981 928316 945064 982433 988864 1094458 1087899 4961406 5201869 40.05 71.4 1
13:58:06 2024-01-24 667698 666207 214401 209178 335676 342771 352010 348711 225955 224555 278222 278624 313515 319316 4277092 4594578 6518886 6359141 1148256 1181683 308279 272964 285040 287611 318476 314706 309135 312647 220088 221830 721471 690249 1559733 1508856 468778 467551 680778 685492 859715 838463 890116 893046 944707 955651 922093 1017698 2151537 2256079 1303953 1147340 746506 728701 885559 890994 940202 942955 971695 985202 1100454 1100656 5079394 5207525 40.05 71.4 1
13:58:07 2024-01-24 673905 665948 213539 210530 334715 342915 351371 349800 225449 223551 272682 277190 313480 318239 4270994 4595393 6546862 6340384 1142943 1188955 309936 272476 286400 287203 318958 309674 311643 311983 221218 222239 724362 694825 1552763 1510270 469201 463746 682749 689441 852326 832522 895717 898008 938232 957461 926377 1024626 2157849 2258973 1322786 1131518 742987 731540 889377 882881 934336 946520 975314 981634 1088384 1094247 5032366 5192220 40.05 71.4 1
13:58:09 2024-01-24 669422 665953 213725 210468 334644 342843 351938 346580 226147 223551 277989 276290 313515 318828 4270994 4580080 6574874 6330729 1133948 1189065 310368 272928 286213 286888 320410 312851 311166 315186 219841 222587 740676 694327 1574842 1502430 471463 462982 677404 686693 857314 830162 891311 902009 943965 951993 917118 1025356 2154708 2245399 1418995 1147340 741502 728415 889470 885559 930329 945731 982157 988827 1089706 1088242 4947716 5196203 39.95 71.4 1
13:58:10 2024-01-24 665254 667983 214401 209213 334715 342843 351902 346337 225483 224555 277720 278430 314440 318828 4267950 4576390 6518035 6331005 1145320 1180846 307347 273765 284702 288097 319417 312335 311606 312979 218920 222382 740676 688881 1580541 1502430 466777 464912 674946 682615 859789 837270 887137 891780 947426 955651 920496 1016836 2142373 2247824 1321044 1153376 746586 727152 885596 889243 935476 937615 970311 988827 1097604 1095868 5013555 5205582 40.05 71.4 1
13:58:11 2024-01-24 674841 664935 214397 209656 334640 345903 351353 347382 225763 224711 273950 277973 313480 317622 4269416 4642905 6499960 6312023 1158908 1184600 308067 274356 284652 287832 320528 312039 312121 311912 219947 222190 721420 686915 1566109 1513161 466113 459872 680851 684017 851754 836967 895717 894085 939655 962970 922402 1019775 2145502 2274493 1305837 1138014 746506 733155 883215 880345 938870 946556 970311 984476 1089706 1098938 5041772 5192497 39.95 71.4 1
13:58:12 2024-01-24 674386 665953 213729 209660 335681 342915 351902 346059 226147 223551 278113 278208 313550 315514 4263268 4581517 6565222 6302948 1135437 1187157 311823 273517 285668 287131 320789 312039 309967 313778 219262 223078 739161 693830 1551254 1501793 467946 462184 677404 686505 855492 830162 890712 899817 941963 946637 917118 1026161 2151372 2240510 1328720 1146523 741397 729423 890981 885689 931650 947069 982433 988086 1088384 1091049 4957122 5198160 39.95 71.4 1
13:58:13 2024-01-24 671186 665953 214401 208821 335689 342879 351371 345538 226498 223551 273950 278932 312572 318865 4264908 4546224 6513486 6337434 1134964 1188139 311024 272823 284830 288508 317853 312924 309679 312790 219947 222453 731186 696320 1574346 1492356 466777 466229 678888 685236 857923 833433 887925 896368 946084 957534 915644 1019775 2145539 2247936 1309529 1153102 744384 728701 890735 888078 931650 942992 972433 991686 1096048 1094210 5000577 5196203 40.05 71.4 1
13:58:14 2024-01-24 671589 665688 214065 209178 336737 342843 350275 348466 225955 223551 277720 278854 312285 319090 4270994 4603375 6462270 6356782 1154431 1187398 308208 272858 284830 288559 319462 312408 311015 311948 220158 221830 735665 690249 1552772 1503138 466113 466229 682786 686017 855492 833934 893096 894719 941664 962524 920984 1013833 2145422 2259282 1326801 1142451 744384 728701 884931 885463 936839 945731 970311 983029 1098590 1098938 5066369 5198160 40.05 71.4 1
13:58:15 2024-01-24 676483 665948 213539 209183 334675 342843 349747 348466 226147 222792 278222 278174 313008 318117 4263268 4590298 6556008 6329960 1141701 1187268 310513 272752 285868 287571 318664 309387 310109 311038 220158 222239 734172 697316 1577112 1502376 468979 464438 682786 687776 851153 830162 895964 900666 938232 954831 924406 1025393 2157576 2262076 1332558 1133971 740868 730972 888115 882917 931650 946628 976739 982334 1087612 1094283 5018826 5192497 39.95 71.4 1
13:58:16 2024-01-24 669526 666203 213725 210494 334680 342843 351938 346615 226113 223516 278149 275522 313480 318378 4277092 4562629 6589026 6339024 1129282 1185545 308208 272667 286813 287203 318253 313332 311166 312575 219863 222453 731902 696320 1561196 1501443 470051 465241 676968 687812 857923 828985 888922 902658 946084 953447 917770 1022726 2151646 2237665 1309603 1148976 740868 727668 893511 887990 928932 945731 979637 988827 1094458 1088278 4954791 5180089 40.05 71.4 1
13:58:17 2024-01-24 671432 665948 214401 209187 334715 342879 350234 345538 226147 224555 273756 278430 312537 318378 4267950 4576721 6518035 6348418 1141220 1185864 309285 272964 284032 286959 320821 310362 310038 312968 219899 223114 755051 694335 1558160 1491268 466445 464327 676968 685256 857923 832091 889146 897264 945475 955579 913219 1019775 2148590 2252882 1305691 1153376 744384 728283 890642 887552 931650 943028 973853 991724 1097332 1094283 4990025 5198160 39.95 71.4 1
13:58:18 2024-01-24 671625 665953 214056 209183 336702 342843 350804 348747 226113 223551 272682 279591 312537 319389 4266321 4594050 6489978 6366721 1152308 1180846 309930 272964 285596 291223 319199 311087 309603 312019 220957 221723 721719 688881 1553231 1503138 467211 466559 680851 684556 857314 836374 890485 894719 943334 961130 921021 1013833 2148316 2267310 1328720 1144077 745514 728283 885596 888612 938204 945731 973775 985903 1099675 1098938 5069988 5205582 39.95 71.4 1
13:58:19 2024-01-24 673460 665661 213725 209877 334706 342915 351618 348782 226147 223482 272717 277164 315651 318378 4285281 4619244 6565512 6343995 1141701 1190744 310118 272858 286248 290813 320821 312371 309967 311190 220776 221830 729327 692836 1560127 1508073 470051 464583 682786 687289 850549 832522 898274 897042 938232 956857 927695 1024626 2157849 2262076 1324670 1133971 743517 732636 887484 884207 937017 946628 975314 982334 1088127 1094701 5040573 5195340 40.05 71.4 1
13:58:20 2024-01-24 675523 666891 214092 209213 334666 345903 349424 346337 226814 223516 277793 278614 315951 315262 4276618 4589987 6546845 6331005 1142868 1181683 310224 272893 285811 287603 318852 309674 311559 311800 219969 222453 748914 697316 1549400 1503138 467946 463527 681818 687505 850549 830162 897634 901342 938987 953447 922402 1026124 2159383 2265286 1334477 1136395 741397 733711 889377 880345 931650 946664 978205 983774 1087858 1094210 5009976 5192497 39.95 71.4 1
13:58:21 2024-01-24 667113 665948 213390 209842 337492 342771 351938 347417 226147 225152 275468 278346 315506 320184 4269059 4544747 6551521 6349763 1128740 1182813 309250 272717 287019 287607 317995 310615 309135 313480 220612 222453 732679 697316 1537119 1493083 470051 466619 677927 687776 857960 830162 887216 902658 947426 956181 917770 1022726 2151646 2239253 1332558 1150614 741397 728701 893511 889243 929011 945064 981453 988864 1094494 1089472 4975933 5198160 39.95 71.4 1
13:58:22 2024-01-24 667456 665734 214092 209540 335689 342289 351686 348987 225869 224729 274580 278387 313376 319206 4273304 4592270 6536842 6340384 1146209 1186462 307382 273765 284937 291006 318994 310144 308270 314657 219402 222488 734172 687897 1556315 1502866 469265 465241 676968 682615 860399 837004 888288 891978 948770 961130 918339 1016836 2143375 2247824 1319125 1156390 748183 729387 888115 887981 934312 942992 974469 991724 1097269 1097384 5013555 5199063 40.05 71.4 1
13:58:23 2024-01-24 673340 665953 214101 209041 338778 344565 350553 348987 226535 223516 274726 279563 313376 319170 4271840 4594076 6486108 6348456 1153953 1186354 308385 273765 285080 288044 317070 311596 309639 312055 220811 221830 735212 688603 1554021 1507412 467578 467220 681818 683442 856706 836374 890499 894719 943334 963240 921674 1015351 2145539 2259282 1328720 1144077 745975 728701 885596 887990 938204 945731 973081 985202 1100491 1096964 5079394 5200104 39.95 71.4 1
13:58:24 2024-01-24 673460 665688 213767 210249 337812 342627 351722 349657 226359 223447 275615 279622 314067 318683 4270994 4602105 6546862 6340421 1141314 1187233 310882 272928 286499 291223 319701 310615 311051 311764 220811 222297 732679 697316 1578673 1505967 469348 465241 682786 687812 851153 830162 897634 901342 938232 954831 925062 1026198 2159110 2265286 1338316 1135586 742456 731568 890010 884835 934336 946664 978902 983774 1088127 1094247 5004398 5186862 39.95 71.4 1
13:58:25 2024-01-24 670076 667950 213957 210948 337821 342663 351830 347275 226482 224139 275505 276991 313376 319352 4261629 4531441 6556170 6335862 1128961 1182813 309250 272476 286822 287427 318476 313813 309170 312682 220088 222801 727856 697814 1542924 1493918 470051 466229 677927 688824 857960 829573 885324 901739 947426 954831 916732 1021997 2151646 2237665 1332558 1149208 741397 728184 893511 887990 930329 945064 979637 990274 1096048 1088315 4947716 5197794 40.05 71.4 1
13:58:26 2024-01-24 670733 665807 214330 209702 336089 342771 351843 345917 226359 224104 273756 278854 313043 318414 4259427 4520676 6509561 6335862 1134311 1186354 310259 272928 285040 288523 317995 310615 310109 312968 219934 222453 724914 696043 1555432 1489686 466777 466229 678888 687019 857960 830162 887851 899929 946754 955615 915816 1021268 2148590 2251285 1309529 1151736 744384 728701 892355 888181 931650 943028 973891 991686 1096825 1094247 5001106 5209094 39.95 71.3 1
13:58:27 2024-01-24 671717 665843 213958 209698 337340 342663 350661 349094 226113 223551 277756 278152 312537 320235 4261629 4586633 6471726 6349763 1152308 1184637 309930 272964 284991 291206 318938 311087 310109 312019 220647 221830 719819 688881 1558139 1503138 467211 466559 682301 685529 856706 835818 890615 893083 941963 962524 921711 1013833 2148316 2259282 1328720 1144077 745444 728434 885056 887447 938168 945731 973775 984502 1097306 1098938 5077162 5203430 40.05 71.4 1
13:58:28 2024-01-24 673019 667834 213393 210359 337578 342915 351335 349836 225832 223516 275237 277758 313480 318305 4264908 4599570 6537537 6312060 1141701 1186354 310188 272512 286248 290817 318994 312629 310144 310753 221191 222453 737158 694335 1548726 1508073 470051 464583 682786 687849 850549 831539 897111 898354 938232 956181 927036 1025393 2154785 2262076 1322786 1133165 742456 731563 888115 882917 935682 946628 976045 982334 1090556 1097535 5026740 5198264 40.05 71.4 1
13:58:29 2024-01-24 676964 666713 214183 209772 336383 345903 350481 346301 226675 223516 272646 278077 314172 315442 4264670 4578736 6565810 6312248 1138442 1186318 309719 272893 285672 287611 320375 311156 311051 313409 219674 223114 754280 696320 1556943 1503138 467909 462474 679850 685685 852961 830162 894368 901305 942335 954794 919605 1026124 2154708 2259282 1330639 1141262 742456 734861 889316 882310 931650 946628 979975 989258 1088131 1097461 5028503 5200461 40.05 71.4 1
13:58:30 2024-01-24 669124 665907 213535 210499 338701 342735 351686 347590 226428 223551 272717 276868 314990 319170 4256842 4562481 6579561 6331005 1128740 1187159 309250 273729 287091 287203 318958 310580 309099 313921 219581 222453 740676 693830 1596332 1501681 470718 466289 677927 688751 857923 830162 889146 903667 944671 954794 917770 1023094 2156241 2239253 1339736 1147340 741397 728429 889389 887981 928974 948651 984637 990786 1094585 1091255 4958354 5192251 40.05 71.4 1
13:58:31 2024-01-24 670994 665953 214401 209881 337821 342807 351830 346544 226463 225135 273877 278854 313445 318828 4259552 4540393 6504798 6339463 1140032 1185457 309250 273729 284032 291705 318441 310544 311851 312968 220088 223114 756638 694335 1556693 1496040 466777 465899 677927 685529 857923 834524 889787 898539 946754 955579 913503 1019738 2142373 2247824 1334877 1159140 746576 730254 889377 890397 936349 947306 975823 992989 1099907 1097535 5011643 5196203 40.05 71.4 1
13:58:32 2024-01-24 676691 665798 214171 208937 336159 344855 350239 348461 225974 223516 277916 279703 312537 318342 4258058 4586618 6481487 6340384 1149489 1185888 307813 272928 285004 286916 317035 310580 308235 312713 220088 221830 724619 688603 1579884 1506342 467211 466559 680332 682491 857923 836967 887851 891780 944671 955651 919642 1013795 2145422 2252882 1328720 1144892 746506 728516 886364 890137 939665 944625 970125 987958 1103858 1099570 5060583 5197681 40.05 71.4 1
13:58:33 2024-01-24 673607 665871 213354 209842 335428 344710 351335 349519 226113 223171 272646 279100 313480 318081 4258335 4608843 6551525 6331005 1144054 1186318 309214 272893 286347 287203 321498 309639 310144 312713 220766 221830 733319 691844 1577385 1512358 470384 464583 682786 686693 852357 833706 895717 898008 939563 957534 926377 1023094 2157776 2259282 1305971 1138390 745646 734941 888931 883746 936958 951096 977525 982147 1090630 1098938 5032366 5194233 40.05 71.4 1
13:58:34 2024-01-24 671662 666655 214112 210324 335913 342879 351938 346059 226147 223551 278310 276902 314207 317371 4267714 4572224 6574874 6330657 1129806 1183936 308314 272893 286687 287292 318958 311782 308200 313665 219402 222453 731186 693830 1596332 1502866 470718 465241 677927 689276 857923 830162 889257 903592 944671 954794 918423 1023131 2154708 2241396 1334086 1151081 742566 730773 894545 887387 931633 945513 980846 991649 1093645 1091328 4952446 5182148 39.95 71.4 1
13:58:35 2024-01-24 670271 667354 214397 209807 336159 342879 351542 345538 226147 224520 273950 278590 313480 318828 4260005 4537342 6500236 6331005 1140032 1185440 309250 272928 284431 286489 318923 310109 310073 313409 220088 223114 751877 694335 1569180 1493009 466777 466559 677927 686505 857923 833270 889778 897336 946222 955579 915816 1021997 2156008 2247936 1303953 1153902 743517 728701 894545 890601 930329 945964 979562 990980 1097332 1094425 4983048 5196203 40.05 71.4 1
13:58:36 2024-01-24 667987 665912 214397 209656 336702 341735 351938 349483 225414 223551 277720 278575 313262 319702 4258335 4586187 6523489 6348532 1147279 1179139 309420 272964 284902 291428 320330 311052 308235 312933 220267 221830 730798 688881 1552772 1506342 467542 466559 679850 684556 857923 837597 890190 894719 944707 961094 920890 1017548 2152496 2252009 1326801 1153079 748317 728627 886401 891775 938131 937651 972020 990003 1103615 1098938 5023720 5196203 39.95 71.4 1
13:58:37 2024-01-24 677172 664971 214361 209802 334375 345659 350804 347697 225798 225484 274059 277130 313515 315478 4259930 4634929 6518789 6321627 1155602 1186318 308511 273765 284911 287203 320410 311156 310797 312968 220088 222297 732679 686915 1598044 1524483 466777 462546 681818 682615 852363 839109 895717 894719 940230 962933 924726 1023500 2151401 2278187 1311403 1146158 749705 732853 885679 885559 938168 948408 970632 984438 1094494 1100103 5056693 5192497 40.05 71.4 1
13:58:38 2024-01-24 677556 666895 214065 209660 335653 345379 349184 347398 226656 223292 277916 277551 313227 318342 4258335 4571753 6528141 6318460 1137991 1185619 310224 272667 284973 287292 318958 309422 311051 311038 219899 222453 747376 696822 1551078 1503138 468443 465241 682301 687739 852363 830162 895829 901367 939655 956916 924178 1027080 2154603 2264121 1309603 1136766 741397 733711 889377 883566 935627 951984 978093 983736 1088405 1095979 5004150 5187594 40.05 71.4 1
13:58:39 2024-01-24 671662 667575 214202 210161 336388 342879 351866 346544 226147 223516 274484 276792 314932 317335 4255298 4568973 6574901 6294004 1135196 1185440 309250 273639 285058 287005 319961 311597 309135 313921 219367 222453 739161 692836 1553231 1501007 468979 462474 676931 686505 856706 831746 893297 905066 946222 951920 918386 1027475 2157675 2259181 1328720 1146523 743517 732853 893263 883746 930989 948408 976739 990116 1086070 1089436 4963078 5177445 40.05 71.4 1
13:58:40 2024-01-24 667721 666886 214056 208813 336422 342843 351335 347382 226849 223137 272422 278823 312537 319090 4258335 4485522 6527495 6331005 1127134 1184721 308349 272667 286817 287203 318476 311087 308235 313657 219710 222453 738651 696320 1575291 1499942 470384 466229 677927 689276 860899 831516 891311 903792 945937 953938 916970 1025613 2154603 2231706 1334477 1148976 740868 728701 894145 887981 928316 945928 979487 990980 1094458 1091328 4964210 5186824 40.05 71.4 1
13:58:41 2024-01-24 665976 664976 214211 209807 335653 342253 351938 347626 225379 223551 273950 277973 313008 318342 4255298 4570728 6518035 6321627 1145932 1184033 307097 273729 284466 291223 318958 309639 309170 314435 218720 222609 739161 688389 1580571 1503138 466477 465241 678368 684994 862737 838463 888176 894609 947315 962970 918109 1019154 2142373 2247824 1322963 1153902 746581 727668 887484 889440 936958 937651 972387 988827 1097604 1097114 5009976 5192497 40.05 71.4 1
13:58:42 2024-01-24 677826 663987 214397 209187 334375 344892 349747 346615 225798 224208 273140 277973 313480 315442 4260029 4640145 6481585 6302948 1157253 1183936 307382 273765 284439 291018 319925 311156 310797 312019 220088 222297 732679 686915 1577964 1512358 467776 463236 684153 682357 853539 837450 895568 894535 939885 962970 922365 1019775 2145422 2274953 1329009 1141262 748104 733155 886126 885463 939536 947069 968856 984165 1091287 1098550 5041772 5186824 40.05 71.4 1
13:58:43 2024-01-24 676478 665944 213720 209743 334410 345903 349465 345574 226147 223482 277720 277164 312572 315514 4247709 4575627 6518886 6302869 1137991 1184600 308349 272476 284951 287203 318441 309876 311015 311769 219402 222801 744298 696320 1558335 1500351 470512 462873 680815 688460 852326 830051 895568 902381 940824 952029 919679 1023131 2157738 2259282 1330639 1138014 743517 734201 890647 880272 930303 946592 978865 985178 1085264 1092628 4994744 5170603 40.05 71.4 1
13:58:44 2024-01-24 667224 667360 213051 210352 334644 341735 351866 346615 225449 223482 278113 275453 313926 318567 4256918 4563506 6565513 6302869 1134150 1182886 308314 272476 284902 286396 319925 311377 308235 313665 219367 222453 732679 694825 1552835 1501182 469164 462365 677404 686505 857227 832485 892735 899955 942630 946637 917770 1027852 2151646 2237665 1328720 1147302 741397 729350 890642 885463 932317 946400 981033 988086 1088384 1090242 4934785 5178017 39.95 71.4 1
13:58:45 2024-01-24 667721 665944 214056 208535 334715 342771 350198 346372 226849 223482 273756 278819 312537 318378 4252264 4498862 6509561 6302948 1129037 1183936 310224 271835 284937 291439 317035 311929 309135 312968 219876 222275 732679 698826 1544492 1493269 469112 467220 678778 689441 857886 830162 888922 900666 946184 956509 917770 1022726 2148590 2237968 1330639 1147340 740340 728184 892245 887981 927658 944360 979637 988864 1094223 1089472 4957122 5177445 40.05 71.4 1
13:58:46 2024-01-24 667224 663996 214065 209183 334640 340739 351938 347661 225222 223551 274096 278450 313008 319352 4247752 4564214 6499526 6321627 1144575 1182923 309492 272964 284916 287297 318699 311414 310286 313670 219498 222239 734172 687897 1556392 1502430 467776 465095 677404 682468 859752 836374 886392 895727 948279 955651 915816 1016798 2145003 2246224 1317206 1155842 746511 728283 888115 887981 934336 944360 973891 990980 1097604 1096607 4994744 5186824 39.95 71.4 1
13:58:47 2024-01-24 675830 666681 214215 208500 334715 344892 349219 347661 225449 223516 273950 278889 312503 317371 4259892 4575479 6453609 6331005 1148256 1183936 307848 272667 285004 288107 319425 311562 310295 311261 219982 221688 729879 690361 1558139 1506436 466777 467220 682301 685529 854280 834524 894011 896627 939229 962524 924406 1016208 2142373 2268502 1324882 1142451 746506 729350 885559 885472 937686 947738 969583 983029 1096825 1098550 5043969 5176381 40.05 71.4 1
13:58:48 2024-01-24 674932 664971 213055 209837 334644 342843 351047 348711 226113 222827 277953 276902 312503 317371 4255298 4590298 6518278 6312135 1144091 1180810 307813 272682 286472 286952 319676 312039 309714 311912 219947 221377 725760 688881 1548950 1516792 470051 464255 682301 686505 855399 832055 893096 898539 942484 957497 925062 1020151 2148590 2260436 1340235 1138014 744914 733155 884931 882255 936839 946556 974469 982334 1090244 1096607 5009976 5186824 40.05 71.4 1
13:58:49 2024-01-24 673603 665953 213729 209178 335918 342879 350804 345503 225955 223516 274059 278174 313515 315442 4253795 4568505 6565535 6312248 1132769 1186447 311860 272717 285583 288012 320528 310131 309462 313009 218920 222886 739161 695822 1558139 1500612 467909 459872 678778 686505 854849 830162 892622 902381 941963 952101 918423 1026161 2151646 2254427 1328720 1145707 744059 731563 890981 883138 930329 947738 978902 985941 1086841 1090278 4950047 5177445 39.95 71.4 1
13:58:50 2024-01-24 668703 666886 214065 208817 334710 342494 350804 346094 226656 222827 273563 278624 313520 318378 4261629 4502224 6499413 6327947 1131915 1186447 311723 272336 286580 286692 316929 311672 310286 312825 219758 222453 740676 697316 1548883 1497211 470608 466559 677927 687812 857923 830332 887216 902658 946084 954794 918423 1021231 2148590 2234494 1307720 1149795 740868 727668 892245 887355 927612 943028 979637 988827 1093682 1087899 4957122 5180089 39.95 71.4 1
13:58:51 2024-01-24 664387 663964 214251 209213 334746 342807 351614 346580 225449 223585 273756 278051 312537 318342 4261629 4573566 6499413 6332896 1144972 1185582 307277 274042 284857 287940 318781 312481 308993 313921 218720 222453 727856 687897 1559857 1502430 466777 465241 676968 684017 860399 835781 886392 894719 948954 955651 915816 1016836 2140851 2247899 1319125 1156665 746506 728434 887577 888078 935665 942992 973081 990274 1097332 1094247 5004150 5192497 39.95 71.4 1
13:58:53 2024-01-24 675523 663955 214393 208821 334680 342915 349465 347661 225763 223516 273140 279445 312537 315514 4252264 4563810 6466492 6348418 1151133 1183899 311028 272787 284795 287976 317000 310580 309856 312019 220158 221546 727856 688881 1558936 1505967 467247 467073 682265 684556 855492 834561 890703 894719 939229 962524 922365 1013833 2145148 2259282 1326801 1144077 745444 728701 885596 885693 938204 945731 973081 987403 1097269 1098938 5058400 5188794 39.95 71.4 1
13:58:54 2024-01-24 676796 665679 213571 209829 334715 342843 350558 349273 226219 223171 278222 277130 313043 317408 4259892 4593130 6546576 6325030 1147396 1187305 308173 272752 286333 286803 319925 311658 309639 312718 219876 221483 734769 688881 1555698 1516009 470384 463927 682786 683747 853034 832055 894405 899289 939563 956857 926104 1020151 2148590 2259282 1320903 1138014 744384 732741 884424 881726 938168 946556 974469 982334 1089742 1095905 5013555 5183125 40.05 71.4 1
13:58:55 2024-01-24 672381 665948 213729 209218 334028 342915 351600 345574 226147 223516 274059 276744 313262 315189 4252264 4566106 6517718 6320121 1141701 1186318 309719 272095 284937 287203 320821 311120 311051 311948 219402 222453 745837 696822 1557787 1501681 467946 464583 680851 686729 851758 830162 895717 901342 939655 954156 922365 1024626 2151646 2260473 1309603 1136395 741397 733734 889377 879685 931650 946664 978902 983774 1088112 1092664 5000577 5179429 39.95 71.4 1
13:58:56 2024-01-24 666340 665944 213051 210166 334715 341735 351902 346337 225990 223516 277989 276909 312537 318828 4247709 4576721 6584319 6310688 1132769 1183936 308138 272476 285788 286870 319961 311597 308235 313921 219402 222765 732679 694335 1576094 1501793 469348 463200 676968 685236 856706 832522 890522 898681 943334 952101 915816 1025393 2151372 2237301 1324882 1146523 741397 729423 890981 885463 930989 946400 982433 985941 1088384 1089472 4938311 5177445 40.05 71.4 1
13:58:57 2024-01-24 669688 665356 214393 209187 334706 342807 350558 345019 226147 223326 273563 278504 312067 318117 4256842 4502224 6494618 6330411 1127425 1184047 309940 272336 284973 287203 317035 310580 308270 312570 219745 222297 729693 697316 1547304 1491800 469385 466559 677927 687776 857960 829890 888922 901342 947426 956857 918914 1021997 2148590 2231743 1322963 1152282 741397 728701 892245 886851 929011 943028 978205 988827 1094494 1090242 4966527 5183125 40.05 71.4 1
13:58:58 2024-01-24 667224 664032 213760 209187 336186 342012 351938 348711 225449 223551 277683 277779 315506 320038 4259967 4563392 6509182 6302986 1144896 1185619 307097 272964 284165 287603 318710 313255 309170 313957 218720 222141 727856 687619 1562815 1501007 465817 465241 676931 684283 860399 834561 886392 893119 948098 961130 917118 1016873 2140851 2246872 1321044 1153376 747571 728184 885596 889252 934115 937615 972387 988864 1097332 1096607 4990025 5192497 39.95 71.4 1
13:58:59 2024-01-24 675523 664032 214397 209183 336454 344892 349501 347138 225449 223551 272886 278187 315026 315262 4261107 4622347 6476161 6328363 1156085 1179176 308314 272893 284538 291366 318476 310936 310579 311546 219841 221830 734172 688881 1537496 1503869 465450 465959 681818 682615 852998 837004 893096 893179 939192 961130 922439 1018323 2142373 2269660 1338316 1138014 746506 733311 883170 882351 939536 946556 970556 983774 1091287 1100642 5032366 5183125 40.05 71.4 1
13:59:00 2024-01-24 675255 664318 213765 209178 334028 345415 349747 347893 226570 225470 274580 277640 315650 315370 4260824 4576926 6518886 6307521 1138066 1187305 310188 272060 285574 287001 318476 312959 310833 311038 220123 221830 731186 697316 1559247 1505804 468110 464583 682301 687289 850549 830162 895717 901342 938232 954831 925642 1025393 2154785 2262076 1309603 1134504 740868 731526 888746 882917 931687 946664 976008 983774 1088384 1094247 4990025 5168067 39.95 71.4 1
13:59:01 2024-01-24 668438 665939 213575 210205 334141 342555 351614 348386 225869 223413 274495 277060 313376 315334 4257503 4562932 6570216 6298374 1132268 1184051 308349 272702 284720 291029 319961 311156 308270 313480 218720 222297 748914 693840 1545687 1501007 467946 462635 676968 685451 854886 830162 890448 898717 940713 954831 916966 1028394 2148590 2252882 1328720 1144077 742456 733711 889462 882255 930329 946592 979599 987345 1086569 1090278 4961861 5162696 39.95 71.4 1
13:59:02 2024-01-24 665798 665478 213251 208943 338539 342519 350553 346473 226359 224204 273913 279887 314177 318355 4248956 4497573 6528212 6331005 1127134 1183945 308349 271266 285846 291006 317035 310362 308270 312090 219616 221830 739161 697316 1567392 1493918 470051 466950 677447 687812 857923 829573 888288 899669 946084 954831 917118 1021268 2150117 2237665 1326801 1150063 740868 727668 889352 887447 929011 942992 980013 988864 1094494 1090555 4957122 5166901 39.95 71.4 1
13:59:03 2024-01-24 667587 665397 214116 209558 336049 342699 351794 346473 225310 224451 273840 277834 315062 317856 4260005 4560239 6490910 6312613 1142868 1183936 307168 272964 284067 290849 317995 309387 309170 313701 218720 222801 740676 688881 1558910 1498440 466777 465241 676968 682615 859789 833663 886392 894719 947426 955723 916950 1016836 2140851 2243688 1319125 1154744 746721 727291 888115 887981 935665 937687 974469 990980 1094133 1096607 4997008 5191621 40.05 71.4 1
13:59:04 2024-01-24 675830 667159 213878 208647 337817 342663 348514 347483 225747 223447 273840 278823 312250 317335 4257503 4575479 6443748 6330411 1152308 1184047 308063 272893 284666 287409 316965 311855 309603 311474 220123 221794 738651 688603 1551198 1506342 467174 467220 682301 686505 855492 834524 890448 894719 940558 962451 922365 1013795 2142373 2260830 1326801 1143226 744454 728701 885559 885463 935439 945731 970274 987441 1097604 1098938 5052262 5189576 39.95 71.4 1
13:59:05 2024-01-24 673868 663782 213552 209995 337076 342663 350342 348496 224996 223482 273950 275660 313008 315262 4247672 4630903 6532834 6302869 1144868 1184795 307312 272251 285775 286360 318958 311156 309135 311983 219581 221138 722901 688881 1561566 1512358 469311 463623 681334 685529 852969 832522 893022 897264 940230 957534 922365 1022726 2148590 2259282 1319020 1138014 744384 731526 884304 880272 936995 948408 974805 982334 1088384 1097384 5033234 5178816 40.05 71.4 1
13:59:06 2024-01-24 678247 665264 213512 209628 337344 344674 348479 345503 226113 225168 274059 279100 315062 317371 4250410 4571753 6514144 6298463 1137991 1185619 311248 272441 284937 287203 318441 311156 311051 311002 219899 222453 745837 697316 1546450 1506080 467946 464547 682301 687252 851153 829890 895717 901268 938232 953447 922971 1023094 2154708 2257113 1309603 1137204 741397 732599 889377 880272 931650 946628 978131 982334 1088384 1095091 5001995 5169383 39.95 71.4 1
13:59:07 2024-01-24 671478 664721 213507 209995 334028 342771 351830 345538 225414 225152 273877 275488 314404 315478 4247558 4559688 6560870 6293490 1131924 1182353 308279 272667 284466 285165 319890 311156 308235 313409 219367 222141 739161 694058 1551254 1500296 469311 462474 676931 685910 855492 830162 890411 898644 941926 946637 915816 1024589 2148590 2234917 1326801 1146523 740868 730254 890642 885191 930989 945731 979599 989295 1091509 1092961 4943014 5170603 40.05 71.4 1
13:59:08 2024-01-24 667899 665213 213504 208972 337748 342217 350804 346473 226043 223889 273950 277551 311598 318799 4248956 4488301 6546589 6302972 1128740 1183936 308063 273504 285811 285521 318441 312039 308200 312968 219367 222141 740676 692836 1564460 1501793 470384 462184 676931 686729 856706 830162 890448 903629 943334 952065 915816 1023057 2151646 2231622 1351036 1147340 739285 729350 890647 885463 929011 945731 981453 990748 1091294 1090482 4954698 5169383 40.05 71.4 1
13:59:09 2024-01-24 666775 665944 213813 208496 335689 342483 350661 346544 226463 227304 273756 278568 314177 317493 4239578 4485403 6500236 6289407 1129037 1183936 309683 271196 284937 287203 318942 309639 311166 312019 219402 222297 731186 697316 1545615 1491294 468979 466559 678407 687252 857923 829151 888922 901268 947426 957534 918423 1020954 2148477 2240842 1324882 1150259 741397 728184 889352 887981 931654 945928 979275 990975 1094311 1091291 4964278 5170603 39.95 71.4 1
13:59:10 2024-01-24 667224 665688 213930 209512 334644 341183 351902 347149 225379 223447 273756 277234 312503 318342 4235574 4554862 6490910 6308057 1144575 1183936 307132 272928 284791 287203 318441 310326 307698 313409 219674 221483 730247 687280 1573670 1503138 467174 465241 678407 682615 859789 836967 888922 894719 947426 962488 918303 1016798 2142373 2244626 1324882 1147340 746506 726636 885103 891185 939628 943846 970087 987958 1103074 1097201 5018712 5177445 39.95 71.4 1
13:59:11 2024-01-24 676483 664903 213698 209798 335913 342915 349988 346473 224683 224520 273950 276290 315212 315442 4235536 4621787 6499413 6302869 1153953 1180675 307132 272928 283165 287203 318958 310277 310109 312019 219402 221977 732679 684956 1603673 1512358 466777 463164 680851 682615 851153 836374 895717 890517 938232 955687 922365 1018285 2143375 2268502 1325313 1140790 747782 732295 886401 886266 936958 946959 969246 985066 1096143 1098792 5047571 5177445 40.05 71.4 1
13:59:12 2024-01-24 675311 664976 213011 209143 337344 342843 348693 347661 225449 227269 274809 276761 312250 315550 4245926 4581026 6508846 6312248 1140693 1184721 307813 272025 285811 286485 318664 311597 309135 312449 220052 221103 730419 688881 1568642 1511285 470014 463891 682786 685200 852394 832522 895145 896968 939563 956857 925062 1025119 2150117 2256079 1330320 1140018 745646 734941 886401 883117 936958 948466 975786 981448 1089669 1094210 5004692 5185974 40.05 71.4 1
13:59:13 2024-01-24 674867 665739 213587 209178 334028 344855 349711 344983 225920 223137 273756 277095 312537 314447 4235536 4553208 6518789 6289002 1133301 1183936 308349 272060 284902 287001 318675 310277 310109 312019 218720 222453 752718 696320 1548735 1499544 467909 462474 678888 685721 852727 830162 894368 899669 939192 952943 916966 1026161 2150117 2260031 1328720 1146158 743517 734418 892544 882490 930329 950386 980051 985866 1084458 1090781 4966631 5166939 39.95 71.4 1
13:59:14 2024-01-24 668817 665944 213015 209187 335689 341412 350804 346580 225449 227588 277829 277095 311564 319054 4235574 4521387 6546858 6302972 1127134 1183936 308063 272476 287100 286360 317960 309639 308164 312933 219214 221830 729693 692836 1601917 1501793 470718 464583 678331 687739 857923 830162 889146 903298 944437 952065 915816 1021603 2154471 2241433 1303953 1147302 741397 731812 892270 885278 932355 947069 981733 987845 1088384 1091291 4934785 5177169 40.05 71.4 1
13:59:15 2024-01-24 670623 665948 214056 208654 334715 342807 349747 344500 225920 223482 273526 278430 311598 317371 4245926 4495272 6490826 6321124 1130651 1184033 310433 272476 284466 291223 317000 309603 309135 312019 219402 221830 731186 696320 1544175 1488920 466777 466559 678888 685721 857923 830162 889043 898008 946084 957534 921203 1022036 2152774 2234880 1326801 1152256 742987 728627 893180 889475 928279 942992 978168 990786 1094421 1089436 4966636 5170603 39.95 71.4 1
13:59:16 2024-01-24 666277 664281 213725 209152 334680 341735 351902 347102 224094 223482 273563 277203 312033 318081 4245926 4554862 6490910 6312248 1141202 1183936 306454 272893 284573 287462 317070 311047 307698 313444 219402 221830 739211 686915 1558588 1502866 467211 464912 677927 682615 857960 837004 888288 894085 946754 962215 922933 1019116 2145278 2245619 1321044 1153625 747782 727557 885679 889340 935645 940439 970125 988789 1096825 1094247 4994744 5170603 40.05 71.4 1
13:59:17 2024-01-24 675523 665446 214211 208496 334141 342879 348657 346615 225414 223171 273140 278624 312250 315478 4247544 4563506 6444283 6321979 1150311 1183936 307382 272667 284786 286992 316044 311782 308235 311510 220088 221483 725581 688603 1551247 1503138 467776 466559 680851 686505 855492 834561 889778 897554 943499 962215 921695 1016208 2145278 2247675 1324882 1152256 746581 726636 884304 887837 936958 937543 970274 987382 1100454 1097498 5001886 5170064 40.05 71.4 1
13:59:18 2024-01-24 673607 662046 214056 209152 333658 342915 349219 346615 225414 223585 273140 276902 312537 315478 4236852 4623622 6480863 6302869 1155526 1183936 307848 273887 283130 287203 318958 310277 310109 311510 219710 221830 742191 686424 1558886 1504894 466445 463564 682301 682615 852363 838463 896570 895629 940897 962970 922218 1018426 2145278 2262883 1324882 1143264 745444 728516 886401 888078 936995 945731 970274 986548 1094133 1097384 5041772 5177445 40.05 71.4 1
13:59:19 2024-01-24 676446 664971 212984 208998 334609 342843 348693 347417 225414 224412 274096 276870 312033 315550 4239578 4568973 6499413 6293490 1141314 1183774 308279 272025 286065 286799 317960 311156 310317 312019 219745 220484 727519 690855 1561591 1520174 469681 464583 682786 686393 854753 834855 896570 899817 938158 957424 924877 1024074 2153069 2256079 1332203 1136766 745646 732853 885559 881882 935439 952173 973853 982334 1088091 1094210 5003872 5170603 40.05 71.4 1
13:59:20 2024-01-24 675554 665944 213571 209183 335918 344892 349783 345261 225955 223326 274059 277216 312537 315148 4248956 4553208 6499526 6299487 1138066 1183940 309285 272025 284902 287297 317960 310936 311051 311038 219745 222297 745837 697823 1545615 1503138 467946 463600 682675 688919 853502 830125 895717 900875 939453 954381 924178 1027814 2154708 2265286 1309603 1136766 741397 733711 890010 883709 934336 952056 978865 983774 1088405 1094210 4991178 5170603 40.05 71.4 1
13:59:21 2024-01-24 671987 665948 213539 209475 335918 342843 351371 345574 225763 223326 274096 276376 313984 315478 4245926 4553208 6546862 6294145 1133577 1186318 308314 273221 285044 286799 320410 311047 309170 313665 218720 222453 731186 693840 1560530 1501681 469447 463803 679333 687482 856007 832522 894011 903023 943573 953975 918423 1028394 2151646 2257457 1324882 1144077 742987 733896 893273 881713 930329 946556 978902 985941 1085301 1091049 4971393 5167014 40.05 71.4 1
13:59:22 2024-01-24 665766 665953 212516 209178 336195 341976 350840 346337 225414 227304 277793 277095 311598 319316 4235498 4506572 6546576 6293490 1133577 1184758 308063 272893 284666 286485 319925 311156 308235 313444 219214 222141 739161 692836 1561327 1503822 470453 463746 677404 686505 857227 832522 893372 899484 943965 946674 915816 1026198 2151537 2239950 1303953 1145707 742456 729501 890102 885555 930989 947306 979637 987382 1088384 1087935 4925386 5168067 40.05 71.4 1
13:59:23 2024-01-24 669459 665953 214388 208813 334715 342807 349783 344500 225955 223516 273526 278829 311633 317856 4248956 4485760 6494769 6340141 1125817 1183095 309250 272025 285895 287203 319199 311929 308235 312055 219402 221830 731902 698324 1559173 1495282 469238 466889 677780 689441 860090 830051 888810 901305 946084 955831 919570 1021959 2148590 2237665 1302070 1150614 741397 728184 892245 887981 928316 942992 978902 988827 1094458 1089783 4945372 5168067 40.05 71.4 1
13:59:24 2024-01-24 666272 662981 213425 209152 334680 342023 351371 347661 225066 223516 273563 277164 313848 319316 4242898 4557731 6481585 6303108 1142868 1184047 306811 272893 284032 287203 317035 314664 307698 314812 219156 221298 732679 687897 1569821 1502430 467443 464730 678094 682468 857886 835744 886392 894085 947605 961130 916467 1016798 2138790 2246224 1336834 1156665 746185 728701 888473 887981 934336 944396 973081 990880 1097604 1094247 4985338 5177445 40.05 71.4 1
13:59:25 2024-01-24 675043 664675 213729 208565 334715 342879 348657 347138 225449 223171 272849 278950 311598 315586 4242898 4583967 6457661 6330411 1145609 1180671 307347 272476 284466 287001 317000 312261 310286 313846 219876 220997 723169 687897 1551198 1505639 469170 467220 679777 684556 856706 834598 889778 894572 943261 955651 919679 1014027 2142373 2247824 1319125 1143264 746050 728184 884304 887985 936875 942992 970311 983066 1097269 1097384 5041772 5170064 40.05 71.4 1
13:59:26 2024-01-24 672652 665688 213055 209187 334635 342807 349747 347697 225578 222827 277720 276294 312285 315550 4242898 4587036 6523489 6302883 1142390 1180892 308314 272060 286486 286750 320821 311341 311606 311912 220017 220997 727519 692340 1557645 1511702 469867 463891 682786 686243 852858 834224 895717 899178 938232 956181 925993 1022367 2151646 2256079 1330320 1134778 743517 731819 885596 881630 935476 946592 973891 982334 1088384 1097424 5011761 5164381 39.95 71.4 1
13:59:27 2024-01-24 671844 665953 213729 209178 334028 344892 350539 344500 225449 223171 277683 277212 313008 315117 4242898 4550402 6527865 6293490 1131962 1180597 308103 272682 284813 286987 319819 310131 310872 312570 219262 222729 732530 695822 1550464 1501007 467909 462546 678888 687934 853539 830162 893133 901305 943462 956181 916966 1026161 2150117 2257408 1328720 1140790 741397 733283 891873 880414 930329 946592 979599 985903 1084532 1093437 4990982 5163316 39.95 71.4 1
13:59:28 2024-01-24 666092 665953 212875 209682 334680 341219 351371 345574 225414 222827 278222 278120 311633 317754 4235498 4531039 6537537 6302869 1125705 1184758 309675 272646 286141 286692 319772 312481 308094 313265 221338 222190 731186 695822 1568907 1501681 470384 465241 677404 687739 857923 828985 887846 902474 944744 952065 915816 1020188 2149844 2231622 1319020 1147340 740340 728184 892877 885463 927658 945731 982433 990980 1092907 1089783 4919500 5170064 40.05 71.4 1
13:59:29 2024-01-24 666008 664318 213720 209183 334375 341771 351371 346337 225066 223551 273756 277646 312067 317371 4245926 4549471 6471539 6305071 1135779 1184758 309612 272336 283925 288012 318974 311781 310286 311876 219262 221830 731186 694335 1579578 1492356 466777 466559 678888 685236 857923 832249 887883 897372 946084 955579 914340 1019775 2142373 2246872 1332921 1153102 744059 728701 890274 887981 931650 937687 972470 991686 1094494 1094247 4966527 5166901 40.05 71.4 1
13:59:30 2024-01-24 667429 663027 213756 209148 336195 340703 350840 347697 225066 223171 273756 277225 311598 319352 4242898 4560549 6490910 6337434 1147772 1182984 307242 272752 284879 287306 316894 312924 308235 311444 219745 221483 724619 688762 1554021 1503138 467578 466559 678888 685934 857923 835781 887856 894719 943334 955687 919679 1013112 2145422 2256608 1300187 1144077 745975 728184 884304 889462 937686 942992 970311 984465 1102088 1098161 5040459 5177445 40.05 71.4 1
13:59:31 2024-01-24 673607 664000 213729 209222 336450 342879 349783 346580 224094 223551 277683 275522 313008 315550 4245926 4624100 6499225 6320512 1153916 1187398 306279 273623 284360 286857 318958 310936 310109 312019 219463 221928 731186 685934 1560798 1514240 467211 463332 681670 682615 851754 837004 895717 894447 939563 961130 922402 1021268 2148590 2271269 1330639 1138014 746581 733477 883304 882255 939536 946628 972020 985291 1091287 1098938 5022961 5178131 40.05 71.4 1
13:59:32 2024-01-24 674877 665944 213421 209222 334675 342915 348693 346615 226498 223262 277916 277130 312537 317408 4237882 4559239 6518278 6311093 1140389 1187305 309577 272336 285891 287203 317995 315073 309170 310824 220158 221830 734172 693830 1571497 1510307 470384 464912 682786 687776 851153 831822 896994 899929 937567 956181 923666 1023897 2154748 2257224 1324670 1133971 741397 731128 887577 882996 934299 946556 976008 982334 1088384 1094247 5000300 5164381 40.05 71.4 1
13:59:33 2024-01-24 671031 665948 213760 209183 334028 342915 351371 345019 225449 223171 274059 276709 313043 315478 4242622 4537229 6509276 6310688 1140070 1187305 309250 272095 285031 287220 317995 311597 311051 312513 219402 222453 731186 696822 1555271 1501681 468646 464583 681818 689404 851153 830162 895741 901342 938897 954563 922365 1024626 2151646 2262076 1307720 1136395 741397 733821 889470 880221 931650 946664 978902 983774 1088405 1092664 4987616 5167014 39.95 71.4 1
13:59:34 2024-01-24 668062 664976 213390 209842 335918 342530 350876 345296 225414 223482 273563 275453 312572 315586 4235536 4556320 6527487 6291824 1135196 1180579 308349 272422 284688 287019 318664 310277 310109 312019 218755 222453 742760 695327 1550239 1499544 467909 463293 678888 685758 851151 829573 894545 901665 938492 954831 917002 1026198 2151646 2252882 1321044 1142451 741397 733896 886801 880441 929669 946556 977472 985202 1083727 1090278 4976303 5158688 40.05 71.4 1
13:59:35 2024-01-24 664166 665003 212512 209187 334715 341495 350840 346059 225257 227233 278026 277130 317200 318378 4238354 4500813 6546215 6293088 1131962 1183035 308103 272371 284666 285592 318994 311156 307733 313194 218955 221830 739161 692340 1550859 1501007 470051 463236 676968 685236 856099 830162 889303 899669 941963 946674 915816 1026161 2148590 2234494 1420951 1145707 740340 728981 889470 885559 930329 946635 979637 988827 1088164 1087472 4912479 5157019 39.95 71.4 1
13:59:36 2024-01-24 667113 663996 214247 209002 334410 342807 350804 345019 225066 223585 273140 277164 313080 317154 4250405 4537568 6480863 6293490 1133831 1181277 309214 272441 283563 291223 318974 311745 310982 311983 219214 222297 731186 694335 1544395 1484440 466777 465899 678407 686017 857651 832522 890190 898539 944707 958546 913145 1019775 2142373 2248466 1351245 1155019 745444 728701 890642 887981 931650 942919 974469 991686 1096825 1093941 4973629 5168067 40.05 71.4 1
13:59:37 2024-01-24 672569 663955 213685 208461 335653 342289 349184 347626 225414 223171 273731 279476 313998 318051 4245006 4561822 6476161 6305071 1141701 1183936 306848 272893 284860 287382 317995 311597 309410 313665 219367 221830 735665 686915 1553166 1503138 466477 465241 678888 682615 857923 836374 888922 891927 947426 961094 918876 1016798 2142373 2246872 1337853 1149795 746506 727668 884931 889440 936802 937615 970237 988752 1100418 1097384 5018473 5170603 40.05 71.4 1
13:59:39 2024-01-24 675509 663923 214397 209187 335918 342879 349429 347102 225800 225787 273134 278221 314841 315262 4235385 4613370 6462677 6311487 1154431 1182256 308173 272858 283130 291437 318441 311156 310144 311756 219745 221830 743707 688386 1548857 1503138 466445 465241 682786 682615 852357 838191 895549 890480 939192 961130 922402 1021231 2142373 2268502 1329009 1140753 748637 732714 883170 885555 939536 947233 968819 983736 1091323 1098514 5025184 5168067 40.05 71.4 1
13:59:40 2024-01-24 675830 665907 213359 208963 335904 342591 348933 347893 226185 224958 273840 277026 314177 317226 4245006 4562932 6513831 6302958 1140032 1183936 308349 271800 284937 286799 320330 311156 309135 310784 220158 221830 732679 693830 1569807 1506080 469311 465241 682786 687216 850880 831341 897634 898681 938232 955081 925062 1024589 2151646 2259282 1332558 1133128 741397 729423 888115 884134 933636 948408 973891 982334 1088384 1093978 4975670 5158688 40.05 71.4 1
13:59:41 2024-01-24 673607 665437 213685 209558 335736 345524 350517 347647 225974 224519 273840 277640 314105 315032 4235385 4557088 6509437 6301256 1138066 1183936 311032 271835 285525 287001 320063 311156 310544 310748 219710 221830 729693 696320 1550269 1501681 468610 465241 683215 686729 851153 830162 895717 901305 939292 952065 922365 1023860 2151646 2257680 1309603 1134778 740868 732595 890642 880308 931650 946592 976702 982334 1088384 1092628 4975933 5158411 40.05 71.4 1
13:59:42 2024-01-24 669688 666244 213731 209964 335691 342519 351155 346910 225974 225152 273840 276991 315506 314782 4235461 4553064 6499526 6302869 1137629 1183936 309998 272025 284937 286888 317995 311156 310109 310530 220052 221830 731186 696320 1596271 1503138 469447 465241 682786 687739 851153 830162 896570 899669 939563 954831 922402 1025356 2154434 2259282 1338316 1133165 741397 731526 890010 884816 931650 946628 976702 982334 1087612 1094210 4985338 5155778 39.95 71.4 1
13:59:43 2024-01-24 673905 666381 213740 209416 333915 342699 350378 346910 225939 224994 273840 277412 315062 314447 4242898 4553640 6489941 6302869 1138028 1184047 309719 272893 284902 287203 318441 311597 311051 311002 220088 222453 740676 697316 1576365 1503138 468979 465241 682786 687776 852363 829890 898274 902621 939563 954831 923628 1026086 2156241 2262039 1334477 1136395 741397 733674 890010 883170 934336 952020 976739 983774 1088384 1094247 4985338 5166901 40.05 71.4 1
13:59:44 2024-01-24 671987 665807 213552 209039 335836 342735 351402 347647 225974 225311 274338 277130 313894 314890 4235347 4556881 6509437 6283696 1135196 1184033 308349 272441 284466 286916 318923 309438 310579 312933 219367 222453 752718 697536 1560132 1503138 467946 463527 680851 689329 852998 830162 895717 902621 939229 956181 918954 1029090 2151646 2256079 1328720 1145707 742987 733711 892245 882573 930989 946592 979562 987345 1086841 1091820 4973472 5163013 40.05 71.4 1
13:59:45 2024-01-24 668173 665264 213402 210350 336536 342073 351686 346159 225414 223482 278076 275419 312503 318537 4239578 4544533 6556197 6284112 1132457 1184033 308279 272563 284466 285521 319441 311156 308200 313444 218720 222297 739161 692836 1553691 1502072 469311 462148 676968 684715 856706 830878 890485 902621 943334 946674 917333 1026124 2151646 2238209 1305837 1147340 742456 731563 890642 885463 931650 947069 982433 988048 1088384 1093870 4940521 5159356 39.95 71.4 1
13:59:46 2024-01-24 669600 665259 213883 208974 338295 342627 350486 346301 226147 224922 273563 278675 314177 318305 4223334 4479028 6499413 6293490 1125494 1185730 307813 272060 286248 286803 319425 309674 310250 312933 219402 221830 742191 695323 1593365 1501681 470718 466559 677927 687776 857923 829151 890190 902658 946084 954120 917118 1024792 2148590 2228537 1330639 1147796 741397 728701 889352 887981 928974 947069 979637 988864 1092871 1091410 4916294 5165690 40.05 71.4 1
13:59:47 2024-01-24 670271 665734 214033 208357 334675 342771 349747 345261 226147 225470 273381 278590 311564 315230 4232283 4473434 6481585 6302869 1127953 1182353 310695 271800 284431 287203 318524 309603 308235 311983 219402 221830 732679 696320 1571813 1484513 467542 466559 678888 686766 859516 830162 888922 899992 946754 957830 916418 1021231 2146949 2234917 1313368 1150614 742456 728184 890642 889243 930329 942992 973891 990748 1097704 1090874 4947717 5163051 40.05 71.4 1
13:59:48 2024-01-24 666452 664903 214029 209143 334574 342206 351614 346473 224683 223551 273756 277620 312285 317154 4236554 4527737 6462232 6293490 1137139 1180671 308349 272928 285891 287203 317070 309387 309135 311983 219402 222453 755051 692357 1564128 1488735 466777 465899 677367 685529 857923 833307 889146 897264 947155 955615 915816 1016798 2140851 2244626 1332921 1156665 746576 728701 889736 887981 934299 942992 975673 995521 1100834 1095979 4966636 5170171 40.05 71.4 1
13:59:49 2024-01-24 666452 665437 213756 209597 338778 341735 351830 348430 225222 223482 273756 277710 311598 319352 4236554 4557303 6481585 6312248 1144575 1183936 306883 272476 284582 287203 317035 311782 307949 311734 220052 221483 732775 686915 1552034 1503138 469446 467220 680332 684556 857923 836967 890462 894719 946084 955687 920984 1015519 2144906 2246872 1326801 1150614 749734 727668 885679 886559 938991 944552 972020 988640 1102290 1097237 4995014 5177445 40.05 71.4 1
13:59:50 2024-01-24 676210 663955 214100 209152 335918 344892 349747 346580 225613 224799 273526 276709 312537 315406 4236554 4614769 6476292 6293490 1158908 1185619 307813 272928 283094 287203 318699 310716 310109 311764 219402 221830 731186 686424 1574808 1509305 466777 463891 682786 682615 853034 838191 895717 893451 940230 961130 924406 1016798 2142373 2271269 1322243 1138014 748104 733748 885103 886266 942032 950423 970125 984363 1093808 1105186 5032366 5166901 40.05 71.4 1
13:59:51 2024-01-24 677334 665916 213359 209183 334410 342807 348407 347239 225414 227393 277916 276980 312285 315550 4235574 4562481 6499611 6293490 1139688 1184600 308279 272060 286172 286888 317960 311597 309135 311073 220123 221138 726385 691844 1552340 1507412 470384 464912 682638 687252 851754 831466 895829 897005 939292 956857 925062 1024589 2151646 2256079 1322786 1133165 744580 733896 890200 885005 936293 951096 977953 982185 1088310 1096425 4997008 5162923 40.05 71.4 1
13:59:52 2024-01-24 675513 665944 213086 209527 336868 345415 349184 345261 226113 223171 273950 277195 312285 314483 4230199 4537455 6490129 6293214 1138066 1184047 309710 272060 285574 286799 317995 311156 309170 310566 220123 221830 735665 695327 1571601 1506342 470118 465241 682786 687812 851153 831931 896570 899992 938232 956181 925062 1024626 2154748 2257113 1317136 1134297 743517 732853 889972 882996 934299 948372 978651 981448 1088384 1094247 4991599 5158688 40.05 71.4 1
13:59:53 2024-01-24 673607 664314 213583 209152 334028 344892 349747 345019 225414 222827 273756 277095 313008 314926 4236554 4543936 6494769 6284112 1136334 1183206 309214 272060 284902 286799 317070 310232 310144 311038 219402 222453 744298 696320 1555796 1503138 467946 464255 680851 687739 850512 829890 895717 901305 939563 954831 923591 1026086 2154708 2263250 1332558 1140018 742456 733564 890642 882490 931576 953118 981453 985178 1088384 1093437 4990289 5158688 39.95 71.4 1
13:59:54 2024-01-24 671234 665953 213579 209842 334028 342530 351866 345312 225449 223137 273526 275453 312537 315514 4230199 4541116 6537537 6280514 1131924 1184047 308279 272060 284466 286799 319925 310277 309170 312713 218685 222453 755843 694825 1555279 1502072 468448 462510 678888 683747 854244 830162 893096 901342 941926 951834 918423 1028394 2152367 2261640 1330639 1143707 742987 733564 892544 883746 930366 951096 978827 985903 1083660 1094315 4968832 5163164 40.05 71.4 1
13:59:55 2024-01-24 666277 665684 212682 209218 334680 341735 351371 345574 225414 223171 272682 276675 314211 318828 4233533 4512547 6532834 6302869 1123856 1183095 308314 273804 286248 286888 317070 310109 308200 312713 219367 222538 731186 697316 1546567 1498166 470051 466559 677927 687776 857960 828985 887944 904273 947426 954831 917118 1022501 2156008 2231595 1341619 1147302 741397 730773 892544 887870 930989 945731 982433 990470 1091250 1089783 4906035 5155816 40.05 71.4 1
13:59:56 2024-01-24 668703 665953 214065 208526 334715 342807 350275 345019 226147 223482 272006 278086 317164 317856 4230515 4473191 6480825 6293490 1125456 1183035 308314 271231 286248 287203 316521 309639 308235 312740 219402 221830 742191 698313 1542924 1493918 470051 466559 677927 687776 857960 829573 888922 903298 947426 956509 920117 1023999 2153069 2233181 1330639 1152256 742456 728664 894145 886888 929011 944515 981453 991686 1094458 1089472 4945372 5163316 40.05 71.4 1
13:59:57 2024-01-24 665804 664000 214096 209187 334671 342843 351902 346615 225158 223551 273140 277169 312537 315586 4232434 4536832 6481460 6293490 1138367 1180579 308385 272928 283201 291227 317035 309603 309170 312090 219745 222765 747116 694335 1561602 1491800 466147 465710 677927 683747 858411 832522 888602 897042 947605 957351 916896 1021118 2149868 2235066 1326801 1152256 742456 728701 892245 889243 931650 944918 979599 990980 1093682 1091410 4904579 5151629 40.05 71.4 1
13:59:58 2024-01-24 669177 664967 214242 208826 334680 342807 350198 343502 225483 223516 273140 278008 311598 317371 4239578 4480046 6472259 6302869 1127425 1180809 310188 271645 284937 291439 317000 309674 308235 312055 219402 221830 731186 697316 1567219 1484513 470051 465491 678407 687505 857960 830162 888922 904310 947724 956509 917044 1022689 2151537 2235066 1309603 1150614 741397 728701 894890 888162 928969 945731 979637 988864 1094076 1089783 4928905 5158688 40.05 71.4 1
13:59:59 2024-01-24 664387 662087 213720 208826 334635 342771 351618 345503 225066 223516 273140 277729 312067 315225 4233533 4527440 6462934 6293892 1132268 1180579 308385 272060 283598 291018 317035 309387 309135 312019 219581 222297 740676 695823 1545615 1487641 465159 466950 679887 685758 857960 834187 890676 902344 947315 960247 915705 1021118 2151537 2247824 1334877 1152556 744384 728701 892544 889243 931650 943028 975673 991537 1094494 1094210 4966537 5160698 40.05 71.4 1
14:00:00 2024-01-24 669124 663806 213689 209187 335689 342771 349219 347661 225414 223551 273756 277208 314171 319352 4236554 4537418 6490129 6302869 1144537 1183206 306918 272928 284267 287001 317035 309603 307268 313480 219249 221830 734172 686915 1579835 1503138 467578 465241 677927 684334 861511 839383 890153 894609 947352 962970 922199 1019154 2145422 2246224 1326801 1149826 748707 728184 884931 889476 936839 943956 970311 988123 1100491 1097384 4996036 5170716 40.05 71.4 1
14:00:01 2024-01-24 677279 665478 214397 209006 333674 344892 349465 346580 225414 223516 272947 277973 312320 315442 4235220 4580093 6444283 6302869 1151133 1182813 307848 272667 283325 288491 317035 314590 310144 311073 219899 221830 734172 691565 1558588 1503138 466777 467441 684690 686157 857190 836820 892947 894830 943573 963059 923666 1015277 2142373 2265286 1328720 1144077 745444 729492 885684 889972 938204 947069 970311 985202 1098897 1098938 5038172 5170064 40.05 71.4 1
14:00:02 2024-01-24 676178 665482 213725 209213 334680 342843 349783 347733 225955 227304 278186 277729 312503 315189 4233533 4568505 6499413 6293490 1142390 1180883 307848 272476 285811 286799 318699 311156 309639 312019 219581 220520 722901 688881 1563066 1516009 471463 464716 684204 687482 855399 834892 894893 901098 940861 958889 926377 1023094 2148169 2268502 1334477 1138014 746506 734110 885140 882255 938204 946628 972020 984476 1090514 1097384 5011761 5158688 40.05 71.4 1
14:00:03 2024-01-24 676695 665953 213091 209148 334644 342915 348657 345538 226113 223227 277683 277130 312285 315550 4231818 4543936 6495005 6293490 1138066 1184047 309719 272025 284946 286799 317995 311156 310109 310566 220158 221830 731186 696822 1558225 1508856 470453 465131 682786 689441 851721 833433 898199 902381 938232 954831 923666 1025500 2156241 2257150 1313370 1133971 741397 731009 888119 884207 934336 946592 976739 983072 1085017 1094247 4975933 5141048 40.05 71.4 1
14:00:04 2024-01-24 671432 665944 213720 209877 334028 342879 351618 346353 225414 223171 274096 275570 313008 315478 4233533 4543936 6546845 6280514 1132769 1183095 308314 272667 284502 287297 318958 310277 309856 312749 218755 222779 742760 695234 1551254 1502430 467799 463055 679813 688460 853539 831894 894503 899669 939229 954563 919457 1027624 2148590 2254352 1328720 1144077 742987 732741 888723 883672 930329 946556 979599 987382 1085239 1091049 4942987 5151333 40.05 71.4 1
14:00:05 2024-01-24 666277 665684 213055 209187 334741 341771 351371 346337 225449 227304 277829 277130 313769 319352 4223334 4494055 6537537 6293490 1127937 1183936 308099 272095 285891 286159 318030 310900 310286 312718 219498 222267 731902 692836 1595583 1502430 470644 464766 677404 689932 857923 830162 889178 903666 946259 952065 917118 1026161 2148169 2252882 1328720 1145707 743395 731600 890981 884207 930989 945890 978168 988864 1086841 1089509 4933608 5155816 40.05 71.4 1
14:00:06 2024-01-24 665254 666631 212875 209580 335715 341771 350558 345574 225414 227197 273731 277225 317164 318865 4227500 4481926 6528212 6302869 1123856 1183095 307813 272095 285846 286485 317960 311562 310286 312943 219876 222417 731186 695822 1564411 1502430 471710 466522 678368 688751 857923 829573 890591 903480 947426 954831 917118 1023538 2150117 2232002 1319020 1147340 741397 728701 890650 887447 929011 945731 981733 990980 1093682 1089783 4919500 5151333 39.95 71.4 1
14:00:07 2024-01-24 665254 665679 214056 209187 334671 342843 350275 344536 225206 223551 273563 277779 311633 317408 4233533 4508754 6462934 6293892 1130826 1180579 309285 272476 284139 288088 319425 312593 311166 312920 219604 222382 731186 696818 1552882 1493158 468110 466559 679850 685758 857923 831746 891461 898317 946754 955615 918637 1021268 2145539 2248466 1330965 1151736 745444 727255 890981 890994 931650 943028 973891 991686 1096048 1094516 4938311 5153729 40.05 71.4 1
14:00:08 2024-01-24 665804 664028 213756 209002 334675 341735 351578 346094 224094 223551 273563 277169 311633 317371 4232660 4524316 6472259 6293490 1140070 1180579 308067 272717 285757 287648 319425 311597 309029 311698 219109 223078 756638 692340 1553555 1493918 466777 464584 676968 684770 857849 833270 887883 898650 946222 960247 915166 1021268 2142373 2247936 1329009 1155019 744384 727387 886801 884017 931650 944396 973161 991686 1096554 1094247 4966527 5160698 40.05 71.4 1
14:00:09 2024-01-24 670076 663996 214061 209187 338509 342530 349747 347697 225100 223482 274132 277744 317128 319127 4227500 4537380 6481585 6293966 1144896 1184758 310842 272717 284595 287167 316929 312703 308059 311876 219947 221497 732270 687897 1544867 1503869 467615 465666 681271 684556 857923 837004 887883 896954 946084 961166 921021 1015351 2145539 2246469 1328720 1145707 746506 728429 884557 888846 938204 943028 972020 985903 1098897 1090793 5034577 5160698 40.05 71.4 1
14:00:10 2024-01-24 673612 664000 212721 209695 335918 342807 349747 347697 224094 227304 277683 275488 312067 315514 4227500 4593037 6509561 6290471 1144499 1184758 307242 272336 285668 286253 318335 311083 310945 311876 219604 220484 724330 688389 1576243 1514657 470789 463891 682301 686017 853034 834892 894443 897372 938528 956181 927036 1022404 2151646 2256079 1326553 1132891 743325 731563 885596 881630 935682 946592 973891 981634 1085017 1094283 4981779 5153729 39.95 71.4 1
14:00:11 2024-01-24 671699 665482 213095 208856 334028 342915 349178 344465 225414 227376 273563 276993 312572 314483 4227500 4537481 6523489 6294977 1132268 1183862 308244 271990 284453 286902 318852 310095 309135 312019 218720 222488 744298 694825 1571792 1502072 468646 462546 678888 688460 854886 830162 893133 901342 940750 954831 917039 1026161 2150117 2256079 1330639 1141262 741397 733835 888286 880455 930329 946628 979599 985202 1085029 1092664 4968832 5155930 40.05 71.4 1
14:00:12 2024-01-24 665761 665478 212721 209842 334680 341735 351371 345574 225449 223137 277756 277925 311598 317493 4211254 4521793 6537143 6296753 1132268 1185619 308208 272752 284871 286231 318994 311597 308270 313444 219274 222310 729693 692836 1587785 1501007 470384 464024 677927 685721 855492 829704 890522 902493 944707 952101 917118 1026198 2151646 2237665 1328720 1146523 741397 729460 892355 885463 931650 947069 981453 988123 1086552 1081779 4915988 5160698 40.05 71.4 1
14:00:13 2024-01-24 668777 664506 214251 208882 334702 342807 350593 344500 225449 223551 273177 277586 311598 317408 4223503 4483467 6475918 6296576 1126053 1180468 308244 271920 285811 287203 316557 309674 308235 313809 219498 221830 731186 697316 1551417 1492972 470051 466559 677927 687849 859789 829890 887433 902658 947426 956181 917604 1022726 2148553 2234494 1328720 1150063 741397 728701 890650 888612 928974 945027 979637 990980 1093645 1091328 4926534 5156665 40.05 71.4 1
14:00:14 2024-01-24 665804 663959 213729 209109 336850 342771 351335 345538 224874 223551 273140 277551 312468 317335 4239301 4522549 6471761 6291824 1134150 1183936 308314 272441 283797 287427 319425 310718 309099 312957 219367 222765 745837 696322 1542781 1493269 466777 466559 678888 686319 857923 832522 889109 898008 946084 955579 915129 1019775 2142373 2250062 1330965 1155019 745444 728701 890642 889602 932280 942992 975861 991686 1097604 1094174 4957122 5141011 40.05 71.4 1
14:00:15 2024-01-24 667698 662986 213544 209143 338774 341183 349747 347382 225066 223137 273526 276980 313295 319316 4225376 4544533 6462120 6291824 1141701 1183188 306419 273468 286163 287540 317924 311561 308200 313886 218497 222382 732679 686915 1573876 1502072 466477 464912 676452 682615 860399 835781 888288 897901 948770 961094 917118 1016037 2139178 2241396 1319125 1156665 746511 730972 888115 887981 934336 945027 974469 991686 1097604 1094247 4966527 5141011 39.95 71.4 1
14:00:16 2024-01-24 670601 663450 213051 208535 335689 342217 348657 347626 225414 225470 273563 277809 313295 318342 4240918 4537267 6462120 6302869 1141202 1184047 309492 272646 283996 287203 319425 311597 310359 312790 219367 221639 727856 686424 1554811 1501681 467174 465241 678407 682615 857923 834743 888922 894719 947426 961094 918954 1016560 2142373 2246224 1300187 1149437 746581 727668 884557 888181 936802 942955 970274 987345 1100418 1097384 5001886 5163316 39.95 71.4 1
14:00:17 2024-01-24 675830 663959 214401 208821 334028 342879 348657 346580 225066 223482 272718 277164 313520 315189 4240918 4575185 6433835 6293490 1149622 1184758 307347 272632 284032 287297 317444 312039 309603 310095 220088 221639 719819 688881 1549525 1503822 467174 467220 682786 685529 856435 834561 891863 894351 940558 962860 922365 1014554 2142373 2257607 1326801 1144077 745444 728926 885051 885559 937466 945731 970274 983029 1096457 1099446 5022961 5178815 40.05 71.4 1
14:00:18 2024-01-24 673905 662981 213024 209807 335918 342807 349465 347102 224059 223482 273695 278120 314990 316850 4238942 4617034 6509437 6294977 1147391 1182923 306667 272858 285560 286217 320824 310936 311166 311983 219710 221830 731186 686915 1560537 1516658 470384 463855 681271 685529 852357 834561 895717 897264 938960 957534 926377 1021603 2146949 2257680 1328436 1138014 744384 732599 885596 880308 936802 946556 974469 981316 1089669 1094247 4992467 5155499 40.05 71.4 1
14:00:19 2024-01-24 674771 664930 213385 209187 334028 342915 348657 345019 225835 225152 273695 277649 314511 314782 4229523 4552871 6485456 6297583 1138066 1183192 309679 273804 284937 286799 317960 311156 308235 310095 220123 221830 732679 693830 1579503 1506342 469447 465241 682786 687739 851153 832522 896570 898354 938232 956857 925062 1023131 2151372 2259282 1320903 1133971 741397 731526 888115 883138 934336 946520 976702 982334 1088384 1095832 4992467 5155009 40.05 71.4 1
14:00:20 2024-01-24 674654 665912 213055 208821 334028 342879 348407 347893 225869 224635 273308 276991 314177 315406 4229740 4543936 6489981 6293490 1138066 1184430 308349 271196 284942 286396 317035 310716 308874 310060 220123 221830 739161 694335 1590289 1507412 469348 464912 682786 687739 851153 832522 897634 898681 938232 957534 925062 1024589 2151646 2259282 1320903 1134778 741397 730456 888119 882503 934336 948408 975276 981634 1088384 1094247 4975392 5155009 40.05 71.4 1
14:00:21 2024-01-24 675255 664939 213060 208821 334028 344565 348933 347331 225869 224836 273840 276991 314177 315442 4226141 4541116 6490733 6284112 1138769 1180579 308349 271231 284920 286360 317957 311156 308200 310060 220088 221483 731186 695327 1563783 1504894 469348 464583 682786 687739 851153 830162 895964 898681 938232 957534 925062 1024626 2151646 2257150 1296726 1131481 741397 729387 888119 883006 931650 948408 973891 981634 1086841 1094247 4985338 5171400 40.05 71.4 1
14:00:22 2024-01-24 673598 664465 212767 209411 333776 345101 349424 346910 225659 224519 273877 276922 314141 315262 4211141 4543789 6490826 6293490 1136409 1180579 308349 271231 285018 286360 317035 310277 309603 310060 220052 221830 740891 695823 1586464 1503138 469348 464912 682514 687739 851153 830162 895741 899955 938232 954831 923567 1024626 2151646 2257680 1342154 1131518 741397 729505 887577 882977 931650 948408 975276 984476 1087612 1094210 4983048 5155930 40.05 71.4 1
14:00:23 2024-01-24 673129 666207 213106 209376 333812 342771 349603 346910 225659 224519 273512 277065 313270 315262 4227182 4540393 6490091 6293490 1138066 1180675 308279 271231 284902 286360 317070 310058 309135 310789 220123 221483 726385 692340 1561498 1507412 470446 464912 682786 686729 850512 832522 898274 897042 938232 956181 925062 1023094 2151646 2256079 1324670 1133971 744384 731526 885596 881593 934312 946556 975276 979464 1088384 1095832 4990289 5153957 39.95 71.4 1
14:00:24 2024-01-24 674974 666886 213440 209043 335881 344747 348514 346910 226139 224519 273804 276956 311564 315550 4225376 4553640 6500165 6284112 1138028 1180675 308349 271231 284466 286396 317035 310716 312121 310095 219745 221830 737645 696320 1551497 1503138 468979 465241 682786 687776 851547 830162 895717 901305 938232 954120 922130 1024589 2151646 2257680 1336396 1133971 740868 731526 888115 881593 934336 946592 976739 982334 1086841 1094516 4972117 5163149 39.95 71.4 1
14:00:25 2024-01-24 673423 664794 212918 209008 333992 342735 350573 346910 225939 224204 273950 276640 311598 315478 4223296 4553208 6490910 6284112 1134755 1180579 308349 271196 284906 286396 317035 310277 309135 310060 220088 221830 731186 694335 1583105 1501681 469385 465241 682786 687252 850549 830162 895717 898644 938320 954831 922402 1024626 2151646 2259282 1315253 1133165 741397 729405 888119 881625 933636 948408 973891 979539 1087340 1092628 4978522 5159951 40.05 71.4 1
14:00:27 2024-01-24 673010 664798 213393 209008 333812 342699 349005 343466 225031 227552 273140 278316 314511 315560 4223597 4530710 6481487 6284112 1136409 1180579 308349 271231 284587 286400 317000 310936 310689 310060 219876 221830 740676 695823 1556272 1503138 468610 464972 682301 687252 848703 829573 895717 901851 937567 953447 922402 1024626 2151646 2256079 1332558 1133971 740868 730817 887577 883037 931650 946592 975636 982334 1086841 1092628 4988022 5152580 40.05 71.4 1
14:00:28 2024-01-24 671552 664753 213212 209008 333848 342843 349184 344465 225100 224851 273079 277546 312503 314411 4211216 4531831 6500085 6265354 1131459 1183663 307848 271231 284067 286396 318476 309292 309342 311983 218685 221830 759812 694335 1556943 1501681 467909 459872 678888 685200 851754 830162 892424 899992 939229 952101 918221 1026161 2148590 2252821 1326801 1145707 742456 731563 890642 880308 929011 948408 978168 985903 1086820 1091181 4952168 5150518 40.05 71.4 1
14:00:29 2024-01-24 667224 665502 212843 209152 334706 340703 350804 345574 225206 224362 274447 276290 312643 318342 4224168 4498862 6528212 6284112 1127134 1180579 307132 271835 284937 285512 317035 311597 307233 311372 218720 221830 739161 692836 1582625 1500724 470384 463891 674982 688349 855492 829573 889183 902621 943297 946674 915816 1022367 2148590 2232911 1318913 1146523 739285 728701 890642 885195 929225 945064 979637 990786 1093697 1091410 4914716 5140822 40.05 71.4 1
14:00:30 2024-01-24 668173 665652 213060 208491 334710 341735 350625 346266 225763 223889 273140 277164 313292 318087 4220820 4466831 6500236 6289002 1124212 1180805 308028 273804 284973 286611 316044 309603 307733 311983 218720 221830 729693 696818 1538459 1493918 469385 466559 676968 687812 857923 828985 888922 904310 946754 954831 917118 1021997 2147027 2231622 1328720 1147340 740868 727711 892245 887981 927658 946635 981453 990508 1094585 1088132 4894657 5141086 40.05 71.4 1
14:00:31 2024-01-24 667212 664968 214061 208355 337817 342771 349747 344500 225955 222827 273003 278451 317128 317371 4218148 4466943 6472259 6284112 1125014 1180579 307347 271006 285824 286799 316044 309639 308164 311471 219214 221830 740676 696320 1543766 1491985 470446 466559 677447 687812 857960 828985 887611 902658 946754 954831 916467 1022036 2145422 2231622 1305837 1147340 741120 727668 892245 886266 930329 946635 981453 988677 1094585 1088132 4897966 5141086 39.95 71.4 1
14:00:32 2024-01-24 667684 665688 213445 208248 334640 342217 349219 343502 225137 224519 272947 277973 313295 315550 4224168 4460938 6453609 6284112 1122760 1180542 308063 271196 285044 286799 315753 311414 307733 311983 218720 221830 730063 696320 1546932 1491528 469348 465899 677927 687252 857923 828985 888922 902658 946084 956181 917770 1019775 2142373 2231622 1328720 1147340 740340 727668 894415 887809 930228 944625 978753 988677 1094585 1089673 4911204 5142143 40.05 71.4 1
14:00:33 2024-01-24 667698 664930 214021 208821 335909 341735 349424 346420 225414 222827 272370 277779 313295 315550 4211254 4470250 6471726 6284112 1124174 1180579 308349 271196 284502 286687 316009 309422 308164 311073 218720 221519 740676 696043 1563568 1488920 468979 466559 678407 687542 857923 829573 888288 899669 946084 955505 915816 1019775 2142373 2235177 1324882 1147340 742456 728000 893263 887939 928939 944625 978651 990116 1095869 1088095 4917115 5149309 40.05 71.4 1
14:00:34 2024-01-24 664387 663495 213760 208500 337066 342289 349783 343502 224718 223482 272947 278904 317200 315514 4208213 4502224 6453609 6284112 1129037 1178873 309754 271835 283833 287297 316521 309170 309812 311546 219652 221830 739161 695327 1547987 1489686 466513 467280 678888 686729 857923 830162 885421 898354 946754 955579 915816 1019775 2145422 2243688 1336834 1152182 744580 728516 892003 889336 930366 944625 977601 990824 1094421 1091049 4950021 5155009 40.05 71.4 1
14:00:35 2024-01-24 666277 664318 213255 209002 334605 340739 350840 346615 224059 223516 273140 276709 317092 318081 4217753 4530823 6462934 6284112 1137592 1180579 306918 272476 283258 287207 317035 310936 308270 312493 218532 222801 761399 690386 1552154 1493918 466147 465241 676452 684556 857923 833627 887883 898650 947426 955651 916950 1016798 2139330 2248011 1319125 1159406 746712 730773 888110 889243 935627 944882 974394 991686 1097604 1094283 4966631 5141086 40.05 71.4 1
14:00:36 2024-01-24 670271 663964 213095 208526 334715 341735 347679 347138 224094 223137 273526 277130 312416 317892 4223891 4541899 6444283 6275979 1144575 1183095 306454 272441 284032 286486 316521 309674 307268 311546 219402 221173 732270 686637 1579884 1503138 467247 467220 678888 684770 857923 835781 887846 894719 944707 955651 921616 1013833 2145106 2250732 1302070 1152256 748104 727594 886401 891775 938292 937651 970311 987382 1100454 1097274 4976046 5164381 40.05 71.4 1
14:00:37 2024-01-24 675830 663022 213756 209006 334028 342879 348693 345574 225066 223551 272947 279280 312537 316382 4227182 4605390 6444283 6279630 1154431 1180583 307382 271835 282302 287095 319425 310277 309856 310566 219616 221674 700191 687897 1553931 1503138 466113 464583 682301 682615 851151 837004 893857 889219 938492 961130 923666 1019116 2147892 2270541 1326801 1143707 747782 732332 886401 885974 936995 947069 969170 984953 1096825 1100496 5018473 5152242 40.05 71.4 1
14:00:38 2024-01-24 673340 663996 212721 209222 335918 342807 349219 347661 224094 224887 273950 275462 312067 315478 4211216 4593130 6499413 6284517 1150666 1183663 305459 272702 284564 286195 318699 310277 309883 311546 219214 221830 729693 684956 1568161 1516658 467946 463200 680851 682615 850549 838191 895717 894830 936468 957388 923666 1024272 2145278 2268928 1328720 1140350 747782 733095 882540 882374 938204 949052 970274 982334 1088164 1097384 5009699 5151333 40.05 71.4 1
14:00:39 2024-01-24 676583 663991 213051 208821 335918 342253 347328 348609 224753 227197 274059 275488 317236 315514 4211216 4558778 6490910 6274733 1138066 1183095 307813 271006 284937 285557 316810 310277 311420 310819 219780 220449 727856 690855 1555211 1507041 470051 464583 682786 685721 852363 831931 895717 899030 939655 957315 924951 1024149 2150006 2254240 1313370 1134335 743517 731009 885596 881124 936218 949751 975861 979539 1088384 1094137 4981779 5141968 40.05 71.4 1
14:00:40 2024-01-24 675518 663991 213055 209006 334028 345391 347643 344500 225449 227233 273370 276290 313116 314483 4217570 4528098 6472259 6274733 1138066 1183095 307848 271006 285031 286159 317035 310277 308235 310095 219745 221173 731186 691844 1563907 1506342 470384 464912 682514 687776 849911 829704 896570 902493 939655 956072 924951 1025613 2151046 2259068 1304122 1138014 744454 732636 884074 882490 936839 946628 974469 981391 1091287 1094283 4991178 5149309 40.05 71.4 1
14:00:41 2024-01-24 675518 665473 213086 209269 335918 344928 347643 344465 225449 227588 273563 276709 317164 314483 4211216 4537481 6481585 6270258 1135196 1180579 308314 271266 284466 286597 317035 308021 310109 310789 218755 221830 754280 696320 1557066 1500612 469779 463927 680851 686729 852895 832109 897410 899447 940861 951956 920874 1025613 2153069 2259282 1330639 1134778 742456 734941 890642 881235 931654 946628 979450 983029 1086841 1092664 4966527 5137412 40.05 71.4 1
14:00:42 2024-01-24 667212 665939 213086 209837 334028 342253 350804 345019 225066 227588 273140 275419 312067 315514 4220582 4524429 6514144 6270258 1129282 1180579 307848 271835 284045 286396 318994 308456 308235 311764 218379 221830 744298 694335 1557342 1499270 467946 462546 678850 688423 855970 829977 892947 901739 942903 953265 921039 1028587 2148048 2256079 1330639 1137300 741397 733274 890102 878495 928932 950986 978168 983029 1083727 1091049 4957122 5126262 40.05 71.4 1
14:00:43 2024-01-24 665218 664743 212757 209842 335913 341495 350275 345019 225100 227340 273563 274585 311598 315550 4204898 4531441 6518886 6270258 1128703 1180809 307132 271266 284902 286132 318030 311156 307733 312749 218532 221830 737645 691844 1554485 1499544 470384 463877 678368 688186 857241 831931 891461 902381 945025 953802 918349 1026161 2148590 2249131 1326801 1146523 743517 730497 886837 883746 930989 947069 976739 985941 1086569 1087935 4920717 5139930 39.95 71.4 1
14:00:44 2024-01-24 666277 664967 213015 208531 335424 340739 349747 345538 225066 223261 273563 278904 312416 317408 4211554 4453889 6514246 6284112 1121011 1180579 306454 270782 284973 285557 316079 314850 307018 311764 219239 221674 739161 693830 1560219 1499321 470789 466143 678368 689441 857923 828874 890153 902381 944524 954794 915816 1020151 2146636 2231292 1418995 1145707 740340 731775 889382 885463 930989 945731 981453 988827 1088384 1087935 4900040 5132602 39.95 71.4 1
14:00:45 2024-01-24 666277 664501 213060 208500 334706 341254 349747 345574 225066 223447 273370 277130 312416 317408 4206429 4457070 6509561 6265354 1120591 1180307 307347 271196 285690 286159 316079 311156 307474 311764 218685 221674 721357 696322 1559061 1501681 470789 465863 677404 689441 857886 830088 890116 903666 944671 952101 914266 1025005 2148477 2222255 1322786 1147796 741397 728184 890642 885467 926308 945027 979562 988789 1091250 1088242 4901779 5139930 40.05 71.4 1
14:00:46 2024-01-24 666277 663450 213689 208355 335918 341735 349747 343466 224059 223137 272718 277130 314099 315514 4217533 4492845 6448726 6274733 1129037 1180542 308349 271196 283594 287422 316009 311156 308164 312071 219026 221581 740676 696822 1567359 1484329 468110 467220 678814 688919 857886 830051 888922 898681 946084 957534 915668 1019738 2142373 2243651 1311448 1147340 742987 727668 890642 888970 928995 937615 973853 988789 1096048 1091049 4944184 5145637 40.05 71.4 1
14:00:47 2024-01-24 665502 662014 213060 208500 337198 340392 350768 346615 224025 222827 272755 276255 311564 318342 4220820 4539739 6472029 6274733 1140070 1180579 306419 272668 283130 287203 317035 311156 310286 312682 220356 222239 755843 688881 1566251 1500296 466777 466600 677404 682468 860362 833897 887656 898539 950306 955579 913145 1016798 2138790 2246872 1323140 1149795 743517 727963 890642 887990 931650 942955 975861 990942 1093645 1092628 4947716 5149309 40.05 71.4 1
14:00:48 2024-01-24 665582 662014 213446 208821 334680 340667 350275 346615 224094 222827 273140 276255 311564 318342 4220820 4537568 6452251 6274733 1141701 1180579 305956 272060 283130 286799 319425 309986 310031 312682 220200 221723 752718 688881 1575150 1500059 466777 465131 676922 682615 859789 833307 887137 894535 948770 955615 915816 1015780 2139330 2243688 1319125 1153376 746506 728701 885596 887350 934336 942992 973081 988827 1096825 1094247 4966527 5149309 40.05 71.4 1
14:00:49 2024-01-24 672871 662981 213055 207850 334609 342494 347643 346059 224683 222827 273140 278008 312416 315478 4220820 4532573 6444283 6293490 1143444 1180579 306454 272025 286163 286512 319017 311892 309410 310931 219262 220997 722263 686787 1548249 1504894 468443 466229 678888 682615 857688 836675 888922 894719 944744 959227 920235 1013833 2139330 2243688 1324882 1145707 745444 727668 884304 889243 936839 937579 970274 983029 1098860 1097114 5011305 5141011 40.05 71.4 1
14:00:50 2024-01-24 675255 662019 213539 208817 334028 342483 348657 345538 224683 223516 272297 276359 311598 314447 4208250 4593184 6443973 6284112 1151133 1181315 309492 272230 285486 287113 319462 310095 309497 309954 219262 221306 732679 688881 1551370 1503138 466113 465241 682786 684017 852357 836930 893166 889183 940897 961130 922365 1014554 2140851 2261979 1322963 1140753 746576 728835 885287 885463 936330 945731 967441 985613 1096048 1098938 5019375 5141199 40.05 71.4 1
14:00:51 2024-01-24 672385 662981 212690 209222 334028 342530 349184 346580 224025 222827 273272 275449 313154 315406 4208175 4590298 6490826 6274733 1147810 1184758 306811 272646 284808 285588 318558 310827 310286 312526 219262 221306 731186 686915 1568894 1512358 470051 463564 680815 684556 852363 833307 895330 896627 939563 955543 922365 1023500 2145422 2262076 1307720 1137204 746231 732636 883051 881593 939536 946556 971695 983774 1089669 1097384 4986422 5145637 40.05 71.4 1
14:00:52 2024-01-24 676483 664971 213024 208826 335918 342771 347328 345503 225379 223889 273140 276255 317164 315478 4217810 4540707 6472259 6280514 1144462 1184135 306992 271920 284830 286217 317818 310790 310286 311368 219179 220449 731869 688881 1543408 1514589 470718 463855 681818 686017 853502 834855 893096 898539 937829 956181 925062 1023094 2150117 2252882 1305277 1131555 742987 731526 885596 881593 935391 948408 973853 979539 1088384 1097384 4975670 5163998 40.05 71.4 1
14:00:53 2024-01-24 673607 665177 213055 208826 335913 342915 347608 344465 225414 227517 273140 276675 317164 315212 4220820 4537568 6486108 6294977 1140070 1180431 308173 271125 287385 286217 316894 310570 308200 310095 220088 221138 727304 693830 1573057 1505967 470051 464583 682786 688460 849874 832522 895717 898644 939563 956857 925062 1022367 2151646 2255807 1305971 1133165 742987 729423 885601 880345 934336 948408 973853 982334 1088384 1096607 4985338 5137337 40.05 71.4 1
14:00:54 2024-01-24 675043 665182 213535 209002 335909 342915 347608 343466 225222 227357 273563 276290 311564 314225 4214802 4534213 6480548 6287328 1138442 1180394 308883 271659 284920 286182 317000 310277 308235 311887 219745 220855 731869 690855 1573135 1507412 470789 464985 684241 686729 851754 832522 896570 897372 938232 956857 925062 1024337 2148590 2250620 1326553 1134778 743517 731128 885051 880423 935665 946556 973891 981634 1085017 1094247 4975933 5141968 40.05 71.4 1
14:00:55 2024-01-24 672652 665734 213060 209143 334024 342879 348412 343466 225414 227552 273563 276675 313735 313527 4223597 4524467 6489981 6282391 1138442 1180394 308173 271090 284560 286396 317000 309657 308235 312034 219947 221639 731186 693830 1594925 1507139 470051 464583 682786 687252 850549 830162 895717 899929 937567 956181 925720 1024626 2151646 2256079 1320903 1132891 741397 729542 887577 881703 932982 948408 975861 981634 1086841 1093437 4972381 5141968 39.95 71.4 1
14:00:56 2024-01-24 673129 664470 213060 208522 334019 342879 348377 343466 225066 227393 273177 276290 313735 313491 4204898 4524504 6481006 6282391 1138442 1183936 308314 271196 284502 286039 319425 309293 308200 310060 219934 221483 731186 695043 1588646 1503138 469348 464583 681818 688788 848740 830162 897106 898354 937567 954831 925062 1023897 2151646 2256079 1320903 1131518 741397 729660 888115 882917 933673 948408 973891 980935 1088384 1093437 4975933 5133629 39.95 71.4 1
14:00:57 2024-01-24 673607 664000 213060 208817 334019 342879 348377 343466 225414 227552 273140 276355 312281 313491 4214802 4533910 6452869 6268937 1138066 1180579 307347 273031 285560 285379 317000 310936 308200 310601 219402 220594 723169 688881 1549886 1507412 470051 463891 682301 686243 850549 831931 895717 897716 937567 956181 925062 1020151 2148169 2256079 1340235 1138014 745444 732081 883051 880327 938204 946556 973081 983029 1089706 1096607 4982859 5141968 40.05 71.4 1
14:00:58 2024-01-24 673607 664599 213055 209191 335913 342879 347572 344500 225414 227517 273426 276290 317539 316195 4219331 4537568 6490268 6284112 1138066 1180579 308067 272230 284915 286123 317070 311156 308270 310526 219982 220484 730798 690855 1552340 1507412 470446 464583 682786 685758 850549 832522 895442 897336 938232 956857 925062 1023538 2148590 2252882 1330320 1134778 744384 731563 885596 882255 935665 946592 973853 979539 1088384 1095832 4981779 5133742 40.05 71.4 1
14:00:59 2024-01-24 673607 665688 213055 208821 333670 342915 347643 343502 225171 227340 273140 276709 311598 315189 4222352 4524391 6490398 6274733 1137954 1184758 308314 271196 285062 286360 317070 309986 308129 310566 219934 221138 720269 690855 1574976 1507802 470718 464583 682786 687739 850549 830878 895741 898681 938232 956857 926377 1022367 2151646 2254480 1344073 1133971 743517 731677 885684 881731 935682 946592 973891 981634 1088127 1094247 4961481 5134783 40.05 71.4 1
14:01:00 2024-01-24 673607 664967 213086 208856 334019 342915 349143 343502 225414 222792 273370 276922 314733 314674 4217104 4524391 6490733 6275152 1138066 1180805 308314 271231 284800 286719 320140 310277 308235 310060 220088 221519 731186 694335 1580409 1503138 469348 464912 682786 687542 851153 830162 896994 899929 938232 955505 924406 1023169 2151646 2259282 1319020 1131518 741397 729551 887577 883009 933636 948408 973853 979539 1088384 1093437 4961481 5141968 40.05 71.4 1
14:01:01 2024-01-24 673607 664037 213091 208826 333622 342915 348693 343502 225449 224836 273501 278708 314033 314195 4217180 4536158 6472259 6272959 1136372 1180583 308314 273535 285428 286485 317035 310277 308235 310095 220088 221674 731186 694335 1579051 1503138 469385 462801 682786 687252 850549 830162 895829 901024 938232 956181 925062 1024663 2151646 2256079 1322786 1131555 741397 731738 887484 882255 934336 946556 973891 981634 1087612 1094247 4969022 5122565 40.05 71.4 1
14:01:02 2024-01-24 673607 664506 213055 208535 334019 342915 348693 346347 225677 224484 273207 278316 314177 317359 4216709 4532573 6472259 6274733 1138066 1180579 308067 271196 284937 285780 317000 310277 308235 311792 219745 220484 726069 688881 1575836 1510213 470051 464583 682786 685758 853034 829704 895727 898681 936468 956181 925062 1026161 2151646 2257680 1322786 1131555 741397 731256 888115 882917 934336 949998 975314 982334 1088384 1094283 4962086 5141968 40.05 71.4 1
14:01:03 2024-01-24 673607 665688 213060 208526 334019 342915 348443 346874 226326 224448 273224 276571 313956 317096 4216709 4537568 6480548 6270258 1139256 1181086 307382 271231 284942 286373 317995 310022 308200 310500 219745 220484 724619 688881 1554724 1507412 470051 463927 682786 686766 851790 831466 895717 898681 938232 956857 927695 1020151 2148590 2252882 1328436 1134778 744384 731563 885596 881593 936218 946592 973853 982372 1088127 1094247 4950764 5134783 40.05 71.4 1
14:01:04 2024-01-24 673607 664967 213421 208856 333839 342627 350772 347647 225310 224362 273877 276571 314177 315370 4216431 4534663 6472259 6271525 1142428 1180579 306419 271266 284937 285838 317995 309438 308200 311038 219249 221138 726069 688603 1561566 1515394 470384 463927 681818 685721 853034 832165 893259 894461 940230 957534 922439 1020151 2142373 2259282 1319020 1137204 744454 732888 884304 880345 937540 946592 973775 983029 1091323 1096607 4985338 5141199 40.05 71.4 1
14:01:05 2024-01-24 675043 664000 213295 208969 337552 344602 348025 346910 225816 224362 273454 276868 314177 315334 4208796 4539739 6480825 6274733 1139919 1180675 306454 271266 284937 285557 317070 310204 308235 312233 219061 220520 724330 688881 1565033 1511007 470384 464972 681818 686017 852998 832128 894405 897102 939229 956181 925062 1023131 2151646 2254480 1326553 1133165 743395 731293 885818 882218 935665 946592 976202 980935 1088384 1095832 4975933 5126262 40.05 71.4 1
14:01:06 2024-01-24 675375 666212 213445 208969 335913 342807 347501 346910 225781 224707 273417 276571 313699 315442 4205250 4534663 6471116 6270258 1138066 1182080 307848 271196 285133 286396 317035 310277 309378 310131 219780 221173 734172 691844 1566504 1506342 469385 464912 682786 687776 851153 832717 895717 898008 937567 956181 925062 1023131 2150117 2252882 1320903 1133165 742456 731563 885596 883156 934336 946592 973891 979539 1087612 1094247 4975655 5144256 40.05 71.4 1
14:01:07 2024-01-24 673423 666212 212953 209074 333974 342735 348234 346910 225275 224204 273031 275488 311598 315478 4220104 4534663 6472259 6266537 1139688 1183095 307132 271231 284902 285557 317035 310277 308200 310819 219061 220449 720042 689257 1548917 1510213 469447 463927 682786 683784 853034 831503 893096 897372 938232 956588 923927 1020114 2145422 2252882 1317136 1136395 743854 731563 884304 882922 935512 946592 973161 981634 1089955 1097384 4987616 5157421 40.05 71.4 1
14:01:08 2024-01-24 676483 664825 212913 208858 336859 342699 347465 346910 225275 223889 273563 275488 313769 315478 4199107 4537481 6472259 6265354 1138066 1180579 307132 271196 285044 285557 317070 310090 308235 311510 219402 220594 723169 688881 1579179 1510213 470384 464583 682786 685721 853034 829704 894368 898185 936468 956181 925062 1024663 2148169 2252882 1322786 1136395 744384 732232 884424 882356 935512 946556 973853 980202 1089706 1094283 4980880 5152580 40.05 71.4 1
14:01:09 2024-01-24 673570 663850 212913 208978 335764 342699 348586 346420 225728 224204 273123 278316 314033 315442 4205100 4534663 6476762 6274733 1136409 1180579 308279 271196 284551 286369 317000 310277 308164 310740 220052 221603 727856 692836 1567837 1503138 470014 465241 682786 687739 851153 832522 898021 898644 938232 956857 925062 1028024 2154708 2257680 1311486 1131518 743240 731613 887572 882973 934336 950423 973853 981634 1088384 1096683 4985665 5141199 40.05 71.4 1
14:01:10 2024-01-24 673497 665456 212847 208974 334019 342807 347608 343431 225485 224448 272995 276606 313735 313491 4216709 4525391 6472029 6265354 1135475 1180542 308279 271196 284130 286803 316965 310594 310073 309807 219367 221830 745837 695327 1557787 1502072 468610 465241 682301 687216 851116 830162 897634 902493 938232 954084 924789 1024589 2150117 2257680 1311486 1133128 741397 731613 888838 882991 935562 946592 975239 982334 1089955 1097793 4979658 5133559 40.05 71.4 1
14:01:11 2024-01-24 673497 664757 213359 208937 334019 342879 350348 347893 225241 223889 273526 275453 313295 315442 4214526 4543936 6472259 6265354 1138066 1180579 307312 271610 284902 285811 317035 310277 308235 311510 219367 220414 728969 688603 1566557 1512358 470718 464583 682786 686945 852998 832522 894368 897336 939563 956857 925062 1022726 2142373 2256079 1322786 1138014 743517 731773 884304 880272 936330 948408 974805 984165 1091509 1097237 4980843 5141086 40.05 71.4 1
14:01:12 2024-01-24 675523 662950 213015 208821 335918 342519 347465 344430 225379 227481 273140 275453 313513 316910 4211441 4525391 6472029 6264912 1133105 1180542 308279 273535 284032 285521 316965 308674 308200 309590 219745 221448 729693 694327 1562869 1503138 469311 463989 682301 687739 851153 830162 895717 901305 938232 954831 922402 1023131 2151646 2256079 1319020 1131518 741397 731701 887484 882218 933636 948190 975711 981353 1086694 1095979 4973674 5137881 40.05 71.4 1
14:01:13 2024-01-24 673607 663923 213020 208500 333911 342843 348341 345687 225222 227161 273003 277198 313295 314447 4211554 4524504 6462934 6264912 1136372 1180579 307347 271196 284555 285485 317000 310277 308200 309550 219710 220414 729327 690855 1571520 1507412 470446 464583 682786 685721 852363 832522 896719 899929 937567 956857 925062 1023500 2144906 2256079 1319020 1138014 745514 732599 883051 880313 937312 948226 974805 984363 1091479 1097274 5002170 5126224 40.05 71.4 1
14:01:15 2024-01-24 675043 665028 212776 208873 335918 342181 347328 345503 225102 224204 273140 275531 313295 315442 4214802 4531831 6472149 6265354 1137139 1180579 307813 271231 284702 285628 317000 310644 308164 311593 219745 220484 727856 690855 1572565 1507412 470051 464583 682786 685721 851153 831931 895825 897042 937567 956857 926377 1023094 2146949 2254315 1330320 1133165 743517 729423 886401 883709 937647 949714 975823 979352 1088236 1097535 4973638 5132656 40.05 71.4 1
14:01:16 2024-01-24 675486 665875 212984 208500 334019 342879 348861 347647 225031 223889 273526 275453 313075 315442 4208161 4543936 6462934 6255975 1138066 1180579 306419 271196 284902 285374 317000 310241 308164 311038 218720 220449 731869 688603 1562083 1511285 470384 463855 682786 685451 852357 832522 893096 898539 938897 956181 922402 1022726 2142373 2252882 1320903 1137204 745646 733896 886364 883043 936958 951096 975090 982185 1091442 1097201 4972117 5139930 40.05 71.4 1
14:01:17 2024-01-24 673607 662981 213015 208826 337080 342807 347328 344465 225031 223889 273140 275656 313295 317734 4208438 4534326 6462934 6265354 1137255 1180579 307347 271610 284902 285485 317000 310022 308200 311038 220669 220414 726069 688881 1578689 1508819 470384 464972 682786 686505 852998 832522 894368 897738 938232 957534 925062 1022726 2146949 2252882 1322786 1140018 745646 734666 885770 883746 936958 951059 973683 983624 1089632 1097384 4991599 5139930 40.05 71.4 1
14:01:18 2024-01-24 676003 663964 212869 208491 335909 342807 346527 344500 225379 224112 273526 275453 313295 315442 4187119 4524504 6462934 6265354 1136446 1180307 306848 270971 284991 285450 317000 310277 310676 311038 219367 220449 720042 688881 1565525 1512358 470384 463891 682786 686505 852357 832337 893096 897901 938232 956181 925062 1022726 2142373 2253938 1326553 1138993 745113 732853 885140 882490 936958 951096 974357 982334 1088384 1096607 4992467 5141251 40.05 71.4 1
14:01:19 2024-01-24 677445 664288 212690 208491 334019 342843 347084 347095 225031 223732 273140 275526 313295 315406 4205437 4534663 6480975 6255975 1138066 1180542 308261 271196 284466 285374 317734 310022 307949 311038 218685 220224 728969 688389 1558149 1507412 469348 463891 682301 686505 852998 832522 893180 894461 938232 957867 925062 1022726 2145106 2263250 1309603 1137977 745646 733896 883881 882490 939628 951059 970237 983736 1087285 1097535 4985338 5118758 40.05 71.4 1
14:01:20 2024-01-24 675043 663964 212840 208817 335913 342217 347049 344465 225031 223889 273140 275535 313295 315442 4205437 4518047 6448381 6255975 1138066 1179833 306384 271196 285511 285485 316965 310022 308164 310784 218685 220414 720042 688881 1564086 1510213 470051 463927 682786 686017 852998 832522 893096 897291 939563 956857 922402 1025005 2146636 2261275 1305837 1137130 745646 734418 884865 881235 938131 948408 970311 981353 1091479 1098938 4986422 5139654 40.05 71.4 1
14:01:21 2024-01-24 673497 662977 212835 209304 335913 342253 347608 346337 225222 223889 273140 275419 313295 316870 4205437 4534663 6476762 6255699 1138066 1180579 306384 271196 284902 285521 317000 309402 308200 312071 218720 220449 720042 688881 1569584 1511285 470789 464649 682786 686505 852998 832091 895251 897264 940897 958546 924726 1022501 2145278 2263517 1328720 1137977 747782 732981 884304 881593 938204 946556 974805 985178 1088861 1098938 4982859 5139930 40.05 71.4 1
14:01:22 2024-01-24 675523 666203 213051 209139 336383 342771 347084 345538 225414 223889 273140 275488 312028 315442 4211441 4531831 6476762 6265354 1137139 1180579 307347 271196 285026 285521 317000 309949 308200 310784 219402 220449 727856 690361 1557163 1509282 470718 464583 682786 686729 851790 832522 895717 897336 937975 959227 928948 1022651 2145278 2262883 1330639 1137702 745646 732563 883051 880308 938280 946592 972387 983774 1088127 1097274 4972117 5133742 40.05 71.4 1
14:01:23 2024-01-24 675523 663964 212871 208826 334132 342843 347572 344983 225414 223889 273333 275492 313295 315406 4208161 4525391 6462934 6265354 1136409 1180579 308279 271196 284466 285891 316521 310277 308164 309157 219438 220449 742191 692556 1553698 1503138 469681 464912 682786 687542 851153 831931 899139 899706 939655 956748 924914 1027117 2153069 2254240 1322786 1131518 741397 731526 885596 883746 934336 946592 973891 981634 1091509 1094283 4966631 5136265 40.05 71.4 1
14:01:24 2024-01-24 673607 663955 213015 208826 333771 342843 347608 343466 225066 223889 272947 275488 313295 313491 4202072 4521387 6453609 6265354 1138066 1180579 307813 271351 284902 285539 317000 310277 308200 310095 219556 220449 727856 691349 1571497 1505967 470051 463564 682786 685721 852252 832374 896570 902344 938122 957461 924221 1024112 2149868 2256079 1322786 1138014 744384 735015 883844 880368 935512 946520 974805 984476 1088127 1094247 4972381 5130552 40.05 71.4 1
14:01:25 2024-01-24 673607 663491 212871 208821 334024 342915 347049 343466 225257 227517 272947 275453 312855 314447 4187231 4517733 6452251 6255975 1136409 1181277 306883 271196 284791 285503 317000 310022 307984 310566 219556 220449 724619 688881 1583092 1508483 470384 464583 682786 688950 853539 833595 894917 899817 938085 956711 922218 1025613 2146949 2251716 1330320 1135144 743859 731590 883170 880446 935682 947269 974469 979539 1088384 1094247 4975933 5133855 40.05 71.4 1
14:01:26 2024-01-24 673607 663691 212682 208826 334024 342807 346527 343502 224881 223261 273140 275419 313075 314962 4202166 4516118 6453609 6260886 1136409 1180805 307848 270782 284130 285535 317000 310277 308235 309157 219745 221138 731186 694335 1562242 1503138 469348 464620 682712 689932 851434 830125 895885 901851 937383 954649 921983 1024552 2151646 2252882 1320903 1131518 741397 729533 887577 883746 935665 948408 973853 980935 1086841 1094278 4966527 5132602 39.95 71.5 1
14:01:27 2024-01-24 673607 663996 213055 208496 334028 342843 347380 343431 224718 227161 272755 275453 313295 315708 4187119 4508273 6462659 6260886 1134792 1180583 307813 270747 284032 285619 316521 310277 308164 309373 219745 221138 719819 692836 1564726 1506710 470453 464620 682675 688460 851116 830125 895666 896894 938134 954649 922365 1023094 2148590 2257462 1324670 1131910 741397 729423 888332 882255 931650 948408 975861 979539 1086569 1094210 4966527 5111569 40.05 71.5 1
14:01:28 2024-01-24 673607 663959 213051 208496 333510 342915 347608 343431 224718 227161 272947 275574 313295 313491 4205437 4511603 6457623 6265354 1133911 1180671 310003 270782 284466 285521 316965 309949 308200 309626 219745 220484 732679 694825 1550976 1508117 470789 466289 683756 688460 851721 832485 897522 899544 938232 956181 925062 1022501 2151646 2252882 1322786 1131555 742987 731293 885596 882218 933636 948408 974805 979539 1086841 1094210 4964210 5123237 40.05 71.5 1
14:01:29 2024-01-24 673607 663491 212686 208531 334028 342879 347572 343466 225031 224147 272370 275453 312416 315334 4202302 4505058 6462810 6255975 1134755 1180307 307347 270782 284466 285485 319808 310277 310896 309843 219899 220855 734172 693830 1579051 1510382 469201 464438 682749 688460 851116 832702 895717 897336 936903 954831 922218 1022330 2148590 2252882 1291180 1132216 741397 729423 885596 880308 934336 946592 975165 979539 1086841 1094210 4954295 5126893 40.05 71.5 1
14:01:30 2024-01-24 675043 662981 212866 208782 334028 342843 347572 346568 224753 223732 273140 275488 313075 315406 4193201 4525391 6462934 6255975 1134755 1180579 308511 270782 284466 285485 317734 310277 307698 310317 219876 220202 735665 692340 1546019 1508117 469867 464401 682749 687971 852326 831931 895717 897901 938320 957534 924369 1020151 2146949 2250732 1324670 1131518 742456 729423 884931 880461 934336 948408 975165 979539 1087612 1094283 4966527 5126893 39.95 71.5 1
14:01:31 2024-01-24 673607 664000 212875 208813 334028 344624 346527 343466 224718 223732 272755 275453 312130 313527 4196086 4511603 6458072 6260886 1138066 1180579 307097 270782 284578 285521 317035 310022 310286 309883 219687 220308 720269 691349 1546470 1508856 470453 464401 682477 686505 851153 831931 895042 899929 937567 955469 922402 1025069 2148169 2257224 1313370 1136395 744454 731563 882779 878989 935476 948408 970311 984165 1088384 1097384 4978224 5107886 40.05 71.5 1
14:01:32 2024-01-24 673607 662051 212690 208749 334024 341459 346562 345019 224753 223261 272428 275522 313295 315442 4199075 4525391 6453609 6255975 1138066 1178868 307132 270369 285316 285325 319199 309183 310286 310718 219604 220308 720578 690855 1557158 1508483 470336 464547 682786 685721 851153 832411 895829 897005 938232 956857 926302 1021640 2145422 2247824 1328436 1134778 744454 729460 884304 880345 935645 946556 974469 981634 1088384 1096607 4975933 5111569 39.95 71.5 1
14:01:33 2024-01-24 673607 663728 212866 208500 335918 342843 346562 343502 224950 223889 272755 275531 313295 315478 4199066 4511603 6453019 6255975 1138367 1180675 309492 273224 284688 285236 319425 309607 310067 310931 219227 220273 718613 690361 1560098 1511285 470014 464583 682786 686505 853576 832522 893059 898539 938232 956784 924789 1022726 2142373 2251285 1322786 1136395 743854 731563 883051 880345 938204 946556 973081 981634 1087321 1093466 4962982 5118871 40.05 71.5 1
14:01:34 2024-01-24 672945 663495 212726 208526 334028 342879 348394 343466 225414 227197 272370 275522 312416 315186 4205437 4512909 6453333 6260886 1133577 1181352 310149 273417 285098 285499 319010 310131 309029 309449 219262 221306 733986 695323 1572784 1503138 468646 464912 682749 687252 848703 828985 895829 899558 938320 953447 922365 1023131 2148590 2252882 1315253 1131555 740340 729387 885822 881630 931650 946556 973853 979539 1085029 1091049 4953583 5104244 39.95 71.5 1
14:01:35 2024-01-24 671987 663991 213051 208496 333762 342807 348657 345442 224718 227161 272334 275647 312416 313271 4196072 4516118 6443785 6250822 1136705 1181352 307707 270677 284795 285379 319010 310095 310286 309484 221295 220308 732679 691844 1553680 1501728 470789 464999 682786 685758 850549 830162 896254 897102 935576 954831 922402 1020188 2148590 2251285 1319020 1131555 741397 729154 885596 880308 931650 948408 972020 979501 1086841 1092628 4966631 5130552 40.05 71.5 1
14:01:36 2024-01-24 673905 663027 213024 208491 334028 342843 346562 343431 224718 224147 272755 275488 312416 313491 4196265 4511715 6453609 6262052 1141701 1183021 306314 271090 284657 285330 318860 310095 310909 311038 218685 220106 718970 687897 1558142 1511007 470014 463891 681818 685529 853539 832702 892424 898012 936505 954831 922439 1022857 2145422 2249690 1320903 1131407 741397 729387 885559 880308 934336 946628 972470 979539 1086841 1093437 4968832 5123237 40.05 71.5 1
14:01:37 2024-01-24 675348 664000 212875 208500 334028 342879 347328 343396 224718 227161 272334 275453 313075 313491 4205437 4511603 6461683 6272959 1136540 1181389 307242 270677 284884 285343 318676 310241 308164 310095 219745 220484 728224 692340 1563671 1506014 470051 464583 682749 685758 850881 830162 895717 897372 936903 956181 924406 1020188 2145422 2249654 1326553 1131555 743517 729551 885684 880437 935000 946556 973853 979539 1087612 1094014 4972381 5133855 40.05 71.5 1
14:01:38 2024-01-24 674867 663987 212726 208535 335918 342519 346562 343466 225066 223889 272947 275488 313075 314483 4190181 4511603 6461683 6269052 1141276 1181389 306527 271505 287385 285450 318974 310277 308200 310566 219156 220343 725760 687897 1561591 1512358 470118 463746 681271 684556 851790 832091 894443 897264 938923 954831 925062 1020151 2145422 2247899 1328436 1133971 742987 730492 885596 880345 934336 946556 975165 979839 1088384 1094283 4971123 5111293 40.05 71.5 1
14:01:39 2024-01-24 672321 664000 212717 208899 334028 342879 347084 343502 225257 227161 272755 275522 312416 313563 4199066 4518047 6452869 6259666 1142905 1182230 306698 271161 284431 285049 317000 309803 310286 309847 218685 220414 730419 686915 1554724 1514701 469447 463527 680851 685529 851790 832128 893935 897264 937829 955505 924406 1020151 2145539 2254427 1330320 1131555 742456 731009 885596 880606 934336 946556 973891 979539 1087612 1094247 4968832 5123237 40.05 71.5 1
14:01:40 2024-01-24 673905 664314 212910 208535 335681 342879 346562 343466 225066 223732 272755 275488 312059 314004 4199066 4520676 6462382 6263526 1138442 1180579 306454 270747 284702 285085 316824 309147 308164 310131 219402 220260 720269 688881 1548396 1505691 469447 463927 681818 684752 849911 831931 895717 896066 937567 956181 924982 1020151 2145422 2249690 1305971 1133697 742456 731009 884931 880345 934336 946520 975165 979539 1086841 1094283 4966631 5123237 39.95 71.5 1
14:01:41 2024-01-24 673905 662055 212721 208491 334028 342843 346562 343466 224094 223732 272370 275453 312416 313527 4200133 4524617 6462382 6263526 1138066 1180579 306883 273031 284799 285695 316486 309803 307949 311629 219876 220343 720269 691844 1582114 1505967 469385 464583 682301 687370 851153 830162 895717 896737 936903 954563 922439 1020151 2145539 2251285 1326553 1131555 742456 729423 884304 880075 933673 947738 974469 979539 1087631 1094247 4966527 5123237 39.95 71.5 1
14:01:42 2024-01-24 673425 662087 212726 208210 334028 342879 346527 343431 225066 227161 272334 275419 312153 313015 4200412 4511528 6466837 6260886 1136446 1181315 307242 272995 284342 285517 316521 309803 310286 311776 219402 220260 727856 690855 1573438 1501681 469348 463927 682301 685758 848740 830162 895741 897753 935576 954831 925062 1021640 2148590 2251285 1332558 1131518 741397 728990 885056 880437 933673 948408 972470 979264 1086070 1093437 4963078 5133879 40.05 71.5 1
14:01:43 2024-01-24 671987 663531 212393 208320 334028 342879 346805 343431 224094 227197 272755 275453 313556 315819 4210685 4516536 6455725 6255975 1137139 1181352 307382 270817 284702 285606 319010 310277 307733 309157 219438 220484 732679 692836 1550969 1501681 469348 464583 681818 685758 848740 830162 895829 897042 937567 954831 922439 1024626 2148590 2252845 1298575 1130714 741397 729423 885596 880382 933673 948651 973891 979539 1086841 1093473 4957122 5111569 40.05 71.5 1
14:01:44 2024-01-24 671987 664000 212726 208526 334028 342879 347643 343431 225066 223732 272693 277925 313080 313276 4201266 4514235 6443785 6250974 1140501 1180579 306419 270404 284830 285994 317035 309803 307984 311073 219026 220106 727519 688881 1585539 1510213 470384 463952 682786 685236 854753 831503 894405 897372 936505 956181 924406 1023131 2150117 2256079 1327730 1131555 741397 730492 885596 881630 934506 946556 973891 980935 1086841 1095832 4961744 5130589 40.05 71.5 1
14:01:45 2024-01-24 673425 664976 213095 208861 334028 342879 347084 345541 225485 223710 272849 278120 313187 317510 4207276 4530861 6471873 6273865 1140501 1183936 308402 271196 284902 285450 317000 310241 308164 310530 218650 220449 722901 687897 1559609 1512358 470384 464219 681818 686505 852357 833706 895042 898539 942335 957534 922365 1022726 2142373 2256079 1320903 1138014 744384 731536 883299 879612 937429 948408 973081 983736 1088112 1097384 4985338 5130552 40.05 71.5 1
14:01:46 2024-01-24 675523 662990 212840 208496 336144 341412 348861 348879 224945 224412 272995 276755 313223 315262 4197844 4562481 6476349 6255975 1147772 1180579 306883 271801 283996 285152 317035 309292 308164 310530 218497 221103 740676 684956 1562725 1512358 467909 462837 679850 682615 852363 833897 894503 892811 939563 957534 922329 1021959 2142373 2262610 1319125 1138014 746576 733711 881370 880272 938168 948408 968819 982334 1088384 1098938 4987616 5111532 40.05 71.5 1
14:01:47 2024-01-24 672945 662014 212318 208688 335696 341965 348371 348633 223887 223567 273417 276755 313152 314967 4197844 4562481 6462195 6255463 1150628 1179668 307352 272025 283130 285485 319845 309038 310945 310060 218685 221103 731186 684956 1592592 1514240 466777 463164 680332 682615 851153 834743 895680 892111 938232 955615 921674 1018698 2139178 2265286 1317333 1140449 746506 730773 884304 884170 935665 947306 965991 982334 1092871 1099717 4990025 5126893 40.05 71.5 1
14:01:48 2024-01-24 669965 662349 212105 208908 335691 341929 348479 346473 223887 223889 272958 276755 312273 317091 4192684 4564617 6467417 6255975 1143780 1180542 304538 271196 283797 285054 317000 309256 307914 310530 218685 220484 740676 684956 1571330 1512358 469311 465757 679850 682615 851754 834524 895680 894719 939563 957534 921638 1021231 2140851 2259282 1333758 1136395 745980 731526 881370 880609 937896 948408 969546 982334 1088384 1099717 4982859 5130552 40.05 71.5 1
14:01:49 2024-01-24 675311 664318 212732 208908 333951 341555 347465 346195 224545 223817 272922 277534 313295 315140 4190097 4538283 6466837 6246597 1138066 1180542 309746 271161 285225 285250 316965 310277 308164 310095 218309 220070 730419 688881 1568039 1511702 470014 463891 683215 685529 852363 832522 892424 897264 936200 954831 922402 1022726 2148553 2250062 1319020 1131104 741397 729350 887212 880308 933636 948408 975165 979801 1086841 1092592 4960664 5132376 39.95 71.5 1
14:01:50 2024-01-24 673756 663778 212878 209169 333884 342699 347429 346420 225241 223817 272682 275419 312416 317769 4202710 4518080 6453609 6251237 1138066 1180579 307088 270971 284902 285450 316743 310277 307949 310784 219179 219763 728969 688881 1583092 1509555 470789 464583 682786 686505 851754 832522 893898 898539 938232 956181 923777 1022726 2145422 2250062 1320903 1134778 744580 730456 884304 880304 935665 948408 974888 979501 1088384 1094247 4976151 5132656 40.05 71.5 1
14:01:51 2024-01-24 675449 665586 212843 209004 335845 342663 347394 346910 224649 223261 272334 275440 312416 315189 4202166 4527440 6480975 6255975 1140501 1180542 305459 271161 284466 284707 317000 310022 308164 310784 218532 220449 715591 687406 1560588 1512086 469447 463891 680815 685529 851717 833114 893208 894388 939563 957534 923591 1021959 2142373 2255618 1315253 1137739 743924 731526 883051 880272 936995 948408 973081 983774 1088384 1097384 4995179 5118721 40.05 71.5 1
14:01:52 2024-01-24 675486 662804 212513 208647 335804 341519 346491 344948 225031 223261 272755 277925 313295 315370 4201795 4522175 6458072 6255520 1134755 1180542 307347 270747 284466 285165 316486 308493 307698 309843 219367 220224 729327 691565 1557842 1503138 469311 464583 682786 687739 851153 831931 895797 897005 936903 954831 922365 1022726 2146949 2254390 1313366 1131518 742456 729387 885559 880038 933636 948408 975165 979501 1088384 1096683 4961879 5122221 40.05 71.5 2
14:01:53 2024-01-24 673460 664318 212834 208647 333740 342807 347049 345931 224059 223047 272007 275384 312380 315148 4197844 4516118 6439157 6250974 1138066 1178831 305921 273535 284431 285014 316965 309292 307949 310784 218685 220260 720042 688881 1565568 1511285 470051 463952 681818 686017 852394 832522 893096 898644 939563 956181 922365 1022726 2142373 2254352 1322786 1136395 743517 732221 883051 880272 935439 948408 974469 981353 1091509 1097535 4982088 5122221 39.95 71.4 2
14:01:54 2024-01-24 674969 664323 212646 208531 334024 342771 346527 346874 224893 223261 272682 275436 312416 315184 4199066 4537328 6461278 6246597 1142390 1179598 304573 271196 284139 285058 317070 310277 307949 310784 218685 221138 740676 686915 1561902 1512358 469311 463855 679850 684556 851717 833934 895680 897375 940230 957534 921021 1021603 2142373 2259282 1332558 1138014 745975 732714 882544 880400 938204 949998 972020 985613 1091331 1100459 5000894 5131654 40.05 71.5 2
14:01:55 2024-01-24 673423 663700 212690 208826 334019 341965 348514 346544 224846 223261 273140 277498 313080 315442 4187119 4534663 6467417 6255975 1140730 1180805 306384 271196 284973 285494 317000 310277 308164 311002 218685 220449 728618 687897 1570016 1512358 470051 463891 681818 685529 852215 831466 894424 898539 940897 956857 924133 1022726 2142373 2256079 1340235 1138014 745449 732695 883170 880428 939628 950949 974805 987140 1091479 1099347 4995014 5135801 40.05 71.4 2
14:01:56 2024-01-24 671987 662041 212353 209013 335909 341699 348878 346580 224025 223746 272849 275531 313295 315406 4199066 4534663 6471449 6246597 1141314 1180542 305459 271161 284431 285152 317000 309985 307914 310566 219026 220449 724619 686915 1576041 1512358 470718 463927 681818 684556 852969 832091 894494 894388 939655 957534 922402 1021997 2142373 2257224 1332558 1136395 744454 731563 883051 882415 939628 950913 972238 985066 1091206 1098792 4985555 5122527 40.05 71.4 2
14:01:57 2024-01-24 673607 663309 212835 208461 335696 341735 347049 345396 225414 223261 272755 275531 312416 315148 4196076 4516118 6444283 6255975 1137218 1180583 307347 270782 284466 285561 316521 310277 307949 309843 219402 220260 718819 688881 1594735 1505967 470051 464972 682786 685721 850512 832522 895173 896732 938232 956181 925025 1021603 2148477 2252709 1328436 1134778 743517 734144 886401 883080 936218 950423 974692 979352 1088236 1097535 4968832 5125310 39.95 71.4 2
14:01:58 2024-01-24 674564 662945 212682 208461 334028 342735 347293 343431 225031 223990 272297 275522 312416 314225 4192684 4505133 6439157 6246597 1136409 1180380 306419 270747 284466 285450 316743 309803 309981 309192 219367 219728 735665 688881 1577754 1509555 470051 464583 682301 685721 851153 832702 895717 898539 937567 955505 922402 1022726 2144944 2252882 1313370 1135069 745646 733896 883844 881235 936958 951096 972931 982185 1088273 1098938 4961444 5121173 40.05 71.5 2
14:01:59 2024-01-24 675830 663450 212348 208908 336388 341735 346527 346801 224059 223261 273140 275384 312416 314926 4192684 4525391 6453609 6246597 1138066 1180542 305459 270971 284262 285018 319156 309329 308164 310060 218650 219763 728969 687897 1557163 1510270 470014 463891 681818 685043 852357 832522 893096 897264 939563 957867 922402 1021231 2142373 2247824 1311486 1138390 745113 733896 883881 881235 936958 948336 972931 981485 1088384 1096607 4976095 5126893 40.05 71.4 2
14:02:00 2024-01-24 675043 664318 212776 208496 334024 342217 346491 344465 224718 223261 272334 275419 313295 315406 4196076 4518741 6458072 6246597 1138066 1180542 306419 270782 285413 285494 316521 309766 307698 311038 218685 220070 709954 688389 1551317 1509555 470051 464583 682786 686505 852357 832522 893082 897264 938232 956181 925062 1022726 2142373 2247675 1313370 1138390 743517 732332 886126 881235 936958 951059 975786 981316 1088384 1094247 4971311 5122890 39.95 71.4 2
14:02:01 2024-01-24 675523 663486 212682 208612 334024 342807 346527 343502 225066 223889 272370 275458 313075 314962 4199169 4506846 6462495 6255699 1137218 1179704 306419 270782 284702 285628 316965 310277 307733 310753 219367 220070 726069 688881 1560116 1510213 471463 464583 682786 686505 852998 832522 895797 897005 939563 957534 925062 1022726 2148169 2262846 1332558 1137977 747782 732453 883881 882490 939628 946556 972805 983774 1088127 1097384 4975933 5118908 40.05 71.4 2
14:02:02 2024-01-24 675523 664707 213024 208496 335913 342807 346562 344500 225171 227161 272947 275557 313295 315442 4187231 4516118 6453609 6255975 1135512 1179704 307813 270782 284466 285624 316521 309680 307949 309590 219402 220449 731186 692836 1545587 1503138 470051 464583 682786 687252 848740 832522 895829 897042 937567 956181 927348 1023999 2148169 2252634 1322786 1137977 745113 732853 884510 880272 938355 948408 973081 981353 1088384 1096571 4971311 5123170 39.95 71.4 2
14:02:03 2024-01-24 673607 662986 212353 208496 334024 342807 348861 345574 224718 223261 272947 275458 313075 315406 4199066 4531831 6453609 6255975 1138066 1179953 306419 270971 284902 286137 317000 309803 308164 310131 218685 220449 730419 688389 1581625 1511285 470051 463952 681818 685743 851754 832522 893096 897264 939655 959227 926302 1026665 2145278 2264098 1321044 1138390 745646 733896 882624 880318 938204 948408 970125 982334 1089706 1097384 4961444 5117521 40.05 71.4 2
14:02:04 2024-01-24 673607 663018 212682 208496 335696 342771 346562 344465 225066 223732 272755 275453 312416 314926 4196076 4524645 6453609 6246597 1138066 1179704 305494 270937 284466 285250 316521 310022 307268 310566 218685 219763 722901 686915 1556185 1510213 470051 463564 681818 685529 851754 832522 893096 899743 940750 958546 922255 1022651 2145278 2259181 1344659 1138390 745444 732853 881915 880405 939665 948408 970274 982334 1088384 1100459 4988022 5121173 40.05 71.4 2
14:02:06 2024-01-24 671515 662005 211724 208324 334019 340703 347328 345538 224059 223261 272334 275193 312416 314926 4186706 4534930 6442818 6237218 1138066 1178787 305459 270747 284143 284614 316044 309329 307268 310095 218344 219763 718410 686915 1565074 1510213 470051 463891 680851 684556 852363 832374 895289 898185 939342 956072 922218 1022651 2142049 2260680 1326801 1136395 745514 731782 883215 881235 937466 947306 968856 982222 1088091 1097384 4971123 5122865 40.05 71.4 2
14:02:07 2024-01-24 673607 661783 211719 208316 334024 340703 346005 344465 224846 223261 272334 275419 312416 314447 4190176 4516118 6434958 6246597 1134755 1177386 306419 270334 284152 285058 316044 309329 307233 309626 219061 220106 729327 688881 1570638 1503138 469348 463927 681818 686505 852687 829977 896570 899929 935393 954685 921946 1022651 2145278 2255618 1317136 1138014 745113 732853 883051 880345 939536 946556 975127 984476 1089706 1096646 4966527 5126893 39.95 71.4 2
14:02:08 2024-01-24 675523 664971 213729 209183 334680 345903 350010 345574 226113 222792 277756 277551 313008 315225 4196115 4518047 6471984 6289002 1147391 1194989 312148 275446 291480 289404 324623 314451 315816 316009 223976 222754 730048 700314 1588271 1521578 476329 468850 695911 701746 870771 852224 914592 920324 960264 975693 944748 1049177 2202702 2312960 1335969 1159140 760155 753613 916987 909556 960995 979250 1009769 1015244 1116044 1126403 5026142 5226256 40.05 71.4 2
14:02:09 2024-01-24 685973 684180 217632 213562 350921 355299 368745 363229 231114 230732 283183 291119 324140 329939 4292786 4577254 6612329 6462031 1197314 1241480 321774 286114 304603 309366 342879 334146 331861 337621 229936 232026 760222 715131 1646798 1557634 490023 488636 712935 717377 906328 884042 940761 944091 990363 1009191 966845 1066203 2260488 2393545 1488329 1187152 789140 773236 940879 940782 992630 1003892 1020253 1038446 1152923 1161377 5163174 5319909 40.05 71.4 2
14:02:10 2024-01-24 709289 701884 221156 216444 357711 366417 383188 378997 236258 233570 298527 296285 332940 337511 4349018 4639334 6782160 6574852 1227777 1278212 325871 294640 309648 314092 351893 342415 341821 343405 233290 233531 759418 724189 1627267 1576284 494049 492095 716529 720338 914289 892428 942158 947237 992691 1009431 967385 1066392 2293993 2427564 1490364 1187152 789981 775003 942922 940782 995483 1006444 1029193 1033906 1151017 1153015 5173449 5346262 39.95 71.4 2
14:02:11 2024-01-24 712512 709411 219026 216073 361033 365317 387921 384391 238424 233570 295496 302359 334410 341727 4383379 4639594 6761346 6598017 1249858 1297652 323390 288757 313028 314725 353772 346668 342677 347450 233660 234652 761494 724405 1635814 1579977 492645 490944 715510 718400 904022 884226 936144 939539 981952 1003114 955513 1054100 2301511 2434461 1480189 1183798 785485 771511 935674 934211 986969 1000273 1016938 1023136 1139619 1144712 5193018 5351821 39.95 71.4 2
14:02:12 2024-01-24 716815 714555 216283 213706 358755 366149 387957 385317 236823 232169 295704 302643 333907 340612 4389675 4653803 6779997 6621746 1258915 1300438 323014 286553 314492 315419 355853 346377 342749 344783 231463 233135 757206 723367 1625857 1581101 489158 486733 707931 709771 893386 873595 925670 926317 967552 986827 940842 1035449 2289105 2425241 1415083 1175316 776693 763412 926339 922342 972147 984873 1001671 1007515 1124466 1126614 5169756 5338364 39.95 71.4 2
14:02:13 2024-01-24 716819 712264 214880 211937 355210 360943 387267 382060 235166 232827 295512 300809 331871 337548 4395836 4661662 6770672 6603091 1260251 1305829 318321 282355 312048 312010 353848 344389 339581 342145 228335 230122 757206 717178 1612684 1574661 484737 485251 699239 701055 883074 860808 911444 914205 948345 971638 925062 1016560 2272188 2409176 1349250 1170308 769533 753150 913256 913122 959310 970185 979637 992301 1106411 1115667 5175458 5329275 40.05 71.4 2
14:02:14 2024-01-24 721481 712300 212393 208491 350849 358018 384337 382024 231860 230768 297911 297148 331170 333541 4398971 4652544 6757529 6593608 1260213 1303099 314901 279743 308683 311975 350616 341681 336681 339675 227263 227068 762318 713092 1603176 1567677 481303 479763 687568 691563 874605 850412 895080 898044 936949 953447 903615 1001071 2254273 2356079 1322786 1164331 757129 738539 902718 906473 945983 954111 967478 982334 1098590 1098938 5184851 5336884 40.05 71.4 2
14:02:15 2024-01-24 726002 712255 209061 205242 347759 356405 381703 377787 230370 229337 291325 293507 330938 330344 4411475 4683023 6791820 6612527 1260289 1305904 312006 278544 306117 307316 349666 339286 333843 338140 225521 225841 759418 713092 1609417 1565455 478484 477726 681818 685529 865913 843095 885131 888254 927722 937696 892134 991719 2248844 2359027 1340235 1159335 752923 734788 894816 898644 938204 943178 958861 974408 1091323 1088242 5205591 5338640 40.05 71.4 2
14:02:16 2024-01-24 729741 716402 208339 208632 347444 356083 382274 376367 229664 228521 290522 296349 329938 331183 4423892 4742417 6846910 6621960 1261154 1307690 312112 277177 304613 308588 348398 341473 333843 337630 224363 225596 750718 715623 1612393 1563999 476103 473687 675019 682343 862165 839381 877067 881685 920997 936650 884858 981667 2244370 2354014 1332558 1162675 750776 729423 892355 897227 931650 936641 954377 972327 1085301 1078834 5166066 5361194 40.05 71.4 2
14:02:17 2024-01-24 731059 718501 208305 208414 346364 354730 383085 381214 233334 228396 291828 296085 330241 331310 4459539 4817662 6875895 6611828 1246416 1312449 312184 276114 308139 306635 349666 340074 333843 336859 224923 225596 752168 724537 1615872 1553643 475425 473687 674982 682615 859789 830162 874535 885509 918541 926214 880081 985646 2253643 2348147 1324882 1162675 743854 729519 896539 890480 921776 935384 959581 967343 1076107 1072917 5126234 5376101 39.95 71.4 2
14:02:18 2024-01-24 721753 720654 208300 208450 348729 355496 383223 382562 228960 228911 291733 295767 330938 335721 4487407 4867192 6855249 6650257 1273755 1322628 313765 276363 308393 306458 351605 340313 336627 336106 225666 226330 761693 727009 1622288 1571019 475425 468412 675019 684017 851151 830162 876072 884336 909361 919331 882991 981667 2260938 2369626 1336396 1153376 743924 736875 894816 885463 922430 937615 953952 960851 1066731 1072941 5211072 5394842 39.95 71.4 2
14:02:19 2024-01-24 727893 721093 208305 208233 350921 355833 384373 381214 229471 229055 291927 297843 332427 333253 4512093 4848727 6845275 6688439 1291879 1328097 313244 277921 310286 307387 353920 341897 335614 337630 225666 225630 761494 724020 1625257 1580259 476103 468814 678407 682615 848740 830162 877705 881667 904755 919560 882278 973863 2268687 2375768 1324670 1147340 744384 733748 891339 885693 924433 938629 951660 953854 1069944 1076051 5267505 5422928 40.05 71.4 2
14:02:20 2024-01-24 728927 728858 208331 205208 350885 355869 387287 385005 230714 228310 294054 299772 333039 337127 4534170 4844293 6912561 6743669 1308311 1331493 313134 279349 308865 308319 354739 341861 336627 338686 225666 227385 769049 720413 1651969 1590627 475319 468778 676968 680681 852800 831503 875818 878771 905432 922347 878831 974441 2262915 2384975 1338316 1155019 748104 736875 890010 885463 926344 939292 947782 955211 1069880 1078830 5291941 5458633 40.05 71.4 2
14:02:21 2024-01-24 738253 733421 209061 207102 351128 359955 390521 383134 230656 229839 293725 297423 335759 338358 4561320 4857592 6942354 6771899 1302053 1337428 315452 279743 308393 310228 354339 342523 338189 340463 225751 228481 763768 721956 1668688 1595337 475764 468046 675019 678645 850549 834598 876442 875658 902764 919596 878208 968791 2270300 2397581 1338316 1155019 749705 736884 888115 885463 927695 937965 943314 955678 1073024 1076015 5318136 5479735 39.95 71.4 2
14:02:22 2024-01-24 745872 738008 210524 206373 351875 360654 392399 385366 231619 230520 293975 297909 334948 339057 4586590 4879476 6977037 6809655 1314964 1340787 315897 284313 310250 310664 357910 345264 339652 341771 225973 229157 773462 724020 1641538 1599873 476103 468340 676895 680571 852357 834488 875084 876280 902728 921693 876266 970134 2277040 2403985 1344073 1159140 750776 738018 890102 887447 926271 939292 946373 956360 1071396 1078830 5342749 5521608 39.95 71.4 2
14:02:23 2024-01-24 747182 738753 210851 206416 354725 363341 394700 387722 232148 231416 295038 299372 337469 341079 4611926 4917152 6994481 6828078 1317123 1354655 315487 283985 311533 309945 357550 348426 340716 342843 227767 228801 771499 732355 1630565 1595337 476103 468814 680332 685529 852363 832522 877629 880021 901457 918469 878831 973015 2290459 2405774 1345992 1156665 746716 739494 897361 888212 922430 940622 951623 953598 1069807 1075128 5385247 5527817 39.95 71.4 2
14:02:24 2024-01-24 743409 745719 210673 207993 356239 362912 393204 391106 233651 231492 296501 303920 337990 341304 4641170 4990327 7014445 6840338 1311397 1359612 318088 279074 311569 313102 358377 348710 342821 342843 227414 230657 773462 739223 1629536 1595337 475313 468706 676968 684556 854244 831931 875781 880308 901380 917517 876303 973015 2290733 2410885 1338316 1168485 748637 738503 899915 889440 921122 939292 951623 958718 1076235 1074330 5380001 5562574 39.95 71.3 2
14:02:25 2024-01-24 746321 745699 211728 207160 357635 364896 394866 391106 232574 233154 296609 302080 339929 342098 4648004 5038996 7102900 6865731 1302053 1361866 317128 279960 313469 313543 359170 349240 342821 345794 228475 231340 768118 742287 1624265 1586117 474074 472945 676931 684070 860399 832091 869598 878771 907357 918469 869585 970171 2293993 2403389 1336834 1180396 750776 735830 898637 897508 922999 934096 951756 960664 1074313 1069116 5376134 5585967 40.05 71.3 2
14:02:26 2024-01-24 754084 747293 212544 208426 358755 365211 394419 391497 233710 233154 296645 303061 340826 340273 4674763 5064714 7182893 6907256 1320918 1368859 316579 281207 311569 314977 360291 350297 342821 344783 229578 231340 782074 734992 1647654 1604557 473400 472981 679850 682615 856706 836967 869972 873724 902728 921069 870822 962976 2293993 2424969 1347256 1168608 755158 740997 895727 894317 927686 936459 941029 955528 1079090 1077565 5455616 5607487 40.05 71.3 2
14:02:27 2024-01-24 761292 751875 212989 209313 358432 366381 396898 390877 233977 232827 297590 305671 339592 342375 4705156 5011681 7087735 6931244 1331926 1374160 318534 280884 314424 314977 360907 349240 345528 345550 229578 232026 779347 745476 1649382 1604285 475425 468742 678407 685529 853034 830162 871940 878771 897194 911953 874545 967338 2304917 2423281 1331732 1173298 750240 742223 898340 889280 920874 938483 950435 951451 1066876 1071474 5448471 5616474 40.05 71.3 2
14:02:28 2024-01-24 758036 748359 213544 208457 359833 365211 401319 392083 233651 232100 297302 303977 339592 344166 4723900 5132198 7212493 6937057 1309612 1374123 320054 282271 312297 315784 360907 350332 342857 346482 229296 232026 773918 736043 1642122 1610263 474411 472677 674946 679607 860399 838191 865199 869871 902764 918469 862602 959661 2298228 2411242 1356396 1184604 755078 736492 895727 896244 922430 929519 942298 958906 1072878 1065319 5421559 5638068 39.95 71.3 2
14:02:29 2024-01-24 767425 753692 214732 208496 358826 367520 399252 394508 233326 234535 300302 303027 341634 344457 4755407 5063193 7202509 6996895 1353081 1382027 318052 282642 312517 313223 364663 350014 345284 345163 230652 231828 794217 743348 1659435 1617217 476103 468778 679850 684556 852363 832522 871866 876978 894687 914391 870711 962790 2313135 2429497 1344073 1166607 748637 738539 896798 890064 922342 937965 945025 949117 1063593 1074443 5482254 5646382 40.05 71.3 2
14:02:30 2024-01-24 760239 759249 213725 208500 360988 366381 401588 393329 234571 232135 299383 304930 340611 346065 4764786 5180054 7313709 7006274 1334162 1383380 317128 281707 312992 313258 362948 351501 344651 345405 231012 232516 779718 741228 1659865 1618366 471722 468850 677927 680129 855970 837432 868272 866986 897342 915687 865246 951409 2303809 2425241 1383901 1174479 755158 737921 890642 888810 922430 932542 934068 950097 1074509 1068445 5529349 5665139 40.05 71.3 2
14:02:32 2024-01-24 768798 760868 213685 209152 359296 367520 402156 394544 234606 232100 300011 303027 342661 347400 4783267 5131028 7191633 7007058 1335005 1387351 320054 281636 313469 313223 362552 350297 342857 347248 229578 231543 782289 748683 1719702 1613586 476103 472552 673492 682541 857886 827626 862672 876095 898685 905395 857826 960883 2312564 2403872 1336396 1181273 746581 733896 899565 892074 912562 927551 944351 951213 1057719 1062319 5421559 5683897 39.95 71.3 2
14:02:33 2024-01-24 764040 761411 213427 208998 361069 366381 399853 396916 234734 236937 300375 306778 341634 344457 4800629 5170650 7275276 7063242 1347288 1389323 318534 281242 312297 314203 362948 350826 345772 345405 229936 233099 783760 742394 1653867 1634567 474886 468877 676441 680129 851116 831894 866432 867060 888112 906568 862602 954274 2303278 2425241 1343503 1164331 748104 736971 889470 885555 917146 930176 935006 944253 1060702 1069688 5512049 5693275 39.95 71.3 2
14:02:34 2024-01-24 761329 763082 212353 209152 361065 365246 401588 394544 235495 232066 300737 306280 342162 346627 4823550 5231717 7313709 7052890 1330350 1389879 318792 281671 312481 313258 363830 351213 342605 349732 229688 232644 780818 742394 1652406 1622911 471983 468953 672574 676270 855492 832522 858840 862616 892313 908737 853515 947471 2300005 2412595 1328720 1181273 750776 729387 888115 893525 917146 922338 933010 948708 1062241 1057537 5491673 5712033 40.05 71.3 2
14:02:35 2024-01-24 773152 761689 213024 209218 360961 366932 401021 399017 234769 233482 301901 304895 343175 345576 4836364 5141058 7227616 7071925 1343224 1396869 320254 282920 314937 315463 364490 351285 346750 345334 228760 233084 779347 750831 1672174 1620667 472728 465241 669449 678196 851116 825430 858416 866445 888112 899018 851584 951520 2308096 2425241 1352483 1176992 746506 734788 892245 882881 907972 926205 937008 940108 1053086 1057783 5496331 5721412 40.05 71.3 2
14:02:36 2024-01-24 760793 765037 214065 208817 360992 365246 401588 399907 234407 232100 301012 304895 342386 348742 4855014 5239370 7315360 7105850 1354945 1400535 318427 281601 312410 315865 363134 351249 346750 347510 229578 232026 786702 742287 1675101 1639864 471500 465241 671658 673395 846188 828985 860866 859668 883792 903907 854074 942232 2303278 2434461 1345992 1169318 746506 733835 884424 880699 913210 924862 924933 936947 1059972 1059796 5549671 5711808 40.05 71.3 2
14:02:37 2024-01-24 767984 768135 212353 209842 360956 365282 400942 396952 235166 232827 301375 305818 342182 347929 4864480 5288384 7348335 7097676 1337988 1400498 316951 281530 311533 315643 363754 351393 342568 347719 228795 231991 791680 742817 1654599 1627543 470453 467882 669246 673395 848703 827934 852109 857231 884532 900289 843660 936462 2298371 2412595 1350527 1179379 746506 728701 881800 885463 912562 917128 923684 940784 1057719 1051674 5530860 5749548 40.05 71.3 2
14:02:38 2024-01-24 780296 769479 211755 209148 360671 367190 400454 396687 234769 232827 301049 304436 342696 342519 4886710 5227570 7284937 7097752 1347288 1399759 317092 279925 314715 314390 363131 351073 342821 345441 228831 231813 783760 754979 1659576 1613777 469348 466339 665830 675310 848101 818616 849090 862009 883871 891199 843643 942232 2309278 2408080 1332558 1178670 739285 727711 888746 880368 899794 915798 930245 936671 1042418 1047149 5499413 5761186 40.05 71.3 2
14:02:39 2024-01-24 772922 769484 212448 207842 360997 364954 400454 397025 233292 233267 300338 305853 341634 345540 4897010 5261601 7364984 7146954 1372967 1401783 315645 279995 313267 313799 365770 352691 342821 343370 228475 230657 797117 746669 1666335 1632217 468646 463563 669720 673395 839483 820359 853358 857231 872873 892459 844893 935996 2300005 2422726 1347911 1159335 739812 728701 880744 876941 903990 917812 919600 926735 1047746 1053164 5576444 5768305 40.05 71.3 2
14:02:40 2024-01-24 770460 766382 211755 207488 360052 365246 401588 394508 233326 233375 297266 305360 342992 346336 4914712 5325232 7458023 7156333 1355738 1404562 314893 284357 313341 314977 360907 350014 342821 344819 228121 231340 783760 742817 1705346 1636858 465450 459764 664853 667011 837105 822419 850907 848620 873256 892153 844243 929051 2295625 2432734 1340746 1165990 741397 728701 873857 871177 905005 910610 912700 924645 1050013 1047112 5605827 5768260 40.05 71.3 2
14:02:41 2024-01-24 775026 770477 211653 207850 357421 366558 402893 396664 232506 231670 300193 303803 341493 347463 4924224 5347382 7397877 7156333 1349215 1400789 313254 284385 310118 313102 360907 351429 342338 342843 228571 230460 784068 744411 1659115 1627612 464128 462510 664346 667011 838293 818616 844122 848620 872637 883578 835712 927614 2293993 2406801 1340746 1168608 738758 720307 873857 876243 901112 906733 912737 930458 1045448 1042532 5623539 5769212 40.05 71.3 2
14:02:42 2024-01-24 786129 774497 210781 207388 358071 366274 399990 394365 232471 231634 299697 303803 342386 342447 4923570 5257886 7364570 7128197 1347259 1404845 314673 279743 311569 311533 360907 351357 341785 344819 227026 230495 780818 754908 1657470 1613777 462811 459836 660084 665479 839483 811722 839765 848620 872079 882108 830240 927614 2297259 2397581 1355235 1175316 734562 719481 878868 875000 891603 903898 915576 926260 1033313 1032367 5553370 5802491 40.05 71.3 2
14:02:43 2024-01-24 783831 774403 211177 206031 358036 367708 400273 395692 231860 232827 297626 302536 342992 342339 4939457 5263445 7358172 7165712 1352363 1405843 314673 278492 310118 310699 360871 350583 342821 342566 226675 229941 787920 752829 1661716 1623084 462811 457417 659617 666064 830300 808239 841018 848018 864681 874492 834492 926255 2296738 2414307 1331967 1162675 730975 723481 874477 863880 890564 908728 912925 914261 1034083 1039189 5625818 5811098 40.05 71.3 2
14:02:44 2024-01-24 777811 774962 210961 205666 357389 365115 401588 394401 231079 232174 297554 302570 340611 347084 4954665 5348968 7405043 7203227 1360285 1401857 315187 278920 309812 311206 360871 347104 340238 342278 225938 229192 779347 743348 1666497 1631958 463854 456125 658684 661751 829086 809422 839765 841189 861587 874492 830203 916776 2281460 2437273 1361219 1159335 736132 719762 864663 862009 895806 906559 902136 913793 1038213 1035514 5638260 5805820 40.05 71.3 2
14:02:45 2024-01-24 773891 774108 209540 206498 355985 363534 399289 394195 232103 229055 297554 301241 339049 344493 4961739 5380077 7488727 7194732 1356335 1401820 313831 277212 309726 309723 357550 348152 340202 340739 227423 228127 780818 745276 1648820 1635696 458758 454837 656481 657284 824326 810571 837340 834543 855937 874528 827154 908918 2281460 2421802 1345261 1161022 735161 719370 864972 864533 893170 900134 900188 915060 1037475 1026980 5653132 5813361 40.05 71.3 2
14:02:46 2024-01-24 778335 774720 209026 205987 354140 360907 399289 393329 230725 229302 296847 302643 339557 344529 4968940 5404682 7482162 7193848 1356528 1405843 312112 276363 309812 309289 358870 348714 338699 339710 227423 227579 785231 745476 1658105 1627612 457452 456125 654824 656818 824946 804666 832810 833325 854692 875489 821020 904707 2273592 2389917 1351245 1164942 729933 712787 862825 866998 889963 893639 897624 914261 1030230 1026741 5642377 5839167 40.05 71.3 2
14:02:47 2024-01-24 784246 777277 208626 204558 353891 364857 399289 391568 230725 229337 295776 301760 340388 342483 4979209 5350640 7423449 7193848 1339783 1401857 312148 276134 306622 308354 358125 348710 338801 341807 225666 227385 782289 743348 1654859 1626549 456043 454122 649542 654027 827911 806427 823160 830180 857184 872527 813850 905927 2273781 2393452 1339276 1174979 728863 712281 862212 860242 880606 892143 898335 907219 1023118 1016545 5615510 5824577 39.95 71.3 2
14:02:48 2024-01-24 782826 773553 207647 204536 352271 360907 395638 393365 229664 228556 295740 301302 340587 341340 4982761 5327552 7320334 7193848 1351005 1405843 311639 275197 306586 306816 359206 348463 334640 340739 225507 226330 781948 748683 1684139 1621850 457452 453389 645906 654955 822830 800075 829356 835062 853534 860666 816426 907476 2283100 2398558 1333410 1155019 720581 713279 862788 850848 876330 892510 897653 899261 1012088 1019839 5653132 5824577 39.95 71.3 2
14:02:49 2024-01-24 775040 774136 207270 204930 352271 358593 395360 393017 228960 228559 293904 301302 339083 342483 4990362 5387730 7429987 7191722 1377701 1405843 307848 274219 306514 304577 357586 346632 335578 338140 225031 224898 791317 744528 1669940 1632327 456151 450528 651437 653122 817611 798911 826990 825638 846184 865077 813998 898087 2267312 2402932 1339276 1155019 724706 709111 852340 852603 881324 888640 886383 896986 1022393 1015151 5663849 5825638 39.95 71.3 2
14:02:51 2024-01-24 775026 775341 206356 208197 354042 358305 395638 390364 229312 227072 293868 300845 338061 341340 4995689 5435197 7523644 7207461 1352836 1404845 307382 272999 304719 305464 354872 347441 334309 336106 225031 224516 785231 742394 1651656 1629914 454451 449936 647743 649415 818570 797743 816432 820886 846797 856537 804291 893222 2260063 2372401 1333292 1166607 722640 703639 852946 850320 873848 881208 886383 899486 1011750 1005965 5593703 5835004 40.05 71.3 2
14:02:52 2024-01-24 782831 775272 205719 204647 352019 358593 391479 392213 233299 226404 293420 298989 338061 339520 5004190 5383824 7397877 7184469 1345364 1401820 308099 272252 306514 309402 353807 346632 336134 339094 223725 224690 781948 751908 1657345 1612553 452205 451006 643583 652192 815712 788722 816342 823900 843789 852390 804862 895741 2263755 2383314 1337282 1153376 715468 709254 854863 843711 867110 883497 888913 889039 1002556 1006353 5635672 5844453 39.95 71.3 2
14:02:53 2024-01-24 778335 773707 205719 203175 351983 356119 391754 389746 229289 226439 298453 299897 336265 339759 5029588 5396543 7448678 7212624 1364288 1401857 309415 273224 305256 306226 355889 344389 336170 336193 224219 223408 780455 749756 1651159 1622997 451637 447009 643164 647283 808362 786346 815072 819796 837368 847415 802580 890373 2259701 2383284 1351245 1146523 716487 704174 845077 841178 870684 882099 877057 888852 1008850 1000656 5658495 5848539 39.95 71.3 2
14:02:54 2024-01-24 776777 777537 205364 203148 352055 356405 392100 387975 229289 226404 297270 299443 336029 340612 5018821 5435348 7526029 7238663 1358907 1404488 306349 270866 302337 306852 354885 342235 335696 336193 222784 223443 781948 737013 1682308 1632237 446680 444417 641308 641028 807176 789652 811789 813214 834116 847523 797587 883723 2250442 2363318 1329302 1153376 714452 697076 841884 847380 869613 871854 874526 890462 1002936 991643 5625970 5848549 40.05 71.3 2
14:02:55 2024-01-24 787595 776727 205769 202466 349859 356440 392472 387939 228969 225669 297535 297148 336265 337273 5033177 5381193 7458238 7216205 1334052 1403563 306742 270693 302549 304949 351893 342487 332868 336089 221537 224968 767577 747612 1667410 1604557 446578 445601 635783 643906 808377 781287 807107 818017 834080 838509 793360 886317 2254385 2369921 1327307 1147340 709944 700047 846275 836985 857927 870978 878355 879817 993363 999126 5635672 5862092 39.95 71.3 2
14:02:56 2024-01-24 778062 774715 205489 201519 349827 355999 391364 388047 227941 224972 292949 298084 334445 338801 5038953 5420729 7466418 7244503 1368080 1401783 305805 270539 303138 302850 354525 341717 331861 333360 222195 223114 782289 744528 1662985 1623084 446963 441773 638286 641519 800329 782950 809481 807076 825015 845747 793208 876992 2244370 2381595 1335706 1144077 712244 698560 838630 836985 862170 870547 868969 879817 1001846 996823 5696091 5844093 40.05 71.3 2
14:02:57 2024-01-24 774567 775309 204904 202157 347724 355496 392472 387630 227588 223551 292259 296008 333942 339611 5040378 5486003 7526218 7243686 1350555 1403236 304981 270910 300915 302602 351641 343419 329644 333866 220088 222957 781948 736043 1645881 1618399 445583 441484 633085 636515 803964 781477 802463 810015 829873 836007 785794 879850 2244370 2338941 1303053 1147340 702879 690406 839497 835726 853977 864219 870618 879500 984169 989702 5604701 5862092 39.95 71.3 2
14:02:58 2024-01-24 781905 774172 204913 200537 348773 356898 388029 386776 226919 223585 288757 296041 334198 336231 5058395 5381184 7436802 7222683 1348629 1396869 306020 268544 300328 300343 351821 339250 331789 331511 220088 222921 772990 747612 1638631 1618366 444950 437772 633049 639233 795676 776691 802041 804802 820757 837149 789808 870143 2241465 2376836 1342366 1142414 709944 692923 835008 833687 855460 866364 865153 875637 994772 988188 5721817 5862092 40.05 71.2 2
14:02:59 2024-01-24 778113 776955 204223 200541 345494 353920 391940 386416 226535 225152 292033 295146 332764 339151 5056199 5489819 7575565 7244503 1352888 1400572 303235 269102 301170 301330 349139 338227 330518 330773 219367 221857 777469 740700 1660477 1622997 442430 438823 632153 630943 796242 775008 794820 800210 825563 837840 778897 869523 2238279 2342261 1325531 1152256 702879 687909 836810 832000 848671 856492 867732 875637 981310 980543 5670650 5861553 40.05 71.2 2
14:03:00 2024-01-24 785918 778002 203949 199600 346329 354954 387813 385366 224927 223482 290302 294224 333230 333361 5055527 5380848 7386065 7212343 1348980 1398583 303235 267415 299038 299505 349738 339302 327764 331238 217362 221830 771497 744411 1643201 1613777 443058 437365 625689 632806 790878 768679 797760 801382 817553 828768 783868 864435 2230579 2363318 1337741 1135586 703882 690840 825545 825302 852789 856564 855891 869490 984740 983427 5690754 5881072 39.95 71.2 2
14:03:01 2024-01-24 779001 775126 202455 199705 346937 351038 387740 384212 225084 224204 288613 292622 330841 337279 5074284 5479130 7575565 7254048 1351080 1398583 301361 266594 300005 299470 346518 339302 328259 329475 217970 220414 774483 737013 1634980 1623255 438868 435389 627466 627296 790575 772647 791735 795556 819524 829388 776021 862556 2232167 2333042 1348596 1144077 697984 681804 832638 829554 841875 854828 862347 872124 974938 975738 5680176 5886251 40.05 71.2 2
14:03:02 2024-01-24 785770 776337 202800 197871 345393 351785 386650 382901 224754 223326 288017 293812 330841 332856 5084496 5409160 7395473 7251085 1346098 1396597 301361 265776 297536 299487 349139 337552 327972 329471 216618 220449 776909 743348 1642326 1613777 439783 432795 622117 630422 785872 765622 793138 795556 810385 828737 777208 857045 2224244 2357359 1349298 1133128 699879 683807 824562 823258 845667 854225 852099 865611 979380 977676 5736959 5876819 40.05 71.2 2
14:03:03 2024-01-24 781112 775231 201643 197944 343006 350930 387849 383374 223956 223261 288202 292777 332805 333433 5083663 5521492 7545169 7251085 1347618 1396597 297725 265369 296555 297838 346518 339052 326667 327715 216920 218668 781948 733942 1641137 1613777 438177 436656 623881 625038 790575 765855 786176 795556 813401 819634 769510 861257 2225826 2326432 1305364 1138014 693513 682601 825508 820988 839728 854157 857566 860646 968488 972147 5609616 5870444 40.05 71.2 2
14:03:04 2024-01-24 777230 774957 201564 197253 344982 347456 387175 384968 223662 223104 286741 292932 330205 333469 5083663 5474948 7476999 7238211 1361838 1397589 298141 263710 296757 297946 346239 337003 326667 325252 218843 218141 774483 740269 1640683 1613777 437119 432199 622998 627296 783052 765622 788488 786131 808372 820374 770318 850751 2216553 2323822 1327566 1138014 696490 678501 819918 823258 843035 844996 846406 864173 974044 967083 5659747 5878630 39.95 71.2 2
14:03:05 2024-01-24 788375 774674 200123 196602 342451 348541 382007 382292 223265 221621 285936 290908 330938 331346 5083663 5446462 7486060 7225719 1320733 1390552 301426 262466 295163 295380 345831 337003 324794 325743 216652 217650 777047 743348 1651728 1595337 434763 432723 618246 626037 785314 760126 783813 790456 801318 815057 772067 855180 2219707 2337747 1319328 1122784 689051 679556 818206 813974 838570 850535 844076 852002 967152 964602 5688179 5878593 40.05 71.2 2
14:03:06 2024-01-24 777783 775044 200310 195446 342961 346933 383188 378961 222611 222443 284121 292897 328911 331346 5093042 5489819 7514096 7293897 1358737 1392637 297725 263272 293288 296166 344921 333474 324564 326690 216652 216939 777047 731850 1639470 1622997 436000 429991 617370 618076 777184 762337 780954 782969 806656 818602 764008 849332 2210556 2323469 1357779 1143707 691025 676256 818789 814906 830268 841247 846936 855794 962938 959577 5684114 5896476 40.05 71.2 2
14:03:07 2024-01-24 782390 772966 199058 195472 338846 345890 382007 382001 221857 220559 284755 289760 328907 329345 5093042 5466311 7425933 7212343 1339578 1391575 295616 260865 294677 295234 343129 333510 323353 324852 215435 216927 762539 741862 1664558 1598738 433838 429572 612975 620849 777184 754259 782820 786162 797899 812826 762696 846945 2207513 2336789 1323496 1120959 688591 674763 810649 809355 834593 843280 836066 847700 967041 961030 5690754 5861553 40.05 71.2 2
14:03:08 2024-01-24 772720 774456 197806 199238 339836 346148 382579 378320 221209 220524 286939 288207 328180 330040 5093042 5532120 7575565 7268878 1347010 1390552 297140 260865 292438 295714 342037 333438 322898 324130 216043 214962 770004 731850 1626486 1609120 430019 427560 616348 617854 779085 760126 773236 779426 802029 808633 758521 847547 2207281 2296162 1319328 1128985 681565 670998 811837 809367 829221 835998 839756 848983 951073 954767 5641016 5891196 40.05 71.2 2
14:03:09 2024-01-24 778996 770722 197836 199001 340075 345659 381400 379033 220494 220524 283334 289355 326170 332086 5102434 5514665 7470076 7253935 1360398 1390552 296931 265508 292920 293466 342879 333672 321658 324528 214759 214560 769049 733942 1646425 1618191 433382 427312 614676 615708 771220 757961 778391 778169 796710 809386 756481 837228 2195062 2311283 1340289 1134778 686103 669426 809500 808757 827292 829523 837530 848341 956587 951114 5669314 5890229 40.05 71.2 2
14:03:10 2024-01-24 785913 773743 197428 195498 337754 346148 382274 379033 220460 219614 283183 287534 326205 330209 5104399 5485436 7453989 7212343 1335959 1390311 296305 261532 297169 293901 342879 331888 319903 324816 213800 214755 767954 737878 1671578 1604427 432156 426143 608399 615870 770087 747256 776698 777259 790465 802225 758558 834739 2196446 2331753 1340289 1118567 684148 672427 802617 802338 825462 835467 831733 841509 957945 946345 5736567 5899607 40.05 71.2 2
14:03:11 2024-01-24 774990 772970 197158 195493 335645 345903 382004 375189 220307 218930 287381 287569 327424 327895 5126530 5494584 7488727 7259499 1328450 1387351 294109 260980 291230 292156 340524 333672 322091 322108 213421 214824 769905 736043 1631532 1602670 428865 423673 605804 610387 770561 746726 766554 777259 789871 799455 752056 837389 2204108 2312960 1340289 1116181 678052 670998 808354 797835 818685 835467 833581 836563 947394 946574 5719074 5899607 40.05 71.2 2
14:03:13 2024-01-24 779307 771884 197437 194951 336702 342915 381159 373768 224009 219083 283029 287569 324891 328140 5111611 5508271 7498052 7287635 1358647 1389879 293660 261131 290456 291436 342458 331312 319832 320753 213200 215408 758060 728171 1671474 1613777 427950 421187 607891 608819 765180 747182 765162 768117 793033 799455 747628 832296 2193410 2285048 1307216 1125480 674783 662280 807153 802483 813913 826973 832360 841492 938891 937561 5684114 5899607 39.95 71.2 2
14:03:14 2024-01-24 781910 766387 196538 194407 334715 344892 378302 375489 223747 217794 282194 287604 324175 326436 5123242 5452637 7423449 7266195 1348219 1390274 295472 259265 291496 290180 339567 331981 319725 318781 213008 213200 767954 737624 1626041 1604261 427646 421187 606871 610856 763554 746726 765470 765641 783148 799731 747076 827967 2182565 2292906 1307216 1124679 678326 660405 798041 802483 819847 820473 823114 839658 947394 939311 5670634 5891586 40.05 71.2 2
14:03:15 2024-01-24 781914 771879 200241 193748 335918 341735 378302 376053 220180 217385 282630 285071 323688 326436 5107614 5497932 7404930 7253709 1336073 1387240 292392 258431 290118 289809 340739 329440 317973 319890 211345 214768 769493 736043 1624515 1598738 425524 421736 602795 608856 758057 738580 764628 765910 775270 800296 747628 822465 2180970 2296162 1329905 1114594 674783 660405 796219 799606 818685 820401 821105 836721 946722 939311 5725908 5895400 40.05 71.2 2
14:03:16 2024-01-24 779628 770718 200130 193146 335918 341219 376264 374364 220180 216827 281635 284279 322230 326400 5111574 5490013 7452093 7244607 1336073 1387939 291503 257777 288595 288597 340775 329440 319177 320825 210979 214201 767378 733942 1630756 1599873 426431 420850 599880 607992 756393 737962 765162 766164 775270 793513 748614 823420 2179463 2305382 1313253 1112699 674783 660405 795653 795506 815139 818021 820520 832300 943302 939311 5764546 5908986 40.05 71.2 2
14:03:17 2024-01-24 777230 771838 196571 192806 334028 340703 377165 372091 220180 216340 279743 289830 322161 326400 5126229 5497447 7500709 7244517 1319756 1383417 290555 256984 290114 287862 337393 329907 315983 318405 210438 213565 764923 736043 1632138 1592889 424619 419633 598845 607360 758557 737439 762406 765910 775213 791205 742851 821040 2176305 2311320 1329905 1106882 673341 661342 790552 791016 811828 818021 818696 830434 941050 935852 5756593 5895797 40.05 71.2 2
14:03:18 2024-01-24 778335 770718 196296 191926 334024 340392 373977 372021 219565 215969 279153 289604 322196 324492 5138466 5499567 7496661 7250120 1315248 1384532 290674 255337 288635 287216 334627 329797 315816 316965 210026 212967 764032 736043 1609632 1584992 422181 418647 598107 606495 760814 735872 756287 765097 772916 784464 742851 821077 2176373 2298851 1327828 1106608 670947 659434 788874 786364 811791 817410 816333 825471 940865 928583 5746910 5899607 40.05 71.2 2
14:03:19 2024-01-24 775026 772214 195476 191554 331682 340703 376061 372149 219565 215819 279366 285561 322996 324981 5143166 5484959 7495405 7243385 1315248 1381382 290316 254912 288061 287391 334053 328168 315394 316486 209417 212371 752088 733942 1631611 1583630 419651 419392 597260 604409 756540 733789 755948 766650 766292 783251 738512 818668 2173202 2296162 1313321 1103700 668089 656531 787525 784043 809491 817889 811523 824338 938200 932830 5744887 5900561 39.95 71.2 2
14:03:20 2024-01-24 775026 771663 195162 191124 332746 338615 372560 370056 218603 214828 278864 284654 322650 323255 5141091 5502414 7489822 7259499 1315268 1380064 289383 253772 286248 291366 335791 327473 315335 315753 208682 211741 763029 734467 1619439 1581381 418986 418476 594435 601740 755807 731604 751175 760123 770556 782115 737778 814997 2167108 2298851 1323675 1100713 669993 655568 786407 784106 807163 811423 811779 823054 932789 928844 5706765 5895797 40.05 71.2 2
14:03:21 2024-01-24 779628 771672 195122 190951 331677 339684 376365 374149 218029 214897 278989 283729 322614 323255 5149314 5515407 7453989 7233080 1330250 1381345 287884 254553 285610 286485 336106 324568 314007 315753 209700 211706 768916 730806 1625917 1595337 421845 416992 593120 599636 747833 728742 755836 756794 770556 784427 738041 811136 2165381 2296162 1311133 1105308 668089 654477 786407 784106 806021 808428 809434 823088 930081 919497 5680053 5895683 40.05 71.2 2
14:03:22 2024-01-24 782739 772028 193956 191009 330683 339203 375035 373202 216678 214863 278701 283027 322125 322872 5151338 5521215 7436899 7250120 1330212 1379351 288023 253772 284937 286799 335600 323895 314892 315838 207672 211375 764300 731328 1630958 1591758 418358 412876 591228 599636 746548 727709 749798 753743 767761 784391 736109 808181 2160918 2277722 1311214 1103737 663523 650777 783621 784106 804890 807094 807023 823500 930324 921079 5689472 5911800 40.05 71.2 2
14:03:23 2024-01-24 781224 772219 193755 190508 329782 338963 374240 369803 216342 215866 276732 282420 322006 321406 5140737 5466600 7395473 7254048 1330250 1381045 287212 255522 284587 286400 333902 322459 314892 314914 207382 210827 762762 731850 1611380 1592889 418360 414047 593011 596686 745167 728226 746698 749325 765519 781491 731572 809369 2159383 2268502 1282796 1110038 664469 645971 781648 782932 799164 807094 809471 818635 923611 921079 5703245 5916478 40.05 71.2 2
14:03:24 2024-01-24 781663 772495 194641 189416 331292 337767 372775 370020 216144 214266 276149 283636 319883 322418 5163321 5500447 7479402 7268878 1332149 1378589 292559 252185 284032 285485 333866 323439 313458 312968 207672 209512 768916 731328 1613215 1593075 417469 412259 590937 597937 742874 728226 745125 746141 763825 775450 726131 802239 2151646 2262076 1325975 1116181 662578 646501 783065 781822 793388 802252 811779 816198 914469 921012 5658448 5905116 40.05 71.2 2
14:03:25 2024-01-24 775943 769370 192839 189088 329364 336338 372038 368801 215268 214301 275269 281876 319353 320468 5164385 5563906 7488452 7253860 1339293 1378162 286830 252702 283687 283764 333866 322423 312032 313921 207638 208172 761693 724537 1612048 1598738 417172 409806 591228 590632 740920 728742 744803 748904 764402 775486 720316 803570 2157849 2247824 1302907 1108458 656052 644806 781593 774824 792226 809377 809930 810806 921025 924960 5712648 5914548 40.05 71.2 2
14:03:26 2024-01-24 773582 770579 192984 188499 329435 333794 373975 367655 215509 217653 276114 281299 318728 322156 5163321 5579815 7572656 7295582 1332149 1380064 286356 251798 281477 285178 331847 322172 312032 312019 207638 208318 758861 724537 1629592 1592803 413635 411030 591446 588958 745167 726407 737847 744790 763825 771934 720316 806996 2154785 2263250 1332335 1100768 655117 647415 779706 774361 797871 808826 801090 808575 922425 918260 5744509 5914144 40.05 71.2 2
14:03:27 2024-01-24 777116 772656 192097 188787 325866 336813 372131 366293 215268 214800 275233 281285 319353 320330 5168071 5590156 7528805 7274719 1326600 1374197 285521 251798 281147 283622 332621 321934 310109 313921 206909 208352 762762 723503 1635553 1586117 413928 409124 585312 590416 743058 719522 736727 747016 761599 770845 726168 804631 2159383 2268502 1319521 1089834 656947 648478 774497 774361 793351 800250 798804 813344 919555 911817 5689472 5912613 39.95 71.2 2
14:03:28 2024-01-24 780109 770575 191531 188198 327142 333722 369929 367691 214109 214198 274427 278893 318870 321312 5170721 5533884 7426147 7254322 1324499 1378105 285517 255731 286774 282019 333866 319468 311606 312055 206763 208172 769905 726611 1612358 1585778 414222 408808 583858 590443 736092 717484 737884 742902 755839 770880 723490 797760 2142373 2251141 1296677 1107008 658829 641776 779373 774824 786361 799576 801549 806945 907858 910412 5737259 5909927 40.05 71.2 2
14:03:29 2024-01-24 769071 769543 191564 187020 325603 333288 369597 363299 214109 217732 272717 280173 317135 321312 5160703 5571824 7479402 7253860 1345364 1375180 282050 255335 282738 281870 331883 319468 309170 310819 206472 206446 764300 719233 1610628 1599873 414222 408231 583895 587638 733890 719803 735674 736077 760311 772757 717562 797686 2149831 2241433 1295390 1100884 653252 645264 776670 769966 790046 801345 795392 802356 915874 911963 5769600 5914548 39.95 71.2 2
14:03:30 2024-01-24 771155 769489 190787 187016 324658 333902 367637 363264 214441 213447 273517 279085 316435 319024 5160703 5555527 7507378 7253860 1314302 1374197 284383 251637 281109 282094 329809 319468 308200 310131 206182 207668 787794 725573 1614229 1583868 411704 408231 577122 585389 738101 714404 732964 744139 755839 761953 721462 802207 2148169 2268502 1298754 1091387 656520 641495 770100 772481 789983 793396 793084 804422 907818 907329 5697611 5920766 40.05 71.2 2
14:03:31 2024-01-24 778335 767738 191358 185817 325862 332477 367013 365380 213709 213597 274896 279703 315156 320784 5177450 5490582 7432775 7285254 1324536 1374160 284140 250470 282103 280249 329275 318949 308200 310747 206472 206343 761223 726611 1608306 1586117 410499 405826 583863 588849 734562 717484 737186 735018 751277 768194 716812 792775 2140523 2247532 1311133 1103854 648998 638312 772725 765061 781910 800205 798729 801140 906609 912140 5716476 5895608 40.05 71.2 2
14:03:32 2024-01-24 769674 769484 190426 186371 325014 330701 369821 363193 213378 213077 272717 277075 315411 320294 5177450 5591724 7597865 7285141 1329399 1374160 281945 250894 279617 280201 327291 319432 308538 310273 205893 207611 758861 719233 1627909 1586117 409231 408231 582961 583059 737137 717484 734116 739931 756116 757242 714429 795290 2148336 2260680 1272622 1085150 648998 640144 764615 765036 786361 792315 788516 802356 909973 903330 5702965 5918365 40.05 71.2 2
14:03:33 2024-01-24 780666 769484 189295 186367 324721 331704 367565 364320 212503 212928 278113 276954 315446 318342 5178022 5560573 7453989 7240742 1320918 1374123 281945 249696 279581 278501 329773 320072 308670 309590 204561 205987 775683 724537 1628497 1584755 410499 404505 578079 585339 730842 710192 734792 737944 751648 766097 715238 788970 2135952 2241321 1290447 1100713 651321 636428 771748 767781 779108 791196 792803 797566 899975 905405 5750094 5921160 40.05 71.2 2
14:03:34 2024-01-24 765802 767873 189299 189670 325014 329702 366462 363597 213230 212482 273140 277973 314172 318792 5177450 5562133 7491173 7298045 1345546 1373647 281227 249732 277760 279712 327786 318346 308538 307220 204561 204993 759684 716154 1647068 1595337 408493 405428 580469 580740 728733 713842 727823 732392 754282 761331 710196 792312 2139178 2241433 1340021 1093723 645765 637288 765737 760588 784131 791020 783803 792950 905290 902172 5763638 5918365 40.05 71.2 2
14:03:35 2024-01-24 779420 768400 189192 189670 324485 330701 363976 363084 212719 211415 273140 276675 313550 316814 5170721 5536823 7510101 7259499 1303083 1370805 282669 248121 278651 278536 325287 319357 306334 307005 203882 204675 769905 726611 1617645 1573674 407857 404217 578005 584508 733034 709259 729938 735148 746183 756446 710381 786065 2129411 2260985 1286293 1088284 646687 630856 761150 763398 777704 784346 790274 797379 894766 892528 5646411 5908709 40.05 71.2 2
14:03:36 2024-01-24 772720 767086 189026 189599 323010 327414 365398 364111 211374 211781 271935 275565 313480 318305 5178022 5593727 7469815 7268878 1339615 1374123 278618 248157 278651 276779 326762 317824 306766 306292 203561 203756 769905 718479 1628611 1595155 409365 403707 578042 579366 725121 712322 729900 730833 747828 757423 705045 785788 2133101 2220826 1309137 1093704 643927 635599 765737 757868 777152 790451 781537 790701 902696 899980 5764824 5908986 39.95 71.2 2
14:03:37 2024-01-24 772015 767847 188040 186104 323010 329168 365124 361042 212028 210901 270766 275384 313008 314962 5177450 5536823 7491173 7268878 1317127 1370805 278653 248157 276678 277199 324797 317376 305903 308452 202390 206266 766161 720264 1621234 1576610 405854 403707 573501 577652 728844 703110 721490 729446 743202 753670 710381 786065 2128364 2259401 1286293 1082062 646226 631039 758669 761201 776967 782104 783803 794765 894913 893694 5697611 5918365 39.95 71.2 2
14:03:38 2024-01-24 771684 766188 188044 185592 321634 328635 364866 363084 211374 210901 270657 277099 312067 315406 5186829 5511739 7431577 7268878 1322770 1372481 279966 246594 277139 277398 327577 315194 308234 306608 202496 205721 772509 726488 1602051 1583353 406142 401997 574742 581196 720485 707086 727081 725483 738457 756212 704147 780994 2122319 2231622 1294170 1096802 641888 627335 761370 755711 771621 784455 787012 786070 894131 892492 5717729 5918365 40.05 71.2 2
14:03:39 2024-01-24 767979 766751 188301 185462 322974 328186 363175 361006 211374 209984 270693 275384 311564 315550 5186829 5578485 7507378 7297014 1337030 1370805 279842 247073 275352 279043 327079 314343 305795 306141 202496 205108 766780 715131 1657322 1589498 403808 400295 573894 574391 723761 706249 718277 724016 743433 754202 699993 785452 2126851 2233943 1284216 1085118 638418 631039 757463 753136 777152 784310 774681 787187 894881 893552 5754206 5923516 39.95 71.2 2
14:03:41 2024-01-24 771906 767852 186863 185592 320985 328651 363066 360644 211340 209551 270621 274326 311598 315212 5183130 5554090 7510101 7259499 1307520 1370252 280091 246312 275495 278827 324780 315090 303901 306392 201790 204677 765218 724537 1598580 1567677 403611 402493 571322 577836 724722 701083 721539 728724 736554 746554 703078 779178 2122319 2254352 1268727 1082062 640272 626208 754337 755711 770492 775441 783803 790404 889185 888549 5661215 5912689 39.95 71.2 2
14:03:42 2024-01-24 770170 765028 186829 185065 320530 327723 363175 359847 214651 210424 270031 274135 313295 313933 5186829 5594005 7469778 7286096 1343267 1370731 277772 246073 275495 276430 324455 314307 303652 305172 201578 204139 758146 713092 1636174 1593800 405028 399130 571335 573602 718419 705077 717259 720330 742527 752715 700889 776856 2120032 2211705 1311214 1087236 638231 629147 758003 751421 770529 781838 773927 783705 891900 888121 5774243 5912803 39.95 71.2 2
14:03:43 2024-01-24 773582 766184 190826 184905 319082 327260 360916 359487 210106 209008 269752 275206 312416 313933 5183130 5543263 7498052 7285254 1300117 1367367 279842 244868 274616 277279 324179 314451 302694 304136 201296 204094 775683 724537 1638929 1563999 401383 400295 570415 576129 721541 700585 717259 724603 735022 745052 701161 774542 2113669 2240842 1273833 1080522 638231 623734 752202 753136 765728 774787 781537 783730 884464 883407 5666584 5918365 40.05 71.2 2
14:03:44 2024-01-24 772364 765578 190684 184438 320944 324852 365124 359847 214246 209551 268922 275206 312416 313455 5192502 5593778 7499255 7282233 1337869 1371266 277311 244938 275109 275304 324852 312544 302571 305495 201156 203532 765454 714111 1604337 1590135 403266 396813 569718 571976 715554 701051 718535 719541 735707 748373 695005 773872 2116689 2205312 1278727 1084377 635632 625493 755846 746513 767360 779900 771028 779146 892231 884469 5774243 5918365 39.95 71.2 2
14:03:45 2024-01-24 767979 765590 190679 184120 317158 327723 360952 356610 214616 209195 268698 274821 312161 311484 5188799 5578689 7524878 7344219 1309528 1364903 278075 244290 272629 275829 323088 315935 301916 303995 200036 203818 805786 719984 1608762 1567677 398976 396849 565227 571828 719661 693037 712787 719239 733977 743996 701161 774542 2110654 2240842 1287014 1075883 638231 622815 748890 752033 767795 771957 774058 783743 879841 879484 5658334 5910559 40.05 71.2 2
14:03:46 2024-01-24 770170 763921 190345 183280 317119 323830 364093 358188 210801 209043 268060 274401 311942 313419 5201874 5604621 7495355 7278257 1322651 1364977 276640 243330 274110 274427 323830 312289 301246 303142 202036 202045 770922 714621 1621752 1584992 401419 396475 568471 570356 711405 700585 717002 719541 730273 743991 690903 769906 2110654 2200838 1311133 1082062 633699 625505 754495 746215 764064 774787 767711 774584 889435 883219 5761882 5918365 39.95 71.2 2
14:03:47 2024-01-24 765802 765074 187132 182893 316609 324960 360880 355468 214246 208212 267272 273563 311433 312144 5210572 5567063 7515473 7268878 1310340 1368859 276604 243539 277004 275340 321906 314956 302451 302645 199062 202963 795810 716666 1628172 1567677 399221 396425 562330 569951 716569 690935 709610 718521 732847 739359 698074 774450 2113054 2237665 1289930 1074085 635960 620104 746767 749266 765691 771925 773376 781440 875348 874429 5661215 5918365 39.95 71.2 2
14:03:48 2024-01-24 774567 763912 190341 182504 318079 323794 359829 357649 210297 207742 267272 273563 309989 314231 5209099 5528936 7460751 7274757 1319002 1364977 277454 242518 275157 274008 321942 311560 299457 300811 200001 201480 751415 720264 1600482 1576897 400073 394405 568069 571976 710793 697118 715473 711250 729633 739467 690923 766119 2105284 2203963 1289930 1082062 627949 619155 749472 740951 757994 773016 767674 774417 884918 882232 5727148 5918365 39.95 71.2 2
14:03:49 2024-01-24 763559 765622 186086 182646 316096 323507 360952 355183 210066 208003 267023 271581 310712 312993 5209099 5642295 7594270 7295416 1319974 1368146 275335 242721 277004 273206 319701 311631 299177 302046 199340 201023 756607 713092 1613317 1575489 398370 395589 565663 567023 715554 695073 708798 715472 731897 736664 689418 767610 2110377 2222402 1271756 1066610 629172 620140 740568 741740 761361 766391 764506 779146 882416 875498 5716912 5918402 40.05 71.2 2
14:03:50 2024-01-24 776609 763921 186064 183250 316001 323279 359505 357794 209244 208619 266906 271307 310131 312071 5207118 5561757 7455262 7256757 1313392 1363935 276180 241977 273435 272372 322395 311156 298515 301938 198094 201621 766161 717963 1615918 1571019 398937 391359 561332 568668 707388 689414 709070 712257 721260 739467 691916 765125 2100800 2203963 1275088 1085192 632347 612888 749422 742682 756881 766463 769971 769910 872841 879484 5707593 5912576 40.05 71.2 2
14:03:51 2024-01-24 765806 763912 186396 181845 319580 322037 359505 356530 209453 206278 266719 272137 309985 313883 5213022 5607534 7544679 7295582 1322733 1364940 274494 246425 272279 273241 319925 309639 302363 299408 200313 200393 763655 713092 1594583 1574370 396396 396512 563957 565312 711369 692964 707193 713280 729081 734586 685863 767766 2105284 2219252 1296291 1065816 627061 617771 741719 737944 756881 765204 762977 774473 880538 870420 5702965 5914144 40.05 71.2 2
14:03:52 2024-01-24 777614 765742 185768 182392 315929 322669 358530 355326 208730 207569 266648 271463 309373 311666 5205586 5593741 7491397 7240742 1305645 1361545 274458 246389 273049 271058 319961 311892 297789 302046 197474 200393 762987 716154 1611930 1567405 398937 392016 559743 565275 706386 687913 709144 713302 721188 736617 691941 758851 2090972 2203963 1287809 1078985 630103 616311 745180 744102 752579 763554 764310 768706 870063 876738 5747188 5929532 40.05 71.2 2
14:03:53 2024-01-24 762448 765470 185385 180836 317788 320718 357955 354985 209104 206278 264750 271897 307611 312144 5213022 5590395 7488727 7278257 1335959 1360963 272368 246461 270675 271093 319961 310277 297789 298501 197474 199731 756819 707746 1598697 1581381 396677 391758 560537 562357 703818 688925 704572 708309 726437 735028 685378 764553 2095664 2197719 1287809 1072737 625276 617335 743035 737651 757533 765779 756241 768769 874075 872426 5764550 5923981 39.95 71.2 2
14:03:54 2024-01-24 770165 765737 185123 181305 315856 322718 355914 353798 208904 205740 265156 270565 307505 311887 5198164 5575789 7498052 7253822 1297409 1359526 274686 242320 270567 271542 317035 311156 297789 299184 197440 200009 767748 717178 1591573 1562889 394434 392312 556547 562756 708391 682882 703035 709314 722668 730309 688930 763455 2092186 2222550 1285689 1066610 628404 614296 737554 740691 756508 762349 763959 771867 864972 868654 5648501 5914548 39.95 71.2 2
14:03:55 2024-01-24 769580 763559 185002 180836 315960 318852 357595 353303 207941 206244 263939 270173 307396 311887 5207530 5583781 7479402 7253860 1317123 1361545 272975 241640 272279 269855 318697 310277 297789 297633 198625 198794 766161 709774 1606834 1576897 396396 391205 559743 561958 701488 689903 705184 706304 724204 734586 681753 755501 2094522 2182424 1269679 1072737 624387 615438 741983 733697 751509 763925 755095 764831 876215 873737 5754206 5914548 40.05 71.2 2
14:03:56 2024-01-24 767166 761617 184578 180744 315040 321584 357016 351704 208509 205740 263939 269797 307291 308851 5205586 5599535 7488452 7268878 1310510 1358411 272142 241863 269734 269890 317035 310277 297789 298466 197787 199822 779153 714621 1615781 1565455 392968 391205 554903 560367 705387 682643 698376 709817 720553 728183 685899 761601 2093034 2215835 1287809 1063411 627061 613697 735950 737953 755112 760730 761236 769393 864576 865624 5681539 5912689 39.95 71.2 2
14:03:57 2024-01-24 770717 761685 184426 180767 314748 317853 356485 353303 207860 205957 263904 269351 305791 312697 5207530 5574122 7464460 7268878 1311397 1361272 272749 240926 270567 269409 317035 309329 297595 297811 198625 197793 756607 711809 1618577 1572430 394714 390102 559743 561958 701221 687509 704108 704197 719463 729507 678750 755007 2092828 2179331 1275088 1072737 620359 612792 740260 732281 749339 761662 757237 762037 873733 871301 5745986 5895646 39.95 71.2 2
14:03:58 2024-01-24 763061 763380 183371 180140 312179 320339 358029 351848 207894 205486 263719 269163 306717 306536 5207530 5626008 7504750 7254048 1307654 1355757 271123 241809 268455 269389 316044 309074 296915 297667 197232 199071 779153 714344 1603415 1562889 391713 390102 553229 560096 702289 680709 697894 706267 718410 725836 682813 757769 2080483 2214536 1283569 1062208 627061 612311 735099 737907 752766 759117 755454 767748 861372 865955 5650220 5927743 40.05 71.2 2
14:03:59 2024-01-24 771155 761407 184250 179627 315774 316929 355651 354020 206925 205101 268634 268532 304869 310603 5207530 5545361 7480727 7253898 1313339 1360463 271792 240144 270114 268181 316044 308384 296080 297565 197927 197347 754315 709774 1593083 1574661 394155 387835 556547 558708 697219 683921 699900 701070 718410 729281 674773 749960 2090062 2179441 1263449 1072551 620664 610805 738041 728724 745860 757197 751277 761718 870643 866382 5744547 5914144 39.95 71.2 2
14:04:00 2024-01-24 761901 765330 182764 180024 311198 318887 354348 350894 206959 204464 268181 268089 305756 306464 5205586 5646109 7579513 7274832 1314292 1355720 269851 240517 268042 268181 315056 308384 294970 297559 197370 197656 766161 706735 1597124 1565455 390847 387835 552138 555374 700227 678782 695874 705231 717867 725521 681753 758031 2091896 2204237 1267602 1062824 623498 610842 733011 733919 751620 753168 753678 763966 862165 862060 5702965 5919292 39.95 71.2 2
14:04:01 2024-01-24 769985 761407 183080 179417 312272 318370 355003 351992 206890 204464 263677 269129 304834 306500 5207530 5543263 7383795 7254322 1309650 1356476 271088 239365 268317 267552 315874 306577 296706 296103 196955 197484 761399 715642 1601262 1565455 391160 387799 555676 559573 697219 682159 698376 697136 714447 727391 677265 750668 2086352 2185594 1262366 1072699 617709 607979 735876 727734 743025 757377 751166 758220 863068 866385 5729040 5912689 40.05 71.2 2
14:04:02 2024-01-24 760230 761685 181893 179730 310944 319907 354881 350894 206712 208596 264569 266869 304869 306428 5214965 5647358 7583452 7278017 1313392 1359612 269628 239940 267219 267332 315394 306541 295664 296103 197370 196560 760530 707240 1585138 1564692 387754 387907 553302 554553 701221 681675 695997 703021 718488 722522 676857 749812 2089325 2200984 1283569 1056341 618591 607400 728341 728724 744693 748328 746984 762879 864037 857011 5705489 5914144 39.95 71.2 2
14:04:03 2024-01-24 771819 757373 181932 179134 310255 316965 354002 351461 205606 206910 263305 266869 304834 306464 5214965 5580778 7414124 7238663 1304013 1355509 269405 239162 267183 267767 315091 305535 294278 296758 196091 197484 789842 715904 1590384 1558457 387718 384252 550186 556232 693932 677260 697490 698800 710214 727751 676611 750170 2077040 2182424 1266607 1072737 618591 604970 735099 728724 738466 751851 754215 755692 857152 861355 5708310 5895995 40.05 71.2 2
14:04:04 2024-01-24 763563 761463 182466 178283 312144 315947 354752 350365 205926 204572 264086 266869 304142 309324 5214965 5600996 7512912 7291810 1317147 1354543 268995 238624 265324 271976 315838 304497 295177 295615 195806 196218 762987 707746 1591030 1562889 387739 386012 553670 556653 699418 679598 692036 697161 713343 720480 671373 755196 2081903 2194743 1275088 1056785 613591 606687 727351 722371 745134 753702 746502 760169 864649 854098 5680053 5917427 40.05 71.2 2
14:04:05 2024-01-24 773190 761402 181540 178501 309679 318408 351974 349765 204899 208675 263269 267736 303812 307942 5205586 5592741 7455262 7207274 1302053 1361148 268773 237851 266701 266874 315838 304568 291761 296520 195126 196355 777962 711809 1581857 1562079 391059 385918 548762 555899 691964 675065 694508 696349 710399 721188 674663 746161 2074086 2179431 1266607 1071210 617709 603039 732453 728503 736720 748436 748576 751328 854244 856366 5716476 5899607 40.05 71.1 2
14:04:06 2024-01-24 759066 762220 181854 177341 310650 315838 351974 348747 205572 204142 261716 266765 302898 306500 5205586 5598355 7495405 7278257 1323755 1354210 268142 238553 263851 268520 315838 305658 293062 295794 195745 195878 759416 709924 1587522 1571431 388565 384826 551319 551858 693932 677260 690447 693849 712912 719240 671520 750631 2081912 2185523 1270847 1058495 613591 605399 726756 721402 744606 752706 746502 753171 859654 854633 5697611 5895570 40.05 71.1 2
14:04:07 2024-01-24 769608 761407 181283 177408 309210 315622 351974 350858 205218 204859 263269 265218 302897 307127 5205586 5577775 7482064 7243686 1290961 1353725 268142 237448 267183 267508 313993 305499 292418 296385 195288 197900 792479 713853 1582820 1561392 391026 384826 547248 555110 690909 672468 691674 693018 703160 724607 676377 743242 2071137 2179431 1262366 1069686 616672 603039 730930 726659 738156 748364 747058 750448 852998 857266 5716476 5908709 39.95 71.1 2
14:04:08 2024-01-24 761329 761407 181532 177095 310215 315544 351938 348711 205218 203678 261391 265990 302898 306500 5214965 5608967 7504750 7288653 1320639 1355705 267734 237081 263815 267731 314339 303391 294171 293944 195394 195233 761399 707746 1573905 1565844 386567 384282 550149 551577 690803 673778 687580 691881 708710 718483 668765 748071 2077466 2185523 1268727 1053587 611525 601872 723637 719504 741901 748328 744626 754654 856510 847352 5678746 5899607 39.95 71.1 2
14:04:09 2024-01-24 770916 760823 180676 177091 308275 315874 351866 348915 204264 204142 261680 266344 303929 304528 5205624 5591551 7472693 7207288 1292873 1350578 269118 236835 266488 265843 312718 306436 290502 294086 193789 197447 751877 711809 1582178 1557634 388290 382926 543933 552751 688591 669468 690559 691881 706111 717182 673243 739871 2066724 2170101 1260246 1066189 615074 598299 727824 723467 736193 746115 746502 744968 848036 854774 5708310 5895570 40.05 71.1 2
14:04:10 2024-01-24 759103 760868 180711 180482 309272 314585 351866 346615 204865 203003 261608 265184 303240 307420 5205586 5606058 7507378 7274832 1309612 1356476 268301 236835 263780 266509 310931 303463 293442 292192 194640 196064 761399 703330 1580033 1557634 386366 383032 546811 548242 691473 671515 685553 695823 707174 712282 667579 742181 2074515 2185523 1272967 1050341 612714 601872 721684 720526 738156 739422 737801 750187 850512 848150 5697611 5908986 40.05 71.1 2
14:04:11 2024-01-24 769349 759254 180356 180648 307343 315802 349711 346580 204230 203289 259812 265990 303290 303352 5205586 5533884 7362590 7238663 1301977 1352578 269236 235809 263745 265063 311876 302504 291761 290489 193718 195550 760530 706735 1566788 1565844 387464 382655 547431 549906 685510 673423 689576 689921 706382 717469 664281 738726 2068194 2154804 1266607 1062654 608357 599604 724186 715362 733301 745042 737204 746441 855456 847424 5711742 5878705 40.05 71.1 2
14:04:12 2024-01-24 759817 760602 180063 180442 306410 315838 349711 344465 204230 203038 260031 266157 303503 301723 5205310 5639735 7539550 7257636 1303774 1349104 267361 236574 265268 265470 311368 304162 289991 293333 192931 194658 789147 707746 1607262 1549237 384419 380485 542944 549759 689515 664639 681486 690927 703849 710207 670532 742158 2066724 2194743 1260246 1051089 611840 597923 719638 720257 736056 739422 742190 750187 846262 845086 5642377 5908986 40.05 71.1 2
14:04:13 2024-01-24 769076 759787 180071 180245 309160 311693 349711 346301 203596 203038 259594 265909 301591 307504 5211246 5550687 7447558 7248563 1312455 1352175 267584 235445 263745 264172 311546 302724 289590 290604 193577 195241 758820 701317 1580865 1567677 386146 380928 541067 544620 682781 669890 682527 685877 706382 712426 665697 739871 2068194 2159412 1287218 1057338 608949 599511 721518 717466 735419 746210 736901 746404 848036 848150 5755405 5895570 39.95 71.1 2
14:04:14 2024-01-24 764684 761146 179499 180285 306375 312897 347572 345503 204054 202365 259777 264785 301662 302643 5214965 5579757 7495355 7244517 1289631 1348508 268516 234858 267486 265205 312181 303694 289585 290560 192602 195276 790813 712830 1593439 1544397 385000 383196 542944 549943 686032 665145 686602 691390 694219 709671 664607 735015 2061851 2173319 1258125 1054086 610095 595809 719638 718994 728848 737514 737801 746674 843866 848150 5690754 5908986 40.05 71.1 2
14:04:16 2024-01-24 759866 759258 179507 180210 306166 312897 349184 345687 203913 203003 258395 266157 301662 305492 5221629 5609768 7523531 7290473 1307704 1346537 266768 234858 264560 264463 308222 300811 289286 289748 193247 195241 761399 701317 1597059 1556248 383260 382115 542944 540756 686069 665616 678484 689650 702321 708391 664281 736672 2063760 2176303 1270847 1044760 608320 598772 717054 715398 732888 734466 734520 745872 846262 838446 5693540 5899607 39.95 71.1 2
14:04:17 2024-01-24 765802 757072 179220 177164 306987 313373 347364 344742 202965 202365 257961 265970 301662 301265 5215310 5543263 7404855 7248865 1303774 1348694 266763 234030 264332 262778 310095 302473 290988 291334 193042 194150 751877 701820 1575732 1565183 385000 378821 542944 544316 680810 667378 682527 683866 702321 711279 660415 735015 2058921 2145597 1279328 1060926 604715 597923 719638 711141 727551 739350 732881 740928 848036 844454 5747188 5895400 39.95 71.1 2
14:04:18 2024-01-24 761292 758989 178407 176770 306987 313373 346527 344955 202965 201695 258431 263940 301416 302395 5220045 5565594 7468445 7254728 1283188 1342768 267316 234065 263215 263584 310785 305492 288111 289748 191995 194694 750290 709774 1595106 1546592 383260 381037 539840 545463 682781 663261 682527 687932 694038 708892 664281 730069 2052566 2163896 1278555 1053335 607923 594088 717054 715398 725717 730120 737176 742019 838920 843226 5692025 5904772 39.95 71.1 2
14:04:19 2024-01-24 763809 757040 178933 176527 306987 311002 347572 343015 202965 202189 257564 265315 300464 305053 5225983 5606142 7476714 7275061 1311485 1346537 265861 233996 261662 263584 309192 300408 288812 288834 191995 194014 758225 701820 1580253 1553643 381494 381037 542944 544316 684057 665652 680264 683902 699169 703304 657506 734418 2062287 2173217 1251764 1042531 603182 594179 710418 710284 728848 736654 731803 746441 846262 839034 5689472 5899331 40.05 71.1 2
14:04:20 2024-01-24 762981 757109 177935 176567 305156 311948 346527 345442 202796 202084 257315 264503 300464 302652 5216550 5556162 7367200 7231363 1299111 1346628 266905 233379 263586 262376 308292 300906 288847 288185 191425 194150 759812 706230 1577791 1557080 382916 378180 542944 540756 678883 665420 680484 682661 694111 706079 655540 727926 2055997 2142556 1249644 1057338 602325 592427 717562 709277 724690 735019 732360 737667 844340 843262 5736680 5899607 40.05 71.1 2
14:04:21 2024-01-24 756587 758989 177845 176655 304691 311948 348861 342762 203392 201274 258252 262992 299695 303800 5216550 5582186 7472693 7235070 1281355 1342768 266682 233344 261698 262594 307290 300870 288775 288834 191089 193878 748703 709266 1600577 1544397 382069 378821 538315 543584 680328 660447 679483 683902 695242 707125 661893 729380 2049649 2160944 1278555 1052586 606194 590719 715531 713266 723628 730048 735080 737667 835816 838446 5710824 5908986 40.05 71.1 2
14:04:22 2024-01-24 766556 757113 178220 176316 306267 312623 348861 342798 202515 200293 258036 263615 299170 304441 5214965 5610269 7488727 7278257 1311485 1347921 264424 233182 260379 261975 308222 300026 288775 287582 191054 193607 753464 701820 1569877 1552540 381217 378785 541408 542774 682781 663195 676848 682661 694111 701218 654578 730662 2058921 2167083 1256005 1041790 601433 592792 709914 708272 726747 730445 727474 742056 841407 834161 5689472 5895518 39.95 71.1 2
14:04:23 2024-01-24 762653 760564 179496 176660 304833 310860 347875 342943 201676 201520 256630 264609 299170 302438 5216895 5559489 7390876 7240742 1300042 1343759 265643 237109 261662 261140 307971 300637 288775 288797 191425 192962 755051 701317 1582411 1562616 381494 376479 539840 541238 674941 664203 679296 680727 697214 708391 654578 727926 2054026 2139423 1246835 1049223 602325 594618 715531 707770 724690 736654 727851 737116 843866 839034 5745986 5902100 39.95 71.1 2
14:04:24 2024-01-24 761906 760019 177743 175644 305003 311332 346647 342870 201643 200923 257819 262154 299556 302762 5215425 5599535 7442100 7212605 1287197 1344715 263983 237109 263215 260308 307325 299947 287117 288395 190753 193607 766491 707746 1578649 1549237 378668 375279 535929 544044 674905 657575 677292 680245 692189 708624 660451 727373 2046737 2151750 1269893 1059633 603182 585559 715531 710284 724140 736134 735080 736030 837068 838302 5698891 5915807 40.05 71.1 2
14:04:25 2024-01-24 768136 759149 178015 175683 305944 310419 346384 342798 201609 201344 257528 261093 299346 303689 5224344 5645252 7526029 7253935 1304013 1346537 263395 237181 261590 261722 305864 300311 287963 288581 191222 192792 753464 698313 1591543 1549237 380676 377612 536343 539598 679846 660447 673344 680864 697214 699247 656541 728553 2058921 2164010 1256005 1043274 601137 591627 710418 710284 726232 728174 725892 736806 839594 834197 5689690 5912410 39.95 71.1 2
14:04:26 2024-01-24 767328 758883 178271 175043 305657 311298 344412 343015 205757 201063 256341 262110 300244 303510 5216895 5562020 7451425 7231363 1305923 1344715 263614 236704 261662 260092 307040 299355 287522 288883 190585 192657 747116 698313 1575265 1558457 378668 374190 536759 538037 672927 659475 673308 676771 696227 703377 655061 727447 2049649 2147119 1274224 1049163 599084 591882 711932 706231 724690 734577 725265 736030 835853 836369 5764550 5914548 40.05 71.1 2
14:04:27 2024-01-24 764595 756885 178777 175573 304187 308186 345424 343015 202816 200818 256665 261093 298892 300865 5220045 5585750 7448678 7212605 1288931 1342575 262808 236668 261554 258938 305899 299355 286280 287932 190118 192827 787690 705726 1584039 1548139 379595 373070 532018 541238 672606 654610 673344 676256 685205 703377 656040 725716 2040376 2145245 1265561 1060926 599005 587063 710418 706231 719628 734577 730208 734945 835625 838187 5699094 5895797 40.05 71.1 2
14:04:28 2024-01-24 758766 759249 181205 175188 303231 309542 345450 341798 201330 200398 255947 259935 298684 301521 5224344 5647470 7550450 7227879 1299259 1342575 261752 236668 259977 259514 305864 300238 285499 288581 189951 192353 736006 699712 1580925 1544397 378445 374190 532994 537204 674978 652655 670952 678801 690128 699314 655540 727410 2049649 2170137 1263396 1040309 602865 588729 705364 709277 723664 728538 729816 736892 830079 831644 5635457 5895292 40.05 71.1 2
14:04:29 2024-01-24 763527 756808 180982 175250 304893 306681 345450 342943 204938 200432 255125 261388 297745 301770 5220618 5621814 7442100 7230418 1317147 1344554 260338 236597 259941 257970 305864 297527 286418 287981 188959 192184 743942 696320 1583032 1553643 377447 371954 535136 536409 672452 657538 669997 672297 691139 698157 651320 726342 2049649 2153276 1243283 1043589 596026 588312 706363 700917 725237 732810 725484 734834 838814 829845 5674756 5900561 40.05 71.1 2
14:04:30 2024-01-24 766332 758115 178249 174639 302310 308116 345668 342388 202556 201239 255125 259935 297924 300488 5214965 5590007 7376822 7216833 1294634 1342612 262371 233029 259759 258723 306826 297491 285530 288391 188924 192353 742355 707240 1562597 1547041 378519 371919 532126 540435 671653 655572 672793 673441 688046 699212 652244 721416 2040376 2143718 1261230 1050341 595257 586232 709219 702947 718023 730305 726703 730482 835772 834630 5712391 5892627 40.05 71.1 2
14:04:31 2024-01-24 765734 758144 177625 175232 300828 307615 346537 340072 205294 199596 255125 260513 296844 299242 5199067 5574231 7451425 7202022 1279525 1343138 263917 232702 258958 259334 306393 297491 285436 287544 188959 191579 742355 706735 1592598 1540017 378519 374190 532240 538798 672606 653127 672316 678013 687072 698327 654133 719260 2039177 2148665 1236922 1044760 600288 585110 707202 705547 714869 721323 725633 731915 828975 833449 5683906 5895797 39.95 71.1 2
14:04:32 2024-01-24 753618 756241 180916 174077 303493 306717 344937 338820 205294 198833 254947 260730 295706 301193 5213176 5600996 7470076 7259499 1306582 1342575 261205 232538 257511 259299 306393 296980 286275 286329 188924 190508 753464 697814 1576944 1549237 377179 373630 532054 534787 673951 655608 669997 674273 689118 693277 647424 722516 2046737 2157743 1243283 1034364 596430 588729 701198 701064 719592 721251 722120 733678 832229 826335 5695017 5886028 40.05 71.1 2
14:04:33 2024-01-24 762413 755780 177527 174317 300930 307865 342997 340873 201862 199457 254377 261493 295913 297306 5214965 5526230 7371571 7221984 1294634 1341624 261970 232049 258342 262639 306393 296582 286284 285481 188924 190941 766954 700816 1556515 1549237 377982 373552 532054 535579 669715 655608 670339 673441 685133 699314 645488 716640 2040631 2129102 1238528 1047742 595602 587859 706290 700990 716934 729108 718268 727790 834662 829918 5736567 5895797 39.95 71.1 2
14:04:34 2024-01-24 760483 754858 177532 173525 300899 309105 342888 339845 201755 198522 254947 258353 296154 299024 5211246 5578393 7452711 7221053 1274967 1341120 262371 231652 257546 262675 305066 297036 284060 286803 188593 190508 740767 702323 1591498 1540017 377226 371954 530323 534751 669715 651279 669353 673797 686101 694399 651283 717688 2042087 2145507 1263396 1046996 597375 583494 706699 704558 711337 721395 723645 727790 826859 829845 5700160 5878466 39.95 71.1 2
14:04:35 2024-01-24 752124 754599 177243 173822 301419 306933 342997 338820 201473 197901 254342 259865 295225 299447 5214965 5600996 7469815 7249149 1303083 1341120 260338 231688 257691 262937 305030 295677 284601 284956 188593 190174 753464 695823 1571776 1544848 376112 372476 531863 533580 672606 653127 667071 672809 686853 693096 649521 724118 2042698 2153223 1256005 1036590 597370 586953 701198 700007 717553 719222 720502 728484 826701 820455 5682963 5887375 40.05 71.1 2
14:04:36 2024-01-24 776768 754264 177750 172389 301881 306861 342406 340873 200563 198971 259144 259108 295671 299701 5220618 5583781 7432775 7221984 1300298 1342612 260771 230932 258306 258854 305746 295190 283675 285530 188890 189347 750885 696320 1599398 1556248 377179 371972 530735 532825 665318 651279 668278 668829 687900 698110 649060 722607 2042698 2144873 1236922 1039872 593066 583681 701198 697099 718971 721381 718814 727931 829804 822982 5651635 5913370 40.05 71.1 2
14:04:37 2024-01-24 767444 754867 176757 173495 299567 306933 342647 338546 201333 199110 258523 259108 295878 296852 5214965 5562020 7336310 7216833 1292788 1341120 261725 230932 257511 259400 305746 294497 284632 284516 187740 190174 740767 701820 1573407 1548139 376378 372498 532240 531743 665825 654371 669737 669069 683943 694183 645310 717874 2037856 2120946 1248911 1043302 593270 585403 704883 699078 715522 725512 716482 725684 829770 826335 5732470 5886028 39.95 71.1 2
14:04:38 2024-01-24 760088 755925 176748 172419 301357 306897 340784 339773 200912 197935 259144 257858 294779 297523 5207530 5586343 7451425 7212718 1270581 1341120 260736 230179 257511 258854 303249 295390 281936 285490 187706 190174 737593 701317 1583802 1539745 376912 371972 529044 534949 667141 649169 665939 669486 679944 694219 649186 717599 2033373 2136390 1256899 1049706 596430 581145 704192 701064 711264 721395 723630 722960 822468 827503 5698891 5890229 40.05 71.1 2
14:04:39 2024-01-24 755878 755629 176748 172359 302206 305854 342852 337692 200877 198452 255864 257430 295190 297523 5214965 5636824 7536759 7240742 1298336 1337059 259114 230502 256648 258854 303106 295605 281997 284046 188262 189243 745529 694327 1561313 1543300 375124 372244 529044 531327 668127 649443 664000 672339 682868 692900 650446 721577 2036890 2157863 1261230 1035398 594755 576834 697196 701064 715436 718864 719361 729348 821006 820802 5631584 5878668 40.05 71.1 2
14:04:40 2024-01-24 759118 752584 175797 172350 299492 304672 342406 337183 200562 197901 254241 258284 296143 297487 5214965 5612262 7444637 7231363 1311485 1335963 259114 231220 255072 258057 303495 292769 283176 284303 189345 189243 742355 698313 1588735 1548308 375124 373702 531413 531887 669569 651132 665422 671229 683870 685349 643975 718460 2039988 2148643 1245404 1031023 593066 582779 700183 696496 713389 718474 714373 726717 826701 820275 5678746 5880850 40.05 71.1 2
14:04:41 2024-01-24 763531 752629 176439 172393 298624 306897 340233 338202 200702 197866 254996 258250 295204 300913 5214965 5546287 7426147 7232301 1302098 1343708 259329 230502 257079 257263 304066 293806 281900 284570 189078 189278 739180 694825 1567857 1557634 373998 369331 529053 529898 664304 649257 662508 663646 683533 690177 643975 720361 2040376 2142556 1261230 1033962 589921 576897 696702 692909 714979 720235 716482 727790 829049 820222 5658453 5890229 40.05 71.1 2
14:04:42 2024-01-24 762796 752584 175587 172900 297685 306357 340784 337455 200702 197866 252774 258319 294230 296996 5214965 5533884 7352055 7254728 1292788 1341120 259510 229786 256288 257841 303177 293806 281993 282862 189611 189002 762987 698826 1576384 1553205 374528 369627 529053 530273 663833 651242 665540 665634 682049 694604 642079 715287 2033994 2123759 1236922 1038779 589653 581847 699175 692945 712884 721287 713284 723474 825494 820802 5716476 5890229 40.05 71.1 2
14:04:43 2024-01-24 761017 754216 175867 172170 299973 304564 340269 338463 199413 197866 254996 256681 294264 296053 5214965 5590156 7394277 7193848 1287091 1334033 258719 229108 255108 257263 304530 294955 283539 284849 188475 189689 742944 704339 1561648 1541711 372761 369555 530319 533433 663362 647456 663109 663280 681772 691212 641060 710040 2031104 2120983 1236922 1041049 589233 576870 699707 691894 708359 717093 712234 719227 827874 820045 5718971 5861830 40.05 71.1 2
14:04:44 2024-01-24 754333 753957 175587 171769 300182 306825 338659 335698 200213 196598 254241 257217 294412 296398 5205586 5553828 7444637 7193571 1274058 1339681 259510 228363 256040 256980 301936 294454 282738 283087 188546 189105 736006 700314 1617116 1539520 373925 367890 525301 531244 660547 643934 664552 664221 676922 691212 642116 710972 2031104 2120983 1226321 1043274 586303 577639 698184 690863 706354 718474 713284 718204 824910 823128 5690754 5861905 40.05 71.1 2
14:04:45 2024-01-24 753878 753156 175027 172162 297969 305890 339755 334618 200387 197179 254241 257217 298784 296190 5211246 5561518 7448678 7203241 1275802 1336295 261779 228826 256677 257015 301020 293215 280832 281874 188546 188774 761575 704339 1557183 1530797 373506 369475 524185 530044 661879 643934 662022 663646 677438 690542 645805 710040 2021831 2124168 1246070 1045012 589653 577077 698679 692945 706354 716553 717503 718465 818680 820802 5674688 5871471 40.05 71.1 2
14:04:46 2024-01-24 755440 748057 175403 171232 297784 303035 339755 334653 199587 197179 252774 257481 295942 296217 5205586 5634293 7556651 7221984 1294260 1340451 259145 228826 254575 256331 302903 293694 281741 282572 187923 188477 734419 694335 1584159 1538426 369618 368336 524148 528848 664341 642111 660229 667020 677918 685011 644926 709499 2027591 2139423 1273316 1034698 587975 574560 693453 692909 706084 712381 718526 721384 818680 818449 5625932 5887375 40.05 71.1 2
14:04:47 2024-01-24 753007 752239 175280 171504 297757 303995 339969 335890 200248 196564 252774 257822 294590 297414 5214965 5599681 7453989 7236709 1299966 1341303 259621 228897 254967 257086 301091 294537 281457 281443 188546 188023 748703 693345 1571701 1543375 372461 369143 524557 526502 662422 641854 660286 665634 677918 685277 645383 712170 2031104 2156333 1257825 1033962 587975 574560 691706 692909 706354 712345 717503 722409 816093 816032 5614120 5871471 40.05 71.1 2
14:04:48 2024-01-24 755229 753306 175036 171219 297721 303745 340508 335890 199900 197179 252666 259760 294590 296506 5214965 5601003 7443372 7248149 1311110 1339470 259578 229645 255590 256261 305433 293446 280937 281686 188017 187858 737593 697316 1567165 1543028 370349 368069 526851 529625 664231 646200 656878 663280 676083 683242 636398 711860 2033994 2139423 1228441 1026110 586303 578715 690997 690374 707857 712309 708019 721347 818263 811369 5674688 5880850 39.95 71.1 2
14:04:49 2024-01-24 757772 753697 174474 171624 296776 304922 338149 334653 198963 196598 252702 257430 294590 295601 5216895 5530166 7395498 7235070 1294634 1339568 260054 228152 254931 255509 302725 291673 279888 280139 188281 187817 736006 693830 1561079 1549237 369727 368600 526010 525686 656709 645305 657812 660465 676119 685385 638272 713145 2029661 2130203 1261041 1033962 585469 577895 691978 689395 709364 717460 710141 719227 820072 811369 5650449 5871471 40.05 71.1 2
14:04:50 2024-01-24 761292 753998 174469 171228 297973 303106 338695 334688 198375 197523 252666 260772 294305 297237 5214965 5590007 7357768 7197340 1288708 1339735 259758 228292 253474 255222 302221 292045 282140 281808 187454 187988 758298 702323 1590512 1539520 369691 366412 526072 528848 658643 643627 661640 661401 676443 685349 636621 708126 2025302 2111763 1251764 1035435 586303 577895 695188 689884 706354 716448 708191 717405 819842 816068 5727162 5880850 40.05 71.1 2
14:04:51 2024-01-24 756587 748355 174443 171244 297969 303873 336587 335662 198375 196427 252702 257120 294590 294699 5205586 5578575 7426071 7185207 1286268 1337280 258850 227620 253474 254865 303443 292655 280118 281352 186964 187728 734419 701671 1555234 1540017 370876 366377 523040 528848 658643 639704 660699 656591 672959 684276 636621 706844 2021831 2110266 1265561 1035435 586029 577486 693187 687408 703251 712417 708925 715329 820108 816068 5728377 5861905 39.95 71.1 2
14:04:52 2024-01-24 754370 753461 174443 171193 297978 304458 336622 335890 198375 195950 252666 257120 294697 294699 5214965 5569088 7447444 7197340 1279525 1337317 258885 227655 256859 254997 299479 291504 279761 281213 187226 187920 723310 698313 1556439 1535150 370349 364147 522332 528615 654284 640222 658822 657520 670988 685277 635463 705036 2021831 2111763 1246070 1037281 582978 576261 693946 685355 702184 712309 708695 714276 818914 817257 5708032 5880850 39.95 71.1 2
14:04:53 2024-01-24 750492 752588 174291 170655 296926 303781 339693 334001 199240 195408 252666 257120 294177 294699 5200032 5580700 7440228 7204124 1268621 1332216 259288 226987 253439 254830 298990 296813 279761 280854 186477 186846 731245 697316 1572985 1535150 370876 366517 520083 525723 655121 637853 657812 657985 667142 685349 638308 705036 2018960 2120711 1264464 1038793 582527 572388 691978 685318 701189 712345 709200 715292 818680 811441 5681349 5871471 40.05 71.1 2
14:04:54 2024-01-24 751625 748359 173300 171193 296166 302822 338149 334001 198997 195373 251919 257300 294434 293559 5215310 5575027 7449634 7204124 1271582 1339735 258597 226880 253509 254652 300379 293630 279761 280218 186928 187399 739719 697814 1586872 1535150 370349 363601 520083 522693 655121 636466 658006 656518 667142 685277 636434 704460 2018686 2117976 1241739 1037526 581251 572120 691978 683866 700194 712309 709200 714002 818680 811405 5699204 5876656 40.05 71.1 2
14:04:55 2024-01-24 751625 748355 173334 170926 295836 302574 337674 334001 198962 195950 251986 256760 292749 297275 5225983 5575027 7455262 7206773 1273755 1335348 259614 226915 254436 254830 298501 292665 279761 279874 186369 186846 734419 701317 1544723 1528627 371139 365277 520083 525876 653786 636429 656804 659457 667214 683278 638308 705036 2015423 2114975 1264464 1037892 582527 567856 690997 685877 700194 712345 710104 714276 812794 811333 5671943 5867284 40.05 71.1 2
14:04:56 2024-01-24 750869 753306 173723 170139 297131 300283 337674 334001 198065 195780 251419 256513 294697 294495 5216550 5675442 7453989 7213516 1283188 1337280 257730 227461 252720 254048 298537 292155 279761 280104 185423 187399 742355 700314 1569043 1521578 369037 365349 520083 525723 658177 637402 657812 661870 667142 679301 636398 700894 2015423 2116475 1266677 1038918 585469 571105 691978 689884 700917 710234 708056 710007 808601 811369 5688179 5870241 40.05 71.1 2
14:04:58 2024-01-24 755378 752239 174130 169810 297764 302120 336622 334001 198099 197630 250853 255760 294070 295627 5216550 5663447 7524815 7212605 1292620 1333879 256679 227073 254150 253659 300343 292045 278154 280104 186073 186682 720135 695327 1604113 1530797 367731 364182 520083 525876 657675 630956 654403 660194 669711 676372 636621 700857 2013991 2121123 1271103 1029558 584222 567784 687757 687858 697187 707383 708695 712137 807762 811686 5654457 5871471 40.05 71.1 2
14:04:59 2024-01-24 753068 751556 173326 169896 296926 303013 338733 332702 198997 197075 251527 256900 292248 295458 5216550 5600996 7462049 7221111 1291697 1337317 257259 226880 252720 253235 297924 292446 279367 278405 186369 186063 736006 690855 1564349 1537562 369037 363891 519348 522902 654248 637584 651863 656554 667106 676372 636434 707119 2015423 2142556 1226842 1028789 583534 567748 684071 686848 700691 707383 709366 716385 808340 810540 5604701 5872465 40.05 71.1 2
14:05:00 2024-01-24 753497 751282 173572 169935 297626 305317 339693 332810 198272 195305 250184 257265 291556 294735 5214965 5584554 7442100 7230418 1296483 1334364 257043 226178 252684 254048 297598 291221 279761 278254 186203 186063 739180 692357 1561954 1536241 368253 364729 519348 522632 655709 636429 651400 658488 667178 680198 636398 706578 2018960 2139423 1260038 1026110 581288 567784 684071 687895 701189 707383 705978 715838 806016 807040 5604423 5872465 40.05 71.1 2
14:05:01 2024-01-24 756018 751375 173673 169939 295942 300809 339904 332540 198203 195305 250148 257445 292212 294735 5220618 5602734 7437770 7233344 1297409 1333418 256504 226178 252220 253270 297598 290291 279564 278017 186085 186192 736006 693345 1554583 1536213 368253 367546 520083 522126 656709 637889 651400 658488 667178 676372 634566 706578 2016093 2136418 1257825 1026110 583807 570342 684162 687895 701189 707383 709200 715329 804775 802428 5599282 5864208 39.95 71.1 2
14:05:02 2024-01-24 755869 751365 173454 169704 295534 303806 337295 332270 197583 195271 249375 256619 291874 293908 5216310 5609919 7435606 7212343 1294634 1337428 256433 226178 252648 253270 297147 290737 279423 279587 186334 185643 740767 690855 1552076 1536793 367992 363891 517810 521351 655121 634562 650474 655590 669711 676300 634566 703960 2015820 2139423 1229055 1026110 581251 568728 682758 683829 698175 703404 709200 714276 804840 807003 5601278 5883154 40.05 71.1 2
14:05:03 2024-01-24 764857 751633 173462 169435 294653 301303 338493 331731 198030 197075 250080 256042 290607 293801 5218041 5610269 7460751 7231363 1290774 1331985 255681 225513 252684 252529 297401 290327 278974 278997 185777 185319 737593 688881 1559748 1534061 367210 361969 514063 519841 652560 634740 649549 654628 667817 675275 635463 700820 2011129 2133362 1220203 1027573 580715 567923 682758 681826 697187 703138 708191 712137 806053 802428 5604065 5877932 40.05 71.1 2
14:05:04 2024-01-24 753492 751101 172877 169166 294903 301047 337776 332188 197687 199140 249554 256007 290334 296110 5207530 5593967 7460751 7221984 1287197 1333768 255681 225478 252612 252283 297847 290869 278546 279390 185741 188800 736006 688881 1553931 1534061 366951 364449 516790 519805 653229 633596 649051 654592 667136 674289 635719 699789 2011129 2130203 1211351 1026110 580301 567923 682758 682440 695671 703332 708191 711632 807195 806980 5619063 5868424 40.05 71.1 2
14:05:05 2024-01-24 751625 752166 173118 169401 294247 301303 336822 331408 197996 199001 249589 255866 290502 296257 5210572 5610269 7469815 7231363 1290774 1333418 255467 225443 252612 252072 297601 291184 278154 278961 185741 188694 736006 688881 1555734 1530797 366172 363934 514026 519768 652766 632943 648552 653632 665857 673815 634818 698798 2011121 2127183 1202499 1026110 580301 567119 682758 681309 694650 702764 707184 710081 807195 808234 5609654 5867386 40.05 71.1 2
14:05:06 2024-01-24 751588 751633 172881 168830 295289 299303 335872 330942 198065 196247 250080 255394 290139 293908 5211246 5603400 7488727 7223021 1288438 1333418 255681 225478 252612 251686 297392 290652 278154 278961 185187 188730 734419 688881 1556034 1530525 366172 363677 515363 519805 652766 633570 647632 653632 665387 672358 632948 699623 2008273 2119479 1266677 1026562 581016 567923 684071 681863 692089 701245 704062 708878 805956 809418 5659881 5867386 39.95 71.1 2
14:05:07 2024-01-24 749941 751282 172234 168849 295539 298849 336165 331946 197515 195834 249554 254864 290615 296949 5205586 5600996 7460769 7221984 1289951 1332142 255253 224781 251830 252072 296973 288658 277959 278177 184987 188624 736006 688881 1555133 1530797 366172 363420 513954 519536 651380 632943 647098 654073 664880 674289 634368 699847 2006847 2130203 1215777 1024649 578649 566317 680824 681656 694909 702239 704841 712574 805993 805984 5600422 5871471 40.05 71.1 2
14:05:08 2024-01-24 751732 749418 172195 168736 294140 300913 334305 329907 197584 198965 249132 255080 290244 292871 5200109 5591724 7445066 7191722 1288931 1331874 254579 224781 251616 251686 297504 290291 277959 278177 185481 188659 736006 688881 1570950 1530797 365101 362908 514633 517826 650919 631117 645685 652925 663905 671342 632948 698814 2006847 2120983 1262251 1026110 578649 565408 681643 682624 693862 702203 705386 709028 802271 807127 5691769 5857649 40.05 71.1 2
14:05:09 2024-01-24 747367 750112 172498 168296 295269 299774 333983 331444 196591 195352 249554 253659 290139 292871 5205586 5600996 7480390 7212605 1287091 1331698 254079 224590 251086 250917 295364 288658 277499 278177 184822 188492 731245 688389 1548821 1530797 365065 360866 513904 517460 650919 630634 645685 654073 661960 670327 631085 697820 2006810 2114035 1233076 1025379 578649 565481 684662 682477 691858 702203 701872 707981 802566 806555 5654457 5845098 40.05 71.1 2
14:05:10 2024-01-24 750856 751711 172126 167970 293941 299423 333983 329622 197104 195210 249518 254438 290789 292729 5208554 5611559 7486359 7212605 1289852 1330929 254861 224747 251086 250917 296556 288748 277178 278568 184564 188624 734816 689366 1548424 1530797 365028 362908 513904 517460 651380 630188 645685 648966 661960 670327 628960 695800 2006810 2114975 1255612 1026289 581129 566426 684662 682477 691932 702007 701872 706360 802566 807127 5673241 5867386 40.05 71.1 2
14:05:11 2024-01-24 749224 749586 172011 167936 293692 299855 333983 330656 196728 195149 249518 254438 289083 292906 5207530 5600996 7474077 7216833 1287160 1331874 254861 224399 251050 250882 296139 288712 276559 277786 184564 186378 732832 688881 1553931 1530797 364807 360866 514362 516694 650458 629261 644732 652683 664263 668411 631048 697820 2006137 2120983 1237408 1026990 579887 564753 681753 682565 691441 701284 702874 706900 802566 802356 5637012 5863100 40.05 71.1 2
14:05:12 2024-01-24 749492 750378 172062 167936 292631 298624 333983 328911 196762 195422 248747 254013 289083 291931 5198164 5600996 7451425 7201784 1288931 1330097 254114 224556 251050 250951 296139 288635 276559 277129 184564 185892 745132 688881 1564750 1530797 364476 360866 513904 513752 649078 629261 645695 651297 661960 672081 632015 697820 2006847 2131363 1257825 1024792 578237 564195 680787 680580 691932 701247 703376 707699 800082 802570 5625970 5849023 40.05 71.1 2
14:05:13 2024-01-24 748721 751291 171648 167755 292596 297919 333983 329408 196762 194876 248747 253624 288820 293120 5201874 5600996 7451425 7212605 1288931 1330929 254079 224053 250274 250498 295687 288310 276100 276546 183978 185372 734419 687897 1568557 1530797 363961 360866 513177 513715 647630 628707 641813 650302 658128 671133 630565 695726 2010355 2115762 1255612 1026072 578649 564427 682721 680507 689898 700221 699875 703891 800293 804275 5662538 5857954 40.05 71.1 2
14:05:14 2024-01-24 747367 749122 171584 167372 292276 297919 333911 328875 196386 194840 248676 253377 288750 292389 5205586 5608967 7460751 7218668 1288011 1331874 253832 223395 250238 250464 295615 288035 276258 276475 183978 185336 734419 687897 1549378 1529712 363375 360794 512414 513414 647557 628263 641850 650763 658092 672081 632774 697913 2010355 2114524 1232264 1026072 578649 564826 682237 680024 690030 699305 699875 703891 800035 804844 5655770 5866237 40.05 71.1 2
14:05:15 2024-01-24 744808 749015 171584 167372 292209 297919 333911 329337 196352 194295 248676 252847 288509 298136 5213022 5600996 7476714 7203316 1288931 1331874 253832 224365 250202 250080 296246 288477 276065 277324 183663 185372 731245 688389 1548629 1530797 362826 360470 512414 516656 647593 627339 643932 650799 660323 667070 630902 696419 2005397 2116492 1255612 1025524 577826 564342 679823 678727 689483 698318 699651 704966 800293 802570 5643727 5852728 40.05 71.1 2
14:05:16 2024-01-24 745902 750112 171541 167629 291969 299713 333875 327883 196421 195149 247944 253624 288908 298348 5205586 5603666 7453989 7191684 1290774 1331883 253654 223395 249464 250464 295859 287154 275642 276245 183908 185372 736006 688389 1570950 1530797 362826 360794 512414 516656 645692 627339 642489 651311 661296 667033 630080 693530 2005397 2110621 1237908 1023809 577826 564536 678860 678727 688019 698173 698879 704966 799159 802570 5639698 5845018 40.05 71.1 2
14:05:17 2024-01-24 747367 747956 171031 167032 291635 297559 333369 327883 196421 194876 247909 252847 288023 298136 5196208 5591450 7453989 7203227 1290871 1331966 253654 223361 249464 250115 294015 287365 275606 276051 183360 185336 736006 687897 1584353 1530797 360749 360214 512052 515558 645692 629070 643287 650848 660323 667142 629186 694471 2002506 2114524 1235695 1023192 576184 562076 678860 680138 688994 694318 697885 702854 800140 802570 5689472 5862092 40.05 71.1 2
14:05:18 2024-01-24 747367 750914 171430 171127 292320 297919 333369 328875 195774 194260 248292 251828 288987 293457 5196208 5600996 7459111 7184469 1288011 1330929 253054 223326 249218 249317 294265 287594 274571 276281 183616 185336 728071 686915 1550070 1528074 360713 360214 510967 516274 648622 627213 643820 650119 658529 669527 627328 692417 2001769 2104720 1235695 1029521 577004 562705 681753 678654 689972 699799 699377 701737 796825 802570 5674688 5843335 40.05 71.1 2
14:05:19 2024-01-24 745576 750116 171387 171021 292178 298027 333405 328875 195469 195149 247144 251233 289224 291871 5205586 5636824 7510101 7184469 1285180 1330933 252244 223141 248694 253684 296103 287356 273087 277129 182814 185207 721723 688881 1573457 1524821 360605 359384 510711 518089 649083 627323 646691 649199 660002 667214 627254 690372 1996852 2098823 1235695 1030432 576594 558806 680787 676735 688994 700257 698879 699814 795698 802570 5670634 5852803 40.05 71.1 2
14:05:20 2024-01-24 747367 747956 171039 170951 292084 296578 332864 327883 195164 194876 246418 250849 289013 291592 5201874 5627538 7495405 7199908 1287091 1331021 252068 223326 249043 253649 294842 287590 273087 276546 182744 185336 721723 688881 1559806 1523276 362904 359926 510711 518126 647738 627323 646504 649163 659929 667178 627328 690484 2000404 2101950 1209254 1029521 576184 562632 680824 679171 689972 699799 698879 701573 795698 802003 5658334 5852437 40.05 71.1 2
14:05:21 2024-01-24 751625 749570 170996 171091 291635 296937 333405 327883 195164 194876 247109 252038 288785 288667 5205586 5625728 7420642 7185340 1282233 1328024 252455 227855 248239 249282 295200 286240 273959 276510 182004 185372 712094 696320 1558507 1520332 362131 359926 512414 518862 648198 627323 647153 649461 659498 673031 625466 691109 1994014 2098730 1220203 1026110 571183 561944 678822 673404 687045 699167 697885 699757 797789 800268 5659881 5852714 40.05 71.1 2
14:05:22 2024-01-24 747072 751441 170454 171087 290749 297818 333911 327812 195164 194876 246453 252038 288111 290974 5196208 5574231 7411297 7175091 1270082 1328180 253265 227427 248274 249282 293944 286441 273924 276051 182744 185336 724897 698826 1538025 1518924 363193 360070 510857 518589 643961 625472 643932 644792 656705 669601 621906 690521 2001826 2083557 1235695 1026110 571764 562113 678860 671497 686037 698318 691174 699814 802456 800232 5681349 5844153 40.05 71.1 2
14:05:23 2024-01-24 747367 749270 170488 170986 289594 297919 331821 327353 195198 194260 247491 251268 287438 291266 5196208 5541924 7397877 7143796 1272167 1330933 252490 225201 249464 249941 294300 286678 273017 276245 182500 185160 720135 695822 1564470 1525308 363162 356293 510821 517390 640213 628660 643216 644554 657790 671133 622589 692417 2001863 2085075 1234802 1022599 572068 563739 678860 673132 689972 699305 690549 699814 800293 793342 5700160 5844458 40.05 71.1 2
14:05:24 2024-01-24 753798 750909 169990 171026 290272 296614 330585 329640 194522 194331 246382 250814 288755 290286 5196208 5577925 7332526 7156333 1281355 1331874 252455 227356 248623 250611 296764 284475 273676 276189 182338 185195 721723 696822 1543929 1528074 362904 358122 513868 518126 642212 628263 642760 643952 660323 667178 621870 695195 2003287 2102507 1229055 1012452 569324 562705 672583 669596 688994 694318 689143 703667 799517 793454 5618134 5844458 40.05 71.1 2
14:05:25 2024-01-24 752120 747297 169922 171052 288956 296859 331354 327848 194556 194295 247965 251268 286421 292941 5205586 5538346 7373145 7165712 1290946 1331916 252068 227160 249218 249591 295329 285516 273641 275344 182535 184713 724897 686877 1552578 1539520 361873 356258 512341 513698 642212 626454 640099 647581 662381 664293 623780 693405 1999695 2111942 1205118 1013893 574548 558806 673060 674713 689972 694282 693742 700788 790992 793454 5603286 5851719 40.05 71.1 2
14:05:26 2024-01-24 756278 747961 169956 170716 290277 293979 332395 327883 194319 194876 245589 252038 286968 291592 5205586 5603666 7405043 7193848 1296324 1328097 251682 227391 247225 250501 294914 284790 274515 274644 182605 184420 731840 688881 1571581 1530247 362131 359382 512414 513735 643763 627249 640277 646414 658020 666009 625587 691526 1999695 2117976 1226842 1016060 571764 559560 672106 672700 687748 693232 694803 700824 788761 793454 5569589 5843335 40.05 71.1 2
14:05:27 2024-01-24 751240 747956 169922 170677 289563 296031 332634 325349 194556 194260 245589 252425 286968 291257 5201874 5577813 7435606 7193848 1283188 1328061 252621 224286 248374 250466 292496 284821 272946 273769 182418 184057 731245 686787 1543199 1528074 361103 357475 507942 512209 644035 622856 638312 645634 653818 665241 622678 686491 1994014 2101052 1207088 1024649 572068 560353 675416 672700 681949 692257 691738 695731 790841 793414 5665263 5852714 40.05 71.1 2
14:05:28 2024-01-24 748721 747956 170462 170522 292385 295543 330853 326860 194388 194089 245968 249700 287238 290350 5196208 5638229 7482293 7175091 1283188 1330315 252801 224286 247607 249623 293674 284857 273553 275873 181992 184678 713920 691844 1561205 1515319 360079 357475 510499 514972 644035 623775 641088 644554 656559 667286 623780 686528 1990909 2092763 1226842 1026110 571764 559289 674955 672927 683469 694354 693742 695457 791028 793342 5639252 5839167 40.05 71.1 2
14:05:29 2024-01-24 748188 747997 169743 170677 289831 293979 330567 325910 194556 193953 248083 250500 287003 288035 5188799 5634864 7388996 7156333 1268445 1328419 253056 222993 247714 249659 292370 286280 272494 274416 181992 184092 720135 692836 1565611 1521578 362131 356222 505013 513698 637989 621499 639943 638176 654851 665337 612897 686491 1994014 2074589 1239573 1019523 569324 558806 674918 669559 685515 694318 687607 695199 799159 792675 5697611 5843335 40.05 71.1 2
14:05:30 2024-01-24 750557 749847 169413 170373 288917 295673 328290 325910 194220 193341 245624 249700 286568 288581 5188799 5569965 7357301 7138995 1278897 1330171 251964 223692 247367 248901 293496 283015 272946 273769 181233 184197 720135 695049 1541791 1527481 362131 356114 510967 513041 637539 627323 636465 639299 655777 662355 616401 690583 1996852 2101052 1233481 1007459 567705 560353 669218 667084 683989 690168 686593 700961 796862 788910 5617804 5839167 40.05 71.1 2
14:05:31 2024-01-24 753527 746817 169115 170403 293494 296031 328822 328104 193951 193612 245210 250465 290740 291715 5196208 5514479 7373915 7172256 1298181 1330171 251736 223692 247331 248259 293460 283845 272078 273109 181268 183684 720135 684956 1560370 1530797 359059 354761 511226 512209 641647 625546 636539 644866 657707 661425 621467 689042 1994014 2114256 1224629 1013172 569324 557977 669692 672450 684025 689234 691738 699814 788860 792333 5577888 5843335 40.05 71.1 2
14:05:32 2024-01-24 760537 746299 169384 167487 289097 295336 330853 324987 194556 193512 244868 251058 285667 291174 5198164 5582451 7404798 7216205 1290555 1325376 252571 222993 245981 249448 292259 283121 272219 272848 181268 183649 729658 686787 1544136 1525904 360079 357475 509774 510689 642212 621499 634551 643952 649114 662069 620040 686454 1989731 2096587 1231268 1017279 570542 557977 672950 671497 680778 690715 687680 695731 790281 793270 5663809 5843335 40.05 71.1 2
14:05:33 2024-01-24 746590 747228 169418 167492 290052 294015 329853 325840 193951 193612 244868 248904 286534 288581 5196208 5628813 7481939 7178476 1281068 1327969 252090 223657 246224 248436 293760 283788 271130 274785 181347 184268 717145 690386 1557901 1516658 359750 356258 505085 513735 642212 622452 640277 643952 652859 665301 621943 686491 1984742 2084104 1220757 1021737 566092 556364 672583 665670 680295 694282 689631 695199 793377 793454 5650220 5835004 40.05 71.1 2
14:05:34 2024-01-24 746450 747228 168635 170677 288964 295128 329853 324987 193951 192866 245210 249700 285701 288545 5187598 5552791 7376633 7140746 1273439 1328280 250808 223100 246294 246907 292272 282958 272857 274274 180443 183905 721982 692836 1543913 1523139 359824 354264 509488 513735 638381 623775 640277 639714 656814 665301 616437 690030 1994014 2092614 1202757 1013172 566092 558768 669218 665597 687008 692257 688096 697787 796862 788838 5614120 5833956 40.05 71.1 2
14:05:35 2024-01-24 756476 747692 168843 170373 293481 293979 329586 325384 193348 193071 244456 251302 285459 288509 5196208 5517135 7334604 7159611 1281355 1330171 251437 222823 246400 247926 292094 283890 271388 272170 181590 182777 721723 686637 1553263 1530797 360079 353697 505085 510328 634734 623334 632234 639751 655813 658344 617305 688521 1991863 2102761 1235695 1010976 569324 559560 669218 670545 684025 685376 686593 695731 790538 784364 5603286 5835004 40.05 71.1 2
14:05:36 2024-01-24 755238 746689 168571 167262 288719 292192 329319 328141 193314 193612 249329 249735 290408 288509 5201874 5599010 7400255 7184892 1286864 1326104 249381 222475 246294 248746 290454 283374 271353 272015 180478 183032 731245 684956 1547177 1521578 359059 354264 506851 507629 638026 617376 631713 641184 650453 658344 617344 681376 1984742 2092384 1224629 1023192 569324 556401 673060 670545 680778 688194 690058 689572 787707 792333 5625970 5833956 40.05 71.1 2
14:05:37 2024-01-24 748721 747956 168877 167024 294017 292728 329319 324987 193314 192866 249578 249666 285424 286710 5196208 5607035 7373032 7150178 1260714 1324508 250145 221116 246985 247635 290665 283824 270526 272657 181091 182962 716961 688881 1560694 1519649 359569 355543 505810 510725 634878 619670 638349 636448 653854 663359 614649 684468 1991182 2072845 1229055 1016784 566898 559560 671630 665597 682986 690240 682555 691641 791028 788874 5689472 5835004 40.05 71.1 2
14:05:38 2024-01-24 749961 747956 168688 167024 293697 293361 326842 325910 193147 192866 249682 248904 288503 288031 5177870 5575027 7303333 7143517 1277037 1324601 252801 222297 246294 247635 290524 282258 272219 271270 180443 182939 731245 688881 1550195 1526461 360079 353202 505013 508383 635779 621059 633443 636448 652895 658308 615994 686003 1994014 2099562 1235695 1007459 567705 558768 668271 667121 681949 685376 682555 693682 788725 784400 5617804 5833680 40.05 71.1 2
14:05:39 2024-01-24 755440 745772 168839 166818 293697 294193 327300 325840 193147 192866 249609 250068 290633 288653 5204825 5593778 7393200 7184041 1288931 1328280 249347 222368 244027 248088 291551 284499 271318 272015 180409 182777 718548 685934 1545897 1521578 359059 355330 505049 504738 639906 619787 630783 638395 648092 658344 617780 682417 1984742 2091163 1224629 1016556 568919 556364 670679 669085 677890 685376 687607 689535 786556 792333 5668066 5835004 40.05 71.1 2
14:05:40 2024-01-24 754552 746863 169129 166554 293976 293056 328822 324987 193314 192697 249293 248558 285875 287590 5196621 5617842 7412012 7156333 1267628 1322628 250912 222439 244780 247670 292077 282725 270526 272015 181876 182777 721127 692836 1551186 1512358 360079 354264 504736 509138 634694 612965 634588 634580 648092 662069 614649 679410 1987566 2073412 1246070 1016784 566092 558768 671630 665127 682265 689198 681514 689535 791028 788910 5690754 5835004 39.95 71.1 2
14:05:41 2024-01-24 750557 745865 167814 166907 288960 294229 325857 324894 192713 191856 249366 248179 287476 287779 5192256 5575027 7351117 7133383 1273755 1324508 249381 221781 245430 246907 292031 286373 270303 272241 180089 183067 723594 694335 1557507 1521578 359059 353166 505085 511976 635779 622893 632719 634580 649186 661838 615994 688031 1991182 2096587 1229055 1006025 562885 556401 664318 663243 680778 685376 682481 695731 791028 783152 5606104 5829795 40.05 71.0 2
14:05:42 2024-01-24 750372 746604 172030 166912 287831 293589 327300 324987 192713 192428 246108 249493 286374 289996 5193009 5542562 7362628 7166556 1292836 1324508 249759 222048 245536 246111 291587 281451 269737 271410 180089 182810 718548 683005 1550805 1528627 356778 354844 505013 507629 636602 621535 632197 640240 654084 658344 612933 686528 1984742 2110266 1198073 1012452 566092 549865 664318 665670 678851 685376 690058 694175 784297 788643 5593703 5835004 40.05 71.1 2
14:05:43 2024-01-24 744909 745777 168309 166558 288960 293688 327565 324987 193314 191508 246529 249459 286777 288536 5190261 5593892 7467369 7175091 1280440 1324726 253823 222248 244780 246872 289343 282725 269703 271187 180375 181945 720135 684467 1547194 1520498 357772 352143 502953 504702 634734 616352 632542 640240 647145 658344 618182 680227 1981922 2082625 1194094 1023192 565690 549901 669692 664621 677890 687675 688586 690601 787743 784436 5634321 5825638 40.05 71.1 2
14:05:44 2024-01-24 747367 746863 172030 166770 288553 292370 328326 324735 195043 192148 245724 250017 286481 287482 5188253 5549041 7394466 7128197 1264285 1322628 249139 221745 245536 245389 290224 284023 270748 272205 179805 182650 729658 691844 1543900 1519149 358043 353843 505452 509174 633044 621535 635526 634580 649186 659534 614686 685017 1987312 2086595 1198426 1007459 563201 554685 664318 662303 682749 685376 682518 691678 790470 784338 5593665 5824577 40.05 71.1 2
14:05:45 2024-01-24 750557 746339 171964 166795 287332 293297 329358 324519 194357 192475 245522 248800 286481 288662 5196621 5575853 7405732 7159611 1293711 1324508 249972 221745 244815 245354 290595 286778 269480 270996 179805 182487 716961 682518 1561331 1528627 355985 353843 504977 504774 631164 620145 632802 638395 649150 658308 616170 684468 1984742 2105781 1204712 1012452 564486 549793 664318 662673 677890 685304 688096 693153 783116 784292 5588712 5829795 40.05 71.1 2
14:05:46 2024-01-24 746059 743964 172070 166089 287895 293155 329591 324242 193213 191514 245869 248800 285677 288608 5196621 5597016 7451425 7175091 1280440 1322628 253217 221555 244403 246491 288229 281588 270748 270548 180089 181335 718548 683005 1544448 1520498 357030 354844 501632 506717 635328 614608 632352 637348 647625 658272 617305 678702 1979688 2079967 1215777 1021700 565690 549793 669692 663646 676858 688767 686556 688488 784261 784256 5626122 5824577 40.05 71.1 2
14:05:47 2024-01-24 746233 745772 171924 166662 287621 292121 330526 324807 192612 191647 245486 248042 285726 287410 5194238 5553485 7383795 7146954 1259296 1322628 250426 220365 245501 245697 290719 282258 270557 270926 179551 181910 713787 688881 1540700 1516658 357536 351853 501851 504702 630771 612929 632645 634538 649006 658344 610492 680373 1984742 2084400 1232928 1010976 562375 554221 664318 662303 680778 689254 681477 690550 790841 783784 5638890 5833956 40.05 71.1 2
14:05:48 2024-01-24 751091 747261 169714 166511 287010 293979 328427 324843 192612 191682 243652 248042 285285 288401 5191318 5558208 7364570 7143517 1298336 1320761 249797 221745 243957 245319 290665 282529 269257 270513 179487 181714 728432 686915 1550040 1525904 354871 351853 505452 504630 634878 618285 630185 637384 649042 656349 616002 682417 1983331 2105781 1168106 1009614 564486 549721 663376 664184 675865 682752 686556 691568 780798 783116 5587293 5829795 40.05 71.1 2
14:05:49 2024-01-24 744398 743643 169837 166231 288021 292192 328660 323330 193213 190974 245450 250174 285606 288928 5186829 5589932 7463471 7156333 1279525 1321689 249972 221209 248923 245354 288974 283986 269227 269724 179771 181427 723594 683979 1563642 1516385 355949 353843 501496 507077 634878 615915 632802 636448 647698 658272 616430 679585 1975606 2078199 1187597 1020211 563201 549721 665839 663713 674873 685376 684533 688488 784224 783668 5634321 5827698 40.05 71.1 2
14:05:50 2024-01-24 746595 747302 168887 166954 286244 292334 327688 323558 192612 191612 245067 248386 286624 286674 5177832 5557204 7388525 7133572 1269842 1322628 250500 221019 244745 244565 291871 282929 269796 270961 180597 181910 718757 690855 1537460 1512358 357030 351853 504736 507629 632834 616469 632645 634758 649042 658344 612801 681896 1984742 2087393 1233205 1004594 561597 553012 662436 660392 679813 685268 678475 690587 788860 782088 5659150 5839969 40.05 71.1 2
14:05:51 2024-01-24 754840 747030 167334 165880 287791 293155 327964 324879 192047 191612 243652 248076 285677 288473 5179942 5594005 7373915 7169973 1296324 1322628 249622 222056 248814 245571 290233 282330 270748 269724 179521 181588 716961 687619 1538422 1524821 354835 351853 504736 507326 634878 617376 631004 636448 648549 655851 616430 682417 1981922 2104608 1168106 1008032 562885 550392 662436 662303 674359 680762 685543 689046 779696 784338 5637012 5844153 40.05 71.1 2
14:05:52 2024-01-24 745258 746348 167256 165884 287158 291952 328195 322517 192612 190512 245176 247697 284876 288103 5196208 5577737 7448678 7157164 1278612 1318841 249797 220983 248499 245113 287155 286778 270176 269279 179646 180762 716961 683005 1546520 1516658 355409 351853 501227 506717 633044 614172 632802 635962 647662 657309 614649 677218 1974065 2062746 1187597 1018234 561597 551172 665734 661834 672895 685376 684533 688488 783116 783116 5642121 5839089 40.05 71.1 2
14:05:53 2024-01-24 746702 747302 168882 166379 285472 291566 329088 322947 192380 191148 243797 247491 285463 287162 5186829 5547134 7379173 7128197 1255641 1318841 249972 219644 244027 245319 287155 282929 269986 269689 180331 180797 710613 688389 1554011 1514240 356489 351226 500434 507077 628436 614173 632802 632029 649074 658236 603920 679222 1979072 2079145 1191929 1010220 560797 553048 663847 659420 678851 685304 680255 688488 786519 779810 5608086 5834916 39.95 71.1 2
14:05:54 2024-01-24 751017 746233 168887 165854 286208 292192 326808 324494 196262 191148 243797 249666 284970 288437 5176442 5559953 7348846 7146678 1287272 1322716 249586 220365 248850 244189 289580 282131 269986 269689 178920 180728 713787 681061 1538426 1529160 353798 351816 503273 505640 632148 612965 630655 630938 650453 654396 613706 680410 1981922 2104758 1211351 1007459 561977 550392 660525 663243 674873 681241 682555 692116 779692 783501 5634038 5829656 40.05 71.1 2
14:05:55 2024-01-24 743404 746233 169357 165571 287265 290560 327269 323510 196367 190905 243689 248002 285276 286732 5190261 5610269 7467369 7165712 1275839 1317868 249586 220330 245085 244942 287120 283347 269227 269689 179237 180762 728432 683005 1545098 1517463 354621 351853 499655 504567 632596 614173 630519 636110 645268 655389 613706 675601 1969973 2068638 1211351 1018762 562398 550392 664825 662303 672859 685304 682518 684922 784016 785266 5641016 5829656 40.05 71.1 2
14:05:56 2024-01-24 746059 744886 168650 165993 285290 291889 325752 321719 194085 190980 243797 246634 285477 285797 5189581 5578076 7332526 7138796 1271966 1318877 249972 220295 248427 244942 292077 281299 269986 269689 180343 181301 713192 690855 1556433 1516658 356525 351853 504379 504666 630551 612965 630519 631099 648615 654396 609163 681376 1984742 2090356 1198426 1000992 559999 549865 660525 659924 676343 681631 677320 690228 786319 782946 5612462 5833075 40.05 71.1 2
14:05:57 2024-01-24 753766 745323 171577 165492 287054 295647 328123 324314 196434 191148 243725 248110 284947 286710 5186829 5574056 7386148 7175091 1283423 1320751 249972 220330 243707 246330 288395 282131 270366 268869 179237 180762 712094 683070 1541130 1518343 354907 351853 501142 504273 632148 612363 627245 634758 640173 653004 610997 675222 1975469 2074626 1189763 1016060 562885 551172 664318 663243 672574 681277 683056 686000 778847 786560 5628800 5820224 40.05 71.1 2
14:05:59 2024-01-24 745962 743973 171457 165462 286427 292807 328195 321647 196227 190582 243761 246600 285063 286298 5180094 5539716 7357301 7123481 1264655 1321689 249972 219952 245922 243404 288869 282131 268813 269724 178109 180762 716540 690855 1544976 1515582 354871 351249 502597 507437 629398 616352 631004 632513 649533 657773 608697 681196 1979109 2082625 1191929 1003166 559202 549757 659590 656518 676588 683971 678024 690228 787560 775206 5623364 5832898 40.05 71.1 2
14:06:00 2024-01-24 763628 743524 171577 165475 286624 290595 324645 324494 195918 191148 243345 249141 284876 285797 5177173 5577925 7341541 7156333 1292620 1318877 248467 220365 243707 243848 288904 279644 269606 268647 178638 180728 715374 684956 1531262 1518814 351699 351244 502953 504567 632148 616352 627245 635659 647167 650585 612801 680711 1975469 2099562 1182582 1007459 559999 548836 659590 659420 672390 680968 684068 688377 781832 781390 5642007 5824615 40.05 71.1 2
14:06:01 2024-01-24 741825 746081 169119 164654 287261 290264 326808 322983 196055 191009 243761 251492 285677 284960 5186829 5618252 7452711 7143517 1273755 1319067 248467 220365 243707 244565 287993 281732 268813 270290 181575 180797 714053 688881 1538690 1511285 351771 351853 500434 505999 632148 612870 631106 634758 643831 655389 612765 676219 1974065 2071942 1198073 1013893 558804 548836 662592 658696 671400 687440 683168 685298 784126 784229 5674756 5820423 40.05 71.1 2
14:06:02 2024-01-24 742280 743826 171302 165427 284667 291481 324969 322469 192014 190547 243797 247710 285076 284960 5186829 5572821 7322092 7133686 1271335 1318605 249972 219952 243707 243848 287958 279572 268404 268460 178109 180728 725207 688881 1544095 1519420 355409 351249 503309 505282 626590 615479 626319 628978 645268 653004 608962 680189 1981922 2087393 1198426 1001740 561180 553093 662120 661514 676367 676218 675176 685785 781468 779623 5584662 5810907 40.05 71.1 2
14:06:03 2024-01-24 746924 744129 171387 164962 285539 295224 328159 321862 195918 190582 242967 247354 284127 286240 5177450 5577761 7404798 7160601 1282271 1316897 248467 219644 243707 244942 288833 279680 269606 270008 178638 180123 712094 681395 1537889 1516658 353798 351780 496107 502711 629398 610129 625477 632962 639578 649331 609163 672962 1972663 2071684 1213564 1016060 564006 550172 664281 661576 672537 682113 680949 684045 777268 783048 5623539 5816842 40.05 71.1 2
14:06:04 2024-01-24 743507 745065 167943 165873 284295 290344 326808 321065 196125 190570 243761 251739 284876 284960 5183130 5544725 7341541 7103129 1270120 1318877 249201 219267 243707 243030 288667 279680 268435 269501 179583 180762 715532 690361 1530580 1512358 354584 351285 501887 505999 627548 614608 630071 629279 647698 654396 607999 680227 1977667 2084104 1191929 1003126 559127 551453 658831 656827 673492 681845 675139 688339 785798 779623 5609768 5824577 40.05 71.1 2
14:06:05 2024-01-24 754266 739341 169180 164391 286338 289677 324969 323055 195695 191015 242796 251810 284052 284928 5185100 5598355 7362853 7146954 1292620 1318877 247701 220141 243139 243404 288430 279608 269227 270008 181575 180123 705063 684956 1547214 1519420 351663 350755 501851 503853 630807 614608 625394 633615 645724 652737 610960 679222 1974065 2096587 1180369 1008152 560797 546957 658831 657803 671276 676182 682682 686273 779136 779773 5647304 5824577 40.05 71.1 2
14:06:06 2024-01-24 741298 742892 168646 164425 285543 295134 324969 321065 195610 190380 242931 247229 284876 284511 5177450 5593854 7379173 7128197 1264323 1315964 249026 219410 243291 243848 288512 279608 268435 270008 179457 179873 710613 690855 1552882 1501681 354871 351533 496071 504567 625669 607440 625854 626472 639276 653004 607237 670704 1972663 2061782 1222416 1011739 559202 551563 662399 655140 672060 682076 675259 683070 783080 775121 5626331 5816273 40.05 71.1 2
14:06:07 2024-01-24 753459 743601 167934 164774 284641 295428 324969 321065 195575 190547 242212 247354 283574 284116 5183130 5499415 7283568 7164799 1277946 1318877 249236 218585 243707 242861 292641 279644 268435 270206 178109 179555 712200 679448 1534141 1526461 354873 349134 501142 501646 627548 613738 625358 632513 645724 649331 609163 678256 1971829 2100455 1202499 1004483 559202 546680 658089 658268 671547 676182 681187 685933 774876 775315 5593703 5816842 40.05 71.1 2
14:06:08 2024-01-24 741825 741759 171302 164369 285094 295134 324969 321065 195610 189948 242212 247229 284477 284489 5179434 5610269 7442100 7141857 1275877 1318877 247630 219267 243670 243404 288833 281262 267235 268051 179331 179589 718757 683979 1542241 1510213 351380 350226 495999 503853 629398 610615 627245 632513 640065 650621 609163 672719 1970344 2072578 1200286 1013221 558009 545871 659443 656827 668552 681241 680255 681901 779692 781836 5651635 5816273 40.05 71.1 2
[truncated: 193,923 more chars]
