# Supplementary material for: Methods for Estimating the Detection and Quantification Limits of Key Substances in Beer Maturation with Electronic Noses
Source: Sensors (Basel). 2024 May 30;24(11):3520. doi: 10.3390/s24113520 (PMC11175341; doi:10.3390/s24113520)
Supplement: Supplementary file 1 [file sensors-24-03520-s001.zip › Data/Acetaldehyde/raw data/Day 2/500ppm3.txt]

Time Date R01 R02 R03 R04 R05 R06 R07 R08 R09 R10 R11 R12 R13 R14 R15 R16 R17 R18 R19 R20 R21 R22 R23 R24 R25 R26 R27 R28 R29 R30 R31 R32 R33 R34 R35 R36 R37 R38 R39 R40 R41 R42 R43 R44 R45 R46 R47 R48 R49 R50 R51 R52 R53 R54 R55 R56 R57 R58 R59 R60 R61 R62 T01 H01 Phase
09:30:00 2024-01-24 718614 711414 223674 217759 365407 374158 403296 395584 240617 240908 302690 306848 341669 348495 4502285 4831382 6863926 6669311 1216713 1262955 332013 290520 314496 318348 369920 357952 351871 352183 236007 237804 769498 713092 1595506 1554943 485428 477719 702367 712295 901461 875711 929593 940819 975656 982656 949351 1060327 2268960 2363318 1413160 1174334 778357 764495 944933 939448 973562 990915 1019841 1029391 1148806 1143937 5255712 5487742 39.35 70.8 1
09:30:02 2024-01-24 723808 711082 223831 218895 364752 375823 400693 399907 239984 240135 303832 305748 342696 348212 4485643 4831382 6923996 6687228 1219567 1258083 329671 292294 313028 313293 369920 359285 350845 351857 236674 237428 743227 709774 1601254 1558457 481987 477864 708433 709268 898873 882347 933019 932930 975007 991706 956454 1058782 2267349 2392484 1440513 1162675 782693 769943 935674 931562 984173 991697 1016938 1024735 1146644 1149515 5282582 5471222 39.35 70.8 1
09:30:03 2024-01-24 716408 711533 223051 218577 366649 374578 401588 395378 241124 240503 302726 308746 342590 348779 4500094 4825482 6817299 6669311 1230107 1261730 328445 291849 314239 313697 372013 360920 351835 351857 236507 238005 745187 716154 1594185 1553643 484048 478367 706391 712102 899864 875019 933019 940819 976391 988324 952801 1065775 2268960 2363207 1378663 1171974 777247 765310 943591 936759 978636 994685 1022642 1033509 1149403 1145216 5244853 5483067 39.35 70.8 1
09:30:04 2024-01-24 722770 713325 224253 218477 365478 374195 401021 396700 240652 241086 301609 306813 344253 347683 4505128 4846481 6952172 6682627 1200847 1258975 332697 290397 313540 314203 369884 359068 351835 353241 236674 237069 747397 705726 1597556 1556248 484737 482072 706391 710275 902741 880400 928864 934248 975693 991742 955513 1052562 2262915 2397143 1340235 1166948 787873 769943 938301 936870 986159 996100 1011856 1027084 1149403 1154681 5301340 5469755 39.35 70.8 1
09:30:05 2024-01-24 714424 711528 222613 220004 365221 373438 399782 397025 241159 238819 300873 307778 341704 349805 4498708 4813286 6835110 6688439 1236025 1259905 331439 292294 311604 313984 372013 357628 351835 354384 235743 236502 751566 712815 1612550 1558457 485083 477900 709438 715009 893910 875019 934300 940819 971486 988360 953710 1066535 2268960 2392660 1436601 1172659 781139 769690 944933 934174 978252 993952 1023197 1031336 1142621 1142287 5244947 5471894 39.35 70.8 1
09:30:06 2024-01-24 714533 710994 223310 218873 365514 373702 399889 399343 240420 239967 301682 308711 341669 347191 4508060 4879005 6914442 6659132 1210226 1260835 331439 290555 315455 314977 369920 360370 351316 354384 236674 238743 743469 713092 1613069 1548139 482673 480639 702367 710275 905986 880400 926220 935388 982807 991706 950303 1056846 2260488 2369552 1456971 1180353 785620 764421 939674 940782 981314 987618 1012643 1028622 1157136 1152235 5333966 5467979 39.35 70.8 1
09:30:07 2024-01-24 723808 711533 222961 219259 364921 373039 401137 395764 241193 239931 300663 307528 342731 346346 4485569 4777662 6863209 6682627 1219604 1259905 330473 291405 313284 313258 369920 360443 351871 351857 236674 237781 741837 705726 1619764 1563236 483360 477755 708433 710275 897564 882347 933414 936796 976156 993815 958235 1063235 2275833 2389299 1360562 1159335 780582 770382 940916 935391 982622 998789 1019841 1024631 1143667 1148943 5244996 5461960 39.35 70.8 1
09:30:08 2024-01-24 716888 711528 224289 218577 365514 374760 401013 399343 240420 241086 301896 307743 342731 348954 4498708 4867292 6873027 6673255 1217000 1261766 332985 291211 314496 313293 369920 357952 351835 353241 236507 237804 750824 716666 1611966 1549237 484737 482790 705891 717377 906519 876959 928976 940782 981269 995405 951264 1059372 2266136 2380925 1418995 1182038 786437 765581 940916 939539 981961 990464 1016938 1033943 1152157 1152235 5314533 5479120 39.35 70.8 1
09:30:09 2024-01-24 719670 711533 222970 219259 367238 374760 399889 396988 241935 239595 300873 306568 342731 345857 4498708 4789931 6873027 6678866 1218660 1259905 330009 292089 313284 313984 369920 359321 350809 353971 235414 237436 746007 709037 1592521 1560966 483360 481781 710409 710164 899753 882931 934627 934211 977777 999540 957848 1060364 2266855 2402309 1392469 1164331 783808 771364 936339 934211 986269 999567 1016938 1024631 1145518 1150606 5295721 5465856 39.35 70.8 1
09:30:10 2024-01-24 715787 711524 223310 217898 366613 374231 401588 395139 240789 240713 306168 308244 342696 348779 4505128 4825331 6831083 6668497 1221994 1261766 331206 290520 315233 318384 369920 359032 351871 353884 236007 238496 753811 715904 1594653 1555852 485428 477611 704720 714322 903949 876224 930292 940819 979990 982728 953678 1066535 2272188 2365409 1365064 1171974 777802 763616 945605 938080 974980 992584 1022506 1032978 1149657 1144712 5239288 5469755 39.35 70.8 1
09:30:11 2024-01-24 722024 711264 223938 218542 364373 373074 401304 397061 240018 241086 300647 305674 343211 347683 4489356 4824246 6933590 6687228 1209850 1258120 330974 292188 312553 313328 369668 361964 350275 354812 237344 237094 748786 707746 1606010 1558065 482673 481926 710409 710275 900184 880437 934300 934248 975656 997461 958293 1060316 2260713 2397031 1430732 1164331 783808 769837 935009 934211 986969 991769 1016177 1024668 1144671 1152235 5289999 5466453 39.35 70.8 1
09:30:12 2024-01-24 713435 711524 222265 219259 366613 372811 399747 396952 241193 239357 306061 308711 342456 348779 4482338 4814799 6821765 6677698 1231320 1262662 329689 292711 314244 315277 372802 358636 351762 351785 237411 237829 745187 717178 1588562 1555852 484737 477792 706391 715810 898836 876261 933019 940819 977777 989793 954155 1066241 2271914 2365650 1384165 1171974 777802 765851 943591 938080 976363 992584 1024491 1032435 1149657 1143093 5233727 5471312 39.35 70.8 1
09:30:13 2024-01-24 721753 712275 223929 217863 365505 374159 401021 397061 240698 241086 301492 306813 343521 347473 4501917 4833779 6947204 6678771 1202600 1263410 333581 290555 315347 315865 369582 359973 351762 355853 236007 237970 750824 707746 1608101 1557634 484048 480639 704393 709074 907659 882973 927575 932670 981415 997194 953710 1054174 2268960 2380257 1434645 1168645 783808 765851 937549 939177 985570 991661 1009544 1026166 1148829 1156386 5292133 5469755 39.35 70.8 1
09:30:14 2024-01-24 719707 711533 223301 219259 364056 374231 400978 396988 241090 240304 301790 306315 342696 350947 4492803 4787860 6867280 6702794 1230107 1262843 331260 291869 313397 317652 369812 358167 351835 354885 237344 236989 752234 707746 1602314 1566959 487508 481811 710445 714322 898836 878753 937017 940152 974316 993295 959282 1066259 2275421 2388361 1438557 1163205 778912 772606 944933 933548 977749 999299 1022469 1032072 1140427 1145591 5211072 5468186 39.35 70.8 1
09:30:15 2024-01-24 713520 711264 223274 219189 365478 373702 401021 400190 240755 240677 301896 307708 342182 348495 4498980 4889150 6907092 6659690 1209813 1259693 332445 291370 313943 313258 372920 359177 350737 352148 236507 237733 746007 717178 1633347 1540017 482673 482072 705621 713307 904022 878753 928895 938080 981342 991634 950025 1058804 2260713 2374751 1428776 1180433 786045 765038 940212 942788 982743 988315 1013177 1029117 1158851 1152235 5335812 5474288 39.35 70.8 1
09:30:16 2024-01-24 722171 711492 222655 219565 365478 375291 400454 396988 241193 239560 300873 306778 343486 346101 4501131 4811459 6918094 6691999 1220799 1259361 329689 292732 313469 313949 369920 361964 350485 354384 235743 237602 746007 709774 1602913 1558457 482673 481319 710445 710275 899827 882936 933019 934248 975620 998834 958973 1060290 2266136 2397143 1368138 1164331 783808 770382 937005 934211 986697 997343 1019114 1024594 1145482 1151420 5276910 5451024 39.35 70.8 1
09:30:17 2024-01-24 714028 711533 222546 219224 365478 374802 401588 395728 241193 240100 302611 308429 342992 348979 4502674 4815322 6826624 6683688 1237551 1259868 329974 292201 312410 313293 372539 358744 351835 353884 238084 237567 757871 715131 1626576 1558457 485428 480603 709942 714736 897384 876261 935442 942825 974316 991155 953637 1068095 2271914 2386942 1438557 1171140 781064 769255 945605 935556 977749 993989 1025183 1032072 1143704 1143093 5241105 5464286 39.35 70.8 1
09:30:18 2024-01-24 717592 711223 223310 218883 367120 375291 400766 396700 242891 240392 302078 308570 343345 346200 4499683 4859199 6912449 6650295 1208500 1258047 331942 291370 315203 314977 369655 360407 351835 352148 236007 238708 752168 713398 1601658 1549237 483360 480639 703822 711098 907919 880391 926183 935352 984201 997121 952801 1053727 2262915 2369663 1436601 1171974 785485 765581 937549 942515 986269 993989 1013935 1029094 1157136 1153867 5291902 5462428 39.45 70.8 1
09:30:19 2024-01-24 724626 712433 223025 219631 366327 377959 403296 396772 241090 240162 303401 307567 343621 348559 4495763 4759643 6845275 6691999 1222219 1259361 330670 292259 313982 313949 369292 359249 353861 353884 236674 237970 769498 705726 1605193 1570312 485520 477828 707931 712801 900148 880480 934077 938080 974242 993998 962047 1064643 2278220 2388361 1415079 1160518 778912 769763 942922 935540 980567 1000005 1020253 1029094 1142082 1148906 5214693 5458255 39.35 70.8 1
09:30:20 2024-01-24 718614 713206 224182 218743 366173 375823 403325 396844 240952 240944 303155 307278 342971 348673 4502182 4867994 6901227 6668497 1211767 1259868 331977 291779 314496 313293 373102 358239 350809 352218 236674 238165 746007 717178 1591668 1540017 484048 482790 706391 713147 906630 876261 927538 939539 982807 991670 950062 1059565 2260713 2376475 1424864 1181273 786045 765396 940879 940782 982743 989747 1015379 1032398 1155461 1152235 5328164 5474288 39.35 70.8 1
09:30:21 2024-01-24 721721 710766 222747 219429 365335 375291 400454 397061 241193 240130 303758 306778 342661 346591 4493837 4789931 6897897 6678018 1222219 1257905 329902 292294 313540 313949 369920 360370 351303 351857 235379 237935 744617 707746 1577130 1558457 483360 477792 708433 710275 898238 882434 935682 934248 975007 994694 956454 1060327 2270573 2384975 1379924 1156665 781139 768130 940212 934211 981264 997379 1019841 1026238 1145828 1151146 5256198 5467313 39.35 70.8 1
09:30:22 2024-01-24 716571 711533 223781 218355 366311 373976 403831 396286 240720 241086 301006 307708 342705 348449 4498971 4828972 6854600 6663883 1215263 1258939 333658 290520 314496 313223 369920 357090 351835 355853 236007 237768 748006 711809 1645561 1551438 486011 482072 704892 715279 906630 873779 928658 943494 981415 991192 950062 1061393 2268960 2369663 1403345 1178670 782975 765581 943591 940782 982442 992463 1019182 1037244 1152887 1152088 5269339 5464286 39.35 70.8 1
09:30:24 2024-01-24 720389 712438 222925 219224 365150 375026 399889 396664 241090 239560 302360 306778 343211 347719 4495763 4803565 6891902 6683764 1213649 1257012 331439 291814 313028 315527 369920 359285 350244 353884 237009 237034 748786 707746 1592862 1558457 482673 483131 710445 711789 901144 881772 934349 934912 977556 1000282 959282 1056921 2262915 2403117 1420951 1165160 786745 773236 938327 936759 986933 999632 1018454 1031652 1150220 1153757 5286316 5458203 39.35 70.8 1
09:30:25 2024-01-24 711342 712811 222577 219679 366327 374231 401588 397025 241228 239357 302788 308676 342456 349273 4495768 4816718 6834095 6688552 1230626 1261730 331977 292054 312517 315188 369920 357880 351618 352148 235743 237034 759905 709774 1615528 1565455 485520 480603 710445 715279 896525 877947 936810 940819 975007 991192 959319 1066535 2272188 2393620 1440513 1171785 782256 771911 946277 935540 979646 998217 1024947 1031589 1143704 1147283 5218522 5456867 39.35 70.8 1
09:30:26 2024-01-24 713409 710450 223934 219071 365473 373702 399520 399343 240789 240713 302574 308174 342421 348449 4495763 4877744 6902556 6650257 1211729 1258939 331977 291983 314496 313293 373102 358203 351339 352183 236674 237970 740447 716154 1608518 1540017 482673 482497 706391 714322 905986 878129 930292 940819 984201 991742 950062 1061431 2260526 2369589 1460961 1182038 787729 767758 942354 943346 983358 991183 1013935 1034096 1160459 1153051 5320312 5466453 39.35 70.8 1
09:30:27 2024-01-24 720858 710994 223117 219943 365478 375026 400454 396988 241193 240304 300909 307708 343211 346101 4489459 4785168 6892981 6678018 1222814 1258047 329938 292740 314239 314203 369920 360407 351835 351857 237009 237970 753643 709037 1619632 1565455 484737 477792 709438 710275 898512 883060 936977 936093 976899 998860 959098 1066430 2275833 2392697 1364193 1159966 781698 769255 940916 935315 983246 1000237 1021296 1026128 1145828 1148797 5239366 5461960 39.35 70.8 1
09:30:28 2024-01-24 714477 711524 223938 218695 368280 375026 400978 397025 240386 240846 300417 307743 342696 350947 4495763 4839256 6869267 6664541 1215384 1259868 332715 290555 315455 313293 369920 358167 353861 355584 236340 238041 748006 712584 1599127 1552540 486282 480603 704393 715279 905075 876959 933354 945507 981232 990347 952616 1064793 2272043 2362876 1434645 1177831 782273 767213 946277 940782 977749 993165 1019841 1035491 1151289 1151420 5250595 5464286 39.35 70.8 1
09:30:29 2024-01-24 722266 709447 223310 219789 364347 375291 401021 400487 240922 239560 302825 306778 343451 348248 4492803 4810400 6914952 6678866 1205141 1257905 332985 291849 313028 314678 369884 359285 351835 353737 235379 237200 756604 706230 1602569 1557352 485428 483938 710183 713159 904022 883765 932870 938241 981232 1001768 957775 1053913 2262915 2408813 1337853 1169318 786606 770382 939363 938080 986969 997379 1013935 1028478 1149657 1156350 5289999 5442887 39.35 70.8 1
09:30:30 2024-01-24 714441 712271 223310 219754 364382 373174 400344 396988 240957 239189 302482 307493 342147 349805 4486398 4783309 6849721 6688552 1228946 1259634 331942 291814 313028 315188 369920 357664 351835 352148 237344 236467 753656 711809 1600395 1566684 487508 480494 710445 716867 897014 880002 939695 940819 975007 992593 962047 1066090 2274948 2394182 1440513 1169946 781139 772606 946065 936678 980567 991697 1026226 1032435 1146293 1147247 5254346 5466340 39.35 70.8 1
09:30:31 2024-01-24 714466 710450 223310 219075 367129 374231 400454 397061 240755 240339 303082 309647 342421 347437 4495763 4875098 6912674 6654511 1210343 1258083 331977 292152 314496 315435 373102 360407 351546 355816 237344 238425 752234 715642 1597941 1548792 484048 483094 705221 712221 907968 880400 927575 939302 984809 1000246 952801 1060241 2270092 2379141 1458966 1172808 786045 765581 938214 943457 986969 993989 1016938 1032260 1158030 1154717 5304971 5461960 39.35 70.8 1
09:30:32 2024-01-24 722770 712770 223310 219228 364382 374195 401013 396952 241645 240339 302537 306350 343797 349805 4486398 4742858 6845275 6688439 1221346 1259905 331708 292046 314244 315829 369596 361964 354325 354598 237177 237864 741837 706735 1606642 1570684 486208 477864 708433 714322 902465 882273 936107 938080 975693 998226 963415 1065366 2278220 2389095 1398119 1159372 781139 770382 943591 935315 981314 1001688 1023234 1029094 1142782 1151420 5224348 5466340 39.35 70.8 1
09:30:33 2024-01-24 717631 711528 224253 218581 366316 375026 401013 396988 240420 241086 300873 308209 343521 350910 4489599 4818445 6864038 6668497 1217160 1265042 333672 291264 315311 315865 371977 358888 353571 356645 237344 237829 748006 712584 1619704 1556248 488204 482790 705391 716875 906630 876261 931633 943814 983504 993998 954155 1060327 2265739 2381595 1378616 1182955 783808 765851 943591 942788 982659 992584 1019114 1036967 1154643 1153867 5269380 5466340 39.35 70.8 1
09:30:34 2024-01-24 721481 709447 223310 219259 364382 374760 399520 400473 241124 239560 301578 306778 342696 347919 4489599 4812837 6891902 6678676 1214662 1257868 331296 292598 313361 315865 369812 359249 350773 354634 235743 237235 747397 707746 1590118 1557352 482673 481368 710372 712295 902576 882973 935015 935388 977802 1001697 959319 1059185 2267349 2399983 1413160 1165990 786045 773702 937005 935352 986969 998861 1019841 1029094 1147992 1153867 5276722 5454616 39.35 70.8 1
09:30:35 2024-01-24 712507 711528 222573 219259 366320 374231 399747 396988 241193 239560 303082 308711 341704 348779 4495763 4797753 6838273 6678904 1237114 1261485 329795 292598 313505 313293 373102 358744 351690 354384 235908 237768 746007 715131 1609835 1558457 484797 481355 709438 715316 897236 876261 936810 944165 974242 993998 956454 1070979 2272188 2386742 1440513 1171974 782693 770382 946277 940115 979871 991697 1026263 1033943 1148475 1142323 5248694 5458633 39.35 70.8 1
09:30:36 2024-01-24 716459 709980 223310 219224 368273 374231 401021 397097 241124 240713 300452 308499 342731 346664 4493656 4872831 6903183 6649866 1210226 1259905 332481 292491 315383 315421 373065 360443 351835 353511 237344 238743 740447 714111 1609589 1544397 483704 482072 704892 712295 907361 882310 929630 939485 983381 997425 952801 1057278 2262915 2379907 1436601 1176207 787167 765581 939545 943814 986969 991769 1016214 1029391 1157210 1154681 5289999 5452608 39.35 70.8 1
09:30:37 2024-01-24 719707 712271 223310 219224 364382 373598 401013 396988 241159 240339 302788 305853 343550 350652 4495968 4742532 6845275 6691999 1225909 1260798 331439 291779 314208 317652 369596 359285 353861 354384 235180 238005 752234 705726 1605846 1567677 487390 477864 710445 713147 901461 880400 935442 940819 975729 991706 963415 1068095 2279471 2390420 1394352 1161848 780582 772606 943591 932597 981351 1000980 1024766 1031664 1142082 1148979 5206527 5458520 39.35 70.8 1
09:30:38 2024-01-24 715527 710519 224253 218577 366316 374231 401013 396988 240883 241550 302862 308394 342590 350228 4490250 4811422 6850576 6663883 1214947 1261485 333689 290555 315455 313293 371751 360937 353861 354268 236507 238041 748006 712584 1597161 1554042 487735 482449 705391 716875 905075 875019 931654 943146 984201 993998 954155 1060327 2265739 2379907 1436275 1181273 783808 765851 943591 942788 982472 992584 1019841 1036967 1155498 1153015 5267505 5460390 39.35 70.8 1
09:30:39 2024-01-24 717659 710487 222961 219688 367243 376012 400200 396880 241090 239453 302464 307137 345591 348029 4492803 4797827 6900719 6688552 1207728 1257905 332715 292089 313284 314713 369920 359321 351587 353206 235778 237235 744060 705726 1597214 1557352 484048 483473 710445 712295 902465 882434 934300 936751 978530 1002405 959319 1060241 2265739 2405094 1424864 1165990 787873 772606 937005 938080 989813 1000273 1016663 1029132 1148843 1153866 5295721 5458520 39.35 70.8 1
09:30:40 2024-01-24 714498 710972 222832 219837 366470 374194 402726 396880 242076 239383 302177 308535 342182 348779 4487407 4814414 6831083 6673102 1233378 1256265 329938 292598 314496 313293 372575 359285 351871 351857 235743 238005 748006 716900 1635287 1554042 484797 477900 709438 717420 900184 876261 936847 942442 980684 991192 953674 1069732 2272188 2363520 1363280 1171974 779503 765887 947407 940782 977749 993989 1022506 1035454 1151306 1148943 5246505 5482245 39.45 70.8 1
09:30:41 2024-01-24 724568 710309 224569 219196 365335 376355 402441 397025 240420 241086 302397 306599 343550 348312 4495503 4827949 6942739 6682627 1204380 1258083 333689 291370 313540 315188 369920 360117 351605 354339 235379 237270 745431 706230 1593542 1558457 485428 483473 709942 713307 904059 883954 934136 937416 981415 1002405 959525 1059485 2267349 2405094 1361344 1168371 787873 771511 938879 939448 988934 998861 1016177 1029132 1153497 1159567 5292128 5467313 39.35 70.8 1
09:30:42 2024-01-24 715552 711346 223619 220286 364930 374231 403561 396772 241193 239524 301825 307778 342456 350947 4489459 4798127 6844846 6687228 1236025 1259942 331475 293669 314798 314713 372838 358239 351871 352183 236108 237745 747397 715131 1611372 1557352 485557 481768 710445 716875 900184 878129 939590 944651 975693 993998 957848 1069663 2275421 2390789 1413160 1171974 783250 772136 946736 940115 981961 998144 1028615 1037948 1152887 1147960 5235420 5477565 39.35 70.8 1
09:30:43 2024-01-24 722506 710487 223781 218638 366613 374984 401588 397061 241159 241832 303512 307778 343797 347683 4489356 4835836 6902518 6659132 1201747 1259942 332949 290397 315600 314273 369920 360443 351835 353206 236007 238779 748006 709037 1605412 1553643 485083 482790 705891 712295 909739 884226 930329 938080 984809 1002478 956454 1055416 2270573 2383550 1438557 1171974 786045 766029 942354 943605 990381 998924 1015267 1032034 1157846 1160427 5280621 5462201 39.35 70.8 1
09:30:44 2024-01-24 722780 712271 223310 219228 364930 376889 401013 396952 241193 240677 300944 306350 344571 350698 4480004 4742858 6854600 6683650 1218371 1262662 331189 292294 314213 314238 369588 360153 353861 354384 234723 238005 741837 703713 1608454 1567677 486814 477900 709438 713307 901461 882347 938243 939485 975693 991706 963415 1067333 2278220 2389095 1422755 1161584 783375 773236 944933 936870 983321 1002286 1025679 1031959 1139713 1151420 5224884 5452608 39.35 70.8 1
09:30:46 2024-01-24 715515 710413 224425 218918 365514 373039 401013 399343 240420 241086 300873 308209 343762 349236 4489356 4853160 6882577 6663743 1212670 1259905 332985 291779 315233 315793 372013 359032 351835 353241 236674 238005 750824 716154 1585820 1544848 484833 483473 707429 715316 908041 876261 931028 943494 985449 991742 954155 1061912 2267028 2383054 1424864 1184604 787167 769943 945006 943383 986159 992584 1019841 1036967 1158632 1155466 5307291 5471312 39.35 70.8 1
09:30:47 2024-01-24 719513 710487 223310 219749 365514 373634 400454 396988 241193 239631 303008 307743 343246 346382 4486398 4757909 6881224 6669311 1219567 1258083 329974 292981 313576 314713 372013 360443 351299 353884 235743 238005 756462 709037 1594823 1558457 483360 482108 710445 710275 901461 885481 935479 934690 978530 1002478 963710 1066279 2269362 2397581 1394352 1165990 786045 772495 938214 935352 987006 1002469 1020253 1028361 1148806 1153867 5261601 5452962 39.45 70.8 1
09:30:48 2024-01-24 712507 711026 223117 218918 367156 374231 400715 396322 241193 240882 306061 308746 342731 348449 4489599 4812837 6817299 6650257 1224256 1261730 331475 291397 315564 313984 372575 359321 354361 352183 236507 239114 747200 714621 1608730 1554042 485557 479763 706391 714230 905150 879928 934791 946106 984748 991083 955513 1066090 2275833 2367414 1356931 1174479 780582 768094 951002 940782 977749 991625 1024766 1037948 1152157 1148979 5235548 5466340 39.45 70.8 1
09:30:49 2024-01-24 722302 709488 224253 218542 365478 374230 401588 397061 240420 241595 303274 306848 343797 347965 4489356 4811722 6922360 6659132 1200261 1256265 333924 292294 315491 315188 369920 360370 351835 354304 236674 238041 746007 705726 1605795 1553643 484075 483473 709247 713159 909173 885444 932870 938241 984091 1003041 960967 1058580 2268960 2406073 1442470 1170950 788291 770419 940916 941548 988971 998861 1015454 1030601 1152923 1160555 5289999 5452608 39.45 70.8 1
09:30:50 2024-01-24 713430 709443 223310 220321 365514 373966 400978 397061 241193 239595 302320 308209 342731 350412 4489356 4786131 6849721 6677862 1236025 1257905 331009 292775 314789 314713 372575 358239 351871 355333 236178 237602 748786 714621 1625361 1561392 487508 481817 710445 716728 902502 878753 940761 946180 977802 993295 957885 1074052 2275833 2389095 1416998 1171974 783375 771511 947407 940782 980567 997416 1026263 1035491 1148829 1147283 5241203 5469755 39.35 70.8 1
09:30:51 2024-01-24 720193 709447 223781 217937 367165 374230 399466 399076 241159 241595 301432 307563 343797 348248 4489370 4833779 6927380 6669501 1196253 1259942 332985 291724 315600 314643 369848 360370 351835 356609 236842 238795 748006 709774 1612244 1555852 485428 482571 709396 713233 909565 885569 930191 938043 987555 1003114 956381 1058692 2268398 2384975 1415079 1171974 786045 767478 940879 943457 989776 997379 1015416 1032398 1154606 1160555 5290108 5464286 39.35 70.8 1
09:30:52 2024-01-24 718686 711519 223643 219263 364347 375026 400942 397025 241159 240339 303947 306743 343211 348673 4489599 4783586 6845275 6687397 1233845 1259905 331439 292945 313469 315829 372920 361704 353680 355601 238017 237627 747397 713853 1635844 1560282 487508 482035 712466 717346 899901 879229 940892 946180 975656 993998 958862 1071187 2272188 2388478 1413160 1171974 783808 772058 947407 940782 983084 991697 1029193 1037707 1152923 1148058 5239288 5469755 39.35 70.8 1
09:30:53 2024-01-24 721485 710450 223938 218507 367682 377959 401304 399343 241159 241765 301646 308676 343762 347683 4489599 4839445 6872953 6659261 1206441 1262955 332661 293158 317276 315865 372539 360334 351798 355853 237711 239307 740053 712584 1596080 1548139 484737 482840 706391 713307 910655 882936 930191 942256 984809 1001697 955513 1058430 2266901 2376475 1440513 1174479 787729 765814 940879 946143 989073 991661 1019565 1032398 1160496 1157204 5318701 5466340 39.35 70.8 1
09:30:54 2024-01-24 724658 713284 223943 219908 366569 375283 400625 396988 242076 240677 301790 307743 343762 348458 4486398 4738657 6850576 6683650 1220307 1261485 330795 292598 315311 315865 372761 362409 354325 354598 235379 238005 743227 706735 1617847 1565111 485428 477900 710445 713017 903381 885481 938885 938080 978530 999308 962047 1068057 2278220 2390789 1367824 1159335 783808 772606 943591 937772 985570 1003105 1023234 1030601 1149657 1153051 5244996 5458845 39.45 70.8 1
09:30:55 2024-01-24 715987 711497 224096 218883 366901 375557 401013 396916 241124 241765 300873 308169 343211 349273 4489599 4818483 6838982 6668844 1231191 1261448 329795 293009 315419 313914 373102 360081 351835 354202 237849 238708 743778 715131 1593825 1555417 486814 477864 708433 715279 904022 878753 935442 944483 984201 992593 955026 1068554 2275421 2366561 1379924 1174297 780582 765851 950099 944799 980567 991395 1021705 1038446 1154643 1153867 5241203 5464286 39.35 70.8 1
09:30:56 2024-01-24 722266 709415 223938 219263 364894 374159 401588 400473 240922 240304 303942 306778 343211 348212 4486398 4810997 6922248 6687987 1206102 1258939 333924 291370 314244 318326 369884 360081 351835 354836 237177 237723 762099 706735 1592693 1557352 484797 484500 710764 713307 906683 885481 935015 938080 984628 1001697 959282 1060316 2269362 2397031 1432689 1168608 788291 770382 940916 940782 988371 999530 1015416 1029391 1152923 1161377 5290108 5458633 39.45 70.8 1
09:30:57 2024-01-24 717631 710491 223943 219219 364338 374231 401013 397025 241159 240882 302709 306778 342696 350044 4493656 4763834 6840300 6691999 1226964 1259905 331906 292117 314496 316105 369884 359177 353861 353206 235743 237768 740447 707746 1606911 1567677 487735 482072 712490 716875 901461 880363 939590 943494 975729 991706 962534 1068828 2278220 2393918 1394352 1164331 780621 774251 946277 935315 984173 1002396 1026263 1033906 1143704 1153051 5201666 5460390 39.35 70.8 1
09:30:58 2024-01-24 713252 710455 223938 219259 366027 373411 401588 401039 241124 240766 303144 308394 342992 350762 4493255 4867592 6878612 6650182 1215263 1256265 333708 292675 315491 314238 372013 358167 351835 354304 237344 238005 749415 711809 1641487 1553643 487735 484573 706391 718475 908041 878129 933019 945895 986297 997352 953637 1062326 2265862 2381595 1420951 1183798 787167 768674 943591 943457 986269 993286 1019180 1038446 1157993 1154681 5303293 5442887 39.35 70.8 1
09:30:59 2024-01-24 719707 711264 223310 219943 365186 376282 400802 400254 243576 239958 303359 307602 343621 348312 4493255 4803565 6901728 6678904 1210322 1257905 332481 292740 313505 315188 371746 360370 351835 354020 235908 237935 742689 708395 1596873 1558457 485428 484500 712466 714099 904022 884226 936144 940152 983504 1000454 964099 1059941 2268960 2407469 1426820 1167653 788291 773702 938214 940510 991925 1002396 1019841 1033697 1152923 1156350 5276685 5442887 39.45 70.8 1
09:31:00 2024-01-24 713345 712438 223025 220383 367310 374724 403296 396880 242505 239383 303869 309223 343035 349769 4477032 4802442 6832655 6672979 1234260 1259868 329938 293186 314718 315613 370882 359538 351835 353884 236108 238708 749415 716154 1595878 1556248 485901 481355 710445 717420 902741 878753 939590 944520 982807 993998 957848 1069626 2274985 2370720 1372198 1172659 781023 769906 949425 942788 980567 991431 1026263 1038446 1155461 1151420 5229605 5474175 39.45 70.8 1
09:31:01 2024-01-24 723020 710309 224533 218407 365335 377156 402120 399162 240952 241765 302574 307278 343797 347955 4489322 4820580 6910553 6654511 1196439 1257905 331942 291370 315275 315685 369920 360407 351835 353206 236007 239078 745187 707746 1622166 1549237 484737 482790 707894 712295 910655 884853 931654 938080 984809 1002405 957811 1056093 2268473 2381595 1413160 1171140 786045 765887 940879 944799 989813 997379 1016938 1032398 1155498 1162000 5297505 5458368 39.45 70.8 1
09:31:02 2024-01-24 722743 710268 223638 219048 365137 374195 402142 396952 241124 240392 304029 305818 343726 350550 4483836 4734359 6826624 6669311 1217010 1256229 331439 291983 314975 314203 369588 359863 354361 352183 235379 238005 752234 704719 1608029 1567677 487699 477900 709438 714322 901461 882973 938217 940819 978530 991742 962571 1066481 2278220 2386780 1396235 1161022 780659 772606 945605 935352 984173 1003105 1028615 1033358 1145828 1155429 5197690 5466453 39.35 70.8 1
09:31:03 2024-01-24 713398 709447 224249 218542 365514 374816 403868 400473 240922 241086 300873 307708 345077 349769 4480004 4811331 6826624 6645392 1217160 1259905 332949 293066 315491 314203 369920 359827 354361 352183 236340 239078 745187 714111 1631197 1554042 487735 481463 705891 715316 906630 876774 935682 945895 984201 993998 955513 1065775 2271914 2377229 1428776 1177006 783808 765851 948752 946308 986122 995954 1022478 1039854 1159493 1157104 5259880 5442850 39.35 70.8 1
09:31:04 2024-01-24 721179 711082 223274 219908 365186 373563 401304 401002 243576 239560 301825 306778 343486 347719 4483424 4800151 6905633 6678018 1213649 1257905 331708 292740 313982 315153 371746 359863 351835 352959 236143 237970 750176 708395 1603945 1557352 484048 483473 711410 712073 904059 885486 936810 938080 981415 1000454 963415 1063085 2270573 2405094 1415079 1168275 789417 774067 941683 940603 992593 1003068 1022717 1031997 1152850 1155497 5280455 5442887 39.35 70.8 1
09:31:05 2024-01-24 712359 711524 222989 220040 367453 374231 399747 396988 242306 240304 300909 309790 342731 349769 4486398 4794371 6817299 6668363 1231320 1256265 329938 293186 315455 313293 370882 359285 351835 353884 235743 238708 749415 715642 1589368 1554943 486245 483257 710445 717929 902101 877801 941636 947311 981415 991706 958528 1072475 2273993 2377531 1442470 1174979 782256 771038 948298 943346 983321 999361 1030661 1038446 1153789 1151146 5239288 5473658 39.45 70.8 1
09:31:07 2024-01-24 721485 709402 223938 218547 366649 375283 401588 399343 241159 241765 300417 307493 343797 347683 4486121 4824519 6919878 6668639 1200950 1257905 333924 291779 315203 315188 369920 360407 351871 355370 237009 237602 746007 705726 1620795 1556248 484797 484500 710445 713307 908041 885481 935015 940152 983381 1003901 963710 1063066 2270420 2396956 1440513 1170987 789981 770199 943591 940782 989110 1000273 1019182 1032398 1152157 1161377 5292029 5458633 39.45 70.8 1
09:31:08 2024-01-24 717668 710487 223938 219565 364342 374231 401859 397061 241193 240882 302285 306315 343486 349200 4480004 4780174 6845275 6678866 1227156 1256265 331942 292054 313505 315664 372013 360937 353861 353241 235743 237235 755027 709774 1630798 1563236 487735 482790 712994 717420 901182 880441 943732 946069 977667 998226 965884 1071875 2281907 2395153 1391762 1169318 782693 774800 948936 938871 983084 1001688 1026263 1037911 1146293 1155686 5201666 5460390 39.45 70.8 1
09:31:09 2024-01-24 713195 709415 223785 219259 367423 374756 401021 400473 241124 241086 302825 309647 342992 349805 4486398 4868472 6901227 6654511 1212669 1258975 333454 292294 315455 314713 371473 359285 351835 354304 235344 237970 741837 716666 1637875 1543300 484797 484843 709247 718400 910467 881180 934186 946180 986997 1001058 956835 1062934 2262915 2384975 1430732 1185418 787873 769219 944933 944799 986933 993989 1019942 1038484 1158851 1155533 5291826 5458520 39.45 70.8 1
09:31:10 2024-01-24 719707 710223 223310 219978 365469 373861 401021 399907 242016 239595 301825 307743 343486 347719 4486398 4784172 6873027 6669311 1209850 1257012 331977 292188 314239 315188 369920 360370 351835 353241 236108 237970 751566 707746 1589761 1557634 485428 484317 712466 716357 905949 885370 938355 939576 981232 1000683 963415 1063462 2267028 2406801 1430732 1165990 788291 772348 938214 938080 990482 1002396 1019491 1029428 1152651 1156350 5277028 5445542 39.35 70.8 1
09:31:11 2024-01-24 712248 709488 222925 219943 366613 374231 400661 397061 241935 239595 300873 309856 342696 349273 4477032 4808403 6817299 6659132 1231320 1259361 329974 293186 315455 313328 373102 359321 351871 353884 237849 238461 748006 715904 1589404 1556053 486814 482985 710409 718400 902502 880002 939590 945932 981415 993852 960967 1071149 2275421 2374301 1379332 1174334 780582 769800 948079 943457 979871 991431 1026263 1038446 1153789 1151420 5229605 5460390 39.45 70.8 1
09:31:12 2024-01-24 721753 710223 224569 218918 364925 374195 402938 400473 240420 241086 303516 306564 343762 348742 4480004 4794446 6922083 6668497 1200847 1257905 332142 291566 314710 315153 369632 360154 353716 357403 237344 238094 741318 706735 1598501 1558065 486814 485873 710445 712642 907012 885481 936830 940840 984201 1003114 962047 1061568 2270573 2406801 1355587 1168645 788291 772136 940916 940782 992630 1000273 1016938 1028659 1152923 1160555 5286316 5443256 39.35 70.8 1
09:31:13 2024-01-24 717081 710491 223738 220282 364930 373702 400978 397061 241159 239241 302533 307278 342696 350412 4478084 4774207 6845275 6678866 1224149 1259361 332158 292937 313987 316407 371977 360789 353825 355889 237344 237426 755027 709774 1602819 1562889 487735 482790 713949 718984 901107 881685 942344 944688 978567 991706 962571 1069663 2278220 2395881 1366289 1168570 782693 774251 948752 938080 982508 999567 1030661 1035491 1149657 1150606 5227941 5451024 39.35 70.8 1
09:31:14 2024-01-24 713520 708869 223943 219605 367718 374756 401021 399907 241159 240713 302360 309647 342992 348779 4489356 4870816 6901227 6664690 1216404 1261485 332877 292188 315311 314792 373857 359683 351690 356393 235379 238041 750824 717178 1591668 1544848 485428 484843 709438 716875 910504 880409 934300 943146 986937 1001697 954834 1061875 2263943 2376475 1434645 1180433 790135 765887 943591 947274 989813 991697 1019841 1035454 1162143 1158059 5307177 5452608 39.45 70.8 1
09:31:15 2024-01-24 722209 711021 223310 219224 365478 375319 401013 396952 241193 240713 300909 306813 343797 349805 4470652 4733559 6848051 6674417 1220648 1260552 331296 292152 314831 314897 369884 360407 354862 352183 237849 237723 752234 705448 1593626 1567677 487856 480639 710445 713924 902465 885578 940296 940819 979953 998870 964243 1066550 2281460 2389058 1403768 1159372 782693 772606 945605 939448 985570 1000710 1026263 1030893 1146096 1151388 5211250 5460390 39.45 70.8 1
09:31:16 2024-01-24 710457 710491 224253 218943 365514 374231 402213 400190 240755 241086 303082 308244 343486 348673 4489440 4866100 6892282 6669122 1217274 1259831 333924 291824 315455 315865 371832 358203 351654 354304 235379 238743 741837 715131 1604094 1552540 487772 484843 708433 718475 909365 880363 933019 947311 986937 1000282 955720 1065775 2268960 2383536 1409214 1184641 786045 769255 946065 943778 986969 991661 1019841 1035491 1163804 1158059 5320137 5452608 39.45 70.8 1
09:31:17 2024-01-24 722724 711524 223938 219294 366613 375319 401588 397025 241228 240339 301367 308244 343762 348508 4484197 4744970 6856289 6668497 1219775 1261374 331906 292046 315233 314968 369920 360190 354862 352218 235743 238005 743227 704719 1604339 1567677 487045 480277 710445 713147 902465 885481 941003 940819 981415 999576 962841 1066550 2281460 2389095 1398119 1159372 782693 773430 946277 939448 985570 1000710 1027070 1029428 1148843 1151388 5216900 5458807 39.45 70.8 1
09:31:18 2024-01-24 716332 711030 224411 219071 367165 373039 402177 397061 240789 241550 303795 308429 343480 350615 4486840 4822962 6855035 6650220 1217342 1258083 333454 292046 315600 314238 372013 360407 352231 353737 236674 239114 746596 713092 1596190 1553643 489158 481391 706391 717383 906719 878459 934114 947311 984076 991742 955740 1066535 2272188 2379141 1436601 1177917 783808 767551 950136 945895 986969 993989 1021296 1038484 1162143 1156350 5301340 5458633 39.45 70.8 1
09:31:19 2024-01-24 719196 709484 223310 220286 366323 376319 401442 400254 242401 240197 302426 308068 343380 348102 4480634 4796742 6892981 6674086 1215535 1257012 332013 292117 313540 315223 369920 360407 351835 354078 236143 237804 754346 706735 1592181 1557352 484737 484843 712490 714230 905038 884853 936847 940152 983504 1000756 962805 1066535 2268960 2405764 1430732 1165990 788291 774800 939545 939448 990519 1000710 1020253 1031664 1151289 1158059 5282542 5443256 39.45 70.8 1
09:31:20 2024-01-24 713099 710422 223025 220348 367431 375291 402726 398908 242168 239754 303144 309471 342555 349411 4480004 4807366 6828868 6677862 1235142 1256265 331977 293222 313540 315916 373102 359032 351871 352218 236874 238005 748515 713092 1585147 1557352 487008 482790 711446 718475 901461 879081 941673 944593 981415 991706 959282 1072788 2272188 2374854 1416998 1174479 781579 770419 948752 943457 980567 997379 1029193 1037948 1153826 1148979 5231811 5466112 39.45 70.8 1
09:31:21 2024-01-24 720665 709297 223674 218437 367022 376889 401551 399198 241055 241765 300417 308209 343797 347437 4486398 4832532 6872990 6640401 1202226 1256265 332751 292188 315600 313258 369920 360479 351871 353772 237009 239520 742912 711061 1609422 1547041 484737 483131 706391 713307 910655 885481 932355 940819 989108 1000647 956220 1062668 2268960 2374788 1413160 1171974 787729 765924 940916 944520 990212 1000273 1016938 1033943 1157173 1162092 5293938 5455606 39.35 70.8 1
09:31:22 2024-01-24 722724 710848 223831 219118 365335 374123 401013 396988 241159 240019 303832 305853 343726 350698 4468029 4728407 6826624 6674086 1222219 1256265 332013 293407 315455 315188 369884 360407 354611 352218 237344 238041 741837 705222 1612224 1567677 487772 481840 710445 714230 904022 884226 941003 943494 981415 999576 965648 1071224 2281187 2394182 1374378 1161848 781579 775317 946065 935352 983476 1003105 1029193 1037948 1146031 1155312 5197690 5442736 39.35 70.8 1
09:31:23 2024-01-24 710478 708647 223938 218922 366320 374578 403296 401039 241159 240917 302360 307462 342590 348184 4486398 4863900 6902818 6640933 1210338 1256265 332985 291912 315527 314273 370918 360407 351835 353772 235778 239149 741837 715876 1597519 1540017 484048 483473 708433 715045 909365 882973 935015 943494 984882 1000989 952962 1063462 2262915 2383601 1452981 1180433 788291 765887 943591 948801 988971 996695 1021259 1035342 1165448 1160427 5326096 5461960 39.45 70.8 1
09:31:24 2024-01-24 722724 712433 223314 219336 366613 375355 399782 396844 241228 240339 303008 307778 343797 346700 4477032 4741186 6843521 6650220 1217828 1257905 330938 293257 314532 314968 369920 360443 351618 352148 236108 238041 744617 709037 1589243 1558457 484737 480676 710907 712295 902465 884072 941636 939485 979990 1000282 964099 1069620 2275421 2390789 1371456 1161848 786745 774338 946392 940878 986896 1005947 1027146 1031959 1150220 1155502 5248694 5457213 39.35 70.8 1
09:31:25 2024-01-24 713124 709415 223679 218943 367387 375291 400978 396565 241090 241425 301859 308099 342731 349203 4480227 4803010 6813195 6640758 1224609 1259831 331403 291814 315564 314169 372539 360117 354361 354634 237009 239281 748629 714621 1598044 1553643 486245 481127 707894 716293 906630 879044 935442 947274 985598 993998 956417 1068857 2269904 2371617 1438557 1180353 783375 769669 951679 946143 983321 998217 1024300 1040708 1154606 1156133 5237360 5442736 39.45 70.8 1
09:31:26 2024-01-24 721753 708332 224573 219224 365433 374159 402726 400473 240386 241051 301543 306315 343486 348212 4474046 4804974 6907481 6659261 1196091 1257905 333924 290520 315527 315188 369192 360407 351835 354801 236674 238005 744617 705726 1596339 1552540 485484 483473 709438 713307 910655 885481 933019 940152 984809 1000683 963710 1064628 2273781 2388329 1442470 1170987 788291 772136 942354 944799 989813 1000273 1018416 1036094 1156786 1163022 5269192 5449428 39.45 70.8 1
09:31:27 2024-01-24 719707 710450 223938 219224 366972 375291 402177 397025 241124 240677 302249 306928 343726 348673 4474046 4764828 6845275 6688273 1228107 1258010 331942 292294 313982 316105 369920 358708 351835 354042 235708 237235 761097 707746 1604565 1565455 488428 483131 713499 719495 903750 882430 943732 947452 980447 999604 967534 1074670 2281907 2398558 1418917 1169318 783250 774800 949425 941548 982669 1001688 1030661 1038446 1150146 1152235 5218522 5442850 39.45 70.8 1
09:31:29 2024-01-24 712507 708847 223934 219259 367673 374231 401588 400190 241124 240677 303512 309612 342731 347683 4479950 4855747 6902818 6640503 1209480 1258799 332985 292028 315203 314169 371994 360407 351835 353737 235379 238708 741837 715131 1588273 1540017 484700 483473 708162 717377 914946 886285 936980 944799 989804 1002296 955438 1064756 2267178 2381843 1436601 1179379 790545 767758 944933 947200 991050 999530 1021296 1035454 1162143 1160555 5303425 5458807 39.45 70.8 1
09:31:30 2024-01-24 723298 709411 223652 219570 366285 375283 400942 396916 241124 240304 301543 307743 343797 348742 4474046 4729385 6835950 6650182 1224083 1257905 330938 292294 315455 315153 369920 363512 354361 352183 235743 238708 743227 704719 1604250 1566959 487856 481028 712429 714322 902316 885546 941450 942256 982650 1001697 965340 1069620 2279471 2388361 1364193 1159140 783808 772495 946277 940115 986969 1000710 1026263 1034472 1149657 1154681 5224348 5454914 39.45 70.8 1
09:31:31 2024-01-24 713389 709406 224447 218547 366578 376245 402142 397025 240755 241086 302287 308174 342696 350302 4477032 4814799 6841231 6649882 1216676 1258975 332679 292033 315527 314203 372013 359827 354862 353737 237076 238461 748006 713853 1632272 1553643 488664 481890 707356 718400 909173 880628 937017 949328 984809 991706 958123 1066535 2271914 2376687 1428776 1177831 783375 767551 948752 944446 986969 991625 1021020 1039187 1162143 1156350 5314533 5454914 39.45 70.8 1
09:31:32 2024-01-24 718614 708874 223310 219908 365478 373598 400454 397025 241935 239931 301578 307493 343211 346627 4477032 4768964 6863926 6659979 1215422 1257012 330938 292945 314460 315153 371796 362737 351582 355565 238354 237829 756462 709495 1593542 1558065 485428 483363 713462 714048 905038 888096 941001 939576 984201 1000683 962841 1069507 2272188 2399983 1400002 1165160 787167 774251 940916 939375 991925 1000638 1024729 1031336 1152651 1154681 5269380 5449428 39.35 70.8 1
09:31:33 2024-01-24 712507 709415 223274 218908 367718 375026 400344 396322 241193 240339 301646 309612 342696 348779 4467667 4800519 6801252 6664654 1232498 1259361 330616 293832 314687 317652 374121 359719 353825 354848 238354 237864 755052 714877 1615491 1557634 486282 483131 711410 720450 902427 879817 942344 947311 983348 991742 959282 1074746 2274948 2372401 1416998 1175316 781579 770382 948752 944799 981264 997379 1029193 1041451 1155461 1153051 5220477 5451296 39.45 70.8 1
09:31:34 2024-01-24 719707 707383 224244 218507 366605 374230 402310 399343 240789 242105 300838 307278 343797 347071 4477032 4818683 6919878 6664690 1198296 1259361 333816 291708 315455 315047 369776 360298 353825 355192 236674 239188 737668 706735 1599605 1556525 485484 483473 709438 714322 913062 886979 935015 940819 987636 1003114 962047 1059536 2272188 2388361 1440513 1170308 788291 772606 943591 944799 991220 1002396 1016938 1033906 1155498 1160679 5278772 5449428 39.45 70.8 1
09:31:35 2024-01-24 719439 709406 223938 219259 364894 373861 401859 397061 241159 240823 303758 306315 343762 350910 4480227 4746071 6848415 6678714 1222397 1257831 331762 293009 315311 315865 369848 360407 354862 353206 235414 238461 743227 705222 1623533 1567677 488464 481781 710445 714736 903787 885712 941636 943494 981415 999604 966333 1069626 2279839 2390789 1400002 1159372 782693 774251 946277 936722 986969 1000710 1029193 1033906 1144671 1153829 5196212 5451024 39.45 70.8 1
09:31:36 2024-01-24 711378 709188 224573 219224 366573 373598 402460 400190 240922 241086 300909 308424 343537 348919 4480004 4850639 6884425 6659690 1216291 1259693 333672 292259 314945 314678 372956 358096 353825 354304 235414 238673 754876 713341 1651296 1549237 489600 485186 708433 719495 910655 877819 934300 948692 987672 1000282 956454 1066535 2263550 2383314 1426820 1183798 789981 770419 945605 944446 986969 991625 1019841 1038446 1163804 1158022 5316340 5451024 39.45 70.8 1
09:31:37 2024-01-24 720590 709411 223274 219600 366578 374123 401304 396952 241193 240135 300909 306498 342696 346346 4474737 4758926 6880386 6650220 1219567 1258975 330652 292866 314903 317320 372013 360479 351582 354598 235743 237970 744617 707746 1607577 1558457 485428 480639 710445 713307 902465 885578 941636 940819 980484 1001697 963415 1071298 2277040 2390789 1364193 1158511 783808 772606 946392 940115 986969 1000747 1026263 1031626 1149657 1153829 5233727 5449428 39.45 70.8 1
09:31:38 2024-01-24 713389 709415 223943 218689 366613 375026 401013 396988 240957 241765 301859 308429 343515 350044 4477434 4803239 6801252 6636094 1224609 1259905 330902 292294 317131 315865 373102 359827 354717 354885 236842 238743 736731 715131 1606241 1553643 486245 480676 708433 716330 907659 882430 936144 945932 985598 993998 956454 1068531 2272188 2368240 1413160 1177880 782693 765887 950136 944446 986122 991661 1021742 1038663 1160496 1156350 5276910 5460390 39.45 70.8 1
09:31:39 2024-01-24 716969 708874 223310 219943 365478 373896 400802 396736 242401 240019 303979 308068 343345 347303 4471386 4795578 6863284 6689235 1217276 1257905 331708 293186 314496 315188 372013 360407 351835 353206 236143 238005 747397 707746 1592521 1556248 484737 484280 712453 713814 905075 888096 938885 940819 984201 1000719 964243 1069620 2272188 2399983 1378075 1165990 788291 774529 940916 940782 992627 1000674 1027070 1029354 1152923 1158022 5269380 5447138 39.45 70.8 1
09:31:40 2024-01-24 712239 710422 223688 219666 368538 375145 403296 396808 242168 240908 302678 310157 343310 349126 4480004 4805862 6807973 6654511 1233954 1258047 330438 293982 315491 314678 370882 360370 354361 352148 236108 238743 739057 716154 1600482 1554042 487699 482108 710445 719495 905714 880418 942344 949365 984736 997389 959319 1072825 2274985 2367368 1357930 1174479 781579 769837 952838 946031 981961 997379 1026263 1041451 1157173 1153015 5235548 5467979 39.45 70.8 1
09:31:41 2024-01-24 723182 708233 225043 219425 367165 377156 402726 399162 240785 241657 301754 306813 343762 348248 4483424 4803565 6910553 6650182 1197426 1257012 333658 290520 315564 315188 369920 360407 351871 357620 236507 238708 752234 706735 1595499 1553643 486011 483473 708433 712642 910655 887999 935406 940819 987709 1000683 963415 1063425 2270573 2394182 1415079 1170308 788291 771511 943591 943457 991220 1002469 1016938 1033170 1155461 1163022 5284452 5453988 39.45 70.8 1
09:31:42 2024-01-24 718577 710422 223800 219425 365008 375291 400978 396664 241159 240677 304732 308774 342696 350550 4465278 4724779 6830274 6669850 1219604 1257012 330938 292740 315491 315865 369920 360443 354862 353206 235908 238041 743227 705222 1610066 1566565 486971 481811 711960 713960 902465 887369 942344 942155 980410 1001697 965611 1068828 2281460 2389095 1381773 1159372 783808 773153 947067 940782 986969 1006408 1028459 1034134 1152677 1157851 5225988 5461790 39.45 70.8 1
09:31:43 2024-01-24 715346 709415 224569 218943 367459 373598 404727 396808 241090 241086 300909 308244 342731 350329 4467667 4819196 6830274 6645139 1221994 1259361 331977 292740 317385 314238 372539 360370 354862 353206 236674 239317 740959 715131 1600120 1553205 487735 481695 708433 716838 907361 882434 938217 947274 984809 991742 957848 1066513 2278220 2372401 1411240 1179593 783808 768130 951485 947237 988934 998144 1025604 1042901 1162070 1160427 5259880 5451296 39.45 70.8 1
09:31:44 2024-01-24 719196 709909 223167 219912 365438 374159 400081 400473 241090 239560 303947 307743 343246 348165 4477032 4784135 6882864 6668639 1217274 1257905 331942 295167 314496 315188 369920 360407 351835 352218 236143 238005 743227 707746 1596531 1558457 485428 483181 713535 712642 906630 888236 939628 940819 984201 1000792 964927 1066513 2272188 2403389 1374378 1165990 789417 778071 942354 942218 992593 1005947 1027146 1034247 1155307 1159604 5261863 5449428 39.45 70.8 1
09:31:45 2024-01-24 713252 710487 223274 219473 368279 375026 400379 396952 242306 240508 301859 309647 342182 348779 4474083 4794292 6798648 6645392 1233954 1257905 330670 293669 315491 314238 371733 359863 353861 352148 236143 238743 750824 715642 1612662 1554042 487735 482108 710907 718984 906357 880400 942344 950039 984772 997389 959319 1072825 2274985 2370606 1359713 1177694 783375 769109 952801 948961 983321 999632 1026077 1041451 1158851 1154681 5229883 5433582 39.45 70.8 1
09:31:46 2024-01-24 721753 707333 224605 218883 365514 374195 399782 399907 240386 241086 301790 306813 343797 348212 4467667 4794521 6912411 6645139 1197529 1256265 332418 291779 315600 315188 369920 360443 351871 357620 236674 239114 743227 706735 1594982 1553643 486737 484500 709438 713147 911947 886979 933804 940819 989108 1000756 963415 1066279 2273554 2390029 1442470 1172659 789417 771874 944896 945470 991887 1003892 1019841 1037948 1155498 1163739 5273150 5441659 39.45 70.8 1
09:31:47 2024-01-24 718614 709452 223938 219224 364930 373563 402177 396736 241193 240882 302533 306813 343762 348709 4467667 4764828 6835950 6669311 1225407 1256265 332985 292740 313540 316590 372013 359285 353861 353772 236073 237804 765465 707746 1599526 1562889 488464 483473 714546 719495 904022 883599 944361 948838 982395 999604 968912 1074212 2281907 2400263 1415079 1172659 783808 774800 951679 939412 986159 1003105 1029193 1039966 1148475 1153015 5197953 5441659 39.45 70.8 1
09:31:48 2024-01-24 710487 707342 223943 219372 366613 374231 401588 400190 241124 240882 303008 308676 342182 347756 4467667 4848851 6886144 6631036 1209362 1259905 332445 292330 315491 314678 372029 360407 351388 354304 235579 238743 752234 715131 1604633 1543300 484797 484843 708433 715316 912930 886285 938243 946180 989804 1005244 957047 1066423 2266508 2387402 1434645 1184641 790545 772058 946277 946529 989813 996695 1021296 1038484 1164666 1158059 5291939 5437921 39.35 70.8 1
09:31:49 2024-01-24 721753 708373 222961 219224 365545 374159 401319 396988 241228 240304 303516 308244 343211 346018 4467667 4729881 6854600 6649766 1215233 1257012 330938 292188 315197 315188 372013 360479 351871 354634 236108 238853 744617 709037 1605731 1562889 487508 483072 713949 715810 904022 889262 942270 946180 981232 1003041 966158 1069626 2279839 2397143 1367824 1159372 786045 774800 948973 940782 986969 1006444 1026263 1032398 1152106 1156350 5226265 5441659 39.45 70.8 1
09:31:51 2024-01-24 714212 709415 223943 218883 367718 374159 402177 396988 241159 241841 302611 308711 342731 348779 4467667 4794292 6801365 6645139 1227744 1258083 330938 292201 317161 314238 370918 360407 354361 354885 235743 239484 748629 716933 1609924 1556525 487206 481926 710409 718327 908900 883765 941038 948655 986937 995926 959562 1072486 2278220 2364699 1364193 1179593 783808 769255 952838 947415 984173 997416 1026263 1043255 1158851 1158059 5233727 5452608 39.45 70.8 1
09:31:52 2024-01-24 719707 708400 223974 220321 365500 374195 400978 401039 241193 240375 305483 308460 343762 348779 4470652 4784172 6892719 6673255 1211188 1257012 332985 293669 314496 316176 372575 360190 351654 357493 238692 238461 751566 707746 1598239 1555477 487663 486907 713986 715279 909365 886979 939316 943642 984772 1006417 962841 1070909 2274985 2409176 1332203 1168645 790878 774800 943591 943457 994777 1004604 1019491 1035454 1155534 1162133 5288351 5441659 39.45 70.8 1
09:31:53 2024-01-24 716571 709447 223934 220630 365514 374231 401013 396664 241193 240135 302781 308711 343246 348148 4480004 4783586 6816910 6650639 1232460 1256265 332985 293832 314244 318812 374085 359719 354325 355889 237136 237900 750176 713341 1597449 1558457 488428 484157 714040 719495 904022 881648 945034 950039 983274 998689 962047 1075887 2274985 2379636 1418917 1173643 782693 772058 951679 943457 985570 1000273 1032533 1038941 1155498 1152235 5214970 5446862 39.45 70.8 1
09:31:54 2024-01-24 716052 708405 223938 219714 368862 374195 401304 399343 241228 241086 301896 310587 343762 346664 4467667 4824519 6866889 6631473 1207728 1261411 332697 293009 318246 314608 373065 362445 354053 356645 237344 240193 745771 711061 1611019 1549237 486814 484500 707931 713183 913242 887888 935682 943146 990583 1000756 960967 1061949 2272188 2386928 1418917 1173369 787873 770382 943591 945895 991794 1003105 1019841 1033943 1155498 1163771 5271242 5443256 39.45 70.8 1
09:31:55 2024-01-24 717592 709447 223938 219267 364930 373598 401895 397061 241193 240713 302320 307037 343521 350380 4461300 4733314 6826624 6683650 1225716 1259656 331834 293044 315383 316699 369812 359827 354862 354020 235743 238041 741837 706735 1606834 1566565 489158 481744 714493 718475 905075 884950 942344 947311 980684 1000282 965685 1072788 2281460 2396583 1416998 1170308 783808 774734 950136 940782 984173 1001688 1031945 1039966 1152923 1152235 5220477 5441659 39.45 70.8 1
09:31:56 2024-01-24 712507 707292 223943 219259 368566 374231 401588 400190 241228 241086 301614 310370 342696 347719 4470652 4845408 6898259 6631428 1207450 1257831 332949 292259 315527 314238 374121 362373 351871 354268 235743 238743 741837 714621 1580725 1543300 484797 484843 708433 715316 910655 885481 935479 944556 990583 1006453 959282 1066535 2266855 2381595 1442470 1175316 789417 769255 943591 950002 993367 1002396 1020568 1035491 1161299 1162949 5254062 5442925 39.45 70.8 1
09:31:57 2024-01-24 720665 709443 223974 219294 366064 375355 402779 397061 241193 241086 303731 306140 343832 349805 4462084 4735688 6837531 6650257 1219604 1256229 331942 293420 315311 315188 371751 362627 354862 355584 237849 239114 743227 705222 1615690 1562889 486318 482108 711483 713183 905150 886979 944085 942825 982807 1002405 967055 1072438 2281460 2390789 1366009 1159372 783808 773702 947407 940782 986969 1009363 1028757 1036967 1148029 1157241 5196212 5443038 39.45 70.8 1
09:31:58 2024-01-24 715792 708946 224569 219294 367753 374195 402850 401154 240957 241595 301614 308746 343550 351723 4486840 4834887 6855035 6650295 1217481 1259868 333924 293114 317421 318101 372993 360153 353255 355370 235344 239317 748887 712584 1621172 1553643 489158 483473 708433 719495 910655 879388 936884 950039 991988 1000282 959319 1071335 2268497 2384975 1417039 1181273 787167 770419 949864 947274 989781 991733 1020253 1038700 1164702 1158095 5307140 5442887 39.45 70.8 1
09:31:59 2024-01-24 717447 708410 223314 219978 366640 374195 401021 396808 242233 240392 304479 308394 343585 346445 4477616 4750149 6867280 6650257 1213423 1258427 330902 293009 315197 316070 372802 360443 351835 352183 236143 237970 746007 707746 1595506 1555852 485428 483473 713535 714322 905038 889531 942344 940819 985598 1006417 967470 1068828 2272188 2397105 1400002 1165990 788291 774800 943591 940782 995483 1000674 1027727 1032398 1152923 1159734 5265617 5449428 39.45 70.8 1
09:32:00 2024-01-24 714409 710446 223270 219627 368574 374852 403186 396736 242133 240872 303438 309940 343550 349337 4474046 4801549 6801252 6650144 1233845 1257905 331439 294717 314939 315628 371698 360370 353861 353241 236674 238005 746007 715131 1608417 1556958 487735 484573 713462 719495 904022 880611 944361 950039 984899 998834 962047 1075887 2275147 2375768 1420836 1175316 783250 772606 950099 944483 983439 997379 1028917 1041660 1158814 1154681 5229883 5451296 39.45 70.8 1
09:32:01 2024-01-24 722724 712151 224900 219083 366426 377424 402726 399126 243034 241997 303574 306778 343726 348742 4474878 4794292 6920405 6649882 1196365 1258939 333924 291397 317421 315188 372271 360479 351835 354801 236674 239281 748006 707746 1621137 1553643 486282 484500 709438 714136 913062 889262 935682 942825 990546 1006150 963415 1059941 2272188 2388361 1392469 1171974 788291 770382 944933 946966 992627 1003105 1019841 1034679 1158851 1164594 5282529 5458633 39.45 70.8 1
09:32:02 2024-01-24 718465 709270 223800 219425 365300 376089 403868 399271 241193 241015 302745 307448 343550 351510 4461483 4722054 6817299 6668639 1224267 1257494 332913 292117 315491 316840 369920 360370 354862 354268 235908 238743 743227 706230 1605884 1566959 489158 483473 715052 718984 906630 885083 943688 947274 981379 1000246 967018 1075121 2279839 2397581 1394352 1169946 785485 774930 952838 940782 985570 1002836 1034003 1041451 1155140 1157776 5219771 5442925 39.45 70.8 1
09:32:03 2024-01-24 713446 710155 223831 219224 368821 375291 401369 400857 241995 241051 303218 310552 342696 347683 4480227 4852297 6872715 6640503 1208163 1257905 333689 292803 317118 314678 372029 360443 351871 355085 236108 239165 752234 716154 1594851 1540017 485520 485873 709942 718438 911947 885481 936810 946294 990510 1000683 956454 1066316 2272188 2381583 1426820 1181273 790545 769943 947407 950002 993367 1003892 1024103 1037948 1165448 1164597 5282582 5458807 39.45 70.8 1
09:32:04 2024-01-24 721495 710450 223703 219965 367423 375811 402142 396988 241159 240730 304447 308174 344796 349521 4465398 4724261 6826624 6669425 1216972 1257905 331942 293186 315527 315188 371751 360226 355364 353737 236143 238708 743227 705222 1616870 1567677 488081 482790 711446 714699 905075 884072 944361 944165 984201 1003114 968193 1071950 2281460 2390789 1365328 1161022 783808 774800 950287 943562 991518 1008799 1030586 1036503 1152776 1161250 5214970 5441816 39.45 70.8 1
09:32:05 2024-01-24 716052 710409 224289 218843 367682 376858 403382 399343 241090 241765 302752 308676 343211 349769 4461300 4804531 6817299 6635767 1218482 1258047 333454 292259 317385 314897 373102 360407 355364 354020 235485 239449 746596 714111 1592861 1552540 489158 482790 708433 718438 910331 882310 939553 950039 988371 997389 958528 1070979 2272188 2369626 1462956 1179379 787377 770235 952801 948838 989036 999632 1025679 1044391 1162143 1158059 5257796 5445542 39.45 70.8 1
09:32:06 2024-01-24 720152 709468 223310 219908 366280 374159 399782 401039 241124 239560 302497 308209 343451 348742 4467667 4785020 6891902 6650529 1206003 1254338 333454 293151 314239 316140 372013 360407 351835 354836 236108 238005 757126 707746 1591189 1556248 486245 486217 713499 717383 907361 885481 939590 943494 984772 1006453 964890 1064605 2272977 2412244 1454976 1170987 791675 774764 943697 944725 996876 1000638 1021705 1035454 1157461 1163846 5267505 5441659 39.45 70.8 1
09:32:07 2024-01-24 711077 707338 223082 220286 367682 374760 401013 399907 242237 239524 302825 308711 342696 349769 4461300 4779310 6812446 6659261 1235104 1256600 332445 293875 314460 315188 373629 359285 354862 354304 236839 237970 758863 711809 1615100 1557634 488811 484500 713535 719495 903750 883099 945034 950039 984748 1001768 965774 1081048 2278624 2385907 1418917 1176013 785620 772606 950136 944483 983439 1002469 1030661 1040923 1159673 1154681 5229883 5455201 39.45 70.8 1
09:32:08 2024-01-24 719707 707378 224573 218848 366018 375847 402971 399343 240755 241765 301578 307708 343762 348212 4470855 4796742 6915994 6635864 1196402 1257905 332949 291814 317385 315153 369920 360479 353861 354304 236674 239275 748006 707746 1627919 1552540 486245 484843 709438 713652 913242 890452 936830 943642 991841 1008809 963303 1065554 2279078 2388361 1392469 1171974 788291 772691 944933 946493 992627 1003105 1022103 1035491 1157993 1163889 5278772 5449428 39.45 70.8 1
09:32:09 2024-01-24 718691 709406 223938 219259 365186 375291 402177 399343 241193 240529 304405 306813 343726 348393 4467667 4762243 6831083 6668639 1237589 1257905 331942 295379 314496 315188 371994 360117 353861 354020 236874 238005 747397 714111 1591781 1557352 488428 483938 714493 721993 904614 883765 946345 949928 985487 1000100 961899 1076655 2278220 2380012 1420836 1175316 783808 772606 950136 947607 983439 1000273 1029525 1041697 1158851 1154684 5214970 5451024 39.45 70.8 1
09:32:10 2024-01-24 719707 707338 224253 218547 367682 375319 400978 399907 241193 241765 302788 308676 343832 348212 4474046 4809417 6892682 6650257 1192636 1257905 333924 291779 318355 315223 369920 360443 354361 357603 236674 239281 748006 709774 1616349 1555417 488204 484806 710409 716357 913169 890526 937372 944762 991988 1006453 964099 1066279 2272188 2381583 1394352 1174334 788291 772058 944933 946566 993330 1000710 1020568 1035454 1158851 1166314 5276910 5441659 39.45 70.8 1
09:32:11 2024-01-24 718339 709447 223781 219600 364930 375291 402177 399639 241159 240677 302285 306813 343486 350302 4458301 4725582 6817299 6669311 1219604 1257012 332949 293186 315527 315884 369920 360407 355579 356609 238523 238830 751705 705726 1625417 1569568 489047 482949 714493 718400 907919 885712 944361 946566 986150 1003114 968428 1075121 2283449 2397581 1396235 1165990 783808 774930 951889 940782 985570 1000638 1030661 1041697 1151289 1154681 5192260 5435037 39.45 70.8 1
09:32:13 2024-01-24 710487 708115 224253 219259 367165 374231 400344 401039 241159 241086 303758 308711 342182 349521 4470855 4848851 6872990 6635767 1209100 1257905 333454 292188 315275 318101 374916 362256 353825 354730 237680 238567 741837 715904 1599197 1542808 487699 486217 710445 719495 914889 883765 938355 950039 990546 1002931 958789 1066397 2267748 2379891 1413160 1182955 790545 770419 947407 950002 994505 1001688 1023197 1038446 1164629 1162913 5291941 5451024 39.45 70.8 1
09:32:14 2024-01-24 722557 709411 223938 219947 367165 377050 401013 396988 241193 240713 302285 308676 344478 348742 4464667 4729385 6825313 6650182 1221446 1259361 331422 293868 315311 315558 373065 362994 354325 355853 236841 238531 744617 709774 1582745 1562889 487508 482985 713462 714699 905038 884072 943657 943494 984201 1003114 965611 1072751 2279839 2394182 1367824 1161022 786745 774800 948752 940782 989110 1008614 1029525 1037707 1149657 1158059 5201878 5438923 39.45 70.8 1
09:32:15 2024-01-24 713421 709447 224447 219228 367718 374195 402779 400190 240755 241765 301790 308711 343486 348919 4467667 4832702 6854600 6659920 1215189 1259656 333852 292803 315419 317471 373065 359647 354611 355370 235743 239114 750824 711809 1660677 1552540 489158 485873 710372 723080 913242 880400 936810 952741 992584 1003114 962047 1068828 2268960 2388509 1418995 1184641 788291 772058 948936 948582 991220 997379 1022469 1038663 1166317 1161377 5301340 5441383 39.45 70.8 1
09:32:16 2024-01-24 718103 709415 223310 220026 366578 374159 401021 399343 242272 240339 304263 308209 343486 346382 4461300 4762193 6893420 6669425 1210370 1257794 333310 293151 314903 316618 372539 360443 353426 355263 236508 237970 755736 707240 1598141 1560282 486282 483856 714546 716330 908041 884109 941636 943494 984772 1009372 965648 1068857 2272188 2409176 1434645 1170308 790878 774967 942922 943457 996189 1000747 1024729 1035491 1155461 1163022 5273143 5437921 39.45 70.8 1
09:32:17 2024-01-24 712239 709447 223310 220445 367718 374231 401914 399343 242272 239560 303506 309647 342696 348979 4461300 4777484 6823283 6669122 1231018 1257012 332985 294809 314687 316035 371959 359863 354862 354339 238692 238569 748786 711809 1599622 1558457 489158 484157 714546 719495 905150 882973 945034 951581 981379 998834 962878 1078229 2276602 2395881 1394352 1173643 786045 774616 952838 944799 986269 1002396 1032533 1041697 1157173 1152235 5226149 5443038 39.45 70.8 1
09:32:18 2024-01-24 714535 707338 223934 219298 368566 374123 401304 399907 241193 241051 300873 310587 343515 347144 4483836 4836866 6875046 6612179 1207450 1257012 332949 293186 318464 314203 373593 360515 353861 354304 235778 239856 747818 712075 1612190 1544397 485901 484843 709438 714230 913242 887369 934077 944556 993395 1009372 963415 1065775 2272188 2383314 1418917 1172808 789003 770419 944933 950002 993367 1000638 1021296 1035454 1160496 1165453 5261563 5442850 39.45 70.8 1
09:32:19 2024-01-24 719439 708905 223781 219754 365251 373598 402177 399025 241826 240801 304732 309270 343621 350762 4456849 4727313 6817299 6669032 1217160 1261485 332301 292945 315491 315664 369920 360515 353219 353759 235943 238743 743227 703713 1612711 1566565 489158 483131 711483 716838 906630 889085 945034 944520 984201 1003114 971293 1077184 2281460 2397031 1400002 1163280 783808 775003 950099 940782 986969 1000481 1031761 1038663 1150473 1154717 5201666 5438960 39.45 70.8 1
09:32:20 2024-01-24 710487 709184 224289 219657 367172 374843 403545 401606 241090 240944 302390 308570 342830 350191 4474046 4852297 6891627 6650371 1211954 1257905 333924 292740 316864 315223 372029 360370 351871 355370 236143 239114 752234 716154 1589870 1540017 487353 483892 711141 719495 913242 884318 936847 949365 993395 1000719 959245 1066166 2268960 2381595 1438557 1181273 790878 769943 947407 950002 994777 1000638 1020290 1039966 1162981 1165717 5280621 5451334 39.45 70.8 1
09:32:21 2024-01-24 725870 712443 224389 219802 367316 376304 402671 399162 241762 241076 302355 307743 344761 349805 4446597 4729385 6835950 6645430 1218149 1257905 331708 295374 315527 318196 373102 363166 354361 353206 236108 239114 744617 705726 1603963 1558457 486245 483473 714546 714773 906445 890866 943360 943494 985598 1000719 968465 1072788 2279839 2397143 1350127 1161848 787167 774800 946277 942788 990212 1007902 1029927 1033943 1152157 1160286 5255992 5455606 39.45 70.8 1
09:32:22 2024-01-24 714526 709261 224217 219053 368128 376885 403868 396988 241193 241765 303008 308746 345799 349548 4467667 4796100 6791537 6654511 1231191 1257905 331977 293626 315197 315188 371994 360117 354862 353772 237183 238743 750176 715131 1601159 1556248 488811 484500 713535 721029 905986 882973 943360 950039 984809 1000282 963415 1078229 2278220 2376771 1357135 1174479 783375 772606 952838 945859 984173 1000273 1029193 1043255 1161969 1160353 5231501 5457887 39.45 70.8 1
09:32:23 2024-01-24 722780 709415 224885 219189 365509 375319 400942 401140 241021 241086 303721 306848 343762 348248 4470652 4790886 6910553 6650492 1198994 1257905 332642 292054 315600 315919 369920 360479 353861 355905 235379 239114 754876 706962 1597897 1552540 487353 485529 710445 716330 912595 889715 936144 943494 990583 1006453 962841 1062288 2272188 2399983 1418917 1171140 790878 773702 945605 944483 996189 1005837 1024103 1037948 1158396 1166321 5273150 5445542 39.45 70.8 1
09:32:24 2024-01-24 712619 707338 223938 221041 367243 374231 401013 399343 241193 239647 304732 308460 342456 350984 4470855 4761430 6831083 6659132 1236025 1259905 331977 294118 314460 315188 373102 359827 354216 353241 236910 238541 746007 714111 1628594 1558457 488811 484500 713535 721029 904059 884853 945034 950039 984772 1000282 963415 1077460 2276602 2372401 1394352 1175316 783808 772606 953715 948126 988934 1003068 1033892 1045922 1159493 1155429 5220477 5441043 39.45 70.8 1
09:32:25 2024-01-24 717594 707301 223781 219224 369409 375775 400750 400190 241228 241086 302323 309683 343762 346336 4470652 4824519 6872990 6631276 1195255 1257012 332985 292188 318878 315188 372049 362590 354361 354304 236674 240228 743778 709037 1603900 1549237 487008 483181 709438 714230 915226 888901 934778 944556 992691 1007948 962841 1063500 2275421 2390327 1420836 1172659 791675 774529 946277 947489 994750 1005947 1021989 1035304 1160496 1167175 5261713 5441659 39.45 70.8 1
09:32:26 2024-01-24 719435 709693 223938 219943 365514 374195 402815 399343 241193 241086 302781 306813 343762 348954 4467667 4759793 6835950 6689235 1226005 1256265 333454 293222 314496 317097 371759 359321 354862 354304 236143 238005 755027 709774 1599091 1562128 489158 484500 715559 721029 904394 885578 944702 949365 984201 1001697 964243 1078531 2282329 2397581 1396235 1175316 788291 774800 953478 948838 989073 1003105 1035589 1043884 1162070 1155649 5220477 5482823 39.45 70.8 1
09:32:27 2024-01-24 716061 707338 223938 219600 369749 375355 399747 400190 241193 241086 300873 310042 343762 347683 4467667 4822258 6882577 6621625 1203343 1256302 333454 293222 318428 314713 372575 363139 354361 354836 235414 240060 745771 711061 1616416 1547206 486318 485529 709438 715316 913279 887999 936847 947311 995326 1011672 963710 1069306 2274213 2385907 1440513 1174979 791675 770345 945043 950002 994777 1007742 1020216 1038446 1161319 1167866 5261863 5443256 39.45 70.8 1
09:32:28 2024-01-24 719711 710491 223938 219789 365514 374230 402213 399343 241193 241086 304226 306813 343832 348709 4461300 4736692 6826349 6673255 1230422 1257905 332985 292937 314937 316653 370918 360370 354361 354304 236874 238005 749543 709774 1605718 1562889 489158 484843 715288 721541 905075 886285 949012 951581 983357 1001587 968912 1077834 2283100 2397185 1418917 1171140 786045 778625 954834 944799 986969 1000638 1035477 1041534 1155498 1153867 5239288 5452608 39.45 70.8 1
09:32:29 2024-01-24 716541 708905 224253 219943 369418 374230 399711 400473 241228 241501 302360 310587 343797 347437 4470652 4817670 6863135 6630938 1205731 1256265 332985 292598 318915 314238 369845 362627 353861 354339 235414 240060 742912 711061 1599011 1547041 486282 485763 710335 717377 915839 889262 938355 947526 994731 1009227 961899 1068857 2272188 2386007 1420836 1175316 790878 770419 945605 951432 995483 1003105 1024766 1041638 1164702 1162949 5292128 5445542 39.45 70.8 1
09:32:30 2024-01-24 722724 709488 223929 219754 366843 376483 402177 397025 241228 241086 301825 308746 344796 348779 4458121 4726024 6817299 6659132 1218408 1256265 332985 293222 315564 315664 369920 360515 353785 356591 236143 239149 753643 706363 1608163 1571802 490549 483400 713986 717273 907882 889262 946106 948655 984201 1000647 971293 1078811 2284707 2399983 1400002 1165990 785485 777272 952161 940782 986969 1006480 1031798 1040216 1152923 1156386 5196212 5435075 39.45 70.8 1
09:32:31 2024-01-24 710487 708647 223974 219947 367718 374760 400978 399520 241193 241086 303942 308746 342731 349805 4470376 4848851 6888070 6631036 1213804 1258083 333924 292201 315311 315223 372065 360479 353716 357656 238017 239201 753643 717178 1588638 1544397 487856 487252 714220 719384 913242 885481 938959 948875 993321 1000756 959282 1066513 2272043 2390327 1438557 1183798 792005 771511 948752 950002 994777 1002396 1024766 1041324 1166390 1163867 5286227 5451024 39.45 70.8 1
09:32:32 2024-01-24 721531 709443 227622 219978 367201 376183 402213 397097 241228 241081 303506 308711 344832 348779 4443088 4720112 6826624 6659261 1220572 1256265 332013 293384 315311 317435 372993 365575 355615 353914 236769 239378 744617 705726 1622987 1566224 487735 483473 714546 715316 909565 892240 944702 943814 984076 1005244 971293 1074062 2284231 2408080 1400002 1164331 784925 777272 950136 940782 986969 1000783 1031761 1040295 1151289 1156386 5184851 5427277 39.45 70.8 1
09:32:34 2024-01-24 710487 709188 224249 219978 367718 374231 400696 401322 241228 241086 301825 308746 343261 349805 4461300 4843038 6873251 6621586 1214662 1259361 333190 293080 315455 316000 374687 360262 353825 355513 237849 238937 743227 716154 1616455 1540017 488974 486870 710445 718984 913242 885498 941001 948692 993395 1000756 958565 1072932 2270573 2379891 1438557 1180433 790604 769255 947407 950002 994777 1005317 1020290 1039966 1161262 1165453 5261863 5433904 39.45 70.8 1
09:32:35 2024-01-24 721694 709484 223938 219982 365514 375319 402177 396664 241228 240917 301825 306778 343521 350412 4451948 4697807 6817299 6650069 1217160 1257868 331834 293044 315383 317992 371868 362554 355364 353701 236073 239043 753643 705222 1600361 1562889 488428 483473 713986 715242 906630 888199 945034 945507 985449 1000611 968465 1072788 2281460 2394182 1420836 1161848 786045 774800 950287 943457 991220 1009363 1032133 1035454 1152923 1158022 5205591 5440050 39.45 70.8 1
09:32:36 2024-01-24 713389 707342 224573 219372 367682 374123 403062 399307 240922 241765 302788 308676 342696 350550 4464667 4793684 6793779 6640929 1223624 1263280 332229 293115 317870 314932 373629 360407 355575 355853 235908 239785 739550 715131 1615372 1558457 488428 483131 710445 719495 910655 885481 942344 950039 989772 998798 961327 1072751 2279839 2374084 1396235 1179593 786045 770345 954871 950002 988934 1000273 1027727 1044779 1162944 1163022 5246779 5449428 39.45 70.8 1
09:32:37 2024-01-24 719196 707301 223938 220251 366573 374195 400942 399484 241159 240304 302709 307176 343762 349203 4462202 4783519 6898929 6659261 1206276 1257905 333924 292866 315311 317097 372013 360443 351871 356190 238354 238005 746802 705726 1616685 1555852 488464 486760 715052 718438 910655 889531 942344 947274 986937 1010800 968465 1069589 2272188 2409176 1415079 1168485 792005 776966 944933 944128 996189 1007902 1027032 1038446 1157956 1163022 5267505 5430671 39.45 70.8 1
09:32:38 2024-01-24 712234 708869 223238 220286 368566 375291 400978 399907 242272 240268 301825 310081 343480 349511 4474417 4782699 6807973 6650492 1234608 1259693 331977 294189 315419 316477 372029 360117 354862 354268 237407 238005 747397 714111 1644772 1558457 489158 484843 714546 721541 905038 883060 944665 952741 984809 1003114 964785 1079111 2278220 2378492 1394352 1175316 783808 773702 952838 950002 985570 1001688 1030661 1044704 1161068 1158059 5220477 5449428 39.45 70.8 1
09:32:39 2024-01-24 721753 707306 224573 219224 366283 375283 400942 400218 240918 242096 304695 307567 343656 348595 4464998 4789353 6879764 6631124 1200098 1257532 333423 292117 318842 315153 372013 362590 353861 357367 237177 240228 747200 709037 1602658 1549237 487427 485529 709942 714736 915876 888901 936536 944483 992691 1007875 962805 1066535 2272188 2388478 1396235 1171974 789981 773702 946277 946529 996189 1000747 1020253 1035454 1158851 1165531 5269380 5432294 39.45 70.8 1
09:32:40 2024-01-24 716259 708874 224289 220348 368285 375676 405014 400406 241090 240739 304511 308033 343070 350440 4464667 4741244 6817299 6664503 1223092 1257905 332949 293186 315564 316907 369920 360443 355364 353737 236143 239114 741837 705726 1605282 1567677 490549 483473 715559 719495 908954 885578 945034 948655 985598 1002405 968502 1077423 2281460 2399675 1396235 1168485 786045 776100 954871 943457 986969 1000674 1035552 1043945 1152120 1154681 5185456 5437921 39.45 70.8 1
09:32:41 2024-01-24 711313 710150 224528 219890 367538 375291 403868 401570 241727 241247 304239 308676 342661 349805 4462670 4818407 6829550 6631124 1214910 1260798 333924 292259 317870 315188 373102 360443 356569 355334 237177 239484 748006 713092 1593466 1553643 490549 483473 710445 721029 911947 884318 941636 954095 991988 1001697 960892 1072438 2274985 2379141 1434645 1180999 788414 770419 954192 950002 993918 999530 1026226 1044742 1168008 1163022 5297702 5452357 39.45 70.8 1
09:32:42 2024-01-24 717953 709411 223607 220264 367538 377424 402441 400756 242272 240304 302249 308394 343621 348472 4461483 4779055 6863926 6650182 1215384 1257905 332445 294082 315455 316618 373102 360443 351835 354304 236874 238743 748786 707746 1600911 1557352 486245 486797 715559 716875 909025 891497 943688 944483 984809 1009372 971293 1072788 2278220 2399983 1424674 1165990 789417 776966 946277 943457 994777 1007902 1028615 1035379 1157735 1162074 5259880 5442925 39.45 70.8 1
09:32:43 2024-01-24 712461 710418 223938 219715 368826 374159 400942 396700 242505 241051 302788 310081 343726 348449 4464482 4791829 6789323 6635767 1230462 1259693 330938 293634 317385 315188 372029 360443 354611 353206 236108 240024 743778 715131 1586905 1553643 489158 483473 711446 721029 909210 884853 944361 952064 990546 1001697 963415 1075887 2279839 2367946 1387319 1176992 785485 772058 955550 949730 989776 1003892 1030824 1047381 1167105 1162912 5240961 5445542 39.45 70.8 1
09:32:44 2024-01-24 719707 707338 224389 220145 368280 375247 400942 399800 241193 240908 302781 307708 343797 349521 4464667 4782544 6901227 6659261 1203269 1254338 332677 293186 315455 317097 372013 360443 354611 357825 236143 238708 742689 705726 1590573 1555852 488464 485328 714546 717929 911947 886650 942344 944520 987672 1011514 968465 1070586 2272188 2409176 1436601 1170308 792569 779215 947067 946031 999022 1010681 1028310 1038334 1159493 1164560 5253987 5435018 39.45 70.8 1
09:32:45 2024-01-24 713252 709411 223310 220440 368538 376282 402142 400770 242644 239931 301578 310117 343211 349769 4467667 4779310 6803127 6649882 1234732 1257905 331708 293420 314975 315188 371994 359827 354611 354020 236874 239078 752956 714621 1594149 1556248 489158 484843 716529 721541 906630 884226 946082 952741 987402 1002405 964785 1078888 2281460 2380916 1396235 1177694 787873 774764 953478 948838 987564 1002995 1035824 1047869 1162143 1154681 5219630 5467135 39.45 70.8 1
09:32:46 2024-01-24 717592 709452 224415 219600 369373 375847 400308 400190 241193 241086 300627 309647 343762 347646 4461483 4815260 6872990 6640894 1201631 1257012 332445 292294 318392 315153 372013 362590 353861 354339 235379 240228 742368 709037 1614986 1549237 486971 485529 710445 715279 914363 885986 935442 944520 992691 1008623 965340 1064379 2279471 2392697 1369987 1172659 791675 774727 948298 948838 995917 1000710 1021705 1038446 1162070 1168827 5257811 5442850 39.45 70.8 1
09:32:47 2024-01-24 719439 709406 223938 219750 365478 377119 402779 399907 241228 241086 304806 306778 343762 348709 4461483 4746071 6826624 6668639 1231191 1257905 333454 294189 314496 316618 371438 359827 354862 354836 237349 238005 752956 711809 1601154 1558457 489158 485529 715559 722053 906630 885481 947466 952741 986776 1003901 966697 1082046 2281907 2388324 1396235 1177831 789569 774800 954192 948618 988230 1002995 1032458 1044779 1162143 1158672 5218522 5443256 39.45 70.8 1
09:32:48 2024-01-24 721241 709147 224569 219036 368857 376448 400978 400473 241193 242446 301578 308209 343797 348742 4458301 4804974 6872990 6622032 1199031 1257012 333454 292330 318878 315223 372838 362590 354611 355334 235379 240228 750059 710785 1611056 1549237 487856 485873 710445 718438 917756 893063 939620 948875 996180 1010691 964711 1068744 2273781 2383314 1394352 1173643 790545 772495 946277 950002 996189 1000747 1024103 1039966 1159584 1168863 5269380 5441659 39.45 70.8 1
09:32:49 2024-01-24 719439 709402 224253 219943 365514 375020 403417 400190 241900 241086 304189 307278 343797 349164 4461483 4746071 6826624 6663883 1231191 1259361 333454 293626 314903 316176 371994 360370 354862 354304 237206 238005 757126 710282 1598823 1561392 490327 485763 717550 722932 906593 886210 950444 953380 986960 1003041 965611 1080462 2278220 2397143 1422755 1175316 787729 774800 955550 947274 986269 1003105 1034041 1044779 1162143 1157204 5216750 5445715 39.45 70.8 1
09:32:50 2024-01-24 719707 707338 224569 218547 367709 376483 403795 400473 241193 242275 302788 308676 343797 347965 4458301 4794292 6897303 6631036 1196439 1257905 333220 292294 319133 315664 372013 360515 353861 355334 235379 240054 743778 711300 1619159 1553205 488204 486217 710409 717377 917141 891794 938355 946969 993186 1009372 963710 1069338 2277040 2384975 1394352 1175316 790545 772136 946277 950002 995483 1000710 1022469 1038484 1161319 1167175 5263758 5432294 39.45 70.8 1
09:32:51 2024-01-24 718419 709447 223934 219758 365514 374195 402779 399343 241193 241501 304967 306778 343726 348638 4458301 4736692 6817299 6650182 1223234 1257905 332985 293364 315011 316875 372838 359574 355327 356861 238354 237759 757769 709266 1596035 1563999 490475 485493 716500 722567 906357 885481 946082 951581 985598 1002441 968539 1077460 2281460 2408080 1372529 1171140 786045 776100 952838 944234 986969 1000674 1035552 1041697 1155461 1151388 5220477 5441659 39.45 70.8 1
09:32:52 2024-01-24 712001 703327 224249 219259 369382 373861 401304 400473 241159 241086 302788 310587 342182 346627 4458301 4830346 6848462 6612386 1204384 1254338 333189 293009 318318 317428 374651 360370 351835 357041 238017 239714 746007 713092 1589035 1544397 485975 485529 709438 716875 915839 887999 938648 947274 992484 1010691 963415 1066513 2272188 2380354 1396235 1171974 790545 772058 945605 950002 994777 1006444 1020253 1039966 1162143 1167138 5259988 5424552 39.45 70.8 1
09:32:53 2024-01-24 718339 708378 224258 219600 365514 374195 402779 398713 241193 241086 304226 306778 343246 350873 4458121 4720574 6817299 6659920 1224149 1259361 332661 293080 315419 316991 369812 360262 355867 354659 238354 239078 742706 705726 1585121 1567677 491246 484500 715559 719495 908041 889354 945034 950039 984076 1003114 970603 1078998 2281460 2399983 1396235 1168608 786045 777272 954597 943457 986969 1000710 1035552 1044742 1152120 1154717 5185456 5419456 39.45 70.8 1
09:32:54 2024-01-24 709983 707670 224411 219754 367673 375026 400942 399520 241193 241086 302482 308711 342696 349805 4461300 4839294 6866889 6650177 1209963 1259656 333888 293009 317240 316477 373593 359791 353861 355940 236143 239856 741837 716154 1624240 1548965 490549 487561 713442 722567 914363 884226 939628 952741 993395 1006453 961774 1071187 2270573 2390789 1438557 1184641 792005 773702 950099 952704 995917 1003105 1026226 1040179 1169703 1163903 5295721 5443256 39.45 70.8 1
09:32:56 2024-01-24 723539 708405 223938 219978 367423 378496 400978 397061 241900 240882 303758 308711 343762 348495 4451948 4727313 6837531 6654931 1217160 1257831 331942 293819 315527 316140 373102 363434 355291 353206 238421 239114 744617 705222 1617809 1558457 487353 483473 714546 715279 908386 892166 945410 944483 984809 1000719 971293 1075673 2281187 2390215 1381773 1162675 785620 774800 950136 942788 991220 1009363 1035276 1040919 1149657 1158022 5184851 5436207 39.45 70.8 1
09:32:57 2024-01-24 710487 709184 224573 219570 367713 373598 402213 401039 241739 241086 301825 308676 343726 348954 4465398 4845146 6884425 6631124 1211954 1259693 333708 292598 315527 315664 372883 360117 351871 355263 236108 239281 743227 717178 1591751 1540017 487353 485292 711410 720964 913279 885490 939590 950039 993395 1000756 959282 1068857 2265739 2381620 1415079 1181273 792569 770419 948752 950002 996189 1000747 1022506 1038742 1162674 1167175 5263744 5436170 39.45 70.8 1
09:32:58 2024-01-24 719435 709443 223938 219754 365549 375319 402779 397025 241193 241086 301790 306568 343550 350329 4458623 4709756 6801252 6626204 1219567 1259361 332481 293186 315311 316407 372013 362590 353219 353772 236178 239114 759210 703713 1599500 1564729 489158 483473 714546 716330 908004 890489 945410 945895 984772 1000719 971293 1077460 2281460 2395881 1400002 1164331 786045 775003 950136 940782 989813 1008651 1034041 1041697 1149657 1158022 5175458 5422856 39.45 70.8 1
09:32:59 2024-01-24 708474 703322 224569 219263 367459 374760 404594 401497 241995 241345 304806 308605 343105 350762 4458765 4825256 6857470 6630938 1208950 1256265 332142 292188 315564 315223 372838 359285 353861 356190 235743 239310 746007 714111 1624238 1549237 490201 484573 710445 721541 915226 884226 938217 953617 993395 1000647 963415 1072519 2272188 2383351 1417039 1184641 788291 773236 950136 950002 993367 1000273 1024729 1038788 1169703 1162092 5323209 5443256 39.45 70.8 1
09:33:00 2024-01-24 722784 708910 223688 220009 367431 377691 402441 396844 242336 240396 302603 308535 343585 346482 4455818 4732550 6835950 6631126 1216404 1254338 330974 293634 315527 315884 372838 363457 353861 353206 236178 239317 744617 708028 1601015 1563236 488464 483473 713535 715279 909365 891608 946082 946566 984809 1000719 972674 1078229 2281460 2397031 1378075 1162675 785485 777236 950136 940782 989813 1008651 1034041 1041179 1151289 1158095 5181854 5437921 39.45 70.8 1
09:33:01 2024-01-24 712396 708506 224569 219802 367601 376355 403238 401606 241055 241657 301790 308676 343537 349200 4461483 4833779 6908428 6631389 1212820 1254338 332418 292981 315600 315884 372587 360117 351871 357367 236108 239281 752234 716154 1615507 1540017 488539 485292 711446 720517 913279 885578 940691 950039 993395 1006489 961364 1070866 2268960 2381620 1438557 1181273 792569 770419 948752 950002 996189 1006444 1023271 1038663 1162981 1167175 5284452 5444569 39.45 70.8 1
09:33:02 2024-01-24 721417 709256 224335 219767 366177 375883 402779 396542 241228 241086 303735 307493 343797 350302 4437056 4707493 6817299 6645139 1217278 1254338 331977 294964 315564 316907 372049 363175 353219 354020 236508 239114 744617 704719 1628557 1565111 489158 483473 714546 716367 908041 892166 946120 944556 987709 1000719 972674 1078998 2281460 2393910 1379924 1162675 785485 776137 952838 940782 989073 1009363 1034078 1045769 1153497 1160390 5169393 5427126 39.45 70.8 1
09:33:03 2024-01-24 713014 707079 224564 219259 367753 374195 405589 399935 241124 241086 302022 308711 342766 350615 4451948 4832885 6826624 6621586 1214398 1256739 333924 292259 317421 315188 373102 360370 354862 355940 235943 239317 739057 711061 1608367 1552267 491246 483892 710445 722567 914576 883060 939628 952976 993395 1000719 962534 1071671 2272188 2386667 1417039 1184641 789981 772606 950136 950002 995855 1002469 1027880 1042901 1170459 1166321 5292015 5432294 39.45 70.8 1
09:33:04 2024-01-24 721694 709919 223785 219943 367718 377351 401588 396736 242436 241086 302285 308711 345565 345857 4442596 4757314 6845275 6640401 1213686 1254338 331977 293222 315491 316176 372013 360443 351871 353772 237183 238779 752234 707746 1596873 1556248 486245 485873 715559 715279 909365 892166 943732 943494 987672 1010800 970603 1072788 2275421 2403389 1376226 1165990 791837 779178 947587 944908 998313 1009218 1031856 1035304 1159493 1162949 5250595 5432294 39.45 70.8 1
09:33:05 2024-01-24 710478 709443 223310 220004 369390 373074 401013 397061 242679 241086 301578 310623 342731 349273 4458301 4771634 6784490 6636251 1231618 1257905 330974 293911 315564 315153 372029 360407 354862 353241 236874 239114 745187 715876 1595517 1553643 489158 483473 713535 722293 908041 884226 944031 952741 989693 1000282 964785 1075786 2279839 2374152 1344868 1177694 786045 773080 955720 948838 986896 1003068 1036565 1047014 1160441 1156386 5216750 5439601 39.45 70.8 1
09:33:06 2024-01-24 719707 703359 224411 218908 367745 376448 400661 400473 241228 242105 302825 308711 343832 348248 4451948 4794292 6848415 6612480 1206778 1259868 332985 292981 317906 315153 371994 360551 353716 355121 236143 240228 739550 713092 1589593 1544397 486318 483480 709942 717420 915876 887943 938255 948692 993925 1011514 964397 1069069 2279471 2383202 1420836 1175316 792808 772458 947624 952704 996189 1006444 1021779 1040483 1162143 1170518 5265478 5443038 39.45 70.8 1
09:33:07 2024-01-24 719435 709447 224289 219978 365549 375355 403453 400190 241228 241086 302745 306524 343832 351127 4451948 4701959 6817299 6640805 1216102 1256302 332013 293009 315564 315919 369920 360515 353750 353772 236508 239317 743227 704719 1600972 1567677 490201 482462 714546 718475 908954 889605 946120 950227 989027 1007308 973872 1078684 2287960 2393471 1360562 1163280 787167 777236 950136 943457 992556 1010791 1034972 1041697 1152106 1161267 5184851 5432294 39.45 70.8 1
09:33:08 2024-01-24 709983 709144 224569 219943 367749 373598 402815 398645 241193 241086 301861 308746 343486 348990 4461300 4833779 6873251 6621670 1208500 1257905 333454 292740 315239 315699 375181 360407 351871 355406 236143 239520 753643 716666 1595829 1540017 487772 485328 711446 719495 916357 886285 941600 949965 996180 1007535 960497 1069545 2270420 2379891 1416998 1181273 792808 771038 948752 951755 996189 1007372 1022506 1038775 1164666 1167175 5259988 5437780 39.45 70.8 1
09:33:09 2024-01-24 719711 707374 223938 219899 365514 375355 402779 399343 241228 241086 302285 306813 343797 349805 4445765 4705663 6812446 6645826 1219604 1255743 332751 292046 315600 316176 369920 360479 353290 354304 236143 239114 743227 705222 1595011 1566959 491098 484660 716529 720450 909565 889359 947734 950227 986997 1005956 972674 1075549 2284231 2401222 1400002 1166607 786045 777859 954395 940782 989813 1009095 1034078 1040956 1149657 1158022 5175181 5411688 39.45 70.8 1
09:33:10 2024-01-24 710487 707115 224249 219789 367753 374231 400978 399520 241193 241086 303947 308746 342456 347903 4451948 4836162 6872976 6607426 1206778 1254338 333454 293222 318160 315223 372029 360515 351871 355121 236143 239033 752234 716666 1582822 1543906 487625 487598 713205 721467 915839 885444 939479 950039 994805 1007948 963710 1069589 2272188 2383425 1442470 1181273 792005 771038 948752 952027 996189 1000747 1023271 1038663 1164666 1167138 5246574 5427277 39.45 70.8 1
09:33:11 2024-01-24 721758 708946 223938 219974 366613 376183 403098 399343 241228 241358 301861 306848 343797 350302 4433656 4707493 6817299 6635667 1217276 1254338 331942 293151 315527 318060 372013 365314 355830 356609 238354 238734 743227 705726 1598267 1566224 489010 483363 716019 716764 908954 892240 946082 948875 986997 1000719 972674 1075365 2284707 2394182 1367144 1161848 787167 776452 952838 943457 990212 1010791 1034041 1043089 1151289 1161107 5185456 5427202 39.45 70.8 1
09:33:12 2024-01-24 713352 707342 224573 219224 367718 375020 402779 399343 240755 241765 301543 308711 344932 348779 4448936 4784359 6794504 6631124 1221994 1259693 331655 293349 318812 318101 374048 360298 356370 356645 237747 240051 740959 714877 1611534 1553643 490549 483473 710445 721478 913062 885490 942309 952741 994033 1003114 963415 1075887 2279839 2369663 1432689 1181273 787873 772058 955550 950002 992590 1001688 1029193 1047897 1164629 1162913 5265617 5436170 39.45 70.8 1
09:33:13 2024-01-24 717594 703286 223938 220599 366573 374195 401588 401039 242237 240677 302709 308640 343726 348742 4455288 4766475 6863926 6640938 1205175 1259361 333924 293080 315347 316991 372766 360298 354575 356333 238692 237970 751566 706962 1604633 1557634 489158 485976 715559 719495 911947 891176 942344 946566 989108 1012230 971293 1071950 2272188 2412595 1424864 1168608 793133 778373 945605 944446 996189 1009363 1031397 1037707 1158814 1163022 5250595 5411688 39.45 70.8 1
09:33:14 2024-01-24 712239 708874 223938 219943 369382 374159 400978 396988 242475 241086 303942 310587 342696 348779 4451948 4770420 6787216 6659690 1231114 1258981 333274 293456 315239 316956 373593 359285 354862 354304 236874 238425 762685 710282 1619984 1562079 490549 486107 717627 722567 907659 885578 947466 952741 984772 1003114 965648 1081231 2281460 2395881 1396235 1176013 788291 774800 954871 948618 986969 1003105 1035589 1044784 1162143 1157986 5210794 5442925 39.45 70.8 1
09:33:15 2024-01-24 719707 707342 224569 219071 368262 376147 402506 400190 241159 242275 301825 308676 343762 347683 4458301 4792965 6880108 6621960 1204281 1256864 333689 292981 318769 315153 372575 362300 354361 355299 235743 240566 747200 711300 1599210 1548139 487735 485873 710173 716330 917178 889568 936847 947274 996401 1011514 965611 1068057 2278661 2383314 1394352 1171974 790545 774338 947407 946529 999022 1008614 1026226 1039966 1160496 1167138 5267519 5426798 39.45 70.8 1
09:33:17 2024-01-24 712745 707338 223781 220669 367129 375291 400978 400190 241193 239896 304405 308711 343175 350302 4462202 4763834 6840300 6659261 1224149 1257012 333166 293009 315455 317062 372013 359827 354862 356861 236143 238005 746220 707746 1602132 1565455 491246 484843 717590 721541 907055 887999 948177 950039 985598 1000683 968465 1082235 2281460 2397180 1398119 1173643 787729 776686 954871 947607 989813 1000674 1037805 1044868 1158851 1154644 5211072 5432294 39.45 70.8 1
09:33:18 2024-01-24 713520 708368 224447 219943 369970 374159 400308 401039 241228 241086 301790 310993 343515 347390 4464998 4833423 6878612 6631392 1206003 1257905 333658 293080 318471 315188 371994 362590 353861 357620 236639 240228 752234 713092 1591826 1543300 488193 484915 710445 718438 916527 889531 939353 950039 996072 1011514 964785 1072519 2272188 2381583 1396235 1175316 792005 772606 947407 950002 996189 1009363 1023234 1040708 1162143 1170518 5292821 5432294 39.45 70.8 1
09:33:19 2024-01-24 716819 708337 224411 219912 365478 374159 405589 401155 242401 241514 305487 307567 343656 350762 4458765 4734066 6818774 6663883 1225795 1257905 333454 293982 315455 317203 373102 359827 355364 355370 237206 238673 756398 709774 1623287 1562889 491246 485529 718572 722567 907919 888008 948852 952064 984503 1000647 968502 1082039 2279839 2397031 1398119 1174479 788291 776649 955550 947909 986969 1000710 1037805 1047621 1162143 1158022 5204483 5440050 39.45 70.8 1
09:33:20 2024-01-24 714535 708336 224416 220158 369677 377959 402726 401606 242302 241282 304410 311353 343585 347500 4458301 4817249 6873251 6607389 1208500 1257012 333924 293186 315564 315188 373110 360515 353861 355905 236178 239856 753643 716154 1606633 1540017 487735 485292 710445 719495 915876 888865 942344 950039 996036 1009372 964511 1069626 2272188 2383314 1368831 1180433 793133 772058 948752 952704 998077 1006444 1024729 1043089 1162981 1173007 5259988 5451296 39.45 70.8 1
09:33:21 2024-01-24 719255 708728 224569 220453 366470 378422 403274 400930 242133 240908 304189 306813 344796 350302 4458301 4708695 6807973 6649882 1215233 1254338 332949 293158 315600 316618 372013 362627 355364 354020 238421 239484 744617 705222 1601966 1565111 489158 484157 715559 716875 908041 892166 946120 947274 984809 1000756 973365 1078229 2284433 2393745 1379924 1162675 786745 777236 952838 943457 991220 1010791 1035314 1041804 1151289 1158059 5180099 5423252 39.45 70.8 1
09:33:22 2024-01-24 714028 710041 225202 219732 367534 377156 403346 401322 241403 241765 303869 308570 343726 349200 4452111 4840077 6835950 6631036 1212669 1257012 333177 292981 317906 316140 371733 359321 354862 356476 236143 239484 740447 711457 1637969 1551438 491246 485328 711960 722895 915876 884313 940966 953687 994805 1006186 964785 1073976 2270573 2390789 1432689 1184641 792005 774251 950136 952704 994777 1002396 1026263 1044316 1174325 1167866 5292015 5442925 39.45 70.8 1
09:33:23 2024-01-24 723733 708837 223938 219943 367165 378496 402726 399307 242609 241051 301861 308711 343621 346591 4452111 4729385 6835950 6631088 1219604 1255706 331942 293456 315564 316618 373102 363689 354862 354304 236674 239281 744617 709037 1587919 1562079 489158 484843 715559 717383 908954 889201 948177 947274 986937 1000756 973365 1078998 2284707 2397581 1383622 1163280 787167 777236 952838 942218 992556 1012827 1038047 1044429 1152850 1157913 5170218 5411726 39.45 70.8 1
09:33:24 2024-01-24 711305 710155 225519 219873 368267 374159 403417 401460 241658 241765 304378 309612 343726 348673 4451948 4811722 6835675 6640503 1213799 1257905 332642 292117 317572 316140 373102 359827 354862 356476 236143 239484 750824 713341 1636297 1553643 491596 485292 711141 722289 915876 883230 940966 953687 993888 1006489 963415 1071987 2272188 2388515 1436601 1184641 792808 775330 951679 951953 996876 1000128 1026077 1047418 1171290 1163848 5301340 5440050 39.45 70.8 1
09:33:25 2024-01-24 719363 708369 223938 220334 367129 374195 401588 399343 242644 240538 303469 308746 343486 346627 4443256 4757017 6863926 6640645 1210370 1254338 332985 294118 315419 318551 372838 362069 351835 354836 236709 238708 751566 707746 1596873 1557352 487008 485292 716573 717420 911764 889201 943323 944520 987672 1011514 972674 1075887 2278220 2408813 1365328 1169110 791110 778662 947624 944762 995880 1010946 1032133 1037707 1157173 1161824 5248694 5437921 39.45 70.8 1
09:33:26 2024-01-24 710487 710223 224244 219298 369122 373932 400978 396988 241262 241086 303008 310117 343480 349273 4452111 4770495 6779997 6626395 1228983 1257905 330938 293009 317421 315223 371994 360407 354361 353241 236143 239856 740959 716154 1597683 1553643 489158 483473 713535 721541 910655 885481 946436 952301 992691 1001697 966009 1080352 2286835 2374973 1362378 1178670 787873 772458 958272 950002 989813 1000638 1031562 1053105 1164629 1162165 5235548 5440050 39.45 70.8 1
09:33:27 2024-01-24 721694 703359 224569 220286 366613 375020 400978 399800 241159 241086 304658 307391 343797 348779 4451948 4763786 6901227 6649766 1199915 1257012 332677 292740 315564 316885 369920 360479 354862 356476 236143 239078 748006 705726 1616002 1555852 489158 486390 714546 718438 915226 892166 942344 948163 996039 1014546 970292 1066090 2275833 2411242 1328436 1171974 793133 774800 948261 948801 998985 1006408 1023234 1038484 1161245 1167211 5260091 5411688 39.45 70.8 1
09:33:28 2024-01-24 715522 709415 223934 220780 365514 373039 402213 400190 241228 240713 304842 308460 342696 350661 4448936 4727313 6810685 6649766 1221346 1257905 332751 293186 315564 317132 369920 360407 355830 354836 236674 239484 743227 705726 1592537 1567677 491246 484843 716573 721478 912930 892428 947584 949965 986260 1005956 972563 1081863 2284707 2399983 1398119 1171974 788291 778410 955550 943778 988934 1005837 1038545 1044914 1161319 1155533 5211072 5428913 39.45 70.8 1
09:33:29 2024-01-24 714535 708378 224411 219943 370006 375283 400679 400473 241900 241595 301578 311059 343246 347919 4458301 4815260 6854600 6602752 1205918 1257012 333454 293634 318842 315153 371733 362627 354361 355370 236143 240414 743469 712584 1599013 1546105 488204 488290 712429 719384 915839 890624 942195 952667 999050 1010654 964785 1070904 2272977 2386667 1394352 1177917 793133 773512 948752 951352 996189 1006444 1024834 1038589 1161299 1170518 5263744 5436170 39.45 70.8 1
09:33:30 2024-01-24 716573 709443 223938 219939 365478 374230 402815 399907 241228 241086 302781 307278 343762 348954 4451948 4734066 6817299 6669425 1229959 1257905 332985 293222 315455 317132 369632 359827 353219 355085 236178 238461 761097 709924 1632674 1567337 491945 486217 718608 723594 908916 889354 948852 952741 984772 1000719 968391 1080424 2280183 2399514 1398119 1175316 788291 777236 955550 948347 989813 1000710 1037805 1047052 1162944 1158059 5201666 5441659 39.45 70.8 1
09:33:31 2024-01-24 716459 707338 224447 218883 369420 376147 399782 400473 241228 242105 300909 308499 343762 347683 4448936 4796742 6854600 6593231 1203306 1254338 333689 293222 318878 315188 370918 363141 354789 355963 238523 240290 746369 713092 1598716 1546592 488204 487598 710409 717346 917209 886833 938280 950039 993888 1010800 964243 1069669 2274948 2384975 1392469 1173643 790878 772606 947407 947311 999059 1009095 1026226 1039966 1160496 1167175 5258099 5426798 39.45 70.8 1
09:33:32 2024-01-24 714175 708910 223943 220630 366871 375291 402779 400190 241228 240304 302781 308424 342456 350947 4451948 4736692 6826624 6654511 1223092 1257905 332697 293626 315203 317587 373065 359719 355867 355263 236734 237864 757769 707746 1604129 1562889 490549 485529 718572 723483 908004 887999 948926 951388 988127 1000647 968465 1081306 2278220 2399983 1396235 1174479 788291 776686 955550 948655 986969 1000747 1035589 1049055 1161299 1156350 5199072 5432294 39.45 70.8 1
09:33:33 2024-01-24 714535 703322 224034 219943 369117 375319 399747 400473 241193 241086 302825 310623 343211 346664 4451948 4808424 6854600 6617291 1206904 1259361 332805 293009 318958 315779 374121 364030 355076 355762 236639 240735 742912 712075 1611248 1546105 487552 485292 710871 719495 914363 890489 942344 950039 996814 1010800 963826 1070984 2272188 2379928 1371835 1177043 793133 772058 947407 952027 998077 1006444 1024729 1038756 1161299 1171907 5252485 5436170 39.45 70.8 1
09:33:34 2024-01-24 717118 709406 224447 219939 365514 375055 402779 399907 241935 241086 304300 306813 343480 348148 4451948 4727313 6829550 6673782 1222144 1257831 332805 293904 317240 316991 369920 360443 354317 354339 236508 239236 757871 705726 1603664 1567677 491002 485529 717081 719495 910655 885360 946908 952064 984772 1000683 972674 1078120 2284231 2402272 1400002 1174479 789981 778373 955923 947237 989813 1000710 1037805 1047897 1162143 1156350 5211072 5441659 39.45 70.8 1
09:33:35 2024-01-24 716348 709406 224411 219600 369975 375883 400344 400473 241228 241086 301578 310152 343797 347437 4448936 4804862 6870143 6621961 1209250 1254338 333689 293222 315600 315699 374916 360515 351835 355619 236178 239484 743227 716900 1609700 1540017 487735 485328 710944 721268 915226 886943 941673 950039 996072 1009372 963415 1069626 2270573 2384975 1394352 1179593 793133 771511 948752 952027 996189 1006444 1025496 1038700 1162981 1170518 5252485 5431579 39.45 70.8 1
09:33:36 2024-01-24 719187 709447 224411 220273 365549 375319 403098 399343 241900 241086 304695 306848 343762 348673 4449819 4701770 6801252 6640401 1215233 1255706 331153 294189 315491 316176 373102 362627 355579 355853 236143 239078 744617 705941 1603729 1557634 487735 483473 715559 716330 909210 893063 947503 944556 986974 1006417 972674 1077460 2281460 2390215 1366009 1164331 787729 774800 950136 943457 990519 1010791 1035589 1040960 1151289 1161377 5175458 5418974 39.45 70.8 1
09:33:37 2024-01-24 712001 707378 228211 219600 367709 374195 404361 401039 241159 241595 303832 308499 343480 350357 4449339 4801564 6879764 6612179 1217274 1256265 333689 292117 318951 315699 373102 360443 354033 355370 235778 240054 739550 713092 1592145 1552540 491246 484157 710445 722053 913242 885481 943688 955659 992691 1001697 964785 1075887 2281460 2370032 1383622 1179593 786045 772136 956601 952027 992663 1002396 1030661 1047836 1166390 1162188 5224348 5428421 39.45 70.8 1
09:33:39 2024-01-24 719711 703322 223938 220630 366320 375055 403868 403315 242401 240289 304331 308319 343621 348632 4449748 4757017 6882864 6640503 1200842 1254338 332677 292294 315564 318326 369920 360032 354862 356476 236108 238111 740447 705222 1596000 1553643 489158 486390 713535 717456 913058 889164 942344 947274 990583 1009697 968539 1069334 2272188 2409176 1438270 1170308 793133 776100 946277 946566 999059 1009363 1029193 1040041 1160496 1163539 5250595 5415200 39.45 70.8 1
09:33:40 2024-01-24 710487 710155 223051 220383 368565 376319 403868 399234 242575 240162 302603 310410 345396 349658 4442596 4750237 6812446 6649766 1226745 1257905 332985 293009 314975 316689 370918 359827 353219 354872 236874 238041 748173 709774 1632674 1558457 490549 485529 717627 722567 907361 885481 949690 953418 986974 1000683 967778 1082113 2278220 2390789 1398119 1175316 789417 774967 954871 948655 986969 1000710 1035589 1047052 1162121 1158095 5204983 5439601 39.45 70.8 1
09:33:41 2024-01-24 717358 709411 224569 219649 369866 376304 402726 401570 241762 240944 300909 310370 343762 347683 4452111 4806001 6863926 6612554 1201631 1256120 333454 292740 318428 315188 372838 362590 354361 355406 235743 240566 744341 710278 1601658 1548139 488464 483892 710445 718203 917172 892166 939590 949365 995449 1012230 968502 1069452 2276621 2388478 1372529 1173643 790878 774251 947587 950002 996189 1007939 1025496 1038663 1162143 1170518 5265478 5435150 39.45 70.8 1
09:33:42 2024-01-24 715385 710422 224533 219951 365335 374159 403098 400473 241228 241086 304511 307278 343451 348673 4446359 4717935 6805818 6649766 1219893 1256265 331977 292201 315564 316140 369920 360407 355830 354339 236508 239114 743227 703713 1625417 1567677 490549 484500 715559 719495 909365 889605 946120 950039 984113 1000756 972674 1078925 2284231 2399983 1374378 1173369 787873 778410 955246 946566 990381 1000747 1038545 1050420 1164452 1158709 5200357 5434975 39.45 70.8 1
09:33:43 2024-01-24 712433 707338 224569 219939 369413 376016 403026 401039 241193 241086 301861 310623 342964 347663 4451948 4817670 6859040 6612305 1206778 1257905 333220 293222 315564 314932 372065 360515 353861 355085 236143 240228 753643 713092 1591393 1540017 487772 485690 710445 719495 915876 886833 941003 950039 996072 1011514 964099 1069663 2274948 2383284 1413160 1175316 792005 778167 947407 950866 998297 1008763 1026466 1042901 1165448 1168799 5254285 5422928 39.45 70.8 1
09:33:44 2024-01-24 719196 710418 224447 219939 365478 375355 402815 399343 241693 241086 303506 306813 343832 350947 4442596 4694889 6798648 6640401 1218458 1254338 332013 292775 315564 320218 369920 360443 353255 354055 236508 239520 743227 703713 1631510 1567677 490549 484500 715052 719495 908078 889568 946120 950039 984809 1006489 973365 1078945 2282329 2404022 1392469 1165160 787873 780879 955757 946143 992593 1011469 1035402 1045922 1152887 1163022 5170612 5423365 39.45 70.8 1
09:33:45 2024-01-24 712421 703359 228372 219802 367128 374230 402779 400473 240789 241086 304029 308711 342731 348184 4442596 4821101 6835950 6612179 1213799 1254338 332409 292117 317421 315919 372838 358779 354361 358400 235943 239520 750824 711061 1656020 1549237 490898 485292 711410 722325 915876 884226 942069 955113 993925 1006489 962878 1075887 2272188 2396102 1450987 1187962 792241 774251 952124 952630 995458 1003068 1026263 1041734 1171363 1163771 5276685 5411576 39.45 70.8 1
09:33:46 2024-01-24 723025 708414 223785 219978 367718 376483 399782 399076 241969 240917 301861 308746 342731 346627 4442596 4722667 6840402 6640401 1213423 1254338 331708 293420 315527 316140 372838 362663 353861 353241 236674 239317 755933 709037 1604815 1561779 488464 484500 716529 717456 908041 892166 948214 946603 988838 1006453 975295 1078811 2287960 2397031 1381773 1163280 787930 778662 952528 942788 990519 1009363 1038047 1045464 1152923 1159734 5166910 5415200 39.45 70.8 1
09:33:47 2024-01-24 711342 707301 224885 219224 368526 374159 403062 400473 240755 241086 301543 308676 343175 348673 4439571 4802343 6836357 6621746 1211768 1257905 333924 292294 315564 315664 372838 359285 354361 356440 235908 239246 750824 711809 1627667 1549237 490549 485976 711960 723080 915835 885481 940963 955341 996033 1008735 963752 1075593 2273668 2390029 1408602 1187176 793133 774800 950099 954260 995917 1003105 1026189 1043218 1173764 1166277 5295721 5430671 39.45 70.8 1
09:33:48 2024-01-24 719876 707333 223938 220251 367423 377651 401304 397025 241900 240472 302249 308640 343211 346065 4442739 4725208 6835950 6612104 1213423 1254338 331403 294189 315527 316105 372539 360479 351835 353206 237147 238743 746007 707746 1591991 1558457 487662 484157 715559 718400 910177 894429 949112 948200 989804 1010239 971071 1075700 2281460 2395881 1378718 1163280 790135 777004 950099 943778 992630 1013099 1035589 1041660 1152923 1160555 5170612 5411651 39.45 70.8 1
09:33:49 2024-01-24 712852 708110 224605 219224 367713 374159 403062 399343 240663 241086 300909 308676 342696 350302 4445909 4779310 6813195 6617023 1209175 1257905 333924 291779 317385 315188 371176 360370 355615 355085 237009 239484 740447 712830 1594823 1553205 492571 486107 711886 723540 913242 884078 942195 956812 995437 1005686 964785 1072788 2274021 2379854 1413126 1182955 790545 773628 952838 950002 994777 1001688 1026263 1043998 1171091 1163008 5286316 5430671 39.45 70.8 1
09:33:50 2024-01-24 718339 703313 223310 220251 366285 374159 401021 399307 241900 240304 303758 308640 343486 346065 4445909 4731927 6835950 6631124 1209963 1253883 331439 294189 315455 316105 372539 360479 351835 353206 236839 238795 756462 709413 1594823 1557163 488204 488290 717553 718254 912855 892526 946383 944520 989071 1013108 974057 1077061 2275421 2404399 1413160 1168275 790545 777236 947407 945470 994777 1011952 1032495 1038446 1155498 1163022 5229605 5427503 39.45 70.8 1
09:33:51 2024-01-24 712507 708869 224406 219224 368826 374123 403150 396952 241193 241595 300909 309612 342731 348779 4439571 4762316 6762075 6621746 1231191 1254338 330902 293420 315311 315153 374916 362737 355327 355816 238692 239307 750176 715904 1594185 1555852 490651 484806 715288 722567 910655 885481 949012 953651 991951 1001697 965648 1082046 2279471 2376771 1356146 1175316 786045 773702 956601 950002 989776 1003105 1029525 1050553 1162944 1160484 5216750 5426798 39.45 70.8 1
09:33:52 2024-01-24 719711 706396 224569 219917 365514 374195 400942 401606 241124 240538 303721 307278 343486 348495 4440137 4757017 6892869 6626395 1194838 1254301 333780 292046 318137 317847 371941 364943 354826 355762 237344 239343 748006 707746 1621823 1553643 489158 483856 712466 717236 918319 889164 940929 947274 995449 1012230 968502 1066203 2275421 2409176 1371835 1171974 793133 774967 949425 947200 1000480 1010791 1030661 1039966 1160496 1163503 5258099 5403935 39.45 70.8 1
09:33:53 2024-01-24 710487 709147 223310 220630 368826 375557 401013 399343 242644 240100 301825 310587 343502 349273 4445765 4764828 6789323 6645731 1233597 1257794 331547 294011 315311 316035 374916 360262 354826 355889 237206 239078 748786 713092 1637875 1557634 490651 485873 715559 722567 910252 885481 947584 953651 990546 1000611 965648 1080462 2281460 2375768 1364146 1175316 787729 774800 955550 950002 986969 1000638 1031028 1047798 1162121 1161377 5211072 5435338 39.45 70.8 1
09:33:54 2024-01-24 721694 703295 224573 219526 365514 375883 400942 400473 240755 241765 302285 306463 343726 348212 4448936 4757017 6879650 6621961 1204206 1255780 333274 293044 317949 315153 371438 362590 353861 354304 238017 239944 744919 712307 1602392 1549237 489010 483856 710445 717112 916973 890866 939590 947274 995449 1011514 967741 1068857 2272188 2393731 1398119 1171974 791675 774800 948936 948618 999022 1006444 1026189 1040708 1161319 1167175 5258099 5417149 39.45 70.8 1
09:33:55 2024-01-24 713014 707301 224253 220745 365478 375026 401859 399343 241159 240135 304516 308174 342217 349805 4445909 4721396 6801851 6640825 1220761 1255392 331708 293009 315527 316105 371868 362482 355364 354020 236108 239078 743227 703713 1606195 1562079 489158 484500 715052 717383 908041 889238 948177 945895 987672 1006417 974057 1078998 2284707 2395436 1416998 1163243 787167 777199 953515 943457 991925 1011237 1035589 1041799 1152106 1160555 5169479 5417426 39.45 70.8 1
09:33:56 2024-01-24 712001 703327 224569 219565 367673 374159 403098 400473 240755 241595 301825 308711 342696 348673 4446359 4774207 6801172 6626395 1217274 1258464 332805 292201 318028 315188 373102 360407 355867 354268 235544 239520 743778 713092 1604107 1549237 491002 484500 711141 719495 913242 887999 945034 955452 993395 1003114 964785 1075887 2279471 2377454 1486294 1180433 788291 772606 955550 950002 994777 1001688 1030661 1047523 1167217 1163771 5256198 5411688 39.45 70.8 1
09:33:57 2024-01-24 718929 703246 223781 220630 366613 374195 401588 401039 241228 240094 304732 308429 343515 348202 4449748 4762243 6891902 6640834 1200842 1252486 332374 292902 315275 318801 371751 359924 354361 356440 236108 238005 750914 705222 1589217 1556248 489158 486733 715559 719495 914363 892240 945034 947274 991988 1009697 972674 1072751 2275421 2409176 1408602 1168645 793133 778373 946277 944520 998313 1011505 1031761 1038446 1160496 1163503 5250595 5411688 39.45 70.8 1
09:33:58 2024-01-24 710487 708647 223781 219943 369368 373598 404440 396736 242774 240801 302142 310445 345604 349411 4455579 4762243 6801068 6645139 1223845 1257012 332985 293009 314975 317132 372539 359285 354862 354268 236473 237970 748173 707746 1640025 1561779 491246 485873 717627 723080 906683 887999 950369 952741 986937 1000683 968465 1082076 2279839 2397581 1398119 1175316 790135 775003 955550 948618 986969 1000710 1035589 1047798 1162084 1158059 5194970 5432294 39.45 70.8 1
09:33:59 2024-01-24 714364 709914 224389 220004 369650 376304 402726 401002 241090 240944 303869 310881 343585 346482 4445909 4811722 6864373 6612546 1205022 1254338 333689 292945 315564 314932 372029 360515 353861 355370 236108 239449 743227 714854 1584184 1544397 488464 483856 710445 718713 917172 889568 939590 950039 996867 1012230 967055 1069452 2276621 2386742 1374378 1171974 790878 773702 947067 950002 996189 1008651 1024766 1038663 1162143 1170518 5252485 5437921 39.45 70.8 1
09:34:01 2024-01-24 717592 709401 224537 219916 365371 376355 403202 399726 241055 241086 304732 306564 343451 350302 4442739 4708556 6796392 6626395 1213461 1252101 331439 292598 315600 315919 369920 360479 354862 353241 236108 238005 754520 703713 1616146 1562079 489158 483473 715052 717383 908041 892989 947466 946566 987636 1006453 974057 1077354 2284231 2402346 1404475 1165990 786606 778410 954192 944799 989813 1007939 1035589 1044035 1153789 1158095 5170612 5427735 39.45 70.8 1
09:34:02 2024-01-24 708829 709415 224533 219425 367498 375291 404404 401606 241159 241086 304695 308711 342421 350910 4436958 4788662 6801087 6617023 1220761 1254338 331977 291762 318064 314493 373102 360117 353750 354268 235414 239484 748629 712584 1589278 1549237 490549 484157 711687 719495 913242 885481 944361 953651 993395 1003114 964099 1075121 2277845 2375768 1422035 1177917 787729 772058 955550 950002 993330 1000273 1029193 1050103 1167861 1165379 5259880 5424060 39.45 70.8 1
09:34:03 2024-01-24 718339 703246 223310 220286 366613 377156 401406 400473 242237 240058 302285 308174 343345 346664 4433783 4754914 6863926 6612142 1201653 1254338 333689 292294 314939 318580 369920 362721 351871 356190 236178 238005 746802 705222 1593219 1553643 489158 486390 715559 719495 913062 892113 945034 947274 990583 1009697 972674 1074355 2272188 2409176 1369987 1168485 793133 777823 946277 944446 1000433 1011663 1034972 1039854 1158667 1166051 5240961 5403935 39.45 70.8 1
09:34:04 2024-01-24 710487 710155 224182 219715 368857 374159 401013 396700 242168 241086 300909 310117 345822 349273 4439571 4756383 6791537 6645139 1227625 1257012 332985 293009 314939 316618 373102 359321 354862 354304 236874 238005 746802 709774 1597195 1558457 490549 485873 717118 722567 906683 885481 950369 952976 986239 1000647 968465 1082076 2274985 2390789 1398119 1175316 790135 776893 956872 949855 986969 1005947 1035440 1047611 1164547 1160427 5194243 5430671 39.45 70.8 1
09:34:05 2024-01-24 718614 703363 224569 219075 367718 375919 401588 399343 241159 241765 302788 308209 343726 347719 4439571 4778223 6864813 6603059 1199922 1254338 332985 292054 318392 315793 372013 360515 353861 354836 235180 239856 751488 708762 1596752 1549237 488464 483856 710445 718166 917172 891534 938885 948692 995449 1012230 968465 1069537 2274996 2389955 1398119 1172659 791675 774800 947743 950190 996116 1008799 1026189 1038700 1161299 1170518 5250595 5435263 39.45 70.8 1
09:34:06 2024-01-24 715554 707338 224289 219622 365186 374159 402177 397061 241159 240882 302745 306778 343762 348148 4442596 4727313 6831003 6640401 1219893 1254338 332715 292201 315564 316875 369920 359827 355830 354304 236108 239114 743227 705726 1595049 1567677 491596 484843 715559 719495 910655 889568 946082 950039 984809 1000683 974786 1081934 2287217 2397544 1400002 1170987 787729 779215 955513 944128 989073 1000747 1038545 1047343 1155461 1158059 5170612 5415097 39.45 70.8 1
09:34:07 2024-01-24 708474 703286 223938 219259 367446 374231 400715 400473 241159 241086 301367 308676 341704 349264 4436406 4815260 6845275 6588645 1210226 1254338 332985 292259 315600 315919 371994 359863 351835 354836 235778 239484 741837 715131 1597762 1540017 488464 487487 712994 721029 915876 885481 941673 954625 996069 1011672 963303 1071875 2272043 2379743 1436601 1182038 793133 772334 950099 954260 996152 1003105 1027108 1041734 1169592 1166314 5273143 5422928 39.45 70.8 1
09:34:08 2024-01-24 721485 707369 223781 219943 367165 375883 401013 396952 241193 241086 301825 308676 343486 347437 4433244 4692295 6798648 6602640 1213461 1253412 331708 293364 315491 315699 372013 360479 354862 353772 236108 238911 743227 703713 1630502 1558457 488464 483473 715559 718400 910467 894336 949728 947526 989101 1009227 971108 1077310 2284707 2393620 1371456 1161022 789981 774967 950136 943943 991887 1012184 1035589 1043089 1152923 1161377 5177455 5413563 39.45 70.8 1
09:34:09 2024-01-24 712507 703322 224253 219259 367423 373896 402213 399907 240420 241086 302611 308424 342731 348148 4442596 4801137 6835950 6602752 1206553 1254338 333924 292188 315410 315188 372013 358203 354361 358146 235778 239281 740447 710790 1655189 1552100 491135 488290 712429 723594 917141 884115 940505 955452 996143 1008809 963415 1075121 2268473 2387132 1458966 1184641 795533 774616 950136 952704 996189 1000710 1026263 1041734 1171363 1165594 5278772 5422928 39.45 70.8 1
09:34:10 2024-01-24 722511 703354 223781 219789 367165 376448 401588 396759 241193 240713 302862 308711 343246 346627 4433244 4704149 6807973 6626395 1213461 1254338 330974 293364 315491 315664 372838 362627 355364 353241 236143 238998 753643 706735 1629954 1558065 487588 484843 716492 717377 909173 893073 946082 945895 987402 1006489 973835 1078998 2281460 2383091 1381773 1161022 787167 774930 950136 940782 990482 1010791 1035589 1044003 1151289 1159734 5161126 5413563 39.45 70.8 1
09:34:11 2024-01-24 712889 703322 224569 219228 367459 374159 402779 399343 240789 241086 301599 308676 342696 348148 4433244 4802343 6826624 6602677 1211805 1254338 333924 292294 317421 315188 372575 361707 355327 356226 237849 239378 740447 711300 1645789 1553205 491945 488290 712466 723594 915876 884226 943058 956738 996217 1007948 964009 1075738 2270573 2383351 1454976 1184641 790878 774251 950136 952027 995917 1003105 1026263 1043292 1169672 1167175 5282542 5435263 39.45 70.8 1
09:34:12 2024-01-24 721485 707374 223310 219947 366613 377959 401588 397025 241935 240339 303328 308244 342696 345576 4433244 4716759 6816910 6621670 1217274 1252523 331153 293260 315239 318551 372539 360370 354325 355889 239098 238937 769850 709774 1605126 1561779 488811 483473 715559 718400 908004 892166 947540 947274 989804 1006489 974057 1075786 2281460 2392484 1379924 1161848 786745 776649 952161 943457 990482 1010791 1035589 1041739 1152106 1160555 5158697 5405848 39.45 70.8 1
09:34:13 2024-01-24 711305 708146 224253 219263 367718 374195 402779 399907 240698 241086 302825 308676 342731 348148 4439571 4794259 6826624 6622028 1212160 1256938 333888 292188 315455 315558 373324 359141 354826 355798 235708 239078 749415 711457 1676042 1555417 491246 485292 710445 723483 915468 884226 941003 955113 993961 1007948 961405 1072788 2268960 2390215 1436601 1184641 792005 774251 950136 952704 996189 1002396 1026263 1040956 1170135 1164739 5278772 5415200 39.45 70.8 1
09:34:14 2024-01-24 721485 703354 223624 219294 367165 375883 399747 396988 241228 240713 302825 308209 343246 345540 4433244 4704149 6819794 6631353 1215346 1256288 332805 293491 315275 316956 372013 360407 351835 354339 238692 238461 751566 706735 1588538 1554042 488204 487598 716610 718475 910655 892166 945034 946640 989808 1009661 972674 1075887 2274985 2399983 1436601 1168275 790878 777272 947407 944520 992663 1009652 1034078 1041601 1155498 1161377 5192230 5423651 39.45 70.8 1
09:34:15 2024-01-24 711342 703359 224411 219071 368307 374195 404404 397097 240755 241765 301614 308711 342731 349769 4439571 4752643 6771604 6621960 1228983 1254338 330705 293875 315275 314932 374651 361964 354862 353241 236143 239520 746007 715904 1587262 1553643 489600 483473 715288 721541 910655 885481 946082 953687 991988 1001697 965648 1078120 2279471 2366267 1376902 1175316 786045 772606 956601 950002 989813 1000638 1029525 1050778 1164702 1162092 5214970 5422928 39.45 70.8 1
09:34:16 2024-01-24 720152 703286 227947 219943 365514 374230 400379 399520 241159 241287 302533 307743 343246 347719 4440250 4765708 6889784 6612142 1194838 1253920 333924 292259 318131 316653 369920 360262 355364 356476 235943 239520 753643 705726 1603220 1552540 489158 484915 711483 717420 915728 892166 941003 946603 993395 1012230 970603 1068068 2272188 2409176 1385006 1171974 793133 774419 947407 946566 999059 1010791 1029525 1039966 1160496 1163539 5241203 5413563 39.45 70.8 1
09:34:17 2024-01-24 709983 709188 223158 219978 368857 373634 400978 397097 242272 240339 304263 309617 344520 349548 4439812 4735537 6801441 6631088 1219604 1254338 332481 292740 315419 316875 369920 359357 353219 354304 236285 238946 743227 704719 1611299 1565455 490549 484843 716573 719495 910655 884109 946436 950039 984845 1000719 972674 1079730 2281460 2399983 1400002 1168645 787873 778410 955550 943146 989813 1000747 1038545 1047052 1160496 1154681 5182067 5405848 39.45 70.8 1
09:34:18 2024-01-24 709983 703030 223938 219259 368821 375026 401442 400893 241693 240766 301719 309975 341599 346518 4439812 4808424 6846910 6593608 1207525 1254338 332985 292330 315564 314238 371769 360515 351871 354339 235943 239114 740447 714344 1583199 1540017 487772 484986 710445 719223 915226 888272 941003 950039 996814 1010800 962123 1071224 2270573 2384975 1418917 1175316 792569 772606 947407 950002 996189 1008651 1025496 1038700 1161262 1170518 5250595 5419480 39.45 70.8 1
09:34:19 2024-01-24 715011 709415 224074 220097 367243 376089 402070 396952 241090 240739 302674 306638 343070 350228 4433244 4688153 6781840 6621670 1212594 1255706 331977 293776 315564 315664 369920 360515 353219 353241 236143 239114 743227 703713 1636984 1563616 489158 484500 715559 717420 909365 892391 948889 947311 989108 1006453 972009 1078120 2284231 2402459 1401885 1165990 787167 778373 954192 944128 989813 1007939 1035589 1044868 1153826 1160555 5158697 5414454 39.45 70.8 1
09:34:20 2024-01-24 712359 709406 224564 219732 367610 376355 405766 400610 240986 241416 301754 308640 343211 350550 4436531 4774207 6800974 6602988 1213611 1257905 332949 292188 318282 315188 373629 360370 353998 354268 237344 239449 749415 713092 1618316 1551438 491945 484843 712193 722567 913242 885481 945034 955753 994805 1003114 964785 1075887 2277845 2380151 1401885 1180433 788291 773153 955550 952704 996189 1001688 1029193 1048348 1168008 1163835 5259592 5425731 39.45 70.8 1
09:34:22 2024-01-24 717489 708401 223759 220418 366950 374159 401588 399343 241900 240058 303895 308640 342661 346591 4430651 4748157 6863926 6631205 1200842 1254338 333924 293186 315197 318551 372013 362721 353861 356440 236839 238005 745431 705222 1588638 1555852 489158 486769 716573 719495 913713 888498 946383 948618 990546 1009661 973365 1075517 2272188 2409176 1375533 1165990 793133 778373 946277 944446 996189 1010077 1032495 1040922 1159419 1165934 5237212 5414628 39.45 70.8 1
09:34:23 2024-01-24 710376 709079 223943 219224 368853 374123 403831 396952 241159 241015 301331 309647 344665 349126 4436531 4758035 6770672 6631124 1230107 1254301 332949 293634 314460 316140 373629 359249 354862 354304 236874 237970 751566 710790 1588037 1558457 490549 486217 716573 723594 907325 885490 950369 955452 987636 1000683 967055 1082076 2278220 2383351 1398119 1175316 787873 774800 955550 949965 988934 1005800 1037306 1046986 1165411 1162222 5193663 5422928 39.45 70.8 1
09:34:24 2024-01-24 716504 706253 224038 218848 368785 376412 402156 400190 240952 241622 300627 308424 343211 346627 4436531 4778223 6836357 6593572 1202562 1254338 332913 292294 318355 314678 373102 360515 353861 355085 235414 240228 741483 710785 1596080 1544397 488428 484573 710445 719495 917172 891497 939553 950039 993888 1012230 967741 1069620 2272188 2388361 1396235 1172808 790545 775995 950287 951544 999022 1008799 1025679 1044391 1167661 1170441 5233727 5421292 39.45 70.8 1
09:34:25 2024-01-24 719435 707338 223938 219565 365371 375283 402177 399307 241193 240846 303685 306743 343486 349769 4430205 4680401 6779997 6640503 1215271 1254338 331977 293364 315491 316105 369920 360370 355830 354304 236108 239078 741837 703713 1644772 1567677 491246 484843 715559 719495 910655 890866 946082 950039 984772 1000756 973365 1078888 2281460 2396807 1376226 1169946 788291 780324 955550 946143 991888 1010230 1038047 1044746 1154606 1160555 5171428 5407768 39.45 70.8 1
09:34:26 2024-01-24 709332 703286 224253 219263 367718 374760 403717 401322 241159 241051 305483 308676 342147 349805 4433244 4803239 6826624 6621746 1210338 1254338 333924 292117 315600 315849 373102 359285 354862 356440 235908 238939 740447 711809 1631788 1552540 491246 486012 712466 723594 917178 885481 942344 955304 993961 1008623 962805 1075711 2276221 2404649 1432689 1187176 792808 776548 951679 952593 996189 1002396 1029193 1047343 1174694 1168160 5284476 5421292 39.45 70.8 1
09:34:27 2024-01-24 718619 703282 223781 220286 367423 374195 401588 399307 242644 240467 303721 308424 342696 346101 4433783 4745401 6845275 6631124 1207914 1252486 332445 293186 314975 318551 373102 359960 351835 355370 236839 238743 752956 706735 1598854 1556248 487735 486390 717081 719495 913062 889201 945373 947452 995449 1015707 975842 1075900 2275833 2413645 1382346 1170987 793133 777236 946277 945859 1002298 1012221 1033607 1038446 1161319 1167705 5229883 5388436 39.45 70.8 1
09:34:28 2024-01-24 710478 707333 223274 219912 368826 373896 400978 397025 242272 241051 302788 310117 342992 349521 4433367 4746997 6801252 6631124 1223092 1254338 332949 292740 314496 317132 372802 359285 354862 354304 236946 237970 756398 707746 1599960 1561779 491549 486217 718645 723594 910177 889926 951799 955452 989804 1005956 968354 1085181 2280703 2397581 1398119 1173643 790135 779215 955550 948618 986969 1000710 1038470 1049331 1162143 1158059 5185784 5417426 39.45 70.8 1
09:34:29 2024-01-24 714028 703025 223938 219754 369373 374195 401588 399907 241124 240882 300873 310117 342696 346591 4439571 4804974 6845275 6593527 1205619 1252523 333454 292188 315564 315223 372029 359827 351835 355370 236108 239281 752234 717178 1605304 1540017 488902 488983 714456 723483 917141 889262 942195 952630 999050 1009191 964785 1071187 2270573 2387705 1400002 1181273 793133 771511 950287 954736 998313 1000710 1029193 1041822 1169703 1167138 5261863 5415200 39.45 70.8 1
09:34:30 2024-01-24 721485 703286 223310 219912 367165 376147 400978 396988 241193 240677 302788 308209 343451 347683 4433367 4683023 6779997 6626655 1215151 1253846 331942 293186 315527 316140 372013 362298 355364 353737 236143 239114 743227 705350 1614723 1566086 487552 485873 717590 717888 911115 894590 950444 945859 987636 1009372 972674 1080119 2281460 2394182 1367824 1160514 788291 775003 950136 944799 990482 1011952 1035552 1040179 1152923 1161377 5167799 5392315 39.45 70.8 1
09:34:31 2024-01-24 710487 703025 224253 218883 367713 373896 404404 399907 240755 241086 303947 308711 342696 350947 4436531 4767400 6803574 6607651 1210038 1254338 333924 291779 317311 315188 372838 359285 355830 357910 238017 239572 749415 711300 1593466 1553205 492645 486907 713205 723594 915189 884853 942344 956738 998341 1006417 964785 1072788 2276584 2386928 1420951 1183798 790545 773702 952838 950002 996189 1002396 1028459 1043255 1171363 1164703 5286316 5413563 39.45 70.8 1
09:34:32 2024-01-24 719329 703318 223781 219873 367093 375283 401588 396988 241228 240823 302825 308209 342696 345576 4430205 4707493 6817299 6612367 1215422 1250674 331439 293384 315239 318551 371832 362337 353825 355853 238354 238937 744617 707746 1603558 1562503 489158 484843 715559 717383 911115 893433 948852 947274 987672 1008478 971972 1077317 2284707 2395324 1381773 1162675 787167 776649 952838 944799 990519 1011505 1035589 1044844 1152677 1161377 5156674 5396309 39.45 70.8 1
09:34:33 2024-01-24 710487 706811 224569 219005 367718 374159 402779 400473 240755 241086 301578 308676 342696 350910 4423995 4783586 6803849 6574396 1212707 1258464 333190 292152 317276 315558 373065 359683 355867 355762 237344 239104 748006 710790 1617394 1549237 493775 486833 711960 723594 915876 885493 942232 956468 993888 1006417 962841 1074062 2272188 2388361 1420951 1184641 791730 774251 952161 952704 996189 1003892 1026263 1043255 1171363 1167138 5278772 5412026 39.45 70.8 1
09:34:34 2024-01-24 721417 703322 223938 219754 367129 375847 401588 396628 241193 240339 301790 308424 342696 345540 4421164 4734951 6845275 6640825 1207769 1253995 332571 293044 315311 318892 371941 360370 351835 354304 236874 238743 765465 707240 1596190 1556248 487735 486390 717590 718475 911947 892166 944702 946603 991137 1012230 974057 1075887 2272188 2403389 1415079 1165990 790878 777272 947587 943073 994777 1012221 1034041 1039225 1155461 1163022 5220477 5413287 39.45 70.8 1
09:34:35 2024-01-24 710487 707115 224253 219336 367749 373563 400978 396952 241159 241595 303291 308711 342696 348212 4433367 4763314 6774697 6626654 1231076 1257794 331028 293420 315527 315188 371733 360370 354498 355889 236839 239043 749415 713092 1619642 1556248 489158 485529 715559 723080 909365 887999 948177 953724 991988 1003114 967055 1080499 2279839 2375084 1381115 1175316 786045 774800 955550 950002 988934 1003105 1031724 1050080 1162944 1163846 5197953 5415200 39.45 70.8 1
09:34:36 2024-01-24 718577 706405 224569 219224 365514 375020 400379 401039 240386 241086 303758 306848 343246 348508 4427440 4770802 6840300 6588458 1202562 1253448 332949 292866 318733 314203 373065 360479 353861 355334 237680 240228 731798 709037 1608232 1544397 488464 485997 710445 717420 917209 890829 939590 950039 995332 1012230 967055 1066513 2275421 2384975 1396235 1171974 790878 774529 947407 947274 1000480 1009363 1027842 1040708 1160496 1167211 5244947 5404198 39.45 70.8 1
09:34:37 2024-01-24 711547 703322 223938 220282 366578 374760 400661 397061 241124 239524 302533 307743 342992 349548 4439812 4694450 6794504 6626771 1218158 1254264 331942 293364 315527 316956 369920 360117 353255 354020 236108 238708 744443 703713 1591668 1565455 491246 484843 715559 719495 910384 889715 946120 950039 984809 1000756 973365 1078962 2281460 2397180 1400002 1168485 787167 778410 954871 946256 989813 1006408 1038545 1044821 1155461 1158059 5167024 5415200 39.45 70.8 1
09:34:38 2024-01-24 708474 703291 224569 219565 367165 374231 400344 401460 240952 240801 304479 308429 342316 349411 4436741 4825595 6810609 6612367 1208275 1255780 332418 292223 315600 315188 372539 358203 354862 357656 235743 239484 740447 709774 1638181 1549237 491672 486012 712466 723348 915876 884853 942069 956468 993925 1006453 962841 1075887 2268960 2388361 1424864 1184641 791441 774800 950136 952704 996189 1000674 1027727 1044742 1170441 1167248 5271242 5413563 39.45 70.8 1
09:34:39 2024-01-24 721417 703322 223781 219697 367137 378496 402331 396542 241762 240570 303144 308464 343070 345919 4436531 4701568 6807973 6607389 1217349 1254338 330902 292740 315491 316140 372013 360515 354611 353241 236108 238743 754524 705222 1611505 1557352 488081 484157 715559 716838 909210 889238 947503 945895 989108 1006417 973365 1078229 2279471 2390141 1381773 1161022 787167 774930 952565 943457 990519 1011505 1035589 1044742 1151289 1160555 5154638 5409501 39.45 70.8 1
09:34:40 2024-01-24 714461 709651 224430 219512 367601 376355 402636 400363 240986 240908 303770 308174 342661 350054 4424309 4754779 6763522 6602939 1221994 1254338 330938 292981 317421 314678 373102 360117 355310 352183 235379 239856 750059 713092 1613605 1549237 489158 483473 711960 719495 911947 887999 945034 954095 993395 1002405 965085 1075887 2276221 2362876 1400002 1179319 786745 772058 955923 950002 992519 1001688 1029193 1047901 1166354 1160679 5219768 5413779 39.45 70.8 1
09:34:41 2024-01-24 718539 706400 224339 219802 365880 376355 403026 401322 241159 240304 301825 307278 343239 348302 4430651 4757202 6873363 6621746 1194018 1253412 332374 291557 317421 316176 369920 360407 354361 356440 235743 239258 746007 704719 1591003 1553643 489158 486012 712994 717420 915876 892166 942344 949365 992691 1009697 970603 1069626 2272188 2412595 1407258 1171140 793133 777003 946065 945859 998350 1010791 1031945 1038484 1162796 1165379 5235420 5406893 39.45 70.8 1
09:34:42 2024-01-24 711108 709415 223238 219530 368862 374159 400661 396700 241658 240304 300838 309647 341669 348248 4423892 4756383 6761346 6617023 1228946 1254338 330974 293222 315419 315223 371438 359285 354361 353241 236910 239281 748786 713092 1609012 1554747 490201 486217 715559 723080 909365 885490 949602 953724 991988 1000756 967055 1082113 2279839 2378529 1377548 1175316 786045 774800 955550 950002 989110 1004378 1035047 1051924 1166037 1164633 5203123 5424552 39.45 70.8 1
09:34:43 2024-01-24 718686 703255 224038 218743 367128 375283 400661 399343 240789 241693 300909 307528 343246 347400 4423892 4763088 6864813 6603091 1194018 1253412 332715 292054 318392 315664 369920 360443 353861 357349 235344 240228 751488 707240 1615239 1549237 489158 483892 711410 717420 917245 893433 940729 948692 993888 1012230 968502 1069663 2272188 2403389 1398119 1171974 793133 774653 951679 950866 998297 1009218 1026412 1041376 1162106 1172131 5243106 5415097 39.45 70.8 1
09:34:45 2024-01-24 715601 703322 223974 219294 365442 376016 402636 399349 241159 240713 303795 306778 342696 349805 4430205 4706040 6789323 6631582 1217865 1254338 332949 293186 315564 317796 369920 359827 353750 354304 236143 239114 743227 704719 1586682 1567677 491596 484843 716573 719495 910655 885986 948214 952064 988371 1000756 973365 1081150 2281460 2399711 1400002 1169946 787873 778815 958272 946143 991183 1008799 1039952 1046942 1155461 1158095 5163032 5396197 39.45 70.8 1
09:34:46 2024-01-24 709289 708139 224253 220031 367718 374231 400379 401039 241159 241086 305372 308460 341704 348742 4433244 4811652 6845275 6607591 1203045 1254066 333924 292598 315203 315919 373629 358239 351871 355406 236143 239114 746007 715131 1605828 1545944 490301 486769 712994 723080 915874 885481 941673 953687 993925 1009372 962805 1072528 2271357 2390327 1392469 1184641 792808 772495 951679 954021 999059 1000674 1027727 1043343 1174694 1169659 5269380 5417426 39.45 70.8 1
09:34:47 2024-01-24 721694 707342 223781 219259 367165 375919 401588 396988 241228 241086 301790 307426 342731 345540 4430205 4701843 6821765 6602677 1210038 1252523 330705 293044 315491 316176 372013 360479 351871 353206 236143 238743 744617 707746 1577454 1558457 487735 484623 715559 716330 909365 889238 948889 948420 991174 1010239 975295 1080502 2285159 2395153 1360562 1163280 787729 774930 952838 943457 992663 1013817 1038545 1044779 1152923 1162074 5141020 5388473 39.45 70.8 1
09:34:48 2024-01-24 711373 706253 224415 219224 367165 373896 402213 400190 240386 241086 300909 308676 342696 349805 4433244 4769958 6789323 6612367 1209799 1254338 333924 291370 317457 315188 369668 359321 353219 355370 235379 238743 740447 710554 1612962 1549237 491945 484573 711410 723594 915876 886285 943732 958137 996217 1009227 967534 1074934 2273781 2388361 1418995 1184641 789981 774067 952801 952704 995483 1003105 1028347 1043998 1173797 1164735 5273092 5413563 39.45 70.8 1
09:34:49 2024-01-24 718465 703322 223781 219943 367489 375319 401588 397025 241262 240304 303291 308429 342696 345576 4423892 4710988 6817299 6616747 1210038 1253448 330974 293222 315491 316176 372575 360551 353861 353511 236178 239114 744617 707746 1582499 1558457 489158 485251 717550 718400 911801 893993 948740 948875 989804 1008809 973254 1078722 2281460 2388218 1379924 1162675 788291 775040 952161 946143 993367 1009724 1035589 1043255 1152157 1160453 5168076 5404198 39.45 70.8 1
09:34:50 2024-01-24 711109 703354 228175 219596 367165 374195 402815 400487 240755 241086 301825 308711 342696 348184 4427047 4792965 6821765 6602939 1209183 1254338 331679 292089 317421 317652 372013 359321 354862 356476 236108 239149 740447 713341 1643395 1553205 492645 486625 713875 724624 918446 885523 942195 957825 996544 1009372 962805 1075712 2268960 2388515 1438557 1188022 792808 774800 952565 954058 996189 1000674 1029193 1044816 1171363 1167175 5273029 5422928 39.45 70.8 1
09:34:51 2024-01-24 720665 707374 224003 219943 367165 375883 400344 397025 241193 240713 301614 308244 343246 347191 4423892 4692295 6798648 6593268 1215422 1254338 331475 293222 315564 315919 373102 360226 355830 356861 238354 239201 753643 704719 1619631 1562503 488664 485529 716537 717745 908379 891240 948926 948692 990507 1008623 974570 1078962 2287217 2395881 1359881 1162675 787167 778373 952838 943457 993096 1012221 1037805 1044816 1152923 1163022 5149319 5413563 39.45 70.8 1
09:34:52 2024-01-24 710834 703327 224573 219259 367423 376581 402213 400190 240420 241086 303291 308711 342456 350412 4423892 4776766 6789323 6603129 1212669 1254338 333924 292259 317876 318551 372956 361964 355364 355798 237747 239140 752058 711300 1627239 1553205 491945 485292 711410 722289 918319 886020 942344 957183 995368 1008514 964243 1075887 2272188 2386780 1450987 1184641 791675 774251 952838 952704 996189 1003105 1026263 1044110 1170445 1167175 5261676 5413563 39.45 70.8 1
09:34:53 2024-01-24 719670 703359 223938 219943 367161 375619 401588 397025 241228 240339 301825 308460 342696 345576 4430243 4706716 6807973 6612554 1216404 1255743 330920 293115 315383 316513 372013 360370 354575 355853 238017 238602 744617 707250 1594383 1562889 490364 484317 715559 718713 909365 889967 948740 949365 989108 1006526 973424 1078888 2281460 2397143 1378075 1162675 786182 778410 952838 943457 990482 1010791 1035589 1044816 1152120 1160555 5155944 5405848 39.45 70.8 1
09:34:54 2024-01-24 709316 703286 224564 218974 367459 373039 402815 401039 240789 241086 301578 308711 342456 350947 4430243 4795496 6801252 6612554 1211767 1257185 331834 293364 317695 315523 373065 360262 353750 353737 235379 239520 740959 713341 1623313 1548308 490201 483473 714493 721541 914848 885578 944739 953687 993395 1003114 964927 1077354 2278220 2370720 1385471 1177694 787167 772606 957280 952704 992627 1000674 1029562 1047288 1166317 1163771 5212750 5400158 39.45 70.8 1
09:34:55 2024-01-24 716578 703259 223929 219978 365540 374195 401406 401039 241159 239595 302285 307743 342456 347719 4417999 4741186 6890371 6636015 1198296 1254887 333924 292294 315239 316653 369920 360443 355327 357910 236108 238041 755736 703713 1587962 1555144 489600 486769 716339 719495 913801 892166 943323 948692 992691 1009769 972674 1072825 2272977 2409176 1430732 1168645 793133 778410 946736 944556 996189 1010791 1034078 1038390 1158851 1162101 5222419 5400083 39.45 70.8 1
09:34:56 2024-01-24 712234 703354 223938 219259 368826 374159 401013 397061 241193 241836 303512 309647 343246 348495 4427440 4755909 6780956 6640933 1224149 1253375 332913 293186 317073 316956 373593 361964 354862 354304 239200 237864 742689 709774 1590197 1558457 491246 483856 717081 723594 908954 887999 951632 953651 988335 1000719 968428 1082076 2279839 2386667 1373684 1175316 788291 776452 955550 950002 989073 1000674 1035552 1047798 1163768 1162752 5185456 5411651 39.45 70.8 1
09:34:57 2024-01-24 716537 707402 223938 218852 368495 376147 401588 400190 241159 241765 303548 308676 346533 346299 4446160 4793759 6850109 6603002 1208635 1254227 333418 292945 315564 315884 374916 360407 351835 355085 236380 238743 741837 715131 1586272 1540017 488428 486012 711410 721029 915876 888096 942344 952064 996777 1010800 964785 1072438 2268960 2384975 1394352 1177880 792808 772606 948752 952704 999022 1008614 1026226 1040919 1162944 1172177 5239288 5421292 39.45 70.8 1
09:34:58 2024-01-24 715490 707301 224096 219908 365473 374159 402779 399307 241658 240766 304732 307211 343345 350191 4424304 4671580 6779997 6602752 1211752 1255780 331672 292803 315527 316140 372013 362298 355364 353737 236108 238743 743227 705726 1601956 1561779 489158 484843 715559 719495 909328 893433 948852 948655 989071 1006453 975444 1078925 2284707 2397143 1381773 1162675 787167 778373 952838 944799 991887 1012221 1037805 1044872 1152120 1161377 5154638 5411914 39.45 70.8 1
09:34:59 2024-01-24 712239 703250 224569 219662 367467 376852 405014 400820 241021 241657 304447 308535 342555 350440 4433476 4774207 6801365 6603030 1216409 1255392 331403 292188 318355 315188 371438 360081 355364 352923 235743 239484 739550 714111 1617177 1551621 490549 485186 714546 722567 911947 885481 947466 955753 994805 1003114 967741 1081801 2281460 2366230 1382349 1176013 786745 774251 959319 952027 991220 1000445 1032495 1046077 1166317 1163735 5208826 5422856 39.45 70.8 1
09:35:00 2024-01-24 720152 709074 224732 219802 366168 377424 403582 401606 241021 240908 302638 307567 343416 347683 4427479 4757202 6883517 6593193 1194018 1254338 333924 291849 318101 316105 369920 360479 354862 356405 237009 239484 748629 705726 1619401 1549237 489713 484538 713771 718401 917209 894066 942344 948655 993852 1009625 971293 1069589 2274958 2409176 1398119 1171974 794830 775003 950099 948618 999650 1012221 1029525 1039905 1162143 1167138 5253120 5420184 39.45 70.8 1
09:35:01 2024-01-24 712837 708405 223895 220524 367244 375823 404440 399271 241159 239560 302497 308676 344689 350044 4430205 4705198 6791537 6602640 1217967 1254338 331942 293222 315564 316140 369920 360515 353467 354801 236143 239078 744617 704719 1596844 1565183 491246 485529 716573 719495 910655 893433 950278 950039 990546 1009336 976683 1082039 2286333 2397581 1381773 1165160 788291 779550 954192 944799 993096 1012221 1038545 1047052 1154606 1165379 5155826 5414628 39.45 70.8 1
09:35:02 2024-01-24 712198 707903 225043 219530 367682 376245 402779 401039 240952 240801 303469 308676 342696 348184 4433367 4802437 6836357 6617023 1206516 1254338 333924 292541 317385 316176 372838 358203 354361 355905 238421 239484 741837 713341 1604567 1549237 491945 486733 712453 723594 917172 885481 942344 955753 996777 1010800 964785 1072788 2268687 2390215 1415079 1184641 792808 774800 952838 954736 999059 1005800 1030933 1047343 1171326 1169633 5273112 5421292 39.45 70.8 1
09:35:03 2024-01-24 721241 707075 223781 220004 367565 376412 402106 396988 242146 240677 303359 308424 343726 347400 4423995 4683023 6779997 6612367 1213686 1252486 331942 292945 315527 316140 372013 360479 353219 353985 236143 239078 743227 704719 1603807 1562889 490549 484843 715559 719495 910655 893433 950241 950039 990546 1009336 974805 1079693 2284707 2397031 1381773 1162675 788291 778925 955757 946031 995421 1014334 1038432 1045922 1155892 1164597 5178027 5407768 39.45 70.8 1
09:35:04 2024-01-24 714875 703291 224411 219036 368271 374159 403202 397025 241124 242105 303942 310290 342696 349521 4430205 4752073 6752309 6602726 1227744 1254301 329938 293875 315527 315793 371698 360407 354862 353206 236143 239484 741837 714621 1598773 1553643 490549 484843 714546 722567 911947 885578 947503 955753 994805 1003114 967055 1080462 2281460 2370720 1378718 1179195 787873 774338 958272 951916 991183 1006659 1034346 1050956 1164592 1163735 5209980 5412026 39.45 70.8 1
09:35:06 2024-01-24 719439 707903 224569 219224 365514 374195 400661 400473 240755 241086 301790 306743 343486 347400 4423616 4748777 6874165 6612367 1194027 1254301 333924 291211 315311 316140 369920 360407 354361 356440 237177 238743 750176 705222 1605666 1553643 489158 486733 715559 718438 916523 893433 942344 947311 993395 1009697 971293 1071149 2277235 2413962 1399433 1172659 795079 778108 948973 948838 1001866 1009363 1027727 1038510 1162143 1170463 5244528 5411914 39.45 70.8 1
09:35:07 2024-01-24 710487 703277 223781 220630 366569 375026 401013 399343 241159 239560 302533 308676 341669 348742 4423995 4717935 6801252 6612142 1221346 1254338 331942 292740 315527 317132 369920 359321 353219 355085 235908 238041 753643 705726 1625363 1565455 491945 486217 718645 723080 909062 889568 950278 954095 987672 1007271 973598 1084293 2281907 2402118 1375533 1174334 790545 779215 957280 948618 990248 1008763 1040769 1049294 1161262 1160286 5178027 5396160 39.45 70.8 1
09:35:08 2024-01-24 712202 703291 224253 219259 369938 376779 401588 400473 241159 241051 302788 310587 341704 346346 4423892 4801436 6845275 6593610 1205245 1254338 333454 292746 317421 315188 372029 360479 353861 355370 238253 239281 759210 713092 1595983 1540017 488464 486733 712490 721541 915876 890452 946436 953910 1001856 1014380 967534 1074212 2273503 2379854 1396235 1177831 792808 772606 951002 955415 1000480 1008614 1028917 1045809 1168008 1170518 5244947 5411914 39.45 70.8 1
09:35:09 2024-01-24 718686 708110 223938 219758 366613 375883 402177 397061 242111 240339 301825 306813 343726 349521 4430205 4677766 6779997 6631389 1215422 1254301 331977 292981 317385 316140 369366 360479 353750 354020 236143 239114 753643 702323 1613696 1566565 491945 485529 717039 721478 912817 891891 950511 952667 989804 1008922 976795 1083439 2284707 2399983 1376226 1165990 787729 779513 955550 945980 992593 1010077 1037805 1044816 1157993 1161377 5140982 5380764 39.45 70.8 1
09:35:10 2024-01-24 709289 703250 224411 219259 367129 374760 400942 401322 240957 241086 303942 309351 341669 350302 4433367 4799811 6831885 6612367 1207377 1254338 333924 292188 317421 316176 373102 358996 354361 355940 236143 239281 750824 711809 1627313 1553205 492571 488983 713986 725656 918446 885407 942195 958174 996777 1010800 962841 1075611 2284254 2390327 1438557 1185418 792808 774800 952161 954058 999059 1000445 1029193 1044742 1171363 1167266 5272866 5396234 39.45 70.8 1
09:35:11 2024-01-24 719707 707079 223934 219565 367165 375883 402258 396988 241193 240713 303758 308676 343726 346101 4420840 4692295 6789048 6607651 1213686 1253412 330974 292981 316827 316176 372838 362590 354862 355853 238354 239165 744617 706230 1604613 1558065 488664 485529 717282 718400 911801 894775 950278 948655 991137 1008772 974077 1080301 2286333 2397031 1364193 1162675 788291 776267 954192 944799 993367 1012221 1037805 1044779 1152923 1161377 5159635 5428180 39.45 70.8 1
09:35:12 2024-01-24 713372 703286 224757 219224 367753 374159 402779 400190 240789 241086 301578 308676 342696 350550 4417999 4745401 6752021 6598279 1224841 1254338 329938 292330 318131 317652 373784 362256 355327 355853 236568 240086 741483 714877 1585615 1553205 491209 484843 714546 722567 913062 887851 946082 953651 992448 1003114 968637 1077354 2278220 2362876 1341209 1177831 787729 773702 957959 952704 994505 1000674 1030257 1046040 1168045 1166870 5211072 5413563 39.45 70.8 1
09:35:13 2024-01-24 717627 703246 223938 220625 365549 375583 400978 399765 241228 240339 304732 308209 343444 348212 4427152 4747930 6863926 6631389 1199915 1255743 333744 293384 315239 316991 372502 360334 354575 356298 238523 238734 754346 705726 1593202 1554042 490201 488983 717590 719495 913242 889274 946436 951581 993395 1015482 971983 1071187 2272188 2409176 1411170 1171974 796218 778410 947407 945859 999769 1011505 1034814 1041451 1160496 1163771 5222419 5402549 39.45 70.8 1
09:35:14 2024-01-24 710487 707106 223938 219943 368853 374159 400978 396988 241228 241051 300909 310081 341669 347719 4423892 4738657 6733445 6622032 1227434 1255780 330563 293420 315419 316000 374121 360226 354826 353206 236674 239114 743778 714854 1629213 1553643 490549 485529 715559 725065 911947 885481 950278 956505 993395 1000647 968465 1082076 2281460 2376771 1346620 1175316 787167 774800 957959 950002 991220 1000710 1032533 1052753 1164629 1163848 5203635 5417149 39.45 70.8 1
09:35:15 2024-01-24 718415 705405 224411 219908 365478 375283 400379 401322 240386 240677 304226 307243 342696 347719 4420840 4738657 6869784 6612527 1193699 1255355 332769 292562 319329 315153 369920 360479 353861 356861 237344 239821 733498 707746 1620771 1547206 488317 485292 710445 718984 918546 891497 942344 952064 998263 1012230 967741 1069352 2272188 2384975 1372529 1172622 792005 773702 948752 950002 1000480 1009808 1029193 1040179 1161262 1169691 5244669 5380764 39.45 70.8 1
09:35:16 2024-01-24 712507 703322 224289 220286 366569 375026 403795 399343 241159 239967 302781 308711 341669 349769 4414540 4705806 6790361 6621960 1213310 1254338 331977 292740 315239 318326 369812 360443 353467 354020 236143 239114 752234 703713 1615956 1566565 491945 485529 717081 719495 910655 888572 948889 952064 987672 1006489 972009 1080462 2282329 2399983 1398119 1165990 787167 779550 955550 944520 991220 1007902 1038798 1047523 1160496 1158059 5170731 5398682 39.45 70.8 1
09:35:17 2024-01-24 709289 703219 224089 219605 367718 374231 400344 401039 241159 240730 301825 308676 341395 348495 4424342 4792132 6823993 6602988 1210943 1256637 333924 292019 318131 315188 372575 360641 356586 356190 235908 239114 749415 710048 1604818 1549237 491945 485256 711960 722289 915876 885486 945034 957899 996109 1007911 965413 1075887 2272188 2383277 1426086 1184641 791441 774251 954192 952027 995917 1003105 1029193 1044914 1172099 1166906 5276910 5405848 39.45 70.8 1
09:35:18 2024-01-24 717592 703286 223301 219978 366613 374720 401588 396988 241935 240766 304079 308429 345238 346091 4424342 4735616 6859137 6621746 1197393 1254338 332607 293009 315636 317132 369920 360443 354862 356476 238084 238076 753643 703713 1602493 1555144 490549 486805 715559 719495 915876 894701 945034 950039 993395 1015608 974057 1072788 2271914 2411654 1432689 1171974 792808 778410 947407 947237 999059 1012221 1035314 1041601 1158851 1163858 5214970 5404198 39.45 70.8 1
09:35:19 2024-01-24 710487 707115 223938 219259 368817 376852 404440 396700 242180 240908 302678 309975 342590 348065 4436741 4749614 6752021 6612501 1231618 1254338 331475 294082 315564 315884 371733 360117 354862 353772 236874 239484 746596 715131 1610613 1553643 490549 483856 715559 723897 910010 885578 949602 956468 993395 1000683 968539 1083693 2281460 2369700 1360641 1175316 787167 774800 957959 950002 991220 1000747 1034041 1050996 1166317 1163771 5194243 5413563 39.45 70.8 1
09:35:20 2024-01-24 721422 707333 225134 219662 366470 377424 403582 401322 241021 241657 304079 307817 343550 347683 4420840 4747930 6865668 6583802 1194018 1253920 332142 291849 317421 316618 369920 360479 354862 356476 235743 239281 758863 704719 1598581 1553205 489158 486769 714546 718984 917209 893063 942344 949365 991710 1015518 972674 1072751 2272188 2409176 1318913 1171974 795397 777272 948752 948655 999650 1012221 1034041 1038705 1162143 1165490 5229883 5408759 39.45 70.8 1
09:35:21 2024-01-24 709872 708401 223867 220528 368092 375823 404580 400363 242644 239560 305483 309647 341704 348485 4417773 4720727 6789048 6626308 1223092 1254338 332715 292981 315262 317132 372013 359032 354862 354339 236178 237723 750914 707746 1617452 1558457 491945 484573 718645 722289 908041 889715 951670 953617 986937 1000756 974057 1080301 2277717 2393620 1398119 1173643 789981 778034 956601 950002 989813 1000747 1038545 1051069 1162944 1161213 5187527 5410758 39.45 70.8 1
09:35:22 2024-01-24 715385 706405 224309 219767 369382 375020 401021 399907 241159 241001 302825 310334 342182 346065 4417996 4798127 6835950 6593574 1205175 1254338 332985 292981 315564 315223 372029 360190 351871 355370 235778 238743 752234 714621 1616455 1538925 488811 486390 711446 721029 915728 889605 942344 952741 999751 1012230 964207 1072751 2268960 2381595 1369987 1177917 793133 772606 949425 952704 999059 1009363 1028615 1044278 1165337 1173503 5225988 5410758 39.45 70.8 1
09:35:23 2024-01-24 715490 707615 223938 219640 367238 376355 403062 399343 241193 241086 304589 306673 344571 349805 4414540 4661625 6770672 6612480 1213686 1252523 331439 293222 315491 316140 369920 360515 354862 353241 236178 238743 743227 703713 1599192 1558457 489251 484843 715559 718438 910010 891130 950406 949365 990546 1008660 974842 1080499 2284231 2397105 1378075 1165990 788291 779550 955550 947415 992519 1010946 1038470 1047686 1157846 1161230 5155826 5404310 39.45 70.8 1
09:35:24 2024-01-24 710029 703286 224569 219565 367129 374231 402177 401606 241159 241086 301790 308460 341669 349558 4420840 4792965 6826624 6598331 1210338 1254338 333924 292117 317457 316176 372575 359285 353861 356440 236108 239484 740447 714344 1589277 1547041 491246 486769 713535 723115 917209 885486 942344 956541 996814 1010800 962841 1072825 2268960 2390789 1416998 1187113 796218 774690 955757 955415 999022 1005947 1032095 1044630 1174694 1169759 5261863 5413563 39.45 70.8 1
09:35:25 2024-01-24 719702 703318 224182 220202 367165 376483 399747 396988 242272 240917 303758 308244 342696 345576 4414540 4698227 6801252 6612305 1211954 1254338 330938 293911 315527 316176 372013 360479 351654 353737 236874 238743 746007 707746 1590475 1554042 488464 483892 717627 718475 911947 894443 948889 947311 990583 1010800 971248 1078120 2282329 2400226 1371456 1165990 791110 779215 953478 948838 996876 1015089 1038545 1041734 1155534 1164487 5179438 5404872 39.45 70.8 1
09:35:26 2024-01-24 712001 707374 224411 219259 368853 374195 403153 396988 241193 241765 301578 308746 342456 347919 4414540 4729881 6761346 6593574 1225482 1254338 330974 293186 317421 315188 371733 360407 353219 353772 236143 240222 743778 714111 1582415 1549237 490549 484843 714546 723080 913151 887999 948214 956738 993888 1004613 968837 1081971 2285159 2366156 1385471 1178670 788291 775995 959637 953380 993367 1000747 1035009 1052363 1168045 1167175 5216750 5404198 39.45 70.8 1
09:35:28 2024-01-24 719439 705900 224253 220286 365514 374230 401013 399204 241193 240823 304263 308209 342731 347719 4420840 4735290 6854600 6612480 1200847 1250748 333454 292330 315455 317132 369920 360443 351871 355940 236143 238005 744060 704719 1591500 1552540 489158 486841 716610 719495 913007 889201 947621 951581 997053 1017431 974057 1074708 2275833 2413187 1438557 1170308 794830 778410 947407 947607 1000480 1012221 1034041 1039303 1161262 1163808 5224348 5391075 39.45 70.8 1
09:35:29 2024-01-24 708474 703097 223310 219259 368821 373598 400978 396988 241935 240917 303086 310370 341704 347719 4411475 4738657 6747215 6607651 1228946 1254338 331189 293669 314945 316140 371994 360407 354862 353772 237276 239114 739947 713092 1591481 1554042 491098 484609 717118 724550 912930 887851 950294 957493 993321 1007381 968354 1085332 2279839 2369700 1367651 1179379 788291 774800 956601 950002 991794 1000783 1034078 1046040 1166390 1163771 5186834 5408054 39.45 70.8 1
09:35:30 2024-01-24 720665 705396 228202 219263 365549 375319 401013 400182 240420 241086 302285 307278 342766 347719 4420740 4744848 6854600 6603096 1194018 1252523 333689 291849 318915 318101 369920 360515 354361 355370 235379 239520 745187 705726 1620742 1553205 490016 488636 714493 718327 919790 894664 942195 949181 998287 1014380 971293 1071224 2273668 2406801 1430732 1171974 795397 778108 951679 949328 1001851 1011505 1029927 1041734 1161262 1169110 5233727 5380489 39.45 70.8 1
09:35:31 2024-01-24 710487 707115 223310 220780 367718 373074 401013 399343 241193 239595 303795 308746 341704 348779 4420840 4711916 6782118 6626395 1218734 1254338 332985 292775 315600 317132 369920 359321 355830 354836 238354 239033 753643 705856 1606824 1567337 492996 486217 718608 722567 912203 889091 950241 953418 987672 1007308 974020 1081306 2281460 2397581 1400002 1173643 788291 779550 956601 948618 991794 1006480 1038798 1047936 1163804 1158095 5170726 5400028 39.45 70.8 1
09:35:32 2024-01-24 710806 703250 224289 219754 368862 373896 399520 399907 241193 241086 300909 310152 342456 346055 4423892 4784471 6826624 6584209 1203343 1252523 332985 292214 315600 315188 374651 360262 353716 357910 236604 238869 741837 714111 1579458 1543906 488280 488636 711960 719495 915874 889348 944136 953617 999714 1012230 962805 1072639 2272188 2384975 1416998 1181273 794264 773787 950136 953651 999650 1009363 1026263 1044035 1164739 1170610 5222419 5404198 39.45 70.8 1
09:35:33 2024-01-24 717663 703354 223938 219289 365514 374230 402249 397097 241193 240748 303795 306350 343246 349805 4414540 4667112 6770672 6612480 1217865 1252101 331691 293420 315347 316407 369812 360370 355867 354162 238354 238937 743227 703713 1597627 1565455 491246 485529 716529 719495 911676 889201 950278 951581 991988 1008809 974878 1078962 2284231 2392697 1378075 1165990 787729 780692 953894 944614 990482 1010791 1037805 1047052 1155534 1162199 5140945 5396197 39.45 70.8 1
09:35:34 2024-01-24 709480 703286 224253 219224 367713 375291 401859 401606 241124 241086 303947 308676 341669 350302 4420840 4783586 6822540 6612546 1211288 1256674 333658 292188 317724 316000 372466 359069 355579 358889 236073 239449 739057 711809 1651966 1553643 492722 486733 713499 723348 919790 885481 944758 957825 996777 1011514 964207 1078998 2272188 2388789 1440513 1184641 793133 774800 952838 953614 998313 1006408 1029193 1044742 1170404 1167221 5267505 5402535 39.45 70.8 1
09:35:35 2024-01-24 721485 703246 223781 219259 367129 376412 400625 396759 241193 240641 303218 308424 343211 346591 4418075 4707493 6829550 6631392 1207615 1253995 331798 293939 315311 317062 372013 360407 351835 354268 239200 238937 758752 706735 1599127 1555852 489010 486805 718645 719495 913242 893845 948140 948692 993395 1009877 973387 1078083 2278220 2399983 1367824 1165990 792005 778373 949864 947200 994777 1009688 1038545 1044742 1154643 1162913 5170612 5398771 39.45 70.8 1
09:35:36 2024-01-24 712507 707358 224569 219189 368522 374195 402743 397025 241124 241765 301563 309612 342421 348705 4427152 4744970 6762502 6603095 1224728 1256739 330902 293186 318392 315153 374085 360407 354862 353206 236108 240193 745771 715904 1615372 1552267 491246 484843 714040 723594 913242 888008 946120 956468 996217 1000683 968156 1078925 2281460 2369663 1401885 1177880 788291 773702 959319 954058 995211 1000747 1032533 1047565 1169703 1169691 5207351 5411914 39.45 70.8 1
09:35:37 2024-01-24 719711 706396 223943 220586 365514 376245 400344 401606 241193 240304 302745 308424 342696 348212 4430807 4738381 6850109 6593610 1194369 1253603 332841 292910 318058 315153 373102 362554 354575 355370 236108 240228 746369 711061 1612822 1540017 489158 487524 712466 719495 918975 889967 942344 954095 999678 1009697 968465 1069626 2277040 2379891 1398119 1173643 793133 774529 948752 950002 1000480 1010791 1030661 1040262 1162143 1170518 5239288 5398682 39.45 70.8 1
09:35:38 2024-01-24 710487 706217 223925 220594 366542 375291 401013 399343 241159 239931 304732 308394 342992 349796 4411640 4661400 6779997 6632015 1217160 1252486 331403 292661 315239 316140 372539 360515 354611 353206 236143 238911 733435 703713 1610501 1558457 489158 485529 716573 718438 910384 894205 950278 950039 989808 1010202 974805 1078925 2284707 2391916 1396235 1162675 787729 777199 952838 944908 993367 1012221 1038545 1047052 1152084 1162199 5141209 5394832 39.45 70.8 1
09:35:39 2024-01-24 710487 703327 224573 219224 367745 374159 405014 400218 240952 241345 304410 308535 342590 350228 4421062 4745401 6753747 6593610 1222245 1254338 331117 292294 318355 315153 373102 360370 355364 353206 235943 240024 740959 713092 1585478 1549237 491002 484843 711446 721541 915226 888008 947792 955076 993888 1000683 965611 1078998 2278210 2369663 1444426 1177880 789417 772606 957959 954058 996189 1003105 1030990 1051045 1169703 1165453 5211072 5398682 39.45 70.8 1
09:35:40 2024-01-24 717592 707296 223688 220348 367431 377424 401588 400400 242133 240126 302603 309101 342555 347254 4417811 4738191 6826624 6621925 1204206 1252486 332445 293151 315419 318776 372013 360443 351835 355334 236874 238005 742689 706230 1591903 1555852 488811 486769 717627 719495 913242 890499 947466 948692 992621 1009661 971972 1078998 2275421 2401685 1401885 1165990 790878 778961 948936 944483 996189 1013653 1035552 1038663 1158851 1162188 5211072 5413097 39.45 70.8 1
09:35:41 2024-01-24 713345 708469 224524 219538 368673 376355 404727 396808 241055 241622 303648 308711 342661 348212 4427152 4747057 6744657 6593610 1225482 1254338 329938 292598 317870 315188 371402 360443 355542 353206 236108 239484 749415 715131 1588204 1553643 490549 484843 714546 722567 913242 888236 946120 956468 993888 1000647 966463 1078120 2278220 2370032 1385471 1177880 787729 773702 957959 952704 994627 1000710 1032495 1052753 1168045 1165544 5210261 5410253 39.45 70.8 1
09:35:42 2024-01-24 717368 706359 224497 219767 365335 375247 401560 401322 241124 240677 304732 307708 343211 347846 4417999 4745401 6864373 6593193 1194018 1250711 333924 291814 317161 316618 369920 360443 354361 356476 235379 239223 750176 703713 1609905 1549237 489853 486733 714546 719495 917209 894701 942344 950039 994805 1015482 972674 1072751 2272188 2412595 1378616 1171140 795397 779243 947407 947237 1000480 1012221 1034972 1041263 1164452 1167866 5227760 5405195 39.45 70.8 1
09:35:43 2024-01-24 709286 703322 223781 219561 368862 376282 403831 396952 242068 241051 300909 310587 343105 348742 4423995 4737732 6743012 6607651 1231191 1254338 330938 293420 315491 315884 371438 360407 354862 354020 236910 239246 743227 713092 1610156 1553643 491246 484951 717627 723594 910655 887999 951670 956468 993395 1006453 968502 1084466 2278220 2374995 1381115 1175316 787167 776452 957280 953380 991794 1005837 1035009 1050754 1168569 1166321 5193663 5411914 39.45 70.8 1
09:35:44 2024-01-24 718686 708336 224425 219000 367390 376448 400661 399053 240986 241765 301825 307743 343211 347400 4414540 4747930 6846109 6593647 1194018 1252486 332949 292294 318878 315628 369920 360515 354611 357349 237009 239856 746596 707240 1593993 1549237 489158 485292 711410 718438 919849 891762 942069 950039 995332 1009666 971293 1072438 2272188 2403389 1396235 1171140 795649 778034 951679 949891 1001866 1012184 1029118 1042863 1162070 1171294 5239288 5400860 39.45 70.8 1
09:35:45 2024-01-24 712239 703322 223938 220449 367129 375026 401013 400204 241193 239931 304263 308711 341669 348779 4420840 4705174 6770672 6612104 1216130 1252523 331977 293186 315527 316105 369920 360407 353750 354268 236143 238708 742706 703212 1619682 1566565 491945 485529 717081 721029 910655 886723 948852 952741 989808 1006489 972009 1082076 2281460 2396844 1376226 1169946 788291 780508 957998 947489 992593 1009182 1039952 1050043 1155461 1160555 5162009 5395763 39.45 70.8 1
09:35:46 2024-01-24 708474 703066 223943 219653 367709 374231 400379 401039 241159 241086 303955 308676 341669 348779 4420840 4799534 6817299 6593610 1207751 1254066 333924 292201 315203 315223 373102 358203 353861 355370 235908 239114 741837 714111 1585013 1544397 491002 486769 714040 722289 917209 887999 942344 955790 996814 1011514 964600 1075673 2276221 2390997 1394352 1184641 795079 774727 952801 955415 1001903 1006480 1030661 1047343 1170533 1170523 5244853 5402643 39.45 70.8 1
09:35:47 2024-01-24 718614 703286 223938 219908 367165 375883 401859 396952 241228 240882 301790 307278 343486 348212 4414622 4661737 6789323 6607651 1211767 1252523 330974 292456 315564 316618 372013 362627 354862 354020 236143 239449 744617 705222 1626893 1557352 489158 485346 717627 718475 909104 894775 951670 952938 992621 1014546 974020 1081825 2283532 2396855 1375087 1163280 790545 779279 952838 947415 996189 1009688 1038047 1041697 1157846 1162056 5168076 5402535 39.45 70.8 1
09:35:48 2024-01-24 712507 703250 224569 219219 368271 374195 403098 399907 240957 241595 305050 308711 342182 350302 4420840 4756383 6762352 6593610 1217160 1254338 332949 292188 318878 315188 373102 360407 354281 354304 235743 240060 743778 713092 1601569 1549237 491945 485529 711483 722567 917483 891757 947659 958174 996217 1008809 967534 1084047 2280703 2371617 1436601 1181273 790545 774800 957959 954260 993367 1008799 1032533 1047565 1168045 1166314 5201666 5408054 39.45 70.8 1
09:35:50 2024-01-24 717631 705905 223952 220251 367754 374195 400978 399520 241193 240304 302533 307743 343211 348212 4414622 4735290 6845275 6612480 1197426 1248866 332418 292330 315491 316875 369920 360407 353861 357014 236143 238041 750914 704719 1602913 1553643 490825 490373 718572 721504 915839 891725 947457 949891 994694 1017976 971972 1077423 2272188 2410740 1415079 1168608 793133 778961 948973 947274 1000480 1009688 1035552 1043089 1161319 1164630 5216750 5393156 39.45 70.8 1
09:35:51 2024-01-24 711037 703327 223310 219259 368826 373861 400344 396434 241900 240882 302825 310117 341669 347719 4414540 4737732 6733408 6602988 1228505 1251598 330938 293009 315455 316394 371994 359827 354862 353241 237276 239114 758752 713853 1625432 1556958 491596 487598 717590 723594 911801 888221 951803 956394 994805 1000756 970292 1085239 2278220 2376771 1360641 1175316 787167 774800 957687 950002 991220 1000747 1034814 1054258 1164666 1163036 5179155 5404198 39.45 70.8 1
09:35:52 2024-01-24 718686 705396 224564 219259 365478 374230 400344 400473 240352 241086 303255 306813 342731 346627 4411475 4738657 6854600 6602939 1192319 1249825 332374 291814 315564 316618 369920 360226 354502 356226 238017 239175 754346 705222 1591341 1553205 490475 486661 716019 719495 917172 894775 944361 949928 994805 1016989 972401 1073332 2272188 2410885 1378616 1171974 795397 778410 947407 947237 1000917 1009652 1035552 1038770 1162143 1167175 5214970 5398682 39.45 70.8 1
09:35:53 2024-01-24 710220 703327 223314 219259 368862 375676 400661 396988 241228 240713 302397 310117 341704 348779 4414622 4730990 6742696 6603096 1234663 1254338 331189 294503 315239 318551 374916 360262 354862 355889 239200 239272 748786 713853 1591781 1553643 490549 485027 716573 725619 912203 887369 951670 956505 996180 1000719 968539 1084466 2281187 2372401 1367651 1175316 787729 774967 958638 950002 991220 1000710 1035276 1050211 1164666 1163771 5185456 5396197 39.45 70.8 1
09:35:54 2024-01-24 719196 707111 224569 218883 367713 375883 400661 399907 240698 241765 303947 307743 343762 346627 4414540 4744649 6846109 6579372 1203450 1253920 332841 292598 318958 315082 372506 362445 354826 355228 238017 240193 738624 709774 1610140 1546105 489158 486733 711446 721029 917172 892517 943732 952741 999714 1009503 965611 1072825 2272188 2384975 1400002 1176170 793133 773702 949425 951994 999059 1010791 1028459 1041734 1164629 1173007 5224348 5394832 39.45 70.8 1
09:35:55 2024-01-24 714498 703291 224253 219754 365514 373598 402177 399343 241159 240882 302745 307483 342696 349805 4402211 4648308 6777541 6612223 1215384 1252213 331260 293697 315383 316734 372766 360515 354611 353772 236709 239201 744617 707240 1609676 1561779 490549 486217 716610 719495 910655 894701 951670 950039 991988 1009372 976225 1081875 2284231 2399983 1403768 1166607 787167 779550 955550 944483 990519 1009363 1038802 1048032 1160496 1158095 5171150 5402572 39.45 70.8 1
09:35:56 2024-01-24 708198 703210 224289 219758 367718 374231 401588 400473 241159 241086 303291 308711 341157 347683 4423616 4803274 6837531 6593663 1207728 1252213 333454 292054 315347 316140 373102 361707 353861 355334 235778 239281 741837 715390 1609843 1540017 490549 486805 715559 722289 918546 889085 942982 953724 996814 1011514 962841 1072788 2266855 2383314 1418917 1182955 794264 773702 952838 953651 1000480 1006480 1029193 1044597 1169703 1167417 5246505 5404198 39.45 70.8 1
09:35:57 2024-01-24 718614 703286 224125 219596 366613 376483 402177 396988 241159 240339 301825 306813 343211 348495 4427630 4696364 6800017 6612367 1212820 1252523 330652 292866 315491 316618 369920 360515 351871 355889 236709 239114 752435 707746 1577012 1557352 489158 485529 717118 718438 911115 892505 951670 950039 990546 1009372 974805 1078925 2281460 2390789 1365328 1161848 788291 777272 954192 943778 991923 1011505 1038545 1047052 1153826 1162752 5126234 5394935 39.45 70.8 1
09:35:58 2024-01-24 709475 703318 224289 219254 367423 373336 401049 400473 240957 241051 303763 308464 342776 350044 4421001 4746846 6752021 6593663 1221994 1254338 329974 292775 317616 315558 370882 360443 354862 352183 238421 239856 740447 713092 1600482 1549237 490549 484843 714546 723080 913242 886943 946157 956468 995510 1000683 965648 1078962 2277947 2363024 1385471 1176207 786745 773702 957959 952704 993367 1000747 1032258 1049390 1168045 1166314 5197953 5404310 39.45 70.8 1
09:35:59 2024-01-24 717086 703030 223938 219934 366605 375020 403260 402386 243720 240019 304732 307602 343105 347573 4417903 4729385 6867280 6607651 1198296 1252523 332142 292188 317161 317132 371746 360443 354862 356476 236143 238743 746007 704339 1625136 1552540 490549 486841 715559 719424 915876 894701 944702 950039 993395 1016830 971284 1072825 2272188 2416205 1432689 1170308 795397 778410 947407 946566 999059 1012221 1035589 1041451 1160224 1163040 5213027 5396496 39.45 70.8 1
09:36:00 2024-01-24 711224 703318 224074 219350 369094 376889 403011 396808 241831 240944 302642 309471 342555 348065 4411475 4735616 6752021 6593231 1226593 1253603 332715 292117 315011 319693 372013 359827 354862 354836 236143 237804 755027 707746 1605703 1558457 491945 485292 719155 722325 910010 889605 951670 953687 989108 1000792 971293 1086549 2278220 2396583 1400002 1175173 789417 777272 956601 950002 989813 1007671 1038545 1050829 1162981 1160555 5169479 5401763 39.45 70.8 1
09:36:01 2024-01-24 714109 707825 223867 219464 368718 375176 401551 399762 241055 240535 302287 310552 342182 346101 4420929 4780685 6831083 6574826 1205881 1254338 332985 292294 315600 315664 371733 360443 353861 355406 236143 239317 741837 714621 1591379 1540017 489158 486805 713949 721541 916486 886650 945034 952741 1000898 1012230 964243 1073976 2268960 2381731 1420836 1177917 792808 772606 949864 952704 1000480 1009363 1026263 1044779 1164666 1169481 5241981 5410758 39.45 70.8 1
09:36:02 2024-01-24 718576 708405 223826 219583 367017 376304 402142 396988 241193 240882 301825 307743 343797 348175 4405401 4679695 6791537 6607651 1213686 1254338 330974 293222 315564 316176 372013 360479 353861 353241 236143 239114 746007 707240 1570368 1557352 489158 485529 717627 718984 910655 894701 950992 950039 990583 1010086 975990 1080536 2284231 2398282 1356250 1164331 787729 780692 955550 944483 991653 1009363 1040769 1047418 1159456 1161802 5150528 5395763 39.45 70.8 1
09:36:03 2024-01-24 708253 706405 223938 219259 367165 375021 402653 400291 241124 240677 302825 308676 342992 350228 4411475 4773360 6798648 6593588 1207390 1254338 331679 291885 317421 315664 372013 359032 352196 355655 235920 239317 739057 707746 1616409 1549237 492645 486769 711446 723897 917209 885578 943688 959259 996814 1009372 965685 1075887 2272188 2388361 1458966 1184641 792808 774800 952838 952939 1000433 1005837 1030474 1044667 1174694 1169633 5263718 5405848 39.45 70.8 1
09:36:04 2024-01-24 719707 703025 223724 219934 367120 375883 401588 396988 242064 240428 301825 308209 342696 345540 4414540 4688224 6796717 6593343 1212933 1250748 331744 292732 315527 316176 372013 360479 351871 354055 236874 238779 746007 707746 1596702 1554042 488811 486048 718645 719495 913242 894701 948926 949365 991988 1009738 972009 1078925 2274985 2399983 1365064 1165160 790878 780879 951679 948126 999022 1012221 1035402 1042901 1158433 1167976 5213027 5404198 39.45 70.8 1
09:36:05 2024-01-24 711734 707374 224258 219106 368538 373598 400625 396952 241159 241086 302611 309647 342217 347719 4414540 4740302 6742696 6584267 1227231 1253920 329938 293669 315600 315188 371438 360407 354361 353206 236178 239484 750059 713092 1587129 1552727 491246 485292 717627 722325 910655 886979 951670 957220 993395 1006489 968539 1086549 2279839 2380916 1396235 1178351 789417 777004 957590 952667 991183 1008529 1035402 1050829 1166390 1162949 5188276 5380802 39.45 70.8 1
09:36:06 2024-01-24 718539 702989 224582 218918 366645 375319 401442 399343 240386 241086 301825 306813 342731 346627 4411395 4735290 6845000 6602939 1193266 1252560 333924 291370 318319 316140 369920 360479 354611 355940 235379 239317 746596 704719 1598239 1549237 490201 485328 713771 719495 917245 894701 942344 950039 993961 1009864 971293 1071443 2280296 2409529 1326553 1171823 795397 774432 951679 949855 1002561 1009688 1028757 1042788 1162796 1170518 5227532 5385467 39.45 70.8 1
09:36:07 2024-01-24 710492 703250 223310 220665 367718 375026 400978 399343 241193 239757 301861 308535 341157 348779 4408521 4688488 6762352 6612367 1209850 1253412 331439 292188 315527 316105 369920 362737 355364 353737 236108 239043 741837 703212 1629942 1565111 491945 485873 715559 719495 911764 891497 948889 952741 991137 1010955 976684 1083631 2283100 2401970 1354434 1168275 789417 780618 956909 944446 992519 1010193 1041512 1049294 1160496 1159283 5169393 5393156 39.45 70.8 1
09:36:08 2024-01-24 707360 706405 223929 219565 367387 375021 401588 401039 241090 240846 303653 308535 342956 349769 4411678 4752455 6757123 6593610 1220218 1254338 330902 292924 318094 315153 373065 360407 355364 353453 237747 239484 737259 712584 1601618 1549237 491246 485186 713499 722567 915226 889796 947621 958137 996180 1005919 967534 1078886 2279903 2369589 1379924 1178670 787873 774338 959637 954058 995483 1003105 1034807 1046040 1169703 1165417 5201666 5393156 39.45 70.8 1
09:36:09 2024-01-24 714404 706139 223310 219908 366569 374195 401588 400473 242012 239560 301790 307426 341669 347400 4411791 4730193 6835950 6598368 1198296 1250674 333924 292294 315491 317132 371746 360407 353861 356155 236073 238005 749543 705350 1588538 1553643 490549 490025 718061 721328 915468 894590 947734 949891 993248 1017976 976101 1075485 2275421 2412244 1426820 1168485 794264 779067 948752 948838 1000480 1012221 1035514 1043834 1161871 1163776 5211072 5393156 39.45 70.8 1
09:36:10 2024-01-24 710492 703286 223310 219224 368826 374088 400942 396988 241900 241051 303512 310081 341669 348705 4417773 4737881 6742696 6602988 1228908 1254498 332679 293634 314975 317097 373102 360081 354862 355334 237206 237970 754346 709774 1613044 1559997 493661 487598 719628 724624 913099 892428 951520 956812 989772 1006453 974057 1084828 2281460 2401134 1376226 1175173 791675 779513 957959 950002 992630 1009095 1040276 1049464 1164629 1161377 5170294 5394921 39.45 70.8 1
09:36:12 2024-01-24 712239 706405 223952 219224 369678 374159 401588 400473 241159 241051 303512 311059 341669 345540 4420840 4784284 6826624 6584231 1201221 1254338 332985 292188 317385 315223 372551 360443 353861 357910 238692 239572 756462 713853 1609905 1539520 490475 486625 716492 723594 918446 889495 945034 953687 1000086 1010301 966158 1074317 2268960 2381583 1394352 1181273 795397 773702 952838 953651 1001191 1010791 1028459 1046874 1169703 1173007 5242729 5402535 39.45 70.8 1
09:36:13 2024-01-24 717086 703250 224253 219758 366059 375883 402460 397025 241159 240846 301790 306743 343726 349521 4408395 4673750 6777323 6607651 1215535 1253412 331403 292527 315491 318551 372357 360262 354789 355889 236734 239104 744617 707746 1609960 1562503 491209 485873 716573 719495 911301 896263 950769 950039 992691 1009372 979343 1082076 2281460 2397581 1358066 1163503 788291 779513 954871 944483 993059 1011505 1040769 1049331 1158851 1161824 5140907 5393156 39.45 70.8 1
09:36:14 2024-01-24 708171 705900 224253 219036 367423 375370 400978 401039 241124 240882 301790 308676 341634 349273 4411475 4774207 6813195 6593610 1203008 1254813 333744 292803 317131 316291 373065 359141 354826 356262 238084 239140 740447 712830 1612799 1547041 491945 488983 714456 724624 917172 885481 943688 958137 996777 1011514 964207 1076655 2268960 2388361 1436601 1184641 795079 774338 952838 955003 1000480 1006408 1030661 1044779 1170404 1169764 5250595 5398682 39.45 70.8 1
09:36:15 2024-01-24 718686 702989 223781 219259 367125 375319 400625 396952 241159 240677 302825 308676 343211 346664 4408395 4683023 6793808 6612149 1212108 1251323 330831 293491 315347 316477 371941 360298 353539 353985 236874 239078 746007 707746 1595848 1555852 488428 485328 718645 720450 915226 894701 948889 948692 990583 1012230 974057 1078888 2278220 2395324 1356146 1162675 790545 778373 952161 947237 995483 1009724 1040027 1044779 1152923 1164670 5137271 5393156 39.45 70.8 1
09:36:16 2024-01-24 713247 703282 224447 218883 367718 374123 402743 399343 240386 241595 303942 308711 341669 349769 4411475 4743678 6763522 6598377 1217865 1255318 329760 293009 317688 315757 373102 360407 354611 352183 238017 240193 750059 714111 1608267 1549237 491945 485529 714546 723594 914576 888096 947466 956431 993888 1000719 967055 1087084 2278220 2372401 1387319 1178536 788291 774800 959356 952939 995483 1006444 1032533 1049278 1169703 1167138 5201389 5402544 39.45 70.8 1
09:36:17 2024-01-24 717049 703025 223938 220251 365509 375283 402258 401039 241193 240268 302745 307743 342421 348212 4411678 4725402 6846910 6593663 1194875 1250674 333924 291779 318028 316850 369632 360370 354361 356440 235743 239281 756462 705726 1593965 1552540 490549 486733 715559 719495 918509 894701 945034 950039 993888 1015577 973365 1072751 2273335 2406801 1332203 1171140 795397 777199 950136 950002 1002561 1012221 1035552 1039905 1162143 1165576 5216750 5385467 39.45 70.8 1
09:36:18 2024-01-24 709289 703327 223353 219263 369382 373861 400942 396952 242272 240641 302825 310587 341669 348495 4408329 4716672 6781953 6602752 1217274 1252101 332715 292937 317385 317203 369884 359285 355867 356934 236143 238779 743227 704719 1604510 1565455 492645 484915 719155 723594 911726 891497 951670 955076 990546 1007875 973843 1082076 2279839 2399983 1377382 1171974 789417 780692 958638 949328 994505 1008651 1041053 1047936 1163804 1161107 5173449 5394832 39.45 70.8 1
09:36:19 2024-01-24 710220 705905 223938 219259 369382 376848 401588 400473 241159 241086 302568 310304 342992 347427 4417903 4782699 6820852 6603095 1212067 1254338 334141 292506 317724 316140 372013 359863 353219 356155 235743 239281 737668 709774 1618468 1549237 492645 486575 712994 723897 917209 885481 945034 958987 998263 1010800 967741 1078229 2272188 2390789 1424864 1184641 793133 774800 954871 954058 999059 1000710 1029252 1047798 1173833 1167175 5246537 5380764 39.45 70.8 1
09:36:20 2024-01-24 719123 707349 223781 219719 367125 376147 402258 396736 243021 240392 302390 308535 342555 345394 4421062 4722667 6840452 6612367 1205175 1252486 332985 293186 314638 317097 371796 360407 353612 355370 236874 238005 742689 704719 1598512 1554042 489158 486841 718645 721541 913279 890535 948852 950039 994805 1016721 974805 1081462 2274985 2409176 1367824 1165990 793133 779550 948752 946966 996189 1009760 1035589 1041697 1160496 1163771 5185575 5393156 39.45 70.8 1
09:36:21 2024-01-24 710806 707825 224385 218978 368834 377156 403868 396808 241090 241657 303869 310184 342555 348029 4405188 4722054 6724045 6602749 1226593 1252523 331439 294082 315455 318939 371438 360407 354862 354304 237241 238743 738576 711809 1582511 1553643 491945 485292 718645 723348 910655 888635 951670 958579 994805 1008660 971293 1087601 2281460 2374788 1400002 1176013 787729 774967 957280 952704 991220 1006444 1035589 1047644 1167180 1163808 5178878 5417255 39.45 70.8 1
09:36:22 2024-01-24 720665 707406 225206 219767 367058 376340 403296 400327 240986 241657 303869 307493 342731 347155 4417497 4729385 6845275 6593610 1194018 1250711 333924 292054 318064 316618 369920 360443 354862 356155 235344 239484 746596 705726 1593291 1552540 490549 486733 715559 719495 918409 893101 945034 950039 993888 1015518 973365 1072438 2272940 2409176 1337853 1171974 795397 776686 950136 950002 1002561 1009688 1034041 1042980 1162143 1167385 5230332 5397474 39.45 70.8 1
09:36:23 2024-01-24 709872 708401 222806 220484 367570 375823 400978 399907 241900 240100 304479 309798 342147 348742 4411475 4711916 6781802 6602752 1217865 1254338 332985 293186 315419 317097 369920 359827 354317 355085 236143 239281 743227 705222 1598308 1565455 492996 484573 719155 722567 913242 892166 951670 953687 990583 1009372 975262 1084466 2281460 2397031 1379231 1168608 787873 780692 957959 947237 993096 1009363 1040276 1053584 1166112 1161802 5174744 5405195 39.45 70.8 1
09:36:24 2024-01-24 711549 705905 223943 219259 368826 375676 401442 400756 241159 241015 303291 310587 341634 346482 4417773 4794292 6826624 6584231 1208500 1254338 332985 292740 317421 316653 371994 360407 353861 355370 238084 239281 758863 714621 1596798 1540017 489158 486805 714546 722567 917245 890866 943323 953687 999751 1012230 965648 1075887 2272188 2386667 1394352 1181273 795079 773702 952161 953687 1001828 1013099 1031562 1044672 1167898 1173838 5225988 5402535 39.45 70.8 1
09:36:25 2024-01-24 717086 707038 224038 219767 365465 375020 402779 399343 241977 240766 302249 306813 343211 349521 4405188 4634966 6770672 6602988 1213686 1250674 330670 293222 315527 316653 372833 362590 354862 353772 236674 239114 746007 707746 1591412 1562889 490549 485529 716573 720450 911947 894701 951670 950039 992691 1010800 976955 1083477 2284707 2396546 1381773 1162675 789003 780994 957553 948089 995458 1015089 1041512 1047728 1157573 1163736 5130561 5398682 39.45 70.8 1
09:36:26 2024-01-24 711313 703250 224605 219600 367022 373896 402815 400473 240789 241086 301790 309603 342182 349805 4405363 4728981 6733370 6593298 1224149 1252523 329974 293222 317421 315223 370882 360117 354862 353206 236178 239449 744617 713092 1586327 1549237 491246 485186 715559 722325 913242 886822 948889 957862 995368 1000756 968502 1084190 2281460 2374995 1371456 1178351 789417 774800 959319 955415 992593 1008529 1036565 1049130 1169703 1167175 5201389 5392303 39.45 70.8 1
09:36:27 2024-01-24 719324 706405 224560 219908 365514 375319 400978 401606 241124 241051 302745 307493 343211 347965 4411198 4733559 6854600 6612480 1196584 1252486 332374 292259 315600 317132 369920 360407 354611 356512 236143 238041 744617 703713 1602878 1553643 490549 486877 718645 719495 915837 891762 946082 950039 993888 1018463 972009 1076947 2273630 2417077 1438557 1172659 796532 781435 950325 949855 1001104 1009688 1035552 1044039 1162944 1167102 5220735 5385467 39.45 70.8 1
09:36:28 2024-01-24 710487 703286 223310 220445 367709 373598 400978 399907 241935 239931 303947 309647 341669 348779 4414622 4719081 6772162 6617023 1219604 1250711 332985 292740 315233 317132 372575 360900 353219 355370 236674 238041 755027 707746 1597557 1558457 491945 485292 719665 723385 910655 889568 954386 955341 994033 1010239 974174 1088265 2280283 2395175 1350803 1175241 790545 778410 957959 950002 992282 1007866 1040027 1046821 1166354 1164363 5173449 5404198 39.45 70.8 1
09:36:29 2024-01-24 714266 705396 224253 219259 368826 378227 401588 399907 241159 241086 302323 309683 342696 346101 4411678 4778223 6817299 6584231 1206895 1250748 332949 292349 317385 315919 372029 360407 353861 355406 238421 239317 741837 713092 1587286 1540017 489158 486769 713535 721541 919753 894336 946195 955452 1002478 1015098 968912 1077023 2275558 2383425 1398119 1177917 794685 774800 950136 953651 1001191 1011663 1030385 1044779 1164666 1172033 5222419 5393156 39.45 70.8 1
09:36:30 2024-01-24 714477 707111 223938 219285 365469 374195 402213 397061 242146 240713 302320 306813 342217 349769 4411475 4668467 6770672 6598279 1212820 1252523 331439 292624 315302 316140 372393 360515 353219 354020 236178 239114 743227 703212 1615564 1558457 490327 486144 718572 720450 912203 892991 951520 949891 991804 1012157 976955 1082113 2282727 2402932 1383622 1164331 788291 779587 957590 947003 993367 1012221 1038545 1049331 1160496 1163022 5137540 5377792 39.45 70.8 1
09:36:31 2024-01-24 708784 705396 224253 219259 367165 374760 401013 401039 240789 241086 301825 309387 341157 349805 4411475 4774207 6791537 6584231 1206516 1253448 333924 291779 317906 315919 372013 359032 353785 355940 235743 239317 741837 710790 1610864 1551103 493347 486217 713479 725140 917141 889266 947734 959259 996814 1006489 967055 1078534 2278661 2379891 1454976 1179379 790545 774251 957959 954058 996189 1000445 1031028 1046077 1171363 1167175 5246502 5387144 39.45 70.8 1
09:36:32 2024-01-24 714207 703250 223310 220475 367165 374230 401021 399907 241228 240135 302285 308209 342456 345857 4408353 4715406 6845275 6602939 1195608 1250748 332642 292045 315564 317132 369920 360479 354789 356226 238354 238663 744617 704719 1601087 1554747 491246 486661 718023 720964 917178 894701 945410 951581 998777 1017057 973365 1072788 2280296 2412595 1332203 1171140 795964 777272 949864 950002 1001104 1009724 1035589 1043255 1162121 1166432 5210261 5389310 39.45 70.8 1
09:36:34 2024-01-24 709480 703255 223301 220700 367709 373598 401895 399907 241935 239595 302320 309647 341669 348779 4414622 4719081 6775171 6612480 1226593 1254338 332751 293868 315203 316921 374048 361964 355113 355263 237337 238602 750176 711809 1616970 1557791 491945 486048 719155 724447 912817 889931 954386 957899 992691 1009227 972401 1086825 2279839 2390215 1401885 1175316 789417 777272 957959 952704 992356 1007939 1038545 1050996 1166354 1163771 5175458 5404198 39.45 70.8 1
09:36:35 2024-01-24 719439 703291 228202 218883 367201 378496 400942 400473 240957 242105 302862 307778 342696 346664 4405586 4763088 6817299 6579535 1203450 1257569 332932 293171 318994 315779 373065 360407 354575 355228 238760 240051 746369 711061 1607020 1543300 488937 488983 713479 719495 919849 894066 943732 954095 1001168 1015518 971293 1074861 2277947 2383425 1400002 1173643 792808 774800 950136 952027 1002561 1012221 1029252 1044779 1163804 1171206 5224348 5389310 39.45 70.8 1
09:36:36 2024-01-24 710487 707075 223943 220471 365514 373039 401895 399907 242042 240135 302781 308209 341430 349273 4411475 4689799 6770672 6621924 1215384 1253995 331332 293044 315059 316956 372811 362590 355364 353737 236178 239114 753643 704719 1644764 1558457 489853 485873 718572 719495 911947 894701 951670 950039 992691 1009395 977685 1082113 2284707 2395881 1387319 1162675 788291 778961 955246 947003 993367 1012221 1040027 1047836 1158030 1160457 5122499 5387233 39.45 70.8 1
09:36:37 2024-01-24 709289 703291 224415 219600 367489 373074 402177 401606 240957 241086 301614 309068 342217 350412 4405363 4736115 6763522 6583601 1221882 1254887 330491 293151 318131 315188 370918 360370 355327 354078 236108 240024 739057 713092 1600844 1553643 491246 485529 715559 722289 913279 888272 948926 957899 996814 1000756 968502 1084190 2279839 2372401 1366009 1176207 787729 774800 959356 953651 993367 1008383 1034814 1052567 1168045 1167211 5185456 5380927 39.45 70.8 1
09:36:38 2024-01-24 719439 705400 228207 219789 365549 375355 400942 399222 240420 241086 302285 306813 342731 347719 4408521 4751254 6818774 6593610 1192858 1252523 332985 293776 319111 316105 371751 360515 354611 355370 237344 240148 743249 707746 1609123 1547041 490549 486769 713442 719495 919849 894775 943688 952064 1000898 1009769 973365 1072788 2278220 2390178 1376226 1171974 793133 775003 952565 950002 1003984 1009724 1031028 1044882 1162944 1170518 5225528 5385467 39.45 70.8 1
09:36:39 2024-01-24 712507 703322 224258 219978 365540 373598 402779 400190 241193 240917 302816 307743 342485 349585 4411678 4644771 6771880 6593574 1214662 1254066 330938 293222 315600 316176 372802 360551 355364 354304 236508 239114 733093 705222 1606382 1558185 489158 483892 717627 719495 912595 897319 951670 950039 992691 1009661 977722 1080301 2281460 2393620 1367824 1162675 788291 777997 955550 945859 995211 1009724 1038023 1049411 1155498 1162913 5130561 5396496 39.45 70.8 1
09:36:40 2024-01-24 710806 703291 228167 219592 367753 373598 402815 399240 240986 241926 304732 308464 342555 350477 4405288 4732876 6752309 6593610 1223736 1253603 331260 294082 315527 316140 371994 360370 355364 354304 237206 239449 747397 713092 1600363 1554747 491596 486797 717627 724410 913242 883999 951670 961304 993888 1006453 972674 1087563 2281460 2379141 1369403 1177831 788291 776966 959319 954058 992630 1007866 1038010 1053279 1168008 1167138 5181858 5396314 39.45 70.8 1
09:36:41 2024-01-24 719435 703250 224569 218848 368538 379303 403509 401140 241090 242410 304410 308570 343585 346935 4414622 4738657 6801483 6574852 1199475 1250674 332913 292188 318319 315153 372539 360479 354361 355085 236108 240193 743469 711061 1592387 1540017 489158 486354 712466 719495 920501 893433 944361 954095 1001878 1015604 968465 1072751 2277040 2384307 1374378 1173643 793133 774800 950099 952704 1002524 1012221 1030661 1044746 1166112 1172268 5229883 5390555 39.45 70.8 1
09:36:42 2024-01-24 713916 708336 224038 220453 367603 375823 404440 399089 241727 240126 304511 308464 341634 349273 4411475 4690453 6770986 6593193 1214323 1254301 332360 292704 317385 316140 369884 360443 354281 354304 236108 239078 741837 703713 1608381 1567677 493775 483856 717081 721541 913242 894701 953706 954773 992691 1010800 977648 1085068 2287479 2399983 1378075 1171974 789417 781361 958638 948582 994777 1012221 1041794 1047936 1162907 1160555 5166428 5401333 39.45 70.8 1
09:36:43 2024-01-24 711977 706396 224182 219736 369202 375823 402404 401031 241159 241051 301578 310552 342992 348202 4408395 4774207 6794504 6584231 1209146 1253412 333924 292259 317870 318551 372539 358708 354862 356440 235743 239449 740447 709774 1633202 1549237 493347 486805 713499 724410 919849 887369 945034 959259 998939 1012230 967018 1078998 2272188 2390178 1432689 1184641 793133 774930 955757 954058 998313 1000674 1032133 1049331 1174415 1171257 5256118 5395484 39.45 70.8 1
09:36:44 2024-01-24 717480 708645 223602 220092 367718 374195 401304 397025 242401 240668 303685 308676 342421 345260 4405363 4712125 6829550 6593610 1193981 1253603 333924 291814 318878 316583 369920 360407 354611 355905 237009 239484 737668 705222 1616482 1551621 490201 486733 712453 719495 919849 894701 944361 952741 999678 1015482 972674 1071187 2278661 2395881 1400002 1172659 793133 774967 952838 950002 1003984 1010269 1034233 1046557 1165300 1172067 5231222 5395319 39.45 70.8 1
09:36:45 2024-01-24 709983 703250 223310 220594 367426 375823 403795 400190 242237 239896 304331 310081 341669 348742 4405188 4705382 6770397 6621746 1219604 1254338 332949 293598 317131 317167 369920 359285 353750 355085 236143 239114 753643 705726 1583693 1566565 494049 485292 719393 723594 913713 892166 953027 955753 991988 1009372 976262 1085239 2285989 2402160 1403768 1171974 789981 781245 960283 951544 996129 1012148 1044490 1052016 1161996 1162875 5162009 5389310 39.45 70.8 1
09:36:46 2024-01-24 711046 706400 224309 219224 367718 374760 403509 399800 241159 241251 301825 308711 341122 348212 4405363 4764828 6789323 6593610 1207728 1254301 333924 292188 318131 316618 372539 361964 354862 356440 236108 239484 740447 710790 1634085 1549237 492645 486841 714546 726025 920370 888236 943323 959259 999714 1012230 967018 1081462 2272188 2393731 1386112 1188811 796789 779178 955513 958137 1001866 1008799 1032095 1047649 1177165 1171998 5255992 5402535 39.45 70.8 1
09:36:47 2024-01-24 719707 709111 223867 219943 367673 376448 400942 397025 241900 240677 303758 308711 343502 345784 4405188 4679695 6779997 6602988 1213686 1253412 331153 293598 317385 316840 372539 360515 354862 354020 236674 239078 741837 704719 1597439 1556248 490651 483856 718645 719495 913242 897319 953165 950039 993395 1012230 977648 1082076 2286721 2396844 1371456 1163280 791675 779215 956872 948163 998297 1015436 1041512 1047798 1155461 1167749 5155939 5393156 39.45 70.8 1
09:36:48 2024-01-24 713345 703250 224569 219259 368826 374230 403382 400190 240755 241765 301825 308711 342696 350017 4417773 4732335 6747777 6584027 1228946 1254301 331403 294118 315491 316140 371142 359827 355113 354020 237407 239484 747397 715131 1589355 1553643 491945 486012 718645 726540 912595 883999 951670 959259 993888 1011672 973062 1089850 2283532 2383425 1368631 1178670 788291 778662 958272 952704 991220 1005800 1037805 1052455 1167180 1165453 5178146 5402535 39.45 70.8 1
09:36:49 2024-01-24 719439 703250 224411 218861 367165 376448 400942 400473 240957 241765 302825 308209 343451 346664 4405188 4744561 6801252 6574852 1202661 1251818 332985 292046 315564 315188 371438 360443 354361 355370 236143 239449 743227 713092 1616321 1538983 490549 486841 715559 722289 919849 886613 946908 958137 1001893 1015098 968912 1078326 2275833 2385870 1392469 1181912 795397 774251 954395 959222 1001903 1010522 1030990 1049181 1172241 1172177 5254346 5398682 39.45 70.8 1
09:36:50 2024-01-24 719707 708110 223938 219908 368298 377014 402142 397061 241228 241051 304300 308711 343762 346664 4404974 4685630 6789323 6602988 1209925 1252486 331439 293626 315347 317097 372539 360479 354611 353737 237241 239449 744617 707746 1577796 1558457 490301 486217 718297 721478 914363 897097 953594 952667 993284 1012120 979618 1085181 2285989 2398282 1360562 1166607 789981 779477 955550 947237 995421 1009747 1040769 1047662 1157993 1162918 5145233 5398682 39.45 70.8 1
09:36:51 2024-01-24 709289 706396 224477 219272 367682 373563 402779 401322 241124 241086 302825 308711 342182 350302 4411475 4778605 6798648 6593610 1206591 1254338 332142 292259 317870 316618 372013 361707 355364 356476 236143 239484 740447 710790 1655189 1555417 494049 490373 714493 727207 919630 890542 947020 959148 999531 1012230 968465 1080690 2273592 2393582 1408602 1187176 796218 777272 955550 956394 1001191 1008651 1030990 1047897 1173833 1173714 5254346 5398682 39.45 70.8 1
09:36:52 2024-01-24 719698 703286 223938 219947 367718 376483 400942 396988 241900 241051 302285 308711 345468 345016 4399061 4715292 6835950 6612367 1200945 1252523 333924 292188 315491 317167 372013 360370 353861 356476 239098 238830 758515 706363 1591591 1556958 491596 486733 719628 722530 917141 894627 949528 952741 993150 1020866 976918 1080540 2277040 2414296 1416998 1168608 796218 781245 950099 948618 998313 1015509 1037805 1041734 1160496 1165567 5184851 5385467 39.45 70.8 1
09:36:53 2024-01-24 710487 703025 224253 219228 368526 374230 402779 397025 241193 241765 302825 308746 342696 347683 4411475 4729385 6723784 6584231 1224609 1254338 330938 293186 318355 317616 374085 360154 355291 356356 236568 240086 745187 717178 1608625 1555417 491945 486907 715559 724410 915876 885986 952483 958542 996777 1000756 969527 1085068 2281460 2372401 1403768 1177917 788291 774800 961401 953651 995483 1006444 1035552 1054067 1170533 1168863 5193085 5394832 39.45 70.8 1
09:36:54 2024-01-24 719439 705895 224415 219263 365514 375619 400978 401606 240755 241086 304189 307493 342696 347683 4408395 4731927 6836757 6584231 1194121 1254956 333166 293484 319111 316734 373065 360370 354826 356048 238354 240423 747818 711300 1621749 1543375 489158 486769 714456 721319 919812 889201 943360 953947 1002589 1009769 968465 1081364 2272188 2387366 1400002 1177694 795397 774800 952161 953651 1001903 1011952 1030661 1044779 1164629 1172861 5229605 5393156 39.45 70.8 1
09:36:55 2024-01-24 714441 707075 223938 219943 365514 374159 404404 399907 241193 241086 302781 307278 342421 349521 4399061 4644921 6761346 6607811 1214662 1253995 331332 293527 315167 316699 373065 362445 355327 356898 236839 239484 744617 707021 1585359 1564729 491246 483820 719155 719495 912855 894701 951670 952064 993395 1011514 976955 1084466 2284357 2399983 1383622 1164331 788291 779550 955550 946529 993367 1012221 1040027 1049804 1160496 1163013 5137948 5393156 39.45 70.8 1
09:36:57 2024-01-24 708279 703282 224354 219908 368271 373563 401859 401606 241124 241086 301861 308711 342661 350302 4411791 4732373 6754090 6593663 1220459 1255780 331493 293420 318922 316140 373629 360370 353998 354304 238354 240459 748629 714111 1594482 1553370 492645 483856 715052 723594 916527 889568 950278 959259 998226 1007911 971020 1082076 2281460 2377454 1392866 1180433 789981 774800 959356 955003 998040 1006480 1035552 1053317 1171363 1170596 5201666 5394832 39.45 70.8 1
09:36:58 2024-01-24 717360 703214 223943 220286 366578 377688 400379 399800 241193 240304 304442 308676 342696 348212 4405188 4726105 6865668 6603095 1198296 1253375 332607 292054 315600 317167 371832 360443 355364 357550 238760 239114 769498 706735 1595584 1555144 491246 489668 717081 721029 919197 894406 946082 952064 996072 1019903 973387 1077423 2274712 2413224 1384373 1171974 796789 780692 950136 950002 1002524 1009724 1038269 1043260 1161262 1167175 5207351 5381628 39.45 70.8 1
09:36:59 2024-01-24 710487 707043 223943 219754 369373 374159 401895 396988 242722 241086 301578 310587 342421 348212 4408329 4711840 6786397 6612367 1219604 1252101 332985 293186 315527 317167 369402 359863 355867 354836 236178 239114 743227 704844 1614032 1563236 492996 485292 719665 722289 911947 892166 953706 956468 991285 1009104 974114 1086013 2281460 2403389 1401885 1173643 790545 779587 959319 949730 993367 1009363 1043353 1047602 1168008 1161377 5164044 5394832 39.45 70.8 1
09:37:00 2024-01-24 710300 703250 224253 219899 369975 374159 401588 400473 241193 241086 304263 311930 342992 347427 4414748 4782699 6807973 6593333 1206479 1254338 333924 293009 317840 316653 372575 358744 354611 356476 236143 239484 740447 712830 1609058 1549237 492645 486913 714546 724484 919849 886833 945034 959259 999714 1009769 965611 1080413 2272188 2395436 1416998 1185418 795397 774967 954192 956468 1001104 1009095 1031761 1047798 1173833 1170596 5250318 5402572 39.45 70.8 1
09:37:01 2024-01-24 719430 703322 223624 219908 367718 378496 403831 396736 242029 240766 304042 308605 343585 346518 4411358 4694889 6801252 6574391 1212108 1250711 331977 293634 315527 316875 372013 360443 351871 354836 236910 239114 748786 707240 1591160 1556248 489158 486841 719555 719495 915226 897245 949565 950039 993124 1015518 975570 1080499 2274985 2399477 1398119 1168485 792808 779550 951889 949328 996189 1015509 1040769 1047798 1157993 1165490 5170650 5387233 39.45 70.8 1
09:37:02 2024-01-24 712507 709415 224425 219320 369085 376889 403310 396916 241090 242069 302142 309471 343070 348029 4405188 4733573 6737896 6593610 1228908 1253412 330938 294118 315564 315919 371994 359827 354862 353737 236910 239484 741837 714621 1623920 1553370 491945 484951 717627 724447 913733 884072 953027 959259 993925 1006489 972401 1086788 2281460 2375768 1365898 1175316 788291 776137 959356 952704 994505 1008651 1037805 1054104 1168045 1169691 5181854 5418974 39.45 70.8 1
09:37:03 2024-01-24 722209 708396 225039 219083 367574 378080 403868 400966 241021 242446 302249 308460 343486 347437 4417773 4744561 6801252 6574843 1199726 1252523 332985 293890 319140 315188 370882 362590 353861 355370 236143 240228 743469 711061 1594071 1542205 490201 486611 712490 719495 921808 891946 943323 953724 1002589 1015599 972674 1075121 2277947 2389095 1401885 1175316 794264 774800 952161 952704 1003984 1009688 1032258 1044816 1164666 1169191 5244528 5389768 39.45 70.8 1
09:37:04 2024-01-24 713520 709651 224533 220489 366399 373825 402213 400190 241942 240339 305376 308358 342182 349769 4398872 4659168 6761037 6598279 1213409 1250674 331942 293222 317421 316618 372657 362590 353750 354304 236674 239317 744617 703713 1610012 1558457 490549 486217 718136 719495 913242 897245 954386 952741 993395 1009431 977722 1084466 2287479 2399983 1381773 1165990 789417 781799 956601 947003 993367 1011505 1043316 1050642 1164452 1165379 5140831 5395800 39.45 70.8 1
09:37:05 2024-01-24 709219 706437 224569 219600 368561 376016 403868 401606 241159 241086 304373 309104 342590 349558 4405363 4764828 6789323 6583954 1206591 1252523 332142 291849 317421 316140 372575 359321 354033 357000 235778 239484 739057 710554 1622095 1549237 493347 486841 714546 725511 919849 886943 944702 961304 999751 1012230 968502 1078613 2274996 2388478 1424864 1187113 793133 775003 955550 953687 1002575 1009959 1033495 1048564 1177201 1172103 5254007 5394832 39.45 70.8 1
09:37:06 2024-01-24 719393 708336 223795 219912 367423 376147 399782 396772 242401 240713 301861 308676 342456 345296 4401833 4722667 6807973 6598382 1207728 1248903 331942 293222 315527 316653 373102 360407 351871 354339 236910 238743 747397 707240 1592862 1556248 489158 486841 719555 719495 915876 897245 951670 950039 994533 1017707 976262 1082076 2279839 2399518 1383622 1167777 794685 782548 954119 949891 999022 1017967 1037693 1046670 1160348 1167976 5187527 5383777 39.45 70.8 1
09:37:07 2024-01-24 710487 703322 224096 219460 368893 374195 401049 397025 241935 241086 302574 309647 342182 347965 4395836 4715357 6777111 6602939 1220761 1252523 332985 292527 314975 317167 372013 359321 353255 355406 236473 238005 755027 707746 1598222 1562965 492996 485328 719665 724484 911947 892166 954386 956505 992691 1009372 973843 1088377 2279839 2402932 1398119 1177694 791675 779403 960320 952630 994439 1009218 1042999 1050996 1167217 1163567 5164044 5382844 39.45 70.8 1
09:37:08 2024-01-24 716575 703255 224253 219600 369975 376282 399782 400473 241193 241086 302825 311531 342696 345576 4405188 4762193 6826624 6574843 1201519 1252523 333454 293613 317385 315188 372029 360515 353861 355406 238523 240024 752234 713092 1599714 1545944 489158 486769 711446 719495 920501 894701 944361 952301 1001168 1015640 974451 1074594 2283283 2390215 1400002 1175316 794511 777556 952801 952704 1003984 1009688 1029252 1047381 1163768 1171443 5226149 5377792 39.45 70.8 1
09:37:09 2024-01-24 710487 707075 223310 220634 367718 373074 402213 399907 242146 239595 304263 308746 341669 348779 4395836 4671041 6752021 6593610 1211694 1252523 331439 292740 315203 316176 369668 360443 354317 354304 236143 239149 752435 703212 1618389 1565455 492996 486217 717627 721541 913242 894701 951670 955378 994741 1013516 977574 1085127 2283105 2401970 1379924 1168485 788291 781799 956601 949057 995458 1010791 1043353 1047973 1164452 1161377 5154638 5389347 39.45 70.8 1
09:37:10 2024-01-24 708279 705895 224411 219605 368006 375291 400344 399240 241193 241086 303721 309754 341669 348248 4399061 4764828 6789323 6583932 1205731 1253448 332142 292981 317906 316618 372575 359285 354862 357036 235943 239484 740447 711300 1641828 1549237 492645 486877 714546 724484 921062 889266 946233 959185 999567 1014380 969602 1081543 2272595 2390789 1458966 1184641 796789 777004 954871 956468 999650 1009959 1031028 1047798 1173833 1170518 5243106 5385467 39.45 70.8 1
09:37:11 2024-01-24 720461 703322 223938 219908 367789 376483 401013 397061 241228 240713 301861 308676 343726 346627 4386493 4685630 6796392 6588907 1207832 1248903 331744 293009 315527 316653 372013 360407 351871 354304 237241 238743 748265 707240 1591160 1556248 489600 488983 720586 721478 917141 897245 950129 949928 995908 1017976 976225 1082113 2278220 2403985 1378718 1167777 792005 779587 954119 948655 998350 1015545 1038545 1044910 1160496 1165490 5186834 5381628 39.45 70.8 1
09:37:12 2024-01-24 712507 703286 224415 218883 368298 374230 403417 399025 241159 241765 301578 308746 342731 348495 4402109 4719081 6724157 6584209 1226897 1252560 330670 294545 315600 315223 371177 359863 354862 353737 236874 239484 742368 715390 1594434 1556250 491945 486217 717081 725656 913169 890526 951558 959259 996814 1006489 972401 1086713 2281460 2372401 1370414 1179379 788291 773836 959356 953651 994505 1006517 1035589 1054104 1168045 1169691 5201172 5394832 39.45 70.8 1
09:37:13 2024-01-24 721246 703255 228238 219254 367165 377959 400978 400756 240789 241765 304189 307778 343246 346700 4402109 4730051 6798648 6570163 1196476 1254338 332985 292697 319366 315865 372575 362627 355327 357910 238017 240521 748629 709774 1597034 1548792 490512 489988 714493 719384 921808 893138 942344 953454 1002478 1018463 971284 1072788 2280286 2395881 1394352 1173643 793133 776137 952838 950002 1004696 1009760 1034041 1044816 1164666 1169481 5222419 5377792 39.45 70.8 1
09:37:14 2024-01-24 710487 708028 223938 220665 367753 373039 401049 399343 242401 239967 304516 308746 341704 349310 4386456 4654754 6752860 6602939 1215817 1254338 332481 293222 317131 316885 369380 360262 356370 354730 236769 239343 743227 703713 1610714 1567337 492996 484915 717627 721541 914401 895042 953706 953724 993395 1012084 980539 1086825 2285854 2403389 1379924 1171140 789981 782354 959356 949730 995483 1010791 1043520 1051033 1168045 1162199 5166066 5387144 39.45 70.8 1
09:37:15 2024-01-24 709289 703246 224289 219789 369745 373336 399782 401039 241228 241086 302285 310268 341430 346664 4411791 4783586 6812446 6583932 1207728 1255743 333708 293420 317312 316548 373065 359213 354826 356857 238017 239679 752234 715131 1616180 1544848 492996 490373 715559 723861 919849 886723 947734 959259 999751 1009733 966406 1078872 2270573 2389095 1392469 1184641 795397 774800 954192 956468 1001851 1010522 1032533 1047798 1170541 1172177 5233727 5385467 39.45 70.8 1
09:37:16 2024-01-24 719430 703318 223938 219289 367718 376483 402213 397025 241228 241086 302285 308244 343211 347683 4395836 4669731 6802054 6603095 1211198 1250434 330795 294189 315419 316956 372539 360334 353861 353772 236508 239149 745486 709774 1590357 1558457 489158 483856 718572 721478 912595 894701 953027 950039 992179 1012230 977759 1082151 2284231 2396028 1381773 1165990 788637 781245 956330 945895 993367 1010791 1041832 1050248 1160496 1161377 5145414 5385467 39.45 70.8 1
09:37:17 2024-01-24 708437 705396 223938 219780 367749 374760 400379 398645 241193 241086 303543 308746 341430 348248 4392650 4805639 6815747 6584248 1209325 1253995 333816 292046 317421 316140 372013 359285 355830 357049 235778 239281 740447 711809 1676884 1553205 492996 486913 714546 724484 919753 888096 946383 959259 1001168 1009666 968156 1078961 2272188 2394182 1406683 1186330 795397 774967 955550 956394 1001629 1006408 1032133 1048546 1173760 1172737 5248694 5393156 39.45 70.8 1
09:37:19 2024-01-24 719439 703318 224091 220097 367682 379299 400978 397025 241900 241015 302745 308711 343211 346346 4386456 4715102 6828153 6603095 1207775 1251598 332715 293569 315239 318551 372013 360334 353861 355370 239098 238937 750176 706735 1595426 1557352 489158 486841 719665 719495 915876 897245 951670 950039 994805 1017071 977611 1082039 2281187 2402932 1398119 1168485 792808 781245 952838 950002 996189 1017698 1040882 1046269 1160496 1167248 5168076 5393156 39.45 70.8 1
09:37:20 2024-01-24 713520 707038 224569 219224 369382 375319 403382 400473 242332 241935 303721 309612 342696 350292 4417999 4737447 6744218 6584231 1229425 1257905 330866 293634 318094 315153 374912 360190 355364 353737 236674 239856 748006 715390 1605109 1553643 491945 486217 716573 724476 915226 888865 951670 959259 996777 1007644 971293 1085239 2281460 2375768 1373271 1178670 788291 774800 962084 955003 995483 1009327 1037065 1055607 1171091 1168863 5181739 5393156 39.45 70.8 1
09:37:21 2024-01-24 720665 706396 228524 219184 367159 375847 400942 401606 241124 242096 305672 309926 343515 348065 4399061 4737732 6818053 6579271 1195958 1252523 333274 292420 319366 316140 372013 362590 354862 356177 235379 240228 746596 707746 1596521 1549237 490898 486769 714546 719495 922462 896608 945034 952741 999751 1016989 971972 1075611 2276621 2397031 1403768 1173643 795397 777236 952838 952027 1004696 1015241 1034003 1044891 1164629 1172177 5220477 5374399 39.45 70.8 1
09:37:22 2024-01-24 710215 703250 223310 220290 368502 376245 404727 400254 242943 239958 302603 310410 342555 348559 4408206 4680420 6762314 6612527 1216140 1254338 331942 293009 317385 316840 369884 360117 354281 355085 236143 239449 753115 703713 1648469 1567677 492996 484573 718572 722567 913242 893433 951670 955076 992420 1012230 977648 1085239 2286333 2399983 1379924 1168485 789417 781799 959047 948618 994777 1010791 1043474 1054258 1164629 1161377 5155826 5385467 39.45 70.8 1
09:37:23 2024-01-24 709289 706258 224389 219662 368083 375823 403296 401606 241090 240872 302603 310375 342520 347683 4405250 4781027 6801606 6579535 1210338 1254338 333924 291966 318131 316140 372539 359285 353750 356476 236108 239520 745187 711061 1591786 1548965 494049 486769 714546 725511 919197 887999 945410 961304 1001168 1012230 971020 1078120 2275421 2390789 1426820 1184641 793133 774967 955550 955680 1000917 1006444 1032495 1050829 1177239 1173007 5258099 5400028 39.45 70.8 1
09:37:24 2024-01-24 721932 708401 224182 220304 367538 378385 402404 399126 242471 241015 302285 308711 342696 345540 4399016 4701808 6826624 6593610 1202450 1250674 332949 293569 315455 317097 372013 360407 351871 355370 236874 238041 742689 705726 1603601 1556248 490201 490894 719665 722567 915876 893064 950955 952468 993888 1016989 976262 1080462 2278220 2402284 1357930 1168608 793133 781245 950136 949291 998313 1016944 1040492 1044742 1161319 1167866 5200471 5386330 39.45 70.8 1
09:37:25 2024-01-24 710339 708923 224339 219083 369373 374195 402177 397061 242029 241890 303464 309577 342421 347719 4402190 4719081 6724045 6588907 1226315 1254338 330938 294082 315491 316140 374121 359827 355364 354268 237241 239281 748786 714111 1593911 1556248 491945 486048 718645 724447 913242 889715 954386 959259 996036 1009372 972674 1087413 2279471 2376475 1367651 1178670 788291 776649 959356 953380 993367 1009363 1038047 1056865 1173764 1171294 5184204 5405195 39.45 70.8 1
09:37:26 2024-01-24 718613 703286 224605 218883 367944 378496 401013 400473 241124 242446 302285 308746 343621 347683 4405363 4757314 6801252 6574852 1202666 1254338 333658 292188 317421 315188 372029 360479 354611 357873 236508 239520 743227 713092 1613952 1540017 490276 486841 713535 722567 919849 894066 947940 955076 1004011 1015608 968502 1075786 2272188 2386667 1400002 1175316 796532 774800 952838 955304 1004720 1016417 1033040 1044630 1167861 1177248 5231501 5389310 39.45 70.8 1
09:37:27 2024-01-24 716259 710422 224569 219873 366578 374195 403382 400552 242029 241086 304695 307708 342696 349805 4395836 4647181 6752021 6593579 1214554 1251598 330938 293222 315564 316625 373102 362590 354862 354020 236839 239281 744617 705726 1612605 1557352 490549 484573 718645 719495 913242 897245 953706 950039 995412 1012230 977685 1082076 2287479 2399711 1381773 1165990 791675 783663 961004 950190 995458 1015089 1041512 1050065 1159493 1164597 5132161 5383501 39.45 70.8 1
09:37:28 2024-01-24 708437 703030 224249 219662 367984 373039 403417 401606 241228 241086 304423 309612 342731 350302 4402109 4728131 6775813 6579535 1214872 1254066 331977 291849 317059 316140 373102 360443 354281 355370 235414 240060 745187 712584 1592027 1549237 493347 484573 713535 723594 917172 889568 948889 961304 998970 1009372 971293 1082001 2279839 2384307 1428776 1182038 792241 774800 960320 957456 1001866 1008799 1035085 1050996 1172177 1172177 5200509 5384937 39.45 70.8 1
09:37:29 2024-01-24 717433 705895 223974 220630 367129 377119 400308 399765 241228 240339 304806 308460 342696 347683 4399016 4717544 6835950 6588907 1197439 1250674 332607 293613 315527 317132 369920 360479 354862 356476 238692 238708 746007 703212 1595506 1553643 491596 489437 717627 721541 917172 894701 948889 952741 996072 1019903 975989 1081787 2279903 2413645 1436601 1171823 797101 781615 951679 952027 1002524 1009729 1038269 1045062 1164621 1168863 5208559 5370566 39.45 70.8 1
09:37:30 2024-01-24 709213 703286 223274 219943 368790 375291 402142 399907 242475 240304 301825 310587 341669 348212 4399016 4689799 6761346 6598288 1215263 1250674 332445 292740 315600 317097 369920 359863 353219 354304 236108 239449 743227 705726 1581499 1565455 493347 484915 719665 723348 913242 889201 953027 956701 994033 1011672 978149 1085090 2285159 2414963 1378075 1172659 790545 781799 958638 949291 997549 1010791 1043353 1047676 1165337 1162092 5160357 5385467 39.45 70.8 1
09:37:31 2024-01-24 710487 702993 224258 219815 369669 374159 401588 401039 241159 241051 301825 311059 341669 345576 4399061 4784247 6807973 6574843 1202970 1254338 333924 292188 317870 316618 371994 359827 353716 356440 236674 239484 746007 715131 1587836 1542205 490549 486877 715559 722325 921062 894973 947621 959111 1003189 1016536 970292 1078848 2275833 2390327 1418917 1183798 797360 776452 954871 956431 1002575 1013099 1029525 1049331 1170441 1169191 5222419 5385467 39.45 70.8 1
09:37:32 2024-01-24 718614 703255 223934 219943 366613 375319 403417 399343 241935 241086 303721 307743 343246 350675 4392744 4648593 6786799 6593610 1213799 1249788 330938 292937 315564 316583 372013 360443 353861 354020 236874 239223 744617 707746 1587860 1554747 488937 488636 721162 721478 915839 896949 953631 952667 994694 1015098 978224 1082076 2281460 2396844 1384165 1164331 792005 780974 957122 950002 999059 1017698 1041021 1047052 1158851 1167239 5158697 5379938 39.45 70.8 1
09:37:33 2024-01-24 710801 703291 224411 219071 368566 374195 403382 397061 241159 241765 301790 309647 341739 348495 4395836 4721678 6724157 6574843 1227991 1253412 330438 294557 315600 315664 371994 360370 354862 353241 236839 239484 732108 714877 1590711 1557634 491945 486907 717590 726172 915839 890526 951520 959259 996777 1008660 972674 1087488 2281460 2376687 1359713 1179379 788291 774800 962084 956431 995483 1007902 1035589 1054142 1171224 1170518 5188554 5391075 39.45 70.8 1
09:37:34 2024-01-24 717631 705905 224253 219908 366283 375020 401013 399800 241159 241086 302816 308209 342731 348212 4405188 4726830 6845275 6602988 1196584 1252523 332418 292803 315600 317132 369920 360443 355830 359908 238523 239201 747397 704719 1598239 1555852 492722 489487 718608 723043 917172 896608 948615 954297 998939 1019903 972009 1077460 2278518 2411580 1376697 1171974 796532 779550 950136 950002 1002561 1015509 1037065 1041822 1162944 1167211 5203635 5374399 39.45 70.8 1
09:37:35 2024-01-24 711037 707338 223310 219754 369382 374195 401895 400277 242272 241051 302862 310587 342456 348495 4399175 4698558 6762352 6602939 1216972 1254338 332985 293009 315311 320505 371832 361964 355867 355263 238017 237935 757769 706363 1645082 1565111 493347 486048 719665 724410 914401 893433 954386 957899 993395 1010691 972009 1088377 2281460 2399711 1403768 1175316 792005 779587 961401 952704 993367 1010791 1041174 1055057 1168045 1163022 5160357 5385467 39.45 70.8 1
09:37:36 2024-01-24 712507 703025 224253 220031 369409 375283 400344 401039 241228 241086 303955 310623 342182 345820 4399175 4771439 6810685 6574852 1207653 1255743 333708 292839 317276 316513 373593 359141 354303 356298 238354 239343 741837 715131 1588439 1544397 491871 490432 715559 724447 921154 892166 947621 958579 999751 1015482 967422 1078998 2272188 2390789 1394352 1183523 796218 774800 955550 957862 1003254 1012221 1029525 1049331 1172099 1175619 5224348 5387228 39.45 70.8 1
09:37:37 2024-01-24 718614 703286 223934 219908 367423 376483 403098 399343 241228 241086 304378 307743 343486 349497 4392744 4657852 6761346 6593166 1207690 1252213 331798 293939 315383 316956 373029 360334 353861 354836 237075 239114 747397 707886 1593542 1554042 489158 488983 721675 719495 915876 897390 951670 952741 993395 1009810 975533 1082113 2281460 2398282 1363280 1165990 793133 781528 954192 950002 996189 1016980 1040581 1049331 1157173 1167138 5126234 5385467 39.45 70.8 1
09:37:38 2024-01-24 711077 706290 224569 219071 368271 375283 403417 400473 241124 241765 304158 308746 342731 349769 4395878 4719081 6735225 6579525 1225407 1255780 330759 293151 318094 315188 370882 359863 355830 355853 236143 239989 735322 713092 1589995 1553643 491945 483892 715559 723348 915876 886613 950278 959259 998263 1009372 968502 1082113 2281460 2374995 1367824 1179593 790545 773836 961401 958542 996189 1007939 1035589 1054104 1172095 1170518 5177455 5385467 39.45 70.8 1
09:37:39 2024-01-24 716578 702606 224253 220475 367166 375319 400696 399800 241228 240339 302745 307426 342731 347719 4395995 4715178 6837531 6584230 1194116 1252523 332418 292188 318137 316618 369920 360443 354862 357264 238017 239378 750176 703713 1602568 1552540 491672 486841 715559 719495 919849 896608 945846 952064 996814 1018545 972009 1078229 2275421 2412595 1378616 1171140 797101 779550 950136 950002 1002561 1015509 1037805 1043255 1162944 1167275 5203635 5376101 39.45 70.8 1
09:37:41 2024-01-24 709289 703286 223310 219600 368862 374195 401613 397061 242103 241086 302825 310587 345077 348202 4411396 4697807 6752560 6602939 1215120 1254301 331942 292188 315636 317132 369812 359321 354033 354339 236143 239317 746007 704719 1597360 1564345 493347 485292 719555 721741 913279 892166 953027 956468 991717 1009372 974842 1085239 2281460 2399514 1379924 1171974 789569 781799 959084 950002 996189 1011505 1044240 1054258 1166317 1162199 5145261 5377792 39.45 70.8 1
09:37:42 2024-01-24 710220 703255 223639 219754 369418 374195 400344 401039 242198 240801 304732 311028 342041 345956 4402210 4780054 6801365 6588907 1203684 1252064 333924 293731 317421 316140 372013 358996 354611 356476 236108 239484 740447 711809 1605576 1548965 493347 489322 715559 726062 921154 888272 944702 959259 1001168 1009733 968230 1075786 2268960 2394182 1418917 1185466 795397 775040 955550 957862 1002290 1009363 1032533 1047836 1173833 1173007 5231811 5389310 39.45 70.8 1
09:37:43 2024-01-24 719707 703359 223938 220004 368266 378236 404440 399053 242133 240908 302674 308570 345835 345919 4408395 4707493 6807973 6602988 1211954 1252523 331475 293669 315527 316875 372575 360479 353861 354836 237172 239317 748786 707240 1599197 1556248 489158 486841 719665 719495 916339 896386 951670 950039 994805 1009805 976992 1082076 2278220 2399983 1379332 1165254 792808 781245 954192 950002 996189 1017698 1041053 1049331 1158851 1167175 5159630 5376125 39.45 70.8 1
09:37:44 2024-01-24 712762 708359 224430 219118 369830 376889 402636 396844 241796 242033 304410 310193 342661 348212 4392744 4719081 6733100 6584209 1228946 1252523 331475 293634 315455 316176 371733 360407 355364 354268 237276 239114 748786 714111 1589512 1553643 491945 486769 719155 727645 916806 886613 953706 959259 995332 1009372 972674 1085058 2281460 2379907 1372908 1175316 788291 776686 959356 952264 993367 1007902 1035589 1054104 1169703 1167175 5161140 5399173 39.45 70.8 1
09:37:45 2024-01-24 719081 708410 225048 218803 367574 376340 403296 400081 240755 242105 301790 307313 342964 347427 4395836 4741902 6798648 6556113 1195454 1250036 332949 293186 315419 315188 371733 360551 353861 355370 236143 239484 743227 713092 1621404 1545005 489158 486841 713535 721541 921154 894839 943360 953687 1002589 1017744 970603 1075925 2272188 2383351 1401885 1176013 795397 774800 952838 952264 1003984 1009688 1029525 1044886 1164629 1176225 5225709 5386330 39.45 70.8 1
09:37:46 2024-01-24 713520 708405 224344 220251 365473 373598 404440 400190 242233 240428 302781 308389 341739 349558 4399175 4635265 6742774 6584209 1209963 1249788 331206 292598 315239 316176 372049 360551 353219 353737 236178 239114 743227 703713 1606590 1558457 490549 483892 719665 719495 913151 895451 954386 952741 992448 1009765 977722 1084466 2285586 2399983 1367824 1162675 789417 781245 956601 947274 994777 1010305 1041399 1052654 1162796 1164670 5121834 5379938 39.45 70.8 1
09:37:47 2024-01-24 709988 703250 224512 219303 368682 375291 402779 399204 241159 240766 304479 308464 341704 349805 4399198 4715406 6718997 6565474 1220572 1253448 330938 292598 318392 315699 373102 360407 354862 353206 236143 240228 744341 713092 1591668 1549237 491945 483892 715052 722325 917085 890903 950315 959259 998263 1006489 970331 1082113 2279839 2372401 1364193 1179593 789981 774800 961004 957418 1000157 1008799 1035402 1053955 1171326 1170464 5192260 5385467 39.45 70.8 1
09:37:48 2024-01-24 718093 705410 223938 220290 367129 375919 402726 399520 241228 240339 304695 308209 344932 347719 4386606 4713408 6826624 6574843 1192589 1248903 333924 291405 317942 316211 369920 360443 354862 356512 237747 238946 739057 704719 1595175 1551438 491246 486841 715559 721029 919849 897245 946120 952741 996814 1018463 972046 1075887 2275421 2412595 1334086 1175173 799076 781435 952801 949928 1004757 1016527 1035402 1045922 1164592 1167211 5196512 5376101 39.45 70.8 1
09:37:49 2024-01-24 710487 703025 223025 220484 368817 373634 401013 399907 241935 239595 304378 310117 341669 348248 4395836 4680420 6756533 6588963 1216130 1252523 332013 292775 315600 316618 369655 360479 353785 354304 236178 239520 743227 703834 1599791 1567677 493347 485292 718645 723446 914452 894066 953706 955790 991988 1009661 977722 1084993 2290048 2407100 1381773 1169318 790545 783068 960320 949855 995458 1012221 1044914 1051033 1164358 1163725 5140907 5377792 39.45 70.8 1
09:37:50 2024-01-24 710492 703214 223938 219794 368271 375291 399782 398645 241193 241086 304373 310117 341669 346700 4395836 4764828 6793808 6574843 1211027 1250036 333924 292089 317906 316176 372575 358779 352231 356476 235943 239114 748006 709037 1629967 1549237 493347 486913 714546 726062 921154 884072 945410 961304 999751 1012047 970292 1081710 2274213 2388361 1436601 1187851 795397 778108 955550 956468 1001191 1009363 1034346 1049533 1176405 1172177 5244720 5376101 39.45 70.8 1
09:37:51 2024-01-24 719707 707115 223781 219789 367722 376448 402295 397025 241228 240713 302285 308460 342731 345540 4386493 4701808 6807597 6593574 1207827 1247134 332013 292803 315203 316689 369920 360407 351835 354304 236709 238743 746802 705726 1588538 1553643 489158 486877 719665 719495 915226 897245 953165 951581 996106 1018354 978224 1082046 2273668 2407303 1366009 1165990 794830 780692 950287 948508 1001191 1009760 1037805 1045569 1162143 1167211 5180099 5366736 39.45 70.8 1
09:37:52 2024-01-24 708977 703359 223345 219294 369413 374195 401013 397025 242306 240713 301367 310370 341704 348248 4395836 4700430 6742413 6593574 1219604 1249825 332517 292330 314975 317167 372838 359032 352231 354836 236674 238041 742163 707746 1614549 1558185 493347 486426 719665 727725 914466 893063 955748 957715 994731 1009227 973784 1089857 2279839 2397031 1355115 1177694 793133 779550 959356 952704 995184 1009363 1038835 1047676 1168045 1165490 5160357 5385467 39.45 70.8 1
09:37:53 2024-01-24 715490 703250 223938 219636 369714 377959 399782 400190 241193 241086 300909 310152 342696 346138 4386493 4762193 6801252 6574890 1202114 1250748 333689 293740 317240 316330 371473 359321 351871 355940 236143 239114 731722 714621 1611193 1543906 494049 491308 716529 726689 921954 890526 946983 961876 999531 1016536 967741 1078998 2270307 2390178 1436601 1184641 795397 777835 955550 956431 1001903 1009327 1034777 1047897 1172929 1172177 5233620 5379938 39.45 70.8 1
09:37:54 2024-01-24 719707 709033 223943 219908 367673 376448 401823 396952 241159 240677 301790 308424 343451 347646 4395878 4663797 6781953 6584231 1211879 1250434 330634 293022 315527 316618 372013 360443 351835 354268 236874 239165 744617 708395 1588538 1558065 489047 488290 719628 719347 915839 899799 953706 950039 994805 1015518 978846 1082039 2281460 2397807 1366847 1164331 792569 779513 954871 950002 996189 1015559 1038761 1050043 1158814 1165417 5135827 5374399 39.45 70.8 1
09:37:55 2024-01-24 712507 703214 224569 219224 368498 374195 403382 400473 241159 241765 303255 308711 341634 349805 4392744 4716471 6718997 6565473 1226716 1251598 331139 292704 318355 315153 373629 360154 355794 356353 238354 239847 735322 713341 1584904 1553205 492722 486907 716529 723594 915876 889495 949413 959075 998189 1006417 968465 1081934 2279839 2375768 1367824 1179593 790545 774800 961401 955003 998313 1009327 1035552 1054067 1171363 1170518 5185456 5383777 39.45 70.8 1
09:37:56 2024-01-24 718339 705400 224096 219943 365514 375283 400942 401723 241124 240677 304658 307493 342661 347400 4399016 4710840 6831885 6574852 1194018 1249751 333744 292011 317095 318029 369668 360298 355076 356333 238017 238901 752956 704339 1627880 1553643 491246 486877 716573 721478 919753 897319 946082 952741 998939 1020624 974077 1077423 2272188 2414036 1422907 1171974 796532 779550 950136 950002 1001104 1009724 1037805 1043945 1162143 1167175 5182855 5366736 39.45 70.8 1
09:37:57 2024-01-24 709983 703286 223934 219259 368862 374159 400942 396952 241193 241086 300873 310046 341669 347400 4399175 4708657 6752710 6593608 1216783 1253609 331798 292188 315053 316991 371977 361193 355579 355228 238523 237733 752285 707746 1623420 1562229 494401 486318 719665 724410 911947 892428 954386 957862 993395 1009372 974057 1085030 2278220 2395881 1401885 1175316 791675 778034 958638 952704 993096 1009363 1038914 1050996 1168008 1163839 5154638 5385467 39.45 70.8 1
09:37:58 2024-01-24 714364 706432 223938 219040 368862 378496 401588 400190 241159 241051 300873 308711 342661 346065 4399175 4757202 6791820 6574825 1206003 1252213 332769 292980 315419 316477 374121 359791 353861 355334 236108 238743 752234 714111 1576737 1540017 489158 490797 714942 723594 919197 889238 945373 955076 1002589 1009922 967018 1075887 2271914 2384975 1398119 1179593 795397 774800 952838 953651 1001814 1012221 1031120 1047052 1168045 1176437 5203635 5379938 39.45 70.8 1
09:37:59 2024-01-24 715522 703286 223938 219565 365442 375020 402177 397061 241124 240677 304378 306813 341704 349521 4389613 4618500 6762502 6584230 1212055 1252213 330902 293151 315527 316618 372013 362337 354611 353206 236804 238743 744617 709774 1578530 1558457 490898 483856 718645 722567 913242 893772 954386 952741 994805 1012230 977722 1085239 2287479 2403389 1381773 1169318 789417 782354 957122 947237 994777 1009688 1039034 1052481 1160496 1163735 5126422 5374399 39.45 70.8 1
09:38:00 2024-01-24 707360 706405 224411 219965 367709 375291 401859 401039 241159 241086 301790 307892 341634 349521 4399061 4727313 6763029 6584244 1212669 1255392 330902 293278 318806 315153 373102 359791 355615 355853 237680 239520 745771 713092 1591428 1552727 491945 485292 717081 723897 913242 886723 951670 959259 996777 1006453 972674 1085239 2281460 2372401 1357930 1178536 788291 776452 962084 955040 995483 1009327 1037805 1052269 1170533 1169695 5170332 5385467 39.45 70.8 1
09:38:01 2024-01-24 718614 705396 228332 219259 366285 375319 402580 401039 240386 241086 304373 307493 343480 347673 4399065 4742052 6818141 6569654 1200529 1250637 332985 292945 318028 317652 373065 360479 353861 355370 236143 240024 735765 711061 1590430 1540017 490301 486805 714782 721541 922462 891799 945708 953687 1004011 1018463 972674 1075887 2277845 2389095 1403768 1175316 794830 774800 952838 954058 1004696 1009688 1029488 1046031 1166317 1172898 5214970 5379938 39.45 70.8 1
09:38:02 2024-01-24 711301 703250 223938 220246 365514 375291 402142 399053 241995 240796 306181 308284 342041 349658 4398891 4634854 6754090 6584231 1210038 1253995 330938 292945 315527 316618 372013 360226 355364 353737 236508 239449 744617 703713 1612205 1558457 490549 484915 718645 721029 913062 897245 954386 954095 994805 1009697 977722 1085239 2287479 2401685 1359881 1165990 789981 781799 956601 947237 994777 1012221 1043423 1052481 1160496 1160235 5135827 5379938 39.45 70.8 1
09:38:04 2024-01-24 706322 705905 223938 219320 367458 375713 403868 401606 241055 240944 302390 308535 342546 349622 4386418 4715292 6724045 6574852 1221124 1250674 329902 292330 317421 315153 371177 359321 354611 353171 238084 239484 745187 713092 1585260 1549237 491945 483856 715559 723312 915876 889568 950278 959259 996814 1006453 968465 1082113 2279839 2361165 1403768 1177880 787873 774800 962084 955040 996189 1009363 1035589 1050624 1171363 1167216 5182855 5384937 39.45 70.8 1
09:38:05 2024-01-24 719489 706249 223688 219807 366470 377424 403296 401570 241055 240499 302603 307708 341669 346664 4395890 4710840 6835950 6574599 1190586 1248659 332949 291149 318878 315884 369920 360443 354361 355085 237009 239484 746596 705448 1628219 1549237 490549 486733 713499 719223 919849 893138 945034 950039 996777 1015518 974057 1072788 2272188 2409140 1378616 1171974 796532 778373 950136 950002 1003984 1009810 1035589 1041697 1162944 1167175 5208559 5382481 39.45 70.8 1
09:38:06 2024-01-24 709323 707899 223167 220167 367244 375823 403582 399307 241900 239595 302825 308676 342992 349374 4392744 4640571 6723821 6579535 1209925 1250036 331403 292839 315564 316140 372013 360515 354862 353241 236143 239281 744617 707746 1601807 1557634 491246 484573 718645 721029 913242 894480 954386 952741 994805 1012230 977722 1085239 2287479 2399983 1379924 1168645 789417 781799 957959 947237 994777 1012221 1043316 1050834 1164452 1165379 5146366 5376898 39.45 70.8 1
09:38:07 2024-01-24 708784 706359 224339 219224 367165 375291 402616 401177 241055 241015 302752 308676 341122 347400 4395836 4755450 6770397 6574852 1208286 1252486 333202 291849 317840 316140 372838 359285 354281 356440 235943 239484 749415 711061 1591189 1549237 494049 486733 714782 725511 919197 888630 947503 961987 1001168 1012230 968502 1078925 2276221 2388361 1405301 1184641 793133 774800 956601 953651 999769 1008726 1034233 1050365 1178038 1169544 5244713 5383777 39.45 70.8 1
09:38:08 2024-01-24 717433 703210 223679 219969 367574 374984 401021 397025 241900 240503 303685 308676 341669 344529 4395890 4707493 6807973 6593610 1204295 1248866 331708 293009 315455 316140 372013 360190 351871 354836 236910 238708 750176 705726 1594482 1553643 489158 486877 719665 721029 917011 896608 951670 952064 992448 1015631 976262 1081306 2278220 2399983 1342993 1168485 793133 780692 954395 950190 1004445 1016527 1038470 1044429 1162033 1169362 5196740 5372262 39.45 70.8 1
09:38:09 2024-01-24 709405 706400 223238 220630 367129 375938 403582 399343 241193 239560 301861 308711 341122 348212 4392744 4671041 6742696 6588907 1210226 1248866 330938 292960 315564 316140 369884 359285 353750 354304 238354 238743 743227 702710 1603018 1565455 492645 484650 717081 721541 913242 893433 951670 953687 991988 1011514 977685 1085239 2281187 2398282 1379924 1169110 790545 783106 958272 948838 995458 1012184 1041198 1050717 1160459 1163846 5121025 5366736 39.45 70.8 1
09:38:10 2024-01-24 706359 706200 223867 219259 367161 374231 400942 401039 240698 240882 303218 308460 340646 348779 4399053 4732550 6752021 6565478 1211805 1253448 332949 291849 317059 315664 372920 359321 354281 355370 235379 239520 737668 711061 1599668 1549237 493347 485292 713535 723897 917209 888272 949150 959259 999714 1009817 968465 1078925 2282329 2387855 1381773 1181195 792808 776452 959637 956501 1000442 1000710 1032533 1050996 1173930 1171294 5192899 5385467 39.45 70.8 1
09:38:11 2024-01-24 716534 705396 223310 219943 365514 374195 401588 400473 241159 239595 302285 308416 341634 346664 4392744 4707493 6826624 6579535 1194875 1248659 333689 292054 315491 316875 369920 360117 354611 356440 236143 237970 745431 703713 1589989 1552727 491246 486841 715559 719495 919197 893772 945708 952064 993925 1020866 973909 1076666 2275833 2413645 1411170 1173298 797670 780879 950099 950002 1002561 1010121 1035440 1041697 1161262 1167175 5197675 5370566 39.45 70.8 1
09:38:12 2024-01-24 709213 703255 223310 219294 368566 373861 400978 396988 241193 241086 300873 309647 341704 347719 4386177 4688299 6761346 6598279 1215233 1250711 331977 293364 315491 317132 369920 358744 355364 354304 236108 238005 756398 705726 1610595 1562889 493347 486012 719592 723897 911947 892240 955598 959539 994467 1009227 976832 1088302 2281870 2396956 1376226 1175316 790878 779587 960283 952704 992627 1010791 1041832 1053505 1168008 1161377 5147400 5376101 39.45 70.8 1
09:38:13 2024-01-24 710450 703219 223943 219259 369929 374195 401588 400190 241159 240713 300909 310152 341669 345296 4386456 4777662 6801252 6574843 1201221 1251363 333924 291983 315600 316105 372013 358203 353861 355406 235743 238743 750824 714621 1607683 1544577 491945 489668 715052 726689 922374 890489 947734 959185 999604 1015098 970017 1078886 2270573 2386667 1418917 1188811 797101 774800 954192 956468 1004483 1010791 1032533 1047798 1172099 1162519 5233727 5385467 39.45 70.8 1
09:38:14 2024-01-24 719711 703250 223785 219754 366613 377691 401895 397025 241228 240713 303543 307813 342731 346664 4383379 4667086 6788973 6584209 1207728 1248903 329974 292937 315491 316140 372013 360407 351835 353241 236709 238708 746007 706735 1596190 1556525 490301 488762 719592 719384 915189 898521 951483 952667 993284 1015482 974842 1082076 2279471 2397581 1366847 1164331 792005 780827 952838 949328 996189 1015509 1041095 1047798 1155498 1165694 5111541 5370566 39.45 70.8 1
09:38:15 2024-01-24 711492 705217 224253 218887 367718 374195 402779 397097 240420 241086 303512 308711 341395 348779 4395836 4710840 6724045 6565478 1222443 1250711 329671 292330 315564 314713 373102 359285 354862 352183 236108 239236 748006 713853 1582622 1553643 491945 486217 717045 725656 915566 889986 951670 959259 997520 1009372 973062 1085239 2279839 2369166 1385471 1175316 787729 774800 959356 955304 995483 1007902 1035589 1054104 1168654 1167175 5170612 5385467 39.45 70.8 1
09:38:16 2024-01-24 718686 704403 224569 219259 367233 375319 400379 400473 240219 241086 301825 306813 342217 346627 4392744 4722667 6794504 6556095 1190720 1250674 332720 290555 318915 315223 369920 360190 355327 357184 237344 239343 749415 707746 1592123 1548792 491672 488983 714493 719495 921154 894701 943758 954095 999714 1015608 974057 1075711 2272188 2395436 1400002 1171974 795397 776893 952161 950002 1003984 1015545 1034041 1044816 1162981 1170610 5207351 5362910 39.45 70.8 1
09:38:17 2024-01-24 710025 705405 223310 220321 367718 374231 400978 399349 241193 239595 302862 309647 340646 347719 4386484 4661662 6743349 6588907 1212970 1250711 331977 292924 317131 318856 369596 359755 355867 354162 236403 239104 741837 703834 1606280 1567677 492996 484573 717118 721993 915876 894701 953706 955076 994108 1009697 977759 1085239 2284231 2399711 1378075 1171974 789417 781799 959356 950002 996189 1010791 1044133 1055057 1164666 1161377 5140907 5374399 39.45 70.8 1
09:38:18 2024-01-24 709480 705905 223974 219259 368262 375291 401588 400473 241159 241086 302022 310117 340646 346101 4395836 4764552 6798648 6565257 1207728 1255469 333852 291912 317276 316035 371977 359913 355327 356012 237344 238708 752435 707746 1638999 1552100 494049 486841 713499 726025 919849 889359 945410 961987 1001878 1009697 971293 1078120 2270573 2390789 1413126 1184641 794264 775003 955550 956431 1001104 1007902 1031798 1050080 1173888 1172177 5248694 5377792 39.45 70.8 1
09:38:19 2024-01-24 720665 703255 223314 219600 366613 375883 401588 397025 241228 240339 301825 308209 341669 344529 4386456 4708657 6824669 6603082 1198296 1251323 333888 292214 315347 316991 369740 360370 353861 356226 236143 237970 759905 703713 1599540 1553643 491246 490373 718608 721541 916320 893759 948889 952976 993961 1018463 976262 1077354 2274985 2409176 1415079 1168645 795397 781528 949425 948655 999059 1009760 1040027 1041836 1161319 1167175 5184851 5374436 39.45 70.8 1
09:38:20 2024-01-24 709480 706253 223929 219259 367753 373598 400379 396358 241159 241086 300873 308711 341122 346664 4386606 4701921 6742938 6593663 1216821 1250397 331906 291983 314496 317132 371751 358239 354862 354304 236839 237970 752285 707240 1595160 1558457 492996 486390 719665 724447 911676 891534 952569 959259 992484 1012230 972674 1086639 2279839 2386117 1376226 1175316 788291 774967 957959 952264 990519 1006480 1038545 1050996 1167861 1163808 5150958 5383777 39.45 70.8 1
09:38:21 2024-01-24 715527 703255 223310 218355 367422 375355 401588 399343 240991 241595 301859 308244 341704 345576 4389602 4752157 6800017 6565473 1203421 1250748 333189 292046 315239 315884 373629 359321 351871 357367 238017 238743 750824 714111 1584549 1540017 490276 486877 715052 723080 917245 892166 945846 955790 1002589 1009733 966370 1075823 2270573 2383284 1420836 1179593 795397 773702 952838 955076 1001141 1009652 1029193 1047052 1168873 1172033 5196212 5370566 39.45 70.8 1
09:38:22 2024-01-24 717828 703246 223310 219259 365514 375055 401049 396542 241159 240339 301790 306070 344834 346372 4392784 4665805 6789323 6564751 1201691 1248659 331475 292046 315233 319343 369848 359863 351835 354304 236143 238005 739947 705726 1591500 1552540 489158 486877 718645 721029 915876 894701 950315 950039 996867 1015554 974842 1078962 2272188 2399711 1387319 1165990 792569 779587 952161 947311 996189 1015509 1040027 1044316 1160496 1164666 5167152 5366736 39.45 70.8 1
09:38:23 2024-01-24 709480 703250 223785 218689 368271 373861 400942 396628 240952 240837 303548 308605 341017 346200 4392784 4709756 6720986 6579535 1224187 1252213 329938 293186 315455 315188 370918 359285 354753 353241 236874 238743 740447 712584 1591781 1553643 491945 485328 717627 723897 911947 886613 951670 959259 993925 1006489 971293 1086825 2278220 2372401 1379332 1176207 787729 775003 959356 952704 991794 1006480 1035589 1054142 1168045 1167175 5156674 5377232 39.45 70.8 1
09:38:24 2024-01-24 717123 705405 224569 218943 367164 377959 402990 399234 240853 241693 304016 307137 342041 347575 4392744 4731927 6789323 6556113 1197529 1249825 331977 291983 318428 314678 369920 360479 353861 354339 235414 239682 745771 709037 1604121 1540017 489158 486769 712994 719495 921154 894066 944361 953947 1001878 1015631 972674 1072825 2278220 2383708 1400002 1173643 793133 774579 950136 950002 1003984 1009688 1030661 1044035 1163841 1162506 5205591 5373384 39.45 70.8 1
09:38:26 2024-01-24 712124 706286 223862 220489 366435 375291 403296 396916 241090 239418 304079 307743 341122 348248 4389881 4635153 6752972 6574843 1213804 1249788 330705 292201 315564 316140 369920 360479 353255 353241 236143 238076 743227 701709 1604621 1558457 490549 483856 717627 719495 913242 894701 953027 952064 993395 1011672 977722 1082151 2281460 2393153 1379924 1162675 788291 779587 955550 946256 995483 1009724 1038895 1047836 1155534 1160507 5123179 5380362 39.45 70.8 1
09:38:27 2024-01-24 710413 706139 224573 219118 367271 376355 404440 400473 240219 241086 300944 308460 342261 348202 4383379 4710840 6714743 6560791 1217278 1248903 329938 291792 317421 314932 372013 358779 354862 352148 235743 239317 744341 711809 1587619 1549237 491098 483820 714546 723080 915876 888272 949012 957899 996851 1000792 968502 1080536 2274985 2366451 1387319 1177917 789417 773702 959356 953687 996189 1000783 1034814 1052567 1172095 1170427 5169393 5386330 39.45 70.8 1
09:38:28 2024-01-24 717433 705364 224411 219224 365473 374195 399747 400857 240283 240100 302788 306350 341669 346627 4406159 4700808 6796392 6537418 1194018 1247098 331977 291370 318428 314238 369920 359863 351871 354020 236674 239555 738140 708532 1596470 1544848 489158 486769 711483 719495 919849 894066 944361 950039 999751 1009810 972674 1072024 2272188 2390789 1376226 1170308 793133 774967 950136 950002 1002561 1012075 1032020 1045847 1161871 1170409 5200357 5376101 39.45 70.9 1
09:38:29 2024-01-24 710220 703205 223785 219697 365478 374231 400344 397061 240420 239427 303502 307778 340611 347719 4383379 4640571 6737896 6565478 1210226 1249146 329938 292117 315491 317544 369920 360407 351835 353206 236108 238005 743227 705726 1586639 1559854 491246 486217 717081 719495 911947 894701 951670 952741 993395 1012230 977648 1084190 2284707 2395881 1385471 1160514 788291 779550 957122 948801 998259 1017285 1041512 1047611 1157846 1167976 5130561 5363925 39.45 70.8 1
09:38:30 2024-01-24 713252 706405 224564 218542 367682 374159 403868 396952 240420 241086 300873 308209 341395 347646 4389637 4708258 6705394 6565473 1224267 1250711 329867 293022 315527 314678 373102 358996 354862 352148 236143 238708 741840 711809 1587129 1549237 491945 486217 716492 723348 913242 889262 951670 959259 996508 1000756 971293 1085239 2281460 2372401 1366847 1177694 789569 776893 961774 955415 995458 1008799 1037306 1056851 1168008 1167138 5159960 5379938 39.45 70.9 1
09:38:31 2024-01-24 716541 705185 225043 218883 366311 375319 401588 399307 240352 241086 302574 305888 342182 345576 4386484 4720112 6770672 6546716 1199135 1247098 331906 292054 315564 314238 372013 360443 351835 354268 235379 239281 740959 709037 1593061 1546769 489158 486354 712466 719495 919849 891799 942344 952741 999714 1015518 973092 1072438 2277845 2386557 1396235 1172659 792808 777004 951679 951916 1004445 1012221 1029193 1043255 1165282 1176295 5205591 5365020 39.45 70.8 1
09:38:32 2024-01-24 710215 705405 223274 219565 365186 373939 400661 396988 240420 239357 301790 306813 340611 347683 4377134 4626711 6724045 6560791 1210188 1248659 329974 292011 315197 315153 369884 360407 354862 353206 235743 238005 741837 702209 1606484 1558457 490549 486107 716573 719495 911947 891835 951670 952468 993395 1013108 979581 1084825 2285159 2395153 1378075 1163280 789417 781435 955550 944446 991923 1011663 1041836 1049294 1158814 1162199 5117016 5361194 39.45 70.9 1
09:38:33 2024-01-24 705813 704692 223781 218887 366027 374231 401588 399907 240755 240304 300873 307743 339592 346664 4383379 4729939 6742696 6556095 1205637 1247098 331942 290485 317385 314678 369920 358779 355364 354304 236674 238743 746596 707746 1607608 1549237 492996 483856 712994 723348 915837 887378 949012 962962 1000433 1010691 968912 1080502 2273668 2382604 1440513 1181273 792005 774800 959600 957456 998313 1000710 1029525 1050890 1172095 1167175 5202498 5366736 39.45 70.9 1
09:38:34 2024-01-24 712889 704897 223274 219758 368460 374159 401021 399907 241124 239524 300909 306813 341122 346101 4370663 4688375 6807973 6565473 1187222 1247098 331884 290555 315564 316105 369292 359285 351871 357873 237009 238005 748786 702710 1611297 1549237 491322 486805 716019 720450 919753 897541 947457 949965 996217 1019420 973946 1075738 2268960 2406801 1337853 1171823 795397 777199 948752 947237 1001866 1009760 1035589 1040179 1162143 1164725 5182855 5349736 39.45 70.9 1
09:38:35 2024-01-24 709014 705900 222921 218852 367718 375291 401588 396723 241159 240304 301646 308711 340611 346346 4399856 4691105 6728577 6584231 1221234 1248659 331708 292294 314018 316872 369920 358203 353861 354268 236839 237567 755736 707746 1615190 1559854 492959 488290 719628 725656 910545 890526 954274 959539 993284 1008623 971293 1086788 2281460 2386667 1374378 1175316 790545 777272 957959 950002 991220 1006444 1039285 1052567 1166354 1163022 5137233 5376101 39.45 70.9 1
09:38:36 2024-01-24 714028 705139 223310 218507 368817 375319 401588 397061 240755 240882 302816 307743 341634 344493 4383379 4750172 6798648 6551419 1200847 1248632 331942 291405 315527 314678 372575 359863 351871 354304 238017 238795 740447 713341 1595499 1539246 490127 486697 716019 723594 918446 887241 946383 953687 1001168 1014951 967018 1077213 2268960 2381731 1418917 1179593 794830 773702 952161 953687 1002561 1010791 1029193 1046306 1168045 1172898 5196212 5376101 39.45 70.9 1
09:38:37 2024-01-24 717592 706405 223301 219036 364930 373861 400942 396916 240553 240304 301331 305639 341157 347683 4373823 4633526 6752021 6574852 1206243 1247772 329404 292046 314975 315884 369668 360154 351618 355853 236533 237864 746007 707240 1585258 1555852 488974 488142 718645 718475 913242 893772 951520 950039 992691 1009697 973872 1082076 2277040 2390215 1363280 1162675 790545 778140 952838 947237 995483 1009796 1040313 1047150 1153789 1162092 5121182 5361194 39.45 70.9 1
09:38:38 2024-01-24 710478 703282 223938 218503 366320 375291 400661 396988 240594 240339 300627 307743 340611 347965 4370700 4701808 6705394 6565473 1224563 1252710 331153 292081 314208 318326 369524 359913 354325 355889 238354 237627 750176 710282 1584975 1556248 491945 486012 718498 724410 910252 884072 953706 958579 993248 1009372 972674 1086825 2274985 2384975 1400002 1175316 788291 774967 956601 952704 990482 1006480 1039285 1049464 1168008 1163022 5145233 5376101 39.45 70.9 1
09:38:39 2024-01-24 713520 704947 223314 217898 368038 375319 401021 397025 240386 240641 306422 307918 341157 344529 4386493 4729881 6789323 6574775 1204312 1252213 331798 291264 315347 315082 373065 360937 351726 354930 237177 238005 740447 713092 1602903 1540017 489158 486769 714546 722567 919593 890866 945034 953724 1001168 1009697 965648 1075611 2265560 2369737 1418917 1179379 793133 772606 951485 953651 1000480 1011952 1029193 1044896 1168045 1173007 5195936 5370566 39.45 70.9 1
09:38:40 2024-01-24 716496 705405 223314 218883 364382 374159 400942 396322 240386 239595 300873 305604 341157 347683 4380258 4627388 6755614 6579525 1201691 1246481 332499 291877 314352 316477 369884 359032 351835 355406 238017 237663 748173 703212 1598169 1549237 490549 486697 718572 721029 913279 890499 947466 952064 993619 1016989 974114 1078998 2268960 2402894 1415079 1165990 792808 779550 947136 946566 996189 1009765 1035589 1043255 1158851 1163771 5160613 5357371 39.45 70.9 1
09:38:41 2024-01-24 708208 703250 222761 218542 367459 375026 401588 395764 240755 240508 306278 308676 340646 346382 4383379 4699070 6752860 6593663 1217123 1250434 331368 291610 314239 316140 369668 358203 353861 354268 236108 237270 750914 707746 1597354 1558457 491945 485292 719665 722837 910655 886577 954386 956468 992691 1008660 973092 1088377 2274985 2390789 1373684 1173643 790545 777272 957959 950002 990248 1009363 1040769 1050211 1164666 1160185 5147282 5370566 39.45 70.9 1
09:38:42 2024-01-24 712507 704636 223310 218883 368566 375619 401021 397025 240420 240135 302147 308746 342920 342519 4389602 4777550 6790638 6565478 1205059 1247098 332841 291376 315491 315153 369920 357090 351871 357367 237579 238743 750824 710282 1598308 1547041 491945 486841 713535 723385 917209 887466 945034 957862 998970 1009697 965648 1076655 2268687 2383425 1416998 1184641 792808 772743 952838 953651 1000480 1006480 1029289 1044816 1170674 1169691 5214970 5359088 39.45 70.9 1
09:38:43 2024-01-24 717517 705905 223274 219224 366320 375283 401588 395728 240755 239595 302862 307247 342992 342267 4383379 4686454 6798648 6574370 1194022 1247772 333454 291370 314723 318551 369655 359285 351871 355406 235778 237768 748173 703330 1592181 1551438 490549 486877 717627 720450 913279 891799 948177 952064 994805 1015554 974842 1075636 2268960 2405094 1456971 1166911 793133 779067 947407 945859 996226 1009760 1035589 1040216 1158580 1163808 5169756 5357371 39.45 70.9 1
09:38:44 2024-01-24 709213 705405 222925 218883 367459 375291 401442 396628 240986 240055 301749 308570 341017 346237 4383359 4691797 6748307 6574843 1214662 1250036 330705 291370 315491 317902 368736 357664 354862 353241 235414 238005 749415 702323 1589150 1562889 492996 484573 718645 722567 912595 890903 951670 953724 990546 1007948 974114 1081875 2278220 2394182 1374378 1169946 788291 779587 956601 946566 993367 1009095 1040313 1047973 1161262 1158095 5125918 5366736 39.45 70.9 1
09:38:45 2024-01-24 709716 704407 223025 218790 367467 374879 400026 396952 240652 239993 303082 308535 342509 345956 4406159 4728829 6724045 6556113 1209183 1247098 331475 290555 317421 314493 369920 358203 354862 354020 236674 239114 744658 710048 1601102 1547041 491945 485873 711446 723080 915876 883411 946120 959259 998299 1006453 965685 1075786 2273410 2375768 1401885 1177917 789417 773702 957687 952704 996189 1000674 1029525 1047899 1170404 1167211 5211072 5371609 39.45 70.9 1
09:38:46 2024-01-24 713409 704224 222470 219118 365402 375823 399107 396772 241055 239347 303512 306813 340611 342483 4373748 4692295 6797914 6570163 1198296 1248659 330974 292054 314496 316140 369920 358779 351835 354304 236143 237970 748786 703713 1592774 1548965 489158 486841 718645 719495 914363 894066 948889 950039 994805 1009805 975990 1078925 2272188 2399983 1341878 1165990 792005 779587 950136 946566 995917 1009796 1038545 1043343 1158851 1165490 5170612 5369217 39.45 70.9 1
09:38:47 2024-01-24 710381 705905 223132 218367 367280 374925 401588 395728 240386 240713 306495 308394 341919 346065 4374013 4683477 6733100 6579535 1216130 1247061 330938 291405 313540 316140 369884 357126 353861 353772 235414 237235 755027 705726 1615253 1558457 491945 487179 718645 722325 907734 886613 951670 957899 990546 1006489 972674 1086788 2274948 2390789 1398119 1171974 789981 777039 956601 950002 989813 1007939 1038835 1047973 1165337 1162074 5131663 5363630 39.45 70.9 1
09:38:49 2024-01-24 712324 705193 223279 218577 367753 374195 400454 396916 240386 239896 301938 308244 340646 344275 4377132 4729881 6789323 6546215 1204281 1247134 331977 291405 315491 314932 372013 358203 351835 354304 236674 238005 740447 713092 1594428 1537834 489158 486841 714546 722567 917209 888901 945034 953687 999751 1009733 964243 1074355 2260713 2376512 1416998 1179593 794264 772606 950136 955040 1000480 1011663 1028615 1047381 1168763 1173801 5207123 5368440 39.45 70.9 1
09:38:50 2024-01-24 714983 705391 223060 219083 367229 374159 400978 396952 240420 239789 300873 305000 341669 347965 4374013 4630074 6743087 6565473 1202896 1245118 329711 291779 314496 315188 369920 359574 351835 354776 235743 237637 746007 705726 1587521 1549237 488886 483892 717118 716875 911947 894701 951395 948692 991988 1012230 972009 1081306 2278220 2390327 1367824 1159372 789981 778071 954395 948801 997549 1014500 1035477 1043646 1159493 1166321 5158697 5358071 39.45 70.9 1
09:38:51 2024-01-24 708242 704398 223305 218390 367459 375145 401588 395135 240420 240304 302298 307176 339626 346101 4367780 4680420 6728577 6565257 1213686 1247772 329938 290520 315269 316176 368772 357126 353861 353241 235414 238005 740447 704945 1600296 1558457 491945 483892 718645 723385 910655 889605 951670 953761 989845 1006489 972009 1085239 2274985 2394182 1400002 1172659 790545 778851 958272 949181 992630 1008799 1041512 1052293 1162944 1159734 5131767 5357371 39.45 70.9 1
09:38:52 2024-01-24 709642 703690 223310 218918 367753 373598 399889 397061 240052 239631 302225 308746 340136 342483 4377134 4759704 6789323 6546747 1199661 1248659 331475 292133 315491 315188 372575 357916 351618 354304 234688 238041 750824 712584 1584878 1537834 489158 486805 713535 721541 917245 892166 945034 953724 1001878 1009697 964964 1075887 2267028 2376291 1422755 1181195 795397 773592 951679 956775 1001866 1009363 1028026 1044821 1172095 1172177 5214970 5363925 39.45 70.9 1
09:38:53 2024-01-24 716615 705405 223310 219036 365505 375283 400750 395764 240386 239967 300663 305923 341157 346018 4358128 4644995 6770672 6574852 1206865 1247772 329974 292054 315189 315188 369920 358744 351835 353241 236108 237723 747397 705726 1598169 1553643 489158 486769 719155 718948 913242 894701 950278 950190 992448 1019420 976684 1080900 2275833 2404399 1383622 1167653 792808 779141 949425 945859 996189 1016417 1038545 1043181 1158851 1163776 5169756 5361194 39.45 70.9 1
09:38:54 2024-01-24 709289 705895 223388 218547 367682 375291 401588 394544 240386 240268 302152 308209 340373 346065 4380227 4701142 6714720 6574445 1218660 1248659 329938 290520 313505 316140 369884 357628 354361 353737 235908 237235 752285 706735 1592800 1558457 491945 485292 718645 723348 909025 890564 955212 958137 992621 1008809 972290 1086676 2275833 2392697 1375533 1174479 789981 776686 958272 950002 990947 1006408 1038545 1052899 1164629 1162752 5135827 5365020 39.45 70.9 1
09:38:55 2024-01-24 712239 703411 223310 218542 367753 377688 400454 396988 240185 239896 301938 308209 340611 342519 4383379 4748023 6779997 6546215 1203306 1248659 331672 291588 315419 315153 372013 357593 351835 353985 237579 237970 749415 713092 1608757 1538925 489158 486805 716529 722932 919753 890526 944997 955452 1001181 1014343 966121 1075812 2263666 2369663 1418917 1179379 792808 772606 952161 955267 1001067 1010791 1028917 1044910 1168045 1172177 5196212 5366736 39.55 70.9 1
09:38:56 2024-01-24 714983 702989 223310 218852 364925 374195 400942 396286 240629 239931 300838 307001 341122 346664 4374013 4627388 6747896 6560791 1205245 1245118 328906 291779 314137 315153 369596 358960 351835 354384 236108 237970 746007 705726 1592521 1555417 489600 488983 719628 718291 913242 897208 950444 950227 996217 1018463 974842 1078083 2269904 2403389 1376902 1165990 792808 779550 948752 947237 996189 1009724 1037805 1041808 1160496 1163771 5158697 5361194 39.45 70.9 1
09:38:57 2024-01-24 709289 703286 223310 217898 368006 375291 401588 395135 240386 240304 306385 308143 339626 346101 4373823 4688299 6704665 6574852 1217160 1248659 330938 291405 313505 316140 369920 357054 353861 356087 238017 237320 758515 709413 1586223 1558065 492645 487598 719628 725656 911627 889262 954110 956505 991951 1008478 971293 1087413 2275421 2393620 1392469 1173643 789981 776100 956601 950002 991220 1009363 1040027 1046077 1164666 1163022 5137890 5366736 39.45 70.9 1
09:38:58 2024-01-24 713069 704403 223305 218507 367718 374195 400172 399076 240386 239560 301006 307743 340611 342519 4361313 4741186 6781802 6555602 1203306 1247098 331977 290520 315455 317385 369668 359876 353716 357367 237177 237900 737668 711809 1582977 1547692 492996 486661 713499 722325 918546 887999 946345 958542 1000470 1012230 966009 1078229 2263943 2379618 1415079 1182955 793133 774251 954192 953651 1001191 1007902 1029525 1046519 1170404 1169691 5216750 5366736 39.45 70.9 1
09:38:59 2024-01-24 717631 706134 223274 219228 366027 375283 401588 395728 240755 239595 301528 306813 341395 345540 4377132 4660213 6772274 6565478 1204281 1249760 330884 292803 314244 316477 369776 359177 351496 355889 238017 237627 751566 704339 1591160 1553643 489158 486841 718572 719384 913242 893795 947503 951581 993186 1015554 977386 1077423 2268435 2405094 1416998 1165715 793133 778373 947407 945859 998259 1009688 1035589 1038756 1157993 1164551 5166910 5361194 39.45 70.9 1
09:39:00 2024-01-24 706359 705400 222925 218533 367419 375026 401021 394544 240922 239595 302188 308072 339592 346030 4373823 4674805 6742696 6588546 1214662 1249509 329795 291264 315153 316000 369112 360937 354826 355853 237344 238165 741837 702323 1585353 1565111 492645 486217 718645 722567 914781 887906 951670 955659 991988 1010800 977685 1084466 2281460 2394182 1379924 1164331 787167 780879 954871 943814 992627 1010791 1041053 1048583 1157173 1159734 5113466 5361194 39.45 70.9 1
09:39:01 2024-01-24 705189 703900 223196 218547 365514 373702 400454 397061 239685 239595 302657 306778 339557 346065 4377132 4736692 6758689 6555418 1210226 1248585 330759 290344 317240 315865 369920 358203 354862 353241 236674 237935 740959 709774 1596455 1547041 492959 486833 711446 723080 914363 887999 945410 959259 996072 1006453 965377 1078998 2272188 2374084 1404764 1177880 789981 773702 956601 952704 995917 1000674 1029525 1049464 1169703 1166906 5170612 5361194 39.45 70.9 1
09:39:02 2024-01-24 711342 702412 222930 219224 364894 373896 400454 399343 240352 238783 303082 305888 341919 345296 4387286 4692477 6771880 6536577 1198296 1250434 330634 292245 315491 314203 372657 359141 351835 353206 236674 238005 739057 711809 1606517 1540017 489158 486467 710445 718984 919849 892166 942344 952741 999714 1009769 970603 1072438 2269890 2379907 1396235 1171140 790878 774251 948752 950002 1001814 1011505 1030385 1041734 1162143 1167211 5194243 5355641 39.45 70.9 1
09:39:03 2024-01-24 708437 705139 222956 219754 365469 374231 401588 397025 240629 238116 303947 306813 339557 346627 4380142 4633526 6727010 6560791 1208149 1245118 329155 291637 314939 314643 368968 359321 351654 355277 235379 237970 741837 703713 1606405 1553643 489158 485529 716573 717383 910655 894701 951670 950039 991988 1011514 974805 1081268 2276230 2389095 1364193 1161022 787167 776100 954192 944249 992627 1012221 1038545 1047798 1155461 1161377 5100321 5361194 39.45 70.9 1
09:39:04 2024-01-24 706229 704407 223624 218542 366350 374231 400344 399343 239651 239595 301646 309538 342437 347919 4386606 4701921 6696069 6555456 1220648 1248659 330710 292054 313987 317652 372013 357664 351871 355314 236143 237970 735834 710517 1605771 1552540 491672 485292 717627 722837 910010 887369 953430 957899 994099 1009372 971293 1088377 2272188 2369737 1398119 1174479 787167 774967 955923 950002 991220 1007902 1035589 1047565 1164666 1164670 5164022 5366736 39.45 70.9 1
09:39:05 2024-01-24 715134 703909 223310 217828 366320 374159 399599 399225 240180 240766 302146 306673 341255 344384 4373635 4735290 6782387 6537382 1198182 1247098 331439 290555 315455 315829 372575 359285 351835 353737 237177 238005 740447 712075 1596343 1535150 489158 486805 714546 722807 917011 889715 945034 953724 998939 1009697 962841 1074355 2260713 2376438 1442470 1177917 793133 772058 951002 953651 1000480 1006408 1031397 1046306 1171363 1169691 5205591 5357094 39.45 70.9 1
09:39:06 2024-01-24 716573 705396 222989 219161 365264 377424 402441 394401 240617 239215 301749 306673 343172 342339 4370880 4679093 6784490 6565473 1198296 1244635 331977 292133 314018 315223 369328 358203 351835 354339 235379 237602 748173 702710 1588333 1550516 490549 486805 714546 718984 915874 894066 945034 950039 994805 1016989 973365 1072550 2268960 2405094 1418995 1169946 794830 777272 947407 945895 998942 1011952 1035589 1038705 1160496 1163808 5170332 5348833 39.45 70.9 1
09:39:07 2024-01-24 708784 704188 222783 219460 365326 373893 401588 396772 240986 237904 302177 307923 339285 346101 4370683 4642905 6714743 6565473 1209480 1245118 329938 290397 315233 314713 367664 358203 354361 352148 235344 237804 740447 701709 1627695 1561779 491945 485873 717627 721029 910655 892166 950315 952741 989108 1010086 976262 1082151 2277845 2394182 1378075 1165160 787729 779587 955246 944483 990519 1009363 1038798 1049804 1160496 1158095 5105581 5361551 39.45 70.9 1
09:39:08 2024-01-24 705003 702267 223509 218708 365335 373556 401515 399307 239685 239560 300417 306848 342437 346862 4361313 4688375 6696069 6546716 1220255 1247098 328410 291405 315455 313293 369920 358203 351871 353884 235379 238005 750824 711809 1583693 1549237 490549 485186 714546 722567 911947 887369 948889 957183 993925 1000719 968193 1082076 2273333 2356152 1365328 1175316 786045 773702 957959 952704 993096 1000783 1032533 1046783 1168728 1167631 5159960 5367465 39.45 70.9 1
09:39:09 2024-01-24 717832 703265 223831 219036 363836 375942 400737 399053 239513 239524 300909 305853 340611 345016 4361313 4699965 6761346 6536766 1200847 1245118 330938 290520 315233 314203 372575 358203 351835 354304 235180 237970 749415 712584 1576737 1535655 489158 488983 713535 721541 917011 886613 943360 953724 1001878 1009697 965648 1072825 2268960 2379907 1420836 1177880 793133 772334 950136 952704 999650 1011663 1030930 1047381 1167105 1173838 5188258 5374399 39.45 70.9 1
09:39:10 2024-01-24 716578 704692 223310 218943 365407 374195 402441 395728 240386 239560 303008 305888 341122 346065 4367780 4646081 6761346 6565478 1204286 1245118 329938 292542 314018 315223 369884 358239 351835 352218 236143 237235 735834 705222 1590139 1549237 489158 486769 718645 718475 913007 893101 948889 949365 993395 1015554 974842 1080462 2272188 2395399 1371456 1165990 790316 778410 951679 947570 1001146 1015089 1035477 1043646 1159493 1166285 5173449 5337554 39.45 70.9 1
09:39:12 2024-01-24 707272 705135 222385 219600 366578 374231 401588 396952 241124 238080 300417 308676 339404 346101 4374086 4652288 6704591 6570163 1209063 1247772 329938 291370 315233 315153 368772 358167 354611 353206 235379 237970 740447 701209 1611219 1562889 491834 483856 717118 721541 911947 886650 951803 953687 989845 1009372 974878 1082151 2279839 2394182 1422755 1169110 790135 781435 958272 948163 992593 1010645 1041474 1049275 1159493 1161377 5104206 5357371 39.45 70.9 1
09:39:13 2024-01-24 704288 702143 222989 218547 365545 373438 401304 399343 239651 239595 306495 306813 339592 346664 4367581 4688337 6705394 6546747 1211805 1248659 330670 290520 315600 314238 371483 358203 354361 352183 236340 239114 736731 711809 1606117 1548139 491945 485529 711446 721993 914452 889715 946120 957183 993925 1000526 965648 1075786 2273592 2374222 1420951 1178670 789417 773080 958272 955415 996116 1000674 1032533 1044592 1169431 1169633 5173449 5366736 39.45 70.9 1
09:39:14 2024-01-24 715527 702417 222925 219071 364382 375291 400454 399343 240386 238819 300909 305888 339626 345296 4361313 4688450 6789323 6551419 1187227 1246407 329974 290485 317421 315649 369884 359321 351835 353241 236507 238743 739550 705726 1633988 1544397 489158 486048 711410 718475 919197 894775 942344 950039 999006 1014988 973062 1075433 2273668 2383239 1398119 1169946 792808 777004 950099 949328 1002561 1009422 1031983 1043292 1162143 1169691 5195936 5349736 39.45 70.9 1
09:39:15 2024-01-24 706359 705139 222448 219631 365505 373966 401588 396952 240789 238116 300663 307743 339592 346101 4374086 4633526 6704591 6565478 1203045 1248903 330009 291370 315491 314932 368513 358239 353219 352218 235379 238005 740447 701209 1603257 1562889 491945 483856 717627 719495 911947 892166 953241 955341 992621 1012193 978224 1082001 2281469 2395153 1379924 1165990 788291 780692 955550 946143 993330 1012221 1038545 1049883 1158851 1162199 5092525 5349736 39.45 70.9 1
09:39:16 2024-01-24 705323 703909 223314 218577 366605 373702 401588 399343 240018 240135 306532 306848 339592 347719 4367581 4688375 6705394 6546747 1216130 1246864 329404 290555 315600 314238 369920 358239 354361 354384 236674 239114 742912 712584 1607551 1548965 491246 485186 713535 723483 915765 889206 949088 958174 998341 1007381 969327 1082046 2278661 2362876 1358746 1179379 787873 773702 958638 952264 996564 1006480 1033305 1047639 1169703 1167211 5158697 5359088 39.55 70.9 1
09:39:17 2024-01-24 715515 702417 223938 219224 364382 373598 401021 400190 239685 239224 300873 305888 340611 345576 4373823 4693804 6761346 6537382 1194246 1247098 330974 290414 317421 313328 369920 359321 351871 354055 235215 239520 738624 707021 1615457 1542276 490301 488725 713442 721504 919790 888425 946345 956812 1001731 1015518 968428 1075887 2270092 2379141 1398119 1174479 793133 775167 950099 952704 1001191 1012221 1028577 1043218 1165448 1173838 5192260 5355641 39.45 70.9 1
09:39:18 2024-01-24 710478 704398 223274 218848 364056 374231 400308 396916 240352 239524 301543 305569 340338 347683 4361276 4605198 6729087 6556095 1210226 1248659 329368 291779 315455 315153 369920 360081 351835 354634 235708 237688 753467 705350 1590988 1556958 489047 486217 718099 718217 912825 897319 953027 949965 991988 1012230 978112 1080424 2278661 2386006 1403768 1161848 788291 774967 954192 947607 994777 1009688 1040769 1047798 1152923 1163846 5113363 5355641 39.45 70.9 1
09:39:19 2024-01-24 710487 704142 223943 218472 365505 375291 402726 396952 239616 240472 302690 306778 339626 347646 4377134 4698973 6705829 6546716 1216130 1248659 328587 291370 315527 313949 372013 360900 353680 354489 237344 239165 735322 712830 1600743 1550996 492409 486217 715510 723080 913242 888008 947584 959539 995332 1000719 967741 1080462 2276584 2356079 1383622 1177831 788291 773702 958638 954058 996189 1006444 1032533 1047565 1169703 1165453 5169756 5366736 39.45 70.9 1
09:39:20 2024-01-24 716534 703402 223310 218848 365150 374123 401304 399907 239616 239560 301367 306928 340611 345540 4370663 4701921 6761346 6527166 1200847 1245118 330938 291771 315239 315829 372956 361450 351762 355889 237344 237829 749415 714877 1601388 1539520 490549 486805 714546 723446 920407 889262 945034 955076 996777 1014343 962841 1072788 2262915 2379141 1415079 1179593 793133 772606 952161 953614 1001191 1009363 1029193 1044816 1169431 1172177 5196212 5361194 39.55 70.9 1
09:39:21 2024-01-24 714207 704407 223117 218848 364930 374195 402156 395728 240386 239524 300417 305604 341122 346554 4367762 4637419 6752021 6556095 1206026 1250882 331153 291672 314795 316000 369704 360680 351654 355853 237680 237426 739947 703713 1591786 1547785 491061 490336 717081 719495 915226 894701 949088 952064 996217 1017707 974057 1078722 2270573 2403389 1440513 1167441 793133 778925 947407 944483 996189 1009517 1035589 1040141 1158814 1162913 5171150 5355641 39.55 70.9 1
09:39:22 2024-01-24 707085 705400 222925 218699 367682 374231 401588 395692 240957 239560 300970 308640 339592 345540 4376858 4691797 6757791 6593608 1217274 1251286 330759 291619 314316 316442 369668 359913 354361 353206 237177 237200 751824 706363 1608771 1558457 492645 485292 718572 724513 910655 889531 953706 955076 992420 1006453 972674 1086788 2272188 2390789 1374378 1172808 789417 777236 958367 950002 990446 1007902 1040027 1050996 1164629 1160519 5126234 5358522 39.45 70.9 1
09:39:23 2024-01-24 707360 703411 223270 218542 367378 374231 400172 396952 240185 239560 302726 308711 339557 342519 4374013 4761580 6782387 6555970 1204281 1251902 332535 291158 315455 315153 369920 357054 351871 354943 237009 237970 737668 711300 1602596 1548519 491945 486805 712994 723348 917209 887369 945034 957862 999714 1012230 967741 1075598 2265702 2386667 1424864 1183798 793133 775037 952838 953651 1000833 1000747 1031397 1044779 1171363 1170518 5205591 5361194 39.45 70.9 1
09:39:24 2024-01-24 719711 705400 223082 218848 365478 376245 401588 395692 240386 239189 300838 306813 341122 345260 4367762 4683502 6781259 6565365 1198296 1245118 330938 291637 314945 316035 369848 359285 351835 354268 236073 237688 748786 703212 1587038 1552540 489158 490373 717627 721029 913242 893433 948852 952064 994805 1015518 974114 1077317 2272188 2399983 1367824 1165990 793133 780421 950099 947237 996189 1009760 1038545 1042438 1158851 1163771 5155750 5355641 39.45 70.9 1
09:39:25 2024-01-24 707899 704692 223310 218355 367682 375291 401304 395100 240352 240100 302152 308209 339592 345005 4380142 4688375 6743985 6574852 1213423 1250036 330598 290397 315197 316140 368700 359876 354862 353206 237009 237768 740447 702323 1594118 1561779 492996 485256 719155 722567 911676 889531 951670 953687 990546 1009336 971972 1082113 2275421 2393620 1372529 1171974 788291 778373 956601 948764 992627 1009363 1041165 1049331 1162143 1158095 5126422 5355641 39.45 70.9 1
09:39:26 2024-01-24 704252 704142 223310 218507 365473 373174 399889 399307 239651 239276 302862 309610 341403 347919 4361126 4684798 6705394 6551351 1212669 1248659 328622 290379 315564 314169 369920 358203 354361 354634 236507 239043 744341 711061 1601818 1548139 490675 485529 712453 722567 915226 889262 947584 956468 995332 1000683 967055 1078925 2275421 2362876 1358746 1176992 789981 773702 958638 954058 996189 1000710 1032533 1047565 1169703 1166277 5169756 5365020 39.45 70.9 1
09:39:27 2024-01-24 714424 702417 223274 218542 364347 375713 401086 399053 240514 239276 303869 306140 342992 345394 4377061 4710840 6772453 6536766 1197403 1247772 330902 290485 315419 314203 372013 359827 351835 353206 237009 238005 749415 712075 1578095 1540017 489158 486733 711960 719495 919849 893433 942344 952741 999714 1009774 971293 1072519 2272188 2379891 1398119 1171974 792005 774800 949425 950002 1002524 1012221 1031397 1041776 1160404 1170518 5192260 5355365 39.45 70.9 1
09:39:28 2024-01-24 708166 705213 222989 219666 366292 374158 401551 396772 240952 237939 303401 307567 342027 346972 4358128 4625920 6714290 6556095 1208463 1246407 328640 291370 314496 315153 369884 359827 351835 354384 235579 237970 741837 705726 1588525 1556525 489158 486217 716573 718438 910655 892578 951670 950039 993395 1010800 976955 1082076 2279839 2388478 1362378 1160514 787167 778373 955550 943778 992627 1011505 1038545 1049392 1155498 1163022 5097928 5368519 39.45 70.9 2
09:39:29 2024-01-24 709495 705905 223867 218747 366470 375255 403296 396844 240214 240126 300627 306813 339592 347683 4379982 4698973 6705394 6546716 1216130 1250674 328906 290485 317421 314423 372013 358203 354361 354634 236674 238708 744341 712075 1607608 1548139 491246 485529 714456 722567 915876 888236 947466 956505 996508 1000719 967055 1078120 2272188 2362913 1381773 1177831 788291 773702 957959 954058 996189 1000674 1031761 1047328 1168045 1165453 5178193 5369217 39.45 70.9 2
09:39:30 2024-01-24 716571 703754 223096 219088 364747 375823 401304 399907 240352 239357 303543 306533 340506 345260 4355020 4688375 6779997 6542047 1186337 1248659 331672 290149 317421 315188 368772 359827 351871 355334 236507 238743 745187 703713 1590912 1549237 490549 486733 714546 719495 920501 896608 945410 952741 998263 1018526 973806 1075887 2278220 2414307 1390874 1173643 797670 781799 954871 954058 1008032 1019894 1038890 1050382 1172095 1175163 5188258 5376898 39.45 70.9 2
09:39:31 2024-01-24 715283 710419 224569 221355 372176 378496 405660 402231 243765 241425 305634 311659 343797 350762 4392744 4667859 6772086 6635767 1229956 1270900 334450 296293 322958 323395 378898 369348 362855 363167 240645 241554 755736 715131 1638722 1586117 501218 494464 730439 733615 933705 911846 972397 977427 1011782 1030571 990345 1107135 2331135 2438992 1386929 1192622 805898 794931 985579 977662 1019850 1034763 1065583 1078647 1196694 1195557 5229523 5442925 39.55 70.9 2
09:39:32 2024-01-24 738147 721156 226960 223332 377769 387767 419820 418358 245936 244613 313302 318415 352505 355743 4445909 4766475 6947204 6707412 1244149 1296680 342455 299228 329359 333658 391836 378506 369862 375355 243693 243691 775974 726611 1639049 1594205 503720 502415 737059 740033 944675 925510 978215 977699 1014472 1036422 996162 1103943 2361553 2480560 1389612 1194083 811673 804023 993743 983233 1023355 1041004 1066604 1080162 1195732 1188264 5248694 5473895 39.45 70.9 2
09:39:33 2024-01-24 742353 730071 224499 221368 382315 387876 423235 420107 247237 244447 315280 321289 354698 357367 4470855 4800151 6995115 6734054 1257119 1313131 339840 299564 331359 332646 392056 382716 373570 376219 242217 242128 781074 724537 1629830 1598738 502646 500960 730958 731430 936917 916998 967450 967792 1003041 1024619 980539 1087601 2354500 2473905 1376902 1184641 804749 796061 979655 969504 1013297 1030343 1047699 1060332 1170404 1176299 5220477 5466572 39.45 70.9 2
09:39:35 2024-01-24 738142 734536 223117 217863 376609 384161 421308 420107 244963 242202 314550 320326 353730 355743 4477032 4837215 6952285 6706154 1252645 1317905 333744 293634 333207 330942 391836 380683 369862 372502 237276 241957 766327 725573 1630047 1590627 497583 494684 715559 721541 930361 903921 947114 954095 993395 1011672 960967 1059912 2331786 2472632 1416998 1182038 801389 783984 958638 955040 1002561 1014942 1032133 1035416 1151269 1158022 5254346 5445542 39.45 70.9 2
09:39:36 2024-01-24 741968 738867 218725 213706 372676 378862 419820 413964 241935 241765 310207 318897 350912 351460 4467667 4793684 6873251 6696813 1268621 1315031 329404 294151 327981 325981 387912 375947 364818 369256 236340 237768 768617 726092 1634988 1583868 494049 490396 705391 715316 913242 883136 931633 944945 976170 984845 936931 1042934 2313135 2429787 1372859 1187152 786045 767551 951679 948582 984137 991183 1007613 1027915 1143704 1139790 5282542 5421292 39.45 70.9 2
09:39:37 2024-01-24 746160 738468 214530 213061 367419 374230 413579 409944 240317 237642 310122 313611 346913 348779 4467667 4752947 6873027 6683650 1268307 1312449 323997 287028 322432 323395 382033 373579 360848 362912 234019 234252 757126 715131 1635474 1593075 487735 482790 700618 702864 896565 878753 923582 922269 952819 972137 927347 1028587 2298371 2412595 1369987 1153902 773380 762258 937005 930240 972814 982719 1000423 1004501 1117207 1124809 5177455 5413563 39.45 70.8 2
09:39:38 2024-01-24 740257 735601 218586 209872 364930 374012 414234 410142 242182 237274 306604 312163 343797 349164 4477032 4839858 6863247 6678866 1267718 1315249 322904 284805 321943 323965 381694 368792 359761 362948 232527 233531 760690 723503 1625366 1576284 487508 484843 694960 705049 894434 866931 911204 922232 953839 963921 915816 1016836 2295625 2406801 1370940 1175316 776160 756735 931696 931562 965786 974378 991509 1007477 1125264 1120802 5265617 5430671 39.45 70.8 2
09:39:39 2024-01-24 747367 738617 214401 211703 364338 374231 410791 409298 239971 235777 308919 311659 345906 349310 4495763 4815260 6912524 6715324 1277699 1318877 323769 286150 321455 323965 382192 372779 360848 362731 233732 234767 775787 717178 1638244 1599699 486814 480422 697931 700871 889363 870542 915672 915756 944877 965284 918423 1016074 2296738 2421802 1424864 1155019 771734 760100 934345 926184 963016 982092 992435 998152 1114980 1115129 5205591 5451024 39.55 70.7 2
09:39:40 2024-01-24 749219 745286 214726 211220 366613 373598 414998 409944 242493 237843 308447 313357 347716 351388 4523859 4907881 6971037 6734290 1275877 1328190 323425 287064 323161 323750 385231 373688 360402 364196 234406 235598 767736 726611 1619706 1588139 485428 483473 693481 700061 894655 872949 904707 916407 950395 963921 912142 1010461 2293477 2409176 1420951 1170866 777247 756735 930338 934211 968902 973597 986038 1001076 1123105 1123219 5318587 5480664 39.45 70.7 2
09:39:41 2024-01-24 757533 747993 214910 212583 366613 375883 419227 411783 238884 237345 310378 312633 350029 353290 4537413 4829132 6952285 6771899 1307520 1335866 324730 288058 323305 324879 386569 373233 363659 363939 236007 235927 773374 730806 1629136 1599873 487735 484573 699239 705049 885497 867041 915321 921071 939229 956181 911168 1016836 2305998 2414945 1365064 1173643 772280 760675 938214 931562 959347 973597 995337 1001611 1118827 1112515 5261526 5507216 39.45 70.7 2
09:39:42 2024-01-24 763022 751978 216249 212592 369413 377617 418635 413669 240175 238819 310378 313576 349072 351424 4573524 4903257 7013244 6818361 1296324 1334906 324911 288170 324289 324491 384185 376747 364467 362587 234679 236302 770555 722194 1644119 1613777 487735 482072 699202 700783 888410 873123 913717 913159 937865 955579 913182 1010878 2312564 2431009 1458966 1165160 773380 765581 935691 924800 962075 981399 991785 997404 1106448 1115667 5258099 5516582 39.45 70.7 2
09:39:43 2024-01-24 756319 753761 216283 213518 370083 375319 419523 417436 238918 238080 311293 315578 348272 354130 4589416 4961196 7103016 6838907 1283150 1336603 327101 288757 323221 325419 385518 375957 362781 364222 236674 236102 783533 725573 1650933 1611217 485557 485873 700231 702549 888856 869963 907664 911865 939229 955723 912498 1002537 2309278 2445952 1422755 1168645 778357 765581 929679 926147 967843 973705 985337 992431 1112882 1108820 5352155 5535313 39.45 70.7 2
09:39:44 2024-01-24 765534 759254 217259 213224 372702 378465 420017 415016 238884 239153 311881 316496 349351 355707 4616630 5004603 7093058 6830435 1279817 1345049 328418 288092 326413 324859 385211 377014 364209 365909 234679 237637 775787 727688 1655409 1613777 487856 484500 695252 700558 893313 871232 900765 907169 941963 956857 905015 1002537 2311970 2443681 1358352 1174479 781139 763412 929020 928191 965786 975067 978205 991686 1112882 1118356 5376530 5544678 39.45 70.7 2
09:39:45 2024-01-24 771904 761685 215913 217379 370971 378487 418732 414324 240386 238080 311735 319760 352006 355164 4627923 4975707 7082930 6846835 1302053 1349408 324925 289126 326413 323917 387948 375493 363695 364805 236007 238005 782711 736043 1637946 1609120 485177 483473 693936 700061 894839 868890 899081 907885 941027 954156 897358 998222 2309278 2427564 1418995 1175316 776160 758989 928090 930241 963442 972315 973928 991724 1114461 1115129 5375733 5546128 39.55 70.7 2
09:39:46 2024-01-24 770022 765069 216748 217720 370047 378199 423402 417182 239445 237904 311515 316100 351344 357763 4647279 4985469 7088502 6866813 1306808 1352615 324663 287945 324505 323395 387948 377014 362926 364258 236340 237270 782934 737013 1645827 1611489 484797 483473 692006 699032 889375 867041 893546 906890 938232 948199 896798 995272 2305998 2423281 1415083 1184641 778912 757379 927704 930203 959310 965275 972470 988864 1115590 1110871 5403945 5561748 39.45 70.8 2
09:39:47 2024-01-24 774992 768172 216787 214348 369573 378754 422126 414908 239479 237904 312030 314927 351871 356751 4634738 4980192 7036431 6879164 1309650 1356476 325871 287468 324541 324405 387876 375947 363144 365353 234679 237804 780075 736043 1650730 1620917 488811 483473 692006 703048 889705 859650 896994 909890 932161 939302 889242 1002650 2318550 2414307 1430732 1184641 770633 756361 931696 926184 948743 963912 976082 988827 1106039 1102583 5369831 5585703 39.45 70.8 2
09:39:48 2024-01-24 781663 769623 217190 214415 369857 378682 422203 419802 238188 237677 311442 315032 352006 355452 4667044 4958205 7106111 6902443 1326478 1355757 323912 288350 321979 323952 387876 374509 363439 363167 236674 236137 782143 736043 1666559 1630013 486282 481811 695744 701055 879291 857821 899794 905866 920346 937975 897324 993820 2318550 2436758 1407258 1177880 769533 761214 929020 917016 947398 963231 976739 980898 1097704 1099874 5349290 5585854 39.45 70.8 2
09:39:49 2024-01-24 776079 771667 216783 213809 372965 376483 419523 418103 238085 237274 310817 317489 349874 351533 4679732 5028427 7171664 6911996 1317987 1359612 323997 287131 322993 322943 386405 377281 362926 363461 236007 236868 774783 731850 1672394 1640462 483391 477828 692006 694900 878268 860808 895717 894719 919844 936927 889536 985973 2309278 2432734 1411170 1165990 767888 756735 924442 917016 947398 966458 972163 975650 1094076 1097274 5345015 5592888 39.55 70.8 2
09:39:50 2024-01-24 774754 773038 216748 213814 370083 377315 418839 419245 237755 237536 310122 315508 350153 357656 4685748 5065261 7208965 6930727 1311485 1359035 323086 286992 321491 322908 385518 375113 360848 363461 236007 236102 779011 735517 1656154 1631945 482330 480676 692006 693310 877984 859554 890522 890884 918541 938638 884077 975980 2305998 2444218 1480189 1171974 771734 760084 918423 915421 952791 955570 965104 972908 1093808 1100913 5430680 5604866 39.45 70.8 2
09:39:51 2024-01-24 777886 775341 214945 213219 372929 377617 418768 414324 238188 236542 309939 316275 349874 354630 4692435 5093084 7157240 6902631 1296597 1361037 324201 284135 325458 323737 382874 375378 360848 363718 234349 236502 772929 733942 1658284 1627593 482636 477828 685624 690854 880574 857821 881970 888217 918324 928682 876340 974441 2300005 2421556 1401389 1179379 770554 748969 915166 918325 946231 951096 957149 970213 1094133 1091085 5438438 5606095 39.45 70.8 2
09:39:52 2024-01-24 783892 777542 214936 213070 368602 377617 419722 414980 242048 235847 310378 312598 349351 355743 4704452 5047602 7134362 6892532 1313392 1362968 322787 283502 320517 322076 386677 374774 358714 360871 234679 235538 781505 741228 1648605 1622997 480620 477419 684098 689838 878892 852897 876109 886961 917241 927612 875790 976325 2300531 2417077 1365183 1188022 768984 750938 915853 915719 940202 947069 957028 971959 1088164 1085167 5453997 5626454 39.45 70.8 2
09:39:54 2024-01-24 790962 779190 214573 213070 368853 376483 417418 414288 242218 235050 309903 313139 349037 350858 4704452 5014475 7078410 6907294 1318818 1364977 323050 282567 320482 322040 383179 369492 360848 360871 233855 235011 775787 739117 1672959 1631059 483360 475969 682301 691835 874848 843766 878756 890587 912963 916947 872060 975795 2303809 2398558 1480189 1175316 759071 744730 918067 909387 930329 945731 958216 966233 1082155 1075782 5402643 5611592 39.45 70.9 2
09:39:55 2024-01-24 791140 779195 214910 211264 367753 376483 418635 414324 237592 235812 308483 311728 351668 351460 4720531 5016831 7134362 6949458 1335883 1364977 320539 283197 320761 322005 384293 369492 358103 359748 234679 233856 784364 741228 1667560 1636858 480620 475518 686639 692394 866502 844164 882083 885426 900133 917131 876414 972143 2307637 2425241 1337853 1172659 759071 750219 913219 899410 929669 946556 954377 957288 1069844 1076051 5382085 5617908 39.45 70.9 2
09:39:56 2024-01-24 781277 780853 214876 211551 368790 374195 419820 414655 236989 235050 306676 313104 351159 355671 4735884 5104478 7218291 6968759 1320918 1364977 318534 281707 319214 320544 381998 372706 357528 358089 233618 235980 791317 736043 1702930 1650888 480195 473876 682749 685492 865306 845977 876917 876167 898905 918469 870822 958254 2292119 2432734 1324670 1168275 763381 747582 903358 901268 934336 944360 942335 955678 1078399 1078337 5438857 5619601 39.55 70.9 2
09:39:57 2024-01-24 787813 780920 215918 211852 365478 375291 418635 412398 237024 233535 308447 311373 349537 353521 4734223 5088472 7162338 6931244 1317147 1365865 319016 280814 320534 318797 382570 369492 357887 358919 232604 234652 788417 743348 1697062 1632244 477462 475291 676441 682468 867143 841233 867741 876280 903028 910540 859728 954528 2285159 2406801 1338316 1184641 757877 742879 904036 904917 926405 935943 942335 957042 1071396 1066630 5399182 5623611 39.55 70.9 2
09:39:58 2024-01-24 795158 781874 219047 210859 365442 374159 414962 413669 235564 233535 306604 312407 348015 351352 4742644 5033256 7134362 6971850 1341453 1368753 316101 282920 319111 318326 384595 371236 357380 355263 232384 233357 775368 744528 1658767 1637122 477041 472501 677927 685529 860899 836930 871460 876280 893640 906678 860703 959479 2293993 2412595 1326553 1169318 752923 744042 906607 894793 919817 940778 942335 944964 1060738 1066899 5446210 5623611 39.55 70.9 2
09:39:59 2024-01-24 790014 783239 214991 209837 365549 374231 418599 413640 235131 233930 306064 311156 349537 351460 4746029 5119143 7246267 6968045 1322801 1369277 318133 279820 318659 317986 381849 369204 355579 355192 231661 231993 789867 736043 1655359 1646247 475764 468778 676662 676616 855492 841768 867741 865830 887148 908737 857900 944959 2275684 2421802 1330639 1165990 757449 740705 894145 894683 925090 928601 930282 944926 1068427 1065319 5482034 5625961 39.45 70.9 2
09:40:00 2024-01-24 793217 784388 214065 210157 363215 375026 414998 409298 235529 232135 305132 310370 349537 351388 4750512 5083705 7131389 6970961 1320918 1367664 316987 279743 318174 316956 380969 368087 355113 356476 230329 233792 804186 740269 1718414 1627262 475282 471987 673051 682615 859691 830162 858416 870561 890999 892555 848606 950166 2281460 2381595 1349110 1168608 748637 736971 897850 889183 912938 928919 935673 942200 1051597 1057540 5395328 5632983 39.45 70.9 2
09:40:01 2024-01-24 785650 784384 214061 209187 363255 369488 414854 411783 234081 232100 305816 311531 347472 350858 4763960 5128101 7203302 6970961 1328501 1369314 314855 279546 315527 315884 377423 369022 354246 355780 229936 233007 784068 732880 1672950 1650888 475150 466987 671658 675310 851153 832091 861132 861502 880570 899018 851093 936736 2270092 2409176 1356396 1161848 754868 738018 888207 888078 918477 927551 923027 938397 1061489 1057783 5494791 5635447 39.55 70.9 2
09:40:02 2024-01-24 793217 787794 213095 208852 363620 373138 414890 410722 234046 233154 306033 308676 347995 351352 4769710 5110019 7167467 6951945 1319002 1367887 315825 278956 315455 315153 381078 366786 351835 355853 228901 232679 783524 743879 1657619 1622997 470718 468742 669082 676751 852998 825393 852146 862046 881013 891484 841847 940148 2278220 2369649 1328436 1169318 744384 729423 895727 886888 906598 921060 930282 935299 1043698 1048703 5372693 5632983 39.45 70.9 2
09:40:03 2024-01-24 790818 786679 212866 208209 363800 369812 410791 409262 233292 232827 302781 311968 345587 348485 4788665 5141246 7208965 6982524 1324585 1367777 314565 278101 314831 314897 375426 365992 353861 353848 228866 232516 782618 731850 1671531 1650656 473064 466559 668772 673395 846069 827810 855938 857840 874143 891199 843390 932944 2268960 2403389 1326801 1156665 748637 734788 883051 882881 913247 919551 916969 928788 1053123 1051674 5489899 5642355 39.55 70.9 2
09:40:04 2024-01-24 794914 788915 212357 207876 361065 369848 413579 409924 233409 232449 306144 308665 345729 351765 4782657 5119049 7154292 6963788 1318993 1364977 315008 276982 314239 313258 378559 364864 349715 353848 228359 231340 770070 743348 1653047 1627612 467946 467551 664346 670975 847500 822950 847882 854767 875681 888368 834492 928820 2272188 2366561 1330639 1168485 740868 727668 890647 885463 899980 910574 924858 930185 1039332 1041795 5389777 5627624 39.55 70.9 2
09:40:05 2024-01-24 795718 787525 211481 207638 365096 369560 411758 410069 232402 231345 303512 309471 345658 347463 4783544 5122268 7190314 6987142 1324660 1364977 312184 276328 312553 313223 373181 364828 351835 351857 227414 230692 779718 733141 1674601 1650656 470718 463927 664346 669440 839520 820942 849090 851033 868828 882226 836971 926255 2260713 2397031 1319125 1155842 744454 729387 878245 875971 907887 915798 909057 923586 1048149 1045290 5494791 5654420 39.55 70.9 2
09:40:06 2024-01-24 796103 788727 211543 207065 360524 368520 413621 405822 232045 231112 304626 305818 344520 348673 4780539 5126459 7181889 6968759 1319031 1364977 312219 275482 311604 313102 376555 364828 348095 351857 226675 230299 778268 741228 1679427 1632217 465122 464583 659617 665591 843232 820942 841562 848620 872637 883465 828989 920881 2259101 2359493 1349250 1169318 739285 723481 883051 879685 895028 907819 916315 926260 1030029 1027661 5431087 5659872 39.45 70.9 2
09:40:07 2024-01-24 801696 788837 211329 206061 360889 369632 410704 406038 231665 231848 300933 306568 344655 346591 4792922 5130076 7171165 6992011 1328450 1364977 311202 274639 312011 314092 373968 360479 348626 350795 227220 229032 782934 738152 1655271 1641437 467578 462635 664346 667511 833481 813269 846000 850818 861014 871637 832601 920881 2262915 2377454 1326553 1148429 737181 726158 876376 871177 898841 911944 907617 922776 1037651 1038895 5467510 5650324 39.55 70.9 2
09:40:08 2024-01-24 795612 790024 210332 206520 359291 365211 412378 405930 231045 229337 300873 305818 342731 349126 4791142 5141029 7190314 6963788 1317147 1368859 310695 274184 311604 311206 374266 364276 347053 349738 226008 230299 770004 739117 1665032 1636858 464751 459872 655786 662294 839520 816262 834257 841215 866300 878482 821020 914294 2252042 2366561 1368265 1170308 737181 720271 878868 876243 893133 902682 909185 922157 1032258 1028833 5447403 5651727 39.55 71.0 2
09:40:09 2024-01-24 801474 788722 211232 205670 358755 366968 409834 406002 229596 230374 302152 304011 343255 346346 4798876 5100283 7180989 6996284 1339783 1364977 307883 272964 311606 311679 373670 360443 347297 347040 225973 228481 778268 741228 1658767 1639185 465119 459764 658684 664175 829674 808849 839765 843747 854052 865591 825361 915511 2253643 2370069 1324882 1145707 732018 722516 876452 870724 891901 905825 904921 912751 1028216 1033244 5474184 5646382 39.55 70.9 2
09:40:10 2024-01-24 793180 791192 209636 206956 360961 364990 409545 402231 229698 229232 300338 306928 341669 346101 4804820 5213410 7276301 6987004 1309612 1363935 308385 272928 309995 311206 372838 360443 346261 349420 226942 227773 774358 731328 1660380 1649022 462811 459872 659617 660272 830300 811722 833627 837022 854728 870633 818621 904632 2244370 2358960 1336834 1161584 735687 715265 869313 873825 894443 897514 898265 914261 1030138 1023616 5427136 5643440 39.55 70.9 2
09:40:11 2024-01-24 800302 790333 208837 205031 357707 365317 405984 402231 229664 228201 299743 306065 341669 342411 4797636 5130599 7134362 6972015 1320918 1366916 308385 271006 311166 310011 373102 360177 347018 347563 225666 227773 769568 738152 1677598 1632217 464128 459045 652345 662257 833481 802502 828078 839400 855937 863318 815081 914052 2244398 2351481 1312648 1156628 729933 718387 873339 865794 885278 897741 902724 907369 1017981 1020728 5421302 5647697 39.45 70.9 2
09:40:12 2024-01-24 791324 788883 208687 203965 357676 363427 405948 405323 233299 227848 297410 303977 339592 344493 4797673 5193012 7243762 6996895 1321827 1364977 307588 270817 310286 308389 369884 358744 345454 347473 225666 226874 773918 730806 1678968 1650888 463854 456125 653270 656818 824326 807094 833610 832393 851075 866373 818752 902696 2238779 2381843 1325096 1147340 733064 718461 862212 862691 888824 892619 889275 901275 1028216 1021355 5517513 5657062 39.45 70.9 2
09:40:13 2024-01-24 797754 792342 208626 204889 355494 364084 405984 402231 233334 226404 300375 303061 339557 345576 4810753 5166948 7199640 6968759 1309612 1365828 306454 270369 310945 306922 369920 359285 344796 344921 225666 226681 778268 740172 1659636 1632217 459412 457417 650898 656670 828074 805928 825810 832541 851442 861310 809243 902052 2241577 2338669 1343266 1160514 725786 710114 871478 864567 878198 889582 894171 901953 1011750 1014389 5404727 5649000 39.55 70.9 2
09:40:15 2024-01-24 797963 791223 208656 205177 355494 365890 405554 401067 229289 228166 297338 301206 340373 342447 4811492 5133449 7199640 7006274 1341914 1364977 304573 270369 306586 309242 372013 359256 342857 344403 225666 224933 770070 736043 1670946 1645074 461384 456949 653233 657752 818081 797743 827229 832504 843301 853984 813836 899007 2238056 2357359 1340746 1139980 726261 713279 860376 856587 881818 889892 887646 895610 1012088 1015418 5470519 5647697 39.45 70.9 2
09:40:16 2024-01-24 793217 792342 206399 208237 355494 360943 404626 399520 233229 226177 296681 303061 340587 342217 4823550 5224386 7208965 6968188 1298446 1364009 306811 269968 308393 306494 367628 357126 342821 345966 224427 226121 772500 737624 1662379 1636987 458758 456212 645869 652192 823378 799058 819946 827205 844968 857075 804291 895741 2234824 2333189 1329009 1155842 720581 707747 864663 860242 871374 883461 895070 898299 1003979 1000656 5399182 5651727 39.55 70.9 2
09:40:17 2024-01-24 799114 792342 206399 204361 355530 364084 402779 399800 229139 226369 295740 301275 340587 340034 4826028 5189434 7208965 7010649 1324660 1361940 305590 269968 304649 307812 367377 356537 342605 344783 223868 224794 769568 729737 1671295 1654315 458758 452103 645770 647320 815785 801214 823420 819796 838104 856465 807042 886317 2225849 2360701 1354826 1146523 724754 709254 856076 852878 876330 883128 881240 893101 1012088 1006353 5526912 5658352 39.45 70.9 2
09:40:18 2024-01-24 802686 793536 206360 204104 354047 360799 404306 401039 228809 224972 296358 301795 339154 342447 4832916 5170650 7190314 6977554 1315268 1367292 305589 269491 305436 306852 369184 357768 340369 344783 222820 224534 776404 740269 1671879 1630787 458221 454546 643583 652101 818717 791596 815725 823295 838989 847487 800079 890661 2228754 2344820 1347256 1144077 718019 710261 857937 847981 868150 887212 885752 886322 1001846 1000656 5493238 5655798 39.55 71.0 2
09:40:19 2024-01-24 795405 793495 206326 203210 352306 359387 404743 399836 227941 225477 295109 302431 338845 342447 4835380 5209498 7283568 7022072 1324702 1367367 303128 270011 306593 306852 366052 358820 341124 341807 223697 223477 773918 731850 1663111 1641437 453564 451831 645906 649415 815785 793276 811533 815973 836548 847595 793245 882429 2216553 2329734 1341271 1152556 721095 701843 851130 854124 871338 871664 877057 892447 1002972 997289 5446210 5658352 39.55 70.9 2
09:40:20 2024-01-24 802686 792157 209785 204074 352042 360799 399747 400473 228330 223585 294957 301302 339083 340309 4839214 5148049 7187135 7012221 1334052 1367367 302172 268580 305472 305558 367076 355209 340752 339974 223661 223098 773918 739223 1655176 1642210 456151 450080 644076 648344 811284 791035 813951 813789 829909 847487 797895 879812 2216553 2355582 1333292 1140827 720068 706244 848115 846513 871338 874627 871968 885654 1005887 1002854 5517513 5658352 39.45 70.9 2
09:40:21 2024-01-24 797839 793577 209637 203219 352019 358018 401013 397097 227270 223551 295020 300845 337824 341376 4839214 5210615 7191834 6981572 1313392 1363882 303271 267111 307629 305594 366345 354348 338153 342325 221502 224336 773462 736043 1699755 1632327 455503 450822 637580 645735 809523 786419 810074 817438 827457 838473 793208 884455 2222669 2340600 1341271 1136395 712984 705208 851130 841215 862207 879575 875809 878494 992416 998734 5489899 5657062 39.55 71.0 2
09:40:22 2024-01-24 796020 793536 205045 201835 352055 358557 400978 396952 225990 223585 292831 300003 337079 338258 4847125 5239250 7299145 7001277 1315243 1366342 300164 267263 304171 304129 363167 353953 336662 339746 221537 223114 764352 728693 1662831 1639109 450028 450822 641983 642010 811284 789914 802313 809441 833870 843362 784165 876368 2213405 2320255 1309354 1149795 713261 698065 851130 846179 859756 870547 875809 883727 990514 989693 5443052 5658352 39.55 71.0 2
09:40:23 2024-01-24 802686 793504 209383 201835 349895 358593 400454 399343 225449 223516 295171 298499 336795 339872 4839101 5161308 7205699 7015652 1339578 1362968 299325 266790 303850 303063 364002 351429 337406 338722 220846 222488 781168 733418 1657317 1641437 452057 447641 638591 642010 802456 786455 808905 806468 824395 838582 793088 871572 2207281 2333042 1331297 1138014 713261 698560 843081 841215 862779 865614 867114 878531 994772 990392 5515445 5664059 39.45 70.9 2
09:40:24 2024-01-24 805944 793541 205484 201690 350674 358593 400817 395162 225904 224519 291833 298849 336630 337147 4858117 5178065 7143688 6990934 1324573 1363972 300482 265364 302231 302107 362079 351465 338462 336649 220158 223114 770152 737624 1647880 1632217 451107 446109 636234 642010 800329 781287 802387 809169 823192 836657 786387 869280 2207281 2338146 1351986 1134778 713261 699863 838901 838173 862207 870624 862045 875437 993856 990392 5512131 5666427 39.45 71.0 2
09:40:25 2024-01-24 801971 794700 205696 200918 348523 358020 401551 395270 225310 224549 292973 297008 334843 341263 4853117 5196250 7223096 6973160 1309650 1360035 299536 264186 300856 300979 364736 351501 334605 337393 219402 222801 770520 738152 1645841 1622997 447973 447958 633983 641556 802529 777350 801321 808257 820757 829496 784092 873144 2210262 2326432 1333292 1128689 706183 698065 843081 834579 855460 865614 866497 870558 984169 990392 5485965 5658439 39.55 71.0 2
09:40:26 2024-01-24 796345 796780 203974 200472 350248 356463 399708 394088 225310 223225 293393 298954 333942 339611 4839063 5242873 7227616 6982532 1295674 1359612 300151 263123 301170 302107 360907 350086 335732 339334 218379 222801 767577 730806 1666088 1632217 448387 444055 631259 634471 800897 779591 797637 805897 823192 827019 777245 871829 2203872 2301475 1330639 1138014 703882 692469 839497 834543 849879 863919 866497 869248 977115 979232 5422866 5662528 39.45 71.0 2
09:40:27 2024-01-24 793314 792599 204582 200227 348595 354885 396754 395414 224025 223261 297077 296903 333731 339611 4860070 5254179 7246267 6996484 1319031 1361037 297834 263123 301170 300487 359820 350050 334640 334591 218720 221674 770520 730530 1669817 1641369 446852 440827 632153 634712 796898 778451 796664 799680 818403 829338 776158 860071 2191770 2309811 1319328 1146523 707692 690442 837082 835950 851795 856600 857660 869285 984715 977676 5442934 5670625 39.55 71.0 2
09:40:28 2024-01-24 804895 793402 204080 199905 348399 354268 396934 395440 223144 223261 292880 296975 333942 336486 4863436 5161520 7180989 6996284 1332949 1363005 295410 262501 301280 299122 360907 348469 333663 333866 218755 220484 766668 733942 1658851 1635729 445301 441809 632601 636515 793413 775081 797871 794417 811714 829496 779559 858802 2191770 2308045 1347916 1133971 704906 689861 832638 833325 852398 859640 856379 869923 982628 978503 5473994 5665139 39.55 70.9 2
09:40:29 2024-01-24 807133 793532 203021 199631 348413 355999 394490 390674 224025 222479 291890 295628 332905 335757 4861012 5198141 7143688 6986919 1311519 1359612 298176 260900 300320 298633 360327 348710 335696 333586 217176 221519 773448 734992 1650773 1627262 445583 438804 626576 634712 790015 770460 790772 795579 809313 825233 774976 855826 2188736 2329734 1331636 1131555 705179 690442 830449 830314 851652 859677 853937 862449 983168 978430 5526912 5657169 39.55 71.0 2
09:40:30 2024-01-24 806354 795190 202976 199032 344492 354994 396646 390912 223110 222287 292241 294173 332905 336450 4858573 5220810 7189659 6987004 1311519 1360463 296754 260900 299328 299523 360907 348710 333541 334521 216618 220449 767577 733418 1654316 1632217 446857 440135 625689 632769 792258 769910 793093 797872 808372 819219 774920 859902 2193410 2317238 1319328 1129792 703882 691674 829267 825601 851084 861461 850786 860646 979792 975738 5495472 5661099 39.55 71.0 2
09:40:31 2024-01-24 798937 793397 202668 198902 344456 351857 395638 392308 222577 221594 291828 296349 330876 337511 4858573 5213327 7202210 6971977 1310548 1359612 295616 260865 297216 297730 360871 348710 332328 336229 216618 220070 761141 731850 1687368 1625998 446852 439767 623540 630907 790575 765892 793138 795542 805988 817994 773748 855826 2190370 2322428 1299665 1127374 701877 689788 826910 824428 848634 857212 846592 857050 976818 974323 5499413 5674638 39.55 71.0 2
09:40:32 2024-01-24 801511 795826 202127 199079 344527 351821 394454 392213 222234 220489 290467 295064 330876 336450 4863783 5235699 7206848 6971977 1307742 1361545 296823 265544 297536 297239 359784 349452 332603 333830 217878 219728 771497 734992 1659088 1626544 445583 440077 623439 631390 790575 765401 792009 793222 802561 816132 774459 858764 2191933 2311937 1313359 1124160 698483 687202 825735 820923 843834 855975 846592 855608 972142 964602 5490013 5655760 39.55 71.0 2
09:40:33 2024-01-24 796908 793500 201010 197966 344456 351218 393239 391485 222543 220180 288685 296767 329885 335464 4873852 5282580 7238893 6982117 1290961 1358647 298338 260980 296982 297946 355121 348463 330786 333595 217724 218856 763164 735517 1651864 1620667 440516 437808 621407 629079 790015 762912 783813 792485 806325 816285 770063 855740 2191905 2308972 1313344 1119326 693513 684847 828050 820923 839451 852345 849081 854503 966195 971275 5489316 5661099 39.55 71.0 2
09:40:34 2024-01-24 796849 795245 201678 197272 343493 351218 394454 391106 220834 221213 288216 292622 329885 333361 4869543 5261901 7283568 7027684 1305783 1355757 294073 265436 295163 295656 355370 346340 329787 333830 216652 218703 772990 725573 1649418 1627262 441490 437772 620359 625146 790878 765438 783380 790906 807081 811677 763640 853834 2187249 2296162 1309354 1131481 695496 685516 827888 819759 834667 847478 848857 850719 959462 962424 5449438 5655760 39.45 71.0 2
09:40:35 2024-01-24 792867 794998 201462 197150 344973 351254 395820 391382 220494 220524 288134 292622 332246 333469 4877331 5262013 7274243 7007058 1311485 1358411 294437 260866 294506 295915 354836 347441 327799 331543 216652 217125 765218 724537 1665864 1627225 440682 440049 624428 626930 787511 767254 777960 787083 804881 812826 762305 850832 2179463 2275389 1321184 1128689 690554 680667 824562 820404 833412 846934 846630 853066 957392 955588 5417994 5665139 39.45 71.0 2
09:40:36 2024-01-24 792867 792907 200371 196530 343037 348822 391444 391382 220494 219802 287869 293300 330241 333505 4883224 5263595 7236941 7006274 1317147 1355757 293910 260246 294713 296331 352183 342523 329822 329809 216652 217312 766106 729102 1655744 1641562 439740 435316 621769 622925 784126 764426 778917 782969 802488 811432 758359 844380 2177878 2274493 1278147 1132216 691539 678260 825735 820923 830268 838537 846630 853288 956587 957543 5452367 5674518 39.55 71.0 2
09:40:38 2024-01-24 802043 793495 201326 196053 343006 351501 392472 388011 220460 220559 286848 293549 331170 332921 4876522 5239034 7202247 7015652 1324702 1354759 293462 259626 293026 296583 354836 342487 329537 329524 216062 217371 770004 723503 1659643 1641517 440957 432665 619564 622482 777377 763453 778108 781588 801919 811432 755907 839690 2170191 2286942 1323496 1134778 693513 679148 818694 817365 832629 838464 839756 848034 957392 952002 5450142 5665139 39.55 71.0 2
09:40:39 2024-01-24 805982 792347 200748 196057 341416 349666 391364 387975 224060 219649 286423 292219 330705 331077 4882510 5189318 7191946 7006274 1330072 1355757 290828 259809 294865 295857 356642 342235 329916 329133 216347 216197 758750 724405 1650448 1641628 440682 432854 617370 619833 774912 762879 776930 777809 798060 807868 753771 837080 2163993 2280463 1323496 1135586 692525 675718 816377 814942 830268 837212 837964 848379 956587 952461 5455616 5666427 39.55 71.0 2
09:40:40 2024-01-24 805982 792347 200022 195480 340864 349349 391088 387975 223868 218778 286338 290360 330205 330580 4889108 5183735 7171403 7001277 1330350 1357993 292927 258359 295498 293360 355926 342307 327392 328635 215631 215457 762923 726488 1658845 1636858 439161 432854 619483 619833 774943 761256 776967 778838 795766 808814 753729 834146 2163993 2274493 1323496 1131518 690554 674727 815303 813753 830231 836648 834878 845856 956587 948427 5443052 5675793 39.55 71.0 2
09:40:41 2024-01-24 804833 793504 199049 195480 340864 347528 390224 387975 223747 217724 285936 289884 329707 329345 4886710 5189204 7161123 6991821 1330406 1354210 289770 258249 292778 292254 355638 341164 328054 327608 214723 214927 769568 724925 1653020 1639315 437774 432114 617370 618076 774520 759030 774653 774953 793445 805939 751370 829899 2159383 2271269 1338212 1131518 690062 671764 813568 811703 827879 835467 832434 843379 953843 948427 5434971 5674518 39.55 71.0 2
09:40:42 2024-01-24 805982 792347 198911 195442 340625 348277 390224 387939 223676 217759 285062 290236 328392 331528 4889108 5189204 7187983 7012083 1328501 1352391 289475 258214 293712 292191 354670 340349 325826 329202 214608 216625 776818 724537 1658871 1636858 437542 430987 616495 617138 770561 756776 773948 774860 792251 802455 747628 832179 2157849 2268502 1317391 1131555 688591 673381 813568 811703 823091 829559 833802 841509 949655 945677 5482528 5662388 39.55 71.0 2
09:40:43 2024-01-24 805407 793356 199505 199041 340936 347212 387921 385581 223711 217724 283254 290873 328676 330443 4889108 5241187 7212418 7018711 1318070 1354861 290281 257020 296675 292735 351326 342444 328482 325743 214085 214893 760405 723367 1660709 1639185 435691 428937 613843 613995 770561 754259 767139 772118 792251 802452 747261 832772 2160918 2262076 1307216 1126281 683173 669573 815303 811703 819847 829415 834878 839086 941931 946345 5411585 5666427 39.55 71.0 2
09:40:44 2024-01-24 800035 793504 197841 195489 340967 347204 387885 385617 223364 217385 283886 290236 326241 330844 4892596 5273188 7240817 7015652 1313354 1353761 289176 256306 293471 291648 349702 339799 326667 326472 214279 214227 768511 724537 1643797 1629931 433566 428533 612975 615382 772200 754259 764356 769860 790010 798039 745870 832333 2162458 2252882 1329302 1119364 680259 670727 810686 805824 820428 829523 831614 837196 943302 944973 5417994 5666427 39.55 71.0 2
09:40:45 2024-01-24 793429 793356 197845 198687 339552 345334 390260 383277 219412 217724 283219 289830 327156 331183 4897962 5271093 7298121 6992058 1303774 1348620 288085 256194 291230 291790 351038 339656 324794 325813 212710 214227 762539 723367 1652275 1627700 433838 430186 608942 612177 772748 749851 765162 774860 788892 792106 745070 830402 2160918 2274493 1319426 1117771 680744 672427 810686 801346 816368 834288 830430 832740 938497 947050 5483832 5661099 39.55 71.0 2
09:40:46 2024-01-24 792268 792347 197780 195224 338295 345108 387957 382937 219259 217013 285242 290642 328655 330186 4898272 5284606 7292894 7006274 1307742 1352727 289482 255266 291642 290621 350549 339799 324336 325028 213229 213200 760868 722471 1663029 1626456 431385 428969 611243 612226 770561 749924 763798 769860 786624 790473 738220 832772 2159383 2263704 1317391 1119364 680744 670523 808927 801346 815753 829415 830430 832740 938200 937597 5483832 5665139 39.55 71.0 2
09:40:47 2024-01-24 791145 793304 197608 194946 337745 345903 386979 383265 219075 217293 284361 289215 325573 329326 4907691 5278225 7295658 6992011 1301977 1350366 287212 254980 288631 292666 349456 337954 324336 325287 211380 213382 761046 721441 1648393 1622997 432609 428835 607301 609688 770561 747182 762333 772131 784365 788542 738257 826715 2156316 2272562 1295390 1110038 677362 670523 807209 798882 816368 828211 823188 830370 939160 944038 5489899 5661099 39.55 71.0 2
09:40:48 2024-01-24 793466 794993 198656 194734 338011 344638 387015 384188 219119 216236 283112 287325 327922 331036 4898473 5246703 7212793 6968188 1296560 1350366 287212 253807 291848 288422 348684 338191 322934 323562 212044 212870 770985 730783 1634042 1611489 431997 427596 606441 614544 766065 742590 764348 770405 777519 788806 742325 823050 2151372 2280463 1305364 1109248 680259 669099 798041 797270 820428 827010 819353 827934 944675 941306 5486953 5655801 39.55 71.0 2
09:40:49 2024-01-24 799049 795385 198516 194264 336595 346356 383081 382833 218769 214932 284233 287395 325153 327164 4898473 5224386 7134362 6982532 1304027 1350848 289381 253383 288667 288720 348439 338342 324794 324816 211380 212904 758861 729489 1639068 1620696 431385 423890 605117 612426 760279 738252 764789 763471 776347 793211 742925 818668 2145539 2253938 1338212 1115387 679292 662280 798041 802338 816368 819210 818733 834040 939160 928317 5446210 5674600 39.55 71.0 2
09:40:50 2024-01-24 806118 793402 195856 194260 335818 347596 385532 383917 218029 215001 282829 288881 324965 324564 4905467 5259918 7199640 7010649 1315268 1348880 286308 252994 286759 289000 348403 337589 323880 324035 211345 213900 761046 718362 1657106 1635696 432338 426324 605582 607561 760279 744538 760084 761274 779728 789953 736019 819871 2145539 2243688 1321598 1119364 673821 661811 804899 800210 807200 816835 823224 830332 929006 932830 5417264 5662528 39.55 71.0 2
09:40:51 2024-01-24 792893 793143 197680 193612 337817 342699 383996 379069 217526 215841 282230 287430 323914 327895 4898473 5279977 7283568 6986919 1305876 1344292 286427 252783 287401 287391 346589 339062 319939 323411 211014 213301 781530 721296 1645291 1622997 427448 428171 606441 607360 764675 744010 755836 762390 779172 781860 733793 821077 2145539 2255636 1308488 1110038 673341 665611 802617 792139 809220 820581 820520 820647 931498 938094 5474032 5650524 39.55 71.0 2
09:40:52 2024-01-24 793282 793134 199813 193586 335918 342952 383804 378745 217387 214599 282230 285875 323914 324167 4901968 5227646 7153013 6968188 1296560 1346537 291459 252185 287639 287391 347634 336527 321454 324359 210256 213600 766439 725573 1638072 1618366 430701 423516 599931 608424 755869 736916 758511 763471 770663 788974 737432 811751 2138790 2251141 1334059 1110038 675264 658501 793397 797872 811828 811568 813329 830503 936954 926660 5439610 5669026 39.45 71.0 2
09:40:53 2024-01-24 804696 790633 199854 193211 335736 344892 381436 381214 217526 214966 281238 286525 324140 324455 4905467 5231655 7212793 7005650 1317061 1346537 287032 252219 285846 287216 347076 336771 320981 321906 210684 213002 759553 717178 1679337 1632217 428089 423113 602127 603873 755944 736059 751212 755652 777519 784500 731256 813803 2142373 2237665 1311286 1117771 670470 658501 800306 797746 807144 817981 816185 825114 924846 929428 5442670 5662388 39.45 71.0 2
09:40:54 2024-01-24 790892 795088 200206 192806 334640 341771 382579 378803 217725 213637 279779 286664 321746 326436 4900844 5318625 7236666 6986919 1290774 1342805 286835 251798 284973 286711 344439 336490 319455 322920 208682 213160 753581 720413 1641898 1620783 427038 423782 598589 603015 758057 736916 751472 761948 773535 778711 732127 815651 2142373 2255673 1307216 1100713 669993 660149 797881 790757 811791 820784 808710 818412 934294 932097 5517513 5658329 39.55 71.0 2
09:40:55 2024-01-24 800302 792679 196433 192526 333767 342591 382814 378392 216886 213637 279779 285468 322196 323435 4898473 5226303 7140282 6952096 1300298 1346537 287234 255587 286284 291206 344715 333474 320945 320671 208716 212668 768916 726611 1632208 1618210 427646 420559 598553 606495 751542 735600 754761 754278 767797 784427 733793 810559 2133101 2244737 1297041 1116387 674783 657738 792235 792028 804853 813712 815258 823275 929006 919605 5401232 5657062 39.55 71.0 2
09:40:56 2024-01-24 797754 793397 196558 192225 334028 340463 382579 378925 215475 213637 279671 284898 321263 324492 4905467 5277098 7283568 6991905 1304013 1342805 284645 251203 284973 287203 343405 337039 319411 320446 209335 211375 758199 717178 1638819 1618482 424619 423818 601085 602122 756949 737962 747030 755860 766292 775414 728821 815417 2138673 2254128 1303146 1103068 668273 658318 793360 789633 808905 818358 806450 815002 929665 927533 5512049 5661219 39.55 71.0 2
09:40:57 2024-01-24 798000 792347 195476 191931 332981 341771 382814 377486 215544 218030 279707 289604 322008 322418 4898473 5235668 7143688 6977277 1296597 1343289 285552 255299 284973 286799 344439 332932 317084 320932 208356 212371 750595 724537 1630710 1613777 427646 421187 595992 602978 752225 729501 754486 756421 766133 781011 732899 806903 2133127 2241150 1321598 1113206 671903 654941 789768 790195 802002 809033 810509 819839 922278 921079 5412453 5657062 39.55 71.0 2
09:40:58 2024-01-24 797987 790030 196056 191757 334028 337594 380901 378961 214773 214657 279635 289329 326531 324528 4897962 5276460 7259746 6996284 1303736 1345545 284304 255335 284933 286195 344674 333582 318814 318994 208682 211044 765525 717178 1636745 1620696 424317 422518 599769 599968 754471 735872 742439 753209 769754 775104 727832 811640 2137619 2252009 1270078 1097629 666367 657738 788874 784043 806021 815698 802377 811427 929006 919569 5524191 5659852 39.55 71.0 2
09:40:59 2024-01-24 802686 791787 195471 191154 334028 340703 378547 376353 215509 217465 279402 289428 320712 322490 4900844 5233765 7129283 6972015 1300298 1347441 285517 251032 284737 285682 344855 333438 317048 317035 208751 210862 758060 725573 1631672 1618399 425524 418719 599991 601812 749904 733789 752928 746795 765682 775342 723893 804068 2129879 2228449 1325975 1112145 665417 652623 793147 790195 800144 810209 809471 811427 917303 922163 5489316 5662388 39.55 71.0 2
09:41:00 2024-01-24 792088 791228 195471 191154 333762 338615 381734 375824 215544 217618 277921 286400 326302 323471 4910196 5307715 7254011 6976962 1288931 1341661 283879 251283 282302 286396 342879 332428 319402 318476 207851 211741 758146 722471 1672910 1617217 423716 418683 590937 598565 753147 728595 743144 755274 763680 774665 728784 810329 2129879 2252845 1325752 1099929 670186 658205 784177 783687 802608 808234 802268 816087 924338 915779 5436805 5661099 39.55 71.0 2
09:41:01 2024-01-24 801534 791039 194309 191124 330969 338650 378979 377256 214808 217959 277654 288888 326108 321477 4910196 5228141 7199640 7005650 1318993 1342805 283326 251637 281442 284685 344855 331386 317013 317070 207382 210420 764923 716154 1644385 1631059 424619 419551 595809 597680 747210 731854 745374 745773 765988 775270 725247 805827 2125463 2225300 1321598 1108589 664469 653609 788874 779573 796738 809195 802340 811104 918509 921079 5467919 5647710 39.55 71.0 2
09:41:02 2024-01-24 793466 791778 194102 190982 329960 338104 378691 374400 214109 213747 277885 284069 326495 321180 4911340 5250628 7180989 6977554 1296483 1337096 282877 250220 282733 284756 342915 330116 315104 318441 206702 210811 757346 724537 1635366 1615887 425413 419223 592266 597496 746754 725538 748927 751458 761929 775213 726682 797723 2120812 2232766 1338696 1109248 666367 649396 783822 784043 793381 802446 802377 810814 917209 910484 5429619 5666427 39.55 71.0 2
09:41:03 2024-01-24 799468 790624 195334 189442 333016 336542 378907 376690 214109 213747 277459 284468 320356 323927 4917204 5292166 7224390 6996895 1304013 1340824 282028 249732 281442 283746 340775 331888 317603 315973 207961 209039 763408 718996 1648425 1622911 420694 419660 596488 597790 749409 732101 741402 744569 763009 766472 719601 805465 2122753 2240842 1315368 1100713 661635 654477 786407 779499 797431 808234 799529 805706 919812 917073 5512049 5655760 39.55 71.0 2
09:41:04 2024-01-24 796617 792310 194167 190052 329889 338068 378266 373470 214876 213148 277814 284034 321293 320172 4907838 5243143 7123443 6952021 1302098 1345049 282806 248961 282302 283201 341843 330080 315816 315838 209404 209413 753581 726727 1654433 1618297 421997 418995 596488 601068 745056 728705 745449 739838 758089 772757 721773 795274 2119072 2222402 1323854 1108458 660694 647379 787525 781822 793388 802482 802454 802207 910618 917146 5491673 5661099 39.55 71.0 2
09:41:05 2024-01-24 796617 790560 194203 189420 331937 337767 378568 373768 214406 212779 276573 284947 320321 325169 4907838 5327552 7243795 6978137 1283188 1341120 282244 249346 282539 283746 341567 332253 315672 318487 208842 209888 769335 722471 1661632 1613699 420150 418367 589712 595048 747394 721404 735646 746744 760269 765213 722430 802389 2120032 2246872 1307061 1096022 664469 652161 779706 778948 795629 798848 793120 811569 917172 908637 5442746 5664862 39.55 71.0 2
09:41:06 2024-01-24 802682 788879 193419 190088 328902 337251 376564 374030 213378 213113 275655 283437 320321 321768 4920712 5254399 7205699 7006274 1311485 1343027 280354 249485 281940 282598 342037 330696 317530 317589 207638 208865 760377 715131 1668855 1629639 421327 414624 590679 590878 737346 725378 739178 740691 761388 770410 718544 797264 2120812 2217678 1311214 1100713 659755 651238 784177 774274 790543 802374 797184 804110 915837 914546 5512049 5661099 39.55 71.0 2
09:41:07 2024-01-24 795723 792078 193541 189381 327936 337050 376528 372021 213469 212446 276114 282376 320321 321048 4917204 5243143 7145373 6968759 1292788 1343027 281799 248466 283193 282782 340524 329038 315780 315802 207638 208899 769905 726206 1631108 1613777 420877 414768 588171 596894 740796 719766 740065 742339 748265 772684 721647 792982 2113054 2220826 1304984 1110038 662578 646428 779706 778360 786524 798029 801312 803954 902733 907825 5419654 5655760 39.55 71.0 2
09:41:08 2024-01-24 790213 790589 192979 188821 329666 336813 377130 373202 213413 211816 275269 283204 318388 322720 4914846 5337830 7238893 6978137 1281030 1343289 281848 247909 281163 281878 338615 331312 314784 315802 207228 208684 765302 722471 1633868 1607977 418956 414588 586918 592168 744111 719012 735090 741068 752570 763934 719601 797082 2114556 2243688 1328095 1094502 662106 647415 777161 774953 793351 793432 792000 805625 910618 901506 5438819 5665139 39.55 71.0 2
09:41:10 2024-01-24 801800 788888 193284 188585 329666 336813 374310 372649 212719 212262 275233 283204 317392 319947 4924224 5284418 7208965 6996484 1303774 1344937 279896 247841 282429 281414 337523 332253 314233 315694 207638 207634 758060 716154 1628243 1618297 417766 414804 589488 590878 743168 725782 732964 738526 754735 761780 710661 797412 2114556 2231622 1311214 1088284 655117 645479 774957 771497 792788 800287 791436 802356 909166 905843 5446210 5661099 39.55 71.0 2
09:41:11 2024-01-24 797987 793235 192305 188825 327874 337528 375435 372056 212028 212928 275004 280395 319317 321275 4920712 5220825 7191227 7015190 1315173 1336875 279670 248015 279437 281182 340081 329024 314892 315358 206763 207668 757346 715904 1653538 1626456 418949 412876 587251 590785 736495 719766 735090 737031 755305 765915 711200 793101 2114556 2210045 1304205 1099146 656520 647415 779706 769205 786846 800287 790836 797654 911168 907996 5526912 5654420 39.55 71.0 2
09:41:12 2024-01-24 800339 791192 192305 188233 327901 337289 373679 372675 212719 211415 275655 280595 317427 320367 4916928 5246649 7140821 6992124 1304013 1342953 279861 246488 282865 280096 338722 328878 313714 314914 207200 208518 752866 719233 1632440 1618366 418358 413824 589749 590170 737054 722462 735646 736934 751537 763563 710381 787257 2109148 2203691 1307061 1102282 653252 645264 778566 768080 784168 793540 793129 797050 909136 906678 5519930 5665139 39.55 71.0 2
09:41:13 2024-01-24 795481 791155 192336 188198 328391 337289 375136 372149 212685 211415 274427 280591 318353 318865 4920712 5264055 7159360 6951667 1298336 1344469 280091 246179 281271 280010 337665 328974 313684 313670 207346 206987 753581 722330 1623110 1613586 418360 413493 588913 590587 737017 718242 735338 733771 749367 763395 710381 786102 2107368 2210045 1313253 1102879 654184 641615 774957 769786 783019 799157 793084 794714 902733 901470 5476534 5646382 39.55 71.0 2
09:41:14 2024-01-24 792653 789984 191233 188830 325375 335863 375399 372149 212028 211084 274391 279738 318388 319389 4917204 5261746 7185415 6970961 1292620 1341120 278496 245835 279617 279349 338436 327291 313935 314914 206182 207524 765218 723367 1651435 1609120 418360 410995 583034 590416 734040 713357 734007 736934 750951 763934 715371 783836 2100800 2211613 1298754 1105308 656989 642070 774957 773725 779697 793396 790873 792987 898873 904124 5490146 5651727 39.55 71.0 2
09:41:15 2024-01-24 796037 788842 191765 187054 327874 333794 375136 372149 211847 209732 274391 280360 315922 320397 4920712 5337585 7209345 6961529 1285255 1333087 278073 246249 281415 279811 336342 328436 311523 314692 205893 206309 754315 721296 1635912 1604557 417766 413821 582292 590416 735704 714368 735090 737482 745681 757459 710661 783738 2102293 2213536 1298754 1097583 656520 641615 773310 772629 778556 791196 792564 795316 898873 899969 5482254 5661099 39.55 71.0 2
09:41:16 2024-01-24 793194 789998 191769 187020 327380 333830 373714 372149 212062 209732 272752 280849 316179 321019 4935854 5360287 7227917 6982003 1273295 1338438 281425 245008 279079 279463 334627 328473 312897 313194 205571 206309 754315 723503 1623625 1599873 414810 411934 581727 589694 737577 711232 727484 736672 744978 752954 710625 787257 2101275 2234494 1309012 1091387 653252 639239 769177 771497 783019 790638 790274 797087 893947 897241 5406902 5655760 39.55 71.0 2
09:41:17 2024-01-24 790953 788915 191398 187054 325937 333794 373119 369911 211374 210901 272682 280411 315481 319097 4932845 5340078 7250005 6982003 1279235 1337008 278496 245078 277868 278640 336000 328473 311296 312968 205893 206378 754315 720413 1627397 1604557 415104 410995 577122 587136 735973 711269 727342 735369 746072 752954 710123 790172 2098576 2231292 1296677 1088284 655776 639692 767370 770405 784168 790638 785336 796484 894581 894696 5406902 5651727 39.55 71.0 2
09:41:18 2024-01-24 793351 789735 191092 186991 325375 331776 374310 372149 211913 210424 272752 279493 316189 320755 4943009 5330068 7274243 7002075 1298336 1337317 277880 245628 278311 279811 334662 326223 309170 313701 205208 205701 749102 712815 1626824 1609120 415399 412259 583858 586770 735973 715453 725901 734848 747901 754043 706253 785507 2110053 2222402 1307061 1082062 652787 642070 765737 765604 782748 784418 782688 795353 901425 894660 5463416 5666427 39.55 71.0 2
09:41:19 2024-01-24 801474 790029 191527 186693 325897 333794 372915 370056 211194 210144 275468 280345 315201 318951 4939477 5295807 7199640 7001277 1298336 1339507 278911 244666 277832 277690 335791 326441 310833 310166 204958 205347 757346 716154 1624301 1613777 413049 408897 583895 585307 732851 715417 725274 729569 743506 754844 702084 787257 2101275 2216107 1323854 1088284 648622 640218 767642 763435 784168 790638 783371 793068 900516 892420 5436805 5665139 39.55 71.0 2
09:41:20 2024-01-24 797987 788910 190456 187020 325010 333830 372403 369731 212876 210620 273768 279340 315306 319021 4933576 5259706 7171440 6992011 1305645 1340168 276582 245043 276096 278165 334627 324460 311086 310855 204920 205524 754315 712075 1658946 1623084 414810 410254 581727 581919 728881 712546 725274 728761 746072 754581 702121 783527 2098539 2206913 1296677 1091387 648622 641124 767915 763435 781547 791196 779243 788075 899827 894696 5466236 5665139 39.55 71.0 2
09:41:21 2024-01-24 801179 790892 190323 186952 326703 332225 373529 371895 211702 209593 274921 277026 315306 318196 4935948 5244998 7177687 6996895 1305923 1335090 276640 244290 277796 278615 334591 324496 309603 311038 204418 204709 764300 714344 1640875 1618366 415399 409964 581280 583311 727847 714404 725901 728761 743542 757085 700030 782623 2098763 2191631 1295006 1093704 649083 640218 768450 761237 777149 788965 779280 786107 901425 897352 5530860 5666427 39.55 71.0 2
09:41:22 2024-01-24 797802 789882 190278 186553 326708 331992 372843 369875 210654 208939 274726 277834 315051 318355 4933603 5249677 7162338 6992124 1310548 1337317 276675 244820 277601 281182 334662 324460 309639 311038 204597 205028 751284 711809 1635012 1620778 414810 409710 580542 581048 726779 712275 725791 727254 743886 752990 700524 781472 2095515 2191631 1305181 1092836 648622 640181 770063 762317 777455 788965 776957 783804 902427 894696 5529349 5666427 39.55 71.0 2
09:41:23 2024-01-24 802325 792203 190283 188213 326586 331597 373147 369875 211984 208904 274689 277599 315051 318081 4935935 5263782 7157240 6982532 1298399 1337225 277880 243130 277832 281195 335791 324195 310286 310819 204561 203756 750595 717178 1631285 1613586 414222 409964 581740 583580 726779 712816 727860 728244 742527 754311 700167 776267 2098763 2182294 1298754 1094428 645765 636461 768286 756758 774948 784455 780020 783804 897601 894821 5517513 5669332 39.55 71.0 2
09:41:24 2024-01-24 801405 791076 190696 186299 324942 331095 369785 369211 211984 208578 273913 277095 314971 317856 4933442 5261901 7134362 6972129 1304027 1337317 276675 243334 277601 277458 333586 323439 308235 310095 203918 203756 743469 715131 1644339 1613777 414222 409386 580423 581481 725823 711232 725791 726696 740062 754311 699856 774616 2089485 2183973 1304984 1092836 645305 636425 767915 756758 774398 786469 774681 786092 898873 893731 5529349 5669332 39.55 71.0 2
09:41:25 2024-01-24 802393 791149 189226 185783 324870 330594 371950 369767 211391 208391 273756 275488 314426 315586 4935935 5236391 7162338 6986919 1313392 1333124 275564 243539 276132 277458 333586 323439 308235 309843 203918 204709 754883 709774 1648057 1618366 413928 408231 578079 580784 724722 709295 722590 724603 743053 752715 701161 776856 2094522 2191984 1282796 1090610 645765 636461 765737 758938 774948 784418 772376 783743 896222 892125 5523993 5662528 39.55 71.0 2
09:41:26 2024-01-24 802354 791149 189157 187409 324569 329595 369821 369355 214246 208426 273563 277925 315951 317413 4939457 5259954 7162338 6977554 1302172 1331199 275528 242791 276714 276680 335791 322459 309374 308257 203408 203791 761223 712830 1637305 1613777 413049 408231 579309 581196 722636 710303 722627 724369 740952 752715 697086 773910 2091896 2183973 1313291 1090610 645765 635490 765465 755616 772716 783830 774644 783147 895551 892162 5537468 5661206 39.55 71.0 2
09:41:27 2024-01-24 801701 792268 189118 187418 323848 329738 370002 368871 214246 208066 273308 278051 313515 315514 4938306 5258260 7169119 6986919 1300298 1332853 275564 242011 276714 276680 333866 322423 307474 308222 202637 204713 746981 714621 1639705 1613777 412720 405898 579719 581196 722636 710619 723655 724603 738822 748445 695041 776241 2090062 2179331 1300830 1091387 645765 630952 765194 755822 772168 782068 774681 782590 897273 894062 5527827 5669304 39.55 71.0 2
09:41:28 2024-01-24 795607 790288 189192 189701 323992 329471 369337 367440 214616 207892 272334 275488 313043 315550 4930085 5271280 7122296 6973160 1296597 1329278 276410 241977 276096 276644 333636 322423 307268 307755 203419 204713 760377 716154 1610730 1609205 411808 405898 579309 581196 722636 709295 723140 722481 736627 748409 693005 773311 2086739 2179331 1292523 1091387 642096 634249 764082 755311 770529 779798 777684 783423 893313 891026 5518394 5674679 39.55 71.0 2
09:41:29 2024-01-24 795450 788883 189056 189675 322819 331256 369597 365224 211244 207742 270766 275587 313410 314483 4935935 5258017 7125037 6952021 1287272 1337428 276675 246251 275180 276450 333631 321934 307733 307005 203311 203756 761223 720413 1617401 1604557 410572 405898 577808 581788 723696 707287 721527 718224 729971 746160 695041 771076 2084136 2188525 1300531 1092873 641183 630629 761370 758354 768366 785357 777722 783423 891525 888477 5508962 5661099 39.55 71.0 2
09:41:30 2024-01-24 793466 784405 189054 187159 322520 330737 369929 364903 214246 208148 272225 275531 313043 313968 4933603 5265615 7140282 6951743 1287272 1335866 276675 246425 275022 275797 333396 321482 309374 306327 202637 203722 762093 719748 1614191 1604557 409304 405826 576407 581196 721578 705286 719209 719541 733885 743991 694022 769322 2083501 2188525 1309012 1091387 640272 629220 761255 754412 768960 784211 776688 780735 888929 889637 5519870 5657062 39.55 71.0 2
09:41:31 2024-01-24 795481 791769 188980 189338 323082 329773 368486 365052 214246 207563 270766 275419 311633 313527 4929910 5292543 7125037 6963788 1287272 1336479 276216 246425 274338 275797 332891 320473 307268 306292 202637 207503 762093 719233 1634315 1604557 409267 404256 573084 581196 718147 700593 717804 718224 731901 747283 696852 769943 2077577 2188525 1304772 1096528 642152 629960 762995 758106 767323 782070 777268 778997 885546 887084 5476006 5642444 39.55 71.0 2
09:41:32 2024-01-24 791996 788625 188001 189675 321088 330728 369929 366425 210654 207563 270766 275339 313043 313491 4928900 5269144 7171664 6952210 1285255 1333455 274914 246078 274112 275762 333866 319468 306802 307255 201331 207319 769335 717178 1619082 1604557 408077 403332 572852 580372 718131 699037 718535 719541 731901 746160 696062 769906 2077577 2188525 1306892 1097629 641888 629960 761911 756112 765691 780929 777242 778320 884881 887121 5474427 5655760 39.55 71.0 2
09:41:33 2024-01-24 788796 788888 187711 186888 321052 328210 369893 363264 210213 207095 270693 274360 314761 313491 4928900 5280405 7202509 6958823 1287091 1331236 274914 246216 273499 274533 333396 320437 306802 307997 201331 204713 755069 716154 1620557 1602282 410535 405826 571395 579139 718342 700089 719135 721970 731810 745162 697122 764780 2080543 2191818 1311133 1091363 645305 628593 760244 758092 763448 777400 774403 778809 880464 887231 5480385 5647697 39.55 71.0 2
09:41:34 2024-01-24 789763 791039 187715 189038 322027 325743 369893 363264 210066 206485 272102 275206 311598 315442 4933603 5291492 7190314 6927154 1283423 1329351 274109 245971 273883 274078 332656 320473 307271 306362 201331 204139 765218 715642 1660356 1602282 409304 404541 570526 577872 719150 699096 717259 720366 731292 744524 696592 764237 2082517 2188666 1284216 1091325 643927 628112 760169 756347 763448 777022 774478 774547 879355 884286 5482034 5655801 39.55 71.0 2
09:41:35 2024-01-24 787643 788616 187450 189034 321083 325778 369966 363809 209899 206485 270693 275206 311633 314998 4935935 5289717 7202509 6932141 1285255 1335384 274074 246007 272699 273918 332927 319503 305903 307005 201015 204569 761223 716388 1621295 1600011 409304 405147 570526 577639 718640 698601 716751 720330 731297 744253 697866 764901 2079963 2190182 1309012 1089797 643927 629065 759085 756347 762441 774241 772276 774547 880693 883001 5482039 5657062 39.55 71.0 2
09:41:36 2024-01-24 788567 788888 188040 185583 322058 327723 369339 364065 209592 206451 270730 275206 312416 315514 4938341 5299774 7199640 6952210 1283423 1331874 273272 242630 272664 273241 332422 319468 305688 306327 200665 204139 763655 716154 1629025 1602282 408690 404289 570526 576610 718640 697118 718023 719312 729697 742760 697370 764863 2078519 2185486 1282140 1088251 643469 629065 758003 755311 761361 770871 771978 773688 876178 880473 5482034 5647697 39.55 71.0 2
09:41:37 2024-01-24 789763 788915 188006 185449 321745 327491 368781 362684 209592 206451 270693 275206 312416 315442 4935935 5314147 7194515 6945044 1279525 1333455 273237 245589 273464 273015 330612 319503 305043 306825 200700 204139 765218 715131 1658674 1599699 408041 403936 569718 575721 716569 697118 716492 719430 730912 741635 695884 763887 2078519 2185594 1309012 1087474 642096 625456 755846 754241 760782 775204 769971 774417 874852 874213 5497932 5647697 39.55 71.0 2
09:41:38 2024-01-24 789726 784373 187654 185328 320736 326799 367673 362720 209231 206273 270240 275014 312416 315478 4935935 5292053 7190314 6952210 1281355 1331874 272975 241980 272177 272372 331847 318949 305043 306257 200071 203818 774096 715131 1657877 1599873 409657 402977 568911 576092 715978 697787 715685 718300 728802 739287 696654 763849 2077040 2182532 1304772 1091387 641639 626837 756517 755173 761361 774437 771103 773278 878194 883328 5474427 5644934 39.55 71.0 2
09:41:39 2024-01-24 788375 788942 186858 185588 318560 327185 367049 363854 209494 206204 269337 275206 313075 311555 4930085 5273294 7134362 6954416 1285365 1332105 273237 241265 271762 274009 329311 320298 306334 305710 200700 203532 766161 717178 1623895 1601010 407334 400857 571335 577156 717034 698876 715305 713354 726774 738913 688783 762689 2075105 2182387 1283569 1087510 635960 625321 753511 746869 759135 773116 767711 774156 880542 879521 5483832 5655760 39.55 71.0 2
09:41:40 2024-01-24 790630 788910 186863 185324 319078 327185 366234 363597 209231 205740 268958 275206 312416 312773 4939457 5273105 7126669 6954416 1287272 1331874 273237 241715 271762 272980 329577 320979 306334 304958 201121 202963 768342 717178 1619242 1603419 407334 404280 572922 577696 716524 700052 713182 712160 726774 738421 686688 761567 2074515 2173217 1298411 1088251 634602 623734 754770 747164 759076 777170 765461 773278 881319 874068 5505942 5655760 39.55 71.0 2
09:41:41 2024-01-24 794348 788910 186829 185069 321167 327723 364011 364111 209411 205135 268958 274821 311942 313235 4942982 5280658 7106386 6946737 1292873 1331991 272368 240855 272177 272372 329577 320072 305043 305926 200665 202291 755831 713341 1607491 1604557 408203 403707 573329 576054 714489 700585 712909 713156 728839 740842 686611 762371 2074242 2164010 1286293 1085155 634602 621902 754770 745323 762672 772470 764064 769910 883663 874465 5518441 5655760 39.55 71.0 2
09:41:42 2024-01-24 799735 788915 188579 185069 319074 327723 364302 363229 208869 205101 269523 273634 311469 313015 4935935 5271280 7124210 6963788 1290946 1331902 272142 240517 276808 271957 328813 320072 304793 305066 200665 202256 761223 712830 1600187 1608839 407297 403422 572147 575235 713474 699555 712096 713861 727806 737136 682850 759516 2073139 2164010 1304772 1085054 633699 625321 753511 744519 756954 770364 762977 769326 881791 874429 5521455 5651727 39.55 71.0 2
09:41:43 2024-01-24 796617 788910 190924 185069 319082 327260 363721 361129 209300 205101 268509 273634 311469 312979 4942982 5272993 7115711 6963788 1287272 1332820 272333 240108 273435 271542 328317 319332 304115 304566 200071 202291 756607 715904 1626511 1606548 406179 402566 571741 575235 713437 698491 713266 710321 721224 735064 682813 762371 2074515 2168675 1282140 1085054 633699 623734 752202 743955 756471 770835 762940 768160 880538 878349 5529538 5655760 39.55 71.0 2
09:41:44 2024-01-24 794914 788915 190853 184487 319047 326799 363175 363084 208689 205066 268096 273598 310996 314775 4941999 5276848 7115711 6968759 1287272 1331892 272368 239736 273049 270714 327821 319393 302550 304102 202594 201868 754315 714365 1605357 1608998 406179 403151 571741 574418 712424 698454 710150 712798 721260 736482 684515 757657 2071797 2160944 1286293 1082062 632797 625061 753269 743048 756917 766499 760698 767577 880267 875498 5521455 5661099 39.55 71.0 2
09:41:45 2024-01-24 796669 788910 190719 184482 319528 324960 363140 362141 208253 205101 268096 273372 311250 311591 4939457 5290037 7125037 6963788 1290026 1329278 271502 239904 273435 271128 327786 319393 304603 304529 200420 201410 748253 714877 1616317 1604057 406179 402281 571299 574418 710441 697118 710150 708096 724497 734992 682721 757155 2072213 2162476 1306892 1085192 632004 623734 751670 742865 755836 766463 760735 765364 879878 875498 5522967 5651727 39.55 71.0 2
09:41:46 2024-01-24 795723 788347 190639 184487 318565 324960 363721 363597 208219 204782 268131 273372 310525 313476 4939389 5292166 7134362 6968188 1289750 1330081 271537 239736 273049 271296 329289 319102 303580 303816 199931 202009 758146 715904 1630835 1606710 405854 401428 570526 572293 711405 697118 712211 710321 724717 736143 681545 755277 2071797 2160944 1306892 1084919 631000 623293 750075 742554 755298 766125 760158 765364 877974 875498 5515089 5657062 39.55 71.0 2
09:41:47 2024-01-24 792942 787794 190581 184318 317158 324924 364350 361042 208219 204748 267308 273372 310525 311591 4945300 5290037 7115711 6968759 1285403 1328190 271537 239488 272540 270470 329006 318128 303013 302538 199931 201551 743139 715904 1652675 1604427 405028 401145 568911 571046 710367 694927 708028 708309 722668 734586 682647 754351 2068194 2163896 1304543 1082039 630651 620140 749422 740131 753650 766463 760772 765364 875384 875014 5508114 5649000 39.55 71.0 2
09:41:48 2024-01-24 793199 788910 190514 183734 317158 326799 364608 361042 208219 204464 267272 273145 310055 311328 4941775 5288384 7115711 6968759 1283537 1333964 273904 239117 271953 270540 326692 317267 303723 302538 199583 201516 760530 717178 1609892 1599873 404454 400861 568764 573602 710441 693037 706024 706304 720371 730454 682721 754926 2068194 2164010 1292050 1083614 630551 619191 747297 741997 753650 766427 761855 764747 874111 873027 5496331 5655760 39.55 71.0 2
09:41:49 2024-01-24 792300 788910 190372 183474 317123 326799 364093 360970 207605 204464 266862 272728 310019 309670 4945300 5280658 7106386 6987801 1287935 1333964 271707 238853 270567 269751 325707 317752 303813 302503 199862 200883 765218 716666 1610248 1602282 403625 400679 568508 571976 709434 695073 709209 706304 720553 730562 680787 754722 2066724 2160944 1287809 1082062 629209 619666 747371 736041 751509 766391 759344 764520 872877 872374 5504183 5649000 39.55 71.0 2
09:41:50 2024-01-24 791140 788644 190074 183276 316609 324924 363579 360970 207548 204464 267049 272728 309621 310611 4945300 5272955 7110646 6957197 1296324 1333731 269711 239223 272134 269716 326656 315446 302092 302678 199062 201023 752088 710790 1618577 1611290 405242 400295 568106 568375 706386 695805 707193 708309 723692 730165 680787 755030 2068194 2157883 1301856 1078985 631000 622911 748890 738562 755836 765276 754491 764444 875384 870456 5512049 5647697 39.55 71.0 2
09:41:51 2024-01-24 797983 788910 190203 183858 317123 324852 363140 363597 206959 203863 267049 271932 309585 310575 4945024 5261901 7142834 6971712 1302154 1333694 268856 239188 270495 269493 327185 317231 302199 303177 198577 201467 774096 708395 1611254 1611489 404741 399166 565263 568119 706386 691985 705147 707305 724717 734586 681753 755566 2068194 2160672 1302907 1078985 631000 623293 747297 741814 756508 766355 755827 765092 873059 865487 5480664 5649000 39.55 71.0 2
09:41:52 2024-01-24 797922 788910 190070 183734 318462 324852 362631 363084 206925 204464 267049 271672 310055 310611 4947604 5261781 7163996 6984553 1307654 1331190 270638 239594 270387 269716 327062 315591 302234 302681 198404 201375 774493 706735 1631831 1611489 403882 396741 564864 565385 706386 691372 702799 705767 723692 730454 682721 757117 2065387 2170137 1298411 1078985 630103 623293 745180 738562 756508 766355 753422 763085 871370 865415 5432816 5655798 39.55 71.0 2
09:41:53 2024-01-24 797185 788343 187026 184150 315876 324888 364093 360426 206890 205135 265599 271447 310272 311923 4947604 5261901 7197416 6989260 1296324 1330171 269488 239020 268833 269820 325322 315482 302234 301972 198646 200358 772509 706735 1640055 1611407 401456 396849 563993 564912 707225 689903 698908 703699 722668 729795 681205 756213 2066724 2173217 1271756 1078218 629209 621970 743035 735521 755811 765276 753954 763122 871370 866382 5439163 5647697 39.55 71.0 2
09:41:54 2024-01-24 795481 787785 186613 183311 315179 324888 363579 360426 206568 204464 265192 271897 309515 311225 4945403 5271208 7184544 6989826 1292620 1330171 268995 237922 268491 269855 324744 315266 302199 301726 198577 200393 754492 709924 1627202 1604557 400213 396813 564030 564912 706386 690392 696856 702134 720517 725742 678750 757825 2065256 2170137 1294170 1072737 627024 619191 738439 737060 756508 761908 755028 766748 871370 865807 5418097 5639648 39.55 71.0 2
09:41:55 2024-01-24 795718 786684 186608 183118 316001 324888 360988 359883 206603 208818 263974 272312 308614 310735 4945300 5286131 7184544 6971864 1289914 1328097 270793 238422 269104 269681 324888 315446 301317 300811 198494 200604 770922 709774 1621114 1603419 399012 396777 564827 565312 706386 689903 698888 702134 719463 726101 677753 756213 2068194 2173217 1294170 1071210 627061 617372 740897 737420 756508 761337 753380 763085 871370 863900 5427399 5647697 39.55 71.0 2
09:41:56 2024-01-24 795723 786679 187032 182642 315179 324852 361024 359919 206568 208782 264750 272763 308147 310785 4947712 5314629 7193923 6987516 1292751 1328097 270829 238483 267818 269374 324888 315482 301317 301162 198404 200393 760530 709774 1624912 1607705 400213 396182 563595 563680 705886 689631 698391 701565 719499 724758 676794 755941 2065256 2170137 1294170 1072737 627061 619342 740933 736898 755972 761337 753380 763085 870753 863900 5432923 5657062 39.55 71.0 2
09:41:57 2024-01-24 795718 787528 186644 182955 316001 324852 361024 359593 206615 208418 264750 271897 308363 310309 4957171 5291492 7193923 6992011 1292751 1331575 268177 237886 267254 272207 324570 314858 300824 300846 197474 199765 772509 707250 1661720 1604557 400250 395589 562330 563412 703854 687950 699386 701070 720590 727954 676794 753960 2065256 2168600 1292050 1074085 627061 619155 738475 735858 755164 763386 751166 762879 868833 863900 5436805 5649000 39.55 71.0 2
09:41:58 2024-01-24 793471 786679 186347 182705 316001 323866 362799 358799 206070 204288 263974 271068 308402 309689 4957117 5292166 7191227 6981814 1292713 1327229 267955 237662 267219 268895 324852 315002 300403 300354 197509 200044 770922 707746 1628180 1604557 396732 395629 559131 562017 704888 687950 696902 700917 718410 726796 675764 755799 2058921 2163958 1289930 1072627 625276 616464 740139 735336 753260 761771 753678 762879 870100 861391 5427399 5647697 39.55 71.0 2
09:42:00 2024-01-24 793462 786118 186086 182705 314665 323339 360988 358799 205926 208636 266715 271202 307901 309507 4947712 5284493 7175877 6982532 1297334 1328190 268177 237640 267219 268181 324888 313496 301170 300354 196823 199418 770922 704719 1630598 1608998 400213 394996 562129 558784 700234 685968 697894 700604 718447 726065 675801 754261 2058921 2164010 1289930 1074355 625276 618281 740933 735853 752690 761771 749293 760638 865620 862645 5446210 5649000 39.55 71.0 2
09:42:01 2024-01-24 796854 786414 185535 182666 315551 322849 360988 358764 205652 205727 266715 269999 308042 309871 4954706 5269530 7178551 6982570 1301774 1328190 272211 237922 267254 272322 324708 313531 299457 299479 197131 199418 767748 703713 1616173 1609205 399012 394996 559023 562756 700992 685446 697398 700107 717396 725009 674540 749960 2058921 2165546 1289930 1073282 625704 618281 740176 734816 751509 757486 746910 759520 863750 861391 5436805 5639648 39.55 71.1 2
09:42:02 2024-01-24 797714 788086 185570 182538 315774 321513 360663 360835 205366 206013 263868 269692 307576 309179 4952441 5258148 7175166 6982041 1298299 1326141 266619 237116 267402 267773 324852 313091 301170 301266 196857 199140 769335 705222 1641432 1609120 399048 394092 558829 562756 700198 683993 695911 700107 718178 727060 674773 752541 2058921 2164010 1287809 1072737 625276 617070 739651 734637 751129 757486 748724 760169 863787 861391 5436805 5651727 39.55 71.0 2
09:42:03 2024-01-24 795481 787794 185566 182661 315259 322598 360699 357973 205435 203795 263868 270069 308226 309616 4943743 5267188 7162338 6977554 1302241 1328097 268174 237483 268042 271833 324888 315227 298550 299846 198485 199140 769335 703713 1620291 1609120 400903 394441 560934 562756 701221 683957 697100 700107 716348 725554 674773 751398 2060860 2154791 1289930 1075920 625276 619191 740933 734907 750030 757486 747095 760601 863714 861391 5443048 5644934 39.55 71.1 2
09:42:04 2024-01-24 793466 787530 185803 182712 315553 322562 360772 358045 205898 206013 265704 270034 308402 309579 4947343 5282218 7171328 6982003 1292620 1325450 267734 236880 266363 268146 324623 314929 299422 300731 198625 199071 760530 707746 1608207 1598465 398088 394369 562129 563173 702289 685931 693788 700107 715550 721332 673501 754686 2058921 2170137 1287809 1065816 623498 615438 735950 732586 752157 757305 749219 762842 865008 857266 5427230 5653029 39.55 71.1 2
09:42:05 2024-01-24 798893 788461 186693 181684 317560 320718 359577 358584 205401 204824 266447 270824 306293 311887 4948838 5330068 7191946 6963551 1288931 1324225 268929 237046 267219 272179 322956 314451 297680 301266 198485 198898 763531 705350 1609895 1598738 399221 396777 560934 562756 705387 685410 695874 702061 712138 718215 672759 750790 2058921 2174759 1298411 1061629 627061 612888 733986 734811 749376 754302 747021 759939 862202 856366 5434896 5658439 39.55 71.1 2
09:42:06 2024-01-24 793143 788033 185905 181910 315888 320421 362921 358284 205224 205435 266447 270103 306717 310163 4954800 5332095 7243371 6971977 1283188 1324508 268363 236384 266550 272179 323902 313019 297789 300036 197927 199383 762987 706230 1620748 1595337 398654 394405 556547 561162 701757 681675 693788 702098 715279 721332 674773 752658 2057458 2174759 1265526 1063411 627956 616311 735950 736898 750557 752706 749256 759446 857152 857266 5395772 5659852 39.55 71.1 2
09:42:07 2024-01-24 788678 787423 185945 181627 315376 321131 360772 355825 205401 205291 263464 270173 306437 310236 4952361 5330759 7254011 6968759 1282271 1324298 267798 237081 266773 268520 322920 313496 297368 300723 197509 199522 789147 709037 1635340 1594205 398380 394369 556547 561958 701224 680709 693481 701565 713526 720244 676758 748784 2055997 2176303 1277986 1063411 627956 616748 733867 736907 747104 752706 749256 760060 856670 857266 5395618 5650439 39.55 71.1 2
09:42:08 2024-01-24 787251 787418 185878 181663 315371 320682 360736 355147 204934 204572 268670 270138 306437 310090 4942982 5337665 7266949 6959380 1278897 1324188 266550 236349 265475 272215 322920 313777 297716 300638 197927 198759 772112 713092 1613765 1585845 396959 394369 556547 562756 702289 679474 693296 700107 710359 717182 676758 749117 2055997 2183973 1277208 1066189 625276 610988 732938 736898 746758 753770 753678 759359 855456 857266 5413788 5634342 39.55 71.1 2
09:42:09 2024-01-24 784062 788576 185869 181340 315816 319559 360336 355468 205572 204142 265474 270034 305722 310200 4954786 5359912 7202247 6944577 1262890 1324508 267734 235914 266363 271988 322920 313460 297576 300731 197927 198725 766161 715904 1601665 1584755 398088 395867 557729 564440 700198 681675 697894 701070 707247 719195 673710 745472 2048192 2160944 1283569 1069686 625276 610088 734907 735332 738361 748472 751463 758036 856449 859512 5477448 5650439 39.55 71.1 2
09:42:10 2024-01-24 790962 788571 185319 180870 315996 319335 360880 356003 205332 202897 263904 269351 305722 311225 4964031 5355688 7190039 6927117 1264977 1324225 268552 235385 267219 267767 322395 313531 297789 300731 197509 198655 764574 710790 1638971 1592889 399789 393779 556547 562357 698207 678782 697894 701101 710091 721422 674773 743747 2049649 2157846 1255142 1075118 626614 612792 737646 735853 738466 753770 751648 757397 855841 863319 5481882 5650439 39.55 71.1 2
09:42:11 2024-01-24 787521 788644 185165 180974 315031 318852 360627 355967 204865 204142 263464 266903 306402 310127 4948829 5308794 7150900 6932065 1281355 1324508 268740 235585 266363 267767 324852 312814 297125 301193 197509 198932 802890 715131 1608480 1593075 398910 391395 556547 558784 696725 680709 695874 695018 703232 721404 673501 745472 2046737 2154804 1270847 1078985 622171 611007 735987 729423 738393 756899 752918 757024 857775 859659 5471904 5646105 39.55 71.1 2
09:42:12 2024-01-24 787643 788091 185330 181559 313832 322323 357524 354366 205218 203999 263131 268664 306219 306536 4945314 5276798 7103204 6945044 1285440 1324225 268552 234858 266737 267579 322956 311596 297789 297703 198345 197518 754315 706735 1612802 1604557 398937 391980 559743 560764 696232 684510 695343 696076 711474 721332 669072 746474 2049649 2141038 1294170 1071210 623224 613697 737031 728724 745449 755720 745434 754560 862055 859014 5512131 5646382 39.55 71.1 2
09:42:13 2024-01-24 797983 787521 184884 181488 314047 319559 358710 356610 204230 203740 265699 266938 305543 308815 4948829 5248776 7134362 6959380 1302053 1324225 266941 236149 265546 266981 324129 310580 297861 297528 197509 197828 766161 703713 1634312 1604557 398088 390810 556547 558745 695210 680709 690730 694527 713526 721332 671520 743445 2049649 2151750 1283569 1069686 621727 614566 734907 730130 746511 756291 743715 755841 860325 855873 5437930 5642355 39.55 71.1 2
09:42:14 2024-01-24 797714 788090 184836 181565 313349 320339 358674 357794 204161 204716 268145 266938 306468 306572 4933150 5285275 7162338 6987118 1292620 1324508 267798 235585 266775 267767 321584 310144 297541 297667 197509 197828 755257 707746 1609098 1599873 395834 390810 558448 559573 698207 681675 687652 692982 710323 717102 669619 746956 2054026 2164010 1283569 1065853 619478 613182 732973 729699 747251 754799 746558 757886 859508 855255 5431277 5641997 39.55 71.1 2
09:42:15 2024-01-24 797718 784384 185165 180299 315076 319819 357165 355468 204298 203999 268597 269762 304834 309202 4954665 5330182 7190314 6978137 1287091 1323378 267762 235585 265510 268332 319961 311123 297789 296663 198359 197484 753530 705726 1614113 1595337 395834 393779 558951 560367 699173 681675 689677 696866 711437 716457 667616 746534 2051452 2165546 1283569 1062387 620673 612499 731659 728687 741534 750927 743353 758968 861275 852965 5436805 5655760 39.55 71.1 2
09:42:16 2024-01-24 797416 786679 185491 180629 315706 317889 358134 356003 204230 203999 268524 268651 304340 310309 4954778 5345530 7216281 6968759 1285255 1325869 267351 235385 265510 267320 319961 312289 297595 297112 197509 197656 764574 703713 1609828 1595337 396959 393779 558124 558745 701221 680451 690693 698125 711401 712426 668635 747862 2055997 2170129 1265526 1062500 624809 612646 730930 730796 744533 749975 744193 757998 855228 852363 5440614 5647697 39.55 71.1 2
09:42:17 2024-01-24 795718 787409 184871 180740 315076 316929 358710 356003 204230 203811 264792 268276 304375 311005 4943743 5332095 7199640 6963788 1285218 1323250 267351 234858 265139 266910 319961 312544 297789 296663 197370 197484 767748 703713 1626805 1595337 396677 393190 557334 558708 700227 680709 689714 697136 710359 712390 667616 745374 2054381 2170129 1287809 1058603 621653 610878 728821 729759 742879 749975 743775 755729 854624 852291 5443048 5654303 39.55 71.1 2
09:42:18 2024-01-24 795201 786679 184582 180866 313129 316965 359793 356746 203913 203856 264086 267682 304834 309033 4983834 5341367 7243762 6968759 1283188 1322312 266905 234893 265249 266910 320967 311560 295342 299568 196955 197484 771715 703713 1616103 1595337 395834 392878 555456 557881 698702 678782 689576 698619 711437 712426 670605 745644 2054381 2167076 1289930 1059964 623461 610842 731969 731562 744496 746115 742190 750995 855456 852892 5429718 5657062 39.55 71.1 2
09:42:19 2024-01-24 793425 784457 184285 180299 313129 319156 358710 354437 203630 203536 263677 266938 304587 309288 4954665 5341372 7218291 6972129 1283348 1323250 266087 234893 263921 266091 320967 310109 296080 299460 196402 197828 792479 703713 1623576 1593075 396212 391359 550117 556196 696232 676274 688595 698125 708819 712138 671262 745644 2055488 2163999 1269679 1063146 623498 611256 730930 728821 743025 744018 744491 751915 852895 847388 5402504 5651727 39.55 71.1 2
09:42:20 2024-01-24 790957 785567 184320 180663 313129 317924 359540 353586 203596 203999 263677 266903 304587 308343 4964031 5332095 7248827 6972015 1281355 1322628 266087 234928 263886 266091 320967 310144 296951 297598 196402 197828 785816 709037 1617849 1593075 395273 390501 552530 556232 696725 675527 688105 697136 708276 712138 673280 747758 2046189 2173245 1289930 1062580 623023 610052 728858 729410 743025 747085 746543 751069 848073 847388 5399182 5647697 39.55 71.1 2
09:42:21 2024-01-24 788710 786414 184316 180333 312874 316965 358674 354520 203674 203714 263305 266903 304375 306536 4964031 5332095 7264918 6966990 1283188 1323568 265714 235385 263851 266363 320967 310144 296915 297390 196091 197862 789147 708762 1624337 1593075 395273 390810 552138 558043 697219 674768 688335 698800 709282 717165 672436 745793 2049104 2173245 1296291 1063411 623498 609190 728858 730685 744446 745554 745439 753580 848036 851758 5391477 5651727 39.55 71.1 2
09:42:22 2024-01-24 787595 786123 184285 180019 312874 318299 358663 354020 203596 203999 263305 266903 303881 306536 4958201 5336931 7255592 6952059 1281355 1322628 265271 234893 263851 266126 319996 309639 296080 297355 196402 197484 756638 707240 1638877 1590627 395273 393154 552138 555803 696897 676298 687319 697583 709392 712246 671446 745225 2049104 2173217 1271756 1060387 622133 609190 729910 729373 742463 744018 743850 755012 850865 848150 5383787 5646382 39.55 71.1 2
09:42:23 2024-01-24 788715 786414 184276 180049 313051 316965 358134 354520 203596 203714 263305 266903 303881 306536 4958201 5332095 7254011 6968759 1281355 1324508 265306 234893 263666 265683 320446 309639 295693 297703 195780 197484 792479 707746 1623024 1591532 394714 389645 552885 557482 695907 675301 686454 695930 707885 712246 671409 744128 2046189 2167083 1292050 1060387 623023 608805 727824 728343 742609 743423 742079 752435 847401 848150 5379589 5638331 39.55 71.1 2
09:42:24 2024-01-24 783780 785302 184319 179730 312211 316929 356485 352028 203630 203073 261788 267682 303423 306536 4958349 5337581 7255592 6954416 1277126 1322628 265678 234823 263043 265718 318639 309639 296080 296628 195643 197175 777487 709037 1616823 1586117 393826 392239 552101 557482 697393 672945 685441 695329 705236 711099 672399 742190 2042344 2167063 1265785 1062147 621285 607117 726793 728724 741307 745886 744379 750113 844936 847551 5389777 5638331 39.55 71.1 2
09:42:25 2024-01-24 787595 783276 183701 179571 311925 316894 356556 353802 202999 203038 261752 266869 303423 306536 4944406 5332095 7246267 6968188 1281355 1322628 264494 234100 263626 265240 319477 309674 294970 296698 196091 196867 759812 704719 1607947 1594935 394457 392239 553435 555899 693969 675338 685892 694872 709121 712174 667616 742093 2046737 2163961 1294170 1060387 620844 608621 728821 727935 739182 743987 740573 750794 848073 848150 5397483 5646382 39.55 71.1 2
09:42:26 2024-01-24 791108 784457 183705 179726 311920 318183 357595 352280 202965 203073 261788 266649 306240 306140 4956956 5341367 7236941 6951780 1281355 1322628 264494 234100 263043 265276 319961 309710 294349 296854 196091 196867 759812 705350 1610443 1594935 394604 392312 552922 556690 695944 675338 688446 694872 703196 711817 667143 742088 2052292 2157883 1273833 1060152 620802 608886 727824 726659 740327 742934 737875 748849 849310 848150 5416321 5647697 39.55 71.1 2
09:42:27 2024-01-24 792231 784457 183705 179726 311661 315947 357631 352315 202791 202719 263446 266429 303001 306536 4948829 5332095 7218291 6952059 1284339 1322628 264529 234100 262824 264534 318994 310936 294314 298564 195806 196969 781239 706363 1616365 1592889 394009 391758 552101 555899 694046 673423 685553 693055 706382 712318 669683 740909 2046737 2159412 1261372 1062063 620844 607400 726793 726659 736236 742934 740010 749122 846838 847551 5399182 5638331 39.55 71.1 2
09:42:28 2024-01-24 791108 784192 183705 179730 312165 318183 356556 354020 203111 203073 261788 266429 302966 306464 4954665 5332095 7227616 6958258 1282271 1321689 265271 234100 263043 264979 317070 309639 294720 297176 196117 196354 767748 703330 1607457 1595155 393935 393424 554887 556295 695703 674841 686639 692003 707200 711401 663632 737773 2046737 2157743 1285689 1054337 617656 607400 724699 724566 738068 742934 735637 746961 850585 848150 5423398 5647697 39.55 71.1 2
09:42:29 2024-01-24 795481 784457 183538 179696 312139 315947 357332 353869 202965 202401 261752 266025 302089 306176 4958201 5329783 7222471 6963788 1281519 1321689 264529 233379 262640 264243 319425 311965 294891 296722 195939 195844 766161 702323 1622523 1594021 393657 393154 550081 553734 693210 674841 686342 694419 706382 707605 664281 737736 2049649 2157883 1281449 1055836 616829 603911 724699 723504 738945 742934 737176 749122 851520 845756 5436805 5647697 39.55 71.1 2
09:42:30 2024-01-24 795481 784457 183701 179164 312544 315947 355414 352315 202965 202401 261752 266429 308003 308379 4954665 5331923 7208019 6992807 1279525 1323568 264459 233379 265232 264252 320367 310717 293687 297775 195019 196457 756638 705222 1609082 1592889 392932 390653 550575 549734 691108 672835 684270 692982 704384 710243 669017 739908 2043832 2154754 1300212 1057375 618168 603911 724699 725630 738163 739458 737801 746850 844340 845720 5383449 5638331 39.55 71.1 2
09:42:31 2024-01-24 786129 784420 183705 179451 311229 317734 355450 351992 202650 202719 261486 266025 302720 306464 4954665 5332095 7254124 6954416 1273755 1315313 264247 236184 264187 264216 317889 310168 295070 296333 195019 197003 775821 709774 1611971 1586117 392376 390653 549018 555073 691853 669614 682564 691390 703173 709208 667992 739383 2037999 2167063 1266607 1060114 618168 604326 722650 726659 737545 747639 741770 746961 843866 844526 5385929 5638331 39.55 71.1 2
09:42:32 2024-01-24 790982 784420 183089 179168 310975 317734 354348 351461 202860 202401 261275 266025 302720 306033 4964031 5332095 7243649 6952021 1273405 1323696 266247 234675 264332 265218 316965 310095 295034 296865 195465 196286 764970 714854 1615781 1580259 391160 391060 551356 557612 693173 670564 684616 691881 694255 707910 664643 735605 2037478 2165546 1269893 1061898 616829 601945 722650 723504 735268 739458 743321 746961 845063 846952 5417435 5643671 39.55 71.1 2
09:42:33 2024-01-24 783690 785567 183124 179134 310584 317734 357522 352028 203033 201554 261716 266464 308220 306500 4947604 5362449 7199640 6939605 1260714 1324639 265165 234603 263745 263294 316929 311597 294135 296089 195293 196272 782878 707746 1645643 1586117 394494 390102 548982 554162 688051 669890 688521 690900 699735 712390 665620 732853 2031104 2140767 1266607 1069568 617709 603687 728341 724603 731769 742934 740047 742098 843592 847388 5470519 5627381 39.55 71.1 2
09:42:34 2024-01-24 784246 786419 181962 179730 308372 318633 354348 352028 202791 201730 261716 265218 305809 303601 4945309 5284305 7103091 6943637 1280151 1318767 265980 234344 264706 263478 317889 308820 295485 294985 195745 195301 764574 707746 1607020 1593075 394140 387907 550081 555410 688628 673302 687616 686958 700266 711817 660451 732890 2040376 2124168 1270847 1069686 612714 603358 726793 718994 729642 743987 736127 743414 850585 848150 5494791 5632706 39.55 71.1 2
09:42:35 2024-01-24 788832 785862 182535 179198 309998 315947 354002 352028 202965 201063 261680 270078 307787 305530 4954665 5299416 7101327 6956554 1284339 1322591 264353 234344 265268 263259 318112 309803 294314 295895 195196 195301 758225 705222 1624318 1600011 394155 387907 551710 553144 686105 674059 685627 686958 702358 712318 660488 735825 2037478 2124168 1294435 1065095 613591 606257 726793 718188 733858 741821 733998 742339 850549 845756 5497894 5647697 39.55 71.1 2
09:42:36 2024-01-24 796854 787257 182501 178599 309311 317734 353816 352028 201676 201765 261716 265970 302720 304636 4933150 5254296 7143796 6951945 1292406 1322754 264282 233275 261554 263619 317960 308384 295249 295236 194877 197344 761399 704719 1598949 1590627 391616 387583 551747 549770 690041 670857 678521 683975 700302 707392 659480 737264 2040376 2148702 1268727 1055836 611840 604114 721172 718484 736060 739458 735080 744735 848073 838410 5417994 5638331 39.55 71.2 2
09:42:37 2024-01-24 793194 783276 182794 178599 309785 318183 354752 351740 202336 201449 260872 266429 304535 304600 4958313 5314818 7192273 6951983 1281279 1322554 264282 231980 264105 263215 315823 310277 293815 295251 195572 195233 753936 702710 1610525 1592889 390020 390102 552885 553144 690132 670857 682080 687968 701179 703413 659480 736062 2040376 2153276 1272967 1050081 612455 604542 719638 718809 733858 739350 732992 744440 848073 838482 5411623 5638331 39.55 71.1 2
09:42:38 2024-01-24 795718 783280 183084 177969 310726 315550 355003 352028 201744 201133 260872 265218 303077 306500 4945300 5326134 7193130 6941902 1281068 1318877 263881 236919 263959 262848 319236 311156 292213 295200 194888 195301 767748 702323 1610264 1590627 391160 390102 550575 552359 691510 671515 680484 689921 701788 703413 662363 736586 2040376 2150188 1281449 1053335 615512 605399 720499 719203 734898 737514 732955 744774 843113 838446 5424070 5638331 39.55 71.2 2
09:42:39 2024-01-24 793258 784384 182922 177799 310690 315802 353781 352028 201710 201414 260872 270196 303077 306176 4952361 5341409 7207536 6952096 1282271 1322628 263395 232985 263332 262970 316743 308965 292418 295651 194509 197344 753464 704719 1617731 1590627 391123 387799 547431 551968 688051 669414 680748 689921 701256 708391 664281 736850 2034585 2157863 1291549 1055799 617709 605399 721684 721896 735419 736644 735600 745342 841370 838338 5386340 5632983 39.55 71.1 2
09:42:40 2024-01-24 789294 783239 182470 178403 309245 315911 354348 351920 201643 202107 260067 265149 303503 305029 4957171 5334557 7246940 6959380 1273755 1318877 262965 234675 263178 262524 316775 308856 292616 297045 193894 195912 750290 705726 1636511 1586117 389948 387835 546235 551186 688051 666667 679296 688944 698182 707392 664281 737148 2033994 2157846 1285689 1053899 615951 603687 719638 722407 733858 737162 736652 744379 838920 838338 5380371 5632983 39.55 71.1 2
09:42:41 2024-01-24 787317 783244 182470 178531 309245 315911 354312 349478 201710 202048 260433 264782 304322 304600 4967829 5334557 7256339 6967142 1272092 1319933 264019 231945 261337 262813 315663 308747 293382 294300 193894 194962 757630 710554 1612927 1576897 389948 387799 547200 553536 690041 665688 678484 686921 697214 703377 664281 734978 2033994 2164010 1276390 1059633 613591 599180 719127 719320 731155 737478 737278 745342 837699 841192 5404727 5642355 39.55 71.1 2
09:42:42 2024-01-24 782595 784384 182505 178531 309280 315874 355003 349309 202303 201063 260031 265218 303253 307360 4964205 5377839 7249224 6954064 1259814 1318877 264212 236597 263215 262672 315091 309074 292489 294300 194900 194962 781239 710790 1591999 1580259 391436 387871 547044 553536 687077 667175 684579 688673 696227 707392 662399 727373 2032722 2142556 1264486 1062387 615074 602256 722650 720293 727815 737162 736127 739950 838957 843298 5466273 5638331 39.55 71.1 2
09:42:43 2024-01-24 787326 784457 182470 178373 309029 314878 353745 351425 201710 201098 261171 265683 303040 306176 4954786 5339215 7150254 6931244 1273149 1318605 263614 233850 263215 262009 317070 306541 292835 295200 193723 195267 768130 709774 1596862 1586117 389948 385442 547431 553536 682017 666491 680520 681345 694751 708139 660451 729713 2028219 2133362 1285052 1069686 611840 594933 723673 718484 728848 739458 735829 737741 842636 838446 5458648 5632983 39.55 71.1 2
09:42:44 2024-01-24 786204 784420 181893 178249 307413 315947 354002 349555 203740 201029 260365 266131 303289 302607 4957118 5297869 7103091 6932065 1281594 1322554 264019 233029 263586 261209 316044 306577 292454 293127 194817 197917 756638 701820 1600746 1598738 391749 386564 547431 549554 682634 670564 679483 681863 698182 708103 658720 730662 2034548 2127183 1273833 1063146 611585 603687 722613 717466 729606 741882 728581 737384 846262 838410 5470379 5632983 39.55 71.1 2
09:42:45 2024-01-24 795481 784388 181283 178283 307378 315874 354502 351668 202910 201309 260365 264679 303467 303957 4958328 5254399 7133534 6952021 1290555 1318877 262590 236668 260746 262554 315126 306217 293311 293127 193894 198126 759812 703713 1617931 1586117 388841 386636 548982 551697 687564 669614 677329 680864 694111 703075 654615 735015 2034548 2142556 1266607 1054086 609225 600826 717562 714313 731824 737198 730727 743186 846262 837849 5408588 5637003 39.55 71.1 2
09:42:46 2024-01-24 792578 782133 181897 177680 309957 315622 351469 351137 203740 200363 259669 267467 302439 303957 4952441 5314818 7168318 6947044 1279525 1318877 262371 233642 261698 261757 315838 308347 291761 294141 193930 194018 769335 701709 1603075 1589498 387682 387402 549018 550406 688051 669614 680264 683902 694183 701254 654615 730699 2037478 2149954 1264486 1047769 610716 601908 715531 715398 729017 733914 728581 742176 841759 837849 5419353 5643680 39.55 71.1 2
09:42:47 2024-01-24 792268 784425 181732 177833 311128 313635 355396 351812 201297 200783 259888 265900 303133 307155 4958201 5329783 7218291 6959103 1278612 1319067 261752 236704 261662 261209 315056 306433 290679 295387 193247 194962 750290 702710 1632828 1586117 389948 386021 544165 548776 684094 664675 678539 686921 694183 703341 660488 732853 2030830 2150225 1264486 1053335 613591 601908 718108 719504 729760 734577 731840 740965 836480 837849 5362557 5637003 39.55 71.1 2
09:42:48 2024-01-24 784246 785286 182053 177833 310254 315328 354967 349130 201297 200958 259451 266237 302899 304385 4933187 5337665 7252426 6954416 1275839 1318877 262005 237073 261626 261175 314616 305857 292044 294957 192637 194962 782484 705222 1624536 1586117 389671 386564 541104 548740 686634 663700 676848 685913 696227 702278 662083 732890 2031104 2151750 1281449 1054263 613763 600560 717054 719504 730675 735055 732360 741529 837068 837849 5376530 5631412 39.55 71.1 2
09:42:49 2024-01-24 783385 784177 182065 177370 308160 314734 353893 348604 201609 200923 259233 266273 302616 305566 4945327 5332095 7254124 6949458 1264323 1316934 264019 233029 261626 261975 315838 306541 291973 293369 193553 195687 779601 710282 1620067 1576897 387718 387490 544237 552751 684057 663737 680557 685913 693242 703377 659947 726750 2026778 2142241 1256005 1064666 612455 599270 720499 718994 724690 733950 732955 736591 837068 838446 5442784 5631412 39.55 71.1 2
09:42:50 2024-01-24 783883 784311 180642 178463 306987 314256 355487 348849 201575 200258 259594 264750 303290 304589 4952361 5296014 7134362 6931244 1274058 1316971 262590 233029 261590 260958 315788 305535 292276 293369 193112 198091 758225 709774 1604335 1586117 387682 387014 548206 551968 681055 667212 680038 678801 693205 703413 655061 727823 2028219 2124168 1285052 1064666 606626 597997 720595 711214 724690 738630 730764 737116 844229 838446 5489899 5671056 39.55 71.1 2
09:42:51 2024-01-24 793051 784238 181180 177625 308361 314698 353607 351528 203028 199770 260031 264820 302616 304700 4958201 5276760 7115711 6939816 1290026 1320761 260953 236264 261698 259584 315056 306253 290714 292476 193112 198020 755051 699712 1628664 1598738 387718 383947 545427 546693 680847 665218 678057 679763 694147 703413 654578 728553 2030830 2130340 1260246 1060077 609225 600985 719638 714349 728502 738273 725378 736842 841407 839034 5428260 5642368 39.55 71.1 2
09:42:52 2024-01-24 792657 783098 181507 177901 308724 315436 351794 349237 205616 200432 257997 264855 303006 303868 4958201 5278225 7143688 6958823 1296324 1318877 261170 236336 260598 260343 315126 305069 290538 291405 193112 195276 756638 703713 1602188 1593075 387739 383103 545849 547116 682237 665725 673381 678801 696227 702278 653838 731738 2029661 2136390 1287218 1056846 606626 597776 715531 711177 729053 742358 728581 737741 842672 835412 5417672 5625961 39.55 71.1 2
09:42:53 2024-01-24 793323 783621 181593 177307 308724 314842 351938 349555 202910 200118 258943 266308 301698 304552 4954786 5311826 7153013 6959380 1282471 1316934 261970 232702 261441 261534 314950 305463 292115 290701 193282 195276 751991 698313 1598987 1586117 387739 386636 546657 548470 685583 665725 677367 679903 696227 698911 654133 727963 2033104 2142556 1264486 1049706 607490 598335 713471 711214 727815 730048 726815 737746 841796 836999 5439610 5641007 39.55 71.1 2
09:42:55 2024-01-24 794914 784182 181149 177222 307378 311983 354484 349872 202851 200398 259194 264820 301627 306436 4958201 5337661 7202247 6947015 1275839 1315068 260988 236108 260818 260776 315874 306253 289558 293369 192637 198091 759936 706230 1624600 1583868 387739 387014 542944 547116 682536 661852 673344 682440 693242 699212 658474 730143 2025339 2151750 1285052 1052586 611840 594861 714429 717466 728848 730264 730801 741219 835147 836999 5369550 5641007 39.55 71.1 2
09:42:56 2024-01-24 783460 783203 181041 177129 308579 313444 351686 346995 205581 200118 257997 265598 301698 304515 4933113 5319956 7218291 6935672 1260677 1315313 262808 232049 260415 260741 314950 306469 289796 291374 192672 195276 751877 707746 1590479 1576897 389948 385442 540995 550406 682297 662321 680520 681899 690164 701254 656040 723543 2021558 2127287 1285052 1059633 610095 597652 717599 715435 720489 733981 732014 735494 834957 838961 5457118 5627624 39.55 71.1 2
09:42:57 2024-01-24 785918 784420 180784 176358 309807 311734 354002 348711 205651 199805 259516 263834 301451 304564 4945300 5307215 7143688 6902631 1265718 1316971 261787 232049 260818 259584 315056 304517 290237 291988 192030 198055 742355 709774 1593219 1585845 388841 383103 545042 550406 680847 663737 679296 676771 689118 702278 654133 724685 2021831 2124168 1265561 1061898 604715 595809 717091 710136 723692 738667 732014 737004 839446 838332 5461799 5631412 39.55 71.1 2
09:42:58 2024-01-24 788869 786414 181363 177375 306161 313665 350876 349309 205616 199387 259086 263975 301698 302218 4945403 5290037 7103091 6927117 1289126 1318877 259579 232049 260782 259153 315838 304604 289761 290701 192637 195003 753464 699712 1625245 1595337 388841 382494 541104 543888 678402 661792 673344 677803 695242 703304 654133 726379 2028219 2127287 1258125 1057375 606551 598335 717091 713280 727668 737550 725707 735955 839446 835267 5420691 5628966 39.55 71.1 2
09:42:59 2024-01-24 792947 784182 180140 177100 306987 313776 351654 348233 201932 200467 258431 263975 301451 301723 4945300 5246873 7134362 6949458 1286864 1317942 261205 232538 259244 259584 315838 303677 290538 290665 192672 195003 756638 702710 1600807 1586117 386640 384865 546423 546307 682090 663773 673344 678801 693435 698327 652280 729530 2029661 2139521 1287218 1046577 605762 598698 712401 711070 726307 729904 725670 739182 839446 833701 5425740 5628791 39.55 71.1 2
09:43:00 2024-01-24 795210 782097 180711 180426 306485 311729 351830 349590 204903 199805 258214 263975 299906 304335 4947604 5330106 7190314 6949458 1275839 1316971 261815 232049 259977 259514 315394 305571 288513 292031 192683 195003 776118 702710 1621781 1583868 387739 383103 541408 543888 680847 660447 671876 682389 693242 698193 655613 727963 2024010 2145597 1285052 1051089 611403 597519 714466 715288 728295 729678 729408 737004 832119 834039 5374804 5625961 39.55 71.1 2
09:43:01 2024-01-24 783979 780979 180555 176299 306987 312019 351974 345609 204938 200118 257600 264243 299906 303941 4947604 5324521 7216281 6935672 1264323 1316971 261787 232049 259176 259584 313635 304604 292118 290701 192637 194730 755051 709774 1614929 1571802 387739 384288 542560 549627 680094 661852 676848 681693 685133 695149 652696 722479 2021831 2132814 1306511 1060114 610095 596011 715458 713119 719592 727267 729408 732077 829731 836630 5463817 5623611 39.55 71.1 2
09:43:02 2024-01-24 786129 782138 180323 175819 306699 311474 351974 347173 204903 199006 258431 263168 299871 304663 4945539 5322749 7153013 6902146 1266498 1317942 260771 231850 260746 257970 315394 304604 288443 291995 192333 195276 766491 707746 1596583 1580259 387739 380479 541024 547153 676484 659979 673381 674823 685133 702314 652696 723580 2014662 2123759 1265561 1062824 605725 592683 714409 710284 721126 730012 730970 732672 834699 835449 5455211 5611592 39.55 71.1 2
09:43:03 2024-01-24 784246 783924 180573 176265 306982 314363 349747 346059 202462 199110 257961 263536 300747 301504 4952361 5288384 7084210 6931001 1277946 1318841 261135 231256 259941 259118 315394 305460 288917 289607 192637 194150 785816 699328 1602863 1595337 388841 380782 542944 544316 675933 662791 672793 674750 692679 701218 652706 725163 2024800 2123568 1280721 1055967 604136 598772 714466 710210 726636 734432 723497 732746 838256 829361 5424070 5627624 39.55 71.1 2
09:43:04 2024-01-24 792326 782975 179533 178267 306546 313409 350522 347398 201473 200083 257348 263097 301169 302762 4952361 5269417 7149351 6950001 1285143 1315249 260736 231779 258270 259514 314950 302718 289726 289748 192164 194150 758225 701317 1595965 1584992 385546 381922 543933 544657 680810 664203 670952 674750 689860 694399 649295 727786 2029825 2139145 1278555 1046996 604901 596158 710381 709938 723729 726755 723094 736554 837068 829663 5420194 5637003 39.55 71.1 2
09:43:05 2024-01-24 793462 781508 180520 180219 306415 312311 349711 347661 201755 199110 257528 264124 299800 304083 4952361 5322740 7162338 6940622 1277699 1315964 260082 231256 259104 258723 313040 304568 288775 289748 191995 194150 750290 698313 1598060 1583868 385836 383067 541024 544316 680328 660447 670302 680727 691176 694399 653875 726489 2029825 2136261 1275088 1050853 608357 598845 712438 713317 724690 728593 723645 733863 834957 832270 5386340 5627624 39.55 71.1 2
09:43:06 2024-01-24 790395 782918 180356 178142 306987 310931 351938 348711 201473 199735 257528 263940 299871 302643 4954665 5339683 7212793 6959380 1275877 1315031 259510 231652 258922 259084 314029 303606 288775 290560 191390 194866 763214 703713 1633903 1583868 386640 381922 540605 544316 679846 660447 670952 680727 690378 698073 656273 727287 2024048 2148557 1266607 1050736 610212 596121 710418 713266 725717 725733 728983 736298 830226 829918 5383909 5627624 39.55 71.1 2
09:43:07 2024-01-24 781611 782097 180106 180320 306987 311948 349783 345019 205081 199145 256736 263720 299871 301723 4952375 5341367 7229541 6925604 1263419 1313095 261205 230573 258342 259299 313004 303642 288917 289528 191425 194150 787482 708395 1576214 1576897 387739 383103 541024 547080 678883 659475 675813 679469 687863 699626 654339 720511 2021167 2130039 1278555 1060114 607266 594051 715025 711141 717553 731654 727851 728410 827389 834197 5455616 5618246 39.55 71.1 2
09:43:08 2024-01-24 784246 783207 179821 177701 306987 310748 351618 346353 201896 198937 257961 261528 299836 302147 4948829 5291902 7149351 6912486 1269213 1316934 260338 230896 258342 262752 315394 302683 288168 290489 191222 194694 769768 707746 1592665 1580259 386640 381845 542673 546271 674428 659979 675751 673294 687339 701293 650602 722092 2014722 2123796 1295446 1060387 599359 591882 712426 708809 719118 730373 725781 728521 835882 834359 5465021 5627624 39.55 71.1 2
09:43:09 2024-01-24 786690 782065 179821 180411 306555 312633 347608 345574 201896 198522 257167 262363 299518 301265 4945300 5269192 7082930 6921865 1281594 1318804 260088 230573 259540 262866 314471 302683 288373 289748 191390 194150 787482 697316 1625586 1595337 386420 382115 541408 543544 676400 661533 671759 675319 690994 701293 649645 723358 2028378 2127015 1278555 1054086 603182 593302 712401 706047 724690 730373 723645 732923 837335 829332 5408588 5623611 39.55 71.1 2
09:43:10 2024-01-24 787643 780920 179379 178017 305191 311983 348693 346580 201473 199457 256341 263132 299871 302083 4952464 5268965 7125037 6940622 1287786 1314062 260122 231616 256718 257935 314471 303657 288917 288720 191425 193878 755051 701317 1603664 1584992 384383 382115 542560 545790 679329 663382 668896 673441 689510 694183 649521 725483 2024048 2133362 1256005 1044760 603295 594216 707866 706157 720417 725733 725803 734983 835882 827539 5414637 5625961 39.55 71.0 2
09:43:11 2024-01-24 792304 779220 180391 179797 306978 310024 348657 347138 201473 199201 256772 262328 299346 302678 4952375 5330068 7151011 6940622 1275877 1316897 259149 230573 258306 262639 313765 304319 288662 288720 191390 194150 764177 699712 1601366 1581381 385546 383702 539621 544169 678846 656427 669886 678617 690978 694183 652023 723395 2021831 2133362 1275088 1049846 606045 594143 710418 710284 723692 726465 722543 731706 828596 828746 5370966 5617908 39.55 71.1 2
09:43:12 2024-01-24 783868 779810 179572 180254 306555 312181 351335 347623 201473 199110 256306 263168 299346 300807 4941775 5332095 7227616 6940622 1270082 1315031 259149 231616 258079 257935 312784 304704 287936 290189 190620 194185 750290 706735 1614647 1576284 384707 383123 539387 545089 678773 656845 669409 676797 687973 693097 655061 724610 2020395 2151504 1275848 1049706 606194 590973 707365 713043 720453 726020 725781 732263 826701 827576 5370966 5619601 39.55 71.1 2
09:43:13 2024-01-24 781663 779819 179537 179997 306771 313018 348693 343466 201473 198798 255947 263132 299381 300807 4952464 5332095 7227616 6912299 1270082 1313382 258035 231256 257295 262901 312784 304594 288775 292041 190452 194150 787482 705726 1599876 1576284 386139 383196 537789 544316 677776 656845 668859 676316 685918 694255 654133 723580 2023356 2147119 1274224 1043906 605762 592242 708368 710284 720417 726020 725781 732886 825531 827576 5367132 5619324 39.55 71.0 2
09:43:14 2024-01-24 781282 779819 179537 177697 306123 310495 349219 343466 201473 198763 256341 262914 299346 302976 4948829 5332095 7228255 6931244 1262517 1314994 260736 230179 257511 262788 311581 302683 288775 288395 190788 193878 785816 709413 1582214 1576284 386604 384282 539385 546640 677399 658567 674787 676735 684126 694327 651283 721552 2016857 2127183 1276390 1053740 606313 590592 710418 709780 715522 725512 724991 727378 827874 828085 5443052 5618246 39.55 71.0 2
09:43:15 2024-01-24 786208 784384 179542 179962 306987 309555 349747 344500 200912 197866 257564 262110 298892 301723 4945403 5355688 7153013 6906631 1257504 1314062 259545 229857 258922 259725 312090 302718 288662 288728 191146 193732 784150 704886 1593019 1581101 387739 383196 538169 544316 673524 655536 671290 674786 686101 694147 650990 717438 2012559 2119479 1269893 1061898 606306 590556 712967 709780 718608 724731 725781 726200 827287 829325 5453997 5618246 39.55 71.1 2
09:43:16 2024-01-24 781057 782097 178407 180289 303978 312254 349747 346837 201333 197866 256736 261562 299871 300944 4945314 5276760 7098162 6916928 1272242 1314994 260338 229821 257623 259400 312090 301763 290783 288856 191181 192716 737077 701317 1628398 1590400 386878 382078 541371 543471 673561 660447 670302 670802 688875 699314 644504 718498 2016093 2113434 1294170 1054086 602754 595387 712438 706231 719399 728174 718526 727790 832229 829531 5458648 5637003 39.55 71.1 2
09:43:17 2024-01-24 793105 782133 178937 179984 304727 310495 348429 345538 200283 198798 256377 260695 299626 301827 4948932 5263944 7115711 6945044 1291659 1316934 258000 231094 256503 259400 313230 303731 290372 290508 191146 193432 751877 702323 1599234 1585882 383041 381212 541371 542774 674941 659475 666087 671670 686926 693241 644504 722479 2024048 2124168 1276390 1048066 601581 590901 707202 702098 720453 724713 719398 728521 834957 825133 5399182 5627662 39.55 71.1 2
09:43:18 2024-01-24 790850 780957 179254 180219 303865 311474 347608 345296 200912 197866 255161 263132 299346 301020 4951021 5298469 7144534 6949458 1281355 1317189 259114 230144 256866 260242 311805 304272 291029 288797 191117 193296 758225 700314 1618822 1584755 383078 382926 541408 543544 677922 660592 667524 673441 687559 690213 644540 722607 2021558 2130304 1251764 1043302 599728 592756 705364 703128 719628 726537 717286 731706 833444 820491 5400722 5626074 39.55 71.1 2
09:43:19 2024-01-24 788715 779819 178971 179927 305151 309051 349783 345574 200912 198487 256227 262145 299346 304125 4958201 5339409 7171440 6927117 1275232 1313382 260237 230648 256901 259404 311805 305940 288739 289396 190314 194487 755020 706735 1607436 1576625 383260 382115 536380 542774 677362 654518 667034 671786 684089 694604 652743 721416 2016056 2144076 1274224 1048214 604901 589270 705863 709277 719628 726537 723645 730074 824326 825133 5370966 5617908 39.55 71.0 2
09:43:20 2024-01-24 779664 782980 179344 179640 305648 309772 348657 344955 201473 197694 255982 262730 297988 303054 4945300 5372731 7161160 6906631 1251999 1318128 261815 228897 257659 259582 310713 302576 288739 290842 190914 193432 784150 703871 1642918 1576897 386093 382115 538317 543508 672569 652728 670339 673760 683943 694363 650325 714345 2009700 2114975 1272058 1059283 604041 585919 710418 708272 716537 727050 723131 724615 825531 829918 5438857 5618022 39.55 71.0 2
09:43:21 2024-01-24 781680 781508 178369 180285 303302 310966 347643 344738 200912 197832 255947 261493 298475 299483 4948829 5284319 7078410 6916928 1274470 1318128 261043 228967 257801 258747 311439 303515 288856 288761 191251 192652 751679 698313 1599900 1590627 386093 378641 539458 540818 671140 656609 666775 671313 688046 694399 645524 718498 2012559 2111249 1304298 1052586 598265 592792 708405 702098 719628 726092 717503 727790 829841 826335 5408588 5619601 39.55 71.0 2
09:43:22 2024-01-24 792088 780957 178377 179989 303338 310060 347608 343502 200317 198833 255161 260730 299346 300865 4948829 5273218 7134362 6953584 1282905 1317120 260345 229002 255037 258783 311657 302871 288856 288761 192308 192962 751877 698313 1609423 1583353 381763 381577 539877 542005 674941 658360 664161 669339 684126 689243 644926 717148 2017526 2127287 1276390 1041790 599005 591046 705364 702061 717045 721508 718014 728521 831676 820383 5406902 5627624 39.55 71.0 2
09:43:23 2024-01-24 791413 779819 179537 176285 306001 309772 347328 345019 200597 197866 255196 261528 297502 302310 4954665 5332095 7153013 6949085 1273755 1315212 260345 230002 256612 258747 309736 304704 289392 288797 190788 192388 755051 697814 1635758 1581381 383260 382655 538315 540945 676963 656572 667821 673797 687072 688203 645488 718203 2021558 2130351 1260246 1041077 602325 592756 705364 704197 719118 721359 717503 730017 828596 825133 5387313 5618022 39.55 71.1 2
09:43:24 2024-01-24 784209 779819 178971 179680 302977 309555 349219 343431 200597 197935 257849 261493 298892 302835 4952361 5319040 7225713 6931953 1271582 1317120 261079 230002 256146 258783 310931 303785 288368 287120 190452 193302 787482 708395 1584105 1567677 382069 381845 538317 540720 674941 649020 668094 671786 680089 689207 646473 717475 2012559 2133362 1262251 1049125 602325 587895 704865 705194 714509 721602 723682 728447 825531 825169 5411923 5619601 39.55 71.0 2
09:43:25 2024-01-24 778889 779556 179220 176527 305191 308186 347608 342951 200912 197248 255196 262328 297537 302083 4948932 5350417 7197416 6933231 1253994 1313271 260895 228222 257368 258135 309192 301516 287400 287330 190544 192986 743942 704339 1610990 1576897 386019 378894 535172 542774 670665 653127 669997 670839 682085 694327 647461 713763 2006847 2113476 1295446 1060227 601211 585811 710418 706231 715016 727050 721555 722997 824289 828746 5442322 5610235 39.55 71.0 2
09:43:26 2024-01-24 779664 782980 177845 179997 302805 309555 348168 343015 200737 197523 255196 260695 298023 299351 4945576 5286264 7093668 6923327 1272167 1318994 261446 229038 256718 258093 310637 302981 288863 288944 190753 191747 747116 698313 1603945 1591532 385000 378894 539850 540435 669715 656609 669045 669633 685323 694363 644926 715082 2016093 2114975 1274224 1050341 599005 591010 706363 700917 719628 723695 716234 726755 828596 824147 5399182 5619601 39.55 71.1 2
09:43:27 2024-01-24 788446 779855 178407 179680 302841 311812 347084 343466 200317 197935 254947 261128 298684 299711 4948829 5274967 7156408 6952096 1283112 1316000 259764 229073 255072 258854 310606 301576 288779 288355 190531 192692 759019 698826 1596293 1581381 380955 381037 539077 541238 673951 656572 664125 670787 683086 689263 643555 717475 2016866 2127287 1253885 1038830 599005 585595 702034 701033 716537 720271 715973 726310 827874 820383 5417994 5621933 39.55 71.0 2
09:43:28 2024-01-24 790925 779819 178407 176523 305356 309324 348693 343502 200283 197832 255161 260730 297953 302683 4933337 5339215 7212681 6942664 1275802 1315249 258885 229143 255894 257808 310060 301545 287117 287958 188993 193032 764852 703713 1602047 1575162 382069 378894 532090 539634 670993 651279 663146 672486 681567 688203 647461 717185 2012559 2137906 1267727 1044877 602754 585883 703831 706267 717590 721431 719398 726310 820108 820347 5368435 5609872 39.55 71.1 2
09:43:29 2024-01-24 778666 779805 179327 176523 304722 308151 347572 344955 200283 196632 255722 261128 297087 300807 4958313 5368452 7147029 6903117 1262853 1314099 262932 228861 257297 257048 310131 300847 286830 287020 190049 192827 761575 703713 1598753 1576897 385000 378894 532090 541238 669715 651279 669521 671533 680125 693313 647461 712207 2006810 2114975 1291020 1058528 601581 587895 708405 704160 713462 721512 721518 722483 824363 827576 5427399 5610235 39.55 71.1 2
09:43:30 2024-01-24 778488 781833 177811 179711 302341 309086 347328 343015 200597 197248 255161 260513 298104 297631 4957171 5276722 7062926 6906219 1272242 1315313 260895 227655 256683 257876 310166 301832 287927 288070 190753 191747 771407 698324 1589236 1590627 384456 378857 536795 539216 668767 655572 666124 668648 685615 693802 644926 718647 2016093 2117976 1269893 1044684 597300 591264 704366 701064 718608 725512 718014 726755 827426 820347 5397483 5619601 39.55 71.0 2
09:43:31 2024-01-24 788521 775391 178250 176527 302381 309807 345520 345261 200074 197214 254377 262328 297924 301230 4957171 5324126 7147029 6935672 1274318 1315249 259614 229108 255178 257370 308980 303117 286557 287985 189986 191782 742553 696818 1599146 1576897 382069 378894 532126 538037 673083 653127 663109 670802 684089 686272 643631 718498 2012559 2126706 1267727 1041790 601470 585559 702339 704197 716537 719222 717503 726717 820725 820802 5369226 5609872 39.55 71.0 2
09:43:32 2024-01-24 783139 775382 178373 176276 303302 308186 347328 343015 200283 197523 254342 261528 296842 301108 4954786 5348647 7210837 6914292 1249970 1313382 257931 228103 255929 257157 308257 300601 286714 288476 189853 192657 766491 702710 1621793 1575779 384419 378425 532054 540855 667821 650357 668094 670582 676227 690284 645524 710114 2001120 2110266 1263396 1057253 601043 587063 707903 702134 711373 721431 718851 719301 820859 825133 5429046 5593844 39.55 71.0 2
09:43:33 2024-01-24 779664 779819 178092 176285 301498 309555 346284 343015 200283 196632 254769 260486 299976 301339 4957117 5282620 7059759 6914366 1277946 1314099 262932 228116 256397 257119 309696 300906 287117 286802 190118 191782 750290 695823 1610536 1589498 384150 377684 536380 537620 667821 653127 665385 665707 684126 692266 644012 718498 2012559 2117976 1266607 1044760 596529 588546 701274 699078 717045 721431 715973 726865 825019 820802 5393628 5611316 39.55 71.1 2
09:43:34 2024-01-24 788269 779742 177845 176316 302841 309086 344447 343015 199587 197625 256988 262049 297257 300689 4954786 5329783 7153013 6952889 1274058 1312449 259979 228363 255108 257299 307791 300601 286916 287256 189853 191782 753464 696320 1613371 1576897 380919 378894 535172 537620 672606 653870 662170 671533 683606 685385 644469 719484 2009700 2127183 1289384 1042531 600674 585919 702303 702134 715522 717129 715146 725168 820725 817967 5380371 5615595 39.55 71.0 2
09:43:35 2024-01-24 788446 779550 178373 176153 303302 309215 347643 344810 199830 198646 256769 260486 297397 301047 4958328 5334557 7216281 6935672 1264323 1312338 258000 228398 254716 258128 309400 305455 287117 288070 189555 192388 749496 706735 1610180 1565455 378704 378894 535172 542390 670993 652665 665614 671533 676119 685385 645383 712207 2006847 2119479 1269893 1057150 601470 588312 706363 704197 710409 720271 717250 721421 819529 826371 5454743 5611592 39.55 71.0 2
09:43:36 2024-01-24 783617 779823 177845 176161 303338 306644 348861 342546 200004 197350 255090 260590 297924 297487 4958328 5290037 7092945 6892532 1270120 1313382 258000 227655 257955 256903 309227 300906 288214 287140 189888 191747 750569 698313 1609276 1586117 383260 378216 537554 538037 667821 652728 667619 667666 681604 691292 640263 714345 2009700 2108093 1288030 1049594 597379 585919 704366 700070 715522 721431 713395 723548 826701 819733 5408588 5617908 39.55 71.0 2
09:43:37 2024-01-24 788715 779556 177688 176280 301206 311298 347605 344810 199691 197111 254628 260989 297852 302193 4954786 5322436 7162338 6933349 1274058 1309658 258885 228371 254716 256903 308257 302552 285472 287746 188993 191445 764852 696320 1591058 1576897 380919 378894 532054 536445 670665 651279 661664 671533 682122 685385 644926 717438 2008273 2130069 1260246 1041906 601470 585847 701198 704160 715522 717165 716482 725168 818299 820222 5357733 5610009 39.55 71.0 2
09:43:38 2024-01-24 781107 779747 177850 176105 304360 309798 348614 342870 200144 196495 254841 260556 297658 301510 4961852 5370817 7171664 6916928 1251712 1312449 262528 227655 256503 256903 308257 299934 286226 288351 188993 191817 739180 702710 1589872 1576897 382700 377648 533750 539671 665898 649437 666087 667666 676119 691779 643667 710187 2003287 2105781 1263396 1057375 597379 584623 706363 700007 709293 721435 718304 720366 822541 820383 5429046 5601964 39.55 71.1 2
09:43:39 2024-01-24 781988 783033 177743 176413 301849 311298 347383 342870 200109 196530 255055 259761 296912 300549 4947604 5292015 7078410 6892457 1277946 1315249 259614 227620 255894 256473 308292 301161 286714 287746 189784 191544 745529 695823 1614286 1590627 382033 377045 532090 535543 665862 654054 660149 664657 683050 689692 642116 718498 2011129 2114975 1269893 1043274 596175 587992 701198 698088 715522 721539 715153 725168 827287 819643 5397483 5617908 39.55 71.0 2
09:43:40 2024-01-24 793180 782590 178271 175749 304044 310199 346647 345931 199309 197440 256043 259761 297327 302297 4952464 5337986 7194576 6942278 1271936 1312449 258668 228363 254289 257048 308931 301161 285436 288883 188855 192318 731657 703212 1612075 1574370 378632 378180 532240 536409 670665 647493 661640 667593 676119 685349 644540 716417 2009700 2133362 1263396 1041790 600293 587063 701198 702061 713426 718224 718526 725130 818100 819643 5359807 5612453 39.55 71.1 2
09:43:41 2024-01-24 781319 781836 178339 175933 303124 308670 346892 342582 199726 196325 255020 260486 298032 301869 4945327 5363338 7173429 6903614 1253538 1312449 259431 228008 256435 255685 310090 302015 285436 288355 188924 192184 776862 703713 1587923 1576897 382916 378180 532994 538037 665825 648409 665577 667666 676047 689243 645841 712133 2000441 2107944 1259064 1053899 596450 585366 704329 700070 709905 721359 716668 720871 820761 823271 5411623 5616488 39.55 71.1 2
09:43:42 2024-01-24 787256 782515 177590 175644 303713 310419 346402 344883 199448 196495 254698 258319 296602 297270 4952361 5261757 7103204 6926300 1290774 1313382 257907 228566 254289 255720 309878 300275 286714 287252 188924 191411 745529 699712 1628167 1586117 378668 377807 535136 535957 667821 652665 660699 662709 680053 689263 641134 716417 2012559 2117705 1269893 1038793 595602 587895 699175 697063 711337 717093 712234 725130 825531 817835 5397483 5627381 39.55 71.0 2
09:43:43 2024-01-24 792653 781956 178305 175337 303088 306789 346892 344883 198824 197179 253562 259900 296807 299024 4952370 5334004 7208965 6921865 1264323 1309658 259431 228168 253474 257228 307755 300948 285552 286817 188924 191713 768130 705726 1571761 1565111 381217 378785 531982 541238 671140 650357 662096 668612 676480 685277 644012 708996 2003287 2114975 1265561 1049594 599084 586647 702303 701064 707356 716049 716482 718717 818680 820311 5451844 5622142 39.55 71.0 2
09:43:44 2024-01-24 781663 782693 177463 175731 301920 309069 346384 342979 199413 196598 253562 258099 298208 297090 4945300 5297021 7103091 6898287 1266498 1313109 258885 227620 254681 256437 310309 299355 287117 287544 188890 191713 747116 705222 1597651 1580259 380883 377612 535929 540435 665862 652444 664125 661738 678398 689263 638272 708874 2006810 2093580 1262366 1049594 596430 588826 704366 698088 709794 720276 709601 717116 825531 820802 5463588 5609720 39.55 71.0 2
09:43:45 2024-01-24 792855 781956 179296 176461 302639 309980 344895 343015 199274 197214 258669 259657 297924 297487 4948829 5278809 7125037 6940622 1279525 1313382 258885 227655 253474 257048 307755 300736 287234 286723 188959 191376 753464 696320 1593309 1576897 380405 378821 535172 537167 671462 653127 660185 665670 676191 683278 639191 713219 2012559 2122663 1274224 1037892 597300 588312 699211 699078 711337 716448 710178 722409 821886 820937 5412032 5623530 39.55 71.1 2
09:43:46 2024-01-24 788080 782239 177705 175617 302062 306933 346248 343015 198997 197316 255608 259434 296809 300234 4952453 5322822 7199640 6921865 1267038 1312449 258704 227620 253509 255403 307325 300948 285436 287252 188759 191747 742355 707378 1596947 1565455 379865 377648 533750 539678 669715 647493 662111 667121 675010 683980 642116 707955 2003287 2114975 1263396 1046577 598583 585403 701198 701064 706354 717460 714410 718171 818460 822945 5449079 5612709 39.55 71.1 2
09:43:47 2024-01-24 783621 784182 181509 176038 302345 306500 345485 342460 199344 197076 253562 258284 297996 299315 4961739 5308945 7116518 6916928 1267643 1313382 258885 227620 256771 255720 309192 299778 286916 287140 188593 191747 772431 705726 1586774 1576897 378704 377346 536343 539598 665898 652665 664125 663280 677918 689263 638272 711383 2003287 2092614 1258125 1047098 595602 588729 704366 697099 710409 720330 709638 720329 827448 821781 5475822 5622142 39.55 71.1 2
09:43:48 2024-01-24 793217 780848 181316 176038 300934 309542 347605 343015 199448 196871 254996 260478 298032 299170 4958201 5303463 7143688 6922135 1274058 1313382 258668 227822 254289 256473 306078 301161 286039 286262 188959 190508 743942 696320 1594408 1576897 378668 378785 532090 534823 669715 652202 659178 667629 676191 683278 638272 713219 2009700 2120711 1265561 1040415 599005 587900 700204 699971 711373 716448 714785 724085 818460 815923 5353054 5609683 39.55 71.1 2
09:43:49 2024-01-24 778889 780848 177654 175661 301175 308815 345414 340873 199656 195950 258742 260235 297550 300270 4952361 5369185 7162338 6903108 1246691 1312449 258704 226213 254681 255685 306362 300554 285285 286853 188759 191411 764852 702323 1609026 1575779 382849 376479 532240 537204 663837 646469 662602 665670 676959 689263 644012 708996 2000441 2102761 1282168 1054086 593910 582779 701198 698088 707857 723573 716732 721394 821006 820729 5439610 5618246 39.55 71.0 2
09:43:50 2024-01-24 781914 779782 181545 175793 301997 309980 344937 342460 198997 195950 256552 258818 297504 297631 4938252 5290037 7092945 6921865 1288931 1314760 256863 227655 254254 254652 308257 299029 286651 287000 188890 190808 780819 695327 1610124 1590627 378668 375350 533750 535096 663873 650367 658785 663280 677918 685241 637370 713256 2009700 2114975 1267727 1035771 593979 586647 697196 696776 710335 717242 711112 722298 820615 811261 5412813 5619601 39.55 71.1 2
09:43:51 2024-01-24 790288 779596 179350 176056 301954 306897 344447 343015 198340 196803 258706 259073 297612 299315 4954665 5339721 7191946 6902331 1264323 1309658 258885 227620 257921 255685 306826 300420 285165 286938 188627 191109 766491 705726 1608309 1562889 379326 377612 532240 538037 669241 647456 660185 665707 674496 682761 641123 709172 2001863 2113476 1263396 1047324 597300 585490 704155 700954 707696 717242 713680 718390 816253 821891 5455401 5593807 39.55 71.1 2
09:43:52 2024-01-24 782182 783914 181236 175757 300434 306933 345485 341654 199309 196257 258889 258319 298672 297451 4942982 5276798 7093058 6897144 1268621 1312449 259249 226915 253544 255257 307325 299815 286275 285485 188759 190808 758225 698313 1604938 1581624 378740 375914 532090 535957 662863 651279 662639 661774 676119 685385 636398 708996 2006847 2098767 1265561 1043165 595001 588165 703155 697769 714419 719042 711224 720478 823926 819461 5414637 5617908 39.55 71.1 2
09:43:53 2024-01-24 790841 779742 181566 175661 301357 309542 345913 343015 198409 196257 258889 259650 295225 300695 4947417 5330182 7153013 6935672 1272130 1313382 258088 227620 253544 255650 306826 301587 283768 286298 188959 190543 740767 696320 1591282 1576897 380405 376479 532240 531707 667312 647456 659759 667666 676155 685277 642152 713256 2003287 2126706 1286594 1041790 597356 584494 698897 701064 710372 717387 716371 723606 814988 818031 5367132 5621970 39.55 71.1 2
09:43:54 2024-01-24 778996 779742 177286 175075 302096 308597 344669 340945 198997 195339 258815 258319 296776 300731 4954665 5375885 7143688 6893354 1259221 1313382 258486 227116 254681 254865 306397 300523 283662 286736 188297 191109 737593 703212 1587931 1573545 380919 376179 530735 535994 664341 644572 662133 664693 676001 689263 643555 707955 1996852 2104482 1261230 1056875 594726 583663 701161 696386 706281 721527 715241 718390 821006 820222 5419391 5626098 39.55 71.0 2
09:43:55 2024-01-24 784246 779232 179123 175333 302206 308669 342997 343015 198375 195408 258851 257857 297504 297559 4948843 5254249 7103204 6926300 1290774 1309658 257330 227655 258104 254865 307755 297599 285401 286374 188331 190976 743942 698313 1591114 1581381 379595 374226 532018 531779 665825 650818 658316 662340 677918 683795 636434 712207 2006847 2116769 1267727 1039094 594726 586990 696592 694872 710372 716302 711224 723606 820688 811441 5407169 5610235 39.55 71.0 2
09:43:56 2024-01-24 789568 778928 181307 175503 301392 306861 345208 343015 198340 196906 258669 259644 297050 299315 4948829 5332095 7186822 6912261 1270120 1313109 256863 227655 257958 254900 306362 297635 285000 288029 187706 191747 739180 703713 1603385 1572135 378519 376479 530735 531779 667785 645652 660229 663718 673983 681250 641134 710024 1996072 2114486 1261230 1050736 597510 583494 702693 699997 705135 716339 713136 717405 816363 817967 5448428 5604866 39.55 71.0 2
09:43:57 2024-01-24 781224 779819 178487 175793 299532 306933 344930 340909 199031 195985 258742 258284 296154 297451 4948936 5284319 7057434 6872804 1271335 1313382 258885 226213 253509 254687 307040 299355 284494 284516 188924 190174 740767 697316 1596531 1586117 378704 375350 532240 535096 662459 650357 659178 663280 676119 689263 636434 710077 2009688 2111249 1261230 1045008 593876 586223 700167 695786 712392 720508 710104 718208 820761 811441 5389777 5608525 39.55 71.1 2
09:43:58 2024-01-24 788796 779524 181347 174700 300504 308669 344937 342496 198409 195985 258487 258284 294368 300731 4933309 5332095 7143688 6916118 1271936 1313382 257295 226950 253297 254865 305437 300736 283525 285423 188331 190508 740767 695822 1599146 1576897 379595 376479 530735 534338 665825 646999 658822 665743 676119 683314 641134 714720 2007488 2133068 1268890 1044017 595602 582421 697903 696879 708286 712417 715973 719301 816412 817871 5374408 5610235 39.55 71.0 2
09:43:59 2024-01-24 778867 775396 181453 174709 301145 306933 345668 341030 198409 195373 258815 258284 296179 300731 4952361 5346309 7143688 6893368 1255715 1312449 257691 226213 256097 254083 306113 300063 283626 286298 188297 190808 773531 701317 1588467 1572135 378704 375350 530359 534787 663399 643663 660222 664693 675010 687936 641822 708948 1999695 2101355 1256899 1052213 593836 582421 701161 696003 705854 716049 713865 715578 816216 818413 5436083 5593807 39.55 71.1 2
09:44:00 2024-01-24 785569 779819 181276 174988 300478 306933 342731 343015 198340 195373 258669 257430 295225 297559 4938341 5242900 7082817 6902369 1288893 1309658 257295 227504 257849 254687 307290 297527 285401 285387 188001 190208 743942 698313 1600137 1576897 377982 373928 532994 531707 663909 648905 654941 660465 674754 685991 638284 713153 2007528 2117496 1272058 1035435 593029 585184 695188 692982 708396 712417 709014 722021 818299 811369 5408588 5614025 39.55 71.0 2
09:44:02 2024-01-24 788796 778874 181524 174635 301454 306861 342997 342979 197721 195985 254277 258071 297086 297234 4945300 5322822 7180989 6921362 1271936 1309658 256504 226915 257885 254474 309687 299623 283428 286911 189078 190808 726819 701709 1596151 1572135 379323 375051 529199 534717 664848 643934 657849 664148 675435 682977 642987 709098 2002543 2119834 1261230 1044723 595178 580169 697196 697099 704284 714924 712234 718428 815208 816104 5427399 5600870 39.55 71.1 2
09:44:03 2024-01-24 781951 779373 181311 174282 300478 305962 345913 340873 198375 195373 255105 258065 295706 297241 4948829 5291492 7093659 6893368 1264692 1312177 258088 226213 257921 254474 306113 297491 286450 284951 187706 190508 743942 702323 1590914 1576897 379865 374226 531982 535994 663399 649437 662471 660245 674718 685169 636096 706467 2002543 2093001 1266607 1047664 593270 585494 701198 694490 709254 716013 707184 715875 818335 815923 5404274 5593807 39.55 71.1 2
09:44:04 2024-01-24 788263 775360 178710 175267 298660 308669 342997 340909 198375 195408 254582 259108 295019 297523 4933150 5321111 7134362 6930727 1275877 1312449 257295 226247 257885 255257 306825 297599 284645 284516 188331 190174 750290 695327 1592504 1575779 378519 376515 533750 534717 665898 650367 657553 666583 678361 682604 639339 712211 2005397 2120779 1276390 1038793 596450 583713 695921 698968 710409 712417 710178 718208 814058 811333 5352155 5604866 39.55 71.1 2
09:44:05 2024-01-24 779442 776333 181057 174700 300473 306933 343449 340394 198375 195408 252810 258353 296802 297595 4933262 5333780 7199640 6906219 1257044 1309658 258885 226178 254509 254900 306321 297635 283626 285192 187740 190341 764852 703871 1575743 1567677 378632 376515 530735 538145 664267 645726 662471 665637 673838 685169 640080 708518 1996072 2099562 1285935 1048103 590586 582421 698716 691930 703324 715008 711766 716087 815955 817294 5438438 5604866 39.55 71.0 2
09:44:06 2024-01-24 787326 779846 181276 174665 299602 306933 342961 343015 198030 195950 258669 256715 296596 297523 4945539 5261781 7097061 6916928 1287973 1313382 255716 226950 257849 253694 306826 297563 283715 284987 187740 190208 750885 697316 1606971 1583868 378519 373070 532958 534153 664304 648981 654794 660355 674827 682122 637448 710615 2008273 2117127 1241163 1033962 593876 584200 693187 692982 707857 711270 707072 717116 818100 810762 5399182 5610235 39.55 71.1 2
09:44:07 2024-01-24 789652 779186 181316 174517 301427 305926 345157 341942 197721 195985 254277 257891 294813 297595 4934823 5320426 7191227 6893121 1260639 1309658 258124 226764 254150 254865 306861 297635 283428 284951 187671 190208 739180 705222 1584893 1563236 378519 376228 531303 538145 666193 645763 662583 665637 672813 684132 639555 704850 1994014 2100780 1282168 1055247 595183 576906 700204 696040 705147 717423 713358 714276 815785 817294 5425740 5591505 39.55 71.1 2
09:44:08 2024-01-24 781397 779742 180855 174709 299602 308669 342961 340634 198375 194765 254636 257464 297086 297559 4941775 5286264 7077649 6882761 1281594 1309658 256504 226213 257958 252564 305899 296371 283428 284667 189344 190174 740767 693840 1617391 1586117 380795 375672 531340 532604 660511 645763 654757 658341 676812 683098 636585 708996 2003287 2105214 1261230 1035435 589653 581622 691978 691697 709401 712381 707184 717153 818335 811113 5385929 5593844 39.55 71.0 2
09:44:09 2024-01-24 791182 778630 181302 173821 300934 305065 342997 341942 197412 195373 252810 257464 294368 297523 4941863 5332095 7171664 6911996 1270120 1312449 255751 226213 254150 253906 304976 297563 282006 285423 188812 190208 724897 699213 1608193 1576284 378482 376204 527559 533129 664304 644847 654720 662266 673704 681604 638308 707845 1991937 2124168 1257825 1038830 593284 576798 694932 692982 704320 711270 713629 720152 811645 811333 5383787 5602240 39.55 71.0 2
09:44:10 2024-01-24 776777 779268 181022 174513 299598 306897 342997 340634 198030 199143 258304 255901 295899 299645 4938252 5297255 7125037 6883900 1260714 1309658 257295 225862 254150 252599 306397 297888 282762 285423 188546 190508 740767 704339 1587395 1574041 379595 374080 529126 536237 660474 644847 660117 656445 670988 681285 630961 702961 1998917 2080636 1272058 1044760 592294 583567 699211 690392 705355 712417 705175 712717 820145 816068 5465021 5600870 39.55 71.1 2
09:44:11 2024-01-24 790874 779747 180662 174665 298624 306897 342961 339249 198203 195373 252774 258071 296143 296217 4945300 5285468 7115711 6912261 1275877 1309658 256899 226213 252396 254509 305437 297563 284530 283684 187706 190208 774070 696822 1587389 1579977 377447 375207 532994 534717 666230 646817 654757 661401 675046 680198 634818 708444 2006137 2117381 1249644 1035947 594755 583690 695224 693055 706354 710234 706681 716385 815785 810762 5354867 5593844 39.55 71.0 2
09:44:12 2024-01-24 781224 778639 181026 174396 299322 306645 344670 338546 198409 199351 254745 257464 295526 299387 4947604 5350896 7136021 6884350 1260714 1309658 257224 226952 254150 252494 306327 297888 282726 285352 188945 191043 741332 705350 1612748 1572921 379326 374610 528269 535096 659430 643860 658785 658451 667142 684759 638284 704460 1998273 2093052 1271103 1050736 589653 576906 698679 690863 701192 712381 707687 713694 818299 816032 5465021 5604866 39.55 71.1 2
09:44:13 2024-01-24 788796 780662 180885 174639 299287 306667 342961 340873 197549 196427 252774 256681 294779 296506 4945300 5246873 7106386 6912186 1279525 1312449 256828 226178 252648 254083 306861 297000 284060 284011 189611 189931 745529 698324 1592385 1578853 377116 375999 533336 534643 666193 647420 656841 661870 674973 679944 634634 709135 2006810 2117418 1230221 1037281 594755 583332 695188 694982 707857 709163 708191 716895 811609 811686 5354213 5593769 39.55 71.0 2
09:44:14 2024-01-24 783064 779738 181200 174317 299078 306357 344937 338784 198375 195170 252774 258818 294299 297523 4948932 5350343 7168318 6903108 1249970 1308383 257259 225443 253085 253659 306393 297635 282479 284330 189344 190231 755051 701317 1606464 1575489 380405 375938 527487 535059 660547 640873 656878 659961 672491 685241 637334 704498 1994014 2099562 1276885 1048103 589653 576901 696702 691844 700130 716448 708056 714238 818680 811441 5449438 5593807 39.55 71.1 2
09:44:15 2024-01-24 787595 780848 180916 174317 299069 306825 342925 341906 197070 195373 254241 256222 298251 296672 4942928 5239370 7082780 6902331 1281355 1309621 256433 226178 252612 253659 306717 296295 283776 283365 189611 189209 743942 696822 1607543 1576610 377106 375672 532203 533580 662202 645556 652939 660610 672995 680198 632133 707119 2007488 2114975 1253885 1037521 594151 583763 695188 693963 707857 708130 707184 716385 811572 811686 5369226 5593769 39.55 71.0 2
[truncated: 160,445 more chars]
