# Supplementary material for: Methods for Estimating the Detection and Quantification Limits of Key Substances in Beer Maturation with Electronic Noses
Source: Sensors (Basel). 2024 May 30;24(11):3520. doi: 10.3390/s24113520 (PMC11175341; doi:10.3390/s24113520)
Supplement: Supplementary file 1 [file sensors-24-03520-s001.zip › Data/Acetaldehyde/raw data/Day 2/500ppm4.txt]

Time Date R01 R02 R03 R04 R05 R06 R07 R08 R09 R10 R11 R12 R13 R14 R15 R16 R17 R18 R19 R20 R21 R22 R23 R24 R25 R26 R27 R28 R29 R30 R31 R32 R33 R34 R35 R36 R37 R38 R39 R40 R41 R42 R43 R44 R45 R46 R47 R48 R49 R50 R51 R52 R53 R54 R55 R56 R57 R58 R59 R60 R61 R62 T01 H01 Phase
09:50:00 2024-01-24 705189 701970 218886 214966 358535 365005 389934 387413 238424 235707 293868 302643 334984 341395 4464667 4856596 6850300 6607651 1200094 1245081 324766 286629 306261 306388 360835 349700 342338 343334 230365 231993 742912 703713 1597350 1537834 479258 474021 693481 703048 885702 856605 910069 925002 963006 972288 934308 1041729 2238279 2331387 1420951 1162675 768581 751472 926414 921651 956555 970185 1000423 1016004 1129594 1128394 5215315 5429610 39.55 70.8 1
09:50:01 2024-01-24 714498 702194 220066 214301 357631 366052 390224 385581 238257 237360 294516 299897 336972 340612 4474417 4811835 6826624 6602988 1197439 1245118 323877 287028 309047 305251 360291 349276 342579 344819 231407 231993 738140 709266 1602639 1528355 477462 475701 693973 703048 886965 857821 909382 922379 964445 975766 935301 1040174 2235098 2342261 1326553 1165990 768436 750909 924442 922342 960274 973002 998287 1018317 1134899 1131962 5215315 5433493 39.55 70.8 1
09:50:02 2024-01-24 714535 701311 219368 215035 356020 368230 390841 387939 238055 235085 295253 299897 336759 341100 4461483 4791829 6873735 6612367 1184693 1244198 324854 285842 308139 306423 358089 348714 342302 344819 231407 234386 744039 706735 1570303 1530797 475425 474357 692006 701055 885702 861484 911369 919509 963043 973642 933645 1039961 2229394 2344820 1351036 1165990 771269 753077 921131 921651 965113 972055 997387 1015897 1134410 1132806 5268870 5421292 39.55 70.8 1
09:50:03 2024-01-24 710487 701198 218816 215070 356525 366149 387921 387630 239093 235050 294793 300809 336500 339723 4467667 4784471 6863944 6607464 1192269 1244198 324890 287028 305544 309315 358377 348152 341856 343370 231012 231831 736278 698313 1580527 1540017 475655 475364 693214 698463 885583 864548 911657 917543 962325 973715 939829 1035449 2235098 2344820 1411170 1156665 768436 756475 919730 923568 968940 975757 994581 1009840 1131675 1139550 5233727 5411651 39.55 70.8 1
09:50:04 2024-01-24 711780 702408 219026 215074 356137 366149 392195 385581 238424 235742 295704 299408 336500 340044 4461483 4710048 6789323 6621746 1208425 1245118 324911 287873 306478 306423 358701 349240 342821 342843 232328 231670 742368 700816 1581551 1540017 474749 473898 697223 696944 883074 865812 916978 916330 958852 980679 942848 1040741 2228385 2369931 1349153 1153902 772214 758511 917770 917673 968940 979907 998889 1009633 1124695 1130711 5246779 5412026 39.55 70.8 1
09:50:05 2024-01-24 705156 704697 218311 215104 358215 365890 391364 385617 242423 235050 294766 302643 336465 340273 4461300 4770802 6784490 6612104 1216859 1245118 323616 287967 305508 306458 360835 347104 342821 344783 231570 232027 738140 698313 1617019 1552540 479221 472611 697223 701055 881667 859517 915435 921725 957977 976280 944896 1045842 2248125 2358960 1418995 1147302 764510 755762 923703 915645 962038 979214 1001708 1008951 1122329 1127374 5169756 5413563 39.55 70.8 1
09:50:06 2024-01-24 707131 702417 219675 214702 357676 366149 392195 385545 237758 236507 293868 301724 335994 339210 4458301 4798127 6752673 6602988 1215346 1245118 323182 287544 306550 305429 360871 347628 342579 342843 231839 232679 742368 705222 1594965 1543300 477802 472981 697223 703048 879516 857821 918754 922379 956620 974206 941608 1047376 2238019 2351445 1411170 1153902 765979 756324 925099 913122 958629 975574 1003683 1013315 1120413 1126403 5182855 5411914 39.55 70.8 1
09:50:07 2024-01-24 703256 701388 219062 215031 358179 364857 387993 387903 238257 235777 293904 302643 334984 340309 4464667 4846481 6835950 6593572 1199990 1244198 323912 287028 306478 305961 360907 348152 340788 343334 231047 231670 736731 709495 1575580 1530797 479258 475028 692006 704005 885619 857087 912784 926241 966177 972866 936191 1044424 2238630 2337063 1334086 1162675 764510 749847 927661 922253 957950 971593 998287 1018393 1132604 1127410 5201666 5404525 39.55 70.8 1
09:50:08 2024-01-24 713520 701124 219062 215070 356025 364698 390260 387975 238091 235050 294802 299897 335994 340612 4458301 4777327 6864024 6607651 1184693 1244251 323355 285494 308865 305961 358665 348995 342579 344819 231047 232027 736731 705726 1576626 1525904 475764 473694 694429 700834 887990 861373 916255 920887 964298 978530 933423 1043364 2229105 2348147 1318913 1169946 770559 752010 921785 921688 965113 973002 995337 1013042 1132875 1130711 5269382 5413563 39.55 70.8 1
09:50:09 2024-01-24 709480 701880 218686 215104 356596 364698 387921 385545 242317 235050 294623 300845 336500 339246 4461206 4770532 6854600 6641549 1197439 1243279 323425 287738 305184 307387 359206 348188 341821 344403 231443 232843 736278 697814 1582773 1543375 477462 475518 696035 699251 887586 864438 909956 918362 964711 979223 939435 1035486 2232577 2342261 1384373 1155019 768436 751863 919555 918140 965786 973597 993909 1009613 1130431 1133222 5248694 5396309 39.55 70.8 1
09:50:10 2024-01-24 710487 702408 219026 215039 355490 366149 392195 386704 238424 235777 295253 298954 336465 340273 4451948 4715722 6781953 6612367 1204281 1244198 322904 287909 306514 306458 358701 350297 342821 342843 231804 233792 740959 703330 1592943 1543906 476103 475701 698175 698848 884318 864893 917401 916367 960210 982102 946408 1041446 2235098 2369004 1313366 1155567 771734 756839 917155 916980 968902 973705 996083 1007515 1126325 1133951 5239288 5407768 39.55 70.8 1
09:50:11 2024-01-24 704252 703900 218311 215143 357707 365115 391096 386740 242352 234653 294802 301760 334984 342927 4458301 4756245 6796392 6631124 1210226 1244198 323390 287468 306478 307387 357550 350085 342677 344638 231554 233705 738140 700314 1580725 1542808 475764 473839 698931 697932 880501 865812 915585 916947 959337 979259 943554 1043122 2235938 2366672 1349153 1150063 770669 755687 917155 915719 968530 973705 998287 1007202 1124731 1130674 5233025 5412026 39.55 70.8 1
09:50:12 2024-01-24 702226 702408 217702 215104 357671 365115 390812 385617 242182 234618 293939 302643 334984 340309 4455288 4755450 6798648 6621746 1210038 1244235 322939 287679 307541 307606 360292 348974 342785 344783 231463 233828 738140 697814 1576216 1552930 477077 471575 695252 698500 882610 863937 918287 918353 956035 975583 946240 1044812 2241577 2354014 1411240 1144077 765157 754612 921131 915583 962979 979250 1001137 1006723 1123668 1128394 5192506 5411914 39.55 70.8 1
09:50:13 2024-01-24 707235 702417 219521 214369 357676 366149 392195 385581 237758 236342 293868 301513 335019 340008 4451948 4772212 6743012 6593610 1215158 1248257 324201 288062 306370 306283 360763 350196 342435 344747 230905 233948 738140 698313 1574978 1549237 478542 473150 699239 701055 880538 860261 918095 920756 956620 974387 943554 1047085 2238056 2354087 1407258 1145707 763964 755687 922476 913122 961392 979250 1003884 1011594 1118790 1125782 5163174 5396160 39.55 70.8 1
09:50:14 2024-01-24 707899 701379 219424 214369 357671 364151 392472 386160 237758 236342 293779 300845 335019 339210 4467667 4793684 6762389 6612546 1215422 1246481 323853 287801 306370 305821 360726 350693 342677 344783 231047 232679 750059 698313 1601510 1548965 478505 472981 697223 703048 881356 858265 918302 922379 956620 974387 945568 1047831 2242776 2354014 1388212 1147340 765157 756361 922476 913122 963738 979250 1004636 1011870 1120450 1128394 5155750 5417426 39.55 70.8 1
09:50:15 2024-01-24 704325 702412 219745 214356 357671 364187 391917 387939 238091 236177 293939 300456 335994 343451 4458301 4793684 6772955 6612501 1210338 1248257 324309 287580 307835 305499 360871 347908 342821 342843 232241 233263 732108 705222 1598238 1540017 478826 473541 696953 704048 879342 857821 919646 925002 957298 973011 940138 1047831 2241956 2357354 1386292 1154197 765157 756361 926414 915069 959310 973633 1001708 1012048 1123668 1124158 5171886 5413563 39.55 70.8 1
09:50:16 2024-01-24 702762 701343 219062 214890 357671 364857 391088 388011 238257 235777 293939 301513 334948 341340 4458301 4835154 6801215 6603095 1203520 1245081 324663 286674 308393 305961 360039 349837 344796 342843 231768 232027 735765 708904 1597067 1539745 477114 471611 695252 704048 882448 857821 917613 926317 957497 975076 939471 1053265 2238001 2350679 1384373 1156665 767913 754612 925679 916980 960958 975757 1006858 1013800 1124695 1125121 5181739 5412026 39.55 70.8 1
09:50:18 2024-01-24 704762 700357 219026 215070 358746 365115 387957 387630 238257 235777 293939 301405 334984 341432 4462202 4839106 6837906 6602988 1197529 1243279 327174 287113 306442 306423 360871 349204 342579 346773 230885 234652 725456 705726 1587712 1536744 479258 472647 692006 703048 885583 857821 914368 922121 963080 972324 936968 1047831 2241956 2328082 1432689 1158314 764612 750790 927732 921035 957950 973002 1003208 1015044 1131270 1125782 5200891 5421292 39.55 70.8 1
09:50:19 2024-01-24 710487 701379 219062 214369 358822 365282 390224 387357 238424 236542 293868 301476 336759 340113 4464998 4828930 6850576 6584135 1193976 1245081 323425 287095 306586 305856 360907 348959 341821 343094 231605 231993 738140 707746 1561487 1525904 477077 475701 693214 703048 888226 857821 912095 923605 965813 973642 935068 1041197 2235098 2344820 1342154 1165990 769533 751398 924442 922342 963442 973002 998287 1015319 1134484 1132348 5213027 5419062 39.55 70.8 1
09:50:20 2024-01-24 710192 701379 218686 215104 356565 364734 387993 387686 238951 235532 295489 300562 336359 341270 4462476 4771041 6845275 6598279 1184693 1245595 323390 287064 309301 305464 359784 349276 341821 342854 231407 231842 736731 705726 1570153 1530797 475425 474357 692006 700061 887595 862065 912057 922291 965813 973715 934308 1039999 2228993 2342261 1349153 1164331 771183 755096 921131 922342 962979 970185 995374 1010128 1138811 1133149 5276910 5413563 39.65 70.8 1
09:50:21 2024-01-24 713345 702417 218812 214897 357425 368230 387668 384717 239093 235933 294695 301125 335817 339187 4452729 4770866 6845275 6617023 1194800 1241517 322939 287670 306010 306922 358701 350619 342338 344403 231407 232027 739057 698313 1594796 1538925 476739 475701 695252 698995 888138 864585 914368 917016 964445 979259 940607 1035486 2235098 2348147 1413126 1155842 769533 753150 919826 921688 968530 973669 992473 1010390 1131270 1138144 5233727 5413563 39.65 70.8 1
09:50:22 2024-01-24 712128 704196 219499 214936 356422 366412 392472 386324 238389 236001 295596 299721 337043 340273 4451948 4709756 6782118 6593193 1204558 1243316 322904 287320 306514 306494 358701 349804 342821 342843 231804 231670 740959 700314 1579019 1540017 475425 474065 698248 697968 883359 866426 915585 917053 960247 982102 943554 1040285 2235098 2365650 1370940 1151736 770633 756502 917807 915645 968530 979286 998851 1010390 1126361 1133951 5235548 5409501 39.55 70.8 1
09:50:23 2024-01-24 704989 702262 218241 215005 359152 366668 391219 385402 239428 235050 293725 302643 335054 340273 4458301 4761972 6775171 6617023 1216934 1245118 322939 287913 306010 306494 360907 347104 342821 344819 231605 231349 738140 698313 1580299 1549237 479258 473018 699239 703048 883074 860808 918302 922379 954685 975766 944896 1047831 2244770 2352272 1418995 1147340 765157 756200 924442 915719 962075 980670 1004636 1011870 1118863 1128394 5170726 5416312 39.55 70.8 1
09:50:24 2024-01-24 707766 701693 219605 214752 358719 364663 392195 386196 237758 236296 295038 301724 336156 339246 4455579 4767102 6752021 6593574 1212669 1244235 323997 287064 306586 305534 360363 347175 342821 342843 232539 231314 758863 705726 1587838 1540017 477827 473687 697223 704048 879914 857821 919646 925002 957424 973011 939471 1048102 2237728 2354014 1413126 1155842 766814 756361 926414 915546 959310 973633 1007338 1015336 1127204 1127852 5159960 5414628 39.55 70.8 1
09:50:25 2024-01-24 703224 700025 219101 214408 357676 364932 390833 387903 238257 235612 293966 301055 335617 341340 4458301 4811534 6807973 6593813 1197529 1241517 324925 286235 306442 308660 359820 346861 342579 343370 231083 232027 744341 704339 1588354 1535655 479598 474357 692006 703900 888138 857821 914240 924837 964445 974119 934639 1044068 2235098 2331387 1418995 1162675 765157 754324 927732 922070 960274 974888 1000912 1019272 1132765 1130399 5203123 5415200 39.55 70.8 1
09:50:26 2024-01-24 712507 700489 220154 213745 356632 365317 390224 385617 237985 236542 294559 299320 336771 340370 4458301 4794596 6817299 6584231 1188893 1243316 323390 287028 309338 305534 358701 348995 342579 343094 231443 232062 721471 704719 1571905 1527543 475425 474138 692006 701055 885619 861418 913067 921725 965813 973715 934308 1040803 2225826 2344820 1335969 1165990 771183 754612 923703 923568 964776 972170 998175 1016175 1139327 1134414 5267608 5406893 39.55 70.8 1
09:50:27 2024-01-24 708793 700352 218380 215108 357528 364187 387921 385617 242182 235050 293797 300845 336500 340759 4451672 4775747 6835950 6612305 1198296 1241517 322904 287945 305220 306494 359531 348224 341821 343440 231605 231314 734463 698313 1583112 1540017 476739 475701 698925 700061 885074 864585 915435 919041 962091 984186 942885 1038517 2231923 2365683 1322963 1156375 773943 756361 920802 919471 968940 978521 996750 1012196 1129630 1133259 5248694 5395071 39.55 70.8 1
09:50:28 2024-01-24 708001 701911 218838 215139 356601 365115 391364 386468 238424 234326 295496 301302 335019 340344 4448936 4727313 6781953 6621670 1208613 1244235 322904 287468 306586 307387 358125 347908 342857 344819 231443 231670 739550 697722 1590651 1544124 475655 472647 697223 698005 881823 867041 918339 917053 957461 973751 944896 1045842 2238759 2358168 1417039 1150614 768900 757973 921076 918325 969255 979250 1000959 1007515 1127204 1131680 5221634 5404198 39.55 70.8 1
09:50:29 2024-01-24 703039 701388 218346 214732 358790 365631 390812 383277 242218 235578 293420 302431 335019 341197 4452111 4765708 6751725 6593343 1216291 1243316 322904 287945 305508 306494 360871 347104 342821 344819 231083 234386 738140 698313 1601510 1549237 479258 473018 698248 701055 883074 860808 916924 922291 956784 977001 946055 1047414 2244658 2351481 1420951 1147302 764510 755149 924442 914313 962075 981296 1003884 1011594 1121281 1127446 5160357 5400345 39.55 70.8 1
09:50:30 2024-01-24 707899 701379 219525 214369 357711 364151 391917 386160 237758 236368 293868 301302 335994 339246 4440076 4776654 6723821 6593574 1216972 1243316 323541 288445 306370 305534 360907 350085 342821 344819 231407 231349 736731 698313 1580244 1548965 479258 473687 698743 703048 881823 860808 919523 923457 958473 975766 947313 1047976 2247969 2355608 1418995 1147340 765157 755529 924442 915719 964127 981399 1004636 1011857 1121281 1130747 5163330 5404198 39.55 70.8 1
09:50:31 2024-01-24 707935 700357 219097 214369 358250 365966 391917 386468 237592 236142 293904 300880 335994 339246 4448936 4774855 6752021 6588907 1209183 1242435 323997 286669 306622 305499 360907 347908 342821 342843 232563 231314 730718 705726 1567035 1538925 477864 472654 697223 704938 881356 857674 920911 927635 959337 972866 939991 1047682 2238001 2350679 1362336 1156375 767363 756361 927073 917021 959310 978521 1006104 1013079 1125264 1124158 5169756 5390986 39.55 70.8 1
09:50:32 2024-01-24 702988 699862 219062 214736 357676 364599 388029 387939 238091 235085 293939 300845 334984 340309 4451948 4811459 6807973 6584178 1196105 1244235 324401 286902 306586 306458 359242 348710 342857 342879 230885 232062 731477 705726 1602759 1536793 478143 471285 695949 703048 884253 860261 918287 926976 962065 972866 938030 1049497 2231627 2346335 1386292 1156665 764510 754218 926339 919656 959347 975067 1007613 1013874 1129630 1124539 5170612 5392352 39.55 70.8 1
09:50:33 2024-01-24 703987 699822 219062 214728 359331 366880 387993 386776 238091 235085 293456 302431 335019 340722 4451948 4830346 6826624 6584209 1193170 1241554 323912 287131 306586 305285 360907 349240 342302 343370 231256 232027 736731 709774 1591694 1529160 477717 476779 695454 705049 890111 860835 912558 926317 967184 973642 938820 1045918 2239871 2342261 1332203 1165990 773000 752047 926414 924309 962038 974378 1002565 1016840 1134484 1133951 5211072 5402535 39.55 70.9 1
09:50:34 2024-01-24 710487 700930 219026 215104 356521 364698 387993 387975 238424 234816 295217 299933 336465 341727 4445909 4766475 6854600 6598382 1187735 1241480 325344 286956 306514 307352 358306 350049 343391 345685 231194 234652 736219 703713 1582756 1530247 476103 475628 693936 700871 889215 863936 913436 923605 969620 980464 936968 1040179 2232577 2344783 1380535 1165990 771734 751472 922439 924965 965786 972279 997502 1013800 1139582 1133951 5267505 5396234 39.55 70.9 1
09:50:35 2024-01-24 710339 702080 218838 215035 356596 364954 387921 384967 242317 235050 294559 300809 336475 339611 4442739 4750186 6817299 6598368 1198296 1239685 324201 288488 306189 309242 359460 351690 341364 346773 230708 233828 732108 698313 1589591 1539520 476103 474357 693973 698500 890693 867041 909994 917016 966540 984091 940101 1040741 2230305 2342261 1384373 1156665 770002 750909 918460 923614 967843 975757 998012 1011870 1134484 1133951 5250595 5404198 39.55 70.9 1
09:50:36 2024-01-24 712507 703666 218838 214736 356310 365317 391364 384391 237988 235050 293904 298394 337008 340612 4445909 4707493 6781953 6593610 1205137 1244251 324694 288139 306334 308479 360750 350693 341641 346773 231265 233828 734888 697814 1571535 1538925 476739 476228 696236 698995 888138 865812 914781 921035 965813 983393 940842 1038479 2235209 2347947 1413126 1155842 769533 752430 919645 923568 968530 973633 993848 1011832 1132875 1136500 5231811 5408054 39.55 70.9 1
09:50:37 2024-01-24 710487 702417 219026 215035 355490 364698 392195 385274 238424 235085 295009 299408 335994 339246 4442739 4698596 6779997 6612546 1205175 1242940 324286 287765 307872 306996 359568 351690 341605 345794 231732 231670 730718 697316 1583790 1540017 477462 476375 696730 701055 888656 865812 915435 918353 964445 984186 943554 1038479 2222029 2351481 1411170 1155019 771107 754218 921131 921688 967156 973597 995063 1010390 1131270 1136500 5239288 5394832 39.55 70.9 1
09:50:38 2024-01-24 708437 704133 219062 215070 356020 366149 391917 386160 237952 235777 295704 299897 335994 340273 4442596 4701843 6782387 6612527 1204788 1242903 324309 288134 306334 306423 358342 349240 341785 344819 232043 233627 743227 698313 1600002 1540017 478484 477050 698212 701055 885583 864585 916978 919729 963043 985487 944896 1039961 2233510 2356115 1330639 1155019 773380 756361 919826 919471 968530 973705 996755 1010390 1130431 1136500 5239288 5398785 39.55 70.9 1
09:50:39 2024-01-24 704252 701880 219062 215773 356596 365115 391364 386740 238424 234688 295253 301266 335733 341064 4445909 4715292 6802054 6612527 1205175 1245044 324911 287873 306514 306494 358378 349660 342821 342843 232626 231636 739057 702323 1582622 1540017 476103 474021 698707 698500 883074 867041 919485 916980 960210 983490 945568 1044096 2233237 2356115 1332203 1150063 770554 756361 918460 916198 968530 979286 1003004 1007515 1127958 1130747 5229883 5394921 39.55 70.9 1
09:50:40 2024-01-24 703261 702153 218690 215039 358781 366149 391088 384427 239360 235578 293779 302643 335994 340034 4469864 4747610 6790946 6612104 1210226 1240564 324803 287759 305614 307817 358342 347140 342821 345270 231605 231993 738140 696320 1591749 1549237 478166 472611 697223 700024 882448 865812 919609 919693 957424 973715 946240 1046418 2239871 2353019 1415079 1145707 767341 756361 922439 918177 962979 982092 1001671 1007477 1125264 1129041 5196212 5380764 39.55 70.9 1
09:50:41 2024-01-24 705822 700361 219561 214335 359739 364698 392195 384967 238091 236342 293904 300526 336217 341432 4455579 4775043 6747777 6593166 1217010 1241444 324658 289018 305184 306318 360907 348152 342821 343299 232527 233007 752435 702323 1589806 1540017 479852 474357 699239 705049 880538 860261 922152 925002 958657 975076 943554 1050113 2234838 2354092 1382454 1153376 767799 756735 927732 915719 959310 979214 1004636 1013079 1122076 1127410 5137233 5394935 39.55 70.9 1
09:50:43 2024-01-24 703261 700089 219062 215039 357635 365115 391364 387614 237844 235896 293605 300983 334878 341232 4452521 4792245 6770672 6584231 1202487 1242940 323997 286992 308393 305499 360641 348188 342821 342843 232527 233335 738140 706363 1569185 1540017 478826 474357 698212 704549 882448 859650 920993 925492 959531 975497 940805 1050942 2233287 2354014 1415083 1156665 767341 756361 927073 917016 959310 973633 1007575 1013800 1127204 1124194 5141147 5398682 39.55 70.9 1
09:50:44 2024-01-24 701267 698268 219026 214886 360070 364932 389970 387650 238318 236037 294766 301125 334843 341196 4449339 4818595 6798648 6603227 1195996 1241480 324890 286553 306586 306174 359495 348710 342857 345125 231407 232096 731477 706735 1574413 1537333 478826 472647 695252 704048 883074 860261 920993 925492 961607 975766 940842 1051028 2235098 2349814 1413126 1156665 768984 755288 927073 919656 962075 973597 1007613 1016766 1130431 1126403 5170664 5394832 39.55 70.9 1
09:50:45 2024-01-24 704972 700926 219499 216240 358607 366149 387813 387758 238353 235602 293761 302465 334807 340612 4448936 4828972 6820739 6584231 1197426 1241517 323912 286992 306550 306458 360907 347140 341821 343370 231245 232027 747200 707891 1591282 1530797 479938 475701 693178 704326 886970 857821 914368 926221 967870 973340 936701 1044938 2235098 2335626 1352919 1162675 767341 752047 929020 924692 959310 974378 1002565 1019742 1133837 1133149 5188554 5418974 39.55 70.9 1
09:50:46 2024-01-24 713233 700143 219605 214932 356982 367969 390043 387831 237915 235578 295217 300230 336500 340612 4445909 4766475 6835950 6588630 1183849 1241480 325415 286553 308357 306887 358125 348714 342579 343074 230294 232131 731094 699712 1594383 1534061 475692 474357 692006 700061 889705 864585 911694 921725 966577 982102 936701 1040951 2225826 2340600 1380535 1162675 771734 750790 921131 924965 967156 974851 998250 1012322 1138811 1133259 5274965 5414628 39.55 70.9 1
09:50:47 2024-01-24 716130 700143 218886 215001 358036 366861 390260 386645 238424 235085 294337 301478 337008 338817 4449857 4740037 6812446 6598279 1198296 1239413 323912 287873 305974 309242 359242 348152 341785 344403 231407 231314 739550 697038 1585374 1538925 477077 476375 697223 700783 885707 866426 915435 919729 964445 984882 943554 1039999 2235098 2360701 1413126 1155019 771734 755224 921131 920345 967843 973669 995337 1012582 1131638 1140284 5235420 5395763 39.55 70.9 1
09:50:48 2024-01-24 708009 700289 219026 215070 356565 365890 392290 386124 238424 235085 295253 299933 336217 343488 4439571 4685138 6757529 6593610 1204380 1240710 324453 287706 306478 306887 359495 349240 342579 344819 231804 233007 733498 698313 1579513 1540017 475692 476375 698707 701055 885583 864585 916924 919766 963043 984882 944469 1044031 2233510 2368240 1347269 1151736 772280 756698 918460 917016 972359 984081 1000317 1012517 1130871 1135484 5231501 5398682 39.55 70.9 1
09:50:49 2024-01-24 703260 700284 218781 214932 358719 366149 390260 385352 239525 235532 293904 302643 335019 339759 4439571 4747057 6791650 6612367 1208842 1241517 322904 287032 305544 308319 359748 347104 342821 344819 231804 232027 738140 696320 1587416 1549237 479938 473687 696730 701055 883101 865812 919485 922379 963043 973715 944506 1050178 2244370 2353742 1422907 1147340 765157 758437 927695 918251 966186 983372 1007426 1011668 1123521 1133610 5158697 5409222 39.55 70.9 1
09:50:50 2024-01-24 705204 700325 219745 216280 358215 367188 392195 385617 237758 236342 293939 301653 336029 339723 4448936 4798791 6723821 6588907 1215422 1240710 324453 288554 305544 306423 360907 347908 342821 343370 232855 231280 740447 702323 1599038 1543906 479938 474357 700231 704549 882448 862028 920993 925002 957461 973642 944506 1046580 2242776 2357354 1418995 1154809 768900 760670 929714 917673 963405 981642 1009028 1016175 1123668 1129041 5141133 5402535 39.55 70.9 1
09:50:51 2024-01-24 701267 700935 219101 215039 357640 365115 391364 387975 238091 235777 293939 301302 335019 341857 4448660 4802348 6779997 6588907 1199847 1241517 325380 286790 306225 306458 360871 347175 344796 343334 230688 232062 741483 705222 1574413 1535655 479938 474357 694923 705049 888138 858909 916978 928228 966227 974387 937365 1050975 2244884 2334422 1432689 1162451 766814 752319 931426 923419 959236 975757 1006858 1019742 1134899 1131201 5182855 5396309 39.55 70.9 1
09:50:52 2024-01-24 712507 699296 220092 214369 356627 366381 390260 386776 237592 236507 293904 299897 337043 340370 4442596 4785020 6801252 6579535 1191468 1241517 323651 287131 308284 305961 360907 350050 342821 343405 231407 232062 738140 707746 1578177 1525632 477462 474893 696236 701979 886787 860771 915397 924873 966577 983393 940938 1047414 2236938 2348922 1330320 1169318 771734 755762 926414 924965 964702 974888 1001671 1021198 1136284 1134304 5215695 5404198 39.55 70.9 1
09:50:53 2024-01-24 710487 699291 219745 215104 356632 365317 391088 388011 238257 235050 295704 299545 336500 341116 4442596 4770866 6854600 6598518 1184693 1241175 323912 286871 309812 306423 358737 349276 342821 343370 231443 234386 734769 703713 1600767 1529712 476365 476375 693178 701055 885460 864585 915246 924778 971200 980534 938969 1044424 2233976 2346335 1380535 1165990 772280 752467 922476 926939 967156 974378 998287 1017312 1141272 1133951 5267505 5396496 39.55 70.9 1
09:50:54 2024-01-24 709140 700361 218781 215104 357389 365246 387921 385003 242317 235085 293939 301266 335994 339611 4436531 4750445 6817299 6574391 1198296 1237930 322904 288350 306226 307137 359206 350656 341544 344403 231804 231314 732108 698313 1593649 1538925 477827 474893 697223 700797 889289 867634 918942 921578 965019 986239 945220 1041371 2235098 2360701 1386292 1156375 773380 755149 921785 921035 968530 981259 996792 1011870 1131270 1139827 5224348 5387233 39.55 70.9 1
09:50:55 2024-01-24 708284 700884 219026 215070 356565 365890 391364 386776 238091 235085 294957 299897 335019 340309 4436406 4689597 6761346 6593663 1202562 1237930 324911 287706 306550 306458 359531 350050 342821 342843 232527 231807 742368 699813 1581194 1538983 478143 477689 699921 700981 885583 865701 919598 920793 964298 986239 946240 1038696 2235098 2371410 1319020 1153376 773380 756176 922388 921035 971321 980670 998287 1012592 1131270 1136537 5239288 5393156 39.55 70.9 1
09:50:56 2024-01-24 704650 700361 219184 215139 357676 365115 391364 386776 238424 234584 294974 301760 334984 340309 4436958 4702316 6772274 6593574 1204281 1243316 322939 287909 306586 306922 358161 350619 342821 342843 232527 231866 736731 701820 1578859 1543631 476967 477050 700194 703011 888101 866931 919598 922379 965129 982656 947260 1045955 2235098 2369921 1349153 1153079 773380 756771 919826 919656 973090 982092 1001137 1012592 1131270 1136833 5224348 5394832 39.55 70.9 1
09:50:57 2024-01-24 702577 699337 218337 215104 358790 365890 390812 385653 242218 234851 293904 302643 334984 340799 4439571 4734265 6772124 6593343 1202970 1241517 322939 287144 306586 307852 358125 347908 342677 345197 232078 234242 727939 697316 1587953 1547692 476967 473504 699202 700871 883815 867041 922379 922291 964118 981335 946240 1050113 2240357 2357359 1392469 1147576 768900 756176 922439 917016 968530 981399 1004636 1010428 1124731 1130747 5205591 5404198 39.55 70.9 1
09:50:58 2024-01-24 706359 701384 219097 214404 359910 364734 391364 385003 238257 236734 293966 301760 336029 339246 4443256 4766560 6743087 6602939 1213320 1242435 323390 287999 305436 307856 360582 350361 342677 345514 231625 233992 738140 697316 1583451 1552930 479827 474021 697223 701055 884327 867016 922049 922765 962361 979259 949938 1049570 2241577 2350679 1411240 1144892 767341 753887 925099 919004 967156 984177 1006142 1011870 1126361 1133951 5173762 5404198 39.55 70.9 1
09:50:59 2024-01-24 706093 701352 219754 214404 358215 367151 392472 386740 237758 236542 295124 301795 336029 339723 4442596 4770866 6723746 6584209 1213611 1245486 324466 288288 308087 306676 360799 350693 342785 345758 231661 233992 727939 698313 1601510 1549237 479938 473395 700581 702864 885836 864585 920338 926206 963080 973751 947260 1051028 2244370 2354014 1418995 1150100 766814 759293 927732 915719 962979 982092 1006793 1015281 1123668 1130711 5139940 5394832 39.55 70.9 1
09:51:00 2024-01-24 703023 700316 220088 214736 358790 364734 390585 387975 238091 235847 293904 301760 336500 340273 4442596 4756943 6752021 6588747 1217085 1246481 324381 288666 306370 307281 360799 348832 342749 345514 231768 233171 734048 698313 1595274 1550996 479938 473395 700231 703507 883867 865167 922379 923492 957497 973678 944506 1049497 2234838 2357446 1414349 1153376 766701 758415 929020 916980 961802 980706 1007613 1015319 1124466 1129607 5133525 5391075 39.55 70.9 1
09:51:01 2024-01-24 700995 698268 219097 215048 357711 365733 391364 388011 238091 235612 293939 301302 335994 341376 4439571 4808290 6772955 6598377 1202562 1244709 324839 287176 309156 306318 360690 348188 342857 342843 232364 232062 742368 707746 1582142 1537834 478918 474065 699921 704041 883074 859554 922379 928923 961680 973606 940879 1049946 2234977 2354014 1413126 1156665 768436 756502 929020 919693 962075 973705 1009750 1016840 1127159 1126614 5186269 5394832 39.55 70.9 1
09:51:02 2024-01-24 700635 699337 219101 215070 358250 365115 388029 387975 238424 235777 294766 302148 335019 340309 4448936 4816718 6824669 6593663 1202567 1243745 326749 286992 309374 306458 360327 349240 345247 345550 231768 232812 736731 706735 1580904 1540017 479258 473687 696236 704048 888138 860808 919646 926221 965129 973606 940879 1054137 2241183 2344820 1417039 1159335 766794 755687 927704 922342 961579 973669 1010489 1018290 1132875 1126614 5169756 5404198 39.55 70.9 1
09:51:03 2024-01-24 702216 699300 219097 215065 359874 365055 387957 387357 242147 235812 293412 303068 336182 338258 4451948 4835422 6825769 6603095 1199139 1241517 324925 287472 308574 307281 360835 347175 342821 344957 231291 234487 737083 703212 1618366 1535655 479938 476375 695252 705075 889742 858909 914368 930278 966613 973715 939435 1047934 2240909 2335626 1318913 1162675 768436 753150 929020 925622 961392 973597 1003208 1021235 1134484 1133951 5196212 5380802 39.65 70.9 1
09:51:04 2024-01-24 710487 700930 219592 215070 356596 365317 390812 388083 237477 235085 294966 299933 337043 341432 4455818 4775038 6840300 6579535 1185192 1240710 323425 287873 308139 305534 360907 350189 342821 343370 231605 232062 738140 706735 1580082 1521578 477114 474893 696730 704549 886897 862065 914368 923528 966577 982821 936701 1046437 2231923 2348731 1341619 1168645 772280 754753 925099 923568 965786 974378 1000959 1019780 1137162 1135557 5220477 5380764 39.55 70.9 1
09:51:05 2024-01-24 707935 699835 218878 215108 357420 365025 387993 387393 242048 234876 295453 301476 336488 341153 4449218 4766560 6845275 6612367 1191468 1239413 327673 286848 306586 307852 358737 348749 342821 344403 230723 232062 741483 697814 1583451 1537834 478484 475701 695252 701055 889742 867041 915435 921071 966577 984882 943554 1040988 2235098 2344820 1415083 1155842 771734 753539 921131 924965 970631 973705 998012 1013079 1135480 1139863 5226265 5402535 39.55 70.9 1
09:51:06 2024-01-24 710487 701643 219057 215074 356596 367188 392363 386488 238987 236261 295109 299547 336937 341542 4446160 4694889 6757463 6598279 1203450 1240637 324453 288445 306442 307137 360653 350368 342857 344819 232527 232027 733498 700314 1573882 1540017 476402 474524 700728 701746 885707 867041 920993 921071 965129 982462 947260 1047085 2235098 2366778 1378616 1150100 772280 758415 919826 920110 972702 983481 1001745 1009373 1132875 1133259 5222419 5394832 39.55 70.9 1
09:51:08 2024-01-24 701009 701193 218816 214932 360153 367151 391291 384896 239596 235672 294766 302910 335852 341542 4439571 4757029 6760719 6612203 1215233 1242435 322974 288554 306010 306922 360907 348224 342821 344178 232364 231670 734463 701317 1598382 1544848 479938 474357 700231 704078 883074 862101 923693 926184 960247 973715 944506 1047671 2241183 2346021 1417039 1156665 768436 758415 929020 919004 962979 982092 1010489 1016840 1126325 1130711 5156674 5401763 39.55 70.9 1
09:51:09 2024-01-24 703615 701202 219574 214971 358323 366149 391182 387312 238283 236001 295705 301724 334984 341340 4445909 4812643 6801252 6584231 1196068 1243316 325344 287068 309047 307526 360327 348152 344796 343334 231372 232743 731094 705726 1594708 1535150 479221 474713 696236 704776 888226 862065 918265 926184 966139 975766 940805 1054100 2241183 2340600 1356931 1159335 766794 755288 927732 922342 963442 973633 1010489 1019742 1133151 1127374 5175942 5405195 39.55 70.9 1
09:51:10 2024-01-24 707002 700208 219569 214966 359694 367708 387813 387285 238424 235942 293868 302359 336689 340575 4442739 4822109 6817680 6565473 1191468 1244161 323877 287472 308320 305961 360907 349276 342496 343370 231570 232062 748515 707240 1578029 1524671 478542 474893 697223 705049 892267 861299 915435 927534 969352 982796 938066 1046893 2235098 2348147 1326553 1169946 771734 755288 927732 926280 965786 973331 1001671 1022693 1139179 1139258 5207123 5405195 39.55 70.9 1
09:51:11 2024-01-24 710063 701202 219534 215108 357640 365246 390224 388011 239093 235015 295174 301266 336736 341690 4448936 4764994 6845275 6593610 1187165 1239413 325871 286754 306622 308068 358629 349240 342821 345550 231047 233102 728082 702710 1580997 1530797 476365 476375 693214 702051 891598 865812 915672 925002 972211 983490 938030 1043343 2228754 2344549 1378616 1165990 774483 753683 927073 926147 968530 975757 1002466 1019083 1144198 1137130 5267415 5402361 39.55 70.9 1
09:51:12 2024-01-24 710376 701624 218686 215822 358463 368230 387921 385545 242387 235050 295117 300948 336465 339334 4442739 4729992 6820117 6603028 1192269 1241480 323877 288111 306478 307817 359459 348678 341989 344403 231768 231670 731722 697316 1596284 1540017 478129 474857 698707 701055 888138 869507 917613 922379 965813 982692 946240 1043829 2235098 2368351 1317136 1156665 774483 755687 922476 923568 973090 983384 998101 1013277 1132728 1142013 5241105 5388795 39.55 70.9 1
09:51:13 2024-01-24 707235 701311 218991 215104 356592 365631 391430 386488 238424 235050 295668 300809 334984 342440 4439571 4684874 6752021 6593610 1202562 1241480 323390 287909 308815 307352 359206 350297 342821 344783 232328 232027 732108 701709 1578310 1540017 476329 475701 700954 701055 885583 869507 922999 919729 964445 984882 946516 1050113 2235766 2363207 1422907 1150063 772837 761170 923703 920942 972665 984067 1006868 1012925 1131675 1135557 5213997 5400860 39.55 70.9 1
09:51:14 2024-01-24 701267 701843 218816 215565 359865 364698 391917 385617 242692 235085 294766 303494 335994 339759 4445909 4758035 6772124 6602988 1206479 1241480 323877 288404 306442 308354 360835 348152 342857 343334 231804 232027 739550 698313 1574978 1548965 481303 475364 701225 705049 885619 865812 923693 926184 963043 981408 950062 1049909 2247564 2365683 1420951 1153864 768436 760009 929714 919632 967524 984763 1011931 1016803 1125264 1135557 5154638 5410758 39.55 70.9 1
09:51:15 2024-01-24 703039 699794 220092 215035 358755 364990 392472 387939 238257 236507 294766 301760 336500 341555 4439571 4762725 6724381 6593610 1217274 1241480 324453 288757 308829 306458 360907 349240 342821 344819 233090 234020 737668 703330 1612781 1540017 479938 475701 701225 705538 884327 862065 925670 928844 961643 973678 944506 1056898 2248125 2358168 1417039 1159966 770633 759467 931700 922253 964813 980670 1011931 1019083 1130871 1129004 5159026 5393156 39.55 70.9 1
09:51:16 2024-01-24 699465 699291 219854 215074 358755 365631 390812 388011 238424 235777 294766 302431 334984 341304 4439571 4802343 6798648 6593610 1197426 1241517 325380 287436 308829 306887 360581 349231 345284 343370 231407 233461 735322 705726 1581038 1537060 479598 474021 696236 705049 888373 862065 918302 928886 968373 977692 945680 1057096 2243061 2339676 1350796 1161622 767888 756361 927732 922342 964739 979286 1011931 1021235 1134484 1133577 5177146 5411914 39.55 70.9 1
09:51:17 2024-01-24 704972 699790 219710 215035 360671 365317 390224 387939 238424 236142 293939 303068 336029 338982 4437408 4827580 6820852 6593610 1197426 1241480 325871 287028 308357 306887 360327 347908 342821 344644 231047 232096 729684 703713 1601540 1535150 479938 472618 695215 704549 889852 866399 922786 931506 968557 978530 940621 1056091 2246257 2335402 1358746 1159966 766794 755687 932364 924965 963442 973669 1010489 1022773 1134484 1130674 5182855 5402535 39.55 70.9 1
09:51:18 2024-01-24 711313 699831 220171 214335 358790 366932 390224 386776 238424 237302 293939 301653 337008 340370 4440137 4806001 6817299 6565473 1189607 1241175 323877 287028 308357 306423 360907 351653 341821 344403 231768 232096 736731 706735 1587306 1530797 480961 476712 696939 708570 893166 862096 917594 931603 970622 980611 942316 1049214 2237964 2335626 1349153 1163280 768900 754218 930338 926111 964739 973597 1003171 1022693 1133837 1134304 5188554 5402535 39.55 70.9 1
09:51:19 2024-01-24 713520 698305 219399 215070 356565 365282 391088 387975 238091 235578 295389 299933 336771 341727 4439571 4754515 6845696 6593610 1182090 1241480 325906 286468 308865 307817 358701 349276 342821 343334 230365 232777 738624 699712 1600184 1538983 478826 477284 695454 700981 891268 867004 916212 927635 973384 982584 940805 1044031 2235766 2342261 1415083 1162675 773905 755687 922476 926147 971284 973597 1001137 1015281 1142082 1138144 5254346 5398682 39.55 70.9 1
09:51:20 2024-01-24 712386 700847 219062 215100 357927 366968 391917 384967 238565 235742 294802 301760 337788 339611 4445909 4713408 6789323 6593610 1203520 1243316 322904 287990 306586 307387 360327 350050 342821 344819 232241 233792 758863 700334 1577115 1542918 479110 478404 700691 703974 890355 869507 918265 922379 968742 988962 947223 1044737 2235098 2372465 1372859 1155019 774483 758952 921785 922342 972147 983481 1001851 1012322 1132072 1138180 5229883 5398682 39.55 70.9 1
09:51:21 2024-01-24 701267 700025 218686 216073 358750 366149 391364 387630 242458 234851 294793 302643 335733 340824 4433367 4728971 6757529 6612367 1204380 1240601 323877 287976 308393 307817 358126 351940 345175 345405 232703 233992 734888 701317 1603968 1541711 478143 477726 701189 702051 888138 867041 923885 921578 965813 982728 947260 1047414 2238279 2370032 1413126 1151736 773390 758952 921131 919656 973393 984177 1004362 1010846 1131270 1137167 5220477 5393156 39.55 70.9 1
09:51:22 2024-01-24 701267 701579 218686 215070 359869 364151 391364 385003 239431 235742 293939 302643 334984 339759 4439571 4746071 6757566 6607651 1207227 1239413 324730 287383 309116 309007 360713 350444 345491 345514 231697 234322 739550 698313 1588493 1540017 477077 474357 700231 701055 885583 868622 923693 922379 963080 986113 946552 1050975 2241577 2353019 1376226 1147340 769533 756735 925099 920212 968530 984873 1007613 1013427 1127994 1134754 5207351 5404198 39.55 70.9 1
09:51:23 2024-01-24 702189 700706 219710 214702 359874 365246 392195 385581 238424 236507 293904 301417 336465 339759 4439571 4765857 6709401 6588907 1217381 1244251 324442 288685 306370 307711 360763 350444 344760 345758 232447 234322 738140 696320 1596946 1549237 481118 475701 699202 704048 885583 867041 924867 924837 965129 982102 949315 1052562 2244370 2354014 1422907 1147340 771602 760064 927732 919656 967156 984873 1010213 1016042 1125264 1133951 5149319 5393156 39.55 70.9 1
09:51:24 2024-01-24 704252 701115 219745 214851 359327 365282 390859 386740 237952 236542 294559 301795 336500 339723 4436406 4767513 6763299 6602763 1216844 1242940 326749 288649 306334 308178 360402 350693 342857 343370 232527 232062 739550 698826 1603949 1552540 481303 475701 701225 705049 887507 866426 923036 926184 964445 983357 950062 1054137 2241280 2364928 1422907 1151736 767799 760639 929020 920212 967156 982611 1010489 1019016 1124695 1133951 5137271 5398785 39.65 70.9 1
09:51:25 2024-01-24 704325 700316 220088 215070 358786 365282 390859 387939 238424 236542 294802 302219 336500 340237 4439571 4766475 6754090 6593663 1210226 1242940 323529 288649 308829 307352 360907 348995 342857 346211 233003 231993 741318 701820 1604020 1543906 481839 475701 701225 705039 885615 866426 925670 926221 962361 981408 950062 1049909 2247564 2360701 1415083 1152556 768900 761214 930338 919656 965786 984177 1010933 1019742 1125528 1133951 5141560 5398682 39.65 70.9 1
09:51:26 2024-01-24 701267 701079 220088 215070 358786 364990 390859 388047 238690 236177 295181 301441 336500 341340 4436531 4761972 6772162 6584230 1206741 1242361 324436 287468 308938 307606 360510 349240 345284 344819 232527 232777 733912 707746 1583816 1537834 479938 474357 699239 705039 885619 862028 923693 930278 965129 980715 944896 1053801 2238279 2353019 1418995 1159140 769533 756735 930338 922910 964381 980706 1010980 1021235 1132875 1129041 5173449 5394832 39.55 70.9 1
09:51:27 2024-01-24 701267 698277 219561 215104 359287 365890 390224 387975 238424 236142 294766 303281 335019 340034 4443256 4810997 6801365 6588907 1201743 1244598 326531 287504 310250 307137 360907 349204 345699 345270 232527 232131 741483 707240 1576554 1537834 479510 474357 698707 705575 885702 862101 923508 930241 964445 973715 943554 1056430 2241183 2354014 1418995 1158474 770554 756771 929020 922342 964381 980670 1012182 1021235 1132072 1129077 5179155 5402535 39.55 70.9 1
09:51:28 2024-01-24 704762 700061 219745 215104 360698 365282 390260 387975 238903 235812 294309 303316 336488 341153 4446160 4821660 6817299 6584209 1198296 1240601 324663 287909 308901 308319 362681 348714 342821 344921 231839 232062 738140 708395 1595586 1530797 481913 474893 696236 706111 892267 861418 916272 931599 969388 980411 940842 1051078 2234875 2338941 1349153 1164331 769533 754218 930998 927497 963442 973669 1004636 1022334 1137199 1137313 5185456 5408054 39.55 70.9 1
09:51:29 2024-01-24 712001 699822 220277 214706 357924 366417 391110 387614 237844 237028 295596 300668 336901 340538 4446160 4789501 6805818 6574843 1190618 1243279 324142 287432 309812 306922 360907 350862 342821 346455 231839 232062 742368 707746 1582142 1525904 480739 475969 696730 706111 893644 862028 919486 930278 970798 982102 940879 1049603 2238001 2344820 1345386 1164331 772280 755288 929679 927497 965786 973705 1004636 1025036 1139619 1134860 5202579 5396496 39.65 70.9 1
09:51:30 2024-01-24 710487 697969 219745 215578 357134 368752 391735 387867 238187 236367 295623 301089 336866 341542 4445909 4766475 6845275 6593610 1180409 1239413 323947 287468 310286 306922 360605 350332 342821 343370 231804 232777 736219 705350 1588495 1530797 477827 474524 694195 702748 890747 867041 915585 926317 973626 982426 940842 1044914 2231923 2344820 1413126 1164331 774483 754218 926414 928615 970594 973597 1000248 1016840 1144634 1138985 5267608 5401763 39.65 70.9 1
09:51:31 2024-01-24 714110 702688 219499 215669 358923 367341 390079 385438 239428 236166 295317 301990 336972 339611 4436899 4763972 6826624 6602712 1194838 1239722 323912 288757 306586 308354 360363 349240 342338 345977 232527 232062 744617 698313 1590119 1540017 479598 476340 700728 703048 888410 867041 920993 925002 965857 988324 947260 1047831 2235098 2370720 1335969 1155019 774483 758989 921785 922342 974289 982647 1002565 1013837 1134484 1139863 5237018 5399173 39.55 70.9 1
09:51:32 2024-01-24 703695 699644 218921 216305 359441 367188 391845 387204 242656 235015 295955 303068 334702 341232 4439571 4718016 6752748 6607651 1200950 1241480 323877 288008 308429 308107 358665 350050 344796 342854 231839 232096 738140 696818 1605582 1547041 479258 474357 699239 701055 885615 868008 925670 924345 964766 984186 948641 1046853 2241280 2357354 1411240 1145707 769533 756771 927661 921688 968530 982683 1009769 1013800 1130468 1137640 5188258 5405195 39.55 70.9 1
09:51:34 2024-01-24 704692 700143 219912 216810 359838 365282 392472 385581 238248 236437 294766 302112 336029 339281 4442596 4765708 6733370 6593663 1215196 1244251 323947 288779 306514 308354 360907 348188 342857 343405 231839 231349 749543 698313 1637491 1547206 481303 474211 700728 704549 887507 866426 923036 926221 963080 982102 950099 1051990 2244370 2360701 1422907 1149437 768984 761251 929689 919693 967843 982719 1013368 1019083 1125079 1133805 5155826 5401333 39.55 70.9 1
09:51:35 2024-01-24 704023 699300 219785 215039 358790 367708 393584 387903 238091 236177 294766 301441 336217 340237 4433244 4765708 6742696 6579535 1205637 1241517 324911 287670 309812 306458 360907 349240 344796 342843 233090 232062 734367 705726 1602368 1537834 479938 475701 700231 705075 885583 861454 923693 930278 965813 979259 943096 1054515 2234838 2347424 1386292 1159335 768900 755629 931696 925544 967524 983384 1014823 1021965 1134447 1131201 5159290 5394935 39.55 70.9 1
09:51:36 2024-01-24 703967 699911 219368 215822 360702 364734 390260 387903 238424 235812 295296 301206 336500 339759 4439571 4821962 6810685 6584209 1196402 1241517 325415 287468 308865 307422 360871 347175 344384 344921 231605 232096 733912 703713 1571933 1537834 481303 476375 696236 707186 892267 863972 918174 931599 969388 973715 940842 1051065 2244770 2333042 1422907 1165160 770633 755538 934358 928918 964776 979907 1007463 1024079 1140137 1137093 5185570 5407768 39.55 70.9 1
09:51:37 2024-01-24 710487 699291 220396 214966 359616 367592 391386 387975 238424 237274 294802 301795 338061 340612 4442596 4784284 6812171 6574852 1191468 1241517 323947 288012 310896 306458 360907 350579 342821 343440 231839 234652 738140 706735 1578763 1524821 479258 476340 698968 705075 889375 865198 917613 928923 972248 984882 940842 1052551 2238759 2354694 1318913 1172659 773943 756361 929714 928918 970557 978521 1006868 1022825 1142082 1139021 5210261 5400028 39.55 70.9 1
09:51:38 2024-01-24 710487 698345 219750 215773 357380 366381 392195 390278 242013 235777 295740 301302 337079 339759 4439571 4757202 6854600 6602939 1184693 1239722 325941 287064 309119 308354 358701 349276 342857 344921 231407 232777 735322 698313 1577756 1536472 479598 476712 697223 701055 892010 870579 916310 925002 972248 982728 947260 1047414 2245014 2353934 1420951 1158314 773943 758511 925062 927598 974943 983481 1001137 1019083 1138775 1143561 5225988 5412026 39.65 70.8 1
09:51:39 2024-01-24 710806 700357 219780 215139 357424 366124 391479 387939 242387 236342 296192 299968 337079 340309 4433244 4690528 6779997 6593418 1204521 1241517 323425 289018 308393 308319 360907 351429 344796 345306 233126 232096 734888 700314 1596472 1540017 477864 476903 701225 702549 889705 870579 923036 924345 968410 991877 951642 1047719 2244770 2369663 1382454 1156628 776693 762330 922476 924965 976823 984690 1003133 1016079 1133035 1142138 5231811 5394832 39.55 70.8 1
09:51:40 2024-01-24 703260 700361 219066 216108 359620 364187 391917 387975 238119 235603 295288 303068 336029 341340 4436899 4700430 6770672 6612305 1199550 1241517 323912 288554 309338 307852 358413 351690 344796 344819 232890 232062 740959 699712 1591773 1539745 477114 474893 701225 701055 887153 871982 924867 924778 968557 990473 951028 1053830 2238532 2370032 1394352 1151736 773931 761095 925099 922342 974980 982647 1009750 1013837 1133679 1138217 5213027 5394832 39.55 70.9 1
09:51:41 2024-01-24 702988 700357 219062 215070 359910 367151 391364 385003 242387 236342 295124 303068 336029 339795 4433244 4757214 6738282 6588570 1209813 1241517 323947 293344 306586 308389 360907 348188 342857 343370 231554 231993 745431 698313 1628191 1547041 481303 476706 703183 709074 886425 866353 928314 930278 962896 980497 951642 1057183 2246145 2352817 1426820 1152256 768436 761251 929020 920942 968530 982683 1012493 1019742 1126361 1133951 5139940 5394832 39.55 70.9 1
09:51:42 2024-01-24 702262 700888 220277 215070 359620 365317 390895 387939 237988 236577 294838 302431 336500 340273 4433244 4758926 6742696 6574843 1203082 1241554 323651 287949 308974 307387 360690 349276 344796 344819 233326 232131 732108 705726 1597830 1542808 481155 477013 703220 707039 885698 864401 928976 931452 962896 982102 947334 1057183 2244472 2358049 1417039 1159335 772837 761251 931696 923568 965786 982092 1012419 1022843 1131270 1132348 5160357 5394832 39.55 70.9 1
09:51:43 2024-01-24 701262 698300 220277 215143 358826 364187 391641 388083 242387 236177 295740 301795 335054 341857 4439571 4802343 6796505 6584209 1201743 1242435 328136 287922 308756 307387 360907 348785 345284 344403 231554 234652 735322 706363 1596639 1537333 480882 474284 697150 706555 890628 864401 922849 931599 968703 979880 945457 1053839 2244370 2342261 1415079 1161848 768900 756771 931035 924763 965786 981399 1013698 1021644 1136357 1130747 5166066 5404198 39.55 70.9 1
09:51:44 2024-01-24 704261 698350 219750 215143 360997 365353 390260 387975 242218 236142 293690 301241 336771 338294 4442596 4818683 6826624 6565257 1197426 1243316 324436 288350 309338 307852 362803 351940 342713 347756 231518 233392 735322 705856 1579410 1538426 481987 475664 697113 704901 888117 865812 921973 931599 969388 978992 944225 1056884 2244370 2338941 1364193 1159372 768436 756361 931696 925877 964418 980706 1009544 1020155 1137236 1130747 5169756 5404198 39.55 70.9 1
09:51:45 2024-01-24 706262 694349 219780 215108 359910 366381 390260 387666 242013 236342 293939 301021 336536 339648 4439571 4811910 6807973 6574843 1191468 1241517 327405 288026 309011 307606 362767 350189 342713 346773 231697 234322 736731 706363 1600705 1534061 481987 475598 697223 708570 891309 862028 918058 933585 972618 983490 943554 1050917 2244370 2335626 1422907 1165160 769533 755762 933682 927460 964381 978338 1007575 1023099 1137126 1135661 5182855 5392389 39.55 70.9 1
09:51:46 2024-01-24 712234 697978 220242 215070 357384 366381 391917 388047 238257 236142 295704 299721 337008 341484 4439571 4753563 6841231 6574637 1187962 1244251 326676 288287 309630 307031 360799 350682 342713 346737 231625 234652 738140 707746 1565304 1525904 481155 478404 697223 706148 893534 862065 919183 931599 972618 984186 943554 1050867 2237964 2342261 1382454 1164331 772328 755687 930338 927497 967156 979250 1006104 1023099 1140427 1136500 5197953 5394842 39.55 70.8 1
09:51:47 2024-01-24 710487 694016 219403 215980 356596 365317 391917 390278 238424 235777 295453 301513 337008 339246 4430205 4747930 6820117 6593608 1182089 1244177 326749 288170 310141 307246 360654 351001 342821 343405 232527 233461 738140 706363 1569173 1529657 478542 474929 695911 705049 891268 867041 920311 926184 975007 982692 940879 1049088 2233510 2344820 1382454 1166607 775587 754686 926737 930205 971321 979250 1001708 1019742 1144634 1139790 5258099 5398682 39.65 70.8 1
09:51:48 2024-01-24 712507 699831 219066 215104 358781 367190 390260 386740 242423 235777 295038 302219 337788 340370 4433090 4734454 6829213 6607802 1193977 1241101 326749 288265 308357 308389 359784 350050 342857 346375 231804 232096 740430 698313 1591598 1541711 479938 474857 697223 703048 893276 871196 918058 925002 976391 988324 946240 1047831 2235098 2348147 1418995 1159372 774483 755288 926414 930241 974943 982092 1004599 1019008 1143704 1142284 5241203 5398682 39.55 70.9 1
09:51:49 2024-01-24 712507 699831 219556 215104 358781 367520 392472 386432 242493 236507 295253 301302 338061 340612 4433367 4711208 6791650 6593663 1200734 1239414 324658 288757 308393 308178 360871 350790 342821 343370 233054 234652 739057 698313 1579410 1540017 478831 475969 701225 703048 889002 871196 923693 922379 966577 989757 952801 1053536 2234801 2362876 1424864 1152556 774483 761214 922476 922342 975360 982611 1007613 1013079 1134484 1137640 5216750 5393156 39.55 70.9 1
09:51:50 2024-01-24 701461 699822 219062 215065 360417 364990 391917 385581 242458 236542 294802 303281 336500 340799 4436899 4732153 6752598 6593231 1206778 1244971 324854 288554 309083 308319 359242 352190 345735 343334 232364 234386 740959 697814 1604433 1544397 479258 475028 701225 701055 888142 871232 926183 925581 965813 984882 950025 1053349 2241280 2355775 1372529 1146523 771107 760093 927732 922342 970631 982683 1009769 1015281 1132875 1136500 5196212 5394832 39.65 70.8 1
09:51:51 2024-01-24 705151 699296 219929 215035 360417 365282 392472 386740 241942 236993 295453 302394 337504 342477 4439951 4763044 6733370 6584231 1216291 1241517 324911 288577 308792 307387 362948 351690 342857 344368 233254 232062 746007 701820 1593237 1544397 481303 476375 701225 706148 885583 864585 926183 931599 964445 979259 949753 1057183 2242776 2359027 1422907 1156665 770633 760100 931696 922342 967156 982092 1012456 1019742 1131270 1133951 5154638 5393156 39.65 70.8 1
09:51:52 2024-01-24 701272 694313 219745 215104 358826 365966 391735 389988 238283 236331 295353 302501 335817 341749 4443088 4805092 6791386 6584231 1197482 1241517 325871 286741 309133 307852 360907 348224 345284 343405 231605 233102 737194 705222 1582829 1535150 479938 474101 697223 704041 886087 864585 920993 931599 968630 973751 944225 1058692 2244370 2335626 1359713 1159372 768436 757919 931696 926280 963016 981399 1010980 1020155 1135480 1132348 5168076 5398682 39.55 70.9 1
09:51:53 2024-01-24 710215 698277 220185 216532 360165 369276 391568 387485 239093 237169 294695 301618 337611 340464 4439571 4796147 6817299 6574890 1193170 1243279 324401 288350 309812 306458 360907 351393 342821 344403 231839 232777 727939 707240 1598557 1523585 479938 477047 699239 706111 894530 865812 918302 931599 973626 986186 943554 1046072 2238001 2351481 1332203 1170308 774483 754526 929020 928191 971321 973742 1007613 1024594 1142892 1138985 5201666 5400028 39.55 70.8 1
09:51:54 2024-01-24 710806 701198 219640 216344 358647 366825 391219 390097 239596 235637 296919 302183 337479 340034 4436741 4757202 6845275 6598279 1186317 1241175 325941 287909 309083 308389 360327 350297 344796 344886 231576 233496 735322 699712 1627239 1536744 479938 474929 697223 703048 894839 871269 916961 924837 975699 989757 946552 1046339 2239591 2348147 1420951 1158511 773943 756361 925757 927534 974980 984177 1001434 1018290 1140463 1143937 5237018 5406893 39.55 70.8 1
09:51:55 2024-01-24 710413 701970 219916 215939 358031 366238 393584 387321 239431 236142 296645 299545 337919 340273 4433932 4707493 6776999 6593574 1200598 1239685 323390 288856 308429 308354 360546 351109 342857 343405 233290 233102 745187 699712 1595061 1540017 478542 475969 701761 703048 889857 871232 923693 922379 966540 991192 950099 1047597 2241183 2372401 1424864 1151736 774483 761251 925099 924309 974980 982683 1007613 1015319 1138513 1141939 5216555 5395763 39.55 70.8 1
09:51:56 2024-01-24 702688 700171 219710 215104 360632 365282 392195 385366 239764 236472 294905 301241 336500 340309 4430205 4737732 6752021 6602988 1210113 1243316 324666 288757 306586 309289 360907 348714 344796 346700 232527 232812 739550 697316 1598823 1549237 483429 475701 701225 705039 888373 867041 926183 928886 965857 982620 953478 1056809 2251174 2361533 1428776 1150063 770356 762330 930338 921688 968530 988989 1015473 1022773 1130068 1137167 5142699 5402535 39.65 70.8 1
09:51:58 2024-01-24 705980 698314 220277 214936 359983 366088 391993 387975 238424 236943 295353 302643 336771 339998 4430205 4748023 6733370 6574527 1212594 1240601 322679 288757 309338 307852 362948 349276 342857 343440 233654 232096 733498 706363 1595012 1540017 481303 474893 701225 709074 885619 864585 926220 931599 965813 981833 947260 1060241 2242776 2360701 1395529 1159372 772280 759563 934358 925928 968902 985478 1016273 1024117 1137710 1137017 5178825 5398682 39.55 70.8 1
09:51:59 2024-01-24 703352 698268 220053 215104 359838 364151 391146 390278 242147 236342 295496 301894 335994 340344 4433244 4797827 6801252 6574567 1197529 1241517 325906 287999 309739 308354 360907 348749 344796 345215 231443 233299 740053 704719 1584621 1536241 481987 475364 697223 705112 889375 867041 923693 931599 972211 979295 945568 1058782 2244370 2338941 1345445 1163280 771107 760084 935691 927598 967561 983971 1016273 1027047 1140948 1135557 5169756 5402535 39.55 70.8 1
09:52:00 2024-01-24 707123 698277 220317 215773 361069 367226 391364 387614 242352 236177 294802 301275 337043 338972 4439571 4812299 6807973 6574843 1193981 1241517 325152 288757 309374 308107 363754 351109 342821 345441 232364 233136 739550 707746 1584441 1529712 482673 477755 698212 710003 894802 864585 920338 934248 975007 984186 944896 1052600 2239686 2343721 1315215 1165990 772837 756361 934308 931565 968940 980488 1007613 1026128 1142082 1140284 5197953 5399173 39.55 70.8 1
09:52:01 2024-01-24 712239 699831 220277 215773 358755 366968 392472 390278 242352 235812 296430 301760 337043 339281 4423892 4757202 6845275 6593574 1182969 1240710 325380 287909 310945 308354 360327 351145 342857 344644 232563 234252 737669 703713 1579550 1529657 478578 476903 697223 704041 894168 868890 921030 928960 976391 982764 946354 1050759 2241956 2352262 1415083 1170987 778357 757973 930375 931562 972183 980670 1004636 1025618 1147955 1141477 5254285 5380764 39.65 70.8 1
09:52:02 2024-01-24 710063 701388 219592 216254 359874 367004 390812 387709 237920 235812 295525 302431 337043 339281 4433244 4744556 6816910 6598279 1193977 1239722 323947 288757 308393 308389 360907 350332 342821 345512 232926 232062 746875 697814 1584979 1540017 480961 477792 701225 704041 888080 871232 923693 927561 974076 994694 949915 1049252 2239834 2376660 1318913 1156665 777802 761251 926414 924965 977713 982683 1004673 1017552 1137325 1146518 5231811 5385467 39.65 70.8 1
09:52:03 2024-01-24 703261 700043 219066 216293 359580 365282 392472 388011 242458 235050 295332 302147 336029 341340 4437194 4671674 6744700 6588907 1202661 1241517 323425 288852 309374 308354 360907 351145 345504 343094 232926 232812 730718 699712 1592157 1548139 479938 475364 701225 704048 889326 873570 928901 927635 967833 987672 951492 1056209 2246257 2360701 1415079 1149826 773380 761068 927732 922342 973090 982683 1011893 1015319 1134484 1138985 5201666 5387247 39.55 70.8 1
09:52:04 2024-01-24 702226 700361 220092 215104 360988 366381 392203 386160 242352 237310 295288 303068 336771 342477 4433367 4749614 6728577 6593574 1217160 1241517 323425 288757 308393 308103 362985 348995 344796 344921 233326 234386 741837 702323 1604382 1544848 482219 478065 705184 711098 887470 867004 928976 932856 967110 982650 951976 1058692 2247247 2360638 1424864 1159140 771734 761753 931696 924235 967156 984873 1013972 1020155 1132875 1126848 5150958 5389310 39.55 70.8 1
09:52:05 2024-01-24 700961 699794 220171 215104 359331 364151 391364 388083 242182 236542 295704 302431 335019 341376 4423892 4798918 6786686 6574527 1203343 1245118 324960 287945 310286 307852 360907 349276 344416 344680 231839 233531 742912 706363 1575830 1538983 481155 475701 699202 707058 892656 866967 923544 932781 970762 981408 946989 1059912 2244370 2335626 1374378 1163280 769533 754998 935674 926184 967843 982092 1011017 1023136 1140463 1136500 5169756 5396496 39.65 70.8 1
09:52:06 2024-01-24 709289 698305 219780 214924 360997 367520 391088 388011 242182 237274 294838 302643 337788 337995 4433244 4799999 6807973 6565511 1192463 1240601 324663 288575 309629 307387 363498 351393 342857 347719 232604 234652 738140 707746 1569566 1530247 482673 479423 698707 709047 896710 864548 920338 935352 976156 984845 946240 1053349 2247247 2344820 1332203 1165160 771776 756735 933682 930902 967156 981399 1007613 1026166 1142082 1139863 5186834 5398719 39.65 70.8 1
09:52:07 2024-01-24 712507 699291 220467 216108 358215 367262 392195 390830 242352 236342 296430 301795 337079 339281 4433244 4753822 6845275 6593610 1183007 1241517 326926 287504 309848 309007 359532 352691 344688 346773 232420 233392 740959 705726 1582884 1526989 479450 477792 699735 705611 894913 867634 923734 930278 974316 982764 945006 1051065 2238001 2354014 1341619 1171140 776140 756808 929020 928886 972702 973705 1007613 1023136 1142892 1139594 5239288 5396496 39.65 70.8 1
09:52:08 2024-01-24 709208 698314 219062 216108 358790 366968 390260 388011 242458 235120 295596 302219 337834 339795 4433244 4747930 6826222 6593574 1191468 1242829 327401 288265 308611 309617 360183 350225 344760 346133 231661 232998 729328 697814 1587416 1538925 478963 477047 700084 705049 894802 871269 919485 926206 973626 988360 948641 1047085 2241577 2366561 1420951 1156665 776716 756808 926414 924837 974289 982647 1001471 1016840 1137199 1143974 5224348 5381628 39.65 70.8 1
09:52:09 2024-01-24 706386 700361 219592 215143 357711 365025 391754 387975 242218 236212 296681 301760 336536 343977 4423892 4674993 6751725 6593635 1204275 1242940 324911 288761 308248 308213 360763 351285 342785 346737 233054 232096 734463 698826 1590119 1542808 480538 477755 701225 703543 894438 873160 923693 926184 972248 992325 948678 1046339 2231627 2366267 1330639 1155842 776693 760675 925099 925877 976363 982611 1003922 1016840 1138848 1143093 5214970 5377792 39.65 70.8 1
09:52:10 2024-01-24 702226 699337 219605 216112 358250 364734 390311 387975 242048 235085 296645 300952 336029 341100 4423892 4695826 6753861 6602817 1201729 1242940 324911 288694 308938 308213 360763 351393 344796 344142 233290 234652 774846 701209 1580124 1540017 478505 477653 704219 703048 890033 873779 926146 925659 966540 990456 952801 1053913 2244770 2363207 1436601 1152556 773931 761214 927732 922342 974943 988279 1010489 1015281 1134484 1138144 5207351 5389310 39.55 70.8 1
09:52:11 2024-01-24 703261 702116 220053 215104 360412 365282 392195 386160 237392 236542 295038 303494 336972 340273 4429929 4742341 6752635 6603095 1211188 1246481 324854 288314 309083 309723 359748 352190 346261 345794 232819 232777 740430 699712 1601001 1549237 481303 475701 701225 704549 889400 871196 926146 926184 966577 982656 954155 1056393 2250442 2357354 1411240 1147340 771221 758952 931659 924965 971321 990447 1010980 1018204 1132875 1138107 5168076 5402535 39.65 70.8 1
09:52:12 2024-01-24 704252 699794 220396 215070 360372 366639 391444 387975 238424 237274 295704 303068 337008 340273 4417852 4762616 6748963 6593610 1217160 1243890 324627 289203 306081 308283 362948 349240 344796 344403 232711 232062 741318 701820 1604571 1549237 482673 474929 702330 709231 888138 868617 927575 931599 965813 983490 953640 1058692 2254385 2366561 1426820 1153102 770633 763412 931696 922342 968902 982683 1013935 1022693 1129594 1135661 5141209 5384937 39.55 70.8 1
09:52:13 2024-01-24 703261 699790 220431 215104 359829 365282 394356 388047 238424 236542 295704 302643 336488 343488 4437137 4759643 6743940 6574852 1214403 1243242 324911 288757 309726 307387 362912 349276 344796 343299 233254 233264 730718 707240 1576108 1540017 481197 476712 702947 708152 889400 865812 926183 934248 966540 983490 947223 1060241 2241956 2348147 1420951 1161022 769533 756735 931696 926111 968530 983481 1016901 1026128 1137162 1133951 5164316 5393156 39.55 70.8 1
09:52:14 2024-01-24 703261 698264 219745 215738 360988 366345 391088 387975 239286 236993 295453 304240 336689 341542 4436741 4822632 6822540 6579548 1193906 1241175 325765 287553 309702 308283 360871 348959 342821 345476 231804 233102 736731 702323 1649097 1537060 482524 477050 697223 709231 891305 864585 923693 935577 972211 982102 944469 1052562 2255068 2340600 1376697 1165160 771734 756361 934345 930205 968902 980670 1009769 1026128 1140463 1140878 5201172 5398682 39.65 70.8 1
09:52:15 2024-01-24 712001 694304 221156 215117 357924 369276 391699 387722 238212 237466 296013 301336 337883 341702 4433873 4784471 6801252 6574798 1191468 1237930 324663 288648 309338 307387 363461 351109 342821 345163 231804 234386 738140 707746 1589797 1525904 481303 477755 699202 709231 893910 865198 920300 932930 975699 982620 943800 1052525 2241183 2357354 1376697 1171974 776140 757788 930338 930168 972702 979250 1007613 1026128 1143704 1142284 5218522 5393156 39.65 70.8 1
09:52:16 2024-01-24 709289 701198 220365 216874 359550 366789 390666 390097 239764 235966 296430 302253 336866 342514 4430205 4747057 6838982 6584231 1184693 1240601 326890 288111 309338 309289 360291 352691 342857 344403 231768 234217 729684 702710 1589165 1530797 479258 476304 697223 705049 896821 870743 920300 930278 977084 988324 945967 1051069 2235098 2349814 1384373 1167740 776693 756361 929020 931562 974980 979250 1004673 1020081 1147955 1143902 5256198 5400028 39.55 70.8 1
09:52:17 2024-01-24 713598 699676 219640 216305 359694 367341 391219 386868 239764 236472 295596 302572 337043 340340 4427504 4745296 6835950 6593610 1188863 1240293 326855 287746 309812 309254 360327 351109 344796 345405 231407 233275 735322 698313 1586843 1537834 479938 475598 698707 704048 897384 872468 918302 926132 975699 991192 947260 1047183 2242776 2351481 1422907 1159140 773985 758363 927073 929545 976363 982611 1001708 1019742 1140463 1145591 5227532 5397474 39.55 70.8 1
09:52:18 2024-01-24 711969 700171 220255 215639 357461 366897 392029 387903 242423 236769 297302 301125 337990 340273 4427479 4692295 6770672 6593610 1201016 1239685 323651 288757 309301 308319 360907 351140 342821 344368 233654 232777 733498 700314 1601540 1540017 478542 476304 702294 704048 888117 873742 926330 926317 970762 992593 954560 1054100 2244370 2376771 1392469 1153376 776693 763412 926414 924309 977749 988279 1011209 1016062 1138370 1143634 5207123 5386330 39.65 70.8 1
09:52:19 2024-01-24 703187 701848 219675 215738 360997 368752 392326 387321 238085 236472 295253 301206 337008 341196 4430205 4736692 6743050 6593610 1211292 1241517 323912 294002 306622 309758 360907 348959 344796 344403 232241 232062 750229 698313 1605264 1549237 482673 476039 702330 709231 888138 868890 927575 931599 967184 984882 952801 1053764 2250442 2363207 1424864 1155019 771734 763412 934345 922342 968213 989689 1017689 1023966 1131675 1137130 5136907 5385467 39.65 70.8 1
09:52:20 2024-01-24 701267 700930 220220 216292 359291 365246 390859 390278 242147 236437 295596 302572 336736 341857 4430205 4767400 6752021 6565473 1203068 1245081 325152 287909 310945 308319 360907 350332 344416 344921 231804 233531 735322 705726 1583904 1535150 481303 475701 698212 706148 892267 867041 923693 934248 972211 981232 944506 1058692 2247969 2338595 1413160 1161848 769533 755538 937027 930101 967524 981947 1014823 1027084 1140948 1137093 5170726 5405195 39.55 70.8 1
09:52:21 2024-01-24 707825 698241 220057 215070 360988 367930 391917 388011 242423 237239 294802 302643 337043 340092 4420840 4784284 6798648 6556095 1191468 1241175 328136 288554 309775 308354 363461 350332 342821 345441 232527 233136 727939 707746 1589434 1529712 482182 477755 699239 710275 894839 865812 920799 935577 975699 984882 946240 1053349 2244370 2342261 1349153 1168275 777161 757732 934308 930057 969630 982687 1010101 1028704 1142892 1139827 5193663 5393156 39.65 70.8 1
09:52:22 2024-01-24 712507 699941 221054 215104 358493 367226 391917 388047 241753 236908 295740 301302 337516 341690 4423892 4729918 6818053 6570163 1183007 1241175 324925 288757 311166 307387 360641 351357 342857 344921 232563 233461 739550 706363 1595506 1524821 479857 477755 699735 707149 894802 867041 921030 931599 975007 988093 942279 1051028 2240357 2360638 1384373 1172659 777247 759467 931700 932893 974048 981296 1007575 1025361 1147610 1142983 5198696 5394832 39.65 70.8 1
09:52:24 2024-01-24 710487 698268 219745 216413 358463 366381 391364 390278 242628 235612 296645 302219 337043 339723 4430205 4748023 6835950 6593610 1183775 1241517 327388 288427 309338 309794 360327 350332 344796 348212 231804 233531 732503 701209 1604938 1534061 480882 476304 697223 704549 897384 869926 921030 930241 975656 991192 948112 1053579 2238783 2353934 1418995 1165953 778912 755613 930375 931562 974980 982092 1008270 1022618 1146293 1143093 5258099 5394832 39.65 70.8 1
09:52:25 2024-01-24 712837 700325 219758 215773 359584 368074 392195 386740 237920 236142 296192 302359 337788 340092 4423892 4713408 6801252 6584086 1191431 1241480 325906 288757 308393 309758 360907 350332 342857 346518 232890 232777 738140 698324 1583790 1540017 481303 477792 701225 704901 891973 873123 923693 929579 975462 994422 949915 1049252 2243061 2378349 1334477 1159966 777802 761214 927073 925822 979797 982611 1004636 1019742 1140874 1145591 5226149 5393156 39.55 70.8 1
09:52:26 2024-01-24 705151 700361 219736 216448 358755 364990 390859 387975 242458 235612 296430 303231 336536 341340 4427152 4685025 6752021 6579258 1203421 1241480 323877 288757 309812 310117 360871 351429 345772 343370 232890 233333 740959 698716 1579616 1540017 479938 476037 702720 704048 890628 875711 928901 927635 968557 990473 952616 1056720 2239462 2349343 1379924 1148392 774434 762330 929714 924309 972702 991832 1013376 1016840 1134484 1139790 5185456 5376101 39.65 70.8 1
09:52:27 2024-01-24 703840 700361 219745 215104 360961 365282 392472 386187 242423 236542 295253 301206 337008 340273 4423892 4751254 6724045 6584231 1217160 1240601 323947 288757 306550 309214 362948 349276 344796 344403 233254 232062 738576 701317 1622705 1547041 482673 479083 705184 710591 889363 869507 931625 931525 968819 984772 952653 1059485 2246145 2369931 1424864 1156665 772280 763412 935691 924235 968530 982683 1013935 1022334 1132875 1136500 5145233 5393156 39.65 70.8 1
09:52:28 2024-01-24 700700 699300 220471 214932 359584 364734 390311 390278 242048 236577 295740 302643 336500 342134 4427152 4774207 6752710 6574852 1197844 1243365 323912 288982 311166 308319 362692 349768 345772 343334 232926 233496 732503 706735 1571764 1538983 482599 478065 703220 709084 889996 866316 928976 935540 966540 984882 949315 1059777 2249164 2357354 1418995 1162675 773323 760675 933682 925455 968530 982611 1016938 1025361 1137089 1133951 5166066 5389310 39.55 70.8 1
09:52:29 2024-01-24 704488 699291 220088 215108 360961 365282 390812 388047 242387 236542 295740 302570 335994 340034 4430205 4818708 6801252 6588907 1197529 1241480 325976 288445 310031 308354 360907 348749 344796 346239 232277 234652 734793 705350 1592482 1539520 483704 477050 699165 709074 891826 867041 923693 935577 975007 983381 944469 1053913 2244370 2342261 1428776 1165990 771734 755629 937549 931562 967843 982787 1010943 1026934 1142082 1139790 5179155 5394842 39.65 70.8 1
09:52:30 2024-01-24 712507 699526 221501 216073 358786 368074 392195 388047 238424 237073 296582 301795 338061 339246 4423892 4749913 6822540 6574852 1183007 1241209 324925 287945 308710 308142 360618 351213 345175 347719 232911 233752 739550 707746 1578434 1528074 479864 477611 701225 708226 894839 868389 923544 931599 974242 988360 946354 1055445 2241183 2357354 1380535 1173643 776693 758415 930998 931562 973562 981399 1009769 1026166 1144634 1143093 5211072 5384937 39.65 70.8 1
09:52:31 2024-01-24 708437 698309 219403 216444 358786 366417 390841 388083 238119 235777 296026 302643 337043 339759 4427152 4738657 6826624 6593610 1188863 1239827 327172 288062 309762 309763 360436 351001 345247 346340 231661 234616 733912 698313 1597951 1538426 479938 476304 698436 705049 898022 873123 919646 928923 977777 991192 946552 1049364 2240357 2351481 1420951 1158511 776140 756735 927732 930902 977056 982647 1004673 1019882 1143704 1145591 5229275 5389310 39.65 70.8 1
09:52:32 2024-01-24 712507 700325 220053 216108 359901 368628 391479 387357 242458 236507 295740 302431 337788 340092 4414540 4688961 6770672 6588852 1201704 1240710 325274 288721 308284 309148 360799 350189 342713 346340 232911 232062 731722 697814 1585714 1538708 481303 477755 701225 704005 894839 873632 923036 926221 975007 991192 952801 1049364 2241183 2370032 1328720 1156665 778912 760639 928361 926184 977749 982719 1004636 1019016 1139619 1150373 5224348 5383777 39.65 70.8 1
09:52:33 2024-01-24 704252 698268 220084 216483 358498 367078 390895 388011 242423 235812 297099 302431 337043 341857 4420840 4674667 6754090 6598377 1203308 1242940 324911 288685 309630 308213 360763 351429 344796 343405 233326 233240 743778 701820 1594708 1540017 479598 476340 705221 704549 889742 875019 926220 926169 970798 992593 954155 1055677 2244370 2369041 1356931 1153376 774483 764468 927732 924965 977056 989747 1010943 1016840 1135480 1139827 5196212 5385467 39.55 70.8 1
09:52:34 2024-01-24 703076 700352 219745 215143 361069 366381 392472 386776 237789 236908 294838 301241 337008 340309 4420840 4741902 6758689 6593663 1219023 1242940 327210 288852 306658 310264 360907 349276 345735 346773 232890 233299 740959 696320 1582059 1553643 482673 474893 701225 705075 889375 871269 926878 931599 968666 982692 953674 1060241 2250442 2363207 1432689 1150063 771183 763412 931696 924309 971321 991183 1015416 1022843 1131270 1139558 5139940 5387144 39.65 70.8 1
09:52:35 2024-01-24 707272 700316 220502 215108 360961 366932 392136 388083 242182 237310 295740 303281 337443 340309 4423995 4754402 6734365 6584230 1213799 1241517 322939 288766 310726 308248 363498 350332 344796 343370 233466 233752 732108 707746 1577238 1538925 481645 474190 701265 709268 889705 867041 927575 934248 969388 982620 949351 1063348 2241280 2348147 1424864 1162675 771734 760137 934345 928191 970631 984873 1018838 1026166 1140463 1135557 5163174 5389310 39.65 70.8 1
09:52:36 2024-01-24 704019 698314 219780 215173 361069 366417 391088 388047 242423 236577 294605 302115 337008 342234 4446359 4813543 6809730 6584209 1197403 1245081 325906 288350 310286 308354 360425 349133 345528 345476 231804 233531 735322 705350 1587712 1535655 483704 474893 698248 709074 894802 867041 923693 935388 975007 984613 944506 1054174 2247969 2344820 1405301 1165990 772280 755629 935674 931290 968530 982092 1010489 1029094 1142892 1139827 5185575 5398682 39.65 70.8 1
09:52:37 2024-01-24 712239 694349 220502 215104 358862 367520 392195 388047 238424 237597 296358 302840 337812 341300 4430407 4768317 6798648 6565473 1184693 1239722 327904 288301 309179 308354 360907 351429 344796 345199 232926 234252 726069 703713 1581306 1528627 479938 477792 698743 706111 893276 869926 923621 931599 977084 990492 944896 1052562 2235098 2352456 1415083 1170308 777802 756844 930998 931562 974980 979907 1007613 1024631 1147992 1143093 5248694 5393156 39.65 70.8 1
09:52:38 2024-01-24 710035 699831 219399 215812 358826 369014 390521 387650 239728 236072 296049 302536 336901 341058 4424342 4738657 6826624 6593608 1189769 1239722 324925 288766 308393 309325 360907 350297 342857 346518 233326 232131 730197 697316 1575122 1540017 481303 477828 701225 704041 894839 872504 923693 928228 974316 993295 950099 1050862 2234801 2369700 1322786 1156665 778357 762330 927704 926147 977749 982683 1006104 1019046 1138848 1143974 5222419 5383815 39.65 70.8 1
09:52:39 2024-01-24 702226 701198 219534 216874 359328 367188 393306 387831 239428 235602 296690 302997 336359 341196 4414540 4701529 6752021 6588907 1202562 1243044 323947 288554 308066 308424 359820 350086 343418 343440 232926 233333 729328 697316 1579643 1553643 482561 474559 701225 705075 886824 871269 927575 931599 969352 982728 956491 1060241 2250442 2363207 1432689 1149795 771182 763412 931696 924309 972554 991183 1015416 1020118 1131270 1141027 5141020 5392303 39.65 70.8 1
09:52:40 2024-01-24 707272 699676 220361 214988 360808 366789 394421 387831 238389 237501 295704 301864 336771 342477 4427152 4747057 6758475 6570163 1212669 1242435 323390 288757 310286 307852 362985 350050 345284 343440 233290 235712 732108 707746 1578368 1538925 482330 474893 702330 709771 888227 867041 927575 935593 969388 982620 950099 1061875 2244509 2347424 1426820 1162675 771731 760633 934345 928228 971321 982647 1016938 1026166 1139655 1133222 5166428 5389768 39.65 70.8 1
09:52:41 2024-01-24 704972 700199 220744 215965 360889 366381 391364 388083 242423 236542 295489 304740 336465 339759 4433367 4809417 6807973 6556122 1190461 1241517 325415 288856 310286 308103 363498 351177 342857 345512 233090 233333 730718 707240 1589967 1521578 481987 477864 700231 709771 894618 867041 922379 934248 974278 988324 945648 1054137 2236375 2354014 1378616 1171974 776693 758989 931696 931562 974980 981399 1007613 1027009 1146808 1146886 5240961 5397474 39.65 70.8 1
09:52:42 2024-01-24 708024 699300 219556 216293 358826 369014 390557 388011 238119 235777 296013 302431 337043 340716 4421240 4739759 6835950 6584268 1181324 1239722 326890 287590 310286 309254 360363 350898 344796 344921 231804 233531 729328 699712 1599511 1535150 479938 479083 697223 703507 898789 871269 919646 931599 977110 991892 945882 1046072 2233250 2350679 1422907 1159372 776693 758146 927704 931562 977749 986818 1008949 1022543 1146956 1146335 5235420 5389310 39.65 70.8 1
09:52:43 2024-01-24 710478 700361 220185 216301 358790 368074 392065 387939 242458 236662 295475 301548 338061 339210 4414540 4679695 6751725 6584209 1202567 1241517 323686 288766 309848 309289 360907 351429 345284 343440 233654 233171 740447 701209 1577602 1540017 479598 477419 704393 701979 891996 875640 926878 926221 971559 994694 954834 1053913 2241183 2363024 1372529 1153376 776693 765199 929015 925319 978911 989639 1013376 1016691 1137710 1141294 5196212 5388055 39.65 70.8 1
09:52:44 2024-01-24 703261 700057 219592 215104 361028 366274 390859 386196 238119 236943 295288 301206 337562 340309 4424032 4735148 6728577 6584209 1213649 1237930 326640 293664 308393 309325 362985 348995 345284 344439 233819 232096 742689 700314 1605982 1547041 482673 476340 704892 710275 887153 868044 928864 933585 965175 984186 953478 1059485 2241317 2354447 1460961 1159684 774990 764853 935674 924965 968530 987663 1015996 1025580 1134484 1136537 5131767 5385467 39.65 70.8 1
09:52:45 2024-01-24 701267 700935 220365 215173 360444 364734 390311 390278 237538 236542 295740 302643 336029 342170 4423892 4783586 6770672 6565478 1199922 1241517 328136 287945 311166 308389 362681 350332 344416 345996 232563 233531 736731 704339 1596639 1535655 483704 475969 699239 709074 892643 866426 925010 937416 975007 984613 945882 1056430 2247857 2346335 1376697 1165990 773943 759050 937005 933865 971247 984873 1010980 1029132 1143015 1143020 5177455 5394832 39.65 70.8 1
09:52:46 2024-01-24 712328 698305 220467 215777 358562 367556 390859 391382 242387 236542 296430 302096 337824 339759 4414540 4743701 6835950 6574567 1181287 1237930 326890 287873 310286 309254 360291 351073 344796 345179 232165 234217 741483 701709 1625136 1535150 479938 477011 698707 704005 897162 871232 921686 931599 977765 993989 948112 1055224 2238630 2355608 1415083 1169318 779022 758511 930998 934211 976363 984081 1007426 1023062 1151289 1146335 5263744 5389310 39.65 70.8 1
09:52:48 2024-01-24 715108 701343 220088 216073 359874 368888 391917 387578 238119 236542 296401 303068 338025 340333 4421164 4724779 6826624 6584231 1188863 1241444 326890 288757 309083 309909 360871 351393 344796 347528 232890 233299 740447 698313 1588096 1540017 481987 479763 701225 705305 894618 875019 924206 931603 978651 995400 951939 1050787 2244921 2377531 1422907 1159140 778912 761178 927658 930865 979834 982683 1006104 1021235 1140948 1148094 5226149 5383777 39.55 70.8 1
09:52:49 2024-01-24 705891 700321 220242 216201 358179 365246 391444 387975 242727 236142 297063 302643 337008 341821 4417773 4675106 6723821 6584231 1203525 1240710 323651 288982 309775 308354 360907 351465 345284 344403 233618 232940 734888 701209 1579410 1538983 479938 479735 703859 705575 895075 874466 928864 930278 972064 996072 955401 1055813 2244921 2377454 1415083 1153827 780062 767495 927666 924763 980530 993275 1011931 1021235 1137162 1144712 5220477 5383777 39.65 70.8 1
09:52:50 2024-01-24 702988 701315 219517 216078 360417 365282 392472 387939 238153 236142 295704 302080 336465 340309 4423995 4727313 6772274 6602988 1208617 1241480 325117 288766 308357 310193 360907 349240 345772 344921 232890 233496 739021 698313 1623325 1552540 485083 478404 705184 709074 893203 871982 928976 933474 971311 989772 955666 1061831 2247708 2367488 1426820 1153376 771107 765038 937027 924965 972011 989747 1015416 1024972 1131270 1137303 5111504 5383777 39.65 70.8 1
09:52:51 2024-01-24 703261 699567 220467 215104 359869 366417 392065 390278 242352 237274 296178 303068 337008 341304 4427152 4746782 6747777 6565473 1208500 1243926 323877 288757 309890 310811 362948 350332 346261 343094 232563 233531 736731 708395 1585194 1542276 482673 478404 704219 710127 890628 869197 929473 936907 969352 982620 950890 1064643 2242838 2352744 1424864 1163004 773390 763412 935674 926280 968530 982647 1019114 1024594 1133837 1133222 5140945 5379308 39.65 70.8 1
09:52:52 2024-01-24 701267 694304 220431 215773 360412 364990 392021 390278 242352 236542 295740 303494 335994 341857 4427152 4792965 6789323 6584231 1197426 1240564 326890 288757 310676 309254 360907 348959 344796 348742 232043 235907 733912 706363 1583270 1539520 482673 477726 700917 708005 893166 869507 926330 935577 976156 983345 947187 1057241 2248125 2340600 1401650 1162675 771221 756698 937005 930865 968530 984177 1015416 1029094 1143704 1138107 5164316 5394832 39.65 70.8 1
09:52:53 2024-01-24 710487 699794 220423 215070 361060 368333 392472 388047 242592 238010 295460 303068 338061 340612 4427152 4770569 6798648 6556095 1191468 1240601 325380 288852 309703 308072 363866 351213 344651 346340 232747 233427 739550 707746 1591158 1527206 482673 477647 701225 709771 894544 868742 924206 935577 975656 991192 948824 1057183 2242776 2357354 1339736 1171974 776693 758952 933682 931562 975174 982092 1010489 1029094 1145482 1143561 5192260 5393156 39.65 70.8 1
09:52:54 2024-01-24 709289 698277 219780 216108 359296 367226 391364 390830 237920 235777 296401 301662 338025 341075 4420840 4724779 6830236 6570163 1181250 1240710 328136 288541 311094 308107 360799 351285 344760 345334 232911 236379 729328 706735 1588458 1528627 479938 477828 700084 708042 896710 869926 923693 932930 977740 991192 944469 1051028 2238279 2349814 1384373 1168645 778912 756176 931659 934211 976363 982092 1007613 1024594 1151289 1145523 5248694 5389310 39.65 70.8 1
09:52:55 2024-01-24 711783 698305 219889 216108 359838 368074 391364 387357 238119 236507 296192 302855 337043 340129 4417773 4725208 6798648 6593608 1202567 1241138 325239 288721 308683 310086 360726 352580 345247 346862 232492 233461 734888 696320 1583790 1566042 481987 477347 700231 704005 896940 875529 925358 928886 978494 993998 952801 1051209 2244370 2351481 1424864 1159335 776140 758379 929020 931562 980567 982719 1006104 1020118 1142979 1151420 5205591 5383777 39.65 70.8 1
09:52:56 2024-01-24 710300 699300 220084 215742 357676 366381 391754 387939 242458 236507 296430 300738 338571 340273 4420840 4675106 6772955 6593663 1198296 1241138 327210 288797 309120 310051 360907 350826 342821 346482 233290 234652 734463 698313 1575830 1540017 481303 481663 705221 706111 892084 873779 926878 931599 973626 991670 954155 1047597 2242776 2377454 1339736 1156665 778912 765309 927073 926147 980567 991183 1008232 1021964 1140463 1146335 5216750 5379938 39.65 70.8 1
09:52:57 2024-01-24 702993 699064 219062 216444 359874 365282 392472 388011 238153 235578 295740 303494 336771 341340 4420840 4688375 6762502 6593663 1206827 1242903 323912 288766 309812 308389 360327 351429 346505 343370 233218 233496 754520 699712 1597363 1540017 479938 474893 703859 705049 891364 875019 930292 926221 969388 990400 954155 1059565 2241242 2352744 1358746 1148392 774483 762871 930338 922047 974980 991183 1013177 1019016 1134484 1142284 5185456 5383777 39.65 70.8 1
09:52:58 2024-01-24 703988 699822 220088 215091 361033 365317 392472 386740 242493 237073 296325 301206 337008 340309 4417980 4736963 6776423 6612527 1207728 1239685 325380 288504 309447 310193 360255 349240 343418 344921 233003 233033 738140 698313 1601776 1549237 484011 476304 705391 710275 891004 871196 930191 934248 966577 982728 955703 1059499 2248193 2368240 1428776 1154197 773943 765581 935674 924309 971321 991146 1016938 1024631 1132875 1138180 5137535 5383777 39.65 70.8 1
09:52:59 2024-01-24 700796 698268 220502 215134 360961 366381 392065 390830 242352 237274 295740 303068 337516 344504 4427440 4746846 6734812 6565473 1213686 1244161 323390 288757 310286 308068 363316 350225 344796 343370 233819 233496 739550 707240 1597452 1538925 481987 474929 701761 711789 891004 867041 929630 935352 969388 982620 950099 1062668 2247210 2350679 1424864 1162675 772280 760639 934345 928886 971321 982647 1019841 1027629 1141810 1135661 5154638 5383777 39.65 70.8 1
09:53:00 2024-01-24 704256 698277 220431 216078 361069 367226 391364 388047 242529 237028 296149 304954 336759 342307 4427322 4792132 6789664 6574852 1196671 1242479 327366 288413 310286 308354 360907 349276 343383 347040 232563 233461 735322 703713 1609922 1536213 484048 476903 699239 710275 893276 867041 925670 937379 975007 984186 946552 1056945 2244370 2342261 1426820 1165774 772280 756735 937027 931562 968530 984873 1010980 1029094 1143704 1142284 5173449 5387149 39.65 70.8 1
09:53:01 2024-01-24 710487 698015 221156 215100 358817 368377 392290 387722 238283 237904 296286 301618 337883 341542 4430412 4781065 6801252 6565112 1193981 1237930 325415 288757 310286 308389 363498 349240 342821 346482 232563 233496 727417 706735 1591720 1530797 484048 477755 699239 710275 897384 867041 923693 937416 977110 982620 947223 1056430 2244370 2349814 1428776 1165990 774483 757879 937005 931562 971321 984873 1011209 1028516 1144634 1143093 5182855 5389310 39.65 70.8 1
09:53:02 2024-01-24 710487 699941 220176 216727 358504 367377 392472 391033 239596 236201 297108 301263 336866 341542 4418075 4742136 6779997 6556132 1187241 1240330 325415 288648 310946 310592 360907 351393 344796 345163 232926 233856 734336 705222 1582136 1530797 479938 477792 699239 707149 894581 870962 923433 931599 975656 991192 947706 1053349 2238001 2357354 1374778 1171700 777829 758989 931696 931562 974980 982092 1007613 1026166 1149620 1143093 5235548 5395290 39.55 70.8 1
09:53:03 2024-01-24 709289 700208 219982 216340 358674 367341 391285 390997 239764 236367 296401 302219 337008 339998 4423995 4729385 6826624 6584209 1188825 1239413 327384 288445 310456 310228 360327 350332 344796 345996 231804 234652 738140 698313 1589458 1535655 481303 477011 700456 705049 897528 875019 922342 928923 975656 993295 952124 1051106 2242776 2357354 1424864 1157651 776693 758290 929020 930241 977749 988315 1006104 1019845 1142892 1148943 5230332 5397474 39.65 70.8 1
09:53:04 2024-01-24 710376 701198 220074 216270 358571 368189 391444 387939 242423 237302 295596 302148 338536 340237 4408519 4685630 6772274 6579535 1200847 1237930 323425 288937 309083 309723 360907 353193 342821 346518 233290 233136 737205 698313 1580837 1540017 481987 477900 704357 706148 894913 875019 924868 928844 974316 991706 953366 1049125 2242776 2377454 1378616 1156665 778912 762800 927073 927497 981961 990483 1009049 1021964 1142534 1149478 5216555 5376898 39.65 70.8 1
09:53:05 2024-01-24 703465 701202 219062 216448 360961 368230 390585 387722 238153 235578 295525 303387 336771 343488 4414540 4703811 6723858 6593663 1205141 1240637 324401 288577 310286 308076 359784 350332 344381 344957 233290 233496 739550 696320 1592243 1549237 484048 478404 702330 707149 892267 871232 928932 933975 972211 988360 955740 1060327 2253643 2356262 1434645 1150100 772280 764929 932991 926280 972183 994685 1020657 1024698 1132801 1139717 5146366 5383777 39.65 70.8 1
09:53:06 2024-01-24 707235 701198 220506 215565 360961 366897 392065 388011 242147 237763 295561 303068 337788 340273 4414540 4738657 6704554 6565478 1209724 1241480 322939 288856 310286 308319 362985 350297 345284 343405 233326 233496 733498 706735 1584019 1540017 482673 477047 703895 710275 891635 867041 930329 935388 970798 982728 950099 1063047 2247564 2364928 1426820 1162675 773931 761251 936968 931468 973090 987663 1019766 1026016 1140948 1137130 5169756 5384937 39.65 70.8 1
09:53:07 2024-01-24 703992 698277 220277 215139 360997 367188 391845 390278 242458 236577 295596 302536 335994 340344 4417689 4798918 6821543 6574852 1197426 1240637 327136 288350 308974 308389 360907 348959 345284 346239 232527 233531 735322 704719 1576353 1537333 483285 474524 699239 708226 894839 868695 927631 935352 975007 983490 945882 1060316 2244509 2338941 1432689 1166607 773323 759430 938338 931452 968530 984763 1016273 1025979 1143704 1139827 5162946 5394921 39.65 70.8 1
09:53:08 2024-01-24 710482 699179 220326 214877 359910 368369 392195 388011 242387 237642 294605 302219 338334 341242 4421240 4780685 6798648 6560791 1193170 1241517 324925 288761 310067 308103 363754 351145 342821 345476 232926 233496 733498 708395 1601577 1524821 483360 477864 700728 711098 896258 867041 923693 935388 975693 990224 948641 1056430 2243326 2360638 1374778 1172659 778357 760670 933645 933165 976823 984873 1011931 1029132 1146330 1146298 5201666 5385467 39.65 70.8 1
09:53:09 2024-01-24 709480 699526 220088 216465 359869 367226 391088 390278 237755 235777 296681 300952 337043 340034 4414622 4729385 6817299 6584231 1187127 1237930 326890 288757 309083 310264 360617 350862 342857 346553 232926 232812 743227 697316 1578837 1538925 481987 477900 701225 705075 897384 875019 923693 928923 974242 993284 955720 1050478 2246257 2358168 1424864 1161013 777802 760670 928986 931562 977749 989784 1009028 1025036 1139713 1148943 5214970 5383815 39.65 70.8 1
09:53:10 2024-01-24 708474 699831 220088 215173 358493 366417 392065 388011 242493 236577 296466 301302 337552 341064 4411198 4655205 6752860 6579535 1200847 1237930 323686 289023 309374 308424 360907 351501 345284 344403 234019 233496 742175 699712 1581908 1540017 479938 477792 705221 703507 893534 876261 928201 930278 975882 995963 956872 1057862 2246257 2376771 1396235 1155019 777802 763953 927459 927427 979834 991183 1013139 1022041 1140948 1143093 5197953 5376101 39.65 70.8 1
09:53:11 2024-01-24 701961 699831 219745 215173 361033 365317 390311 386196 237755 236542 295496 301275 336771 340309 4411475 4725516 6743087 6584209 1208500 1237930 324890 288757 308393 310264 360907 349276 345528 344403 232926 233333 740959 697814 1619510 1548965 484048 474929 704393 709074 893923 873844 931595 934211 971311 989772 960283 1063235 2253643 2363207 1430732 1153376 773943 765038 934345 924309 974980 992475 1016938 1024594 1131270 1139863 5121182 5377792 39.65 70.8 1
09:53:13 2024-01-24 705189 698305 220502 215139 360453 366968 392100 388047 242352 237310 296192 303068 337043 341039 4411677 4734947 6724045 6574826 1217160 1237930 323947 293700 308393 309289 362948 349312 345528 345199 233819 232557 739947 701317 1585424 1544848 484737 479763 706727 710054 890754 870743 931505 937597 970622 987672 954834 1059573 2252042 2363088 1426820 1159335 772880 764274 937005 924965 970631 988351 1016901 1026128 1133837 1139827 5141560 5377792 39.65 70.8 1
09:53:14 2024-01-24 700512 698277 220886 215139 360707 364698 390585 390278 242013 237065 295776 303068 336500 342411 4408521 4738657 6714141 6556113 1202970 1240601 323912 288852 310945 308103 360907 351653 344796 344403 234019 233496 740959 706363 1579303 1542534 484048 476903 705281 712258 890628 870743 932131 935352 968703 982692 953674 1064793 2247564 2356262 1428776 1161622 773931 763412 936339 925455 972702 982719 1019114 1026128 1134676 1140990 5139940 5381628 39.65 70.8 1
09:53:15 2024-01-24 701961 698277 220467 215139 360163 365282 390585 390278 242387 236577 295776 302855 335994 342375 4414540 4762877 6733370 6565478 1203157 1241517 325380 288987 311166 308354 360907 350332 346469 346737 233367 234009 735322 707746 1585646 1539520 483704 479083 706225 711715 891635 867041 932355 938166 971237 982692 954155 1063462 2249729 2356830 1426820 1161022 773943 764468 937005 926147 971321 982719 1019841 1026166 1137126 1136537 5150958 5379938 39.65 70.8 1
09:53:16 2024-01-24 701961 694309 220246 215139 360163 364187 391917 390278 242048 236970 296192 303068 336029 342134 4414836 4758035 6752021 6565473 1202487 1240601 324925 288350 311166 308142 362767 352469 346714 346283 234442 233427 742368 707240 1574812 1541437 484048 477719 705391 710275 889705 869396 933632 935352 969388 982692 955327 1059978 2247247 2363207 1428776 1159372 774483 763412 936339 924800 971321 982719 1019114 1026128 1133873 1141156 5141560 5376101 39.65 70.8 1
09:53:17 2024-01-24 699963 694309 220123 215139 359910 364734 391917 390830 242218 236577 295596 302643 336029 342145 4408521 4724779 6714831 6565478 1206628 1242792 324766 288649 309995 308107 363975 349942 345247 344332 233875 235712 733498 706363 1582990 1540017 482330 476711 704683 710275 886787 867041 931691 936796 971311 982692 952801 1063462 2244370 2359860 1424864 1159372 773931 762837 935674 926184 971321 982683 1019841 1026166 1139655 1134860 5154638 5379938 39.65 70.8 1
09:53:18 2024-01-24 701961 694304 219960 215143 360707 365282 391088 388083 242423 236296 295776 302115 336500 340344 4408519 4774207 6762352 6560120 1206865 1242479 324911 288721 311129 308213 363461 349660 345491 345758 233839 232777 733498 705726 1574602 1543631 484328 476340 704393 710275 889705 869507 931691 933991 966613 982656 953674 1060316 2244509 2354447 1424864 1156665 772280 763412 935674 924965 971709 982719 1016938 1024631 1133873 1141027 5122499 5377792 39.65 70.8 1
09:53:19 2024-01-24 699963 694313 220277 215139 359874 364698 391917 390278 242013 236542 295525 303068 335994 342217 4411475 4762725 6723942 6574798 1203231 1241101 324875 288649 311056 308178 362840 350261 345528 343334 233254 235712 740053 707746 1570909 1538426 482673 476975 705221 710275 889669 867041 931654 932930 966540 984882 952801 1063047 2244370 2360701 1424864 1161848 774483 762837 936339 926147 970594 982611 1019841 1026128 1137126 1134824 5150717 5374399 39.65 70.8 1
09:53:20 2024-01-24 699963 694277 220079 215104 360925 364698 391364 388011 242352 236342 295596 302536 334984 340273 4411475 4783586 6791820 6565365 1196584 1242903 325730 287837 311166 308354 360907 349768 346714 344886 232456 234182 728275 705726 1576353 1539246 482673 477050 701225 709231 891989 869507 926183 933955 975007 984882 952087 1059185 2247564 2338941 1362378 1162675 771734 758379 937005 930205 968530 984873 1016901 1029094 1143704 1140878 5154638 5383777 39.65 70.8 1
09:53:21 2024-01-24 706989 698232 220088 215100 360961 367520 391364 387975 242387 237239 294766 303494 337043 338946 4424533 4797827 6790638 6565365 1195720 1239413 326890 288427 309995 309042 360871 349204 344796 345925 231804 236343 735322 703713 1571764 1537333 483360 477050 699239 708152 892606 868695 926183 937597 976391 984882 947223 1061906 2249164 2337283 1432689 1165990 771734 757788 938338 931562 968530 984873 1013898 1029094 1143704 1142248 5164044 5383777 39.65 70.8 1
09:53:22 2024-01-24 710806 698232 220851 214851 360417 368628 392472 388011 242317 237642 295740 302643 338025 339097 4411488 4786863 6801101 6556095 1196584 1242940 325871 288757 310286 309254 360907 349133 344760 346482 232328 233531 738140 703713 1623931 1538653 484048 477828 700728 712295 897199 867041 923693 938043 978494 982692 950025 1057183 2244370 2351481 1413126 1168485 776140 758415 937005 933548 973525 984873 1010943 1031336 1146293 1144709 5182855 5383777 39.65 70.8 1
09:53:23 2024-01-24 711313 694313 219750 216073 358755 367485 392472 391382 242387 236827 297266 302287 337232 342440 4421286 4743752 6781802 6556095 1191468 1241175 325344 288649 309484 308354 363461 350826 342821 345961 232890 233136 739550 707746 1580807 1525904 483360 477828 700728 710275 898660 867041 923693 936796 975656 988288 948605 1054137 2244370 2353977 1339736 1171974 776693 760596 931696 931562 974943 982787 1011931 1029866 1146293 1144712 5188554 5383777 39.65 70.8 1
09:53:24 2024-01-24 709289 698241 220176 216444 358790 366932 391699 390576 239693 236558 297201 302961 336866 341579 4408433 4729385 6820739 6556095 1182089 1240293 324890 288757 311606 308283 360907 353193 342857 345441 232527 233461 739550 707240 1572360 1525632 482673 477828 701225 710275 897528 869507 923693 935352 975693 991155 948605 1052302 2239983 2354014 1417039 1171974 777802 759405 931696 931562 977749 982787 1010489 1028361 1145445 1146335 5185575 5383777 39.65 70.8 1
09:53:25 2024-01-24 709289 694273 219995 216874 359044 369276 391845 390097 239428 235672 296703 302253 336866 342241 4408519 4725440 6780645 6546716 1188014 1235898 324890 288757 310286 308103 364011 350826 342821 345441 232890 234386 742368 707746 1598965 1525904 482673 477828 701225 710275 897066 867041 923693 936928 975656 989757 947223 1052227 2241183 2357354 1380535 1171974 777802 760019 931696 931562 974980 982787 1010489 1029094 1146293 1144712 5212828 5381082 39.65 70.8 1
09:53:26 2024-01-24 710029 701198 219713 216646 359694 367341 391255 387867 240100 237468 296268 302643 336972 340273 4411716 4720112 6826624 6574852 1184623 1239413 326855 287873 310286 309254 360835 350332 344796 344921 231804 234252 738624 701209 1613654 1530797 480961 477755 699239 705039 898873 873742 923693 931599 979916 993998 949988 1047597 2234801 2356679 1424864 1163503 778424 756107 929020 934211 980530 986964 1010489 1023099 1149657 1147247 5244528 5395763 39.65 70.8 1
09:53:27 2024-01-24 714535 700204 219947 216305 360237 370289 394141 387285 237755 236542 295740 302643 338524 340501 4411475 4688450 6779997 6574852 1199915 1241175 324627 288987 308829 309976 360907 350297 342821 346482 233290 232777 735834 697316 1579410 1540017 482330 481127 704393 707651 893350 873779 926878 931599 975007 991706 955513 1054100 2242776 2379141 1318913 1156665 780025 765309 927732 928850 981961 991183 1008953 1020081 1140463 1149478 5207123 5376898 39.65 70.8 1
09:53:28 2024-01-24 702166 700687 219569 216409 360925 366381 390859 387939 240437 235896 296156 303494 336465 341304 4411901 4648120 6733370 6565473 1203421 1239413 323390 288757 309301 309289 360907 351465 345284 343405 233290 233496 743778 699813 1581628 1540017 479938 477047 704892 704005 894168 876261 928932 928886 972248 991634 953674 1059485 2244370 2372401 1381773 1155019 777802 765013 930338 926939 977749 991183 1016198 1022041 1140837 1142983 5191631 5367465 39.65 70.8 1
09:53:29 2024-01-24 701258 699291 219026 216108 360708 366668 392472 387321 238119 235812 295245 304348 336689 340309 4405188 4701732 6742696 6588907 1203269 1239685 324401 288757 309775 310264 360291 350050 345772 344403 232703 233461 739550 697316 1616909 1549237 483704 475933 703220 706075 889375 873779 930254 931599 972174 988324 957848 1060290 2253369 2363207 1426820 1150063 772280 764495 933682 927389 976128 996097 1019453 1024848 1133605 1143634 5146366 5374399 39.65 70.8 1
09:53:30 2024-01-24 704150 700930 220396 215074 360417 366381 392065 387795 238424 237073 295704 303068 336736 340034 4405363 4715292 6714720 6574852 1209963 1239413 324925 288757 308393 310228 362464 348959 345772 344886 232855 233136 729328 697316 1578530 1549237 484048 476304 705391 709771 892267 871232 930254 934248 970835 989489 957811 1061875 2253643 2369921 1430732 1155019 773943 765433 936968 927324 974048 992475 1016789 1027819 1134373 1142248 5111804 5374399 39.65 70.8 1
09:53:31 2024-01-24 702180 698277 220467 215639 360731 366381 392065 390278 238424 237239 295704 303017 337008 340273 4405250 4728407 6696069 6555526 1212557 1241175 325120 288757 308357 309976 360907 348714 344796 346737 232890 233333 732108 696818 1595395 1549237 484463 474929 704357 708189 892267 871232 930292 934248 970835 988324 956454 1062952 2247745 2369931 1428776 1153864 772487 765544 934308 924928 974048 992402 1019182 1024556 1131270 1139790 5117120 5365977 39.65 70.8 1
09:53:32 2024-01-24 704757 699300 220467 215031 360707 366088 392065 387939 238424 237274 295181 303068 336771 339759 4411791 4725554 6704591 6574599 1208500 1241175 324925 288757 310031 309077 360291 349312 343383 345163 232926 233171 739550 698313 1589576 1549237 484048 475969 704393 710275 889375 870579 929593 934248 970111 988324 955740 1063122 2254273 2367414 1432689 1153902 772837 765507 936968 924891 972702 990447 1018388 1026091 1134138 1139790 5111654 5374399 39.65 70.8 1
09:53:33 2024-01-24 701262 694313 220431 215134 360707 365353 392065 390278 242387 236542 295776 303068 337008 341340 4405363 4728981 6696069 6556095 1215422 1240710 324401 293664 308357 310482 362948 349240 345284 344921 233254 232062 739947 700314 1582669 1544397 483360 478404 705391 710275 889669 869507 931691 934653 968410 987562 955364 1064515 2247857 2361324 1426820 1160181 773943 763924 937027 926939 971321 990464 1019841 1026091 1133837 1136537 5137890 5376101 39.65 70.8 1
09:53:34 2024-01-24 700990 694304 220088 215104 359874 364990 392195 390562 242317 236507 295740 302643 335019 341340 4408432 4738524 6733370 6556095 1199885 1240710 323877 288554 310726 309029 360907 350332 345772 343370 232563 233496 735765 706735 1577814 1537834 482673 474893 701225 709771 893534 869490 931595 938871 975861 987672 949915 1066316 2247857 2344395 1354363 1162675 771183 760100 939667 931562 968530 982647 1019114 1028982 1143704 1138144 5147282 5376101 39.65 70.8 1
09:53:35 2024-01-24 705253 698232 220088 216286 361069 367520 391364 388047 242387 236542 294623 301275 337008 340612 4411475 4787482 6796392 6560791 1194074 1242479 325906 288355 310286 308389 360907 348749 345284 346518 232328 233531 733498 703212 1591908 1536213 484392 476903 699921 712113 898307 869396 928314 939576 977777 984809 950287 1063717 2247969 2338941 1392469 1166607 772214 757806 938214 931562 970283 982719 1016938 1029094 1142979 1139827 5155944 5383777 39.65 70.8 1
09:53:36 2024-01-24 710220 694309 220088 214890 361069 368369 391641 388047 242352 237274 295253 302643 337008 340612 4405188 4743368 6779997 6546716 1189769 1239685 324890 288648 310286 307887 362948 350332 342857 345476 232890 233136 728807 707746 1565415 1528569 482599 481811 702683 710164 897051 870743 930004 936907 981952 991192 946589 1054174 2238759 2359027 1378616 1171140 777802 761068 933409 931562 976363 982787 1010489 1028478 1149620 1144712 5220477 5379938 39.65 70.8 1
09:53:37 2024-01-24 706359 698830 219407 216073 359580 366932 390812 388011 237755 235777 296164 302643 337008 339246 4399061 4719839 6817299 6574852 1187165 1237659 325941 288757 309338 310264 360871 351109 344796 347040 232527 234652 740447 698313 1569863 1539520 482330 477611 701189 706555 899901 875879 923693 930278 977838 993998 955183 1049162 2241183 2354014 1426820 1161574 777802 756771 929020 931562 979609 982719 1007613 1023099 1145482 1148058 5214970 5376101 39.65 70.8 1
09:53:39 2024-01-24 710487 699300 219745 215773 359865 368628 391802 387939 242387 236142 295610 301302 338571 341432 4402109 4682302 6761346 6574852 1199060 1239413 324890 288757 309798 309794 360907 352691 345455 347349 232803 234652 744443 697316 1570866 1539520 482673 477611 702411 706038 899150 876261 923693 932266 979861 993998 952801 1050281 2248775 2357354 1426820 1159335 777247 761214 930338 931562 977749 988351 1007613 1022825 1143704 1151420 5208559 5379938 39.65 70.8 1
09:53:40 2024-01-24 710487 700325 219745 215773 358781 368664 392065 387939 242423 236342 295740 301513 337788 339759 4405363 4676098 6752710 6570163 1197379 1239140 324890 288541 308248 309980 360654 351140 342785 346898 233511 233033 744617 698313 1581194 1541711 481987 477864 701225 705075 898586 875915 924792 930938 975656 996814 954358 1049497 2244770 2359027 1418995 1159099 777272 761178 930338 931562 977749 988315 1007613 1021607 1142892 1148979 5205591 5375457 39.65 70.8 1
09:53:41 2024-01-24 706359 698314 220088 215139 358206 366381 391873 387975 242352 236542 296681 301302 337008 342927 4405250 4655205 6751746 6570163 1200842 1240710 326504 288541 309375 309869 360799 350754 342785 346898 233111 234652 746007 698313 1588354 1538925 482673 480349 705221 706111 894839 875019 928864 931599 975007 991706 955513 1053349 2240357 2378460 1376697 1156665 778912 764495 927732 928191 981961 991183 1010489 1022371 1140463 1145627 5206527 5366736 39.65 70.9 1
09:53:42 2024-01-24 703261 698277 219938 216409 358746 365282 390823 387975 242387 235120 297135 302643 335958 341376 4402109 4646906 6733100 6574662 1200842 1239339 324819 288824 309192 309834 360799 350718 344493 347004 233290 232096 735834 697316 1579851 1543300 482673 480639 704393 707149 893166 875989 926878 931599 975007 991742 954358 1051028 2237964 2372401 1322963 1159335 778912 762871 929020 930241 980567 989784 1007613 1022843 1142082 1148943 5213027 5375457 39.65 70.8 1
09:53:43 2024-01-24 703261 694304 219780 216444 358210 364734 393205 387939 242387 235050 296430 303068 335958 341340 4411829 4648270 6753812 6574825 1201729 1241138 324911 288685 308320 309254 360907 351109 342857 345441 233696 232777 736278 698313 1575647 1540017 481303 477900 706187 706111 891341 875640 927575 928923 974045 991742 955062 1057183 2242776 2372401 1415083 1153376 778357 764495 928361 926147 981264 992584 1011017 1020155 1140463 1145523 5187527 5366736 39.65 70.8 1
09:53:44 2024-01-24 701267 694268 219097 216444 359910 365282 392472 387975 238119 235085 295740 302323 336500 341064 4399061 4660899 6743744 6574798 1201729 1240902 323877 288757 310067 309723 360726 351501 345504 344368 233290 233496 742368 700314 1581551 1540017 479938 477419 705391 704041 892267 875989 928789 928960 972248 991634 956724 1060241 2244370 2365686 1418917 1154744 777802 764495 930338 926147 978215 992584 1014694 1021235 1138811 1142287 5188554 5370566 39.65 70.8 1
09:53:45 2024-01-24 701267 700361 220088 215139 361024 366417 391252 385617 238119 236577 295496 301241 337079 341395 4405174 4708430 6743468 6584231 1206778 1239722 327673 289388 309726 310699 360581 349276 345772 345334 232926 233531 740959 696320 1593713 1549237 484011 476304 705121 708189 889375 873779 931654 934248 972211 990492 957885 1061119 2251335 2363207 1432689 1150100 772280 765581 935674 924837 974980 993989 1018388 1025853 1134484 1142284 5138115 5376101 39.65 70.8 1
09:53:46 2024-01-24 702226 698314 220506 215139 360698 366417 392100 388011 242147 237310 295740 303351 336759 341469 4408443 4715216 6714720 6579424 1214478 1240902 324663 288757 306261 310593 360907 348959 344381 345441 233290 232096 741318 698313 1585424 1547041 484048 477419 705891 710275 886787 869926 933019 934653 970075 982692 956454 1060364 2259897 2366561 1426820 1156665 773931 765038 937005 925455 972397 990483 1016938 1026166 1135480 1141027 5111541 5366736 39.65 70.8 1
09:53:47 2024-01-24 700770 694304 220431 215139 360408 364990 392472 390025 239525 237028 296394 302534 335888 344920 4398910 4728791 6705394 6556113 1209183 1242057 323425 293484 310017 308389 363754 350086 345284 344921 234019 234652 742175 703713 1597592 1540017 483704 477755 705121 711789 889742 868659 933019 937416 969425 982692 954155 1064793 2250442 2363207 1426820 1161022 774483 762837 936885 927497 971321 988315 1021296 1028856 1137162 1137340 5125291 5366736 39.65 70.8 1
09:53:48 2024-01-24 700273 694340 220088 215173 360124 367188 392326 390888 239093 236968 296049 303494 336359 341953 4414622 4771635 6772086 6565478 1194121 1237930 326890 288017 310286 309037 360907 348714 343383 346518 232527 233496 735322 701709 1599737 1535655 484048 477828 700728 711789 897564 867041 925670 939485 977110 982764 949790 1058729 2239648 2349814 1424864 1165990 774483 758989 936339 934211 972147 982611 1011017 1032222 1145518 1143937 5166910 5376101 39.65 70.8 1
09:53:49 2024-01-24 712178 699175 220255 216236 358359 367413 392472 391346 238389 236437 297374 301618 337516 339495 4399061 4754553 6771880 6536775 1191468 1238533 325678 288445 309775 308389 362948 349240 342857 346518 232926 233752 736731 705726 1592788 1530797 484048 477828 700231 711284 895926 867041 925670 939539 977110 982728 948641 1058729 2244370 2348147 1415083 1165990 775587 759516 936339 931562 972702 982611 1010980 1032222 1146367 1142323 5175458 5392303 39.65 70.8 1
09:53:50 2024-01-24 710769 698221 220510 216340 358611 367341 392435 390721 237755 235861 296430 302643 337043 341506 4411791 4728943 6762389 6542047 1190618 1235898 325906 288757 310286 308389 363754 350332 344796 346239 232890 233333 739550 707746 1591694 1526190 484048 480264 701225 712295 898549 867041 925010 938117 978530 991192 950099 1057183 2238001 2357354 1341619 1171974 777802 760675 933682 931562 976823 984177 1011017 1027892 1146367 1146072 5189585 5388055 39.65 70.8 1
09:53:51 2024-01-24 711313 698216 220290 216305 358647 367520 392472 391106 242727 235847 297122 303068 337008 342167 4398872 4731927 6798648 6556113 1180447 1237017 325906 288012 311606 309758 359820 351393 344796 345441 231839 234719 737194 701209 1597657 1530797 480961 477828 699239 707186 898549 873779 923693 934926 981415 993998 948678 1054137 2241183 2349814 1422907 1164331 778912 758400 930338 935540 980567 982683 1011209 1028516 1153497 1150330 5235420 5386330 39.65 70.8 1
09:53:52 2024-01-24 714535 700280 220277 216108 360453 368968 393511 387630 237755 237100 296049 303281 338322 340260 4408521 4715406 6807597 6574890 1188863 1235898 326890 288852 309374 310264 360907 352190 345528 345996 231839 234054 736731 698313 1585825 1535383 481987 477755 700231 705075 899827 876261 923693 930278 978567 991670 953882 1051065 2244370 2357354 1428776 1159372 776693 760675 930375 931562 982548 991868 1009750 1025618 1146956 1155502 5207123 5377792 39.65 70.8 1
09:53:53 2024-01-24 710220 698314 220185 216305 358215 369276 391479 387975 239525 236437 296430 301548 337043 340309 4402109 4664381 6762427 6570163 1198296 1235898 324925 288757 309338 310264 360907 350332 342857 347076 233326 232131 732108 696320 1581194 1538925 482673 481127 704393 707186 894618 875640 925525 931599 973553 991778 954834 1052600 2244370 2378185 1332203 1156008 780025 764853 931700 932229 983284 991074 1010414 1024117 1141971 1151220 5205591 5361551 39.65 70.8 1
09:53:54 2024-01-24 702746 698273 220277 216966 359874 367188 390895 388083 237755 235120 296430 303494 336029 341376 4405477 4655128 6723821 6565478 1202661 1240637 323947 288856 310286 309758 360907 351537 343418 344439 233326 233531 732108 698716 1613496 1540017 481645 476340 704393 705075 893534 876261 933019 930938 972248 993998 955026 1063423 2241242 2356115 1360562 1152182 777780 765544 934308 929579 978948 993879 1018454 1022618 1137089 1145523 5185456 5374399 39.65 70.8 1
09:53:55 2024-01-24 702958 700180 220053 215143 361033 366381 393027 386740 238119 236542 295704 302080 337171 339998 4408395 4711208 6743012 6584231 1202933 1241175 324925 288761 310286 310228 360291 349768 344416 345441 233194 233299 739550 698313 1570516 1549237 484737 477347 706391 710275 894168 873123 932280 935315 972211 991192 959171 1063462 2260437 2371617 1432689 1155550 775115 767758 936968 927451 976823 993989 1021748 1028361 1136516 1143634 5126422 5379938 39.65 70.8 1
09:53:56 2024-01-24 703261 700861 221120 216039 360702 367485 392100 390278 238212 237274 296609 303494 337552 340752 4408395 4728407 6705394 6565473 1216013 1241175 323947 294151 308829 309289 364011 350014 345772 345441 233983 232062 734463 701820 1581236 1545494 484737 477719 706391 712295 891996 870542 935015 938080 971486 991026 959488 1066203 2254385 2367627 1430732 1162451 776160 765507 938338 925326 973393 990447 1022717 1029094 1137126 1142284 5141209 5374399 39.65 70.8 1
09:53:57 2024-01-24 700770 698232 220467 216073 360956 365246 393027 391106 237920 237239 296365 303281 336746 342375 4405363 4735769 6705394 6565473 1212669 1241480 323390 288757 311166 308354 363461 350014 345772 344368 234349 233496 743778 707746 1577615 1540017 483704 477383 704357 712295 892267 870125 935490 940915 975462 990473 954044 1066386 2252667 2358168 1426820 1162675 773943 762871 937005 932893 974085 988315 1019942 1028516 1143704 1137303 5145233 5374399 39.65 70.8 1
09:53:58 2024-01-24 703261 698015 220431 216073 361060 366381 391917 390278 239971 236908 296401 303027 335994 339759 4417773 4791105 6789323 6565473 1193233 1239413 328332 288554 311166 309289 363486 349276 345528 347004 232328 233496 741483 704339 1574941 1537834 485428 477755 701225 713666 896940 869359 928976 940672 979861 989502 951642 1063235 2247857 2342261 1438557 1166607 774434 760084 940212 935540 971321 987663 1016177 1030563 1145828 1143093 5141152 5383777 39.65 70.8 1
09:53:59 2024-01-24 709983 694304 220467 215070 360378 368628 392472 387975 242218 237843 295704 302643 338025 341690 4411475 4757314 6781802 6546716 1191468 1239413 328332 288757 310286 309289 363754 349768 344796 346761 233054 233531 738140 706735 1588117 1536793 486771 481127 702646 714322 899901 869507 927479 939968 980558 990473 948568 1058729 2241280 2352262 1415083 1165990 777272 760064 938338 935540 973393 982647 1013177 1030893 1146293 1144745 5173449 5383777 39.65 70.8 1
09:54:00 2024-01-24 710487 694268 221151 215738 358786 367520 392472 390830 238424 237274 296645 302219 338025 339246 4408395 4761721 6779997 6542047 1189769 1239413 325607 288757 309520 308389 364011 351393 342857 345996 232890 233496 729328 709413 1579498 1529657 484048 480458 702720 712621 899901 870743 925558 936678 979953 993027 950025 1056772 2241465 2359027 1337853 1174334 778912 761214 934345 933939 977749 984873 1010943 1031336 1149657 1146335 5192260 5376101 39.65 70.8 1
09:54:01 2024-01-24 708279 694304 219710 216448 359608 367190 391364 388047 238153 236142 296609 303017 337008 340273 4399061 4715444 6791499 6546716 1183849 1239413 325681 288757 311166 308319 362948 351393 345663 348312 232967 234043 739550 707746 1583066 1528074 485316 481513 703220 713270 900786 869507 926183 939448 982613 991892 950025 1059597 2237912 2357428 1341619 1172808 780025 761214 935674 934211 977749 984873 1013139 1029391 1148806 1144745 5181744 5385467 39.65 70.8 1
09:54:02 2024-01-24 709480 694304 220436 216418 359291 367520 390895 391936 237755 236507 296861 302643 337043 339759 4411475 4717544 6801252 6550720 1188037 1240293 325607 288757 309958 308142 364700 351213 345455 346375 233111 233427 739550 709413 1579834 1528569 483646 481319 703220 712295 900184 871944 926255 938007 979953 993729 949878 1053801 2241183 2360701 1413126 1173643 778912 761251 934345 935266 977749 984873 1013376 1031336 1151289 1144745 5205383 5383777 39.65 70.8 1
09:54:03 2024-01-24 707738 694313 219780 216444 360731 367485 391364 388047 238119 235812 297099 303031 337043 340309 4408395 4726024 6801252 6565473 1180409 1240710 328332 288541 312417 308283 360835 351321 345491 348669 233111 233880 739550 707746 1583171 1525904 482599 480603 704182 712295 899113 870579 926183 939576 979916 993998 948678 1053801 2234875 2360701 1418995 1173643 781139 761214 934345 934211 977749 984873 1010188 1031336 1152106 1145591 5227941 5376101 39.65 70.8 1
09:54:05 2024-01-24 707198 698277 219758 216413 359874 367485 391364 388011 238119 236142 296013 303068 337516 340273 4408633 4715444 6801252 6555626 1188788 1242020 325765 288685 310616 308248 364260 351249 344760 346340 233054 233496 739550 707746 1581808 1529657 484048 481319 701225 712295 902465 869310 926330 938117 980684 993998 950099 1060241 2244370 2357359 1380535 1173643 778912 761178 934345 935540 977056 984873 1013177 1030893 1149292 1145591 5170612 5383777 39.65 70.8 1
09:54:06 2024-01-24 710487 694304 220502 216444 359505 367556 390859 390830 242387 236507 297099 302431 337043 339246 4402109 4722667 6772955 6555646 1188863 1240256 328222 288649 309521 309617 364011 350297 342857 346518 233090 234043 739550 707746 1584393 1530797 485045 481028 703220 713307 900184 869507 924867 940819 979953 989757 950099 1056093 2247564 2352309 1378616 1169318 778386 760100 937549 933955 974980 982683 1015142 1032398 1147992 1145591 5173449 5379938 39.65 70.8 1
09:54:07 2024-01-24 710487 698010 220506 215773 358781 367520 390859 391382 242233 236908 296430 302219 337788 339759 4402109 4745186 6791650 6546500 1195840 1241101 326855 288757 309447 309758 363573 352190 346224 347004 232492 233891 736731 703713 1583546 1537834 485428 477792 701225 712295 898200 867394 927538 940819 978494 988324 950062 1057278 2250442 2347059 1318913 1165990 774483 758952 939545 936891 972147 982683 1015454 1032435 1145482 1144745 5164044 5383777 39.65 70.8 1
09:54:08 2024-01-24 710487 694349 221466 215773 359865 369184 392472 388047 242352 238045 297099 302219 338025 339210 4408521 4776766 6790638 6555933 1193943 1239413 325906 288504 310946 309254 363461 348959 344796 347563 233003 234370 727939 704719 1646252 1537834 485083 481355 701225 713307 900823 868659 924867 940819 981379 991192 952087 1061906 2247564 2354014 1341619 1171974 778386 760100 937549 933955 974980 982755 1015179 1032398 1149657 1146437 5175458 5379938 39.65 70.8 1
09:54:09 2024-01-24 710487 694047 220431 216478 359865 368074 390895 391936 237755 236342 297590 303068 338061 342477 4398834 4738711 6781577 6542047 1191379 1241444 325380 288852 312048 308354 363305 353417 345284 345476 233254 234019 739550 706697 1598112 1525904 481081 480639 701798 710275 899187 873123 926183 935388 979953 991440 949351 1057183 2238279 2359027 1415083 1171974 781139 760100 934345 936370 977749 982575 1010943 1030601 1153789 1147283 5229883 5370566 39.65 70.8 1
09:54:10 2024-01-24 707086 698277 219785 216409 360767 367485 391364 388011 238119 236296 297056 303102 336759 341579 4405477 4725554 6801252 6556095 1179570 1239413 327868 288721 309683 308389 360907 351465 344796 348212 233090 233496 740959 707746 1566355 1525904 484737 481319 701798 712295 900823 871196 927517 939448 981415 993998 950099 1053839 2244370 2360706 1413126 1174479 781139 761214 935674 934211 977749 982611 1013935 1030893 1150473 1145627 5178084 5376101 39.65 70.8 1
09:54:11 2024-01-24 709983 698010 220273 216409 358817 369276 393474 392344 239728 237028 297293 302572 337646 342551 4408484 4731927 6772955 6536657 1188863 1240293 325906 288757 310286 310011 364700 350826 342857 347040 233090 233496 740959 707746 1584582 1530797 485428 480639 701225 713307 900184 869507 924831 940819 980684 990492 950099 1056884 2247564 2354014 1382454 1169318 777802 760675 938214 935315 974980 982719 1014694 1032435 1150146 1145591 5179155 5385467 39.65 70.8 1
09:54:12 2024-01-24 710487 694304 220908 216913 361901 368377 393584 392490 239764 236933 297446 302501 337611 341542 4411475 4738342 6817299 6574843 1180409 1239413 325716 288757 309683 309289 360907 351465 345284 347719 233090 233531 730718 707240 1588096 1525904 482561 481355 702330 711789 898910 871232 927517 938117 981415 993998 948641 1059560 2233213 2360794 1422907 1172808 781579 761251 934345 935540 977749 984873 1011017 1032222 1152923 1147247 5192899 5381082 39.65 70.8 1
09:54:13 2024-01-24 710806 700696 220326 217013 359183 367413 393027 392176 238581 236402 297279 302359 338061 340273 4405363 4720112 6807973 6560791 1183007 1239413 325871 288757 309683 308389 362681 351465 345528 346482 233290 234252 738624 706363 1568649 1530797 481956 480639 701225 710275 900823 873779 926183 935352 979953 991404 949315 1056430 2234801 2357446 1418995 1171140 781139 760639 934345 937809 977749 982611 1010225 1030601 1155498 1148094 5237862 5391907 39.65 70.8 1
09:54:14 2024-01-24 708130 700208 220172 217316 360551 367377 392085 390278 238119 236177 297135 303280 337741 343393 4405188 4729019 6810751 6560791 1180409 1239685 326890 288350 309648 310264 360907 351429 345772 348742 233090 234252 735322 705726 1572509 1525904 482399 480639 701225 710275 900012 873779 927575 935352 979916 993998 948641 1056733 2238001 2353977 1418995 1170308 780862 758989 934345 935352 980567 982611 1011931 1029094 1153789 1150330 5244853 5376898 39.65 70.8 1
09:54:15 2024-01-24 712065 701193 220101 216444 360925 367520 392195 387975 240437 236968 296443 303494 337552 338258 4425142 4724409 6807973 6564932 1183007 1239413 326890 287909 309214 310011 360641 351429 345284 345961 231839 234614 737194 702323 1586747 1530797 481569 477900 700728 707687 901144 876261 924175 935352 983504 991476 949988 1052264 2241183 2354014 1424864 1165990 780582 758989 931696 937809 981264 982719 1013225 1028516 1155233 1151220 5225988 5386330 39.65 70.8 1
09:54:16 2024-01-24 712837 700316 220088 216263 360672 369488 392472 387903 237789 236542 296645 304512 338061 340129 4402109 4710840 6779997 6555818 1194838 1238533 325941 289023 309338 310735 360907 351145 342857 348349 233254 232812 742175 697316 1585714 1540017 482673 481695 704357 708189 898873 876261 926183 932922 978567 991778 953674 1057183 2244370 2380151 1330639 1159372 781579 764495 931696 932893 983284 996097 1013376 1027084 1146142 1152088 5207123 5366736 39.65 70.8 1
09:54:17 2024-01-24 706998 701198 220974 216409 358826 366417 392100 387673 238051 236577 297626 302431 337043 341893 4395878 4648593 6752021 6574852 1198397 1238533 324925 293664 309812 309945 360907 350862 342857 347599 233326 232777 731722 697316 1593545 1540017 483360 482072 705891 710003 897347 876261 930292 934248 976851 1000282 956454 1057183 2244770 2381595 1313366 1156665 782256 765433 931642 932893 983321 993916 1013376 1025580 1143630 1152854 5205591 5374399 39.65 70.8 1
09:54:18 2024-01-24 702993 698314 219780 216904 360129 366124 391479 388083 238119 235777 297345 301206 336536 342134 4402109 4656493 6733370 6570163 1200847 1237108 323651 293736 309848 308253 360907 351429 342857 345476 234184 233333 736278 698313 1584979 1540017 481303 481355 706391 708226 896747 876261 930292 931599 974930 1000282 958528 1058508 2244370 2380916 1422907 1158856 782256 765581 930313 930240 984720 996805 1016273 1025323 1143704 1148131 5197953 5362910 39.65 70.8 1
09:54:19 2024-01-24 702845 700216 219710 216444 361033 366381 390895 387781 238153 236507 295776 302149 336500 340860 4408432 4671041 6733370 6574852 1200847 1239413 323912 288757 310286 309719 360907 351537 343383 344403 233290 233496 732108 697814 1590344 1544397 482673 477047 704393 706148 893534 876261 933019 931599 974076 993998 956454 1062668 2254273 2369931 1355115 1150614 776693 764975 934309 930903 977676 991661 1016938 1023099 1140874 1145591 5169756 5368440 39.65 70.8 1
09:54:20 2024-01-24 702753 699328 220088 216205 361069 367485 390895 387357 237789 237274 295776 301275 337008 340309 4405188 4711916 6733100 6579535 1206516 1240710 324925 288987 310286 311206 360617 350050 344416 345996 233290 232847 733498 698313 1593704 1548308 485428 477950 704892 709268 894802 875019 933019 935352 975007 995400 963023 1066000 2257182 2367414 1438557 1151081 773943 767213 935691 927534 976363 991769 1022025 1026128 1133873 1144712 5130561 5366736 39.65 70.8 1
09:54:21 2024-01-24 705020 698314 220502 215108 361033 367520 392100 388011 242352 237274 295776 301241 337788 340344 4402049 4715292 6705394 6565478 1216291 1241517 323983 293700 309812 310011 361032 350332 343418 344921 234349 233496 731587 705726 1574786 1540017 484048 477828 706225 713307 893644 869926 935495 942256 976170 990347 956872 1066090 2250764 2367414 1430732 1162675 776693 764495 939273 931565 973525 991183 1023234 1032978 1141971 1138985 5135827 5366736 39.65 70.8 1
09:54:22 2024-01-24 701267 697996 220431 215773 360956 365317 391917 391106 242359 236943 296582 304240 336771 341376 4399373 4734818 6697495 6546747 1212669 1241517 323425 293664 311166 308424 361032 350862 346200 344439 234514 233531 733498 705726 1607953 1540017 484048 477864 705891 713196 894559 873844 935645 940004 974897 988215 955438 1067945 2250442 2356519 1428776 1164331 777272 763412 938214 931562 973598 989639 1021742 1029391 1142892 1136573 5135827 5362136 39.65 70.8 1
09:54:23 2024-01-24 700273 698659 220467 215173 360738 365282 393474 390830 242529 236577 296192 303113 336500 342411 4386493 4715985 6705119 6546716 1205674 1239413 323425 293529 309447 308389 363498 350368 345772 344957 234349 233496 733498 705222 1604382 1540017 485083 480786 708237 712147 893460 871982 934149 940915 972064 990473 955513 1068857 2248002 2368245 1432689 1162675 776693 764495 939674 930241 972183 990483 1021742 1029428 1142082 1138985 5137573 5365020 39.65 70.8 1
09:54:24 2024-01-24 700770 694268 220467 216078 360702 365317 392195 391382 242423 236908 296870 302781 336029 341376 4399061 4721888 6706928 6546215 1213804 1241517 323912 293700 310726 308389 364011 350368 346445 344403 234019 233496 739057 707378 1592069 1543906 485428 477719 706354 713307 893203 873844 935607 940915 972248 988360 955776 1065939 2261510 2363207 1428776 1163280 776693 765581 938879 930241 972147 991183 1021742 1030601 1138848 1139863 5141902 5362136 39.65 70.8 1
09:54:25 2024-01-24 700273 698024 220537 216108 360992 366417 394105 391382 242458 237109 296645 301206 337079 342447 4399061 4722206 6705394 6556113 1213686 1237930 323425 293691 309958 309325 361032 350368 343418 346737 234298 234652 749415 706363 1595396 1541711 485428 477683 709209 714322 893423 872468 932752 938154 974045 991046 956454 1065775 2252042 2370720 1430732 1161022 775587 765581 939940 929483 974289 991883 1021742 1029391 1138811 1143093 5126422 5366736 39.65 70.8 1
09:54:26 2024-01-24 701267 698051 220467 215773 360698 365317 391169 391382 242529 237109 297360 301206 337043 342411 4395836 4719839 6697495 6551419 1211805 1243316 323686 293250 311166 308424 363902 351177 346263 346737 234442 233230 732108 705350 1576570 1543906 485428 477611 707393 712801 892900 873844 935532 938043 972211 989793 957848 1064867 2247820 2362840 1430732 1161848 774483 764769 939545 927534 973598 992584 1020568 1030601 1137162 1143093 5113189 5359088 39.65 70.8 1
09:54:27 2024-01-24 700273 698051 220502 215807 360702 366124 393511 391382 242458 236943 296681 301206 337043 342447 4395836 4728407 6705394 6556095 1208212 1237967 327210 288613 311130 309042 363461 351001 346750 346773 234607 233392 739057 706363 1599070 1540017 483704 477864 707230 713196 893534 869926 933019 940152 976082 989793 952962 1068682 2244509 2351116 1430732 1162675 773943 763412 937942 931562 974980 989784 1021742 1030930 1143704 1138180 5126196 5356696 39.65 70.8 1
09:54:28 2024-01-24 701267 694034 220427 216073 360381 365246 392472 390830 237755 237109 296164 302890 335994 342375 4399373 4715321 6688063 6550932 1218111 1244251 327904 288685 308938 311029 362912 350153 346287 347756 233075 233880 733498 696320 1605441 1550516 485083 477047 704320 707651 894913 876261 934903 934248 975007 993998 959245 1059664 2253643 2363207 1415079 1149437 774483 764495 936339 928886 977749 991467 1021296 1025361 1137162 1145523 5139940 5357371 39.65 70.8 1
09:54:29 2024-01-24 703977 700325 220467 215143 361033 367485 392065 387939 242423 237808 295596 303494 338025 340273 4396028 4715406 6723821 6593572 1207827 1242940 325274 288721 310579 311203 360654 350682 344381 345405 233819 233531 740078 698826 1585914 1552540 485428 477755 707393 710201 894839 875019 933019 938080 976391 992593 959282 1064643 2256850 2369649 1434645 1155019 774483 765851 939545 926147 976363 991625 1021296 1025505 1133837 1143093 5111804 5370289 39.65 70.8 1
09:54:31 2024-01-24 702189 699526 221466 216145 360961 367520 392963 390830 242387 237310 297324 301206 337552 341028 4402109 4730089 6712631 6574825 1220136 1242940 325466 288685 309301 310664 362948 350050 346188 348212 233696 233531 734888 697316 1596465 1552727 484737 477047 704357 708189 894802 876261 933019 935577 975007 993998 959282 1063187 2257602 2363207 1392469 1151081 774483 764495 937005 928886 977749 997076 1021296 1024594 1137126 1142287 5141209 5370566 39.65 70.8 1
09:54:32 2024-01-24 703987 699300 220467 216078 361033 367520 392963 387939 242423 237843 296645 301241 337043 340309 4405188 4727490 6724987 6574255 1207733 1240293 324890 288766 310286 311890 360582 350189 344381 345476 233290 233136 731587 698313 1582142 1549237 484797 477755 707393 711789 893534 873779 933019 936715 974316 992593 959282 1064605 2253643 2370032 1434645 1155019 774483 765814 939545 926147 974980 993989 1021296 1028478 1134676 1143093 5113363 5366736 39.65 70.8 1
09:54:33 2024-01-24 701267 699531 221120 216227 360702 366968 392100 391382 242423 237642 297000 301241 337516 342062 4408521 4727313 6707716 6570163 1216291 1240601 326712 290903 310250 309289 363754 350332 346469 346375 234349 232777 740447 703713 1596737 1545578 485428 477828 707894 713307 893534 873807 935682 938080 974316 991192 959319 1066203 2252592 2362876 1430732 1158856 775587 765814 940916 928191 974980 991395 1020253 1030601 1137126 1144712 5113189 5370566 39.65 70.8 1
09:54:34 2024-01-24 701267 699563 221156 216258 360992 366417 392136 391382 242423 237310 297099 303316 337777 344504 4408206 4727313 6702561 6565189 1217323 1241480 325678 294237 309338 311064 364011 350297 343418 345996 234679 233496 739057 704719 1573781 1544397 484737 477864 708237 714322 893534 871232 935682 940819 974736 991192 957848 1069447 2247745 2361202 1430732 1162675 776160 765581 940607 930902 974980 992584 1022469 1029428 1140463 1143093 5111504 5358531 39.65 70.8 1
09:54:35 2024-01-24 701267 699032 220502 216078 360956 366417 392136 391164 239525 237561 297000 303351 336901 342267 4405477 4728662 6706928 6560791 1209925 1243365 328136 293736 309083 310228 363754 349276 346469 345996 234019 232777 745431 700314 1619445 1549237 485083 477828 707393 712295 889412 875019 935682 938080 972248 991192 957848 1063500 2253643 2366377 1430732 1161848 776140 765851 939545 928191 974252 992584 1020568 1030601 1137162 1143093 5117016 5360335 39.65 70.8 1
09:54:36 2024-01-24 702762 699563 221156 216078 360745 369276 395283 391164 239093 237169 296537 303494 337410 342194 4402190 4728556 6710396 6564942 1217160 1241517 323947 294115 310067 309758 364011 350368 343418 345441 234349 233531 733498 706735 1582522 1540017 484048 477864 707393 713307 890636 871232 934300 940819 975007 991192 953674 1069620 2247857 2363207 1430732 1164331 776693 765038 939545 931562 974980 991183 1023271 1032398 1143704 1139827 5126234 5366209 39.65 70.8 1
09:54:37 2024-01-24 701009 700104 220873 216723 360884 368230 393584 392213 239596 237134 297144 303920 336323 342339 4399061 4715012 6688063 6565473 1213686 1239685 323877 294151 310286 309794 364011 351393 346445 346239 234679 233496 743778 705222 1603570 1544397 484737 477864 707931 713814 894168 873779 935479 940819 974316 991192 956491 1068857 2250442 2368351 1432689 1164331 776693 765581 940212 930241 974980 991183 1023197 1031336 1140463 1142284 5126422 5358835 39.65 70.8 1
09:54:38 2024-01-24 701046 699914 221014 216305 360812 366238 395393 392490 239596 237501 296443 301206 337552 342411 4402211 4715292 6695794 6556095 1213686 1239685 324911 293664 310690 309289 360996 350332 345772 344957 234349 233496 734888 705726 1570536 1540017 484392 477864 707230 713307 893534 871196 934778 940819 974736 991192 955062 1071298 2246108 2356152 1430732 1162675 777802 765581 940916 930902 974980 991883 1024729 1030893 1142082 1141477 5137886 5362547 39.65 70.8 1
09:54:39 2024-01-24 700659 699211 220361 216305 360812 368230 392065 391382 242493 237274 296582 303351 337410 342411 4399061 4728662 6697495 6565473 1217160 1241480 324663 294151 309593 310046 364011 350332 347181 345996 234019 232131 741318 701317 1594313 1549237 485428 477864 708396 713307 889412 873779 934077 938117 973626 991192 959282 1066535 2252042 2366561 1430732 1161022 774483 765581 939545 927497 974980 993286 1021296 1030601 1140911 1146072 5112798 5374225 39.65 70.8 1
09:54:40 2024-01-24 704261 700701 221120 216258 360992 366968 395540 391164 238119 237607 297063 301206 337079 341340 4386493 4711916 6700346 6565473 1215422 1239413 325415 288757 308030 311206 360907 350050 344416 345996 234019 232131 739947 701317 1601811 1547041 485428 477792 708935 712295 892900 873123 935101 938117 972248 990492 959245 1065775 2261510 2368240 1430732 1159140 775587 765273 939545 928850 974252 993980 1021109 1031847 1140948 1145486 5117988 5366252 39.65 70.8 1
09:54:41 2024-01-24 703261 698277 220502 215173 360844 367520 393204 390830 242352 237274 296847 303813 337552 341821 4386493 4708264 6700621 6560791 1215422 1240330 323983 293736 308066 310228 361032 349804 343383 344957 234349 233333 733498 705726 1611138 1540017 484700 477900 706391 713307 893534 871196 934077 940819 975007 991192 956491 1069620 2250442 2366561 1428776 1161848 776693 765581 941013 932229 977226 993275 1025679 1032034 1142782 1142502 5133752 5366736 39.65 70.8 1
09:54:42 2024-01-24 701193 699259 220467 216108 360988 366381 393835 391754 237755 237274 296645 302080 336500 344504 4402109 4741902 6729087 6546716 1199885 1237930 325871 288757 310109 309758 360907 351181 345454 346518 232364 234510 735322 705726 1569646 1537834 485428 477755 701225 712295 898237 871269 930292 941585 979953 982764 950099 1061530 2250442 2342261 1413160 1166607 777272 762183 942354 936870 974048 989062 1016752 1034986 1148586 1146335 5150958 5376101 39.65 70.8 1
09:54:43 2024-01-24 709289 698277 221271 215870 360997 369220 390585 390278 242253 238080 295596 303068 338096 338258 4395836 4759704 6762830 6546747 1194018 1235898 326926 288856 310081 309758 360907 349204 345284 347319 232926 233531 738140 703713 1594743 1537562 484833 481355 701225 713814 901516 869926 926878 940819 981379 991192 954155 1058430 2250442 2356371 1424864 1169946 778912 761068 939674 936870 978252 989763 1016863 1033943 1149657 1148943 5166066 5372301 39.65 70.8 1
09:54:44 2024-01-24 711313 694313 221191 215104 360453 369220 391479 390278 242387 238080 296645 302643 338061 339018 4386493 4757327 6762427 6546716 1193170 1239413 325941 288757 309666 309794 362948 349240 344796 347563 232926 234475 738140 703713 1620139 1535655 484797 482072 701225 713814 899901 869926 924831 942256 981379 991192 951642 1061568 2254273 2348922 1409214 1169318 777247 760448 941683 936870 974943 982719 1016938 1037169 1146330 1145591 5150528 5370566 39.65 70.8 1
09:54:45 2024-01-24 710806 698277 221564 215139 359910 368664 392472 390278 242387 237843 296645 302643 338061 339246 4392704 4729881 6772124 6542047 1193170 1237930 325906 288757 310286 310406 361032 350862 344796 347040 233254 233891 739550 707746 1589012 1528627 483391 481355 701225 713814 899901 868695 925525 940819 983348 993284 955444 1058317 2247969 2346335 1339736 1169318 777802 760019 939545 934616 976823 987553 1016140 1033906 1147992 1149588 5155944 5370566 39.65 70.8 1
09:54:46 2024-01-24 710300 694349 221492 215143 359584 368960 390895 390278 241978 237310 296681 301795 338061 340008 4395836 4744783 6762464 6537337 1191468 1239413 325906 288757 310945 309794 364011 350050 344796 347563 233290 234277 739550 705726 1597806 1535655 484111 482072 702720 711132 901182 871944 928864 943642 981269 992484 952653 1060166 2251062 2355683 1335969 1171974 778357 762727 936968 935540 976363 982719 1017727 1034717 1149657 1147247 5168076 5366736 39.65 70.8 1
09:54:47 2024-01-24 709289 694268 219925 216483 359620 368110 390311 391382 238119 236261 297590 302643 337043 340034 4395878 4710840 6798648 6551419 1177894 1237930 326890 288445 311827 310264 360907 351213 345284 346239 232527 234614 734336 701709 1611686 1530797 481987 481127 701189 709074 901563 875566 927652 936928 984091 998226 951667 1058692 2241183 2350642 1418995 1167653 780025 758363 931696 938834 984173 988351 1011017 1029094 1152157 1151420 5224348 5368440 39.65 70.8 1
09:54:48 2024-01-24 712234 698314 220467 216444 360997 369488 390895 388011 238153 236943 296221 302753 338096 339611 4386606 4703205 6801252 6565473 1182969 1238533 327649 288757 309179 310011 360907 351465 345528 345996 232201 234614 732503 701209 1594470 1536793 482636 480349 701225 708079 902667 876187 927614 938908 984091 991706 952801 1057221 2247177 2354014 1428776 1165990 782256 762871 931696 938080 982743 988351 1012456 1029132 1152157 1152235 5224348 5368440 39.65 70.8 1
09:54:49 2024-01-24 712239 698305 220427 216444 360707 369776 391479 387975 238153 237015 296789 301206 338607 340129 4399061 4705174 6798648 6560798 1187903 1238533 327420 288554 310286 309874 360907 350875 345528 347599 232803 234043 726549 698313 1608963 1539520 483360 477755 703220 708570 903449 879377 926330 933585 984201 999604 955505 1056430 2244370 2358168 1429999 1161022 778912 761251 931696 934616 983205 992584 1010262 1028361 1151289 1153866 5198169 5376101 39.65 70.8 1
09:54:50 2024-01-24 710220 700361 220467 215773 359910 369258 392172 388047 238119 236577 296681 302219 338571 339759 4386493 4680550 6752710 6560791 1196584 1238533 325415 288347 309374 310735 360618 351140 344688 347349 233367 233427 733498 697814 1587075 1539520 484048 482497 704219 708152 900184 876261 927465 936242 981379 997425 955740 1055261 2252042 2369921 1428776 1159372 781023 764224 931696 933548 981314 993286 1009750 1026128 1146330 1153015 5203635 5366774 39.65 70.8 1
09:54:51 2024-01-24 706901 698300 220502 216108 358826 367004 392100 388083 237954 236577 297590 301795 337079 341064 4386493 4648382 6756533 6560791 1198296 1235898 327442 288613 310031 310922 360690 351285 344760 347177 233182 233067 736278 698313 1579049 1540017 484048 482790 705391 709268 900712 876261 929593 934248 978567 1001058 955776 1056430 2244370 2375768 1317136 1159335 781579 765013 931696 931562 984173 993286 1010225 1024631 1144634 1152235 5203635 5357371 39.65 70.8 1
09:54:52 2024-01-24 702226 698314 220471 216517 358826 366124 392100 388083 237755 235812 297626 303281 336463 342411 4386418 4621750 6733370 6556113 1198220 1239827 327442 290883 309702 310122 360835 351285 344517 346340 233881 233357 739057 698313 1609180 1540017 483322 481476 707393 710275 897384 876261 932965 934248 975620 1000246 958528 1058692 2244097 2379141 1415083 1156665 781818 765581 930998 930865 984173 993989 1015379 1026091 1143704 1148943 5192260 5355641 39.65 70.8 1
09:54:53 2024-01-24 701267 697978 219364 216483 360997 366381 391444 388047 238153 235812 296401 302746 336972 341340 4386418 4634817 6724293 6574370 1200869 1239302 324784 290390 309047 310739 362550 351285 344796 346482 234514 233496 733498 700838 1605401 1540017 482673 482753 708396 711605 898022 876261 933019 934248 978494 1003114 961364 1061868 2247969 2386667 1411170 1158314 782693 767758 931659 933548 985570 991661 1013935 1026128 1145828 1152235 5201666 5365020 39.65 70.8 1
09:54:54 2024-01-24 701262 699259 219745 217087 360443 366381 392065 390278 238188 236107 297099 303244 337008 341821 4402109 4659809 6744657 6569539 1201729 1241064 327260 290390 310250 310664 360907 351357 342857 348742 234205 233461 737668 697316 1573730 1538983 484737 482035 703822 709231 901144 878753 928846 934248 981415 997389 955703 1057183 2241280 2368240 1430732 1161848 782256 764543 934345 934211 981314 993989 1012376 1026128 1146330 1155502 5207351 5370566 39.65 70.8 1
09:54:55 2024-01-24 706350 699300 220431 216254 358790 367520 393239 388011 237755 236908 297056 302431 337516 341268 4399175 4661775 6752598 6569539 1192269 1239413 327879 288757 310286 310668 362210 351357 345772 347563 233254 233856 736278 699813 1588437 1540017 483704 481319 702330 708189 901461 878753 927517 934248 982807 1000246 955740 1054137 2241335 2369921 1432689 1161848 781139 764495 931696 935540 982659 993286 1011931 1026128 1150848 1154684 5203635 5374399 39.65 70.8 1
09:54:57 2024-01-24 708428 698237 220053 216069 359319 366968 392065 387975 238119 237073 297554 302061 338025 341304 4386154 4654866 6762502 6565473 1197439 1239827 327140 288757 309301 310228 360907 350332 344615 349869 232527 233856 729328 697814 1597154 1537834 484463 481319 702294 708189 901461 878753 927575 934248 982807 997389 955703 1055224 2241800 2366561 1430732 1161022 780862 763412 933682 934211 983358 993286 1011931 1026128 1145445 1153867 5201666 5365020 39.65 70.8 1
09:54:58 2024-01-24 708270 698300 220242 216073 358755 367190 393239 387686 238119 236542 297302 301476 337504 343488 4399065 4663129 6766468 6564169 1188863 1239413 327349 288757 310286 310775 360871 351429 345772 347599 232855 233496 736278 699674 1577421 1538925 483704 481319 702294 710275 901461 878753 928959 934248 981415 997352 956417 1057300 2239648 2359456 1426820 1159966 781139 763412 931696 934211 982659 993989 1011931 1026128 1147684 1157288 5201666 5370566 39.65 70.8 1
09:54:59 2024-01-24 707397 699264 220282 216104 358790 367520 392100 387758 239693 237028 297338 302041 337883 341713 4395926 4655205 6768115 6565473 1197439 1239827 325835 288757 309812 309909 360907 351109 342857 347599 233983 233299 732108 697316 1577602 1540017 484048 482790 705391 709194 900823 878753 930292 935577 979953 1000282 956454 1056907 2241242 2376475 1319020 1159298 782693 765581 931696 933548 985570 991625 1011931 1026128 1144634 1155502 5207351 5357371 39.65 70.8 1
09:55:00 2024-01-24 705552 699300 220467 217549 359550 369276 395260 387939 240411 236402 297446 303458 337339 342230 4402109 4627388 6733370 6565473 1199915 1239413 324925 294079 310286 311854 362948 351393 344796 347563 233983 233136 741837 698313 1591884 1540017 484048 482790 707393 710275 898512 878753 933019 935315 980410 1001697 959245 1060321 2244472 2383003 1349153 1159335 782693 765851 933028 931562 986969 991661 1013898 1026128 1144634 1152235 5201666 5352687 39.65 70.8 1
09:55:01 2024-01-24 707775 701193 220842 218735 359152 367083 394700 387903 239764 237099 300132 302536 337990 342339 4392744 4645933 6758689 6565473 1197276 1236662 325415 294233 310286 311171 360907 351109 342857 347599 234184 233136 738576 698313 1568361 1540017 484048 482790 706391 710275 898836 878753 931654 935577 978530 1001697 957848 1053489 2244370 2381595 1322786 1160514 783250 765581 931696 933548 986269 991395 1012419 1026091 1144598 1153867 5208559 5384937 39.65 70.8 1
09:55:02 2024-01-24 708060 701206 220326 216309 359658 367377 395260 387867 239764 237239 297266 302643 338025 341821 4399016 4651898 6752710 6565473 1196584 1238502 325871 288757 310067 312583 360907 350862 344796 347599 233654 233496 742368 697316 1576949 1540017 484048 482790 705391 709771 899827 878753 930254 934248 980410 1000282 957848 1056430 2247564 2379526 1328720 1159335 782693 765581 934358 931562 984137 993989 1011931 1025361 1144634 1152854 5216028 5376898 39.65 70.8 1
09:55:03 2024-01-24 709295 701198 220290 216820 359296 368038 392100 388011 238085 237395 297302 302183 338025 340788 4383133 4661662 6761346 6565473 1196546 1237108 325941 293664 309812 311171 360907 351393 344796 347599 233618 233531 740447 697316 1571869 1538983 483360 481127 702294 708189 902741 878753 926841 934248 982807 998834 953674 1056907 2244370 2359027 1428776 1161022 778912 762875 931696 934211 981351 993989 1011931 1028516 1150146 1157776 5197690 5367465 39.65 70.8 1
09:55:04 2024-01-24 710095 699264 220242 216228 359331 368341 393096 387939 238119 237274 296874 302219 337777 340920 4392744 4660485 6742696 6560791 1197281 1238533 325380 288937 309775 311162 360907 350862 342857 347599 233819 233333 735834 697814 1575830 1540017 483704 482790 706391 710275 898200 876261 931617 935577 980647 1000989 956454 1057183 2244370 2381324 1328436 1159372 783734 765581 934345 931562 987527 993806 1016161 1027877 1146956 1153794 5203123 5364743 39.65 70.8 1
09:55:05 2024-01-24 706313 701202 220361 216587 358755 367520 392100 388083 239764 237274 297302 302431 337043 341857 4392744 4645933 6752021 6565473 1197439 1240710 325380 293664 309812 311206 360907 351393 344796 347599 233290 233136 740959 697814 1580527 1538983 484048 481811 703859 708728 902741 877801 927538 934248 982807 999540 956454 1057778 2242875 2359419 1430732 1161022 781139 764237 935691 935391 985458 996805 1013376 1027442 1150220 1157104 5203635 5362547 39.65 70.8 1
09:55:06 2024-01-24 713252 700311 220467 216448 360707 369632 393239 388047 238153 237274 296358 303068 338607 339210 4395878 4685630 6770672 6574852 1193123 1235898 327879 288757 310286 311925 360907 351429 345284 347599 233290 233565 740447 697316 1580189 1540017 484048 482790 704357 709771 901461 877801 927575 934248 983274 998834 956454 1056430 2241242 2362568 1430732 1163280 783375 765544 936989 935540 983321 993916 1013338 1028554 1147955 1154681 5215468 5370289 39.65 70.8 1
09:55:07 2024-01-24 710478 701202 220277 216622 360417 369776 392100 388011 237755 236577 296466 302643 338536 339210 4386484 4678978 6765852 6565473 1193123 1236228 325941 293664 310286 311206 360907 351429 344796 347599 233254 233496 741837 697316 1581879 1538983 484048 481275 702294 708189 903867 877801 927517 934248 983504 998834 955062 1053489 2251335 2362318 1430732 1162451 780025 762724 933028 936870 984720 993989 1011931 1028361 1150183 1156133 5194243 5374399 39.65 70.8 1
09:55:08 2024-01-24 710487 701124 220467 216409 359327 369776 393239 388011 238119 237274 296775 302431 338571 340273 4392468 4667112 6752021 6565473 1196584 1235898 325906 293664 309338 311206 360907 351393 344796 347599 233983 233531 731587 698313 1588096 1540017 484048 482790 705391 709268 900184 878753 929593 934248 981415 1002478 959525 1056846 2239537 2369552 1336396 1161622 783375 765507 935674 931562 984173 993989 1013376 1026934 1145482 1151352 5207351 5361194 39.65 70.8 1
09:55:09 2024-01-24 704288 699296 220467 216931 358822 366381 392100 388047 238119 236577 297360 302643 337079 342375 4386456 4634766 6735225 6565473 1198296 1237930 324401 293700 310286 310264 362948 351465 345260 346518 234349 233136 739057 698313 1581194 1540017 482330 482072 707931 709771 897564 878480 934300 934100 980484 1001587 962757 1060316 2241131 2379780 1326553 1160985 782693 765581 931696 935540 986269 993989 1010943 1026166 1146293 1153867 5194243 5362136 39.65 70.8 1
09:55:10 2024-01-24 706359 699291 220431 216108 359616 367556 395554 388083 238119 237310 297991 302431 337824 341340 4386456 4635078 6746940 6560791 1196584 1238533 325906 288856 309484 310699 360907 350862 344796 348368 233819 233496 730718 697316 1576949 1540017 484048 483131 706391 711098 902465 879928 930025 936242 980501 1000137 959600 1053615 2247857 2381595 1328720 1159372 783375 765581 935674 934211 984173 993806 1010980 1029094 1146293 1153015 5210012 5374399 39.65 70.8 1
09:55:11 2024-01-24 709983 699328 220431 216409 359869 368369 393275 388011 238153 237274 296847 301795 338607 340824 4386456 4657579 6748158 6560791 1198296 1239140 325643 293413 309192 311206 360907 351393 342857 347599 234019 233496 740447 697316 1579175 1540017 485083 483217 707734 712113 902576 880355 931633 936907 981952 1000807 958086 1053764 2246257 2383425 1320903 1160748 783250 765581 933534 934211 986122 991661 1010980 1026166 1146330 1153015 5211072 5361194 39.65 70.8 1
09:55:12 2024-01-24 704288 699300 220502 216931 359829 366968 393564 390278 238119 236612 299677 303068 337043 344504 4386484 4636660 6742696 6565473 1199060 1235898 325380 293818 309726 310953 360907 351393 344796 347599 234019 233496 731722 698826 1584352 1543906 485083 482644 707319 709624 902316 881254 931633 935577 983504 999576 957132 1057825 2248367 2374084 1428776 1162413 782693 765038 935009 935540 984173 991661 1011017 1029094 1147992 1154681 5197027 5366736 39.65 70.8 1
09:55:13 2024-01-24 710487 700361 220471 216444 360698 369776 393239 388047 238188 237310 297099 302643 338607 339210 4386456 4701529 6784490 6570163 1194800 1239140 327914 288937 308938 311171 360907 351429 343418 348398 234097 234009 742368 698313 1575602 1544397 483862 483327 706281 710127 902576 877436 931654 933991 983348 1002405 959282 1053764 2250764 2381595 1330639 1159372 783808 765581 934345 934211 986122 991661 1010980 1027629 1146330 1155312 5197953 5357371 39.65 70.8 1
09:55:14 2024-01-24 704288 698305 220502 216439 359869 366453 393275 390278 242493 237109 297991 301159 338061 344504 4386506 4642632 6742696 6556113 1198296 1239413 325871 293813 310017 311394 360690 351177 345735 348225 233475 234616 732108 698313 1585374 1542808 484737 481319 704124 709268 902465 881217 927538 935577 982807 998834 958235 1055677 2248125 2356482 1432689 1159372 778912 763412 933682 933955 983476 993286 1010489 1028819 1149657 1154684 5189585 5361194 39.65 70.8 1
09:55:15 2024-01-24 710487 698277 220088 216143 360952 369220 392065 387975 238119 236577 296645 302643 338571 340370 4383283 4688375 6779997 6556113 1188863 1240710 327666 288541 309995 311064 360763 350754 346261 347421 232747 234078 734888 698313 1585147 1539745 483704 482072 705184 709268 901144 877920 927538 936242 982807 998834 957848 1052302 2247247 2364884 1430732 1161022 780582 763412 933682 934875 984173 993989 1011931 1026166 1147992 1156386 5186834 5366736 39.65 70.8 1
09:55:16 2024-01-24 708784 698314 220502 216108 359331 367556 392687 388047 237755 236612 296847 301689 338096 341591 4386606 4660485 6723896 6564827 1196611 1238459 327278 288757 309921 311064 360763 351249 346261 348470 233254 235712 745187 698313 1580316 1541711 483704 480603 702294 708226 903601 879081 926220 935593 984201 998870 953637 1057221 2248844 2359027 1430732 1162675 780025 762837 934345 935352 984173 992584 1012456 1030601 1152923 1153867 5211250 5366736 39.65 70.8 1
09:55:17 2024-01-24 712328 700325 220467 216444 361033 369776 392065 388047 238153 237417 296681 303068 338845 339210 4386456 4701808 6810375 6574825 1185185 1238459 327737 288613 311056 311029 360871 351177 345528 346518 232563 234767 745771 699712 1600464 1535150 483360 480494 701225 709268 902465 876261 926220 938117 983345 997425 953882 1057241 2244770 2357354 1430732 1167777 781579 761214 934345 939412 984173 990483 1013935 1030601 1155461 1153867 5226149 5361194 39.65 70.8 1
09:55:18 2024-01-24 712328 699337 220277 216444 360997 369488 392472 387939 238188 236577 297099 301206 337516 339611 4383379 4696471 6813911 6555933 1187052 1235751 327384 288097 309179 310264 360907 351177 345772 346482 231839 234287 742912 701209 1595120 1535150 482673 481127 701225 709268 903381 876261 926220 938080 985598 997425 952801 1058729 2242776 2354014 1428776 1166948 781139 762330 934345 938080 981314 989784 1013214 1030601 1155461 1152235 5224348 5366736 39.65 70.8 1
09:55:19 2024-01-24 712328 698277 220123 216108 360997 369776 392472 388011 238153 236577 296681 301206 337043 340129 4380142 4707240 6801177 6536581 1184693 1239413 325415 288766 312048 309254 362948 351271 345528 346553 233732 234148 740959 707746 1599502 1526461 484048 483131 704393 713307 903750 873779 927575 940819 984201 991706 953478 1059978 2242776 2359027 1410437 1173643 780582 763412 936885 935315 980294 982719 1016938 1033943 1152106 1148710 5166066 5366736 39.65 70.8 1
09:55:20 2024-01-24 709983 694268 220467 216444 359327 369250 391204 391936 242458 236577 296847 302431 336724 341469 4395890 4730990 6762614 6527958 1189607 1239413 325871 293974 310286 309794 364711 350857 342857 347076 232931 233891 730718 707746 1567978 1529695 484833 483204 702330 713183 901823 870615 927575 943222 982807 992593 954155 1060364 2250442 2354262 1432689 1167777 778357 762330 939545 936678 976363 988351 1019114 1034717 1149657 1147283 5154638 5370566 39.65 70.8 1
09:55:21 2024-01-24 710487 699332 221156 215169 359905 369220 391479 390278 239061 237763 297302 302394 338049 341542 4386305 4752997 6772086 6546716 1194598 1237930 326784 288788 311166 310228 364417 350332 344796 347319 233290 233891 739550 707746 1599423 1530797 485520 482108 702330 713183 901823 871232 927575 943494 982807 993295 952801 1060364 2247247 2348731 1418995 1168645 778357 761251 940916 938797 976363 989784 1016938 1035491 1149657 1148094 5164044 5368440 39.65 70.8 1
09:55:23 2024-01-24 710806 698277 221501 215773 360707 369524 394105 390025 239154 237939 297201 303032 337954 341542 4386305 4752947 6772086 6546243 1197426 1237967 326678 288757 309958 309976 360907 349276 345772 347599 233290 234287 736731 703713 1577792 1537834 486814 481355 702330 713725 901182 871232 930228 943494 982807 991192 954155 1062668 2250442 2348147 1382454 1168608 778386 761251 940916 937379 974980 990483 1019114 1035491 1149657 1147283 5147282 5370566 39.65 70.8 1
09:55:24 2024-01-24 710806 701198 221564 215900 360745 369632 393584 390133 239428 237974 296501 303458 337883 341542 4386493 4761456 6776961 6546747 1194107 1239413 326961 288757 311166 310228 362717 348995 343418 347599 233290 233565 739550 705350 1613629 1535655 484833 482108 702367 714248 902741 870579 927575 943494 983504 992593 952801 1058430 2248844 2354018 1420951 1168645 778912 761679 940916 937416 976363 990483 1016938 1035454 1152106 1148943 5160357 5373384 39.65 70.8 1
09:55:25 2024-01-24 712724 699211 221555 216004 359730 368520 393584 390097 239093 237904 296430 302805 338096 338258 4380039 4741186 6781953 6537106 1193093 1238533 326926 288856 311166 310264 362985 349276 345528 348911 233290 234252 738140 703713 1618366 1537834 485937 481731 702330 712642 901939 870579 927575 943494 982807 991192 952801 1062326 2247247 2349814 1376697 1168645 777802 761251 940212 937379 976363 991183 1016938 1035416 1149657 1147283 5161126 5369217 39.65 70.8 1
09:55:26 2024-01-24 713069 699207 221705 216279 360237 369040 392472 390272 242048 238080 295596 302323 338061 340612 4386606 4757351 6770672 6546215 1193238 1236141 326926 288856 311166 309728 360907 349276 345528 347599 233126 234054 736731 703713 1580124 1535655 485901 481811 701302 712914 899901 869963 929630 943494 980447 991192 952801 1060016 2248844 2348147 1409214 1167777 776693 761251 941645 935388 974980 988351 1016938 1035454 1150183 1148627 5141095 5369217 39.65 70.8 1
09:55:27 2024-01-24 712198 700208 221085 215104 360671 368628 393027 389952 242352 238010 295596 302643 337481 340612 4392744 4750445 6772274 6537337 1193943 1238427 325941 288852 311129 308971 360907 349204 345772 347528 232890 234217 738140 703713 1588431 1537333 485484 477719 702720 712295 898475 873742 930292 940819 980647 988324 952801 1065775 2250442 2342261 1434645 1165990 774483 761214 940916 936205 972110 990427 1022567 1034096 1150220 1146261 5138471 5365020 39.65 70.8 1
09:55:28 2024-01-24 708397 698241 220396 214932 360781 369148 392472 389825 242423 237607 296049 302115 337008 340612 4380077 4770866 6762352 6546676 1195818 1239413 326855 288757 311606 309945 360907 350050 345419 347528 233254 234252 738140 703713 1595928 1538426 486467 479726 703220 712022 899790 875019 932317 940819 980410 989720 954155 1066535 2247745 2343122 1392469 1165990 774483 762330 943704 936722 976128 992571 1024215 1034986 1150220 1144566 5143171 5365020 39.65 70.8 1
09:55:29 2024-01-24 709196 698205 220436 216201 363112 369704 393306 390278 237920 237239 295704 302992 337043 341205 4386456 4768964 6762352 6546716 1194116 1239752 325941 288133 309612 310228 362948 350332 345177 347004 232890 234217 736731 703713 1584693 1536213 485428 479800 703220 712295 899827 875019 931617 940819 981342 991155 955513 1069343 2253643 2344820 1376226 1165430 780254 764468 943779 936870 975434 992475 1024947 1034986 1150220 1145523 5145233 5370566 39.65 70.8 1
09:55:30 2024-01-24 707002 694264 220983 216448 363112 369184 392195 390278 238119 237239 295704 302992 337043 340612 4386418 4769958 6762352 6556105 1197524 1239413 325906 288350 309612 310002 360907 350332 345454 347040 232691 234217 737788 703713 1586633 1538519 485083 477755 703220 712295 898475 873779 932317 940819 980373 989720 954834 1066535 2250442 2348456 1355115 1166607 776160 762183 944333 936833 975434 991868 1022754 1032398 1146330 1143093 5135827 5361857 39.65 70.8 1
09:55:31 2024-01-24 703243 698237 220467 216622 361069 367449 392195 391106 238119 237274 296077 303027 335994 340273 4392744 4755450 6752309 6546716 1195403 1240673 325380 288982 309612 309758 362948 350297 345141 345405 233090 234614 738624 706735 1587068 1536756 484737 479009 705391 713307 896747 872468 935682 943494 975693 993295 958639 1072251 2257602 2370780 1432689 1164942 778912 767758 942354 931562 974943 993989 1023962 1034573 1142892 1143093 5112798 5355641 39.65 70.8 1
09:55:32 2024-01-24 700990 694304 220467 216078 360997 366345 391444 391382 237755 237274 296645 303281 335994 342134 4383379 4700430 6701051 6536653 1210943 1240564 323616 288757 311166 309967 363498 350332 345772 345441 234514 233496 732108 705726 1583281 1540017 485428 477864 707894 713147 894802 872504 936107 940819 977630 994694 960208 1071875 2253970 2370507 1432689 1164942 778357 765581 940916 931562 978215 993989 1024691 1031463 1142082 1144602 5117016 5355365 39.65 70.8 1
09:55:33 2024-01-24 700770 694313 220471 216622 360961 365317 392065 391659 237755 237204 296286 301206 337008 342098 4389637 4714962 6696277 6536653 1211691 1237108 324925 288757 309301 310228 362948 349768 345772 345476 233983 232777 748173 700314 1624568 1549237 485140 477864 708433 713307 894802 876959 938205 942256 974897 993961 961899 1069193 2254086 2366193 1434645 1157201 776693 769359 941013 928813 977749 991431 1025679 1032072 1137126 1144745 5109812 5355641 39.65 70.8 1
09:55:34 2024-01-24 701988 698241 221156 216228 360997 367520 392963 390278 242423 237808 296645 301241 337008 340309 4389637 4710488 6686743 6551419 1216291 1239413 325607 293664 309338 311206 362948 350297 343418 346518 234679 233102 744096 702323 1575392 1546592 484797 481127 709247 715264 895713 874251 938355 940708 977703 993150 959098 1068819 2253643 2370073 1434645 1162451 776693 765887 942922 931565 977749 991661 1021705 1031463 1138775 1146445 5100321 5355641 39.65 70.8 1
09:55:35 2024-01-24 701267 698051 220502 216409 360992 366417 392963 391382 242458 237642 297324 301241 337008 342098 4386506 4712091 6688063 6551419 1213686 1239685 323947 294151 309775 310011 364011 350297 346445 346239 234679 233136 735834 702323 1598573 1552100 486814 481811 709401 714322 894802 876151 938355 940635 974860 992593 961327 1066535 2260887 2369921 1434645 1161848 778386 769219 940916 929545 976363 991625 1020253 1029391 1138775 1145523 5109714 5356497 39.65 70.8 1
09:55:36 2024-01-24 704252 698277 221160 215773 360992 367556 395820 390278 242423 237843 296609 301241 337043 340273 4380114 4688262 6709674 6560791 1210336 1239413 324925 288852 309192 311643 360907 349276 344416 346482 233003 234652 742368 700334 1611375 1552100 486814 477719 710727 714322 897347 876151 934804 940152 975007 996106 964785 1066392 2254236 2370873 1434645 1156665 776140 767514 939545 928850 977749 991661 1021705 1034435 1137126 1146335 5109812 5358560 39.65 70.8 1
09:55:37 2024-01-24 704261 698268 220467 215139 361065 367556 392100 387903 242493 237642 295596 303316 337008 340273 4386814 4688379 6723784 6570163 1205245 1239414 324925 288852 308720 311206 360907 352190 347955 348212 233732 233950 738140 698313 1611353 1543906 483360 477683 708359 707614 897384 882310 935682 935577 975656 1000282 959488 1063425 2247247 2376771 1396235 1156665 780582 765887 933682 931562 984137 991697 1019114 1025361 1143704 1148943 5179155 5347017 39.65 70.8 1
09:55:38 2024-01-24 701267 699531 219745 217117 361033 366381 393474 389967 238188 235777 296681 302080 336500 341340 4383379 4635725 6714720 6551419 1200847 1239413 323912 288613 310031 310016 360690 351357 345491 346097 234040 233950 736278 700816 1603610 1542808 484392 483131 708237 710275 901219 878753 932944 936242 981108 1003004 959245 1055341 2244370 2381595 1341619 1159298 782693 765581 931424 932856 985570 993989 1013898 1026919 1143015 1153867 5194243 5348005 39.65 70.8 1
09:55:39 2024-01-24 703261 700074 220467 217156 359869 365282 392029 388011 237755 235812 297360 301206 336500 341857 4380152 4608384 6725793 6546716 1201653 1243365 327442 288707 309666 310122 360835 350965 344762 347421 234169 233392 746007 698313 1591531 1540017 484737 483217 708396 710275 900012 879722 934349 935352 979916 1002405 959245 1056847 2247247 2381595 1367102 1161848 783250 765814 931696 933548 986969 991661 1013935 1028361 1144671 1153867 5192260 5350848 39.65 70.8 1
09:55:40 2024-01-24 705286 698268 220467 216228 358786 367556 395269 390278 237755 236577 297266 300948 337043 341304 4380557 4635470 6723509 6565112 1188863 1235788 327243 288409 309302 311465 360726 350682 345772 347528 232527 233531 736731 698313 1614664 1540017 484048 482035 704683 709624 903381 879081 927538 933991 983930 1000282 955740 1057183 2247247 2361533 1436601 1161848 780025 764495 934073 936223 984173 993989 1010943 1030601 1149657 1153829 5192260 5365057 39.65 70.8 1
09:55:41 2024-01-24 708437 698273 220431 216444 359327 368628 393239 387939 238119 236908 296645 300456 337788 340034 4380114 4670839 6782118 6569654 1186202 1241101 327472 288134 311056 310917 360907 351145 344674 348082 232967 233496 739550 697814 1587920 1538983 484737 480639 702294 709268 904022 878811 926183 935577 983345 1000282 955720 1059485 2239648 2352419 1428776 1167777 781139 761214 934345 939448 984173 990447 1013935 1030601 1155461 1152235 5214970 5362136 39.65 70.8 1
09:55:42 2024-01-24 709289 699037 220277 216444 360956 368074 391699 388011 238849 236542 297099 301206 337043 339007 4386484 4697807 6801365 6546500 1188863 1241175 325906 288757 310945 308389 364417 351321 345284 346482 233654 234054 740959 707746 1574978 1528627 485428 483131 705184 713147 903381 873123 928932 940819 985326 991670 954834 1059185 2244370 2357354 1345386 1173643 780025 763412 939273 936891 977749 989747 1016938 1038446 1152923 1148979 5160357 5361194 39.65 70.8 1
09:55:43 2024-01-24 710487 698010 221120 216400 359869 368628 390859 391382 242317 236577 297554 302431 337788 339723 4395890 4740302 6772162 6537283 1189769 1239413 327845 289388 311166 309723 361032 350297 344796 347456 233326 234252 739550 706735 1583359 1534878 486814 482072 702720 713183 902101 871232 928932 943494 983504 992593 955513 1062668 2250442 2349814 1349153 1167653 778357 761251 940879 936678 978215 990483 1016938 1035454 1149657 1150299 5154638 5370566 39.65 70.8 1
09:55:44 2024-01-24 710487 698015 221692 216073 359905 368664 390859 390278 242182 238045 297135 303103 337777 342204 4402190 4752997 6770672 6536463 1193981 1239413 325941 288554 311166 309869 360907 349240 344416 347599 232890 234510 736731 703212 1618646 1535655 485520 480639 702294 712642 902741 870579 928932 944272 982807 992593 954155 1061875 2247969 2349814 1422907 1165990 777802 762837 940879 938043 977056 989747 1018388 1035454 1149657 1148094 5141213 5365020 39.65 70.8 1
09:55:45 2024-01-24 710487 694282 221501 215139 360448 369220 392472 389988 238987 238275 297266 302430 337919 341542 4386267 4752997 6770672 6537382 1193939 1241138 326890 288757 311166 309440 362948 352418 344416 347599 233254 234217 738140 703713 1615859 1537834 486245 482072 702330 713183 903750 871269 930292 944836 983504 993295 954560 1063425 2250442 2351481 1400655 1168608 778357 762871 940879 938043 977477 989747 1019114 1035491 1149657 1152235 5147282 5360335 39.65 70.8 1
09:55:46 2024-01-24 709443 694304 220502 215173 362853 371343 393511 390888 239764 237904 295797 304134 338393 340538 4386456 4778605 6779997 6546747 1193943 1238533 326890 288468 311166 310228 362948 349276 345772 347563 233290 234252 736731 703713 1574941 1537834 486282 480313 702294 713147 901461 871232 930292 944520 984201 993998 954155 1060327 2250442 2357354 1372859 1171974 778912 763141 940879 938043 977749 991183 1019182 1035454 1151289 1148979 5141020 5357371 39.65 70.8 1
09:55:47 2024-01-24 712328 699889 221599 216723 359725 369040 393584 391310 239428 237667 297410 302041 338571 339246 4386484 4729385 6762502 6528017 1193170 1237893 325906 288757 310945 309758 361032 351393 344796 347563 233654 233891 739550 707746 1583379 1530797 484797 482790 702330 713183 903109 871196 927575 943494 984201 993284 954834 1060364 2247247 2354257 1388212 1171140 778912 762871 940879 937342 977749 990483 1016938 1035491 1151289 1148943 5154638 5380106 39.65 70.8 1
09:55:49 2024-01-24 710413 700199 221705 215031 360808 369596 393584 387903 239764 238010 295623 303068 337834 340354 4389637 4760606 6770986 6536653 1192282 1239413 326890 288757 311166 309289 360907 349804 345454 347040 233061 234054 736731 703212 1596472 1537834 486245 477900 702294 713183 901461 871196 931633 944836 981415 991192 954155 1063425 2251174 2344820 1428776 1165990 776160 760675 940916 936678 974252 988315 1019565 1034679 1148843 1145627 5142152 5362547 39.65 70.8 1
09:55:50 2024-01-24 707272 699937 220326 215974 360920 369148 392195 390278 242423 237073 295489 303316 336972 339611 4380142 4759704 6761346 6537382 1192319 1238533 327384 288350 309179 309325 363230 349804 345454 346518 233090 234252 735322 703834 1582829 1535150 486120 477755 703220 712295 898873 873779 931691 940819 981415 990924 954834 1066392 2247782 2341462 1416998 1165160 774483 761214 940916 935045 974289 988351 1020253 1034873 1152677 1146886 5136907 5367465 39.65 70.8 1
09:55:51 2024-01-24 707272 694273 220467 215773 360479 368664 392326 390278 242458 237274 295610 303494 337777 340538 4386506 4768964 6770672 6546747 1194018 1237930 327688 288757 311166 310011 360907 349276 343383 347314 233254 234252 738140 702323 1618004 1535655 486737 482108 702330 713147 903381 871232 930054 943494 984201 992593 954155 1063085 2247247 2354014 1428776 1168608 778635 762330 940212 938043 978911 991721 1019182 1035304 1151178 1151220 5150528 5366736 39.65 70.8 1
09:55:52 2024-01-24 711313 694304 221599 216073 359874 368628 390585 390278 238951 237904 296681 301405 338025 339246 4386484 4734547 6770672 6536653 1194018 1238533 326926 288757 311166 310011 360907 349276 343383 347563 232926 234054 738140 704719 1645984 1535655 485557 483131 702330 715279 902741 871232 929630 943494 983504 992593 954155 1061949 2250442 2354018 1430732 1168645 778912 765013 942354 939539 977713 991037 1019002 1035342 1151723 1151220 5156674 5370566 39.65 70.8 1
09:55:53 2024-01-24 712328 694313 221852 216108 360453 369336 391479 390278 242352 237843 296890 302593 338571 339246 4383379 4726526 6770672 6537106 1194875 1237930 325941 288757 311166 310228 362079 350332 344553 347372 233290 234054 739550 706735 1585284 1530797 486245 482072 702367 714194 902741 871269 930329 943494 982807 993295 954155 1063462 2259897 2349814 1374778 1170950 780025 763301 940879 938871 978252 991001 1019728 1035304 1149657 1148943 5186269 5366736 39.65 70.8 1
09:55:54 2024-01-24 712052 700204 221692 215173 360997 369480 390895 390308 242387 238116 297099 302643 338061 338972 4383379 4729881 6779997 6528017 1188074 1239413 325941 288982 311166 310016 360996 349276 344796 347563 233326 233891 738140 705222 1623032 1537834 485520 483473 703361 713960 902465 871232 927575 943494 983348 993998 954834 1061912 2254273 2358960 1428776 1170987 780025 762724 941048 938871 978252 991146 1019114 1035491 1151857 1148797 5156674 5366736 39.65 70.8 1
09:55:55 2024-01-24 710220 694277 221692 216108 360453 369220 390895 390278 242387 238045 297135 302643 338061 339246 4386456 4741186 6762427 6528017 1193170 1239827 325941 288987 310726 310228 360907 348959 344796 347563 232926 234054 738140 702710 1615689 1534023 486245 479837 702294 712138 900823 871232 931654 943494 981415 992581 955720 1070624 2257602 2342261 1378075 1165953 776160 763265 943591 935540 974980 992584 1024947 1032398 1147992 1144712 5137540 5351821 39.65 70.8 1
09:55:56 2024-01-24 706711 694304 220467 215773 361069 368074 392195 389648 242493 236908 295740 302816 336771 340370 4383358 4756383 6752021 6527297 1197426 1237930 325906 288350 311496 309511 360907 350368 345454 346761 232926 234252 735322 703713 1588707 1535655 486245 477864 702720 713307 900823 873779 932299 944688 983797 992581 953367 1063313 2253970 2346335 1411240 1169318 776140 762330 942354 938129 974980 989711 1018767 1032435 1150220 1143937 5135827 5357371 39.65 70.8 1
09:55:57 2024-01-24 706354 698268 220467 215831 361069 369776 392472 390278 237954 237310 295704 301241 337788 340722 4377132 4750149 6770672 6536766 1197426 1240710 325643 287945 309648 309794 362948 350898 345489 345996 232926 234252 733912 705726 1569836 1536744 485901 477828 702330 712295 902465 876959 934300 943494 981269 990310 955438 1067669 2257182 2343158 1394352 1166607 776160 762800 943591 934616 974980 992300 1021742 1032472 1147992 1144712 5132161 5357371 39.65 70.8 1
09:55:58 2024-01-24 706056 694304 220431 215177 361069 368628 392472 390278 242493 237274 295704 302570 337043 340370 4383379 4753563 6770672 6542047 1194023 1239413 326926 288350 309179 310726 360907 350050 345212 347076 233090 234089 737612 703713 1577436 1536213 486814 479763 704683 713159 902502 875566 932870 942714 983357 990473 955475 1073212 2253643 2346784 1379924 1165990 774483 762871 945043 937416 974980 991183 1023271 1034535 1149657 1144712 5130561 5360917 39.65 70.8 1
09:55:59 2024-01-24 706764 698314 220467 216959 361069 368664 390585 390830 237954 237274 295623 303061 337552 339246 4386484 4756383 6752021 6537382 1197426 1240710 325941 288355 309683 310228 362948 350898 345489 346553 232563 234287 735322 706363 1582773 1538368 485428 479275 704720 713814 899901 873595 934940 940745 980611 991192 955740 1070397 2253643 2344820 1356146 1165468 776693 764495 940916 934616 974980 993989 1024766 1033943 1148843 1143093 5128498 5349736 39.65 70.8 1
09:56:00 2024-01-24 703261 694083 220502 216147 363112 367556 391917 390830 238119 236943 295453 303096 337043 340034 4386208 4746071 6723821 6542047 1196402 1241517 325941 288757 309648 309794 360907 350898 345489 347070 232839 234732 726549 705350 1584262 1538426 485428 477611 703924 713270 899002 873779 933019 940819 982536 991083 953674 1068857 2252042 2344820 1366009 1164331 774483 763412 943319 935630 974980 991183 1023271 1035491 1148843 1144712 5128498 5351821 39.65 70.8 1
09:56:01 2024-01-24 704261 694313 220467 216293 363107 367556 390311 390278 238119 237274 295776 304240 337043 338294 4367581 4751782 6743050 6532675 1194116 1237696 326890 288852 311166 309546 362803 352190 348226 347228 233875 234148 728275 707746 1572030 1539520 485428 477719 707393 713183 894802 873508 939620 943494 974242 992593 958160 1072528 2252779 2365650 1432689 1164056 777277 765310 940916 931562 976363 993989 1025496 1029391 1142082 1144712 5114914 5354857 39.65 70.8 1
09:56:02 2024-01-24 701267 698015 221120 215773 360992 367485 394663 391382 242522 237274 296609 301241 337008 341028 4377132 4691105 6677143 6537337 1211954 1239413 328136 290728 308465 309980 363718 350153 346750 346340 233475 233323 748173 701317 1598263 1549237 485484 480603 709307 714211 894802 876261 938830 940819 977047 993998 962047 1069447 2252555 2362840 1436601 1156665 776693 768094 940879 930205 977749 991661 1023197 1031626 1137162 1146335 5107611 5349501 39.65 70.8 1
09:56:03 2024-01-24 704261 699508 221111 215108 361028 367520 393239 388011 242423 237476 296164 303991 337552 340273 4374293 4688417 6716360 6565112 1205175 1243365 327442 289018 311092 311064 360763 351321 347623 347756 234571 234113 726238 700314 1604944 1541177 484737 482498 709438 710275 900184 879462 935607 935388 981342 1003114 962047 1059034 2244472 2379891 1417039 1160514 783808 765887 931696 934211 986969 997076 1016901 1029094 1145482 1153051 5191983 5346262 39.65 70.8 1
09:56:04 2024-01-24 703261 699037 220467 217490 360630 366381 392100 388083 238119 236142 297590 301241 336500 341857 4376856 4618115 6714967 6565150 1195689 1235788 325800 288811 309666 311064 360799 351249 345284 348577 233783 233531 742706 698313 1615511 1540017 484737 483473 706391 710127 903381 879081 929593 935577 985598 999576 958528 1053764 2247564 2369921 1432689 1159372 783250 765581 936339 933918 984173 993989 1010980 1028478 1147992 1156350 5186834 5357371 39.65 70.8 1
09:56:05 2024-01-24 708474 699567 220467 216444 359291 368628 393275 388011 238119 236908 297360 301795 338061 340309 4380114 4671529 6793779 6555987 1189607 1239302 327243 288739 310286 311171 360907 350862 346445 348082 232890 233496 736731 697316 1585216 1538983 484048 481355 701225 708226 903750 880469 927538 936715 984040 1000282 955513 1058782 2244370 2357354 1430732 1165990 781579 762330 934345 939448 985570 992584 1016901 1031336 1154643 1153867 5214970 5375914 39.65 70.8 1
09:56:06 2024-01-24 710450 699300 220097 216780 360997 368628 392290 388011 238153 236542 297099 302748 337008 338972 4373823 4688186 6809453 6527635 1188863 1235898 325380 288757 311166 308142 364747 351429 345528 347004 233290 233531 729328 707746 1586146 1525904 484797 483473 705184 713183 904022 871232 928932 943494 983930 993998 955513 1063348 2246071 2357433 1315215 1171974 778386 762871 939940 938043 977749 991183 1016938 1038446 1152923 1148943 5140982 5358522 39.65 70.8 1
09:56:07 2024-01-24 710487 698046 221501 215108 360961 369480 390895 390278 242423 238045 296430 301206 338061 340612 4392745 4768238 6776999 6546716 1194875 1237659 328418 288757 311166 310193 362948 349240 345175 347349 233254 233891 738140 703212 1635049 1537562 486282 482790 702330 713688 902741 871232 930292 943494 982807 993295 953637 1063425 2247708 2351481 1424864 1167653 778357 762330 940916 938080 977749 990483 1019841 1037707 1149657 1148943 5140945 5365020 39.65 70.8 1
09:56:08 2024-01-24 710487 694304 221466 215104 360992 368664 391444 390278 242048 238080 296192 303316 337777 340354 4380001 4764614 6775813 6527108 1192244 1239685 326890 288757 310946 309980 360907 349276 345772 347284 232890 234217 739550 703713 1604326 1537834 486971 481127 702294 713147 899901 871269 932355 944556 984201 993295 954155 1062668 2253643 2351481 1430732 1168608 778912 763141 940916 938043 977749 991183 1019182 1037707 1151289 1148979 5145233 5353552 39.65 70.8 1
09:56:09 2024-01-24 710487 698606 221501 215139 360952 369220 390895 390576 239357 237833 297020 302359 337883 341300 4386493 4753822 6772955 6536653 1197426 1243757 327384 288757 309648 310228 360907 349276 345454 347563 233290 234252 736731 703713 1576947 1536744 486282 480603 702294 714194 902469 871269 933019 943146 984201 994694 954834 1063425 2248844 2352538 1422907 1168608 778912 762871 940916 936648 977056 991183 1019114 1037707 1151289 1148943 5147282 5361194 39.65 70.8 1
09:56:10 2024-01-24 710487 694304 221847 216201 360414 369488 393511 390170 239428 237974 297410 302997 337848 341263 4386506 4729881 6770672 6542047 1193981 1238533 327155 288757 311166 310228 362948 349276 345772 347599 233290 233891 736731 703212 1583188 1535655 486245 480639 702720 713183 902741 871232 930968 943110 984201 993998 955513 1062668 2248844 2354014 1417039 1168608 780062 762871 940916 938043 977749 991183 1018838 1035491 1152106 1148979 5164044 5371609 39.65 70.8 1
09:56:11 2024-01-24 712065 699138 221599 216159 359730 369596 393584 390097 239428 237869 297374 302536 338061 339246 4377146 4741186 6762427 6532675 1194022 1239413 325941 288757 311166 310264 362681 349240 345284 347563 233290 233856 736731 703330 1581950 1536744 486245 482072 702294 714174 902465 871232 930292 944836 982807 993027 954155 1063462 2259897 2348147 1415083 1168485 776693 761251 940916 939177 974980 989784 1020568 1035491 1152106 1148094 5140026 5371609 39.65 70.8 1
09:56:12 2024-01-24 710188 699211 221014 215001 360781 369560 392472 390061 237755 238045 296192 301860 337788 340874 4373823 4764828 6762389 6537106 1192370 1237930 325941 288856 310945 310228 362948 349276 345284 348349 233290 234252 735322 702710 1595567 1535655 486245 482072 702330 713688 902741 871232 930329 944836 982807 992593 954834 1063085 2250442 2348147 1372859 1168608 776693 761251 940916 938043 974980 992584 1019841 1035491 1149657 1149515 5142152 5361551 39.65 70.8 1
09:56:13 2024-01-24 711977 700204 221324 215005 360961 369776 390585 387722 242423 238536 296430 303068 337552 341205 4386684 4753822 6772274 6542047 1194018 1238533 326926 288852 311386 309511 360907 348749 344416 347599 233254 234054 739550 703212 1621047 1537834 486282 482534 702367 714502 902465 872504 931654 943814 985449 991634 953637 1062668 2244547 2354014 1378616 1171974 778912 763412 942354 938080 977749 991183 1019182 1037948 1153497 1151274 5159960 5373056 39.65 70.8 1
09:56:15 2024-01-24 710374 694268 221692 216162 359910 369488 392029 390830 242387 238010 297345 301935 337812 338972 4383379 4734454 6770672 6536653 1193424 1237108 326890 288757 310653 309440 362948 350050 344935 347599 233290 234217 736731 703212 1599755 1537834 487008 482072 702330 714736 903381 873160 931654 943851 983345 993998 953637 1063187 2247247 2357354 1415083 1169946 779579 762871 940916 939502 979609 994413 1021371 1037594 1152850 1148797 5163363 5357371 39.65 70.8 1
09:56:16 2024-01-24 710210 700208 221656 215893 359910 369480 391479 389988 239428 238045 297554 302643 338061 339210 4383379 4734533 6770672 6532675 1193093 1240293 325941 288558 311166 310264 362948 349276 345528 347563 233290 234089 727417 702710 1579314 1537421 486282 477864 702294 713814 901461 873779 933019 943494 984201 991192 954834 1065775 2253643 2341990 1438557 1167777 777896 764364 947067 939502 976860 991074 1022754 1035904 1149473 1146298 5132161 5364743 39.65 70.8 1
09:56:17 2024-01-24 706322 694313 220471 215984 360817 369480 390895 390278 238119 237843 295453 302816 337552 341279 4383379 4762193 6761346 6536653 1195403 1240710 324890 288757 310153 310228 362948 350898 345419 345476 233290 234287 738624 705726 1590238 1536793 483391 479910 705891 714322 897528 873779 935442 943494 978530 993998 956454 1070912 2252629 2358960 1434645 1166303 777780 765581 942506 935540 977676 995359 1027880 1034642 1146293 1143093 5117120 5348005 39.65 70.8 1
09:56:18 2024-01-24 701685 698277 220467 216297 361033 366381 392195 391382 242529 237274 296645 302536 335994 341893 4383379 4712366 6710396 6528017 1203343 1237930 325380 288757 309683 309758 362948 350862 345454 345476 233290 234614 726337 705726 1571411 1537834 484737 477792 704182 713307 900823 875640 933019 940819 982807 991192 955776 1069372 2257490 2351346 1354363 1165990 776693 763301 944623 936870 978252 993286 1026263 1036390 1151857 1145523 5121182 5357371 39.65 70.8 1
09:56:19 2024-01-24 703261 694043 220467 216108 361065 367449 391917 390830 238119 237274 297079 303061 336500 339759 4373860 4742409 6742696 6536766 1202487 1241517 325415 288757 309683 309758 362985 350332 345712 345441 233126 234287 737194 706735 1578148 1540017 485428 477792 704393 712801 899187 874747 934349 943494 981379 993284 959746 1072528 2255576 2358990 1436601 1167377 778357 765544 940916 934211 978215 993806 1028459 1034642 1146330 1143093 5117016 5350848 39.65 70.8 1
09:56:20 2024-01-24 700273 694345 220537 216108 361028 366381 394430 389746 242493 237310 296681 301275 337043 342411 4373860 4688337 6677143 6537382 1213686 1237930 324694 294151 309995 310011 362044 350615 343418 345476 234019 233531 743778 705726 1620247 1540017 485428 480676 709167 713147 894839 873779 941001 944017 977630 993925 959098 1072641 2254803 2370780 1436601 1164331 778912 765851 942354 932893 977749 993989 1026263 1036150 1143704 1142360 5092525 5348005 39.65 70.8 1
09:56:21 2024-01-24 700273 694309 220502 216409 361019 366124 392136 389782 242493 237310 297135 301241 336536 342411 4377132 4696364 6686743 6536766 1213686 1240330 323912 294151 310286 310299 362044 350862 344416 345476 234349 233891 734888 706735 1591327 1539745 484797 481355 708433 716357 894360 875711 940367 944836 977777 993925 961862 1074175 2253643 2368240 1434645 1164942 778386 765851 940916 931562 979609 991733 1026263 1032398 1143704 1145627 5103964 5351821 39.65 70.8 1
09:56:22 2024-01-24 701267 698314 221191 216444 361065 366381 392100 389782 242529 237712 297135 301241 337043 345078 4373823 4688337 6677228 6537382 1213686 1239413 325187 293457 309798 311206 362985 350050 343418 346518 234349 233752 740447 703212 1584237 1547206 488204 480386 710372 714322 897347 876261 938355 942294 977777 998226 964785 1070137 2271220 2367872 1384935 1155842 776693 768849 941683 930902 980567 999567 1023271 1030656 1139655 1148943 5113692 5348005 39.65 70.8 1
09:56:23 2024-01-24 702226 699328 220873 215773 361065 368110 393864 388047 237426 238080 296681 301275 337043 340309 4383379 4691797 6728577 6565473 1205918 1239140 325415 293245 309179 311206 360871 350862 344970 346275 233855 233565 738140 698313 1593006 1557634 487123 477755 707894 712258 898623 880628 938355 939448 978530 991742 964562 1069372 2258456 2366561 1394352 1153902 776693 765581 938214 931562 982442 1000273 1021742 1029094 1143704 1150299 5145646 5340384 39.65 70.8 1
09:56:24 2024-01-24 701961 699300 220502 215807 361069 367226 391479 387939 237954 237310 295740 303027 337043 341110 4377132 4671041 6714720 6551419 1200847 1238533 324436 288757 310286 310264 360907 351501 347733 348248 234262 236277 749415 701820 1582773 1541711 484737 483327 710137 712184 901934 880002 935682 936678 983311 1003114 962010 1058355 2248775 2384975 1409214 1159966 783808 765851 931696 934211 986969 991697 1015379 1028819 1146257 1154684 5185570 5342449 39.65 70.8 1
09:56:25 2024-01-24 705822 698232 220427 216374 359544 367520 393239 388047 238085 236507 297266 301795 336972 340788 4374086 4635265 6723784 6537337 1192269 1235898 328368 288757 310286 311359 360618 353193 346469 347385 232349 234638 736731 698313 1617022 1538983 484048 481999 703220 709231 904022 879581 928857 938007 984772 1000246 957922 1061831 2234764 2354087 1424864 1170866 783250 761214 937005 940078 982405 988279 1013935 1029391 1158814 1152235 5218522 5355641 39.65 70.8 1
09:56:26 2024-01-24 708784 694277 220053 216409 360952 367556 391181 388047 238153 236507 297309 303494 337516 340559 4374013 4689687 6789323 6550834 1179533 1239827 328368 288504 312812 309617 360799 351321 346261 346340 233439 234837 734336 706363 1574393 1529712 484048 483131 707230 713233 903381 876261 930292 940708 985598 997389 952801 1059499 2240357 2357433 1424864 1173643 782693 763412 938214 938043 983358 988315 1016901 1035416 1155424 1152235 5164316 5355641 39.65 70.8 1
09:56:27 2024-01-24 708437 694277 220436 216780 360408 368628 390895 391936 238119 236577 297590 303281 337788 339998 4380258 4701568 6761941 6527166 1192194 1242667 325800 288838 311387 310775 365005 350682 345735 348189 233582 234544 739550 706230 1586472 1538983 486898 481999 702330 714736 901525 875437 930855 946180 984201 993295 955720 1068095 2253643 2342261 1415079 1169043 776160 763412 943591 935315 974980 991183 1023234 1035416 1151289 1145554 5126422 5341362 39.65 70.8 1
09:56:28 2024-01-24 702762 697978 220431 216224 363107 367520 392290 390278 237920 236542 296645 304883 336500 339246 4374013 4748855 6703022 6546500 1213897 1239302 327210 290359 309120 310522 363939 350261 344381 346239 234679 233461 746596 704339 1573849 1544397 485484 480603 709247 713147 894918 875019 936810 942825 976812 993998 962047 1066166 2253643 2363024 1434645 1162675 777829 768094 943319 931562 977749 991697 1023197 1032398 1140427 1144745 5088799 5341362 39.65 70.8 1
09:56:29 2024-01-24 704261 699531 220930 215139 361028 367520 393828 390278 242352 237642 296609 301241 337008 340034 4361276 4684911 6735225 6569577 1205175 1238670 327442 288757 311166 310699 360871 351393 348202 347719 233983 233461 739057 699712 1579983 1552100 484737 477828 707894 709231 897384 882039 936977 936907 975693 997352 963672 1066535 2253643 2370032 1345445 1153102 778912 765851 937005 931562 983844 997343 1022025 1026128 1143704 1148870 5160357 5337538 39.65 70.8 1
09:56:30 2024-01-24 701267 698277 219745 217087 360997 367226 392976 390278 238849 235777 297991 302570 336500 343207 4383379 4627965 6715331 6546500 1198296 1239413 325344 294042 309703 310958 360907 351393 344796 348368 233819 233752 737668 697316 1572117 1540017 485083 483473 708396 710275 901144 879177 933019 935278 981379 1002405 959245 1058692 2245158 2379141 1340235 1159335 783808 765581 935674 934211 986269 991661 1010980 1029094 1147955 1154681 5196817 5351821 39.65 70.8 1
09:56:31 2024-01-24 709470 698282 220149 216405 359331 368664 392928 388011 238119 236577 296645 302219 338025 341432 4386417 4674993 6771880 6551043 1181212 1240435 327349 288757 312080 310699 360907 351249 346714 346482 232890 234614 734336 702710 1596211 1534061 483704 482412 703220 710275 904022 878480 928789 940152 984809 999540 954358 1058430 2244370 2360701 1422907 1175041 783375 763412 938214 938043 982659 988315 1016901 1035416 1155461 1152235 5190266 5355641 39.65 70.8 1
09:56:32 2024-01-24 706093 694268 220088 216785 360671 368592 392195 391382 238119 236342 297338 303316 337268 342638 4380227 4691105 6789664 6536653 1177820 1239413 325871 288541 312662 308389 362948 351465 345528 346518 233618 235980 742368 707240 1589458 1525904 484048 483473 705621 713814 904506 875019 930254 940819 985598 997352 954155 1059941 2241242 2363207 1420951 1175316 782693 765013 939545 937342 982659 988315 1019114 1035179 1152120 1152235 5154638 5351821 39.65 70.8 1
09:56:33 2024-01-24 709480 694277 221244 216478 360417 368038 394663 392344 239693 237291 297266 302890 337883 341542 4379809 4710840 6744657 6518580 1188863 1239413 325906 288852 311606 310264 362044 351109 345284 347284 233290 233856 739550 707240 1571993 1530797 486971 483473 703822 714230 903750 873123 931654 945507 985598 993998 953366 1063425 2253643 2351481 1374778 1168608 778912 763412 940916 938080 979834 991183 1019841 1038446 1151289 1151420 5145233 5361194 39.65 70.8 1
09:56:34 2024-01-24 710482 694277 221599 215861 360708 371306 393584 390721 239428 237974 297374 303174 338358 341263 4380077 4763468 6770672 6536970 1194018 1239413 325906 288757 309648 310193 362948 350862 345489 346518 232890 234614 742912 705726 1577436 1537834 486245 479763 702330 712295 901461 876261 933019 944836 983504 992593 955513 1068095 2253643 2344820 1398119 1165990 776140 765013 943591 935278 974980 991183 1023197 1035454 1151289 1145591 5119106 5348833 39.65 70.8 1
09:56:35 2024-01-24 703554 700701 220908 216335 363552 368448 392472 391273 239764 237099 296919 305097 335958 339246 4386417 4724855 6710396 6536653 1211188 1239413 323425 293813 310213 309440 364011 352919 343418 346518 234679 233102 741837 702323 1577187 1544397 485520 480603 709942 714194 895713 875019 936810 940819 976391 993998 962730 1066203 2257490 2372401 1408602 1161848 777802 769219 942922 930902 977477 991697 1023234 1032398 1140463 1147247 5094719 5362624 39.65 70.8 1
09:56:36 2024-01-24 705997 700208 221360 215969 360889 370853 394275 390061 242423 238045 297099 301241 336724 342477 4367543 4689222 6714720 6556095 1205843 1239413 324890 288504 310945 311206 360907 350790 345177 346239 233290 233531 740959 697316 1591502 1549237 486208 481811 708433 712295 894618 876261 935442 940547 975693 991670 964785 1068857 2258188 2369921 1415079 1153376 776693 767824 938364 931562 980567 998825 1024065 1031336 1140463 1151183 5131941 5350379 39.65 70.8 1
09:56:37 2024-01-24 705164 700696 220979 215634 361033 368074 392963 387903 239322 237798 296703 302046 337043 340034 4380142 4674843 6724045 6546139 1205022 1239413 324401 288987 310726 310228 360871 351235 345454 345476 233855 234217 742368 696320 1599835 1549237 485428 477828 706391 710275 897528 879740 936810 937416 977802 997389 962047 1066535 2253643 2368240 1358746 1152556 778912 765887 938214 934211 982743 1000237 1022567 1028516 1146644 1148797 5150528 5348600 39.65 70.8 1
09:56:38 2024-01-24 701262 699822 220242 216258 363112 368111 394421 387903 238849 237239 296077 304454 336618 340788 4374013 4642905 6705394 6536653 1201119 1239413 323912 290014 309995 310735 360907 351429 344796 346518 234349 233531 739057 698313 1576893 1540017 483360 483181 709438 710275 904565 879703 935682 937809 981379 1003114 962047 1063353 2244509 2379891 1424864 1159335 783808 767861 933028 935540 988934 999595 1019886 1030451 1148586 1155429 5192861 5346262 39.65 70.8 1
09:56:39 2024-01-24 704439 701193 220326 216409 359838 367520 393275 390278 239764 237073 299673 302643 337043 341340 4370895 4620815 6724045 6536653 1187827 1235898 326890 288757 310286 310380 360907 350947 346016 348613 232926 234252 732503 698313 1587477 1538925 484737 482753 704393 710275 905075 880515 928895 935352 985598 1001697 958973 1058729 2244509 2360701 1380463 1162675 781139 764274 935691 940208 986624 996063 1016273 1031959 1152813 1158782 5186834 5353044 39.65 70.8 1
09:56:40 2024-01-24 711612 699300 220436 216444 360708 372438 391479 387939 237755 236542 297099 301206 338061 339611 4361276 4686946 6779997 6546716 1185504 1235898 327384 288575 311166 311206 360907 351109 346261 346482 232527 234217 735322 699712 1578115 1535150 483704 482497 703220 710275 904022 878753 927575 940819 984809 1000282 954834 1057241 2244370 2353019 1432689 1169946 783375 763812 935637 940878 985458 992571 1016273 1031959 1155424 1152235 5223008 5348005 39.65 70.8 1
09:56:42 2024-01-24 707766 700162 219745 216444 360671 367520 392195 388083 238153 236177 297099 303494 337008 339759 4377132 4683023 6779997 6537337 1182089 1235898 326890 287909 309648 310264 360871 351393 345772 346518 232890 234777 724047 701709 1590909 1529590 483360 482072 702330 710275 903750 876261 929630 939448 984772 998080 954155 1058745 2248125 2360638 1428776 1170987 783375 761068 939674 940635 984720 990410 1015416 1031664 1159456 1152052 5220477 5357371 39.65 70.8 1
09:56:43 2024-01-24 708279 694313 219745 216483 360997 367556 392195 388047 238153 236542 297554 303494 336935 339246 4361276 4688375 6789997 6522740 1188074 1235898 325380 293397 310945 309325 364011 351393 344796 347040 232967 233531 739550 707746 1584191 1527481 485901 484573 704393 714736 904022 873123 930292 944249 984040 999604 955327 1066241 2252779 2363200 1415083 1177831 782816 764927 939545 938043 981961 989784 1022103 1035416 1152923 1152235 5163325 5351821 39.65 70.8 1
09:56:44 2024-01-24 709974 698015 220502 216413 360417 368628 392065 392213 239467 236577 297590 302643 337008 339246 4374013 4713408 6752021 6517959 1192893 1235898 326890 288766 311166 310264 360654 350297 343383 347563 233290 234217 739550 707746 1599668 1530797 487008 483473 704357 714736 904022 873779 934971 947452 986113 998175 955475 1066392 2247596 2351946 1420951 1169318 778912 762871 940916 942257 977749 991146 1019841 1038446 1153497 1150606 5133563 5357371 39.65 70.8 1
09:56:45 2024-01-24 710487 698273 221692 216078 361033 369776 392100 391106 242423 238080 297991 301172 338334 341484 4399856 4752947 6761346 6537337 1193170 1235898 329948 288757 311606 310264 360907 349276 343383 347599 233326 234252 733498 703330 1630931 1535655 487508 483473 704393 717377 907012 875711 934186 946180 986960 996814 956798 1062972 2254385 2354014 1436601 1168608 781741 764495 940916 939448 977749 992475 1019841 1038446 1152106 1150606 5141209 5348005 39.65 70.8 1
09:56:46 2024-01-24 710487 698015 221847 215773 360992 369480 392029 390278 239431 238045 297554 303068 338061 340612 4377132 4741186 6761346 6531973 1193706 1235898 326926 288558 309648 310264 360618 349804 345454 347563 233254 234054 732503 703212 1587712 1535655 488204 481781 705184 716357 903985 872976 932206 946180 984091 996072 955513 1063500 2254273 2353904 1409214 1169318 777802 763412 944896 939502 977056 991883 1021296 1037707 1151289 1148943 5132161 5361194 39.65 70.8 1
09:56:47 2024-01-24 710487 698051 221191 215923 361060 369776 391444 390278 237954 238080 296681 301241 338096 338258 4380254 4750186 6761346 6536653 1197426 1239413 325941 288554 309683 310264 362948 351109 345974 347284 232926 234252 736731 705856 1604326 1538983 486120 477683 705221 713814 901860 875492 935528 943494 981415 991892 956454 1070714 2247745 2344820 1352579 1166607 776160 764495 943591 935315 976363 993989 1025988 1035454 1149657 1144712 5107821 5341362 39.65 70.8 1
09:56:48 2024-01-24 701267 698834 220467 216108 361065 365317 392472 391382 239454 237310 296430 303027 336536 341340 4386506 4709756 6705394 6527958 1203185 1239413 323912 288856 309648 309325 362985 350862 346714 347473 234463 234652 745187 704339 1579722 1542805 487508 481173 710409 715847 897749 876261 938217 940819 977593 996106 964099 1069334 2250875 2372401 1436601 1156665 776693 768130 940916 930902 977749 991769 1024766 1030893 1138811 1145591 5094565 5340384 39.65 70.8 1
09:56:49 2024-01-24 701693 699032 221156 216108 361065 367520 394177 391382 237954 238045 297099 301241 337799 340273 4367780 4687065 6672665 6542047 1216291 1239413 325871 288937 309812 311430 362803 352441 347733 346375 234377 234113 740959 697316 1598085 1553205 487508 477864 707931 712295 898200 880591 936773 940819 979260 991778 966845 1073212 2258096 2370032 1392469 1151736 777272 766971 940879 934211 981961 1000273 1025221 1029094 1143704 1148979 5132612 5339521 39.65 70.8 1
09:56:50 2024-01-24 702762 700935 220467 216293 361065 367556 392100 388011 240775 237274 296149 303027 337043 340309 4374013 4648966 6696069 6542047 1201519 1240710 327210 288707 311460 311064 360871 351357 346750 345370 234205 234078 734888 701317 1566266 1540017 484048 477864 708286 709074 897749 882595 936884 936130 978567 999567 962047 1066535 2247708 2359493 1345445 1155019 780582 765887 936339 932229 984173 997379 1020253 1026128 1143704 1148979 5140982 5342449 39.65 70.8 1
09:56:51 2024-01-24 701267 699337 219561 216478 361065 366417 392065 388047 238884 236577 296681 303027 336782 340309 4361276 4639594 6696069 6546139 1200842 1239376 324911 290390 310177 310593 362876 351285 345735 346898 234053 233136 729151 697814 1574059 1543906 485428 483473 707931 710275 901461 883136 933019 937416 981415 1003114 959319 1061943 2246974 2381595 1326553 1159372 783808 765273 935674 935540 986969 991697 1015416 1029094 1147992 1154717 5179155 5338640 39.65 70.8 1
09:56:52 2024-01-24 703754 700070 220467 216780 359620 366968 393275 390278 240175 236577 297626 301370 337043 341340 4361276 4608583 6725407 6551248 1197980 1235751 325502 288757 309630 311029 360907 350826 344796 347599 233654 234652 741837 696320 1579513 1540017 485083 483254 708433 710275 900823 879117 933019 935388 982807 1000683 959319 1060241 2245614 2385355 1322786 1159372 783808 764732 934345 935556 986969 991697 1013935 1029094 1146330 1154717 5182855 5338640 39.65 70.8 1
09:56:53 2024-01-24 704288 694313 220506 216478 358423 366417 393275 388083 238119 236577 297626 302643 337043 341340 4361276 4608583 6729562 6546140 1192194 1237182 326890 288757 309848 310953 360907 352691 346224 346482 232328 234089 736731 697814 1615001 1535655 484048 481731 703361 709268 904059 879740 928846 935388 984809 1001697 956454 1058729 2241280 2354106 1434645 1161848 781139 763412 934345 937379 985570 991661 1013698 1032260 1152157 1153866 5186834 5348005 39.65 70.8 1
09:56:54 2024-01-24 710487 700089 220467 216409 360738 369812 393239 388011 240175 236577 297099 302643 337824 340612 4370683 4678947 6762319 6546500 1180128 1235898 325906 288445 313562 311135 360871 351465 343418 346239 232803 234732 742368 699213 1605157 1535150 483704 482108 702330 710275 904880 877801 928932 939485 984845 1001768 955513 1058430 2242776 2354225 1430732 1166948 782693 762330 935674 939502 984173 991183 1015454 1029428 1157210 1153867 5205591 5349736 39.65 70.8 1
09:56:55 2024-01-24 712001 698341 220467 216444 361028 369812 391444 387975 238119 236577 297987 301206 337043 339872 4376944 4681489 6800338 6532722 1182810 1239413 325607 288445 310660 310228 360654 351249 343418 346239 232527 234614 732503 699712 1581951 1530797 482561 482108 702330 710275 904059 878753 928901 939485 984845 1000282 955513 1058430 2244370 2357354 1430732 1166948 783375 761251 935674 940782 984173 991183 1016663 1030893 1158030 1153867 5216750 5348005 39.65 70.8 1
09:56:56 2024-01-24 710487 700061 220502 216478 361028 369776 391444 388011 240850 237028 297338 304027 336759 340019 4373973 4689799 6791650 6537337 1177583 1239413 325730 288617 310589 310011 360618 351501 343418 346518 232563 234976 738624 701709 1576214 1530797 483704 482790 702330 710275 904510 878753 929630 939485 984809 1001697 954155 1057638 2244370 2354694 1428776 1170308 783250 762330 935674 942218 984173 991183 1016177 1030893 1158851 1153867 5213027 5349736 39.65 70.8 1
09:56:57 2024-01-24 710450 694313 220445 216478 360337 369488 392918 387722 240437 237028 296861 303494 336901 341058 4377061 4685630 6779997 6527297 1184623 1238533 329175 288147 309683 310299 360907 351429 343383 346761 232527 234287 736731 698313 1579643 1535150 483629 482108 702330 710275 906630 879081 928864 938819 986974 1001697 953674 1066323 2241280 2357446 1432689 1165990 783375 761251 935674 940782 985570 991883 1016663 1029428 1155534 1151352 5205591 5348005 39.65 70.8 1
09:56:58 2024-01-24 710487 701198 220718 216878 360776 369560 394141 387867 238781 237169 297165 303458 337339 339982 4374013 4688375 6789323 6546716 1183778 1235898 327879 288757 309648 311206 360641 351429 343418 348368 233290 234054 736731 698313 1597154 1538925 484454 482790 704393 710591 905075 880400 929593 935352 983381 1002136 959282 1058729 2247247 2359860 1434645 1161848 781579 763998 935009 937809 985570 991697 1013972 1029391 1152157 1156350 5186834 5354465 39.65 70.8 1
09:56:59 2024-01-24 713233 701198 220361 216676 360659 369668 394421 387867 238051 237134 297554 303941 338061 340370 4370683 4680401 6761037 6536770 1177857 1235898 326665 288350 310153 310264 360907 351429 345528 348495 233290 234252 740959 705726 1595391 1530797 483122 482790 702367 712295 904022 878753 933019 940819 984845 999576 954155 1061431 2238056 2354092 1428776 1168608 783533 762330 936885 940782 984173 990483 1016938 1032435 1158851 1152235 5196435 5358033 39.65 70.8 1
09:57:00 2024-01-24 708001 699216 220101 217312 360781 368448 392472 391382 238153 236472 297590 303778 337741 340237 4374013 4692295 6781727 6518580 1182969 1238533 325871 288757 310300 309254 362948 351501 345772 347004 233983 234217 732108 707708 1579612 1525904 484737 483473 705891 714136 905150 876261 931654 943494 986297 999978 955513 1063010 2244370 2363207 1413126 1175316 783250 765581 939545 939140 983358 990447 1019841 1035454 1156786 1152854 5165285 5358033 39.65 70.8 1
09:57:01 2024-01-24 710732 699216 220979 216711 360731 368664 392029 392344 240065 237204 297266 302819 337516 339246 4380340 4701568 6723905 6518580 1187165 1239413 326330 288852 311606 309758 362333 351357 345772 347278 233290 234019 740959 707746 1604887 1530797 488156 483473 704357 715242 905038 873742 932317 944483 984736 997389 955513 1067686 2247564 2363207 1372859 1175316 782975 765581 939545 938746 983358 990317 1022103 1040922 1156786 1153757 5153739 5364587 39.65 70.8 1
09:57:02 2024-01-24 711313 694241 221812 216409 360708 369156 391408 391382 242727 237843 296919 302854 338025 339210 4361276 4722667 6743050 6518580 1193154 1239413 328100 288757 309958 310228 362326 349276 345772 347599 233254 234217 739550 703330 1622189 1537333 487699 480603 703324 714699 902741 873779 932211 944520 985598 991404 954989 1063462 2252042 2351481 1411240 1169318 780025 765038 943591 941943 981742 994685 1022717 1038297 1156202 1152854 5143171 5355641 39.65 70.8 1
09:57:03 2024-01-24 712065 699291 221776 216224 360803 369776 391444 390852 242557 238080 297518 303017 338025 339210 4361276 4735290 6743050 6536653 1194018 1240564 326855 288757 309612 310264 362948 349276 343383 348343 233654 234217 739550 706735 1604610 1535655 486971 484500 705391 715242 904059 873742 932080 944520 984772 998798 953674 1066535 2241861 2360794 1413126 1177694 783375 765396 941645 939539 983321 995551 1019728 1036781 1156128 1153867 5141001 5355641 39.65 70.8 1
09:57:04 2024-01-24 709014 694268 221218 217211 359874 368664 392029 392344 242423 237073 297590 302643 338061 339998 4377134 4707493 6743125 6517679 1193170 1241175 326855 288852 311606 310228 362948 349240 345528 347599 233654 234217 736731 704442 1610352 1537834 487699 483473 704393 717383 905150 873742 931617 944520 984736 997352 956417 1066392 2244472 2365683 1349153 1176013 782256 764421 941013 940878 982622 991001 1021296 1038446 1153519 1152235 5140907 5350379 39.65 70.8 1
09:57:05 2024-01-24 712745 694273 221156 216780 359874 369184 392029 392213 242692 237310 298208 302643 338025 339246 4374013 4720112 6752309 6518580 1188074 1238427 325906 288757 311166 309874 362044 350297 345284 347599 233983 234217 739550 706735 1613613 1535150 487353 482753 704357 715242 904022 873779 932317 945859 984736 991706 955026 1066000 2251447 2358168 1345386 1172659 782256 764927 943554 941548 980530 993989 1019841 1040960 1152923 1152235 5131767 5351821 39.65 70.8 1
09:57:07 2024-01-24 712052 697228 221656 216409 359874 369184 391718 392007 242317 237642 297554 302643 337788 339246 4367780 4722667 6742696 6517922 1191468 1239413 327384 288852 311827 310016 362948 349768 343418 347599 233983 234217 739550 703676 1620191 1537834 487008 483473 704855 716022 905038 873779 931654 944556 988072 1001768 958123 1066430 2247857 2364880 1409214 1175279 783808 765581 939637 939412 983284 991146 1019841 1038446 1152923 1152854 5154638 5355641 39.65 70.8 1
09:57:08 2024-01-24 710487 694273 221156 217177 360417 369184 392100 390364 237755 237073 297626 303068 337552 339759 4374013 4720112 6742696 6517922 1194875 1238870 326890 288757 311827 311603 363718 350297 345528 348613 233654 234614 729328 703713 1642345 1537834 487735 483473 704393 715279 904059 876335 934300 948838 986960 996814 958235 1069244 2247596 2357428 1422907 1169946 780582 764274 943554 940782 979834 993720 1024215 1040708 1152923 1152235 5137233 5355641 39.65 70.8 1
09:57:09 2024-01-24 712239 698273 221812 216078 361069 369776 392065 391106 242458 238116 297309 301172 338571 339210 4383379 4744556 6761346 6537382 1193985 1239413 327349 288766 309395 310944 360907 349240 344416 347599 233983 234252 739021 705184 1630389 1538925 487353 482840 706225 717888 907659 874251 931505 947526 989804 996777 958235 1065366 2253643 2357354 1434645 1171823 781139 764495 944933 941548 980567 993286 1021296 1037948 1152923 1152235 5145233 5355641 39.65 70.8 1
09:57:10 2024-01-24 710487 698015 221656 216192 360956 369776 392029 391382 242423 238045 297036 303068 337788 339246 4380258 4731927 6744657 6536653 1193981 1239722 325941 288757 311166 310228 362948 349240 346188 347599 233254 233856 718013 702710 1645585 1537789 488204 480313 705221 716357 902630 875091 932832 947526 984054 993295 955513 1066203 2247484 2348147 1415079 1169946 778900 763412 943591 938746 977056 993017 1020253 1038446 1151289 1148906 5118566 5355641 39.65 70.8 1
09:57:11 2024-01-24 710487 698046 220467 215104 361065 369740 391754 390830 238119 238045 296645 301241 338061 340612 4376858 4729881 6761648 6527958 1193943 1239413 326890 288766 309612 310228 362948 349276 345177 348368 233696 234732 736731 704339 1609112 1538426 488204 480458 705937 715847 903787 874871 935015 944483 985326 994694 956417 1063425 2253643 2352262 1378616 1170308 778912 763412 943591 940782 977749 992584 1020216 1041601 1151289 1151420 5126234 5343350 39.65 70.8 1
09:57:12 2024-01-24 707862 694029 220471 215139 363107 369740 390859 390278 237755 237642 295969 301275 337788 340370 4361276 4750172 6761346 6537337 1194018 1240902 327384 288757 309612 310264 362948 352691 348943 347719 233732 234113 726866 707746 1580816 1539520 486814 481853 709905 714157 897384 876261 938217 945359 977777 993998 959282 1072528 2252042 2369921 1434645 1165160 778912 766971 943591 934211 977749 991661 1028459 1033943 1143704 1144745 5098205 5326087 39.65 70.8 1
09:57:13 2024-01-24 700273 697978 220467 216258 361028 367226 395540 392213 242592 237274 297309 301241 337043 342411 4374013 4697084 6668093 6527671 1215422 1239413 325906 288545 309739 311867 363316 350718 347487 346898 233639 233752 739021 698313 1620034 1553205 487662 481695 710764 712606 901182 878753 938885 942825 979953 999604 964927 1071671 2260713 2367946 1413160 1156665 777802 770345 940644 931562 981278 1000273 1026226 1036056 1140463 1148979 5098884 5348005 39.65 70.8 1
09:57:14 2024-01-24 704762 700057 221191 216192 361065 368074 394419 390830 242493 238045 297000 302115 337079 340273 4380258 4685790 6706928 6556095 1208635 1243365 328136 288653 311570 312010 360726 350225 347341 346340 233839 234440 742880 696320 1580082 1552727 485083 481811 708396 710275 894618 881791 940367 936715 978494 1000282 962047 1065963 2253643 2370069 1360562 1154379 780138 767514 938214 934211 984173 1001419 1023197 1029094 1142979 1150606 5150958 5338640 39.65 70.8 1
09:57:15 2024-01-24 701267 700061 220238 216444 363107 367485 392029 387975 238884 237274 296257 303027 337043 341028 4360999 4642905 6714720 6550932 1201729 1239339 326749 288757 311092 311029 362876 351357 345735 346482 234514 233891 748887 699831 1591884 1540017 484048 483473 709438 711567 901461 880634 934077 935388 984201 1000683 964785 1063425 2248844 2386928 1386292 1159335 783808 768094 935674 935540 986969 998825 1019841 1031463 1146330 1153015 5179155 5336884 39.65 70.8 1
09:57:16 2024-01-24 701267 699567 220088 217576 361065 366968 393239 390278 238849 236507 297072 301275 336500 341857 4367762 4613215 6722165 6546568 1198258 1240196 325730 290395 310104 311171 360907 351429 344796 348368 233732 233985 736278 697316 1584469 1538983 485428 483257 705391 710275 904022 881685 932317 938080 984809 1002405 959319 1056608 2250442 2366561 1434645 1160514 782693 765087 937770 938043 986969 997379 1013972 1032072 1152923 1158022 5177455 5348005 39.65 70.8 1
09:57:17 2024-01-24 709983 700093 220467 216444 360448 369812 394454 390278 238119 237073 296883 302431 338096 340273 4373737 4667086 6781953 6546500 1182810 1235898 327384 288355 309648 310953 360618 351321 343383 347599 232527 234217 736202 698313 1580316 1538925 484737 482072 705391 710275 907091 880634 929593 936715 986937 1002405 959245 1053801 2250442 2360701 1436601 1162675 781579 764495 937005 939448 986269 991697 1015416 1030763 1153789 1156350 5186834 5351821 39.65 70.8 1
09:57:18 2024-01-24 709480 699198 220467 216444 360448 369776 393828 388047 238153 237274 297721 303068 338571 340853 4370683 4681287 6793340 6546747 1185470 1235898 328392 288806 311166 311643 360907 351429 347427 347314 232890 234252 736731 699712 1590479 1538925 484737 482072 704393 710275 906630 882057 929593 937416 986937 1003114 958049 1056847 2247247 2357354 1432689 1164056 783428 764495 935674 939448 986969 993989 1015454 1029428 1153789 1154681 5192506 5348005 39.65 70.8 1
09:57:19 2024-01-24 710487 699300 220471 216478 361060 369812 394226 388047 238153 236908 297099 303103 338286 339819 4373973 4687106 6791372 6546139 1181246 1238533 325871 288350 312823 310811 360907 351465 343418 347040 232890 234614 735322 699712 1579175 1535655 485083 482790 705891 710275 907733 880400 930254 938080 986239 1003114 957811 1059185 2246522 2360701 1434645 1164331 783250 764495 936339 940782 986969 991661 1016938 1032398 1154643 1154684 5202617 5342449 39.65 70.8 1
09:57:20 2024-01-24 712001 699831 220467 216785 361024 369812 392065 387758 240437 237028 297266 304276 337611 340260 4373933 4688210 6786686 6532675 1178722 1240865 325871 288350 310371 310264 360907 351465 344156 347076 232890 234812 732503 701209 1593555 1536241 484737 483131 703361 710275 905038 878939 928864 940819 987636 1001697 956402 1061119 2242776 2354014 1413126 1171700 783989 762871 938214 940782 983439 991183 1016938 1033943 1158851 1152235 5203635 5348005 39.65 70.8 1
09:57:21 2024-01-24 708784 698273 220092 216478 360736 368377 393835 390025 239147 236968 297446 304348 337374 341247 4370663 4681678 6789388 6517770 1181287 1235898 327818 289023 312638 309289 362948 351465 345772 347319 233290 233891 739231 706735 1582688 1526461 484737 483473 707393 713183 904059 876261 930817 943494 984772 999576 953674 1065016 2246401 2363207 1422907 1175316 782693 765038 939545 939448 983439 991183 1019841 1038484 1153826 1152235 5155977 5348005 39.65 70.8 1
09:57:22 2024-01-24 711313 699175 220220 216909 359761 369076 394141 392490 239764 237134 297252 303210 337374 339723 4361313 4710566 6749264 6513297 1190618 1238533 325906 288766 311166 310299 364011 350332 343123 347563 233290 234252 740959 707746 1594524 1530797 486318 483473 704393 715279 904059 874747 931654 944556 984809 998834 955290 1065016 2244370 2363318 1411170 1175041 782693 765581 940212 940115 982405 991183 1019841 1038446 1153789 1152235 5145233 5358835 39.65 70.8 1
09:57:23 2024-01-24 712328 699707 221741 216305 360558 369596 394842 390097 239428 237904 297987 303068 337824 338258 4361313 4725208 6751746 6518651 1193170 1239413 328368 288757 311423 310228 362948 349240 345284 347634 233290 234054 738140 702710 1641870 1537834 487008 483473 705891 715279 904022 874398 933019 944556 984809 997389 956417 1065016 2251335 2360701 1380535 1173643 782693 765038 940916 940115 981961 992584 1019841 1041324 1153789 1152235 5153562 5358071 39.65 70.8 1
09:57:24 2024-01-24 710450 699216 221510 216944 360772 369704 392029 391382 242387 237310 297590 303494 338536 339723 4367780 4720261 6752021 6499338 1194018 1240330 325976 288757 314636 310953 362079 351109 344796 347599 233290 234252 739550 705184 1605818 1538925 487508 483473 705391 716330 906630 875019 933019 944520 984845 998834 958602 1066535 2247247 2356152 1415083 1175316 782693 765038 940916 940115 984173 991183 1019841 1038446 1156054 1159572 5141095 5353121 39.65 70.8 1
09:57:25 2024-01-24 712470 699211 221847 216078 360702 369812 392100 391164 237755 238010 296874 302111 338571 341395 4374013 4722667 6752021 6517959 1194018 1238533 327384 288757 309856 310264 362985 350050 344452 348368 233690 234732 738140 703713 1616271 1537834 487735 483473 705391 716367 904059 873779 933019 946031 983345 991706 955062 1066316 2254385 2351481 1424864 1168645 778912 762800 943591 940782 977749 995391 1022604 1040949 1152850 1152125 5138766 5355641 39.65 70.8 1
09:57:26 2024-01-24 710487 698305 221692 216236 360704 369812 392065 390830 242493 238870 296912 301206 338096 339246 4367780 4734454 6761346 6527297 1194153 1239140 326890 288359 309683 310299 362948 350368 345489 348368 233290 234614 735322 703713 1592128 1538653 488464 482072 704393 715279 903381 875019 933019 946603 984772 991706 957848 1066316 2253643 2357354 1415083 1170308 780582 763929 945043 942218 983284 995395 1022754 1040633 1155381 1155429 5145233 5348005 39.65 70.8 1
09:57:27 2024-01-24 712065 694304 221812 216073 361033 369812 394700 391382 242387 238080 297554 303068 338096 339495 4367780 4731927 6761346 6527411 1193981 1238533 326890 288757 309612 310264 360907 350050 344935 347634 233290 234475 736731 703212 1588791 1537834 487772 482790 704393 715316 904059 873779 933019 946069 983345 991634 955026 1066535 2253643 2349814 1428776 1170115 780582 764863 946392 940635 977749 993213 1022754 1039816 1152813 1148943 5132161 5349736 39.65 70.8 1
09:57:28 2024-01-24 711313 694340 221746 215673 361033 369812 391754 390278 242189 238500 296645 301206 338061 338258 4367780 4723138 6756533 6528017 1192244 1237930 325976 288757 311166 310299 363498 349276 345772 348613 233290 234054 739550 703713 1639731 1537834 487353 483473 704892 715316 905038 873779 932355 945895 984809 997389 957577 1063047 2250442 2365683 1406524 1176013 782256 765581 940879 940635 983047 992475 1022025 1039966 1153826 1154684 5150958 5350379 39.65 70.8 1
09:57:29 2024-01-24 711734 694313 221537 216509 360707 369488 392100 391936 242458 237310 297266 303068 337824 339246 4367780 4720574 6757791 6518651 1191468 1238533 325976 288856 311166 310299 364011 350297 344796 347634 233690 234252 739550 705222 1618004 1537834 487390 483181 704393 716875 904562 873779 933019 948692 986239 998870 957442 1066392 2247521 2360780 1382454 1175316 783375 766940 941683 940782 983358 992584 1021371 1040960 1155461 1153867 5140831 5348005 39.65 70.8 1
09:57:30 2024-01-24 710220 694340 221191 216444 360707 369516 392065 390364 242458 237310 297987 303068 338061 339759 4387286 4710060 6752021 6517959 1195689 1237930 325941 288757 309431 310299 362079 351163 345772 347634 233819 234252 739550 705726 1612687 1537834 487735 484500 705891 716367 907012 875640 933019 946603 986886 1002478 959562 1066423 2254385 2367414 1386292 1178670 783375 765581 940916 940782 983284 993275 1021296 1038484 1154643 1155232 5141209 5348005 39.65 70.8 1
09:57:31 2024-01-24 710487 694349 221191 216448 360961 369516 391479 389782 242458 237310 297626 303068 337988 339759 4367780 4713408 6723858 6517959 1194022 1239413 326890 288504 309431 310299 362985 349312 343418 348403 234197 234287 739550 705726 1606325 1535655 487353 484157 705391 715316 905343 876335 934300 948163 986997 998226 958917 1065626 2255301 2360701 1409214 1171974 781579 764274 944933 940782 980567 993989 1022365 1041601 1153789 1153867 5147282 5355641 39.65 70.8 1
09:57:33 2024-01-24 710487 697522 221874 216112 360997 369516 392065 391382 242423 238080 297590 303068 338096 339246 4374013 4725208 6761346 6527297 1194023 1239413 326926 288757 309648 310735 363012 350086 344970 348648 233690 234252 733498 703330 1604242 1537834 487772 483473 706727 718400 907012 873668 935009 948200 986960 998226 958235 1065253 2257635 2354014 1422907 1172659 778912 764495 943591 940782 979609 993286 1019528 1039966 1152120 1151420 5133869 5355641 39.65 70.8 1
09:57:34 2024-01-24 710487 698051 221692 215139 360803 369776 391479 390278 242083 238116 297135 303387 338096 338972 4367780 4734454 6761346 6527297 1194018 1239413 327653 288355 309431 310264 362985 350332 345489 348118 233290 234252 738140 703713 1578148 1538983 489323 480349 705221 714322 903985 878129 937686 946180 984127 993998 956454 1071576 2253974 2348147 1415079 1165990 778080 764311 945605 938080 976363 993286 1024766 1035491 1151289 1147283 5111504 5349736 39.65 70.8 1
09:57:35 2024-01-24 705980 698046 220502 216478 363107 369776 390895 389988 237954 237274 295610 303519 337079 341242 4374013 4747071 6752021 6517824 1196402 1238533 324925 288856 309683 310011 363498 351145 345489 346518 233855 234802 737194 709495 1584262 1539520 486814 477792 707894 717888 901219 876187 936847 944556 984201 993284 961364 1070387 2254273 2346335 1354363 1165990 776693 765581 944262 938080 977749 991661 1026263 1038484 1152651 1145591 5109817 5342449 39.65 70.8 1
09:57:36 2024-01-24 704762 694349 220506 216478 363620 368110 390895 391106 238153 237310 296681 303942 336972 339246 4361276 4722130 6705829 6532554 1203460 1240710 324401 288852 312048 309404 364011 351140 347205 347965 234499 234078 737668 705350 1595759 1546592 487856 482608 710409 716257 896525 876261 941636 946180 978457 991706 964099 1073696 2261307 2374084 1411240 1162675 780025 770345 944933 934211 979834 999530 1026189 1035379 1143704 1148906 5098205 5346262 39.65 70.8 1
09:57:37 2024-01-24 700995 694277 221160 216780 361065 367520 393828 390329 238085 237642 297554 303209 337043 342339 4357851 4681564 6686938 6546716 1217160 1241175 325906 290245 309739 311867 363573 350682 347241 347141 234205 234113 740430 698313 1595160 1553205 487662 482072 710445 714322 902465 878753 938143 943494 981379 999567 964890 1071149 2261307 2375768 1413160 1155842 778357 770345 943591 931562 982659 1001688 1026263 1033718 1140463 1150569 5102425 5346262 39.65 70.8 1
09:57:38 2024-01-24 703717 698277 221466 216073 361065 368628 393828 388047 237755 238010 297288 302080 337008 340273 4358128 4671190 6716360 6556095 1210370 1244251 328136 288613 311570 311501 360726 351001 348906 346304 234169 234078 732108 696320 1589798 1553643 486814 480458 708396 712295 898836 882973 941038 939448 978494 998834 964785 1068819 2259213 2368240 1376226 1151736 778912 765851 940212 935540 982706 1001688 1023197 1030563 1142979 1150569 5155939 5374952 39.65 70.8 1
09:57:39 2024-01-24 701267 699300 220057 216444 363112 367520 394627 388047 238884 236542 297063 303027 336465 340273 4361238 4624147 6695794 6546139 1198296 1235751 324911 288757 310104 311029 362876 351249 345735 346969 234349 233531 739057 698313 1578503 1540017 484737 484157 711271 714322 901144 879813 937017 938080 983930 1000683 964785 1061837 2247564 2384975 1418995 1159372 783808 769219 935401 935556 989776 998789 1016901 1035174 1149657 1154681 5182855 5333077 39.65 70.8 1
09:57:40 2024-01-24 703261 698232 220502 217455 360956 366932 393204 390830 238153 236142 297302 303316 336465 341340 4349403 4609124 6716360 6537068 1195689 1238945 325800 288721 310104 311171 360907 351357 345504 348332 233531 233717 740447 697316 1582095 1540017 485428 483473 707393 710275 904022 882701 933019 938080 984201 1003114 960930 1062664 2249164 2379141 1436601 1161574 783842 765581 937005 935315 985570 991697 1013935 1030601 1149657 1156350 5179155 5341362 39.65 70.8 1
09:57:41 2024-01-24 710487 699344 220431 216409 359910 369184 396382 388047 238119 237274 296645 302643 337516 339723 4355020 4654829 6766774 6536539 1184504 1239413 327614 288314 309648 311171 360618 351140 344864 347563 232527 234054 736731 698313 1580776 1538925 485428 482072 706391 710275 906630 882936 930796 938080 986937 1003114 959245 1057241 2252812 2360701 1428776 1164331 782693 765581 937005 939412 986969 991697 1016177 1033906 1152157 1157204 5197027 5331875 39.65 70.8 1
09:57:42 2024-01-24 710376 698377 220431 216931 361065 369776 393027 390278 238849 237073 297360 301241 337008 340612 4370683 4674527 6774313 6527815 1186369 1239413 328600 289284 311606 309723 361032 351429 346714 347314 234241 234054 730718 707746 1571201 1528627 486245 484843 706391 715279 906630 876335 932317 945507 986900 999540 957811 1065000 2247247 2356152 1380535 1177843 782693 765581 940916 940878 981278 992584 1021296 1038446 1155461 1153867 5152590 5351821 39.65 70.8 1
09:57:43 2024-01-24 710487 698015 221156 216780 360956 369776 394700 389782 238085 237642 297374 302819 338524 342440 4380227 4719081 6752313 6517824 1194875 1239413 326890 288757 311166 310451 363280 349240 343418 348613 233290 234217 739550 706735 1582002 1535150 487735 483473 707230 716330 906630 874398 932953 946566 986937 997352 957811 1066535 2251335 2360701 1378616 1173643 782693 765581 940916 940782 981961 993989 1021296 1040708 1155461 1153867 5145261 5346262 39.65 70.8 1
09:57:44 2024-01-24 710487 694313 221656 216444 360412 369444 391754 392344 239693 237728 297338 302854 337919 341542 4367628 4718806 6742696 6522740 1194875 1242667 327384 288757 309179 310228 362948 349276 344638 348613 233290 234217 729328 705726 1603790 1537834 487316 484500 705891 715279 906630 875368 933019 944520 984809 1000282 957848 1066535 2249164 2364884 1415083 1175316 783808 765581 940212 940115 983135 991183 1021296 1038446 1155461 1152817 5150958 5348005 39.65 70.8 1
09:57:45 2024-01-24 710487 694277 220506 216931 360663 369452 394989 393214 239764 237134 297482 303458 336830 341247 4367506 4710840 6723821 6517922 1190474 1239413 326890 288757 311594 310228 362948 349276 345772 348613 233654 234019 738140 703676 1620651 1537333 488428 482035 706391 715279 903381 875019 935015 946603 984772 991706 956454 1066535 2251335 2357354 1418995 1168645 781579 765038 944933 940782 979834 993989 1022025 1038455 1152120 1153867 5137886 5355641 39.65 70.8 1
09:57:46 2024-01-24 712328 699133 221564 216688 360844 369632 394141 391310 239596 238607 297410 303423 337848 341690 4374013 4738657 6754090 6536766 1193131 1239140 326890 288757 310836 310228 360907 350050 345177 347599 233290 234217 738140 703212 1601810 1540017 488204 483473 705391 716330 904059 875019 933019 947274 984809 997389 959245 1066535 2252042 2360701 1378616 1173643 781579 765038 942922 940782 982706 993989 1022025 1040708 1153789 1158036 5150958 5384360 39.65 70.8 1
09:57:47 2024-01-24 710413 699211 221670 215969 360884 369668 394700 391273 239764 238748 297345 302323 338061 341432 4377134 4734533 6752021 6528017 1194018 1235898 327649 288757 309422 310228 362948 349768 344381 348613 233654 234510 736731 703713 1618602 1537834 487699 484157 705391 715279 905038 875019 933019 946031 984772 991670 956454 1066535 2248095 2357354 1411170 1170308 781139 765013 943591 940782 980567 993989 1021296 1041451 1153789 1153867 5153218 5354204 39.65 70.8 1
09:57:48 2024-01-24 712328 699216 222115 216792 360817 369740 392065 391936 242592 238080 297374 302430 338025 341337 4370600 4729385 6743050 6518651 1191452 1235898 326890 288757 310873 310953 363461 350297 345772 348613 234019 234252 738140 703713 1618803 1538653 487735 483473 705391 715279 904394 874398 933019 945895 984809 998798 959282 1065404 2250442 2363171 1378616 1175316 782693 765581 940916 940782 983439 993286 1021296 1040960 1156091 1155781 5141095 5358033 39.65 70.8 1
09:57:49 2024-01-24 713308 694277 221501 216478 360417 369480 395260 392344 237920 238010 297266 303068 338061 342913 4374110 4722171 6733408 6527958 1194022 1238533 326890 288757 311606 310228 362948 349276 343383 348368 233654 234475 739550 706230 1589949 1537834 487316 484157 705391 715279 906630 875019 933019 945322 984809 997352 956417 1066166 2253643 2360706 1380535 1173643 782693 765013 943591 940782 982548 996097 1022604 1041376 1156202 1152125 5153739 5351821 39.65 70.8 1
09:57:50 2024-01-24 712328 694277 222539 216409 360671 369740 392065 391936 238951 238134 297266 303068 338061 339246 4361120 4713408 6752972 6518580 1191468 1239413 325976 288852 311606 310735 363754 351653 344416 348613 233654 234252 736731 703713 1663385 1537834 488464 484157 705391 716838 906440 875019 933019 947274 984845 999540 958256 1066397 2246108 2352744 1436275 1175316 782693 765433 942354 942218 985885 992475 1021987 1039854 1158669 1155429 5140945 5352145 39.65 70.8 1
09:57:51 2024-01-24 712239 694241 220502 216444 360417 371380 392065 389782 242423 237274 297987 303068 337788 339210 4364648 4712728 6742696 6518651 1191468 1237654 325941 288852 311166 310228 362948 349768 345284 348368 233090 234217 738140 702710 1601745 1536744 487735 482426 704393 715242 904059 873779 933019 948692 986203 997389 957848 1066535 2247745 2352744 1407258 1177694 783375 768030 942885 940635 983321 993879 1019031 1039816 1155424 1153867 5133450 5351821 39.65 70.8 1
09:57:52 2024-01-24 710220 699207 221156 216439 360961 369740 391790 390638 242387 237274 297626 303068 338025 339759 4364648 4704149 6733370 6509201 1192269 1235898 326626 288852 311606 309909 362948 352418 345177 348613 233326 234579 738140 703713 1612453 1537834 488464 483473 705391 716330 910739 875019 933019 947274 984809 998834 957848 1066392 2247521 2362318 1406524 1175173 783375 765581 943554 940598 983047 993989 1021296 1039966 1155461 1155195 5133563 5351821 39.65 70.8 1
09:57:53 2024-01-24 712239 698277 221847 216478 360997 369186 392100 389782 242762 237677 297987 303068 338061 339246 4358278 4720112 6742696 6517959 1194022 1239413 326890 288541 309395 309874 362948 350297 343418 348368 233254 234252 739550 705726 1597304 1537834 487353 485346 705891 716330 906630 875640 933019 947040 986937 1002478 958160 1066279 2252779 2367414 1413126 1178670 783375 767758 940879 940782 984137 992584 1027584 1039928 1155498 1153867 5155939 5336884 39.65 70.8 1
09:57:54 2024-01-24 709969 697538 221156 216780 360417 369184 392065 390638 238119 237274 297626 303494 338061 339998 4367762 4707493 6742696 6499300 1191468 1239413 326890 288770 311386 310953 362079 350297 345284 348368 233654 234217 739550 705222 1603407 1536744 487735 484500 705391 715316 907919 875019 934300 948163 988990 998860 959600 1066392 2247596 2361521 1382454 1173643 782136 765581 940916 942218 982622 993989 1020216 1039966 1157846 1153867 5137271 5348005 39.65 70.8 1
09:57:55 2024-01-24 710487 694277 221887 216483 360961 369740 392100 391936 242423 237843 297991 303068 337988 339246 4374013 4722667 6757679 6513931 1190479 1235898 325941 288757 309395 310953 361032 350050 345772 347599 233466 234614 729328 704339 1613707 1537834 487699 484500 706391 718400 908490 876959 934300 947526 989804 999641 959600 1066386 2252316 2359119 1380535 1171974 782816 765581 943591 940782 981961 993952 1021431 1041451 1153826 1153867 5133601 5348005 39.65 70.8 1
09:57:56 2024-01-24 710482 698015 221883 216448 360961 369776 392065 391936 242423 237677 297626 302643 338061 339246 4367762 4713408 6742696 6513931 1191468 1235898 328368 288766 311166 310299 362905 350297 345284 347599 233290 234614 749134 704339 1616652 1537834 488129 484696 707230 718400 906593 874908 932907 948200 989804 999370 956417 1065861 2247745 2360775 1380535 1172808 781579 765038 946277 943185 981961 993989 1020253 1038663 1155534 1153867 5126234 5348005 39.65 70.8 1
09:57:57 2024-01-24 710487 698051 221847 216478 360803 369848 392100 391936 242423 238080 297987 303053 338061 339281 4364648 4722667 6742696 6517959 1193981 1239413 327653 288852 309612 310264 362948 349804 344935 348362 233654 234252 739550 704844 1648045 1543375 490239 482644 705221 717377 903985 876151 937372 948618 986239 991742 956454 1069545 2254198 2357433 1411170 1172659 781139 765038 943591 940782 980567 995391 1021742 1038663 1153826 1153867 5126196 5348005 39.65 70.8 1
09:57:59 2024-01-24 713014 698015 221847 216108 360992 369776 392065 391114 242423 238080 297590 303068 338571 339246 4358428 4719313 6752021 6518651 1193906 1239413 326926 288770 309648 310660 363498 349804 345528 348362 233732 234767 740959 704339 1656020 1539520 489010 481890 705221 717377 905150 876261 934077 948655 988850 997316 956454 1066392 2247521 2357446 1420951 1171140 781139 765581 945043 940782 980567 991589 1021742 1038668 1152973 1152235 5118843 5340384 39.65 70.8 1
09:58:00 2024-01-24 710487 698268 221847 216618 360992 369812 392100 391382 237789 238116 298023 301172 338096 339246 4348814 4720112 6747215 6509286 1194018 1239827 326926 288987 309431 310922 364417 352441 347733 347492 233146 234837 739550 705222 1611968 1539520 488204 480603 705391 712642 902465 878605 935645 946180 984899 993998 960283 1070912 2256493 2344820 1374378 1165990 777802 764495 946277 938080 977749 991697 1026263 1038446 1152120 1148943 5117016 5351821 39.65 70.8 1
09:58:01 2024-01-24 707090 694313 221156 216293 363107 369776 392100 391382 238188 237642 297135 304668 338061 339007 4355020 4747930 6738245 6527958 1194116 1240710 327401 288541 312897 310593 363718 351285 346146 347492 233146 234638 736202 704339 1581416 1538925 488811 482035 707230 717377 905150 875640 935682 948875 986239 991634 956454 1066241 2256456 2348147 1432689 1170308 778912 764495 947407 940782 980567 991625 1020290 1041705 1152157 1153867 5122536 5351821 39.65 70.8 1
09:58:02 2024-01-24 710487 694304 221537 215177 361028 369848 392029 391106 242423 238080 297991 303068 337788 339210 4370895 4719040 6752021 6527419 1194833 1242667 327278 288766 312048 310811 362912 349906 345813 348470 233290 234252 738140 703713 1622386 1539520 488811 481659 704393 715279 904022 875989 934356 947311 984882 991742 958086 1068095 2252629 2354087 1422907 1170034 780582 764495 944933 940782 979609 993989 1020253 1038663 1152923 1152235 5122499 5351038 39.65 70.8 1
09:58:03 2024-01-24 709480 694304 220498 215139 361065 369848 391873 391106 238119 238045 296221 301275 337824 339317 4364648 4741186 6754090 6527815 1193999 1241175 328455 288613 312233 310086 362948 351109 346010 347319 233326 234767 732503 703713 1571764 1537834 488204 481550 705621 715242 903862 875640 935682 946603 984772 991706 955062 1066392 2248125 2352419 1424864 1168645 780582 764495 943591 940782 979871 993989 1020216 1038427 1152157 1152235 5128525 5342449 39.65 70.8 1
09:58:04 2024-01-24 711313 694349 221528 216108 360961 369776 392100 390830 242423 238045 297991 302643 338061 339246 4358428 4720574 6738170 6518311 1193985 1241138 326926 288852 309179 310264 362948 352190 346389 347563 233254 234252 741483 703713 1582095 1538653 488811 482108 704393 715279 903381 875019 935682 947311 984845 991742 957613 1066535 2247782 2355775 1415083 1170308 781139 765087 943591 940782 981961 993989 1020253 1038663 1153009 1151388 5126196 5340384 39.65 70.8 1
09:58:05 2024-01-24 711313 694340 221883 216280 360997 369812 392100 391382 242423 238080 297590 303068 338061 339769 4361223 4723198 6743744 6527297 1193131 1239413 326926 288667 310800 310699 360907 349276 344935 347634 233875 234789 739550 704719 1616102 1537834 487772 484500 706391 716875 904723 875019 933019 948163 987672 997389 957848 1066397 2254273 2357446 1372859 1171140 781579 764816 944262 940782 980567 991625 1020253 1038700 1153826 1153867 5126196 5340384 39.65 70.8 1
09:58:06 2024-01-24 712328 694340 222342 216444 361033 369812 392100 391659 242387 237763 297987 302643 337812 341432 4370808 4718318 6753377 6499338 1195689 1239413 327649 288852 309648 310299 363609 350332 344935 348648 234019 234252 729328 703713 1631130 1538653 488118 484500 705391 717383 906630 875019 933019 947274 987672 1000282 959010 1066535 2247969 2361533 1413126 1175316 783250 765013 940916 940782 985570 992584 1020253 1037188 1155461 1154717 5141213 5342449 39.65 70.8 1
09:58:07 2024-01-24 712507 694309 221501 216966 360997 368896 392136 390948 240100 237763 297410 303351 338464 342307 4370808 4707240 6742696 6518580 1191468 1239413 327278 288757 309179 311206 363498 350368 343383 348368 233654 234252 739550 707746 1592312 1530797 487772 483473 705391 716875 905038 875019 933019 948163 984809 991706 956491 1066397 2252629 2354106 1420951 1168645 781139 765013 943591 940782 980567 993286 1020253 1038663 1153826 1153051 5126234 5338640 39.65 70.8 1
09:58:08 2024-01-24 712234 694313 221918 216258 360997 369596 394700 391200 239728 238786 297194 303032 338429 341542 4364001 4716759 6757123 6508779 1193939 1239413 327420 288856 309648 310735 362985 352190 346252 347599 233090 234252 736731 703713 1582773 1537834 488811 481731 704393 715279 902465 876261 935682 947311 984809 991706 956183 1066535 2252629 2352419 1418261 1168645 780582 765038 944262 940782 980294 993989 1020253 1038700 1151306 1151352 5118843 5340384 39.65 70.8 1
09:58:09 2024-01-24 711734 700199 221599 216227 360745 369416 391993 391382 239260 238642 297626 303458 337919 341021 4358428 4727501 6723858 6509286 1190548 1235898 326926 288757 309179 310299 362948 349240 345772 347634 233326 234287 739550 702710 1613506 1537834 487772 483217 705391 716330 905038 875019 933019 949365 987672 998798 957811 1066535 2247745 2360701 1376697 1175316 782693 765309 940916 940782 983358 993286 1022103 1039966 1153789 1153867 5141560 5345215 39.65 70.8 1
09:58:10 2024-01-24 712054 699207 221666 216301 360853 369596 394421 390961 239260 237869 297987 303281 338536 339246 4370880 4716759 6752309 6522626 1194833 1239413 327384 288852 309612 309989 362948 352418 346217 347563 233254 234777 738140 703713 1575122 1537834 488811 482753 705391 715242 905038 876261 935682 948655 984809 991706 956454 1066535 2247745 2357433 1420218 1170308 781139 765581 944933 940782 980294 993989 1020216 1041451 1153753 1151084 5143711 5359798 39.65 70.8 1
09:58:11 2024-01-24 712475 699216 221705 216266 360817 369474 392029 391382 242423 238045 297590 303494 338144 339687 4364648 4722667 6742696 6518580 1193943 1237930 325906 293811 311606 310699 362552 350368 345284 347599 233660 234579 739550 707240 1594443 1530797 488428 484573 705391 717383 906630 875640 933019 947983 987672 999540 957848 1066535 2251768 2370032 1376697 1175316 783250 765581 943591 940782 983439 993989 1023234 1040708 1158558 1156133 5152138 5353006 39.65 70.8 1
09:58:12 2024-01-24 711928 700963 221812 216078 361033 369776 392100 391310 239396 238045 297987 303068 338334 338972 4364648 4722667 6742696 6513931 1191468 1235898 325941 288757 311166 310264 362767 349768 345772 348613 233654 234252 738140 702710 1636102 1540017 488464 483473 705891 717346 906630 875640 933019 947311 987672 1000282 958528 1066166 2252812 2363207 1374778 1175316 782693 765581 940916 940782 983358 995391 1022604 1042451 1159493 1154611 5146380 5346262 39.65 70.8 1
09:58:13 2024-01-24 710487 698051 221191 217211 360763 369148 392065 390329 242458 237274 297482 302819 337552 339210 4355283 4701568 6724045 6499225 1191468 1235898 327123 288766 311166 310264 362948 349240 345772 347278 233290 234217 749134 702710 1623726 1537834 488886 483473 705391 715279 906630 875019 933019 946603 987672 1000282 958565 1066203 2250442 2365058 1411170 1175316 783533 765581 942354 942218 986122 993128 1022754 1040633 1157846 1155429 5154638 5333690 39.65 70.8 1
09:58:14 2024-01-24 711201 697974 221883 216073 360992 369740 394700 390358 242423 238045 298072 303068 338571 339246 4361536 4715962 6742696 6517679 1193981 1237930 325906 288757 311606 310264 362948 349768 345772 348087 233290 234579 738140 703713 1635641 1538925 488464 483473 705891 718984 905986 875019 933019 947311 986937 999540 956454 1066535 2252779 2363207 1376697 1176013 783375 765433 943554 940635 983321 993952 1022717 1041338 1159219 1153867 5140026 5342449 39.65 70.8 1
09:58:15 2024-01-24 710487 694268 221550 216478 360956 369776 392065 389782 242423 237310 297554 302643 338061 339723 4336437 4694889 6738432 6499262 1193170 1239413 325941 288757 309395 311171 362692 349276 343418 347599 234019 234252 739550 705726 1605845 1535655 487699 484843 706391 716875 906630 875640 933019 945895 986203 1000282 956454 1067818 2251335 2371617 1435867 1176663 783375 767758 942422 942218 986122 993916 1022754 1039966 1155498 1156133 5145233 5353173 39.65 70.8 1
09:58:16 2024-01-24 710215 694277 221847 216444 360988 369740 392065 391936 242423 237878 297626 303068 338061 339210 4361536 4704149 6742696 6499338 1194022 1239413 326890 288757 311166 310909 362692 349276 344381 347599 233326 234217 728807 705726 1608610 1536744 487735 484843 705391 716330 906630 875019 933019 946603 989108 1000282 958123 1066279 2251991 2365734 1418995 1177831 783375 765544 942354 940782 984173 991183 1022103 1042057 1155424 1151352 5131668 5338640 39.65 70.8 1
09:58:17 2024-01-24 710487 694304 221120 216780 360992 369480 392100 392213 238119 237109 297433 303068 337043 339246 4358390 4682749 6725793 6499921 1191468 1240293 325941 288757 311166 310264 364011 350332 345699 348368 233290 234252 739550 703834 1626064 1540017 487735 484500 705391 716330 906630 876261 933019 948875 989730 999567 960283 1066386 2253970 2355608 1380535 1172659 781139 765581 943591 940782 983143 993989 1020290 1041638 1154643 1154611 5126196 5347182 39.65 70.8 1
09:58:18 2024-01-24 710487 694349 221470 215139 361060 369848 393789 391382 238119 238819 297991 301206 338061 341521 4364648 4731927 6742696 6513931 1194018 1238533 326890 288757 309179 310228 362948 350050 344416 348368 233290 234054 738140 703713 1611903 1537834 488118 484500 706391 716875 907808 876959 932771 948875 986997 998226 959600 1066386 2258085 2353977 1418995 1170308 781139 765396 943591 940782 980567 993989 1022754 1040179 1152120 1152235 5138025 5331875 39.65 70.8 1
09:58:19 2024-01-24 709983 694304 221156 215139 361065 369812 392065 390830 237789 238080 296645 301206 337552 340370 4355283 4731927 6742696 6509201 1192319 1237623 328600 288757 311166 310011 360907 349240 343418 347599 233290 234054 727939 702323 1639042 1537562 487353 484280 706727 718400 906593 874251 932870 948200 986997 998933 960967 1065738 2250442 2356371 1413126 1171974 781139 764495 943591 940672 982659 993989 1020216 1039966 1153789 1152771 5128498 5338640 39.65 70.8 1
09:58:20 2024-01-24 711313 694277 221883 216258 360453 369776 391790 392213 242387 237310 297554 302643 337043 341160 4355283 4704149 6714215 6499300 1193131 1235898 326890 288757 309386 310264 360907 349276 343383 347599 233290 234475 739550 704339 1629849 1538983 489600 483327 705221 717377 904022 874871 935570 948998 986297 991670 956417 1066316 2254095 2349814 1426820 1170308 780582 763924 944933 940782 977749 993989 1021742 1041324 1152923 1152235 5115190 5334834 39.65 70.8 1
09:58:21 2024-01-24 709289 694313 220873 215104 361069 369812 391754 390830 237789 238116 297063 301241 337788 341205 4358390 4725208 6723821 6523363 1192524 1235898 326890 288757 311496 310264 360907 349276 344935 348613 233531 234767 739550 705350 1637420 1539246 488664 482644 705221 717888 905125 875019 935682 947311 986974 998860 958491 1066316 2252042 2360706 1374778 1168645 781139 764468 943591 940782 981314 993989 1019491 1041451 1153789 1153866 5135827 5346262 39.65 70.8 1
09:58:22 2024-01-24 712837 694268 221537 216073 360707 369776 392065 391382 242352 237843 297554 302643 337788 339210 4358428 4717935 6742696 6517959 1193093 1239413 326926 288757 309612 310264 363316 352190 348226 347314 233111 235459 741483 705856 1589060 1539520 486814 480422 706391 715242 901823 876261 938280 946031 984201 991670 959319 1075673 2259701 2351666 1355383 1165990 778357 765359 944933 938746 980567 991697 1029193 1038446 1152923 1145627 5103964 5333077 39.65 70.8 1
09:58:24 2024-01-24 702462 694313 221373 216478 363882 368664 390895 391382 238119 237274 297135 303484 336500 340273 4348777 4688337 6677418 6518073 1207427 1237930 324839 288613 311901 310016 364711 351285 346750 345370 234643 234113 738140 706363 1575120 1539745 486282 483131 709942 718400 900148 876261 941673 945895 984091 997425 961774 1075887 2256493 2357354 1413160 1165990 778912 765433 944262 938080 981351 991697 1030661 1038446 1151289 1148094 5107611 5333077 39.65 70.8 1
09:58:25 2024-01-24 701961 694309 220502 216444 363112 367226 390895 391936 238153 237310 297135 303027 335758 341110 4348777 4674955 6668093 6508351 1212923 1240710 327673 290390 309921 310157 363975 350189 346750 346862 233839 235676 739947 701317 1585701 1547041 488204 483473 710445 715316 896222 876077 942344 944272 975729 991742 964099 1069626 2259701 2370032 1411240 1161022 778912 771038 943591 931562 979871 997416 1026263 1035454 1143704 1148943 5085167 5333077 39.65 70.8 1
09:58:26 2024-01-24 700512 694313 221360 216073 361069 367592 394454 391936 242458 237310 297345 301241 336536 341304 4358428 4684429 6658767 6517695 1214662 1242057 325800 288685 309630 311537 362876 350153 344381 346518 234019 232777 750176 702323 1588907 1547867 487735 482790 712466 715279 894655 878129 941673 943494 975693 991742 965648 1070904 2257602 2370720 1411240 1156665 778912 769906 943591 931562 981961 999567 1026263 1035454 1142892 1148979 5074289 5321680 39.65 70.8 1
09:58:27 2024-01-24 700512 698305 221156 216409 361069 368110 393587 391382 242423 237310 296681 301241 336771 341591 4355283 4673750 6650191 6537149 1205927 1237182 325537 288752 310909 311934 360617 350332 346714 346375 233654 234277 740959 696320 1585353 1553205 487353 480639 707894 712295 900012 879740 938885 941585 979953 997425 967055 1071671 2259701 2366561 1434645 1153376 778912 767647 940916 932634 982779 1001688 1026226 1029391 1143015 1150606 5126902 5336884 39.65 70.8 1
09:58:28 2024-01-24 702963 698314 220837 215773 363112 368369 392100 388011 237954 237712 296013 302570 336771 340273 4361613 4664517 6715608 6546500 1200847 1239140 323947 293664 311166 310958 362912 351429 345454 346239 234019 234370 742368 697316 1601325 1547867 485428 480676 709438 710275 898512 883060 939628 938117 980684 1001697 962878 1071298 2253643 2365686 1364193 1153376 781579 768130 939545 934211 986269 1001688 1023271 1030601 1145482 1152854 5139940 5329275 39.65 70.8 1
09:58:29 2024-01-24 701961 698305 220431 216448 363112 367556 392100 387975 238849 237310 296681 303027 337043 341110 4358196 4634583 6696851 6536766 1200847 1240710 324784 293664 310945 310735 360907 351501 346224 346518 234349 233787 736278 698313 1580837 1540017 484048 484157 710445 710275 901461 882973 936847 936796 983504 1000756 964243 1066316 2252779 2383284 1434645 1156665 783808 769943 935674 933955 989813 1000273 1021296 1029154 1149657 1151388 5163330 5321680 39.65 70.8 1
09:58:30 2024-01-24 703261 698273 220502 217490 360992 367520 393275 390278 238119 236177 297410 304027 336759 344014 4361389 4597851 6696069 6527335 1194838 1235626 325941 293822 309630 311242 360907 351393 344796 348403 233326 233531 737668 697316 1615156 1540017 485520 484843 708433 712295 905150 882701 935015 939485 984809 1003114 963710 1059978 2247857 2379141 1434645 1161574 785485 765887 938214 937416 986824 997416 1016177 1029428 1151289 1158095 5170612 5333717 39.65 70.8 1
09:58:31 2024-01-24 710487 699794 220453 216444 361060 369848 394989 387758 240269 237063 297338 304134 338429 339171 4361389 4668246 6777263 6528066 1179248 1238533 328564 288350 312638 310735 360907 351429 344416 347599 232563 233891 729328 698313 1597554 1537834 485428 483131 706121 710275 907012 882434 931691 938117 987672 1003114 961364 1065561 2248125 2359027 1436601 1162675 783250 765038 937005 940115 986969 991769 1016938 1033668 1155498 1158059 5180099 5338640 39.65 70.8 1
09:58:32 2024-01-24 710487 698305 220467 216758 360736 369596 395260 387903 238085 237169 296874 303280 337883 339428 4345641 4654871 6765852 6527411 1175367 1235626 325415 288757 310371 309325 360907 351501 343383 347040 232962 235011 742019 702710 1580693 1530525 484737 483473 704393 712295 906630 879117 933019 940819 987709 1001697 956454 1062668 2244770 2357354 1430732 1170308 783808 763412 938214 940782 986122 992584 1018388 1035454 1161319 1156133 5197953 5333717 39.65 70.8 1
09:58:33 2024-01-24 707272 698647 220189 216862 360848 368484 393314 390721 238085 236367 297410 303494 336771 341432 4336512 4671116 6775171 6527996 1182089 1235898 325976 287945 310109 310264 360907 351501 343418 347599 232926 234510 738140 698313 1583347 1537834 484833 483131 705391 710275 906366 882434 931691 938166 987672 1003114 959319 1058820 2253643 2360849 1436601 1162675 782693 765013 937005 940115 987006 997416 1016938 1033906 1154680 1158095 5189585 5353044 39.65 70.8 1
09:58:34 2024-01-24 711313 699207 220039 217013 360848 369596 393306 387867 238153 236542 297135 303387 336771 340113 4358428 4669661 6779997 6536766 1177857 1235898 327369 288757 310624 309794 360907 351501 343418 347040 233126 234976 728275 701709 1580084 1533788 484737 483473 704393 712295 906630 879740 933019 940819 989108 1001697 957848 1063462 2247969 2359027 1432689 1168645 783808 763412 938214 942788 986969 993989 1019841 1033943 1160496 1158709 5211685 5337668 39.65 70.8 1
09:58:35 2024-01-24 707752 699211 220290 217316 361028 368664 392472 389782 238188 237028 297122 302323 337043 342440 4361223 4670429 6761346 6528093 1186382 1235898 325906 288856 311667 309794 362115 351465 343383 347319 233855 234089 742368 706735 1592182 1525904 485391 484843 708125 714194 907087 876261 933019 944836 987599 1001697 955026 1063047 2246762 2364884 1424864 1175316 783808 765581 940879 940782 985570 992584 1021296 1042172 1157698 1157776 5133568 5339168 39.65 70.8 1
09:58:36 2024-01-24 711313 698721 221457 216444 360956 369488 393239 393046 238051 237607 297590 303068 337611 339723 4354983 4701568 6723746 6509201 1192170 1239140 326890 288757 310800 310228 362948 349768 345772 348577 233290 234217 738140 703330 1617938 1540017 488428 484500 706391 717346 906630 875989 935015 947237 987599 1000246 959282 1066535 2252042 2360701 1376697 1175316 783250 765581 943591 940782 985684 995917 1022567 1041338 1157846 1155893 5144266 5346262 39.65 70.8 1
09:58:37 2024-01-24 710487 699138 221705 216409 360880 369480 392029 392490 239596 237642 297590 302040 337753 341321 4345603 4692295 6714141 6499822 1191468 1235898 325871 288757 309386 310228 362948 349276 345772 347599 233254 235980 726549 702323 1588037 1537333 489158 481319 705621 715242 904022 876261 935682 947274 984772 991670 956417 1066316 2253643 2351481 1424864 1171140 781139 766696 947743 943562 981924 993952 1024215 1041062 1155307 1153721 5128377 5353044 39.65 70.8 1
09:58:38 2024-01-24 708401 694313 220475 215738 362849 369848 391479 390830 238119 238045 296156 301241 338025 340092 4355283 4738657 6742696 6499262 1194875 1239140 325906 288558 309648 310228 362948 351357 346217 347284 232890 234579 727939 703713 1574768 1539745 489158 482035 705391 715279 904022 876261 935682 948618 984772 991670 958528 1066316 2253643 2357976 1422907 1171785 782816 764905 945568 940672 983321 993916 1022717 1041338 1156202 1154644 5136907 5346262 39.65 70.8 1
09:58:39 2024-01-24 712328 700199 221812 216039 360956 370853 392029 391382 242423 238080 297554 303281 338025 339210 4358390 4731577 6742696 6527411 1194018 1235898 327119 288757 309612 310228 362948 349768 344935 348613 233254 234217 738140 703713 1610525 1537333 489158 481695 705391 716293 904022 876261 935682 948764 984736 991634 957132 1072101 2260826 2353019 1436601 1171823 780025 766066 947624 940635 980456 993989 1024691 1040670 1155963 1152854 5117030 5346262 39.65 70.8 1
09:58:40 2024-01-24 710487 694304 220467 215104 361065 369812 392029 390830 238153 238045 296645 301241 337788 340612 4361501 4738657 6742696 6517922 1193977 1239413 326855 288757 309683 309657 363498 350911 345974 347599 233254 234579 736731 703713 1593899 1537834 489158 482753 705391 715279 905038 876261 936349 949365 987636 998823 959488 1070904 2257182 2355608 1417039 1170987 782816 767271 944933 940782 981961 994685 1022469 1041451 1153789 1154414 5135827 5336884 39.65 70.8 1
09:58:41 2024-01-24 711313 694232 221847 216245 360997 369776 391754 391106 242522 238045 297590 303068 337953 339210 4361501 4713408 6723821 6518073 1191468 1235898 325941 288491 309360 310264 362692 349240 344381 348613 233430 234054 739550 703676 1621682 1537333 489158 483204 705391 716330 905038 876261 935457 950227 986813 996814 958235 1068744 2257326 2352262 1426820 1168608 780025 765038 946277 942677 980530 993989 1023962 1037948 1152120 1152235 5124333 5346262 39.65 70.8 1
09:58:42 2024-01-24 711313 699522 221501 215104 361033 369812 392065 391382 240477 238748 297554 301206 338061 341169 4358390 4729385 6742696 6517959 1193706 1239413 326855 288766 309648 310264 360618 350297 345974 347599 233254 234217 736731 703713 1583904 1537834 488811 483473 705391 718400 907659 876959 936312 948875 986997 999641 959600 1067907 2253643 2348731 1428776 1170308 781139 765581 946277 942218 977749 993916 1021705 1041451 1152923 1152235 5117016 5336884 39.65 70.8 1
09:58:43 2024-01-24 711313 694273 221847 216073 360997 369776 391718 391106 242423 238080 297309 301206 338025 340612 4361501 4722667 6742970 6499300 1193093 1239413 328600 288757 311606 310228 362948 349276 345177 348087 233254 234019 736731 702710 1613832 1537333 489525 481404 706225 717888 903985 876224 936901 948875 986186 996072 956381 1068857 2247782 2351481 1432689 1168645 778386 764495 946277 940782 977749 993989 1022959 1039928 1152923 1152235 5107611 5336884 39.65 70.8 1
09:58:44 2024-01-24 710300 694304 221120 215108 361069 369812 391479 391106 237954 238045 296609 301206 337043 340612 4361501 4726024 6742970 6513931 1191468 1239413 328600 288554 311606 310228 360772 349276 344381 348332 233654 234252 740959 706412 1627334 1538983 488902 482985 705221 716691 906593 875492 935570 947946 986937 997121 957811 1066128 2261510 2360858 1351036 1174334 782256 765581 943591 940510 982659 991625 1020216 1041451 1157993 1153015 5156634 5333077 39.65 70.8 1
09:58:45 2024-01-24 712507 694268 221501 216409 360417 369220 392029 392213 242387 237642 297590 300952 337788 339246 4355283 4698227 6724045 6494302 1191468 1239413 326855 289018 309395 310699 362948 350297 346224 350417 233003 234767 732503 704339 1580790 1539520 488009 480458 707230 716357 904394 878753 936536 944520 986850 996109 957811 1071671 2257182 2348147 1432689 1168645 778912 764468 946277 940782 977749 994685 1023234 1039966 1152923 1152235 5117016 5338640 39.65 70.8 1
09:58:46 2024-01-24 711313 698232 221466 215104 363112 369884 392065 390503 238119 238616 296430 301241 338571 341242 4358428 4738657 6752972 6517679 1194093 1239413 326890 288757 309648 310451 363866 351177 348472 346898 233111 234871 740053 707746 1602120 1539520 487508 480567 706391 715773 901461 876077 936773 944483 986297 993998 960283 1069663 2253643 2349814 1378075 1165990 778912 765581 946277 940115 977749 991625 1026263 1038446 1154373 1148979 5107611 5336884 39.65 70.8 1
09:58:47 2024-01-24 708097 698273 220467 215764 363625 369812 391754 391382 238119 237808 296789 302781 337516 341242 4345641 4734947 6729087 6508924 1196142 1240710 327405 288577 312897 310086 363975 351285 347487 346635 234205 234802 735322 706363 1614953 1540017 486282 481355 709291 716357 898623 876261 939590 948875 983504 997352 961364 1077423 2253643 2357354 1411240 1165990 778912 765851 944933 937342 981961 997379 1030661 1038446 1151289 1144745 5098205 5327505 39.65 70.8 1
09:58:48 2024-01-24 703188 694277 220493 216409 363112 367226 390895 391754 238119 237073 297626 303027 335958 340309 4358390 4695826 6673015 6516188 1211188 1242940 324911 290486 311092 312355 364490 350682 346750 347141 234571 233427 740447 703713 1592584 1547206 488244 482753 710445 716283 897199 880002 942344 944165 978530 997352 964207 1072438 2259701 2372401 1440513 1159140 778912 769906 944933 934211 981961 1000273 1028459 1035454 1142979 1148979 5081537 5327505 39.65 70.8 1
09:58:50 2024-01-24 702226 694304 221156 216073 361069 368628 394490 391936 242423 237642 297063 302115 336736 341304 4336325 4661517 6687928 6536297 1206003 1239339 325730 288685 311533 311029 360726 351357 345454 347300 233654 234652 736731 696818 1580628 1553643 488428 481744 709401 713814 901461 880400 939590 940819 981415 1000282 965648 1071950 2260826 2362950 1396235 1153376 778912 769182 940916 935540 983439 1000710 1026263 1031626 1142979 1152235 5122879 5333077 39.65 70.8 1
09:58:51 2024-01-24 704878 698305 220502 216254 363112 368369 393239 388011 238119 238010 296645 302570 337008 340273 4358390 4667086 6727105 6537068 1201729 1239339 326749 288757 309922 311132 362948 351537 346714 346340 234679 234054 743778 701209 1570532 1543300 484737 483473 710445 710275 899827 885578 938885 938080 984748 1000719 964927 1069620 2252042 2381595 1396235 1156665 783808 770382 937695 935540 989813 1002396 1023234 1031336 1151289 1153015 5156674 5331951 39.65 70.8 1
09:58:52 2024-01-24 705151 698314 220502 217510 360961 367556 392963 391106 238153 236577 297662 301206 337008 342098 4358428 4617555 6720190 6536539 1192269 1236191 326890 288757 310104 311435 360907 351429 345772 349175 233654 234148 734888 697316 1577756 1540017 486245 484843 708433 712295 905400 883599 934349 940152 984772 1000683 963415 1063075 2247745 2369663 1438557 1162675 785485 766971 938879 938043 986969 1000273 1016938 1029428 1152923 1161377 5178027 5333077 39.65 70.8 1
09:58:53 2024-01-24 710215 698300 220502 216444 361028 369812 394141 390278 238153 237274 297987 302643 338845 341432 4367192 4652544 6762502 6537337 1188014 1237930 325906 288757 310286 311679 360907 351321 345772 349175 234019 233891 737146 697316 1583451 1540017 485520 484843 708433 712295 905986 883193 935015 940152 986937 1000647 963415 1061875 2247745 2369663 1411240 1162675 786045 767551 940212 937379 986969 998825 1016938 1032978 1152923 1159734 5170612 5336884 39.65 70.8 1
09:58:54 2024-01-24 710806 700325 220502 216483 360997 369776 393864 390278 238153 237395 297108 302430 338286 342477 4355119 4644203 6743349 6527958 1188863 1239413 327420 288815 310945 311679 360907 351429 345193 349175 234019 233496 746007 697316 1584808 1540017 486245 485529 709438 712295 905038 884581 934300 940819 984076 1000719 965085 1063348 2247745 2376438 1374778 1162401 786045 768094 939545 938080 988934 998825 1016938 1030893 1152106 1159734 5170612 5337538 39.65 70.8 1
09:58:55 2024-01-24 711313 698314 220511 216444 361069 369560 396392 389988 240437 237728 297266 304134 338429 339171 4364507 4675106 6762117 6527958 1184504 1239413 329298 288554 311975 311206 360907 351465 344416 349175 233290 234252 740959 697814 1588398 1540017 485901 483473 706121 712295 907659 884226 933019 940152 987672 1000683 962047 1059185 2251335 2363207 1411240 1164331 783250 765581 938214 940782 986969 998861 1016938 1035141 1154643 1159734 5170612 5333077 39.65 70.8 1
09:58:56 2024-01-24 710270 698268 221311 216917 360781 369596 393132 387867 238781 237169 297266 304348 338393 339946 4355283 4660077 6752710 6527958 1182089 1235898 328600 288554 311496 311171 360907 351465 344416 347599 233090 234252 743778 698313 1595541 1539745 485520 483473 706391 712295 907733 884226 933019 939485 989108 1000683 963415 1059941 2250442 2363207 1438557 1162675 783250 765273 937005 940782 989813 997416 1016938 1032435 1154643 1161377 5166066 5333717 39.65 70.8 1
09:58:57 2024-01-24 713087 701193 220326 216818 360925 369704 393584 387831 238747 237099 297410 302501 337516 340971 4352053 4651548 6762427 6518580 1177857 1235898 325643 288757 310589 310264 360907 351501 344416 347563 233090 235445 742912 701209 1578857 1535150 485428 483473 705391 712295 907659 880437 933019 942256 990583 1000647 957848 1063462 2250442 2360701 1436601 1168645 785485 765013 938214 943457 986969 991625 1019841 1035454 1161319 1156350 5206527 5337782 39.65 70.8 1
09:58:58 2024-01-24 709214 700208 220718 217316 360889 369040 393584 391936 238884 236542 297662 301275 337812 342197 4355283 4676371 6752748 6489903 1188074 1239413 325906 288757 311166 309758 362044 351465 343418 347528 233654 234614 740959 706735 1580025 1525632 484797 484843 707931 714736 906630 878753 933019 943851 987672 1003114 957577 1063500 2247969 2360701 1428776 1171974 786045 763924 940212 943457 986969 993989 1019841 1036967 1162143 1158709 5196740 5329983 39.65 70.8 1
09:58:59 2024-01-24 709140 698716 221360 217122 360997 369516 392100 390948 240437 236908 297662 303387 337043 340080 4358428 4702593 6738544 6499921 1193170 1239722 325941 288856 311606 311206 362079 350862 345772 348648 233654 234510 739550 706735 1578912 1535655 487772 485529 706391 717383 907733 876261 933019 947452 987672 1000282 959282 1066241 2253643 2360701 1372859 1174479 783250 765322 942922 940782 984173 991625 1022604 1041226 1157735 1155502 5131663 5339168 39.65 70.8 1
09:59:00 2024-01-24 710487 694340 221333 216258 360704 369668 392029 390830 242387 238080 297590 303458 338061 339246 4345641 4716759 6723821 6537450 1193981 1238260 327420 288757 309648 310953 362948 349804 344935 348368 233326 234252 738140 703212 1636508 1537562 489158 484157 705391 717383 907012 875640 934349 948655 988371 1000282 959319 1066203 2252042 2361533 1349153 1175316 783250 765017 943591 942218 986122 993806 1024215 1041376 1157846 1157104 5131663 5338640 39.65 70.8 1
09:59:01 2024-01-24 711313 699211 221470 216409 360417 369480 392100 393602 242458 237310 297266 303068 337788 340044 4355283 4694889 6743349 6499338 1191468 1238533 325976 288554 310360 310264 362948 349804 343383 347634 233855 234555 739550 707240 1585719 1534061 488464 484500 705891 717420 905038 875640 933019 948838 986937 991742 957885 1068095 2253643 2354014 1422907 1170308 782816 767121 946240 943420 981924 995395 1024215 1041376 1156202 1154611 5128498 5336884 39.65 70.8 1
09:59:02 2024-01-24 711313 694304 221959 216240 361069 369812 392100 391106 242387 238116 297590 303281 338061 338972 4345641 4713408 6723821 6509286 1192337 1239413 325976 288757 309395 310699 362948 349804 343383 348648 233855 234287 740959 707746 1576700 1535383 487772 485186 706391 717420 905400 876261 933019 947311 989108 1002405 959010 1066573 2244509 2369931 1426820 1179379 787167 768849 940879 943420 986896 993879 1022754 1041451 1157173 1156386 5140945 5335546 39.65 70.8 1
09:59:03 2024-01-24 713345 694313 221537 216478 360961 369812 392136 389782 242423 237677 297266 303068 338096 339281 4358390 4714570 6752972 6509286 1189769 1239413 325941 288856 311606 311206 362079 350332 345772 348893 234019 234614 740959 705726 1615015 1537834 488464 484660 706391 717420 906482 876261 933019 950039 989108 1001697 957848 1070213 2247521 2367507 1415083 1178670 786045 768576 943554 940672 985570 993989 1021109 1040960 1158851 1155502 5142152 5338640 39.65 70.8 1
09:59:04 2024-01-24 712234 699101 221191 216444 361033 369516 392963 390983 238119 237310 300096 301206 337824 340034 4358428 4698227 6733370 6499921 1192244 1240601 325976 288757 309648 310735 362622 351429 345528 348648 234184 234287 740959 707746 1574941 1530797 488811 484843 706391 718438 908041 876261 934349 949365 991916 1003189 960967 1068782 2247671 2365803 1378616 1177831 783375 765581 943591 940782 984173 993952 1021705 1038700 1157173 1156133 5133601 5338640 39.65 70.8 1
09:59:05 2024-01-24 710220 694273 220502 216444 360743 369776 392100 389817 238119 237310 297626 303068 338344 339281 4355283 4697470 6733370 6499822 1193170 1237930 325941 293250 314709 310735 362079 350862 343383 348123 234019 234287 740959 707746 1571933 1529712 487772 485529 706391 717420 906683 876077 935528 950227 990436 1000137 959098 1069447 2252442 2363200 1380535 1173643 782816 764732 945605 940782 984173 991661 1022959 1042901 1155498 1153015 5133563 5331875 39.65 70.8 1
09:59:06 2024-01-24 710215 698046 221918 215773 361069 369848 391790 391106 237789 238616 296847 301241 338096 338258 4361613 4721854 6742696 6509201 1194116 1238533 326890 288757 309683 310299 363048 350332 345489 347599 233654 234614 736731 703330 1582622 1538925 489158 483473 708237 718400 907808 876959 937017 949218 988961 1001497 960967 1068744 2254273 2349416 1384373 1172659 782693 765581 944933 943185 983321 991661 1023234 1038700 1158030 1151388 5118843 5340384 39.65 70.8 1
09:59:07 2024-01-24 710478 694340 221918 216439 361033 369812 392100 391659 242288 238080 297626 301021 337824 338258 4349076 4706716 6737896 6509010 1191468 1237967 325906 288757 309143 311206 362333 351145 345772 348946 233819 234287 736731 706735 1572541 1536793 489600 484696 706354 717273 907621 876224 934903 950227 989804 997389 958565 1070213 2247484 2357433 1420951 1171140 781579 765581 945605 940782 981314 996097 1023234 1040179 1154643 1153015 5118880 5338640 39.65 70.8 1
09:59:08 2024-01-24 712239 698314 221918 216263 361069 369848 392136 389212 242458 238116 297987 301206 338096 338258 4358428 4715962 6742696 6513931 1193140 1239413 325941 293214 309431 311452 362985 350332 343453 348684 233855 234767 758863 707886 1585976 1538426 489047 484843 706318 718400 907882 876187 935682 950039 990583 1000282 959134 1066203 2254385 2360364 1407258 1175316 782693 764732 945605 940782 984173 991697 1022469 1042451 1157173 1153866 5137535 5334558 39.65 70.8 1
09:59:09 2024-01-24 710487 698051 221732 216900 361033 369812 392963 390638 242458 237677 297072 302359 337824 339246 4358390 4707493 6735225 6499300 1193093 1237967 325941 288757 309179 310299 362079 351140 346422 349134 234061 234837 718013 706363 1597304 1542805 489010 484390 707230 719458 907274 876959 937017 951581 987599 991670 959208 1069665 2260713 2351481 1428776 1172459 780582 765581 947624 943457 980530 991395 1024691 1041451 1152923 1153867 5116842 5342449 39.65 70.8 1
09:59:10 2024-01-24 710487 698010 221466 216039 361065 369812 392029 391106 238119 238783 297991 301241 338025 341095 4361260 4731927 6742696 6518580 1194875 1238533 326890 288468 311901 310922 362767 352691 346389 348470 233111 234673 736202 704339 1596186 1541711 488737 482035 706391 714157 906366 880002 938355 947237 986900 998226 957811 1069620 2254198 2349814 1432689 1170271 780025 765581 947136 943457 982659 993989 1023197 1043222 1155461 1155502 5133865 5336884 39.65 70.8 1
09:59:11 2024-01-24 710487 694268 221847 216409 360992 369812 392065 391936 237755 238045 297360 303494 338025 341690 4336568 4713135 6733370 6499262 1195689 1243365 327401 288541 312048 310811 363975 349660 347955 347421 233439 234837 742368 705222 1597531 1540017 489251 482608 706391 717309 904022 878480 938355 948655 987636 997316 958086 1069620 2253643 2354014 1424864 1171700 781139 765581 946277 942119 979609 991625 1022432 1044579 1155381 1154684 5126422 5331875 39.65 70.8 1
09:59:12 2024-01-24 710487 698305 221120 215139 363107 369776 394393 391106 238119 238045 296234 302080 337753 340370 4345715 4738657 6747502 6527166 1194875 1241138 326749 288499 312197 310051 362876 350929 346982 347528 233218 234252 745771 704339 1582434 1538925 489158 482035 706391 717888 904022 876261 937017 948618 984809 991706 957811 1068057 2254550 2351481 1426820 1171974 781139 765581 945605 940782 980530 993989 1023234 1040645 1152120 1154684 5122531 5336884 39.65 70.8 1
09:59:13 2024-01-24 710487 694277 221852 216073 361024 369812 392029 391106 242387 238080 297099 303068 338025 340612 4361501 4715962 6754090 6499111 1194875 1238992 327243 288613 310082 310228 360907 349240 345419 348362 233475 234579 732503 703713 1579410 1538708 489600 482072 705891 716293 904022 876261 935442 948618 986900 991706 959208 1069620 2253643 2351481 1430732 1171974 781139 765581 946277 943457 983358 993989 1022469 1043089 1152923 1155502 5111541 5342449 39.65 70.8 1
09:59:14 2024-01-24 710487 698268 221466 215139 361065 369812 392065 391382 242423 238783 297063 303494 337788 341690 4358428 4753432 6743744 6499149 1197314 1239413 325941 288852 310589 309945 363461 351357 346460 347040 233254 235281 733912 705726 1579728 1537834 489158 482035 705891 714157 904022 878753 935442 950002 984772 991670 956454 1069620 2257602 2351481 1426820 1170308 780025 765309 946277 940782 980567 993989 1024300 1041451 1152084 1154684 5137540 5346262 39.65 70.8 1
09:59:16 2024-01-24 710487 694300 221466 215139 361028 369884 392029 391382 237755 238748 297309 301241 338061 340612 4361223 4737881 6753377 6517922 1195720 1237145 326784 288757 309612 310228 362948 350332 346353 348613 233618 234252 736731 703713 1581774 1538925 489158 483473 705891 717383 907274 876261 937017 949328 987672 1000544 959245 1069620 2253643 2360701 1374778 1171140 782693 765581 944933 940782 981961 993989 1020253 1038747 1155461 1153015 5130085 5346262 39.65 70.8 1
09:59:17 2024-01-24 710806 694277 221887 216409 360997 369776 392065 391936 242423 238010 297338 303316 338570 341395 4364568 4719081 6733370 6518073 1191468 1235898 327384 288757 313487 311171 362948 349276 344416 348613 233919 234217 738140 703330 1615270 1537333 489158 483473 705891 717383 905038 876261 935682 948655 987672 998798 959208 1068057 2253643 2360701 1411170 1171974 782256 765581 944933 940782 982659 995395 1022922 1040248 1155461 1154684 5135827 5331875 39.65 70.8 1
09:59:18 2024-01-24 711313 694043 221656 216078 361069 369776 392065 391200 239728 238500 297302 303458 337646 340223 4358196 4729385 6735225 6513260 1190511 1238422 325906 288350 309648 310228 363268 350297 346217 348613 233254 234579 741483 703330 1581416 1538925 489158 483473 706391 717383 906630 876261 934880 949365 987636 999978 959208 1068057 2252042 2360706 1378616 1173643 783250 765581 943591 943185 981961 993989 1020253 1041451 1157136 1155502 5126422 5336884 39.65 70.8 1
09:59:19 2024-01-24 711313 694277 221506 216909 360443 369524 394700 392490 239428 237501 297446 302910 337611 341506 4352122 4692295 6724045 6513434 1191468 1239413 327123 288757 311166 310264 362692 349276 345772 347314 233290 234252 736731 703212 1620034 1535655 488886 484157 705391 717383 906630 876261 935406 948655 987672 1000282 959245 1069620 2252042 2360701 1372859 1175316 783808 765581 942922 940782 983439 996097 1020253 1043089 1155461 1153829 5137890 5341362 39.65 70.8 1
09:59:20 2024-01-24 712724 700171 221946 216305 360889 369668 394700 391273 239764 238642 297374 303458 338025 338223 4357998 4720112 6742696 6508193 1192244 1238533 327384 288757 309683 310264 362948 350297 344935 348613 233618 234252 738140 703437 1608633 1537333 489158 482035 705891 718401 904022 876261 934077 948655 986937 991742 956454 1068857 2253643 2357354 1424864 1171974 781139 765581 946277 943457 981961 991625 1023234 1040179 1155191 1153867 5130526 5341735 39.65 70.8 1
09:59:21 2024-01-24 711556 700204 221324 215969 362967 369632 394421 391863 238153 238783 296358 302771 338061 340632 4358390 4737732 6747777 6518303 1193093 1238533 326855 288757 309612 310735 362948 350014 344935 348613 233654 234252 738140 703212 1608601 1540017 489158 484843 706391 717420 906683 876261 935682 949365 989071 1002405 959245 1069343 2252042 2363207 1380535 1176013 783808 765851 944262 942788 985570 991733 1023197 1041026 1157993 1157776 5147400 5344778 39.65 70.8 1
09:59:22 2024-01-24 713215 699211 221670 216978 360853 369740 392100 391270 242423 237597 297626 302643 337717 339723 4358274 4694889 6724045 6499822 1192207 1239413 326890 288757 311606 310660 362948 349768 343418 348648 233654 234252 739550 706735 1580015 1535655 488428 485529 706391 717383 906683 876261 934349 947274 989656 1002405 956454 1067296 2244509 2366290 1415083 1177831 785485 765851 943591 940782 985570 992584 1023567 1042451 1159419 1157961 5141095 5338890 39.65 70.8 1
09:59:23 2024-01-24 711729 694309 221812 216444 360997 369488 394700 392490 242423 237274 297590 302394 336866 339210 4349076 4701568 6724045 6499451 1193170 1237108 325941 288757 311166 311171 360907 349240 345772 347599 233290 234252 736731 703212 1588439 1538925 489158 484500 706391 717420 906630 876261 935015 948019 987672 1000246 957811 1066535 2247745 2360701 1352919 1176013 782693 765581 943591 940782 986122 996389 1024065 1041413 1157846 1155466 5140305 5338640 39.65 70.8 1
09:59:24 2024-01-24 710220 700167 221218 216409 360925 369184 392065 390638 239764 237274 297626 303068 337516 339210 4352160 4688961 6724045 6495187 1193170 1238533 325906 288757 309179 311890 362948 349276 345772 348368 233618 234217 726549 703212 1652024 1537834 488811 484843 706391 717929 907274 876261 933019 948692 990583 1000282 959245 1066535 2250442 2362936 1382454 1175316 783375 767684 946392 944234 986122 993952 1022754 1041905 1158669 1155429 5135827 5338648 39.65 70.8 1
09:59:25 2024-01-24 710487 694241 221466 217262 360273 369480 392687 390912 237755 237274 297302 303281 337008 339246 4355283 4692295 6724045 6499451 1191468 1235312 325941 288757 309179 310917 362948 349768 345528 348613 233290 234252 738140 703212 1620333 1538925 489158 485529 706391 717420 907361 876261 935015 949365 989071 1001697 959282 1068580 2250442 2362318 1411170 1179195 785058 767758 943554 942714 986159 996535 1024947 1040216 1157993 1154681 5145233 5338640 39.65 70.8 1
09:59:26 2024-01-24 709994 694313 221156 216785 360417 369776 393239 390948 237920 237677 297662 303068 338025 339759 4358428 4701568 6724045 6499822 1191468 1238533 326890 288757 309648 311671 363461 350297 344416 348648 234019 234287 730197 707746 1582818 1535117 489158 484843 706391 718475 908041 876261 935682 950039 990583 1001697 959282 1066382 2257490 2367368 1407258 1175316 783375 767758 946240 943383 986122 993989 1022432 1042451 1159419 1155502 5135827 5342449 39.65 70.8 1
09:59:27 2024-01-24 710487 698046 221501 216865 360992 369812 392100 390638 237954 237310 297144 303281 338061 339759 4355283 4698227 6725793 6499451 1191468 1239413 325941 288757 309395 311171 363461 349276 346224 348648 233819 234614 738140 702710 1612134 1538983 489158 483473 705391 717929 904059 876261 934114 949365 989108 999604 960930 1072590 2259213 2358168 1420951 1169946 783375 765544 944933 940782 982659 995825 1023234 1043051 1155461 1153867 5137257 5333077 39.65 70.8 1
09:59:28 2024-01-24 710487 694052 221847 216444 360997 369812 392100 391936 242387 238045 297590 303068 337788 339210 4351902 4704149 6733370 6499300 1193170 1238533 326890 288766 309179 310264 362948 349276 345177 349139 233654 234252 739550 703676 1638237 1538925 488811 484843 707230 717420 906683 876261 934300 950227 992347 999394 958380 1069545 2257182 2361521 1409214 1171974 782693 765581 945331 943383 983358 991661 1023234 1041226 1157173 1153866 5132161 5329275 39.65 70.8 1
09:59:29 2024-01-24 710487 694232 221883 216409 360448 369740 392065 391936 242458 238045 297590 303068 337043 341727 4336437 4703876 6724045 6499262 1191468 1239140 326890 288757 309395 310264 360907 349276 344674 348613 233819 234252 739550 705726 1600532 1540017 488464 485529 706391 718400 909136 878560 935607 948875 989804 998689 961194 1069507 2254198 2352410 1430732 1171700 781139 765581 947407 943457 982442 996805 1022469 1038663 1155461 1152978 5137535 5331875 39.65 70.8 1
09:59:30 2024-01-24 710487 698268 221847 216258 361065 369812 394989 391382 242493 238116 297099 301206 337824 340370 4348814 4722667 6772683 6518580 1192244 1238533 328368 288757 311423 310264 362948 349276 343418 347599 233819 234287 739550 705726 1615015 1536744 488827 486107 708972 718400 907882 876224 934940 948875 991211 1001058 959208 1068095 2251335 2366888 1378616 1173643 782693 765581 944896 940782 982743 991661 1021742 1040682 1155498 1151388 5130526 5336884 39.65 70.8 1
09:59:31 2024-01-24 710487 694277 221191 216444 360702 369776 392963 390364 242387 237843 297662 303068 337043 338972 4352178 4701568 6724045 6489903 1190511 1238260 325941 288757 310621 310264 360907 349804 343418 348648 233326 234252 729328 706363 1597486 1538983 489047 484843 706318 717236 907882 875879 935570 950039 987672 1000282 962047 1068744 2254385 2363207 1380535 1175316 783808 765581 940916 940782 984609 993989 1021742 1038700 1157173 1156133 5112146 5333077 39.65 70.8 1
09:59:32 2024-01-24 710487 694273 221156 216444 360988 369220 392963 390948 237755 237310 297662 302111 337079 341395 4349076 4688961 6714720 6489941 1189769 1235898 325906 288757 310326 310264 363754 349768 345528 348362 233732 236611 742368 705350 1595606 1539520 489084 484084 707550 718254 908381 876261 935682 950039 991137 1000246 959208 1068682 2251335 2352744 1411170 1173643 782693 765581 944262 942788 983476 991661 1021742 1041422 1155534 1153015 5128373 5338640 39.65 70.8 1
09:59:33 2024-01-24 710487 694340 221692 216444 360992 369812 393239 390329 242387 237310 297991 301172 338061 339246 4352122 4691555 6724045 6499921 1193170 1235898 328368 288856 309395 310486 362767 352441 347733 348082 233111 234474 736731 705350 1574059 1539520 488204 481890 706391 714194 904022 878185 938355 944520 984809 991706 960930 1069626 2256850 2351481 1424864 1170308 780582 765038 947407 940782 983439 991661 1022469 1038788 1153826 1154681 5118843 5338640 39.65 70.8 1
09:59:34 2024-01-24 710487 694304 221883 216258 360992 369812 392100 391936 242387 237878 296847 303068 337824 338258 4355283 4708556 6723821 6513931 1191468 1238945 327172 288504 311901 310886 362948 349906 346505 348470 233111 234474 736731 703834 1597706 1537834 489158 482426 706225 717273 905038 876261 935682 950227 986997 991742 957885 1069770 2256493 2351629 1432933 1170308 780582 765581 946277 940782 980567 991661 1023271 1040919 1152157 1155686 5107895 5331032 39.65 70.8 1
09:59:35 2024-01-24 710487 694345 221692 215773 361024 369812 391754 390830 242458 238116 297345 301172 338061 338258 4336362 4722667 6738245 6517959 1194762 1240710 327278 288721 311827 310122 363461 349906 347733 347421 233146 234614 726549 704719 1570383 1538983 487856 481659 706391 714194 904059 878753 935442 944556 984809 991634 957811 1072443 2256493 2348147 1415079 1168645 778912 765581 947407 940782 979889 991661 1022506 1039439 1153789 1153867 5121182 5338640 39.65 70.8 1
09:59:36 2024-01-24 710487 694309 221847 216099 361028 369776 392065 391382 237755 238045 297590 303068 337799 338258 4336362 4713408 6744657 6527730 1193133 1239339 326784 288649 312048 310122 362912 349204 344935 348648 233855 234370 735322 702323 1631467 1537834 488811 485420 707356 718475 907659 876261 934300 949365 989108 1000282 959282 1066203 2253643 2363207 1384373 1175316 783375 767271 943591 940782 985570 991625 1022959 1040216 1158030 1154681 5141560 5331032 39.65 70.8 1
09:59:37 2024-01-24 711313 694340 221501 216478 360961 369776 392100 390638 242458 237345 297266 303068 337079 339246 4361613 4701568 6753123 6508770 1193095 1239302 327243 288757 311496 310264 363305 351690 345868 348613 233819 234287 739550 703212 1616851 1540017 489158 484843 706391 718475 907659 876261 934300 949365 987709 1002136 959282 1066241 2252042 2363207 1407258 1175316 783808 765851 943591 943185 984173 991661 1023234 1040956 1160496 1154681 5137890 5338640 39.65 70.8 1
09:59:38 2024-01-24 712328 694268 221692 216478 360767 369776 393275 390638 242493 237677 297302 303053 337587 339281 4351764 4714570 6743744 6499149 1194022 1239413 327688 289392 312048 311171 362948 349276 343418 348888 233732 234509 740959 706230 1588459 1535655 488886 485529 707931 717420 907733 876261 935406 947311 989145 1003114 956454 1069452 2244509 2356115 1428776 1175316 784925 765924 940916 940782 986269 993275 1020253 1039966 1157173 1154681 5140945 5333077 39.65 70.8 1
09:59:39 2024-01-24 711313 694304 220502 217109 360997 369184 392100 392381 238153 236577 297987 301241 337552 342234 4361223 4684429 6744218 6498878 1188788 1239413 325871 289045 309179 310953 364711 351321 345284 347634 233855 234252 740959 707746 1585831 1530797 489158 484843 705891 718400 907012 876261 933019 948692 989845 1001697 959282 1066241 2250442 2363207 1415083 1175316 783808 765851 940916 940782 985570 993989 1021742 1038663 1158580 1153829 5130561 5331032 39.65 70.8 1
09:59:41 2024-01-24 712006 694268 220537 216819 360997 369776 392136 390983 237954 237395 297266 303351 337540 341542 4355162 4688375 6723784 6508924 1190618 1235898 325976 289307 309179 310264 360907 349276 345772 348911 233326 234252 736731 702710 1576185 1537834 488811 483473 705891 717420 906630 875640 935015 948692 987672 997425 957885 1067057 2258286 2360701 1378616 1173643 782693 765581 940916 940782 982743 991661 1020290 1038663 1155498 1153051 5156634 5329275 39.65 70.8 2
09:59:42 2024-01-24 712057 694268 221191 216483 360453 369488 395260 392967 239525 237204 297518 302572 336901 341542 4355082 4688961 6709364 6498878 1190511 1239413 325976 289023 309395 310051 362948 349312 343383 348368 233326 234614 740959 706230 1582063 1534061 488811 484843 706391 718713 905400 875640 935015 949365 986850 1000282 959282 1068095 2252042 2363207 1382454 1175316 783250 765581 942354 940782 984173 991625 1020290 1038663 1155534 1153866 5128498 5329275 39.65 70.7 2
09:59:43 2024-01-24 710220 699175 221408 216917 360708 369668 393132 393602 239764 237536 297626 303458 337646 341542 4336400 4698227 6714215 6509286 1191468 1240710 326926 294151 310406 311323 364293 351537 345489 349774 234679 235573 743778 711300 1568902 1530797 489853 486048 710445 721029 913279 883060 940966 953012 993925 1010086 962123 1075611 2265739 2386667 1440513 1184572 793133 772743 952161 953687 999650 1006213 1031028 1047836 1173797 1171347 5214693 5376240 39.65 70.8 2
09:59:44 2024-01-24 721347 710418 223602 219767 368092 377424 403011 399762 242505 240872 303633 310081 342147 344980 4386305 4695142 6855035 6612367 1216291 1269062 333643 294774 318922 322983 374266 367045 358643 363975 238715 240904 774673 714111 1620109 1572135 497635 494244 727898 730787 930361 907830 965113 962855 1007111 1030571 989748 1096153 2323502 2441948 1378718 1181273 802459 793240 974095 964184 1011718 1030453 1057249 1067748 1176331 1180239 5172754 5433493 39.65 70.8 2
09:59:45 2024-01-24 725684 724662 226775 221142 374212 383347 414890 412363 244210 242674 311478 316064 350029 355095 4440137 4799811 6882577 6687557 1248951 1298483 336706 297315 328445 327353 384023 372152 365366 369848 239899 240646 767736 729737 1646665 1581381 502288 495855 725754 734756 939660 907518 960995 971233 1015025 1027553 975496 1086788 2334454 2452901 1394715 1192514 807048 788681 971330 971196 1020912 1026455 1044059 1059846 1179677 1187937 5288258 5434849 39.65 70.8 2
09:59:46 2024-01-24 737026 731833 223310 219719 373194 383092 418936 413597 244893 242446 311622 317418 349675 354057 4455288 4767400 6854600 6715533 1279525 1309658 331672 294118 328445 325910 386641 374473 365366 367848 237609 240904 771499 729737 1620125 1586117 497635 492589 719155 727092 922462 894443 955472 963354 995510 1003114 962047 1077423 2333775 2431009 1422755 1190818 796532 778925 965795 964987 1004005 1012827 1032095 1049181 1168765 1164560 5282529 5436170 39.65 70.8 2
09:59:47 2024-01-24 741020 732608 219026 215708 370047 378790 413579 414520 242774 240304 311257 314557 347400 348148 4458025 4741278 6887733 6696776 1268134 1309658 325871 289532 323652 323882 380857 373306 362926 363975 236340 236999 757126 718362 1621540 1590627 492645 486697 711687 713307 907919 887869 939590 938080 971486 991192 947187 1052476 2316986 2431009 1394352 1165774 783375 774653 951679 940598 984720 1002286 1018927 1028275 1131888 1139754 5159026 5411914 39.65 70.7 2
09:59:48 2024-01-24 739369 733903 216426 213073 366542 375026 412345 410142 238849 238783 306496 311659 343451 349769 4448936 4780054 6855461 6649882 1262095 1307727 324911 285276 321193 321065 378934 368949 359725 360545 231768 233496 753643 719233 1608463 1576897 490549 483473 696730 705002 897671 870579 919598 930241 957424 966650 924789 1033938 2295625 2390215 1408602 1169946 772285 758511 941013 931415 965875 980601 1001137 1013315 1125264 1123977 5173449 5401333 39.65 70.7 2
09:59:49 2024-01-24 742386 731837 214397 208821 364139 371651 405948 404360 238424 236307 303685 310552 340611 342411 4448936 4794292 6863926 6631124 1246379 1305837 320019 281707 320307 317097 375127 366786 355364 355905 230142 231797 742019 714111 1615203 1571019 483360 477864 689031 695283 891004 866426 903718 910499 948345 962524 912964 1012577 2277568 2383239 1409214 1163280 771107 750864 923703 926540 962075 964620 983558 998827 1121207 1117248 5244853 5393156 39.65 70.7 2
09:59:50 2024-01-24 745176 733638 212871 208500 360988 369480 405840 399800 237514 234093 304594 308711 339592 341304 4461483 4743044 6854600 6668639 1264692 1305800 318088 281207 317385 316840 371438 363689 355615 354268 228901 231991 755052 707468 1615978 1586117 484048 474893 690045 694516 878892 859517 906333 907651 936986 956509 911453 1009873 2273668 2396956 1424864 1152256 764510 756475 917807 914242 959310 964584 979637 985165 1104836 1108093 5220477 5402549 39.65 70.7 2
09:59:51 2024-01-24 747520 736089 212388 207850 361069 366932 405876 401606 236823 233535 300873 310290 341209 342483 4483424 4790919 6826624 6678018 1281594 1314340 316835 280814 318842 317616 374302 363689 354862 352183 228866 232516 751488 717178 1609111 1576284 481987 476375 686110 693802 880030 855259 902057 909090 934991 945595 901428 1009406 2280182 2393620 1351036 1156665 762065 750053 921578 911791 944643 964326 982433 987382 1094096 1098938 5181739 5403898 39.65 70.7 2
09:59:52 2024-01-24 741020 736536 212690 207811 361033 366088 405876 404415 236258 233535 303942 308424 341066 346065 4498971 4867994 6912411 6687397 1264692 1314315 317128 279960 315564 315188 376555 365344 351835 354268 228901 231991 755052 719899 1616330 1572135 480195 479083 684417 690423 880730 854601 893372 898845 935655 945559 889132 993746 2265560 2390545 1307819 1168485 764628 744730 917118 915719 947361 954822 968893 985941 1102088 1097000 5248063 5435263 39.65 70.7 2
09:59:53 2024-01-24 749233 740446 212388 208320 359865 367520 405912 404680 235529 232100 302497 306813 339626 342483 4498371 4841700 6942241 6717153 1267945 1315249 316614 279925 315455 316840 373110 364239 351835 353737 228866 231340 766327 713853 1616597 1589002 478771 479083 686676 687629 874605 853437 893372 894719 923679 937624 891532 986581 2272188 2386742 1339736 1157201 760117 747920 909187 910499 947398 956172 960986 973756 1096048 1100103 5273143 5443038 39.65 70.7 2
09:59:54 2024-01-24 751477 739341 211693 207488 358790 367520 408317 401067 235166 232100 301825 305853 339592 346591 4511335 4786064 6902818 6743669 1282433 1322628 315183 281600 314460 316618 373670 362590 351654 355314 230502 230373 766855 715904 1635836 1594021 479827 476068 685701 690423 865913 847398 889931 893175 915869 928538 890724 988118 2273630 2390327 1370940 1144077 755406 741950 910228 904917 938204 954822 965346 967343 1085301 1087899 5276910 5445542 39.65 70.7 2
09:59:55 2024-01-24 747099 746164 210337 206589 360961 365282 405912 400433 235495 233154 301646 308640 340587 342483 4539697 4863254 6891902 6743669 1299915 1324508 315008 283756 315239 315829 377166 362849 351762 351785 228370 230874 756462 723367 1633970 1589269 477077 472241 680369 685236 864039 839234 886355 891479 911943 926262 888540 984509 2272188 2387705 1337853 1145707 751848 745098 907896 898788 934336 946664 960986 965043 1079164 1081195 5243106 5454914 39.65 70.7 2
09:59:56 2024-01-24 749261 747993 210987 205813 359874 364990 405876 401606 233651 236699 301938 307493 341066 342411 4551955 4881126 6872953 6724912 1287786 1328419 315020 278669 315347 315865 375218 360334 351798 351749 228228 230839 755776 721441 1624346 1586117 477462 471881 675002 682615 862239 839381 877705 885389 910005 921069 876340 973826 2262642 2381595 1305971 1151736 750776 740144 905052 891743 925090 945064 955346 962944 1069944 1074458 5213027 5454914 39.65 70.7 2
09:59:57 2024-01-24 754370 750753 210328 205203 358498 366149 405876 399765 232378 232827 301261 307001 340826 342339 4560196 4907920 6944030 6745177 1281068 1326392 315380 277495 316394 315313 374647 361450 348483 351857 227584 229192 761494 724537 1617060 1581381 475425 472277 672611 683042 862811 831466 870218 880382 906751 910317 867083 970246 2261307 2351481 1339736 1153376 745975 733155 903839 894152 919817 936641 951660 958044 1066731 1069201 5207351 5442925 39.65 70.7 2
09:59:58 2024-01-24 750557 750112 209026 204846 358070 364341 404306 400714 231665 231487 299129 304895 338571 342447 4564172 4954670 6987004 6736456 1273755 1325376 313431 276185 311462 313799 371698 358203 346531 350736 227263 228446 750824 722471 1624656 1576897 472057 468778 669720 675623 857314 830162 866194 876280 901457 910665 861562 962484 2252592 2344820 1309668 1150063 743052 728701 899275 892258 915844 928529 944655 954278 1056633 1063145 5211072 5454914 39.65 70.8 2
09:59:59 2024-01-24 751060 751973 208656 208547 355201 364084 404306 401606 231297 230768 299383 303977 339083 341304 4570686 4961944 6972800 6744582 1279235 1326392 311639 274604 310589 312188 373484 360937 345141 349702 225666 227033 761494 724644 1650807 1576897 470051 467351 666845 676270 853034 825393 860866 869944 895620 901533 855359 953887 2247247 2342261 1307720 1151736 739285 726122 894816 889243 909978 919660 939544 945939 1051283 1056252 5216750 5460390 39.65 70.8 2
10:00:00 2024-01-24 751060 752234 207651 204639 357058 360799 401013 401039 230211 229337 297266 303027 337043 341340 4588251 4980781 6988180 6738599 1275877 1324349 309976 273765 311827 309404 369920 357628 343418 347456 225666 226330 758635 721441 1620990 1579657 467946 466559 661994 667983 848740 825393 855938 862046 888112 901562 850343 945971 2248650 2338941 1298303 1147340 737181 722458 888746 885463 905005 919725 933010 942237 1048525 1048703 5211072 5468186 39.65 70.8 2
10:00:01 2024-01-24 753692 752276 206399 204361 352271 359676 401021 399907 229630 228556 297099 304205 335711 342477 4599706 4983212 7005093 6736580 1270120 1324225 308314 272512 312380 309360 368736 356804 344796 345476 225031 225630 757206 720413 1611222 1580259 466113 464912 659617 666064 846298 820942 848449 857840 885430 892591 846128 940854 2238279 2335626 1317206 1147340 735085 719762 885596 880345 901429 910610 927565 935336 1042455 1044437 5220477 5468186 39.65 70.8 2
10:00:02 2024-01-24 755841 752625 206178 203214 353780 358557 400454 396736 230865 228275 296214 302803 334807 342064 4589715 4982859 6985156 6738860 1275877 1326619 306419 270404 310286 307137 367628 357878 342821 344368 224011 224551 745187 720413 1619005 1576284 464128 463891 658218 664175 839520 813844 846639 855410 880171 888649 839460 936033 2231923 2322174 1285633 1143264 729933 717443 880551 875621 894807 911823 923684 929486 1033313 1036138 5214970 5460390 39.65 70.8 2
10:00:04 2024-01-24 753618 753729 205688 202466 351767 360056 401406 396313 229611 227320 294766 301618 334304 340186 4609576 4990138 6985156 6743669 1273755 1324508 304573 274601 306586 308357 366524 355748 341544 344819 222770 223477 742368 720779 1619062 1576897 464788 459872 655126 663704 837105 808849 839765 850393 873655 880863 833785 932944 2225826 2317238 1311517 1138014 726820 715412 873857 869488 894885 905770 915538 922006 1030138 1027661 5254361 5468186 39.65 70.8 2
10:00:05 2024-01-24 762375 760418 206611 201590 351573 357336 400309 393186 228189 226897 293690 301037 333533 336998 4608147 4990214 6959455 6743420 1274058 1322716 306451 269968 306226 305499 364258 351465 340788 342843 221191 222754 759418 716154 1620558 1586117 464128 457198 650462 658835 830300 802392 838570 847417 866337 873225 830240 930215 2216553 2333042 1309529 1133165 725270 715412 871478 859462 887480 904600 911684 914261 1024285 1030580 5291864 5458255 39.65 70.8 2
10:00:06 2024-01-24 763786 755821 204443 201058 349679 357007 396088 393602 228864 224608 297682 299933 330911 336998 4614727 4942651 6902818 6740529 1285440 1322628 304196 268310 306010 304770 362079 351429 340824 340224 220846 223114 753618 718954 1607167 1586117 460844 456125 651384 656130 821080 801364 838570 842480 857184 870560 830240 919535 2216553 2329734 1317206 1119364 720581 710261 864663 859359 885550 900280 904389 912175 1024770 1029706 5311030 5466340 39.65 70.9 2
10:00:07 2024-01-24 763065 755841 204121 200053 348299 357513 396790 391936 227235 223585 293731 296145 331801 333433 4608147 4883634 6932442 6752523 1285255 1322628 301960 267486 302019 304330 360907 349804 338664 339938 220123 222801 748629 707240 1624451 1599873 459920 454033 647707 649227 818717 802356 833983 831950 853066 873018 824120 907588 2201136 2337283 1319328 1126281 725786 708249 857937 856587 885804 892438 895708 907631 1028142 1022324 5329910 5458368 39.65 70.9 2
10:00:08 2024-01-24 765241 756625 202941 199878 345596 354994 392065 392381 226535 227517 297535 296250 331636 332892 4620807 4919377 6966505 6752785 1280569 1318877 299219 265847 302231 304236 359784 349276 337679 337665 219402 221830 750059 713341 1619259 1595337 456151 450823 645906 646555 816400 797927 825652 829591 851859 865645 816193 899349 2196446 2306525 1319228 1127083 718530 700021 853048 858290 881791 888286 891340 907331 1020074 1014010 5256118 5477565 39.65 70.9 2
10:00:09 2024-01-24 767984 755702 202976 199010 346647 354994 392065 390830 224059 223516 292009 296897 332162 331346 4620284 4958093 7013132 6742863 1271898 1321689 299065 265812 300364 303027 360617 348714 335732 337393 218005 220484 757206 707746 1617809 1586117 455827 453482 642216 645277 818717 794998 818742 823004 851859 862708 807026 899943 2194613 2302113 1321323 1134778 714452 700047 855338 853344 873292 881881 891631 903346 1009697 1007353 5244853 5458520 39.65 70.9 2
10:00:10 2024-01-24 760239 756328 202092 197768 343458 350723 390276 390576 224025 223261 290837 295286 329209 333433 4633484 5004001 7009447 6743669 1253855 1318877 299607 262501 302776 302354 357861 347104 335732 334627 217327 221173 742568 713853 1609375 1582505 455620 448743 636686 641974 811860 788796 815109 825412 845638 854837 804862 898331 2191770 2281874 1296726 1125480 710961 698871 853515 845359 867110 874195 888167 896612 999499 1004838 5277023 5477565 39.65 70.9 2
10:00:11 2024-01-24 760906 756407 201643 196598 344982 350207 392472 385617 223334 223261 288613 294429 328942 330808 4629636 4976647 6942241 6738860 1276091 1318877 297760 261699 300381 299470 358125 346668 335732 335754 218843 219763 742019 716154 1619181 1583868 452278 445420 636686 643906 802640 784062 815109 820106 834116 847559 804862 892452 2185627 2314177 1296096 1116387 711736 700272 842482 839289 870812 879430 874963 886247 1003979 1002378 5333344 5458520 39.65 70.9 2
10:00:12 2024-01-24 769618 757113 200604 196360 343042 350723 390812 384733 222955 221657 288671 296156 328180 329509 4626555 4905265 6932329 6771516 1277329 1318877 295445 260900 299824 299611 354339 345837 333807 333830 216652 218176 741483 708028 1615221 1594205 449684 444091 634882 636515 802496 784062 808868 811740 834116 847523 796692 883823 2176305 2286300 1297709 1128414 709205 693788 841847 841078 863288 871854 877057 887586 996037 990372 5248416 5470393 39.65 70.9 2
10:00:13 2024-01-24 762413 757068 199709 195476 343033 346447 387921 386776 221926 221248 287729 294438 326170 329345 4642900 5016831 7014445 6743669 1256223 1316934 295651 264912 297356 298389 353277 346387 331861 333541 216652 217931 749268 715131 1617007 1572135 446963 447118 629439 638325 804351 776178 802313 815016 834140 840103 793110 889641 2179473 2293445 1301622 1117981 703882 694775 843407 832073 855460 873015 877695 879500 984740 991128 5286316 5452332 39.65 70.9 2
10:00:14 2024-01-24 760352 758717 198880 196335 342487 346168 387957 384427 221891 219154 286374 292649 325679 329345 4636243 4985242 6900075 6748232 1287272 1320440 294109 264653 297644 295862 354375 344534 331274 331578 216652 215930 747200 709774 1595661 1586117 446635 441881 632153 636515 795135 779220 805923 806445 825717 843789 795542 874238 2170161 2287447 1321323 1113206 703380 689372 833822 833576 859756 866403 865227 878873 991846 982629 5257811 5458520 39.65 70.9 2
10:00:15 2024-01-24 769069 757113 197884 199103 338846 347248 387885 382972 219850 220559 285900 290395 325679 327105 4648340 4996114 7008140 6742863 1273755 1318877 293050 260980 295650 297536 352183 344534 327799 332585 215435 214996 742912 703713 1612696 1581381 445583 441917 627021 628782 799608 774658 799955 809392 826660 829352 784030 878756 2170161 2274493 1293797 1113010 695907 687468 834712 829871 848707 863309 868932 871177 977770 980616 5261563 5458520 39.65 70.9 2
10:00:16 2024-01-24 759066 758989 197772 195083 340385 345903 387303 380954 219816 217794 285663 291155 324386 329975 4645623 4961594 6901227 6752785 1287272 1318877 291432 260063 295020 296166 352218 341380 327799 329809 214830 214262 750824 706735 1640645 1586117 446113 439113 629213 630833 789754 774842 798858 800136 821038 834080 783956 866825 2156241 2265286 1284016 1121982 699879 681054 827888 827791 851084 853975 857623 870558 979921 972948 5244947 5466453 39.65 70.9 2
10:00:17 2024-01-24 765241 757109 197354 194946 338811 342952 385599 382668 223938 218472 284121 289681 323201 329436 4645609 5030410 6994481 6729487 1262517 1318877 293611 258645 295686 294113 351893 341933 325791 329809 213970 214744 743469 711809 1596955 1576284 445583 442883 623540 630870 789905 767254 797674 801840 811495 825051 784902 867667 2157849 2278117 1295753 1102096 695907 682877 823392 819759 848707 856492 852136 861948 979921 978539 5325732 5452608 39.65 70.9 2
10:00:18 2024-01-24 767711 760320 196231 194405 336466 345903 382042 381754 223938 217048 283219 288881 322265 324564 4654974 4935631 6947854 6762427 1273983 1316971 290246 258211 292466 295749 349774 339250 327305 326798 213970 213599 735229 707886 1597988 1587870 440374 437893 623503 623528 786952 769505 788295 793190 816407 826982 774920 861832 2157776 2245279 1315338 1111355 689051 676748 827888 820923 838260 847550 858406 862561 964771 968712 5220477 5474971 39.65 70.9 2
10:00:19 2024-01-24 756493 759258 196376 193176 337817 342879 382883 379069 223625 217048 281530 289795 321712 324564 4651655 4990214 6887771 6738860 1274238 1315068 290078 256409 292920 293502 351362 338263 325528 327115 213500 215373 740569 712830 1617214 1583630 442085 437893 620213 626409 783015 765622 790550 787588 802347 827209 774920 855826 2145539 2253610 1280103 1113010 692032 672786 818694 820923 841277 845738 849398 862561 968634 962461 5239288 5469755 39.65 70.9 2
10:00:20 2024-01-24 770226 759258 200317 192533 335724 341495 381739 382292 219412 217293 287381 287325 326531 326934 4663927 5046853 6998821 6734290 1252074 1313131 289435 254588 292206 293786 348720 341436 324685 328273 212128 214768 751395 713341 1615857 1569568 438801 437128 615548 622682 783845 755729 783813 793049 805988 816095 774920 858341 2151126 2260436 1287928 1098872 690554 678224 814145 811703 839487 847442 841607 853288 969283 966659 5333066 5462428 39.65 70.9 2
10:00:21 2024-01-24 769878 759258 196158 192498 334024 341699 382814 381752 218203 215935 283667 285875 322018 323363 4670999 5004809 6985156 6762539 1270120 1313382 286742 255337 292356 292263 348398 340359 323556 327115 211239 213565 747818 702323 1604845 1581101 438489 436421 616495 617578 781388 758442 780954 788667 808372 810182 764552 858151 2142373 2251249 1253876 1100713 683173 674763 818114 808184 830231 848132 846630 848983 957356 962424 5303293 5449428 39.65 70.9 2
10:00:22 2024-01-24 760239 759240 196020 191891 333392 341735 382004 376317 218203 214966 282230 286160 322232 320468 4661620 4954520 6932253 6771805 1273755 1313382 288784 254698 291350 291845 345370 337407 324721 324154 210873 213565 739119 705350 1612128 1586117 436310 430791 613843 615820 774943 756402 776378 779536 804844 811505 758961 846490 2135863 2225300 1299380 1103663 679292 668589 815303 809367 825535 837176 841928 850800 948276 953347 5229883 5458807 39.65 70.9 2
10:00:23 2024-01-24 763292 758721 195746 190651 334028 338068 382004 376053 217829 215485 282230 285866 320061 323399 4667816 5003759 6892682 6743669 1282575 1318128 286217 253527 291496 290364 347177 337890 322719 324407 209885 211565 740053 703834 1616254 1584755 436931 433048 614278 616288 769979 756402 779992 781268 798060 809042 758410 842124 2123828 2234917 1303146 1110038 681229 667098 811837 809404 823674 836057 842152 848983 951036 951114 5244853 5458520 39.65 70.9 2
10:00:24 2024-01-24 760624 758717 195162 190651 332981 338306 378943 376383 216851 214897 279635 285330 319836 321406 4661358 5029630 6967685 6785997 1267945 1315175 288856 252080 290273 288895 347546 336309 322719 322180 209955 212668 749923 709774 1629320 1579977 435072 429776 611170 617199 769496 752323 774690 774311 792215 810530 758388 839690 2123828 2234494 1313321 1106095 681229 663623 806601 806395 825499 829487 833618 843979 952457 944973 5248694 5458520 39.65 70.9 2
10:00:25 2024-01-24 765770 758989 194203 190316 331933 336507 381159 376017 215509 214083 279599 289839 319034 321370 4677040 5075352 7000102 6745358 1262517 1314241 286804 254313 288599 287077 346097 336418 319868 323639 208647 211741 742568 706735 1669705 1574370 435691 428835 606742 612659 767393 745594 774487 777259 789907 801818 756481 835964 2123828 2252882 1272622 1093723 677362 662022 802617 802301 824878 828175 829839 843742 952457 947720 5259592 5458482 39.65 70.9 2
10:00:26 2024-01-24 769076 757077 194203 189250 330929 337015 377130 374293 215509 217995 279333 284038 317427 320397 4674763 5068193 7014368 6744582 1249523 1313442 285338 252702 288541 286824 344819 333510 318454 322359 209700 211199 731869 707746 1590046 1570746 433691 430905 603833 610856 765760 744794 771699 774860 786031 800296 753585 834706 2120812 2247936 1287411 1091387 675746 661342 800306 802483 822798 827787 825531 841492 949411 942901 5254346 5458520 39.65 70.9 2
10:00:27 2024-01-24 763287 757109 193865 188791 329965 336471 375399 373172 215220 214348 277850 289776 317357 321768 4674800 5063193 6986967 6726953 1256223 1311573 284867 251991 287567 287297 342879 332896 319402 321870 207313 210315 739625 705350 1654478 1575162 432609 428474 602441 608856 761393 739662 768849 772665 784329 799081 749201 827930 2116802 2226881 1282673 1091387 674783 658465 797351 801346 821048 820437 823151 839658 944675 937947 5248694 5469755 39.65 70.9 2
10:00:28 2024-01-24 765125 757113 193541 188034 331537 336575 377433 373732 214739 214047 277423 284074 315481 322334 4686412 5074326 6992803 6726914 1260289 1309621 283777 251283 285811 286396 345197 331745 316464 320375 207638 210021 738154 705726 1605695 1571019 432303 423890 599461 607992 756913 737962 766706 765874 781738 798039 747002 823050 2110654 2225300 1281426 1091387 673821 655531 795088 796633 813949 820401 820743 833484 939160 928547 5248694 5468186 39.65 70.9 2
10:00:29 2024-01-24 764039 757072 192609 187999 329894 333866 375435 372091 213892 213747 276185 282934 315446 322072 4684982 5083705 6992409 6725717 1254890 1305988 283079 250894 285998 286879 342879 331314 315766 319663 207638 209372 747609 703713 1596961 1571019 431006 423818 597923 606701 756540 736916 764039 767273 775306 793477 747076 823420 2110654 2222111 1277437 1089834 671903 652650 792834 795519 811828 819210 820844 829867 937535 928547 5246779 5458520 39.65 70.9 2
10:00:30 2024-01-24 760357 758712 191695 187574 327640 335863 375399 370020 213743 213907 275691 283204 315446 319389 4695779 5077275 6979356 6753311 1264692 1309658 283663 249940 284431 285557 342879 329083 318915 319389 207638 209039 748253 706735 1589394 1567677 428255 421187 598531 605339 753184 735872 759590 761201 776896 793405 746483 821040 2105284 2213408 1297041 1097583 671425 654569 793397 793263 806592 818199 820780 831516 930324 930195 5216750 5458807 39.65 70.9 2
10:00:31 2024-01-24 760898 758726 191730 186857 327905 333866 373154 369767 213892 211746 275269 282403 313585 319024 4699028 5033272 6908582 6743669 1277405 1312338 281192 248925 284466 284614 342361 331745 315816 316044 207492 207524 731094 698313 1599395 1576897 427412 421816 599398 599968 752778 735539 758963 760698 779172 792324 737517 817430 2104641 2203963 1284831 1092836 662578 653086 795653 788437 804771 818467 820520 823017 928348 931242 5295721 5458807 39.65 70.9 2
10:00:32 2024-01-24 759817 760068 190161 187574 325010 333505 373714 369391 212753 211852 274427 281250 315898 315262 4700473 4975670 6932253 6773970 1274020 1308692 280267 248750 282072 285236 339710 330374 317603 315838 207054 207345 738154 699813 1594343 1576897 424619 420259 598107 598786 752225 735350 752727 755748 777483 784464 738041 820455 2105779 2191462 1257714 1088284 664469 652687 792272 782932 802608 819625 816333 818583 924956 930195 5291826 5458520 39.65 70.9 2
10:00:33 2024-01-24 765806 760325 190289 186820 324885 332783 372131 370020 212753 211084 275441 280080 315951 317081 4688144 4998843 6942739 6762694 1265557 1307727 279595 247944 281442 283710 337157 328586 315083 315838 206472 206200 739625 697316 1590514 1571431 424317 421258 597260 598896 753683 733789 751435 756223 774629 779909 732608 816231 2111451 2216217 1295006 1075883 660753 653086 785849 781232 806592 811496 808121 819839 930044 924772 5267505 5460390 39.65 70.9 2
10:00:34 2024-01-24 765539 757068 189299 186367 325014 333288 372920 369651 212514 211915 275432 280525 313376 315040 4700835 5066985 7022457 6753048 1251309 1307847 280267 246629 286382 283534 336684 328058 313971 315802 205893 206412 735212 705222 1594487 1557352 422816 419602 591228 599746 751542 725649 747067 756421 769466 775450 737158 811459 2096011 2225670 1286866 1080522 664469 651238 784177 784043 802497 809109 805840 821007 928348 921079 5246779 5474288 39.65 70.9 2
10:00:35 2024-01-24 768792 759249 190122 185817 324850 329738 374167 369731 211858 211499 273446 279368 315062 317869 4715363 5104553 7003807 6734290 1256204 1307764 278610 246629 282938 281477 338448 329440 313273 315802 205279 206343 743130 701433 1602566 1567677 424619 419660 586136 598514 746224 725649 751472 754278 768341 779579 733720 806348 2090062 2203993 1286866 1082062 662578 644531 781365 784043 799730 808805 808246 817434 920277 919633 5227941 5464286 39.65 70.9 2
10:00:36 2024-01-24 770116 759240 189265 189666 324762 330987 372929 366301 211306 210978 274884 279598 314177 317951 4709892 5086821 6972066 6748232 1260714 1305837 278302 246312 282539 281766 337701 327205 314007 314914 204884 206165 738651 703713 1582116 1567677 422181 417259 589331 594961 740920 724584 746500 750502 761599 782115 728329 806996 2091307 2194743 1307061 1091387 660694 645023 783822 781822 793388 802554 810624 814423 911580 915743 5276910 5460390 39.65 70.9 2
10:00:37 2024-01-24 753390 759249 189088 187023 326477 331455 371841 366408 211272 209446 275652 279887 313223 315334 4711874 5033272 6905633 6757327 1280681 1305990 277880 245835 282140 280046 337192 326441 312104 314649 204597 205028 735212 694335 1586028 1576897 422816 414876 590168 588921 738753 726678 746511 747311 766133 775486 724589 805738 2092521 2179331 1303146 1082062 656052 645515 781556 772629 792226 807058 804171 809336 915837 915743 5328164 5460390 39.65 70.9 2
10:00:38 2024-01-24 768520 760828 188464 186560 324192 329595 369193 367253 210654 208974 275040 276956 313223 314303 4701801 5016558 6952285 6748335 1266460 1305990 278075 245043 279653 279932 333621 328204 310109 313004 204418 204215 738154 695327 1584154 1567405 419615 418476 588918 590416 745167 724314 741108 747016 764438 768121 723490 805502 2084959 2203963 1286866 1068926 654650 643622 774408 772081 795103 802410 797825 809336 917209 913900 5258099 5442661 39.65 70.9 2
10:00:39 2024-01-24 769618 759355 188888 185552 323880 328600 367529 365380 211984 209411 273417 278749 311433 313491 4708539 5075352 7018792 6743669 1244111 1304136 277388 243334 279653 279384 335342 324568 311680 312090 203311 203791 740144 705222 1575183 1553643 417766 414876 586415 591786 743058 717484 740019 744753 756981 766400 724589 802426 2083775 2211613 1269679 1075118 655117 639728 773859 774824 790543 798029 802454 811104 906683 906678 5222419 5466340 39.65 70.9 2
10:00:40 2024-01-24 764971 759176 188233 185513 322902 329116 369157 365957 211835 207893 273381 276675 311469 313968 4715249 5050519 6933128 6738860 1264977 1305837 277880 243334 279653 278091 333586 324195 309891 311109 203739 205000 739625 698313 1578092 1567677 418986 414476 588079 590531 735973 721951 741635 740764 759199 772479 717525 796516 2074473 2171674 1282796 1082062 649545 642070 777428 765874 787711 797760 797221 804110 911849 911842 5337677 5485286 39.65 70.8 2
10:00:41 2024-01-24 775861 758039 186794 185592 322078 330049 370072 365918 210731 208974 272297 275002 312416 311555 4720531 5053921 6975830 6757604 1262517 1303210 275793 243504 277832 278537 333866 323475 307733 312749 202283 205566 741637 693840 1599332 1566565 417766 414804 583895 587040 741066 718502 736137 745084 760311 765793 719601 801247 2080557 2191462 1271452 1066648 653252 642980 770538 770368 790543 793396 793129 806353 910430 902847 5248289 5458406 39.65 70.9 2
10:00:42 2024-01-24 763608 757769 186829 185223 320909 328651 369157 365142 210507 208717 270730 275526 311113 314775 4720531 5111841 6994481 6734290 1251309 1303210 276127 242756 279079 281761 333902 323439 307303 311546 201965 207358 745222 698313 1592862 1562889 417731 412259 577149 587909 733890 712816 737810 738234 752534 766400 719226 792499 2074515 2179331 1270587 1080522 653252 637361 773859 770405 781910 793432 793084 800038 901425 901542 5311030 5467313 39.65 70.9 2
10:00:43 2024-01-24 760624 758039 186631 184893 318941 329582 366905 363597 210801 207707 270693 275199 312479 310896 4714528 5015385 6929204 6772199 1273755 1303951 274985 243334 276096 276813 333902 321934 308235 308292 201965 204139 737158 690386 1595494 1572552 415399 409447 582138 582774 731741 715453 730773 735594 755875 763563 713830 795385 2071532 2182424 1272622 1072792 647148 640218 769992 764518 786560 793504 786799 797691 908004 902847 5270483 5476739 39.65 70.9 2
10:00:44 2024-01-24 769623 758125 186799 183688 320909 327151 365362 363264 210213 207384 270500 276720 307865 312504 4723156 5109556 7022457 6762427 1246090 1298557 276675 246497 275831 277056 331919 321683 307303 308257 201367 204139 735665 700709 1592405 1553370 414222 411030 578079 584443 733890 709295 728590 737457 751156 757423 718581 793019 2073047 2199278 1266517 1069686 650469 630916 765737 768117 784168 791196 790873 801214 897564 898058 5233269 5470393 39.65 70.9 2
10:00:45 2024-01-24 760239 759958 188182 183718 320495 326799 365469 363084 210213 206061 270369 274551 308614 311555 4722125 5064121 6911067 6738860 1261309 1304136 274721 246180 276944 277458 332842 321446 306340 307255 201648 202963 736683 697316 1589944 1567677 415399 409160 582174 585307 728609 714441 734044 732695 750094 762856 709374 788067 2068593 2160944 1296677 1075920 643927 630988 769447 759011 778593 788797 788553 791826 901204 903916 5353130 5471222 39.65 70.8 2
10:00:46 2024-01-24 770912 758570 187400 184417 318048 326799 364814 363084 208591 208473 269788 274821 309550 311702 4733272 5060816 6975830 6723597 1261615 1300438 272403 246216 274794 277458 331883 320437 306802 308257 200525 203532 738651 692357 1585408 1562889 413928 408550 577261 581196 728766 709295 727860 737457 750469 757386 711200 791935 2071570 2185640 1280762 1063546 648622 634557 763568 764518 783019 784418 782715 794541 898326 898989 5215315 5474288 39.65 70.9 2
10:00:48 2024-01-24 757421 756922 190639 183083 318560 324888 366122 360790 210262 206382 268922 273755 308112 310611 4729897 5075240 6952172 6743420 1255641 1300438 274721 242320 275215 276680 331345 319468 306375 306572 200665 203641 742191 701709 1576648 1562889 413635 409386 579309 583544 725750 709295 728627 728761 743202 757386 709374 786162 2062324 2170137 1277986 1075697 642096 631112 765194 759613 774948 788797 788590 791604 897910 898694 5310880 5480655 39.65 70.9 2
10:00:49 2024-01-24 769618 759821 186866 183276 317088 324924 366677 364111 208835 206382 269788 274436 309440 312108 4729897 5026104 6947854 6762539 1260714 1300438 273012 242320 274338 276220 328849 320473 306586 305403 200490 202644 735212 692357 1578679 1561779 412585 408550 578079 580372 728019 708115 725791 731192 747336 748481 705753 783836 2071570 2182424 1285849 1057375 643011 631677 758130 756758 776832 781888 781135 794824 897236 889732 5246505 5463407 39.65 70.9 2
10:00:50 2024-01-24 759155 756402 186608 182348 319585 324672 363685 359557 208288 206382 267308 274766 307865 311702 4732508 5139335 6989902 6729487 1249523 1300438 272368 241640 273883 274954 331883 320298 305652 306327 199374 202963 750453 698313 1573884 1557634 413049 405862 573084 580784 720521 702153 726824 728761 740952 755184 709374 780917 2055997 2160944 1284216 1075920 643927 628331 764110 759011 773936 786506 785331 786951 889559 894696 5305310 5468186 39.65 70.9 2
10:00:51 2024-01-24 760215 758993 186473 182672 316897 324852 363066 358835 208724 205135 267201 273563 306717 309106 4717974 5017494 6929204 6772199 1269213 1300438 271572 241640 271797 275375 329577 319393 306586 306789 199374 201691 743707 690386 1640506 1571019 410572 405862 574779 576165 721121 705286 719444 724603 746330 754844 703007 785005 2062324 2167083 1260412 1066189 639817 632902 759181 755711 777667 787386 777722 788225 891826 888714 5269339 5473658 39.65 70.9 2
10:00:52 2024-01-24 767716 756517 186431 182342 315655 324323 363066 360426 208010 205671 266862 274821 306503 309579 4739262 5102298 7003152 6754845 1254890 1295724 270675 240926 276881 274533 327556 320072 305043 306825 198439 202326 755843 694825 1578890 1557352 408041 405826 568072 575198 722636 700098 717259 727405 742527 749911 704183 783180 2058921 2173163 1260481 1058880 642096 629256 756407 758424 775517 779053 778907 787113 888064 886420 5222042 5460390 39.65 70.8 2
10:00:53 2024-01-24 757533 759230 186351 181815 315655 322884 363579 357171 207976 205101 265635 273598 305826 310053 4739262 5130599 6966505 6734054 1249006 1298557 270710 240179 274562 273277 330480 317448 305043 306789 198577 202008 748530 698313 1577914 1556248 408690 403368 571299 577909 717585 700089 719444 723541 736343 752715 702121 776304 2049649 2159412 1258377 1075920 640272 626245 762453 755561 771263 783212 781022 781884 888064 892286 5301340 5466340 39.65 70.8 2
10:00:54 2024-01-24 767885 760068 185526 181796 315996 322359 360844 359883 207571 208596 266862 271897 305826 310077 4741860 5035376 6938529 6776348 1265595 1298520 269886 239772 272857 274306 327327 318419 305043 304816 200313 200428 743707 693345 1575456 1558457 407334 405344 573120 574464 721614 703717 716492 723641 736300 743432 697122 781510 2058921 2170137 1260412 1055836 636413 629065 754014 751421 772642 775369 773815 788188 892120 884332 5258099 5474137 39.65 70.9 2
10:00:55 2024-01-24 764652 757113 185288 181512 315748 320718 364093 358799 206568 205101 265635 271897 305543 309288 4739262 5120817 7000102 6743144 1235284 1296680 269886 238994 272629 272789 325322 319393 302942 305445 197543 201023 747376 700314 1596677 1549237 407809 405862 570526 577909 718378 699096 722092 725667 733885 743991 701161 773311 2051583 2164010 1284216 1064515 640056 626763 755159 753596 764606 775204 777797 783556 881111 882855 5305127 5473658 39.65 70.8 2
10:00:56 2024-01-24 758738 758185 184324 181549 315403 320896 361024 356574 206925 208525 266279 270173 305791 308379 4732508 5061059 6892719 6752785 1268621 1300438 268142 239197 273435 271352 326798 317448 303119 304494 197509 200358 750453 688881 1586395 1567677 409365 402658 570526 573195 714505 701315 718023 719541 736591 747247 694477 774175 2053041 2142556 1247514 1066372 637321 628619 756481 746795 765691 775261 771729 779957 891709 884578 5280594 5474175 39.65 70.8 2
10:00:57 2024-01-24 765802 756402 184994 180905 316001 321835 359793 357362 206568 206329 264750 272919 304834 306500 4748627 5109556 6994481 6742825 1258358 1296730 268177 239126 270675 272337 326545 315591 302199 305710 198485 201023 755051 695327 1595486 1553643 406179 402694 565663 571976 719661 695037 710187 721386 730165 739467 701161 773956 2049649 2179441 1284216 1058289 638231 625025 749955 751886 768960 773804 772090 781254 875384 874429 5229883 5470369 39.65 70.8 2
10:00:58 2024-01-24 757978 756926 185165 180265 316001 319854 360916 356574 207281 204859 265121 271412 303635 309069 4748627 5082510 6932253 6735872 1259296 1300438 269182 237649 273049 270714 325060 315554 301317 301602 197509 199418 743707 696822 1583693 1558457 407334 401492 570526 573544 713458 699096 717512 715435 732847 744524 691941 767610 2051452 2143718 1260412 1066151 632797 624545 754196 744863 763412 775204 769009 776628 880359 874141 5320312 5468186 39.65 70.8 2
10:00:59 2024-01-24 768094 758712 184121 180909 314083 321121 359793 356026 205606 204782 263974 269762 304834 306212 4752016 5098256 6975830 6766976 1259814 1295724 267700 237886 270639 270679 324888 315482 301476 304780 198345 200044 755843 692357 1585253 1558457 405891 400893 565663 570356 715048 693037 709107 719276 733885 740624 696062 774413 2054381 2173090 1266517 1054435 636413 624988 747620 748424 766779 766247 767674 777965 875384 876955 5212059 5466340 39.65 70.8 2
10:01:00 2024-01-24 759697 757113 184885 179700 315778 318852 360325 355468 206247 204285 263974 270809 303881 308379 4748627 5101883 6948981 6753085 1252645 1298520 268995 236915 270639 269855 324888 314164 302199 301268 198625 199196 743707 696320 1562042 1558457 406179 400259 568911 571010 710328 697118 715473 712294 729756 741891 690960 766537 2048529 2142341 1269679 1067968 630281 619447 751556 742149 759161 773016 765461 773829 883050 881005 5338935 5477565 39.65 70.8 2
10:01:01 2024-01-24 767984 758452 183701 179765 313120 318852 359504 356574 205395 204285 263939 268532 305787 306176 4748627 5037483 6947854 6766976 1259814 1296643 269468 237081 270341 269632 323938 315518 301883 301268 198625 197897 745222 688389 1583711 1556248 405028 400929 566463 568302 714541 693037 708065 717231 731810 730093 691683 770525 2053154 2157863 1258377 1046839 632760 621751 744491 742535 761361 766355 763520 775813 878194 873023 5237360 5468186 39.65 70.9 2
10:01:02 2024-01-24 762791 755953 183666 179730 313165 318852 360590 353834 204934 208383 263096 269672 302931 306428 4755407 5142989 6994481 6743669 1238879 1298520 266584 237081 270711 268999 324852 315446 301936 301762 197927 199071 744298 695327 1598418 1553643 406179 401145 562330 569951 708391 689903 712318 715398 725340 742417 695809 762614 2042698 2145507 1267602 1067968 634150 619819 750002 744716 756508 766463 769491 769725 871296 874429 5316749 5466340 39.65 70.8 2
10:01:03 2024-01-24 761366 758717 183119 179692 312869 318852 356521 353303 205572 204285 265617 268532 302966 306983 4752016 5051687 6929204 6762239 1267945 1296643 272282 236880 268680 270456 324852 313531 301883 300354 198066 197828 748914 690855 1582136 1558457 402060 399662 566463 567863 711405 695110 707193 711250 730393 729841 688567 770323 2050563 2160886 1248202 1050103 628404 619593 738402 738526 756324 765978 761858 776074 875494 865541 5267505 5473658 39.65 70.8 2
10:01:04 2024-01-24 763522 759254 183084 179378 312179 318633 359504 355183 204298 204572 268634 268532 308184 306500 4757993 5130076 7014445 6743669 1234834 1296643 268929 234893 270603 268777 323637 314966 298271 300811 197509 197897 729693 694825 1583636 1552540 405028 401428 562527 569548 708391 687950 710187 716403 725561 738118 691340 758791 2036890 2145507 1267602 1062617 631000 612924 746238 741447 753501 766088 765153 768743 868796 875014 5314705 5474175 39.65 70.8 2
10:01:05 2024-01-24 761048 757109 182760 179095 311666 320440 356485 354607 204899 203999 268597 268089 308148 304589 4754601 5055569 6938529 6766976 1273755 1298557 267351 236750 268869 268146 324852 311596 300320 299444 197509 197828 734046 687897 1586316 1567677 403882 399166 562366 563643 705886 689719 704850 709130 730393 738749 686725 764402 2048529 2151355 1269679 1056453 626168 616428 743145 737921 760241 766319 760735 769910 874111 869502 5267608 5483030 39.65 70.8 2
10:01:06 2024-01-24 767984 756849 183662 178245 313125 318633 356222 353869 204298 203999 268181 268532 303503 305888 4757993 5141284 7042613 6742825 1238287 1294889 266584 234649 268455 268181 322693 313055 297576 299444 197232 197951 754280 697814 1572652 1540017 400816 400295 559059 568741 710330 689469 706393 713861 720407 730201 685753 760982 2039792 2157543 1265526 1054086 628404 613697 742390 742230 753114 761771 765153 769873 869571 865415 5307291 5473658 39.65 70.8 2
10:01:07 2024-01-24 761161 758712 182505 178565 311925 317734 358134 354020 204264 203109 268634 266614 302955 305961 4757993 5108308 6910553 6748335 1259296 1296680 268288 234823 268904 272095 322956 311596 297333 298501 196955 196594 754280 688881 1571579 1562889 403220 396885 559095 565560 704178 691225 704887 707697 724681 735551 682647 758701 2039792 2127183 1260412 1057375 625276 618025 745044 735853 752579 761908 755827 764980 872188 865415 5293874 5479120 39.65 70.8 2
10:01:08 2024-01-24 763600 756407 181727 178924 309280 316894 355379 354520 203947 204285 263305 266869 303503 304589 4764786 5118828 6980469 6766976 1253994 1295688 266087 235420 266808 267332 322204 311560 299437 299479 196091 197656 753464 692357 1584718 1552727 399012 396921 558768 565963 708737 684584 701882 709240 720371 729633 687211 762070 2037478 2159412 1261372 1051089 629751 614566 737812 741997 754761 761269 762324 767614 863425 863900 5254029 5477565 39.65 70.8 2
10:01:09 2024-01-24 756018 756407 182548 177969 311925 317734 355450 352028 204298 202401 263305 267682 302616 307847 4760564 5122912 6957180 6753062 1248133 1296730 267798 234461 267219 271833 322431 312924 297611 296698 196402 196525 752718 695327 1593299 1553771 400816 396524 562890 567575 704178 687569 704998 704094 718228 730201 680566 753129 2033104 2124168 1257218 1061861 623055 612311 740933 733697 746316 765006 756241 763966 870100 865415 5352155 5474175 39.65 70.8 2
10:01:10 2024-01-24 769069 758989 181858 178531 309745 318408 354383 352280 202965 203073 263677 265990 303467 303637 4767358 5081924 6966505 6742975 1256185 1294889 266087 234695 266398 268520 321003 312289 297579 299883 196402 196560 755843 686915 1576565 1553643 400928 396524 557941 562609 704215 684584 699884 710247 721974 729633 685636 758776 2034585 2149974 1252272 1048066 627061 615438 738078 737796 753650 755175 754025 769607 864037 861391 5229883 5479120 39.65 70.8 2
10:01:11 2024-01-24 757910 757104 181932 177816 309785 316199 354881 351366 203630 203073 261788 266903 301733 304064 4770760 5170764 6985156 6743669 1249523 1294889 266941 234135 266363 267767 322956 309674 297644 297598 195390 196560 753464 696320 1587753 1556525 400928 394673 559706 565560 700190 684584 703385 703095 716527 730165 682237 752133 2026778 2131145 1268727 1059471 620844 609190 737999 731504 746758 761771 758798 762342 865008 865770 5345339 5483030 39.65 70.9 2
10:01:12 2024-01-24 767217 757109 181571 177935 309280 315947 356747 354020 202999 202401 263305 265218 301698 304773 4767358 5053698 6966505 6762202 1256204 1292937 265865 233774 265581 267767 318958 311087 298546 296628 196402 196067 739161 686915 1571905 1556525 400358 396705 558087 560654 703671 684584 699810 706084 719825 725521 680787 755030 2037724 2148371 1250237 1043274 623498 613440 734944 733830 751129 752909 751463 763966 864037 856474 5239288 5466340 39.65 70.9 2
10:01:13 2024-01-24 756582 756537 181605 177413 309280 315392 353816 349872 202965 202684 261459 266649 301204 304626 4767396 5180052 7003807 6743669 1244186 1294889 265395 233414 265546 266981 322693 311051 296706 297598 195381 196525 755051 696822 1569693 1553205 399789 393047 555615 562756 697072 681638 700882 702822 714537 728709 681753 753613 2024800 2128692 1255142 1061962 623023 608760 738082 733830 746758 757450 756241 759080 860945 863900 5307102 5479120 39.65 70.9 2
10:01:14 2024-01-24 772929 758180 180780 177438 309020 315911 354002 351992 202999 201730 261752 266727 301698 304773 4770760 5073539 6942241 6762202 1259814 1294780 265271 233414 265510 267767 318476 310580 296951 295544 195780 197205 757405 687280 1576011 1555852 398937 395445 554794 558957 701184 682122 698450 705194 717396 721440 678823 755538 2033994 2142556 1275909 1047742 623498 613427 733347 732659 747874 752706 746763 761910 859654 857266 5229883 5469755 39.65 70.8 2
10:01:15 2024-01-24 758199 756808 180780 177197 308341 315616 353993 349555 202336 202365 261459 265990 300783 302430 4763960 5174463 7003807 6738860 1240645 1294889 264529 232985 265510 265683 319996 311156 295980 296663 194877 196354 758225 693830 1566444 1553205 399789 391873 554887 561051 695064 680604 698888 701101 713021 723704 680493 751398 2021831 2127183 1264486 1060077 623224 603911 737646 733734 745134 755139 754860 754930 857189 862681 5306948 5479120 39.65 70.8 2
10:01:16 2024-01-24 761100 758664 180711 177129 308345 315514 354002 350647 202965 201414 261680 265184 300783 302756 4770760 5076457 6932329 6780881 1260437 1294889 263834 233182 264697 267356 319425 310277 295798 296657 195328 195199 745837 688881 1573133 1554310 398088 394405 557334 559141 701793 682606 695874 699513 712210 719231 675033 751064 2031104 2139521 1261372 1040775 618131 610610 728858 728724 746229 752439 744009 760675 861592 854846 5276910 5471312 39.65 70.9 2
10:01:17 2024-01-24 763563 755966 180706 176328 307839 313921 353781 350571 201710 202083 260872 265184 300783 303401 4782677 5150531 7014445 6753048 1231320 1291218 264054 236740 265324 266126 317070 311929 296605 297667 194877 195741 756638 691844 1582783 1549908 399221 394540 553707 559390 694682 676311 698888 698894 712926 725521 678750 744730 2019033 2126594 1275088 1059633 620481 606687 735987 729446 743025 754617 751277 755229 854696 856438 5306948 5479735 39.65 70.9 2
10:01:18 2024-01-24 765539 758180 180425 176328 307413 314914 351614 352028 202336 200502 261275 265970 299871 301723 4769916 5079265 6942908 6781901 1258915 1293970 263685 237109 263921 266162 319425 310058 296490 295330 194913 196268 748914 687897 1587942 1553643 396959 394226 556168 557881 700227 680709 694849 700990 715279 717102 670789 746698 2033336 2142556 1263449 1040309 618591 609190 727824 728724 742769 748436 744267 758907 857225 854207 5275036 5484573 39.65 70.9 2
10:01:19 2024-01-24 760898 757077 180429 180457 308647 314435 353285 349872 205757 201765 260469 270007 299589 301476 4769916 5157854 7003807 6743707 1231320 1291218 265736 236776 264732 265028 319199 310974 294064 296369 193753 196375 756638 692836 1571296 1548792 398088 392312 552138 558745 691144 673386 696494 698125 708783 721440 676758 746334 2018960 2118120 1247613 1057375 619963 605399 733867 728343 738393 752706 751500 751403 853034 856366 5322602 5479120 39.65 70.9 2
10:01:20 2024-01-24 760352 758204 180140 178017 307163 315874 351938 347768 201744 200467 260067 265970 299836 301906 4769916 5098393 6933307 6762202 1258915 1293970 262843 233979 265456 266251 318974 309438 294891 295508 193824 196100 747376 686787 1601456 1552690 396396 392878 553302 554589 697219 678525 691475 699115 713526 716457 672288 746956 2025339 2136390 1261372 1038937 617709 603947 726793 726659 743025 746712 744379 754319 854057 847532 5250064 5479120 39.65 70.9 2
10:01:21 2024-01-24 760357 755898 180076 180320 306406 313593 354502 348711 201364 201344 260535 265970 298892 301717 4783544 5170786 7014445 6748764 1232752 1291181 263333 233871 266209 263961 318938 309256 293616 296376 193412 196375 755051 692836 1564556 1549237 396959 391205 550575 557879 691853 673473 691747 696040 703160 721264 673710 745100 2011129 2116475 1270847 1057301 615951 603897 731969 726659 739863 752706 746417 751291 853034 854774 5314533 5477565 39.65 70.9 2
10:01:22 2024-01-24 761512 759254 180033 180451 306166 313409 351335 348747 201710 200258 259995 265563 298857 302762 4783544 5080079 6953375 6781479 1258915 1294780 262563 233706 264633 265506 318742 308239 293815 295794 193718 196064 745837 686787 1587951 1549237 394714 391669 555244 556690 696195 677748 687689 695018 710716 712426 669072 748071 2024709 2133362 1277208 1038018 614200 607117 724699 722407 740291 747856 742278 755767 854624 848150 5265617 5477565 39.65 70.9 2
10:01:23 2024-01-24 764891 757036 179753 180249 306375 313072 354002 349249 205546 200432 259594 265598 298892 303947 4789504 5155918 6996124 6743669 1236700 1296663 262563 233178 263745 263478 317625 309183 292170 295852 193377 196064 759812 691844 1568863 1547041 396115 390987 550539 554517 690004 671515 690656 695823 706382 719195 673501 741524 2012559 2115762 1248911 1055799 614909 601872 730411 724529 737105 748400 745888 746924 850549 852254 5330843 5486943 39.65 70.9 2
10:01:24 2024-01-24 762404 756407 179537 180214 306987 313337 350575 347661 201676 199770 259194 264785 297883 300865 4776723 5072183 6942354 6762164 1254890 1292976 261830 233085 264259 264032 315838 308347 293311 293781 193518 195099 744298 685311 1569140 1549237 394398 392312 550305 553389 693137 671805 688595 696076 709052 712390 669619 746436 2021831 2133362 1261372 1038937 615951 606257 724699 723467 737944 743642 739987 748715 851754 848150 5241105 5477565 39.65 70.9 2
10:01:25 2024-01-24 758738 757040 179503 179997 306978 311948 351974 346544 205402 200887 258395 264820 298332 301291 4783544 5183735 7014445 6735872 1243122 1291944 262199 232594 263886 262454 319010 306325 292001 294985 192462 195825 750687 694335 1568319 1548308 393972 390929 552138 555374 690004 673349 692530 689650 704384 716457 665620 737736 2016866 2108769 1264486 1051089 611178 601872 727553 719504 733972 746115 741589 745755 854849 847460 5352155 5479120 39.65 70.9 2
10:01:26 2024-01-24 767711 758712 178937 180214 306555 311948 351371 348747 205511 199457 259158 264560 297988 300907 4783544 5079684 6957180 6765804 1253468 1292976 261031 232559 263478 262637 315838 308638 290502 294122 192602 195003 751877 686424 1585191 1549237 392303 390929 547431 551968 690836 671515 684579 694036 703160 712390 669582 744379 2012559 2130203 1261372 1038830 615349 604542 723637 723467 738156 739422 739411 749122 845533 845683 5223511 5474175 39.65 70.9 2
10:01:27 2024-01-24 756587 756501 179344 176518 306982 310966 350804 346580 205616 199110 258644 264785 297502 300828 4780132 5144110 6952172 6764123 1244454 1292056 262266 231871 263886 262637 315838 306361 293311 292165 192602 194730 747376 688881 1559550 1556958 394677 390102 552138 553352 689118 674804 687652 691390 705882 717469 664281 737428 2012559 2099562 1246167 1046996 612181 604114 726756 719504 735941 745590 736410 746404 854244 849351 5307085 5486943 39.65 70.9 2
10:01:28 2024-01-24 764417 758088 178407 180183 305191 311948 350840 346615 205259 200398 257564 263975 298440 299986 4792922 5129398 6994481 6782312 1251712 1289303 260632 232559 263033 262602 315550 306505 291388 293979 191826 195550 755051 693830 1581731 1543300 391400 390102 547589 552959 690839 667684 684019 691881 703849 710207 672275 743182 2012559 2139423 1264486 1038557 615472 599511 719638 724529 738068 742934 743539 750224 843232 843262 5241203 5477565 39.65 70.9 2
10:01:29 2024-01-24 756587 757036 179186 176399 306987 310713 350840 348633 205189 198487 258395 264379 297052 302762 4783544 5133902 6923874 6763447 1251309 1294778 261795 231799 264296 261835 315838 305857 291564 292476 192637 194553 755051 684956 1574209 1558457 393525 387475 548799 550135 684094 671039 685553 687932 703124 716189 665584 739871 2012559 2111979 1268727 1044268 610679 603039 722613 718994 737796 743982 735185 744698 849911 845683 5267505 5483661 39.65 70.9 2
10:01:30 2024-01-24 769627 755400 179211 175788 306987 310495 348371 346651 204903 199145 257564 263975 296154 302083 4792036 5165190 7055929 6782312 1238287 1291137 261066 231637 261445 262524 315616 306469 290538 293333 192392 194886 761399 693830 1555670 1537333 393525 390399 547162 553144 687077 667611 688595 691881 702089 711243 667070 735015 2006847 2117976 1264486 1051200 613763 598299 724186 722138 729569 739422 740536 743154 841370 848150 5322360 5474175 39.65 70.9 2
10:01:31 2024-01-24 760178 758989 178377 176655 306114 312347 347643 344500 205224 199110 257961 263132 296844 297270 4792922 5102467 6961604 6791744 1258486 1292976 260597 231799 261626 261940 314950 305069 291352 291712 192765 194150 754280 684956 1564556 1548139 392174 390937 547431 550369 690530 671039 682527 691881 704384 708892 661724 737700 2016093 2128398 1231922 1035435 612714 600985 721684 718151 736060 738036 737176 746441 845990 838410 5237360 5486943 39.65 70.9 2
10:01:32 2024-01-24 757533 754826 178215 176285 305499 310024 349747 345442 204903 198971 256772 263975 297468 301339 4795454 5203672 7022339 6772601 1245420 1293896 260779 230861 261626 260776 315838 303642 291761 294353 191355 194150 753464 692836 1551400 1548308 393294 387181 548982 551968 682536 671515 686077 686885 700797 712318 660451 732853 2011129 2095632 1257218 1044760 609225 600100 722613 714855 729606 742934 734520 742056 848073 845086 5320312 5486943 39.65 70.9 2
10:01:33 2024-01-24 764246 756439 177650 176531 303053 310713 348693 345019 201473 199770 256736 262110 297017 297559 4795454 5142190 7011060 6772879 1248480 1292976 259510 231616 260782 261140 314950 305247 290193 292165 190718 194150 753464 693840 1570555 1536793 389948 387835 545427 553144 688051 665725 682329 689432 697214 707392 662659 737111 2006847 2120983 1262366 1041906 610716 595291 719638 718994 728848 736090 737801 744379 841370 843226 5309136 5483030 39.65 70.9 2
10:01:34 2024-01-24 756587 758189 177777 176276 304686 309519 350804 344500 201755 198487 257811 261275 296809 299483 4792922 5115605 6921940 6763447 1260714 1291181 258000 230896 261590 259945 315694 305275 290334 290489 191390 194014 753464 684956 1606863 1558457 389911 385406 545813 547080 681536 669614 678521 681863 702321 709172 662399 737428 2009700 2108952 1264486 1038793 607760 594861 718617 713266 733858 741846 735853 745342 845570 838338 5267505 5483030 39.65 70.9 2
10:01:35 2024-01-24 767716 756481 178420 175477 306123 309989 347608 345538 201473 198522 256556 263720 295259 300731 4798876 5177184 7043863 6772879 1235142 1289313 261135 230144 261185 260965 313191 304533 289251 290560 191089 193607 751877 691844 1541456 1540017 391123 387799 541140 551186 683788 663700 684579 689432 694183 707072 663364 730662 2000963 2107274 1258125 1047495 610716 596231 721555 718484 728848 739084 736718 737773 838328 845086 5314533 5479120 39.65 70.9 2
10:01:36 2024-01-24 760712 757109 177811 175788 304218 310748 347328 343431 201895 197901 256556 261562 295671 297234 4795454 5110069 6940697 6782312 1258915 1291218 259329 230340 260638 261437 313444 303855 290131 289748 191187 193126 744298 683979 1573702 1547041 388841 387799 546657 548470 686069 667684 678484 684907 699735 703147 658474 735015 2012559 2117976 1244758 1031023 608357 594897 715531 714855 730931 734323 730764 744281 843232 839034 5259956 5474175 39.65 70.9 2
10:01:37 2024-01-24 758073 755934 177535 175744 304227 308186 349356 344955 201473 197832 255947 262730 295225 298952 4793479 5153777 6969673 6753048 1246851 1291218 259579 229574 261360 259514 313480 303642 288974 288869 191286 192318 751877 683349 1569808 1554042 389984 385406 546035 545885 680328 667648 680001 681899 700075 708175 656577 731738 2006137 2093617 1260246 1041790 605613 594897 719638 714331 729167 739314 728581 737667 842636 838374 5284342 5488486 39.65 70.9 2
10:01:38 2024-01-24 765802 757036 181641 175753 302947 309086 346527 343502 200877 197901 255125 261597 297194 297257 4803231 5164081 7025106 6776348 1245458 1287337 261007 230254 259104 259514 313040 302754 288408 290489 190153 193743 750290 693345 1561592 1535150 387739 387564 540995 550369 684021 664203 678521 683902 693242 703304 659947 730662 2001863 2114975 1258125 1038937 608357 593777 715531 715398 724690 734577 735080 737829 837335 839034 5314705 5479120 39.65 70.9 2
10:01:39 2024-01-24 763768 758180 181316 175793 303014 307650 348729 344955 200912 197901 255947 261128 296829 296996 4799794 5122268 6932178 6771805 1266460 1294817 259542 230502 259941 258723 314471 304414 290901 289277 190153 192962 751877 684956 1583483 1556248 389671 383139 543781 543852 680847 664675 677329 680727 697690 703413 656577 735015 2009700 2108769 1258125 1035435 605012 596231 713471 709061 729606 736473 731283 742056 843866 835412 5261857 5486943 39.65 70.9 2
10:01:40 2024-01-24 767429 756501 177811 174674 304941 309324 346562 344500 200597 197866 255196 261310 294334 300440 4812704 5177972 7030033 6762427 1231794 1293970 259510 228717 259576 259514 311841 303640 290372 289748 190153 192962 748703 688389 1630531 1541177 387682 383103 541408 547116 678883 660447 680212 681345 694751 708892 663339 726379 1997601 2103221 1256005 1044684 606626 592573 718617 713302 724690 736090 735080 736554 835889 838302 5309136 5488486 39.65 70.9 2
10:01:41 2024-01-24 760215 757104 181347 174704 302801 311773 344966 343015 200912 197248 258559 260695 296697 297306 4813501 5100082 6947854 6783069 1257586 1291181 257966 229108 259540 259988 311109 302718 288513 288834 190620 192184 755051 683005 1557349 1549237 388565 385478 542560 540756 682054 663584 677329 683383 694219 700725 658008 733933 2008273 2114975 1275088 1032491 608081 597076 713471 713302 728848 730409 731840 737704 835882 834197 5239288 5479120 39.65 70.9 2
10:01:42 2024-01-24 756319 756439 181316 174704 302734 309324 346284 343015 200912 198266 255125 262450 295892 297248 4804082 5178027 6972091 6755967 1248117 1291218 257966 228363 259726 260313 312090 302187 288111 288430 190452 191747 750290 683979 1600432 1557352 389948 383103 542944 540756 676963 662727 678331 680245 694183 707392 656541 728516 2003287 2096587 1258125 1039019 602923 597500 715531 710284 728848 741072 725892 736585 838920 836630 5286316 5485286 39.65 70.9 2
10:01:43 2024-01-24 765797 755698 177286 174361 303302 309542 344447 343431 200249 197523 258010 261866 295892 297162 4813501 5181777 7052664 6769382 1236025 1287486 259149 228737 258377 258758 311073 302222 288779 288869 189520 192388 749893 690855 1562940 1538925 389394 384829 541024 545885 678883 660447 680264 681899 692189 703304 659443 726750 1994014 2105781 1256005 1044760 606626 590719 715531 712761 720489 730445 731803 734983 833481 839034 5329536 5488486 39.65 70.9 2
10:01:44 2024-01-24 757760 758717 180667 175793 300934 308851 346562 342460 200283 197660 257534 260815 297086 296082 4804082 5112836 6947854 6771805 1266460 1291218 258380 229108 258377 262603 313004 303227 288775 288632 189819 191782 738851 683979 1579529 1556248 387739 381351 541408 543544 676963 662321 673344 677803 696227 703341 654116 730662 2001863 2104944 1253885 1034698 602325 590265 710418 707770 728331 736782 727511 737667 838957 829397 5267505 5488486 39.65 70.9 2
10:01:45 2024-01-24 765802 755339 178746 174083 303338 308669 347323 343431 200004 197694 257170 260451 296042 299170 4810954 5194676 7041108 6776348 1231191 1292976 259114 227655 257943 257970 310131 302470 288865 288834 189555 192208 748703 688881 1567064 1540017 389394 383713 539607 543888 677922 658542 679296 679903 692973 702278 658510 725163 1994014 2102761 1251764 1044760 605613 589958 715531 713032 720489 730445 730764 732821 831640 838441 5323938 5483030 39.65 70.9 2
10:01:46 2024-01-24 757533 757104 180982 174630 301176 308825 345485 342726 200598 197350 257170 260158 295133 297038 4810954 5111579 6937019 6785720 1258008 1291218 259614 228877 258342 257970 311188 302761 288775 287085 190253 191579 756638 683005 1585177 1547041 387189 384601 540641 543159 680847 660447 673308 681899 696227 697141 654615 728480 2004625 2114975 1276390 1032491 605613 592756 710307 711214 726232 730373 727511 735504 829877 828741 5235548 5483030 39.65 70.9 2
10:01:47 2024-01-24 755247 755966 180991 174361 301799 308669 347875 342798 199970 197042 255090 259796 296042 297234 4810954 5159347 6952176 6742699 1246090 1289350 262932 227461 258377 262532 310637 302296 288368 288725 189853 191109 747116 682518 1567857 1554042 388841 380782 539877 542774 673951 661852 673381 676771 695242 703341 648988 727823 2000441 2090580 1253885 1035808 601470 594545 711419 707269 724690 730084 724750 734983 836475 829397 5276910 5486943 39.65 70.9 2
10:01:48 2024-01-24 765806 755925 180824 174230 300965 309871 345803 344774 199379 197419 254272 260118 294233 300276 4813501 5183735 7027632 6772879 1234260 1287449 258000 227620 257511 262603 309914 300847 288188 287958 188924 191445 745529 690855 1542696 1536793 387739 381922 537554 544316 674428 656108 677093 680245 688631 701290 656541 722516 1991182 2096587 1249644 1044760 604901 585559 714519 709097 720453 730409 728581 730111 829841 835412 5322398 5479120 39.65 70.9 2
10:01:49 2024-01-24 760239 757109 177884 174109 301144 310126 345767 342726 199969 196495 256752 259400 296150 296816 4816942 5095941 6952285 6757341 1247741 1287486 258522 227620 256754 258854 308976 301516 287117 292573 188959 191144 750290 683005 1563645 1544397 385546 381922 537554 541238 676963 658715 670814 680727 692715 695149 652696 728480 1997601 2108769 1234374 1029558 605488 592938 708405 710284 724690 726056 725378 735506 827426 829918 5239288 5483030 39.65 70.9 2
10:01:50 2024-01-24 755509 756032 180658 174074 301144 306681 346855 342870 199483 197909 255020 258216 296150 297378 4810116 5151380 6932442 6742825 1253855 1289350 258885 227302 258342 258854 310166 305312 287760 292573 188959 191144 747116 679448 1556777 1554042 387189 382115 538315 541238 670993 658542 670814 673797 693242 701254 653206 727305 1997601 2097124 1251764 1034929 599691 592938 709411 705194 724177 730048 725265 732858 835882 829918 5286316 5491525 39.65 70.9 2
10:01:51 2024-01-24 767439 756780 178616 173313 302092 306608 346647 342906 198859 197111 256189 259761 296150 296434 4817620 5187100 7023797 6757604 1224219 1285589 258885 226950 258342 258854 309940 300847 286916 287932 188593 191411 742355 688389 1561587 1540017 387189 382115 535965 543544 671673 654148 673344 674859 685097 700725 654346 721453 1988355 2092763 1269893 1044485 599359 585847 711419 707770 718608 730373 727511 728521 829841 829433 5322398 5488486 39.65 70.9 2
10:01:52 2024-01-24 763028 759747 177635 174234 302065 306861 344901 342943 199170 196495 256442 258181 295419 295493 4794217 5108195 6975830 6785720 1248480 1287449 258124 227461 256718 258569 308257 302300 287234 288797 188924 190808 748703 683979 1565703 1544397 385546 380817 536759 540142 674978 655645 669997 678801 690688 694074 654133 726787 1996183 2105781 1233595 1028826 604152 585631 706363 708774 723692 726619 725265 732858 827874 827576 5235548 5480664 39.65 70.9 2
10:01:53 2024-01-24 755916 758405 177670 173524 300372 306717 345913 342291 199170 195305 255718 259330 293749 297451 4807324 5163250 6942090 6792253 1244570 1287486 258124 226247 257114 258093 309227 300870 287117 288391 188924 190341 751282 679448 1554133 1553643 386366 381037 537934 539253 671616 656108 670952 671823 689190 698193 651320 723580 1991182 2092651 1272058 1035435 598578 591010 708405 702098 720453 726827 719435 728521 833517 828746 5261601 5486898 39.65 70.9 2
10:01:54 2024-01-24 768548 756928 178214 173097 302685 306753 344574 342870 198237 196495 255501 258935 294519 296398 4784205 5191112 7022234 6742825 1226834 1285643 258885 226178 256718 258310 307791 302552 286714 288607 188297 190265 740767 686424 1607535 1540017 386640 382115 534941 542005 671653 649020 673344 676771 684867 696651 655061 717185 1988355 2090616 1245404 1041790 602325 587992 710418 708001 717590 728498 726815 725245 825531 829361 5325732 5477439 39.65 70.9 2
10:01:55 2024-01-24 760513 758673 177656 173417 299426 309274 342888 340766 198824 195305 255681 258147 294590 295185 4805820 5104665 6947854 6781878 1253538 1285589 257114 226282 255929 258491 306397 301161 286916 286938 190416 189347 753464 679448 1566928 1540017 384147 381090 536343 539216 674941 654646 669045 678242 685241 693313 651320 723580 1994014 2105781 1260246 1026562 601470 589270 707202 706267 719944 721395 721518 730630 828812 825169 5235548 5470066 39.65 70.9 2
10:01:56 2024-01-24 755916 758400 177737 173196 301348 306213 345315 341450 198203 195271 255681 258216 292342 297205 4812704 5163363 6948981 6753048 1244186 1289277 258632 226178 256468 257263 308257 301161 287117 287359 188890 189278 742355 681395 1600342 1553643 385179 381037 536759 538798 669715 656536 670952 672486 685169 699314 649332 721379 1994014 2086595 1247524 1035435 598578 590103 708368 702025 719628 727626 717213 728410 829804 827503 5288233 5502634 39.65 70.9 2
10:01:57 2024-01-24 768985 756517 177741 173037 300332 306681 342816 342762 198203 196461 254996 259152 294383 297414 4827945 5200398 7061205 6762427 1228983 1289173 258451 226143 256683 258057 307255 302015 286714 288066 188262 190473 742355 687897 1589452 1540017 386093 381845 532018 541201 669715 653127 673036 674713 686101 698327 653206 717949 1987292 2086558 1243283 1043390 599005 586793 709411 703589 715522 726056 725781 729704 827874 829918 5323938 5502634 39.65 70.9 2
10:01:58 2024-01-24 767092 756926 177173 173347 299355 306681 344792 342762 197996 196530 254453 257395 294590 294664 4811680 5163406 6985156 6781878 1247665 1286557 256433 226213 255072 257263 307971 301161 284494 288355 187706 190341 734419 684956 1587672 1540017 382916 381037 533750 537204 673083 651945 666087 674750 688046 693241 651247 725163 1991182 2111763 1245404 1026110 602052 587063 703192 706231 719118 725512 725265 728484 822468 820347 5261567 5494080 39.65 70.9 2
10:01:59 2024-01-24 760898 756264 177581 172762 299386 305244 345315 340658 198306 197630 254996 257430 294590 296320 4800629 5134830 6919878 6752617 1266460 1287376 255681 226915 255108 256473 309192 300238 286275 287140 188001 190174 743942 683005 1578812 1549237 383187 378785 535172 536409 669715 652691 666087 669633 685097 694327 646894 723029 1991182 2095065 1245404 1028305 595602 587895 703192 700567 719628 726537 718268 728447 829768 820347 5280594 5505665 39.65 70.9 2
10:02:00 2024-01-24 766786 756625 176616 173166 299426 305603 345315 340873 197996 195950 254241 258250 292990 294592 4808248 5202280 7013792 6743669 1231320 1287471 257043 226143 255859 255650 307290 300699 284370 287949 189078 190306 737593 688389 1555339 1538925 382646 378483 533750 539634 667312 651279 669045 670582 682049 698327 650288 718498 1981922 2080636 1230562 1038524 594118 584952 705364 699078 711373 725474 719361 726717 827353 826846 5360592 5497770 39.65 70.9 2
10:02:01 2024-01-24 771545 756853 176580 173166 300082 305710 342925 339845 197996 195950 252774 260024 292997 293524 4811680 5162743 6985156 6771805 1245458 1285643 255610 226213 254645 257083 307255 299355 284623 288355 188546 190174 713656 686915 1588948 1537333 381457 378894 533372 540165 672606 649401 664125 672486 682049 689984 650786 719260 1984742 2102543 1243283 1031757 597300 583640 702303 702061 711105 720271 722543 727753 823123 820419 5328268 5486583 39.65 70.9 2
10:02:02 2024-01-24 755916 756516 175973 173866 299654 304922 344937 338511 198340 195305 253987 259476 293728 293282 4800931 5126309 6947579 6781184 1262441 1285643 256253 226178 254030 256868 307505 297563 285838 286360 189078 189278 740767 683005 1554889 1540017 378704 381037 537552 537167 672606 652691 664161 671533 686142 689263 645383 717148 1994014 2105744 1234374 1026110 598367 588312 703192 700880 716537 718648 717503 727790 824326 823708 5252053 5499520 39.65 70.9 2
10:02:03 2024-01-24 757327 756517 176580 172256 298310 304958 342731 337455 198375 197075 253987 257822 292835 295601 4812704 5167062 6942203 6753137 1245962 1286557 256468 224747 255072 255650 306791 300420 284894 285615 189078 188967 742355 679448 1561024 1549237 383224 377648 531824 534787 665825 654054 666050 668612 686802 694327 644540 718498 1987566 2090356 1243283 1029521 593066 586647 701198 699799 717553 725589 718526 726717 827874 822675 5286361 5499520 39.65 70.9 2
10:02:04 2024-01-24 767568 756517 177146 172325 299042 305050 341852 340873 197412 197075 252774 257395 292870 293908 4826992 5193101 7014445 6753137 1225482 1285643 255645 224781 255072 255257 305403 300420 283870 286700 189078 189278 736006 686915 1565822 1540017 383260 377857 531863 537584 664848 647493 668057 670863 680089 694327 647424 714308 1981922 2081149 1230562 1038390 593910 582742 701087 700070 710259 725589 719398 724578 825768 825389 5339177 5490087 39.65 70.9 2
10:02:05 2024-01-24 765654 758148 176430 172359 297200 304958 342888 340083 197309 195848 252738 256257 293892 293496 4821059 5150531 6975830 6752485 1247703 1285643 255385 225286 253509 255685 305437 300208 283158 286025 188546 188946 737593 681061 1567636 1540017 382304 378216 531863 531707 668767 649364 661627 672486 684089 688203 645524 720698 1984742 2108769 1236922 1026110 597300 582888 699707 701529 713967 718653 718304 726457 818460 819967 5254285 5499520 39.65 70.9 2
10:02:06 2024-01-24 761601 754794 176686 171807 298337 303142 341288 338226 197687 194697 254241 257835 292630 296957 4817620 5152289 6910553 6743669 1249970 1287300 254469 225129 254289 254865 306327 299573 284494 285387 188546 189243 740767 678478 1564750 1549237 380847 376479 533750 535096 664848 651279 661862 665127 684089 690249 644926 717148 1987292 2096587 1245404 1021737 593136 586793 697196 696040 711373 717093 713865 728848 826859 820355 5278799 5490087 39.65 70.8 2
10:02:07 2024-01-24 760126 754794 176034 172072 297829 304030 342708 337794 197687 194731 252164 257430 292835 293694 4797636 5226187 6994481 6734290 1234260 1287471 255716 224781 253509 254474 307255 296748 283419 286025 188017 189278 743346 688881 1558471 1540017 378740 376479 533750 538000 663873 650830 667071 663682 676119 690213 643519 711987 1981922 2059790 1253065 1032491 594114 586237 702303 698088 711373 721359 714275 723569 826859 822945 5299475 5490087 39.65 70.9 2
10:02:08 2024-01-24 765534 754862 175858 171803 297757 306255 341432 338748 197035 199316 252544 256647 291929 296113 4817620 5193008 7056174 6762427 1227663 1285643 257043 224399 253899 255257 306393 297275 283392 285387 188414 188683 737593 684956 1588475 1539745 382069 378216 530735 534787 664848 647224 667071 670582 676191 690213 645488 711355 1980515 2084104 1232682 1038793 595178 581608 703831 700070 710409 722549 721254 721946 820932 824294 5328067 5499520 39.65 70.9 2
10:02:09 2024-01-24 760898 759025 176025 172359 299618 304672 340748 338748 197070 198965 252738 257339 292339 292751 4823550 5128101 6972066 6790563 1249523 1285643 255253 224781 253509 254652 306343 299355 283591 284516 188546 188649 743942 679448 1555983 1538925 378668 377648 530735 535096 668497 647456 661640 671058 682085 689263 645256 718498 1982597 2105781 1232682 1025835 595602 580305 697196 701064 711337 720129 718376 726828 816216 818267 5278799 5496322 39.65 70.9 2
10:02:10 2024-01-24 756993 755925 176184 171835 299292 303035 342334 337728 197673 199245 252450 257123 292106 294839 4817620 5141020 6912486 6764531 1259296 1285643 253902 224747 253509 253871 306327 296791 283194 284716 188017 188649 740767 678963 1574678 1549237 380883 375350 532240 533580 663870 648905 662111 663718 682085 690213 644012 717986 1984742 2091839 1239043 1020285 591767 583227 696209 692982 711849 720398 714275 725386 824800 815923 5274965 5492402 39.65 70.9 2
10:02:11 2024-01-24 765539 755930 175911 172118 297615 301867 342406 338273 196728 196522 251632 256469 291945 293908 4825552 5216878 7009447 6743669 1234260 1287471 254896 224747 258286 253694 306397 297036 281936 285387 187489 188683 729658 688881 1550056 1537834 380676 375051 531486 536141 662459 646999 663109 664221 676959 689984 644012 710040 1975469 2069006 1243283 1032491 590596 583676 701198 693208 709989 722002 713256 720478 825384 822509 5356507 5483661 39.65 70.9 2
10:02:12 2024-01-24 761316 754830 175319 172251 296567 303887 340820 337763 196455 196247 252310 256222 290131 294492 4823550 5193272 7031508 6771805 1231191 1281998 255681 224365 257545 254865 305244 297246 282033 284046 187885 188518 739180 688881 1549216 1528627 378740 377612 530551 531743 664341 644572 664125 668612 677661 689263 645383 707955 1975469 2078199 1252567 1038055 592224 576955 701198 697769 708175 722513 717790 720478 819842 819663 5326096 5488486 39.65 70.9 2
10:02:13 2024-01-24 752326 758368 175446 171615 297973 302150 338766 338273 196830 195971 251919 256760 290705 291909 4811680 5139977 6975830 6742825 1246090 1285643 253300 224556 254509 254048 306393 297888 281401 284951 188017 188748 731245 683979 1569094 1537333 379326 376214 528825 534338 665825 640006 660229 665634 678398 685313 645841 714271 1978280 2093324 1230562 1026525 593979 577046 698400 697523 707193 712165 716371 722059 817447 818267 5315107 5488486 39.65 70.9 2
10:02:14 2024-01-24 762699 758003 175280 171730 295884 301888 341888 338751 196967 198930 251919 255833 291980 297925 4804557 5137928 6938529 6781184 1260677 1285643 254469 224747 252720 254652 306320 296129 283764 283648 188246 188023 743942 681395 1553079 1540017 379326 377951 532994 535096 667312 650357 658245 667157 676191 683314 638345 713763 1982680 2095757 1253885 1023192 593910 583676 699893 699260 713405 712273 712239 722574 820152 818758 5256198 5492402 39.65 70.8 2
10:02:15 2024-01-24 770352 755883 175315 171228 297491 302610 341335 337794 197104 195422 252702 255867 291058 293801 4821059 5177492 6975830 6753057 1241903 1284516 255253 223430 257885 253871 306393 295677 283746 283409 187489 188023 747116 684918 1564750 1540017 380676 375315 532240 531779 663399 649401 665347 661774 678878 689263 637370 709033 1979109 2071647 1234802 1028021 590476 585140 699893 695255 712392 720508 711224 721400 821006 815887 5284455 5485006 39.65 70.8 2
10:02:16 2024-01-24 767979 754268 175999 170949 300425 302150 339612 338511 195842 198930 251529 257835 290705 292751 4820112 5204150 7003807 6753048 1224609 1286421 254114 223395 253297 253093 305746 297036 281007 284082 187489 188091 732832 686424 1557963 1535150 379595 373630 528825 535096 660080 643934 662433 661870 674496 685385 639248 709172 1975469 2064199 1245404 1029558 590471 583856 701087 693738 708322 719490 710211 717244 822322 817653 5329992 5473705 39.65 70.9 2
10:02:17 2024-01-24 762981 754257 175184 172049 297135 304700 340018 336746 196455 198616 251919 256394 290244 293837 4823550 5202280 7038307 6766976 1226593 1285643 255467 223361 252720 253871 305102 296618 281888 283278 187489 187728 736006 688389 1557330 1530797 378632 375315 527669 533959 661953 643934 660887 661738 675010 689263 644012 708996 1973792 2073412 1246070 1033226 589653 580873 699893 691697 704137 720508 711581 720202 821006 818267 5357733 5492402 39.65 70.9 2
10:02:18 2024-01-24 763563 756003 175036 171266 297333 302715 339517 337728 195638 198894 251140 256042 291128 297654 4840044 5156114 6985776 6752523 1245924 1285371 252559 223395 254150 253694 304672 297888 280153 283613 187489 187892 731245 681061 1563561 1535150 377982 375315 527669 534338 663873 641994 660229 663718 672995 681285 641134 706915 1974065 2074662 1232682 1032491 594726 581145 700056 695893 703676 716375 713173 716199 811426 818303 5328164 5486943 39.65 70.9 2
10:02:19 2024-01-24 755477 757077 174513 171764 296045 303106 340305 334688 196762 195149 251596 256760 292432 292425 4817620 5134571 6952285 6762164 1245962 1281726 253689 223395 252720 252564 304138 297527 281007 282748 187489 187467 734419 679448 1568882 1540017 378519 376179 528825 532070 663332 645652 657849 665707 676083 684795 642152 713116 1977667 2101052 1231268 1026990 592605 577712 695389 695292 705744 712201 715787 722537 813872 816294 5312944 5496322 39.65 70.8 2
10:02:20 2024-01-24 759155 757072 175336 171571 298045 300951 340855 335698 196455 195422 251898 256760 291093 292114 4811455 5139977 6952172 6781184 1264323 1285643 254079 224053 252612 253659 305962 295190 282726 282850 187489 187467 740767 681024 1559089 1540017 378250 376479 531486 532825 664342 648176 658822 661774 677918 680256 635948 711934 1981922 2091839 1241163 1022599 594448 582835 695921 696423 710372 712165 711308 720992 814095 811297 5239288 5486943 39.65 70.9 2
10:02:21 2024-01-24 756587 755907 175157 171125 297554 303013 339517 335698 196284 194984 251919 256042 289893 293559 4816676 5166948 6912449 6752785 1249970 1285643 252524 223361 254150 252107 305962 295083 281436 282748 187226 187467 745132 677509 1561116 1549237 378519 373070 529199 530492 660080 643663 656878 660465 676119 685313 638284 712207 1979109 2084057 1234802 1018885 589233 582421 691941 691844 707319 712165 709126 722574 819805 811686 5272880 5497851 39.65 70.9 2
10:02:22 2024-01-24 760955 755132 174369 170956 295906 303806 340855 335662 195808 198616 250327 260807 290174 291980 4826028 5233765 7003807 6743420 1236025 1285643 253300 227535 252720 252107 305180 294497 280881 283379 186964 188057 732832 687897 1565111 1535150 378519 373630 530359 534717 661213 644609 659178 658561 672995 684312 635195 706616 1972787 2064754 1246835 1030966 590494 582421 697159 691844 706281 717626 706532 714127 818680 811369 5301530 5484573 39.65 70.8 2
10:02:23 2024-01-24 764115 756250 174365 171232 296016 302150 338220 335698 195808 195422 250715 256042 289083 293082 4823550 5202280 7031783 6762150 1228946 1281998 254896 227659 252684 253720 304138 295226 280153 281923 186964 187303 734419 688603 1540388 1528627 379595 373928 523112 531813 659613 641656 660229 662340 672995 687936 642116 708667 1968427 2068161 1237408 1033452 587937 577004 695570 689811 703146 717387 712239 715143 817521 815492 5352915 5488486 39.65 70.9 2
10:02:24 2024-01-24 765806 757998 174313 170678 295653 303123 338766 336957 195503 198965 249518 256042 290580 292771 4823550 5181827 6985156 6762150 1243679 1284731 252138 223361 252684 252494 305066 294775 280010 283379 186404 187927 713656 684956 1572395 1532930 376912 373665 523112 532825 663399 640295 657886 663280 667214 681640 638308 706616 1969862 2083352 1228441 1033452 592182 579125 697159 692872 702910 712129 712748 714238 810426 816104 5339177 5483661 39.65 70.8 2
10:02:25 2024-01-24 759005 757072 174478 170952 296922 302610 338733 334724 195842 194876 251706 255649 290819 298122 4839766 5124457 6951894 6781184 1243679 1281998 252524 227855 252454 252107 303177 295083 279696 281852 187226 186914 743346 679448 1554327 1537834 377447 374190 527918 530492 661990 643021 654905 663213 674681 681321 640717 710077 1977940 2104720 1254260 1026110 590074 576115 691978 693812 704182 711392 712124 718465 811645 811395 5307026 5488486 39.65 70.9 2
10:02:26 2024-01-24 759085 756003 174508 170685 296358 300248 339791 334688 195842 195149 250715 256042 291093 292114 4823550 5141133 6942908 6771516 1259814 1285643 252559 223395 252256 251756 305531 294818 280811 281563 186832 187564 737593 683005 1546397 1540017 376378 371919 528825 530492 660547 640006 652939 658524 673983 680771 636170 710077 1983065 2086372 1236922 1016784 589653 581182 691978 691807 706208 711392 706141 717953 815208 808979 5273150 5487742 39.65 70.8 2
10:02:27 2024-01-24 758738 752661 174191 170685 296264 301568 340305 334001 195842 195149 250327 256760 288978 291909 4823550 5226337 6961604 6762150 1239724 1285643 253867 227427 252720 251721 304173 293877 281673 280763 186715 186846 740767 683349 1567728 1540017 378519 375402 529199 532070 657712 643663 659759 660610 673031 683278 634818 706616 1977478 2077434 1230562 1026110 587975 580770 694932 689737 706244 716302 706681 715875 816412 810248 5282542 5485841 39.65 70.8 2
10:02:28 2024-01-24 765806 754599 175027 169870 297863 300740 337201 334724 195198 195149 250291 256042 290174 297925 4821844 5206008 7003807 6748232 1224256 1285643 252809 227463 252720 250917 303924 294668 279266 281887 186701 186880 704679 686424 1549537 1534061 377447 372761 523112 532070 654819 641202 658354 658058 667178 681285 636170 705825 1977592 2061819 1243283 1029038 587975 580358 697829 689774 704683 712345 704599 711632 818680 813840 5305127 5488486 39.65 70.8 2
10:02:29 2024-01-24 760215 754862 173879 170689 296004 304668 337674 334653 195503 194876 250151 255863 288881 292665 4830475 5213502 7036096 6771922 1229227 1281998 253300 227036 251086 251721 302752 293841 279266 281592 186238 186880 732832 688389 1548489 1524821 378247 373070 523040 531281 658214 640295 658402 658524 667178 683314 638308 707996 1973713 2065738 1246070 1031242 585469 576078 695426 686738 701152 712345 708191 712174 816363 815029 5361560 5492402 39.65 70.9 2
10:02:30 2024-01-24 764696 755966 173922 170769 294999 301942 337710 335698 194590 195149 249518 255782 290174 292118 4823550 5174463 6984907 6766976 1241903 1285643 251717 227570 251475 250951 303213 293393 279932 282006 185777 187467 732832 685934 1569588 1527481 376112 371954 523076 532070 660547 638377 657109 661401 666094 676372 638358 704817 1971513 2074884 1226321 1032416 590494 577552 695921 693319 701189 710269 708056 709846 809303 811369 5314533 5479120 39.65 70.8 2
10:02:31 2024-01-24 759385 755971 174152 170532 294425 301268 337438 334001 195808 194295 250605 255256 289936 293042 4825552 5118828 6942241 6776348 1247703 1285643 252103 227356 251830 250951 301833 294668 279937 280175 186964 186519 724593 677509 1593796 1537834 376378 371954 523004 527355 658680 640170 651054 661401 671061 679718 640249 708948 1976529 2089490 1226321 1024649 588813 573530 690960 690790 700194 706105 709134 715329 811639 811686 5309136 5486943 39.65 70.8 2
10:02:32 2024-01-24 758470 755930 174393 170148 294967 301193 338731 335890 195469 194739 250481 255792 290104 291180 4826992 5140968 6947854 6781878 1260677 1285643 252068 227711 250802 250917 303745 292429 279887 280104 186334 186519 736006 681395 1551064 1538426 376378 373034 527260 528064 661484 643676 652939 661870 673983 676047 636400 707619 1971829 2098730 1230297 1021142 588654 574378 689944 691844 703251 708130 709200 717395 807012 808144 5263529 5482025 39.65 70.8 2
10:02:33 2024-01-24 758733 755930 174742 170105 295906 300731 338184 335890 195198 194295 250239 255221 289681 291144 4826992 5147320 6952285 6752448 1260714 1285643 252068 227427 250590 250917 304066 292875 280083 280531 186334 186519 736006 679448 1565274 1538925 375277 371954 527632 528101 660547 644576 652939 660428 672484 678768 634037 708911 1977421 2090030 1232682 1019686 591061 576894 689944 691844 704284 708094 709200 717282 806551 802392 5240961 5474175 39.65 70.8 2
10:02:34 2024-01-24 756050 754149 174278 169806 296228 300307 337674 336365 195164 194593 249482 254013 289663 292999 4816152 5155977 6910553 6742788 1259296 1285643 250528 227320 252184 250115 303639 292875 279036 280104 186203 186519 734419 677026 1568079 1546592 376912 371972 523004 525723 655121 641166 651400 654592 667142 676047 634578 707883 1977421 2086706 1241163 1016784 587975 578641 690960 689395 702257 707383 703338 711989 810635 807003 5248469 5486943 39.65 70.8 2
10:02:35 2024-01-24 757106 756771 174122 170139 295320 300213 338184 334001 195774 194295 249518 255971 288785 293919 4825251 5188841 6977037 6753048 1238362 1281998 252490 223764 251616 250464 302629 292197 280109 279678 185741 186519 735411 685934 1548260 1537834 376912 373024 527632 530492 656404 642111 656338 656554 673483 683980 633317 705825 1974607 2074562 1226321 1025524 584526 576894 689981 685355 704284 712309 706900 713694 811609 802428 5284455 5492402 39.65 70.8 2
10:02:36 2024-01-24 764622 754261 174287 169801 295836 301193 336115 334653 195265 194876 249132 255186 288873 292941 4832916 5232752 7023797 6750368 1232498 1281998 252068 224258 251830 249386 303177 292911 279761 280531 185741 186519 721723 685934 1555383 1535150 376378 371972 523076 530456 654478 640259 654905 655001 669491 681458 634303 702808 1970420 2058889 1238528 1028762 586266 578641 691978 686885 700661 711506 703301 708927 811536 810540 5291826 5486943 39.65 70.8 2
10:02:37 2024-01-24 764115 754248 173572 170105 293822 302908 336622 335890 195284 194295 249482 255221 288347 291971 4832916 5211553 7041108 6764332 1227625 1281998 253054 223607 250626 250707 301303 293322 278483 280104 185777 186519 732832 685311 1540824 1530797 377447 373024 523072 528474 655121 636429 652902 657798 668507 683943 637831 703849 1966163 2068161 1239573 1030966 583206 572793 691978 683829 697187 713101 705890 711164 811609 810540 5361560 5488486 39.65 70.8 2
10:02:38 2024-01-24 765241 755334 173334 170080 294425 299338 336115 334688 194388 194295 248747 254403 289083 291592 4826992 5170650 6990756 6747634 1243679 1281998 250528 227001 250626 252414 301973 294579 279367 280763 185151 186812 713787 685311 1559583 1530797 374181 373024 522702 528474 658177 634562 651018 659671 665602 677808 635121 702808 1968095 2074488 1248236 1029038 587975 574487 691978 689884 696693 708164 706141 709102 804840 811113 5322360 5483030 39.65 70.8 2
10:02:39 2024-01-24 756624 756469 172268 170144 292352 299373 337674 333369 195164 193647 249482 254403 288785 292041 4832916 5130599 6947854 6781184 1250415 1281998 251472 223136 250802 251220 300354 292429 278418 278501 186203 185643 742355 678478 1544338 1537333 375012 372761 522702 525491 654783 636466 649714 658265 667561 677551 636585 703849 1968095 2077434 1223406 1024792 586720 572425 690018 688907 697490 703259 704488 708964 806016 809359 5318550 5486943 39.65 70.8 2
10:02:40 2024-01-24 755599 757072 173300 170075 293620 300561 338184 333676 194995 193953 248747 254403 288785 291907 4811492 5139977 6948422 6781184 1254890 1284731 250947 223764 249254 250673 301973 296739 278842 278501 185741 185643 737593 679448 1560378 1537333 374975 373816 522968 526234 658643 639769 651176 660140 670989 678512 636548 704312 1967606 2092763 1221285 1021870 584637 567892 686082 685877 697989 703151 708191 710007 807195 807053 5291826 5486943 39.65 70.8 2
10:02:41 2024-01-24 757755 756501 173326 169575 293791 299432 337674 333713 194860 193988 248712 254438 289434 288617 4821059 5139977 6937967 6771805 1257044 1281998 250528 227001 249254 249351 302929 296666 278383 279111 185151 185643 732832 681395 1560361 1537333 373015 371972 523004 526642 656709 640170 652606 659671 671978 674866 631869 703812 1972306 2090030 1250402 1018960 587138 572425 685560 689395 703183 706884 705063 711595 801889 805984 5248416 5479735 39.65 70.8 2
10:02:42 2024-01-24 759155 756849 173567 169423 293822 300137 336658 334001 194556 193953 248537 253624 289224 291144 4836364 5158735 6929204 6762427 1255641 1285643 250528 223136 251205 249143 302221 291744 279761 279218 185187 185643 732237 677509 1560256 1545494 374181 369880 524557 525503 654192 640170 648754 654928 669527 676370 629047 703849 1971829 2080599 1241163 1018234 586303 576261 688028 689450 702646 703295 699891 710007 806053 805984 5239288 5483775 39.65 70.8 2
10:02:43 2024-01-24 754952 754821 173326 169415 294421 298396 336622 334001 194556 193341 249518 253412 287303 292978 4825289 5181659 6948705 6762150 1238362 1285643 251682 222979 250822 249317 301339 292197 279367 279587 186334 188765 734816 678478 1549610 1544848 376112 369880 524483 522693 651380 641081 651176 653889 671612 676191 630902 704850 1971829 2079516 1252567 1013172 582564 574560 684034 684565 699165 703332 697835 712137 811063 801719 5275036 5486943 39.65 70.8 2
10:02:44 2024-01-24 761980 754830 173024 169528 294097 297919 339693 334001 194590 194295 247944 255221 288277 292114 4826716 5241241 6994481 6743669 1234260 1285643 250947 223136 250238 249351 302929 296630 279367 279498 184564 187462 724897 686915 1561233 1530797 375012 369880 522810 528064 654045 640170 655047 654854 669381 676263 630528 702808 1968095 2073084 1248236 1018762 581251 572829 687625 682403 701189 709384 699891 709001 811786 802278 5275036 5492402 39.65 70.8 2
10:02:45 2024-01-24 764696 752656 173879 168995 295320 300058 335349 334001 194253 194124 247944 254226 288111 292082 4830437 5211553 7009447 6743669 1221994 1281998 250878 222823 251086 249143 300389 291984 278154 279310 185116 187462 729658 683979 1560654 1530797 374181 369808 522431 526910 651160 636469 653145 654036 667573 676191 630976 698627 1968095 2056444 1236451 1024649 582978 576261 690568 684941 699165 708883 698382 707329 809486 807017 5284229 5474175 39.65 70.8 2
10:02:46 2024-01-24 765241 754293 173300 169272 293493 300307 334375 334001 194556 193988 247944 254226 288098 292941 4832916 5187331 7033149 6757604 1220648 1280107 251297 222283 250238 249317 299444 292019 278974 278488 184564 187594 716781 683005 1575428 1530797 375314 369511 520083 527335 652360 635530 653071 651150 667198 676155 630080 697634 1968095 2056444 1230221 1023192 582978 575221 690850 685391 699165 708382 698879 706937 808340 807003 5295721 5486943 39.65 70.8 2
10:02:47 2024-01-24 762916 754830 172268 169541 293046 300731 336347 334001 194253 193682 247980 254048 287038 293355 4811492 5203161 7033149 6753062 1221994 1281998 251472 222240 249500 249351 301303 291540 278974 278405 185151 185643 728071 682371 1586380 1530797 375314 369808 520083 528497 651432 635493 653108 651187 665479 676155 630528 697596 1965295 2054985 1232297 1023192 582978 574305 690018 683524 699165 707383 697885 706434 808913 802126 5293874 5488486 39.65 70.8 2
10:02:48 2024-01-24 762954 754826 172264 169571 292600 301887 334600 334001 194220 193647 248712 254013 287073 293393 4832916 5211553 7041108 6771805 1227193 1281052 251682 222475 249079 249351 299444 296739 278974 278383 184645 185353 728071 686915 1552106 1528638 375846 369326 520083 527298 651123 634593 652253 651187 663759 676263 631832 697634 1965295 2056172 1260038 1026110 579887 574404 689492 680690 694159 703404 699688 707086 808637 802428 5361560 5492402 39.65 70.9 2
10:02:49 2024-01-24 767166 756496 172225 169498 292352 300561 334635 334001 193951 194331 247561 254048 288067 288617 4832916 5191112 6985156 6771805 1244568 1281998 251825 223136 249254 249143 299514 296630 278190 279678 184529 186063 710613 683979 1561915 1530797 371854 369880 521005 528873 656947 633657 650825 657525 662822 674937 632280 697634 1962396 2066038 1241739 1029558 585294 567892 691215 685877 695178 703404 704883 703965 802224 807003 5320137 5488486 39.65 70.8 2
10:02:50 2024-01-24 759155 754826 172744 169264 292405 299303 335872 333495 194388 193036 248502 252460 287508 290823 4832916 5133723 6952172 6781184 1244149 1281659 249381 222787 249079 249317 299269 292197 278154 278148 185151 188730 745132 677509 1555823 1534061 372979 369880 519864 524947 655011 634740 648928 655001 663759 673983 632764 699200 1966197 2071942 1246070 1023192 585294 571105 688028 685877 692089 705263 700958 706044 800118 802428 5331550 5483030 39.75 70.8 2
10:02:51 2024-01-24 755472 757072 172200 169875 291675 300028 335574 332485 194556 193376 247944 253755 287473 291180 4829470 5126309 6942241 6781184 1247741 1281659 249381 222787 248868 253293 298537 291992 278154 279390 184857 188527 732832 677026 1569919 1534061 372452 369555 519864 524574 653118 634740 647484 654537 663254 673031 632764 699698 1966313 2069006 1219960 1021142 585294 570158 686046 683866 691969 702276 698862 707850 800118 802320 5323938 5482754 39.65 70.8 2
10:02:52 2024-01-24 756587 756849 172200 169658 292560 297919 335645 331982 194388 193036 247561 252847 287473 290938 4829470 5137346 6933307 6776348 1247741 1281998 249416 222475 248658 249317 298537 296767 278974 278961 185151 188659 745132 677509 1570413 1534061 372416 369555 520882 523795 653081 633767 645302 654073 662750 672995 632764 699200 1960317 2069006 1243905 1022599 583623 567590 685597 683346 691969 702276 698367 706812 798989 802320 5314533 5474175 39.65 70.8 2
10:02:53 2024-01-24 754370 755707 172165 169658 290595 298431 334600 331677 194422 192866 247909 252847 287003 290733 4825675 5135066 6933307 6776348 1247741 1284731 249416 222475 248694 253756 297633 292045 278794 278568 184693 188624 739180 677509 1554243 1532930 371891 369519 519772 523423 652766 632833 645302 653109 664300 672995 631796 698665 1960344 2067540 1215720 1022599 583392 567590 684107 682827 691895 699203 698367 706812 798953 802320 5322512 5486943 39.65 70.8 2
10:02:54 2024-01-24 756028 756056 172200 169575 292315 297919 334635 331946 193951 193036 247944 252882 287473 291180 4818365 5149356 6938529 6781184 1253060 1281726 249416 222439 248274 249317 299444 292045 279102 279193 184822 188694 750290 678478 1548447 1535655 373523 369627 522962 524203 655084 636248 645574 655001 667162 674460 631832 700323 1963404 2085224 1251998 1017316 581959 568728 682758 680828 693936 699203 700995 708635 798989 802570 5299622 5483030 39.65 70.8 2
10:02:55 2024-01-24 756587 754862 172740 168728 293484 297919 334635 332449 193951 193106 247561 252847 288347 288568 4835907 5149356 6928655 6771805 1257119 1281726 248966 222979 247926 253079 300846 291742 278154 278997 184271 188959 728071 679448 1554637 1538983 372196 368963 522999 524983 653229 636248 645574 655001 665748 667250 628702 699847 1966197 2074699 1219960 1013893 584222 567856 682758 685502 697076 701209 698899 708130 798028 799703 5244528 5479120 39.65 70.8 2
10:02:56 2024-01-24 759419 754830 172749 168469 292596 297919 336347 332954 193917 192428 248427 251268 287473 291628 4811492 5163250 6902518 6752785 1249970 1284458 253609 222475 249254 249591 299549 292159 278190 279390 184529 188659 724007 676542 1564748 1548308 372992 368113 522555 522829 650348 634409 645770 651150 664734 671025 626402 698814 1969862 2075921 1230562 1013893 583807 572021 682758 685539 697187 699167 698879 708130 797826 800305 5229275 5484573 39.65 70.8 2
10:02:57 2024-01-24 760513 754862 172234 168469 292560 297919 335872 331946 193381 192428 248392 251268 286724 291275 4822291 5166425 6912449 6743420 1242414 1281998 249347 221745 249254 249591 299444 291742 278154 279390 183943 188694 728071 675577 1564492 1548308 372992 367301 522185 522792 650385 636310 645310 651114 663759 667178 626512 697820 1974685 2076129 1228441 1013893 582978 571177 682758 684565 696200 697132 697388 706081 797789 799139 5233025 5486943 39.65 70.8 2
10:02:58 2024-01-24 759432 753729 172234 168465 292351 297919 335872 331982 193381 192293 248427 251268 286325 291216 4818403 5171819 6929204 6748471 1238842 1281089 249450 221555 248694 249591 299234 292155 278154 278177 184822 185372 735411 677509 1590455 1548308 374056 367265 521151 521241 646533 634499 645770 647292 662282 672009 626512 699847 1966197 2077434 1252567 1011013 580390 567892 682684 682624 695178 697132 695334 705040 802493 800305 5246300 5486943 39.65 70.8 2
10:02:59 2024-01-24 758073 753729 172767 168456 292119 297919 334635 330907 193951 193036 247470 254048 286369 291262 4835907 5224386 6975830 6723597 1235328 1281998 249450 221781 247926 249941 300980 291238 278778 278997 183943 188694 728071 684956 1564562 1538983 373523 368408 523035 525131 647520 636357 647907 647329 665748 675239 627402 699088 1964800 2068161 1243905 1012452 578612 567820 681753 678764 695178 700716 694499 708130 806624 797939 5267505 5488486 39.65 70.9 2
10:03:00 2024-01-24 773620 754298 172532 168004 292565 297428 335872 332990 193314 193647 246382 252882 286673 288617 4832916 5239549 7013132 6743669 1230912 1281052 249381 221781 247926 249066 301303 291918 277178 278174 183651 188800 716961 684956 1584113 1534333 373523 367337 521556 525876 648932 634919 649364 649199 663254 672322 625624 697323 1961563 2062827 1241739 1018799 579612 571141 684213 678764 696200 703368 697388 704502 804307 800305 5276910 5483030 39.65 70.8 2
10:03:01 2024-01-24 765539 753761 172200 168469 291710 297667 333983 333495 193314 192901 246453 252460 286295 290938 4832339 5194706 7037483 6762464 1221994 1280143 249416 221399 248729 249766 297633 296396 277373 278997 183651 188527 713656 683349 1591319 1532930 373523 367114 516934 525131 647738 630934 648404 648539 661815 672287 624738 695490 1959308 2059812 1241739 1019523 578374 571925 682758 678764 695215 703332 695097 702928 802529 800305 5276910 5492402 39.65 70.8 2
10:03:02 2024-01-24 764992 754296 172191 167962 290648 299605 333983 333025 193348 193423 246453 252460 286673 291628 4835380 5217213 7022234 6762539 1222992 1281998 250145 220401 248310 249941 300852 292045 277373 278997 183651 186152 724897 682371 1587633 1532930 373523 367373 516898 524350 647093 630488 647447 647618 664447 672287 623853 693714 1958971 2053950 1239573 1019523 578649 570996 683068 678764 695215 703332 693853 702928 802493 800305 5286316 5488486 39.65 70.8 2
10:03:03 2024-01-24 763197 755631 172156 168465 290771 297919 333983 332719 193314 192901 246418 252108 286369 291724 4839365 5202021 7042613 6742863 1223092 1281998 250145 220864 247926 249591 299651 292045 277373 278764 183651 188360 713656 682860 1618166 1532425 372833 366856 513990 522756 648659 629078 645537 647158 658164 670363 624363 691674 1961563 2053528 1239573 1019027 578237 571962 683032 678764 693214 702269 691775 700898 801323 800305 5292128 5488486 39.65 70.8 2
10:03:04 2024-01-24 763559 753997 171891 167966 290754 297919 333441 331982 193180 192428 246418 252073 285528 291216 4825289 5207850 7012166 6742975 1223092 1280143 249416 221019 247508 249766 297182 291742 276559 278177 183360 185761 724007 683349 1608297 1529657 372570 367408 513954 523942 647738 629078 645537 645781 658128 669892 625353 691637 1960556 2050618 1218105 1021737 578649 571962 683068 678764 693178 703332 691738 700824 800155 799139 5276703 5483030 39.65 70.8 2
10:03:05 2024-01-24 761864 752661 171917 167966 290312 298027 333983 332018 193013 192428 246382 252073 285701 292114 4835380 5207850 7031783 6752514 1220534 1281089 249450 221054 247508 249727 297147 292291 276595 278177 183686 185892 728071 685311 1565023 1533515 372870 367408 513954 524058 645864 629078 645537 647618 658092 670363 623853 691674 1960594 2049165 1214129 1019560 579474 567856 683068 678764 693178 701281 691775 700824 801323 799740 5292821 5488486 39.65 70.8 2
10:03:06 2024-01-24 764449 754826 171653 167995 290550 297595 333947 331122 193047 192428 246347 251687 285528 291871 4836364 5213410 7031783 6766976 1225716 1281052 250145 220401 247162 249591 296768 291839 276559 278177 183651 186117 704295 684820 1546044 1532425 372271 367373 516827 524749 647701 630449 647615 645781 658056 670879 623743 693331 1957911 2047677 1235153 1018762 578649 567820 683728 678727 693105 700680 691174 699757 799517 799066 5315590 5486943 39.65 70.8 2
10:03:07 2024-01-24 763255 753720 171580 167962 290718 297919 333911 330585 193280 192393 246382 252038 285875 292041 4830437 5217213 7042501 6772199 1226593 1280030 250111 221019 247091 249591 299605 291633 276065 278177 183325 186212 728071 686295 1529427 1529160 373523 367408 517929 524042 647241 630001 647153 645781 660075 670843 623780 693331 1959158 2047224 1261041 1019612 578649 567820 684699 678727 692053 700716 691211 698729 800082 800268 5319398 5486943 39.65 70.8 2
10:03:08 2024-01-24 762719 755325 171972 167962 290515 297919 333911 330549 192980 192428 246382 252038 285468 291687 4839365 5194521 7042613 6742825 1226593 1280107 250145 221019 246365 249941 297667 291184 276452 278177 183325 186081 704295 686295 1569282 1526989 373257 367408 516827 524005 647241 630001 646691 645781 660075 667033 623817 692343 1956924 2045772 1254680 1021142 578237 567784 682758 677730 691969 699203 690157 701961 801250 799102 5292218 5486943 39.65 70.8 2
10:03:09 2024-01-24 763338 754264 171584 168431 289871 297919 333911 329622 193147 192428 246382 251618 285632 291180 4835681 5220825 7022196 6771805 1225716 1279162 249416 220983 246365 249241 296663 291083 276524 278177 183371 186046 720687 686295 1557351 1525308 373257 367408 516827 523226 645864 629107 643745 645781 658675 671501 624808 692455 1956924 2044321 1260246 1021142 577826 567784 682758 677730 691969 699167 689668 699814 801286 797939 5284234 5483030 39.65 70.8 2
10:03:10 2024-01-24 762131 754261 171422 167928 289906 298027 333947 330585 192713 191822 246347 251268 290633 290938 4832916 5213391 7042501 6771805 1225828 1280107 249312 220983 246294 249415 296456 290291 276294 278177 183371 185786 704295 686295 1540985 1520975 372461 367926 516827 523226 647701 629107 643216 645781 658209 669601 624808 690447 1956924 2041424 1261041 1019686 577826 569534 682758 674750 689972 698113 689143 699316 802493 799102 5346154 5483030 39.65 70.8 2
10:03:11 2024-01-24 762754 754770 171074 167962 289836 297313 333983 329622 192713 191822 246175 252425 290428 288545 4836364 5204098 7013132 6771805 1235142 1278256 253609 221019 245950 252396 296698 291184 276065 277786 183371 185786 704295 687280 1543525 1520975 371403 367962 517929 525567 648659 629107 644659 645046 658675 672813 627254 692417 1954145 2050618 1230911 1023118 574956 567119 682758 673724 688019 700293 693250 699814 802493 800305 5361560 5474175 39.65 70.8 2
10:03:12 2024-01-24 767707 754826 171575 167966 289871 296614 333947 330317 192713 193036 245382 252636 285701 288260 4839252 5202082 7003807 6771805 1243679 1281015 249972 221555 246294 248820 297147 290737 276524 278961 182535 186770 704295 685311 1568024 1525308 370349 367373 518297 524005 649318 629107 643745 649382 657744 667092 627291 690521 1952757 2056444 1257825 1026110 578649 565481 682758 679726 690988 698148 697885 698781 795698 800268 5322232 5474175 39.65 70.8 2
10:03:13 2024-01-24 761325 755670 171575 167936 290343 297883 332395 331946 192713 191822 246347 250465 286134 288473 4836364 5148595 6966505 6771805 1245458 1281998 249972 221399 247173 248471 296491 291633 275220 277499 183663 185231 729063 677739 1546669 1533515 370876 366269 516094 519219 648659 626417 643015 649346 656778 667707 626402 690521 1954145 2060046 1230911 1023192 579887 567119 682758 680208 687532 698318 695865 698781 793377 800268 5322131 5486136 39.65 70.8 2
10:03:14 2024-01-24 755878 755551 171422 167903 289937 298027 332900 329907 193013 191450 246347 250465 285225 288473 4839816 5135398 6938254 6776348 1247741 1281052 249972 220365 246830 249030 296722 288658 276488 276189 183499 185195 734419 677253 1557612 1534607 370876 368480 518997 519219 649582 626860 641188 646487 658675 667707 626828 691600 1956924 2061429 1233076 1016060 578649 565008 678860 678727 686037 694318 693779 699814 793413 793414 5322517 5477602 39.65 70.8 2
10:03:15 2024-01-24 755489 754790 171031 167753 289836 296067 333695 328911 192980 191787 245968 251233 285667 287590 4825012 5156712 6938807 6771516 1254890 1280107 249972 220295 244780 248436 297147 288550 276203 277074 183371 185195 731245 677739 1555081 1532425 370349 367408 519735 518815 647447 630898 641644 649382 659819 669127 626957 694664 1955009 2079034 1217990 1013893 577004 563775 676940 676698 688994 694354 697885 700861 793450 793306 5297659 5486069 39.65 70.8 2
10:03:16 2024-01-24 755841 755930 171337 167397 289932 296771 333695 329408 192713 191787 245553 250849 291042 286472 4832639 5149356 6938254 6766976 1254890 1280107 249972 221364 245158 248262 297598 288550 276238 276261 183115 185195 728071 679448 1548001 1534607 369299 366820 519704 519622 647593 632011 643015 648886 662307 667707 624701 694701 1956924 2082262 1244547 1011013 578649 565444 674991 680138 691478 694390 695902 700824 791028 795718 5288007 5474175 39.65 70.8 2
10:03:17 2024-01-24 756587 757036 171575 167397 290277 294807 333658 329408 192713 191787 245589 250849 285528 286674 4839539 5158735 6952007 6762202 1254890 1281961 249972 220365 245277 248507 297667 288586 277087 276261 183243 185195 704295 677739 1553722 1533515 370349 367926 519735 518815 647593 630634 641644 649346 661333 667142 627402 694701 1955154 2079147 1215777 1013893 577415 563341 676940 676735 687532 694318 697388 700824 796298 793342 5303293 5488486 39.65 70.8 2
10:03:18 2024-01-24 756587 754259 171575 167368 290515 295579 333658 329373 192679 191787 245968 251058 286473 286674 4836088 5141058 6946926 6776348 1254890 1281052 249972 220401 245312 248471 297739 288365 277051 276225 183115 185195 724007 679448 1553695 1534607 370876 367408 519735 518815 648546 630634 641188 648391 661333 666094 626957 694738 1949407 2081651 1206925 1013893 577004 563341 676425 676220 687045 694282 697388 700291 795734 793306 5308918 5486943 39.65 70.8 2
10:03:19 2024-01-24 756587 754794 171575 167629 290272 295128 333622 329373 192713 191822 245382 250500 285701 286741 4835629 5156712 6938254 6766976 1254890 1281961 249236 221209 245536 247670 297182 288396 275780 276261 182570 185195 704295 679448 1557368 1538426 368775 364878 519735 519622 645692 630412 640277 646487 662536 665821 620076 691674 1960739 2076552 1241739 1009540 578649 567119 676425 678764 691478 694354 693779 699794 791064 793277 5260227 5486943 39.65 70.8 2
10:03:20 2024-01-24 754370 754826 171584 171127 291225 296484 333658 329640 192679 191787 245589 249492 285701 288545 4835105 5168409 6902556 6748232 1248192 1281998 248502 220330 246330 246942 297847 288405 275393 276261 182953 185336 693697 675577 1572737 1545005 370349 364587 518128 517826 644986 631080 640277 648539 661630 663324 623265 691637 1955009 2080079 1235695 1011013 577826 563775 674918 678727 689972 694354 694803 699757 788761 793454 5248694 5483030 39.65 70.8 2
10:03:21 2024-01-24 753264 752665 171584 171091 291666 296067 333622 328911 196402 191618 245382 249769 290704 286674 4832639 5158735 6923996 6753048 1253538 1278292 248258 220365 245915 246942 299919 288297 275393 276225 182953 185301 710531 677509 1574354 1542808 368775 366517 518128 518961 643835 629261 640277 647581 660615 662355 621943 691637 1957799 2079418 1255612 1010257 578237 564572 674955 678764 689972 694354 694803 699757 791099 793277 5303293 5479120 39.65 70.8 2
10:03:22 2024-01-24 756587 754830 171031 167002 289827 295579 333717 328875 192114 191485 245553 250500 290673 286436 4832916 5141095 6952172 6771805 1254890 1280143 249622 220330 244745 248088 297775 288135 275815 276225 182953 185054 729658 677253 1542542 1534607 369299 367078 516594 517790 647135 629261 640277 649461 658664 663324 625624 691109 1949258 2065664 1257825 1015337 576594 562113 676940 676686 684025 692293 693779 699814 793340 794322 5314899 5477565 39.65 70.8 2
10:03:23 2024-01-24 756060 754826 171031 166965 288987 295128 333947 327919 192380 191450 244868 250500 290428 286481 4821807 5141133 6938529 6766976 1256166 1281052 249797 220365 244368 246942 299460 288261 275815 275996 182640 184830 712094 677739 1545844 1533515 369299 366820 518542 518192 647630 629261 640277 647329 657898 664797 624738 693185 1957799 2078199 1213564 1013172 576184 562076 673929 676735 687045 693268 695865 699757 790506 792446 5286227 5477602 39.65 70.8 2
10:03:24 2024-01-24 756587 751978 171268 168905 289682 295465 333405 329408 192148 191485 245210 249769 291113 287324 4825251 5155863 6914952 6762464 1257044 1281052 249272 221019 244815 246695 299496 288022 275393 275802 182640 185301 704295 679448 1548314 1535699 368216 367520 514063 518997 645236 629224 640965 646487 660075 661389 620113 691146 1960594 2071974 1264464 1009540 578237 565444 674955 678247 689972 694318 691775 699261 788725 792333 5229883 5479120 39.65 70.8 2
10:03:25 2024-01-24 753342 752625 171422 167036 289836 295329 332936 328911 196402 191485 244868 249492 285701 288031 4832916 5155863 6901227 6753048 1251309 1280143 248432 221019 245536 246660 299496 288261 275393 276261 183008 185172 704295 678478 1567781 1541711 368253 364580 514063 518228 640141 628335 639034 645486 657556 662391 621943 691637 1956924 2068367 1228745 1009540 577004 563304 673965 676771 688994 694282 693287 698765 788761 792333 5244947 5483030 39.65 70.8 2
10:03:26 2024-01-24 752198 754288 171575 171052 289831 294807 332900 328875 196437 191183 245210 249700 285875 287149 4832916 5155788 6912486 6762150 1257119 1280107 249061 221019 244780 246660 297631 287896 275357 276368 183008 185007 742355 678963 1549356 1535699 368253 364872 514063 518265 644745 629261 641076 647507 660075 663359 623338 693900 1949370 2076727 1233481 1011013 575365 562113 672977 676735 687532 693268 693779 698765 788530 790967 5295721 5474492 39.65 70.8 2
10:03:27 2024-01-24 755878 755137 170759 171127 289532 295937 333947 328645 196367 191183 244868 249735 290357 287828 4826028 5141246 6938529 6786724 1251233 1276408 249622 220176 244403 248188 297919 288225 275815 275522 183008 184748 731245 677253 1545300 1533494 369299 368852 513954 516694 645200 626932 639636 645501 658675 663359 625624 693863 1951370 2062512 1228745 1013893 575365 558878 673965 674750 684025 691247 693779 699814 792599 793306 5314533 5479120 39.75 70.8 2
10:03:28 2024-01-24 755477 756808 170527 171197 288948 295128 333947 327654 196367 191015 244868 249735 290357 288121 4839365 5139977 6938529 6780881 1247741 1278292 249797 219987 247523 247979 296614 288135 275586 275100 183043 184748 729658 676767 1553695 1534607 369299 366958 513904 516694 644986 625546 638238 643695 652859 661425 621943 687208 1958595 2053638 1237908 1021737 577415 563812 679859 676771 684025 694318 691775 695199 788761 793414 5322360 5474175 39.65 70.8 2
10:03:29 2024-01-24 756582 754293 171039 171201 288956 297365 330853 327954 196332 191183 245210 249319 290469 287360 4832916 5146646 6952285 6742825 1241016 1278292 249201 220141 247698 246625 296924 288333 272911 276368 182361 184783 707406 678478 1563088 1529160 368775 367036 513540 518667 644781 624476 641644 645046 649222 662355 621906 686379 1946996 2056356 1235695 1022464 577004 563775 679859 676735 685551 694318 691775 694705 788761 793414 5320137 5483030 39.65 70.8 2
10:03:30 2024-01-24 756582 755966 171035 167074 293976 297293 331892 328414 192679 190582 245624 249700 290473 287590 4842281 5126459 6952172 6766976 1242054 1281998 249097 220330 247172 246660 296758 290141 272981 275909 182478 184748 709680 677026 1577329 1532425 369299 366517 513177 513715 644072 623555 638201 645781 649186 662391 621980 685855 1945763 2053528 1235695 1023192 577004 562943 679823 674750 685067 694390 691775 693682 789912 793378 5323938 5479120 39.65 70.8 2
10:03:31 2024-01-24 756582 754826 170886 171127 288514 297365 330889 327919 196469 191050 244833 249284 290633 287801 4832916 5142989 6957180 6781184 1241903 1279199 249272 219894 247172 246660 295852 288297 273818 275100 183231 184197 728071 675797 1558801 1530247 368775 366776 513177 513752 644986 623665 639293 643608 649222 661389 623032 686342 1947652 2054714 1235695 1020285 576594 562113 678860 674750 683059 693304 691211 693645 784288 793342 5322398 5479120 39.65 70.8 2
10:03:32 2024-01-24 754793 754862 170462 171127 293810 296764 331892 327389 196332 190547 244833 249284 290153 287149 4832916 5128101 6929204 6781184 1245924 1279199 248183 220048 247172 246660 295608 287819 274237 274644 182963 184584 719906 675797 1545422 1532425 368253 364147 513177 513679 643431 623702 636502 644682 649186 659498 621797 686528 1949556 2053528 1235695 1021737 576594 562076 678860 674786 684062 693793 691211 693153 788566 793270 5310739 5469755 39.65 70.8 2
10:03:33 2024-01-24 756582 753761 170488 171056 288080 296103 329889 327883 196262 190582 244798 248938 290188 286710 4835718 5150531 6966505 6762445 1241903 1280143 248532 220048 247172 246625 295852 288554 273017 274679 182478 184162 724203 675797 1556011 1532425 368253 363672 513177 513679 643924 623775 636465 644590 649186 662069 619931 686528 1945136 2053945 1235695 1019560 576184 562113 678340 673724 681781 691247 688691 691678 788603 793270 5323938 5471894 39.65 70.8 2
10:03:34 2024-01-24 758073 754293 170497 171017 288693 296771 329853 327919 195988 190616 244833 248731 286302 286674 4835380 5150531 6975830 6766976 1241016 1278292 248900 219894 247172 246625 295888 288441 272981 274679 182350 184127 713656 676542 1545693 1530247 367731 363636 512088 513752 644838 622746 639785 645538 649186 660960 619967 684992 1944885 2050618 1245930 1022464 576184 558915 679306 674750 684025 694282 690721 691641 788603 792153 5310739 5483661 39.65 70.9 2
10:03:35 2024-01-24 761095 754858 170768 171091 288518 295128 329889 329907 195781 191485 249293 249527 286374 286271 4832226 5193008 6966505 6762150 1243679 1280143 247922 220083 247172 246625 296794 288468 272564 276368 182350 184748 705844 679448 1557136 1529160 367731 363672 512088 513752 644875 622746 639330 645270 649150 659534 619967 684468 1940952 2050618 1235695 1022464 576184 558915 679306 673760 683023 693829 690757 691641 788797 793306 5320137 5477602 39.65 70.8 2
10:03:36 2024-01-24 755472 754826 170492 171091 288622 296973 330889 327389 196367 190547 244833 248904 289889 286745 4825289 5139335 6947854 6766976 1244568 1280143 248777 219705 246474 246417 295400 288270 273818 274431 182350 183835 728071 675313 1541900 1530797 367511 363091 512451 513679 644035 623334 636465 643952 649150 658128 619967 682454 1945657 2050618 1209254 1020285 575365 558915 678590 673760 683023 693304 689705 691641 783986 793270 5322360 5474175 39.65 70.8 2
10:03:37 2024-01-24 767926 754862 170531 170902 288391 295257 329818 327919 195953 190582 249682 248938 290256 286271 4832916 5181777 6966505 6752874 1241016 1276445 247836 219705 246438 245865 295637 287941 272113 275662 181900 184127 715374 678963 1592065 1528627 367277 363056 510967 516179 643578 622893 638839 644866 649222 665277 621027 682491 1941837 2044777 1222416 1021737 573732 558806 678590 671750 682022 694318 690721 691641 788530 793454 5301340 5479120 39.75 70.8 2
10:03:38 2024-01-24 758465 753761 170462 170817 293976 296031 329853 327919 195953 190547 249293 248179 290153 286235 4832226 5157854 6966505 6766976 1241016 1276119 248567 219705 246474 246245 295995 288270 272946 275031 182350 184162 713656 675577 1552494 1530797 367731 363091 512088 516583 644072 622893 637781 643952 649114 663941 619638 682491 1947652 2049165 1207088 1021737 575365 558878 676940 672772 683059 693304 689705 691605 788860 793454 5307102 5479120 39.65 70.8 2
10:03:39 2024-01-24 759548 755971 170454 170817 293775 295164 329355 328414 195953 190882 249542 250544 290224 286472 4832339 5170650 6975830 6762150 1241016 1278012 247800 219894 246474 246108 296901 287284 272564 275944 181486 184713 718757 681395 1569378 1525904 366951 363091 511003 519231 644072 623334 639525 639988 649186 664880 620149 682491 1944885 2047713 1207088 1023192 574548 558806 677899 672261 682022 694318 690194 691641 788761 795322 5306948 5479120 39.65 70.8 2
10:03:40 2024-01-24 757601 754830 169990 170782 293562 295221 329355 327654 195851 190547 249329 250017 289843 286271 4835794 5180288 6966505 6738058 1241903 1281421 248183 219740 246090 245865 295465 287482 272113 275522 181739 184127 713787 679448 1552837 1528627 366951 363091 510967 517758 643122 621975 639604 643952 654615 664880 620149 682491 1942333 2044777 1231268 1022464 573732 558806 676940 671497 680026 694354 689705 691678 788725 793454 5310739 5488486 39.65 70.8 2
10:03:41 2024-01-24 759935 754259 169982 170782 293976 295508 329284 330310 196192 191148 244421 251073 290489 286862 4839139 5176372 6966505 6762694 1240732 1283254 248183 219859 246438 245971 296865 288432 272113 274644 181992 184385 710531 678963 1553624 1525904 367210 363056 510748 519600 644035 623775 640976 644866 655080 663359 621906 684431 1947652 2045772 1204923 1019686 571764 560750 673538 671021 682749 694282 689631 693645 788725 791214 5322322 5482025 39.65 70.9 2
10:03:43 2024-01-24 764380 754826 169922 170951 288960 293979 330817 328609 192599 191450 245212 249493 289834 285761 4835794 5195008 7003807 6742825 1236025 1283254 248148 219705 245669 245971 295221 287450 272981 275065 181129 184678 710531 684820 1545020 1518814 366172 363056 513794 518997 644035 623775 641893 643496 653224 664329 620113 685966 1938120 2041424 1220203 1016784 570136 560750 673538 669049 680778 693757 689567 691641 793377 792893 5342749 5477565 39.65 70.8 2
10:03:44 2024-01-24 758902 754826 169948 170681 293490 294193 329551 329142 195848 191148 249220 251073 290081 285641 4832339 5180141 6995115 6762427 1241903 1281345 248183 220013 246438 245971 295959 286656 272755 276033 181382 184713 707836 682371 1561694 1521578 366172 362766 512268 518862 643578 623775 640976 643952 654151 663359 620113 685966 1942519 2039941 1220203 1016784 570949 560353 673538 670545 681781 694282 689143 693645 791028 792333 5323938 5477565 39.75 70.9 2
10:03:45 2024-01-24 761068 754264 169948 170951 293697 294229 329818 328875 195848 191450 245212 250720 290081 285761 4835794 5187565 6994481 6762427 1238953 1279516 247800 219705 245778 245799 295959 287010 272946 275258 181095 185136 710531 683349 1549189 1521578 366691 363091 513794 519600 644035 623775 639488 643952 654151 663395 620113 685441 1944885 2041387 1189763 1016784 569324 560353 673538 668575 680778 694282 690549 691605 791028 792333 5340969 5474175 39.65 70.8 2
10:03:46 2024-01-24 762483 754790 169956 170831 293490 293979 329853 330076 192734 191450 243833 249493 285566 284924 4839816 5205908 6975830 6762427 1241856 1279553 247418 219705 245778 245249 295959 286535 271888 275486 181255 184678 705852 681061 1551439 1525904 366431 364928 510930 513679 643578 622893 641165 644682 652859 662355 620076 684431 1946782 2041387 1226842 1019686 570949 560750 673538 670545 680778 694246 689143 691641 789875 792333 5323938 5477565 39.65 70.8 2
10:03:47 2024-01-24 760174 754264 169982 168392 293697 294193 329319 330145 195848 191618 245559 249493 290081 285873 4839816 5200151 6975830 6753151 1243646 1283254 247765 219859 246126 245971 295221 286606 271853 275873 181382 184549 707439 681024 1554058 1526989 366691 364928 509990 513643 642212 622012 640061 644829 649150 662857 620076 682454 1940915 2044321 1234035 1020211 570949 559560 673538 670545 681781 693757 688655 691641 789875 792333 5353831 5486943 39.65 70.8 2
10:03:48 2024-01-24 760893 755417 170458 168392 293976 294193 328822 330076 195848 191148 245559 251073 290285 286003 4825251 5191112 6981411 6753048 1243974 1283254 247418 219468 246300 245214 295959 287324 271283 275029 181451 184127 715374 678963 1558644 1528074 366691 364928 510967 516290 642212 620181 639604 642783 649114 663004 619164 681412 1942124 2047224 1205913 1022464 571626 560353 674955 671497 681781 692257 688655 690587 788725 791774 5307381 5477565 39.65 70.8 2
10:03:49 2024-01-24 759258 755334 170462 167855 293904 295128 328326 328641 195883 190547 249257 250544 290081 286016 4836364 5159777 6972066 6762427 1241856 1283254 248148 219127 246300 245179 295508 287450 271248 274380 181831 183800 718719 675577 1544587 1529712 365880 364891 510606 515924 641303 620145 637288 643275 648092 658344 617744 680373 1944885 2047224 1243717 1021737 573732 560750 674955 672450 682265 690240 690058 689010 788301 790025 5310739 5486943 39.65 70.9 2
10:03:50 2024-01-24 759291 753729 169956 170951 288960 293567 328786 327919 195848 190547 245212 250017 290242 285761 4839252 5180137 6975830 6753151 1243407 1282299 247383 219468 245778 245214 294807 286566 272494 275258 181382 184127 705852 681024 1569734 1524821 366172 364928 510967 513679 642212 622893 640061 643842 649150 662355 620076 683460 1938157 2041424 1224629 1018234 569324 559560 673538 669559 680778 692780 690058 691605 788725 791178 5329536 5488486 39.65 70.9 2
10:03:51 2024-01-24 758733 754259 169952 167851 293733 295093 328520 329143 195883 190547 246051 250017 289674 285641 4839365 5170786 6957180 6738021 1242751 1283254 247765 219127 245778 245214 294807 287927 271248 274188 181416 183800 714828 675577 1547190 1528627 365880 364449 510245 515193 640396 620145 636343 641983 648092 658344 617780 680373 1938120 2045772 1245930 1020285 573732 560353 674955 672450 682265 690240 690549 689046 788860 790619 5318706 5477565 39.75 70.9 2
10:03:52 2024-01-24 761273 755334 169982 170831 288960 293951 328822 329609 195711 190847 245212 251073 290081 285980 4836364 5190978 6975830 6757604 1243646 1283254 247418 219127 245952 245249 295300 286333 271248 275258 181255 183929 729867 679448 1552054 1528627 364773 364634 510245 515924 641303 620108 638236 641873 649114 662069 618217 680373 1944885 2042872 1243717 1020285 570542 559303 673538 669596 680778 692221 687643 691212 789978 790619 5333344 5482754 39.75 70.8 2
10:03:53 2024-01-24 759146 754259 169952 167815 293607 293460 328556 329609 195676 190582 245704 250017 289877 285174 4832916 5180052 6966505 6762427 1241856 1283254 247383 218821 245778 244837 295093 286606 271248 274224 181451 183637 714828 676542 1556984 1521578 365065 364706 510967 513643 642212 622012 638236 642893 649114 660925 618690 682454 1944885 2041424 1229055 1018234 569324 559560 673538 669559 680295 692257 689567 691077 789978 791178 5333344 5483030 39.65 70.9 2
10:03:54 2024-01-24 761011 754826 169948 170796 289221 294158 327795 327618 195575 190547 245212 250017 285855 285022 4839389 5181777 6985156 6762427 1243762 1283254 246691 219468 245431 245214 295751 286472 272078 275065 181095 184678 712307 681061 1550763 1521578 365101 364964 510967 513679 642212 622893 639604 642930 649078 662355 619602 684468 1944885 2044321 1220203 1016784 569324 559560 673538 668575 679813 692257 689567 691077 788725 791214 5345458 5488486 39.65 70.9 2
10:03:55 2024-01-24 762811 754259 169948 170703 288960 293745 328858 329609 192196 191183 243797 251252 285477 285147 4839816 5194501 6975830 6753085 1241856 1283254 247210 218821 245431 245214 295508 286132 271283 274644 181255 184127 741363 679448 1551360 1525904 364736 364449 510245 516656 641303 620181 639604 642019 649078 659534 618253 681412 1944885 2041424 1243717 1018960 569324 558475 673060 669559 679813 692221 690058 692273 789978 791214 5350388 5473895 39.65 70.9 2
10:03:56 2024-01-24 764742 754826 169956 170712 288960 293567 329853 327353 192196 191148 243797 251393 290038 285761 4825439 5191285 7013792 6737983 1237177 1282337 248183 219127 244840 245214 293872 285721 272494 273769 181129 183800 720135 684956 1546080 1516658 365101 364928 512052 516622 641757 621975 640061 640058 650453 662857 618217 682417 1938157 2039941 1200591 1016784 568514 559560 673538 665597 678851 690204 685543 688558 793377 791214 5352155 5479120 39.65 70.8 2
10:03:57 2024-01-24 763559 754264 169804 167780 288960 293745 329782 329719 192196 191148 243797 249493 285677 285013 4839365 5194806 6985156 6753151 1241856 1281383 246726 219315 245049 244460 294564 286132 271888 274608 180306 184420 716366 683005 1562045 1521578 365237 364449 510967 516656 641303 621535 639604 641983 648092 662069 617780 682454 1938120 2041424 1229055 1016784 569324 558768 671630 666612 678851 691247 688096 689572 784288 788910 5361524 5479120 39.65 70.8 2
10:03:58 2024-01-24 761324 754259 169918 167815 288756 293503 329355 329609 192196 191148 243797 251181 285477 285120 4825251 5207802 6975830 6753048 1240032 1281421 246656 218785 245049 244666 295093 286226 271248 274608 180340 183835 708232 681061 1550669 1524821 365237 363934 510245 516656 641303 620181 639148 641983 648549 659498 618253 681412 1942124 2041424 1232652 1016784 569324 557648 672583 667593 678851 690240 688586 692235 791246 790061 5349176 5474175 39.75 70.8 2
10:03:59 2024-01-24 765539 753724 169804 170677 288814 293567 329319 325875 195610 190212 245212 249700 284947 286235 4835380 5224658 7003807 6753062 1236252 1279553 247418 218785 243634 245008 295830 285694 272078 272968 180843 183800 720135 683979 1553198 1516658 365101 364964 510967 513715 641303 621535 639148 640094 650453 662391 618217 682417 1942124 2038004 1196260 1017279 567705 559164 672583 665634 678370 690204 685056 689046 791064 790619 5350388 5483030 39.65 70.8 2
10:04:00 2024-01-24 761324 754250 169918 167815 288960 293567 328858 328678 192196 191183 243797 251216 285904 284924 4836364 5202204 6985156 6766976 1238210 1283254 246691 218821 245049 244837 295057 285458 271283 274608 180843 183964 715771 679448 1549082 1524821 364185 364339 509524 516656 640396 620181 638236 641528 648585 662069 618253 681412 1944013 2041424 1206818 1016784 569324 558768 671630 667593 678851 690240 688586 689572 789978 788910 5342749 5486943 39.65 70.8 2
10:04:01 2024-01-24 760210 754250 169918 167815 288756 293297 327830 328646 192196 191148 243797 250720 285276 285009 4832916 5194806 6966505 6753151 1241856 1283254 246656 218821 245085 244460 293944 285685 271024 274644 180843 183800 704867 679448 1560461 1524821 365028 363825 509488 515193 640396 619707 637781 641038 648585 658344 617780 680410 1938157 2042872 1232652 1019523 569324 558372 671630 668575 678851 690240 688586 689572 788860 788910 5342749 5480664 39.65 70.9 2
10:04:02 2024-01-24 761329 754356 169918 167855 288960 293297 327866 329609 192196 191015 243833 250544 289674 285133 4832188 5200297 6975830 6757604 1242188 1283254 246656 218821 245085 244460 294850 285784 270834 274416 181129 183835 715771 679448 1558989 1525904 365237 363825 509524 515924 641303 620181 638236 641528 648128 662069 617780 680410 1942124 2041424 1231723 1019523 569324 558768 671630 667593 678370 690240 688586 689572 788860 788910 5348334 5486943 39.65 70.8 2
10:04:03 2024-01-24 761324 754264 169922 167815 288960 293297 328361 328641 192196 191148 243797 251252 285820 285142 4839816 5196596 6985156 6757604 1241856 1281421 246656 218821 243670 244460 294193 285494 271024 274380 180843 183929 729867 679448 1576912 1524821 364717 363532 509452 515924 640396 619232 638236 641074 648092 662069 616437 680410 1940708 2039978 1243717 1018960 568514 557685 671630 667593 678370 690240 688586 690265 788860 788910 5342749 5486704 39.75 70.9 2
10:04:04 2024-01-24 760744 754259 169948 167663 288647 293049 327866 328605 192196 190882 243797 251252 285276 285142 4842281 5200398 6985156 6762427 1240963 1279553 246656 218821 245085 244254 294193 285694 271248 274224 180340 183800 708431 679448 1556620 1524821 364770 363677 509128 515924 640396 620181 637288 641038 647180 662069 616437 680410 1940745 2041424 1221863 1016784 568919 557977 671630 665670 677890 689718 686630 689046 788860 788874 5354402 5479120 39.75 70.8 2
10:04:05 2024-01-24 760790 754268 169918 167780 288147 292334 327830 328605 192196 190582 243797 250017 289437 284453 4836364 5194806 6966505 6753048 1241856 1281421 246656 218445 245049 244289 294193 284857 270456 274188 180340 183509 716168 679448 1556421 1525904 364977 363384 507978 514828 639454 618285 636380 640094 648092 658344 616437 678411 1942630 2042872 1233205 1018762 569324 557977 672583 667629 678851 689234 688096 687547 787743 784436 5325732 5477602 39.75 70.8 2
10:04:06 2024-01-24 759812 753729 169922 167546 288553 293297 327830 329143 195540 190547 243797 250017 285276 284955 4832916 5178362 6966505 6753151 1240924 1282337 246656 218633 245049 243709 293460 285712 272279 272968 180843 183381 714242 677993 1550749 1525904 365065 363420 507942 513735 638550 617412 635399 640094 649993 658344 612933 680227 1935330 2041424 1232928 1019523 569324 557977 673060 667629 678851 688230 687607 689506 786592 784400 5325732 5479120 39.65 70.8 2
10:04:07 2024-01-24 758733 753812 169800 167733 288553 293297 327565 328678 192599 189948 243833 249666 285276 285111 4832226 5176372 6975830 6757604 1243083 1282337 246620 218445 243634 243709 293916 285797 272279 272933 180340 182962 714242 676542 1569474 1526989 363670 362871 507942 513735 638550 616505 634494 640094 649533 658344 617305 680227 1936580 2041424 1231723 1020285 569324 557977 673060 668575 678851 688230 687607 689506 786000 784364 5333852 5474175 39.65 70.8 2
10:04:08 2024-01-24 764996 753724 169384 170403 288147 292744 328858 325875 192062 190247 243797 251181 284548 284924 4832339 5213391 6994481 6762427 1239842 1281421 246656 218785 243598 243744 293709 284821 271248 272968 180111 183672 707406 683005 1540318 1516658 363961 363532 510245 516290 638550 619232 637288 638213 647698 658344 618182 679928 1938491 2036559 1215777 1015337 566898 557977 670679 663682 674946 688194 682555 689506 788860 784436 5342749 5477565 39.65 70.8 2
10:04:09 2024-01-24 763439 752661 169258 170403 287337 292405 328591 325875 192196 190380 243761 250720 284477 284538 4825439 5204850 7013244 6757604 1235328 1278602 246726 218105 243526 243744 293262 284706 271248 272673 180271 182927 712680 684329 1552475 1515582 363961 363825 509524 516656 638514 618322 636380 638372 647698 662069 617305 681196 1942124 2032230 1198426 1015337 566092 557977 671630 661702 674982 685376 680474 688488 788761 784400 5342749 5471312 39.65 70.9 2
[truncated: 164,638 more chars]
