# Supplementary material for: Methods for Estimating the Detection and Quantification Limits of Key Substances in Beer Maturation with Electronic Noses
Source: Sensors (Basel). 2024 May 30;24(11):3520. doi: 10.3390/s24113520 (PMC11175341; doi:10.3390/s24113520)
Supplement: Supplementary file 1 [file sensors-24-03520-s001.zip › Data/Acetaldehyde/raw data/Day 2/500ppm5.txt]

Time Date R01 R02 R03 R04 R05 R06 R07 R08 R09 R10 R11 R12 R13 R14 R15 R16 R17 R18 R19 R20 R21 R22 R23 R24 R25 R26 R27 R28 R29 R30 R31 R32 R33 R34 R35 R36 R37 R38 R39 R40 R41 R42 R43 R44 R45 R46 R47 R48 R49 R50 R51 R52 R53 R54 R55 R56 R57 R58 R59 R60 R61 R62 T01 H01 Phase
10:10:00 2024-01-24 711228 697749 217632 214335 355048 362695 386901 385280 237774 234152 295203 297666 332799 338358 4471386 4770457 6874165 6612527 1185470 1242057 324453 283202 304566 304093 351893 342523 335578 338413 228831 231340 731094 705222 1570572 1521578 474074 472981 689519 696944 880141 851014 904361 915756 958253 964665 926134 1033938 2225830 2335589 1315253 1162675 762982 746611 916334 913122 953505 963912 991078 1006723 1125264 1121595 5211072 5396122 39.75 70.6 1
10:10:02 2024-01-24 709434 701166 218101 216702 355441 362840 384771 383099 237950 234479 295093 297631 333265 337843 4455288 4790419 6848415 6602988 1181250 1240673 322979 284064 303615 303275 353884 344534 334569 338686 228831 231340 731094 706735 1573632 1521578 476103 473632 688055 698995 878038 848601 899493 917710 957977 966650 928836 1035174 2225826 2323822 1324670 1156665 760155 746155 917155 913122 950090 965957 991785 1007477 1123668 1121558 5201666 5426741 39.75 70.6 1
10:10:03 2024-01-24 713727 700696 218206 215628 355048 363902 385005 383949 236813 234841 292456 297915 332905 338301 4472304 4808403 6846514 6584231 1184693 1241175 322489 283551 303366 303937 352183 344497 336681 338686 228121 231340 728275 704339 1583492 1530797 475655 468850 688055 698463 878892 848601 905043 916980 957572 965284 927483 1035486 2225937 2323822 1347269 1156665 757839 745024 918296 913122 949416 963912 993200 1005969 1122076 1118320 5192746 5433596 39.75 70.6 1
10:10:04 2024-01-24 712202 701198 218511 214872 356557 365005 385005 383374 236989 235777 297535 297769 334163 336450 4467667 4812837 6801252 6574852 1188884 1239752 322979 284299 302160 303311 353737 342559 337157 340224 228440 231665 737194 701709 1577309 1530797 476103 468376 687568 696907 876363 851014 906333 918362 955264 965284 927520 1043867 2228993 2320527 1415083 1155019 757989 746081 918460 913122 948743 966641 996046 1006007 1122329 1119148 5193663 5424060 39.75 70.6 1
10:10:05 2024-01-24 709750 700208 218136 213045 355210 364084 383188 383809 237441 234980 293010 298919 333907 336486 4477032 4831382 6831885 6584231 1189769 1241175 323014 284334 302231 304864 354020 344497 334569 340224 228671 231991 737194 701709 1568940 1530797 476329 468742 688055 696944 878268 850375 904707 916980 955531 965284 928836 1043122 2228993 2322174 1430732 1155019 759071 747214 918951 913122 950090 965275 999565 1009651 1125600 1120381 5191631 5414628 39.75 70.6 1
10:10:06 2024-01-24 708009 698277 217667 213706 358075 364747 384302 381453 237758 235015 293608 301943 334679 336962 4461483 4831382 6826624 6584231 1191468 1242479 322979 284299 302196 304200 354339 342523 334605 339710 228121 231828 737194 702710 1596639 1534061 476103 468742 688055 695884 878892 852256 907626 917058 956620 963921 928873 1041692 2230579 2323822 1374378 1156665 759730 745787 918460 912620 951632 970302 1000317 1008246 1122403 1117966 5181587 5396160 39.75 70.6 1
10:10:07 2024-01-24 704705 701198 218066 213672 355423 360835 383188 384968 237617 235015 297994 299862 331871 339334 4461483 4843038 6826624 6593610 1194875 1241175 323961 284334 304603 304577 352183 342379 336627 339710 228121 232026 740569 703713 1578874 1530797 475425 468046 690045 698192 875741 851014 908347 915682 953839 966650 931585 1041794 2230579 2338941 1374778 1155019 760155 750827 920273 912941 952791 968694 998101 1008209 1120809 1115521 5190266 5407716 39.75 70.6 1
10:10:08 2024-01-24 705992 694304 217667 213672 355352 362948 383223 380954 237556 234653 297535 299897 332637 337273 4467667 4843038 6826624 6584231 1190618 1240710 323505 284303 304603 304450 353772 342415 334605 340463 228121 231665 726866 702710 1576554 1530797 475425 469100 688055 695884 876363 851616 908273 915756 955942 963921 930191 1041808 2230598 2331865 1379924 1157201 761047 749265 917770 911644 952791 968657 1000317 1007440 1122076 1117248 5184550 5411914 39.75 70.6 1
10:10:09 2024-01-24 705621 701198 217637 213706 355459 362692 383152 381495 237723 234688 297687 299547 332672 337548 4464667 4843038 6835950 6584231 1194022 1240564 323014 284334 304097 304129 354339 345020 334569 340260 228831 231828 727417 701709 1582829 1532930 475655 468742 688055 696907 878268 851616 904782 917710 956891 963921 928873 1038788 2235569 2328435 1415079 1154945 759612 745676 920921 912975 950016 966641 998250 1007477 1125600 1118283 5180847 5422928 39.75 70.6 1
10:10:10 2024-01-24 706764 699259 217632 215823 355494 364084 383762 381453 237758 235015 293215 299652 332940 336522 4458301 4827949 6810685 6584231 1191468 1241175 323997 283864 302656 304236 355423 342138 336591 339675 228121 232026 730048 703713 1591288 1531838 475087 469762 689556 696944 876363 851616 907397 916330 953875 968447 935654 1046312 2229206 2333005 1376697 1156375 761240 747468 918296 913122 952828 964656 1000317 1007440 1121244 1118039 5192260 5413563 39.75 70.6 1
10:10:11 2024-01-24 707002 694313 217702 213710 355494 364048 384337 382060 237758 235015 297535 299933 332940 337273 4467667 4833779 6836357 6584231 1189769 1241480 322751 284299 302692 303275 354304 345057 335578 339985 228866 231991 729156 701820 1617275 1530797 476365 468814 688055 698995 878892 851014 907401 920942 959153 966613 931663 1041409 2233976 2324211 1418995 1156665 759286 746081 921785 915307 950090 966641 996792 1007477 1125600 1118356 5188554 5421016 39.75 70.6 1
10:10:12 2024-01-24 710487 699526 218686 213445 353860 364857 384914 381489 237556 236507 294330 298049 334445 337548 4461483 4808290 6820117 6584231 1191468 1241517 323505 284769 304856 303987 354339 345544 337598 340260 228831 231991 730037 701317 1604240 1532930 476365 468778 688055 699749 880030 853764 904520 918362 956509 965857 931663 1043401 2235569 2320527 1426820 1153902 760502 747482 920421 913122 950090 968165 997539 1007477 1123668 1118320 5182855 5396234 39.75 70.6 1
10:10:13 2024-01-24 710487 699531 218346 217725 353852 364599 384337 380919 237390 235812 297957 297806 333907 336998 4458025 4811722 6817299 6574852 1188074 1240601 322751 284769 305469 303311 353241 345581 335578 339710 228866 232026 740053 703834 1588616 1530797 478143 471285 689993 701746 881356 852224 903233 920979 959028 966577 930191 1039961 2231923 2325123 1411170 1156665 760155 746081 922076 915719 950090 965957 993885 1008096 1125264 1120729 5192260 5417426 39.75 70.6 1
10:10:14 2024-01-24 712001 699672 219031 218142 353325 364857 385220 382833 237024 235812 292230 296798 333942 337273 4451948 4803291 6817299 6584231 1188884 1239140 323014 284769 302727 302955 354055 345581 335578 340499 228671 231828 738624 702323 1623565 1537887 478484 468670 687982 698316 880104 853163 908884 919004 956620 965284 928792 1041258 2228993 2317238 1418995 1159684 760155 744129 919645 913122 950090 965957 995374 1007477 1123668 1118283 5193013 5413376 39.75 70.6 1
10:10:15 2024-01-24 707324 695007 218311 217729 354956 364599 386353 380884 237758 235578 293119 298745 333405 336486 4458301 4822109 6817299 6584231 1188074 1239685 323014 284769 304313 303311 352253 346106 335578 339938 228690 231848 729684 705350 1585621 1532425 478484 472429 690226 699840 881356 851014 906979 919041 959190 966540 930154 1039220 2230985 2323822 1378616 1156665 760267 744202 919826 915069 950090 965275 994629 1007202 1124466 1120766 5191246 5412026 39.75 70.6 1
10:10:16 2024-01-24 710487 698314 217672 214424 354135 364599 384914 381489 237758 236142 298031 297874 333942 337511 4458301 4811722 6831885 6584231 1189769 1241175 322429 284769 304603 304914 357403 344244 338352 340488 228725 231991 740053 703330 1574059 1536793 477462 468598 689031 696944 878596 855120 907252 918362 956620 965967 931589 1044311 2233510 2324006 1374378 1156390 759612 746526 919607 913122 950090 964548 998287 1009670 1125264 1118283 5182855 5396197 39.75 70.6 1
10:10:17 2024-01-24 709443 698314 217667 218106 355485 365115 385227 382060 237758 235578 297535 298745 333942 336159 4458301 4824519 6807973 6584231 1189769 1240710 323218 284520 304381 303701 354233 345155 337634 340595 228725 231634 738624 702323 1616184 1530797 477114 468850 689774 701246 879516 850412 906376 919041 958620 966650 930228 1038798 2230985 2320527 1418995 1155842 759612 746081 919826 913122 950090 966641 996792 1010390 1123668 1118283 5175942 5408054 39.75 70.6 1
10:10:18 2024-01-24 708401 698277 217667 217765 355450 364857 384337 382060 237758 235578 293275 298536 333405 336522 4458301 4822109 6822540 6588546 1191341 1240710 322584 284192 302620 305021 356934 342379 337634 340081 228530 231991 738624 702710 1569293 1534607 476933 468742 689519 696980 878892 854985 906718 916926 956620 966650 932252 1041766 2228717 2319811 1360562 1156390 759612 747619 918460 913122 952152 964620 998287 1007515 1123668 1115093 5175458 5417426 39.75 70.6 1
10:10:19 2024-01-24 706322 694313 218311 218142 355485 364599 385263 381757 237556 235050 293156 298954 332940 336159 4458301 4818683 6820117 6593663 1188863 1241138 322835 284192 303208 304485 355889 342523 335578 340224 228156 232026 732503 702323 1573880 1530797 475618 468742 689737 696944 878892 852897 906376 917058 956620 965284 930888 1043250 2229394 2323822 1378075 1155019 759071 746919 918460 913122 950127 964584 998287 1009395 1122076 1118039 5168527 5411914 39.75 70.6 1
10:10:20 2024-01-24 705263 694309 218441 213706 356020 364084 383223 380954 237556 234618 297114 299897 332672 337273 4458301 4831382 6830397 6593256 1194838 1242903 324574 283431 302692 304664 352183 342451 338414 339710 228635 232026 740569 705726 1571225 1536793 475425 468814 692006 699032 873880 850744 912935 917016 952489 964593 934987 1043213 2225826 2344820 1351036 1153102 762439 750946 919174 909172 951632 970222 996792 1006007 1115252 1119937 5154638 5398282 39.75 70.6 1
10:10:21 2024-01-24 700770 699563 218346 213558 354392 360835 387725 383241 237024 235015 298031 298501 332672 341448 4452148 4790370 6761962 6593663 1199550 1241480 322979 283998 306227 303914 354921 342487 337371 337393 230329 231127 739550 702323 1580402 1537834 475655 468886 695417 701055 873880 851653 914368 917053 950835 964593 934639 1041729 2233510 2348147 1349153 1148976 761897 753003 919555 908795 952828 972315 998287 1007515 1116044 1121595 5145233 5398691 39.75 70.6 1
10:10:22 2024-01-24 701267 699567 218346 213740 354419 360907 387303 383241 237556 235050 292470 298989 332940 341095 4462202 4783309 6772434 6593610 1205769 1247057 321025 284969 302692 304200 354339 344280 340003 339436 228901 231178 733093 698313 1579521 1547041 476739 468886 695215 699032 875120 856605 913717 915756 950395 964701 938115 1041049 2235098 2348147 1386292 1145707 760155 752083 917155 907848 955237 974378 998287 1003750 1114461 1121558 5149319 5403896 39.75 70.6 1
10:10:23 2024-01-24 704252 700098 218380 218173 354388 363021 387560 380919 237556 236142 293854 298743 335977 338801 4455579 4779282 6738044 6593608 1211731 1237930 319699 285869 304603 304236 354304 344497 337371 339746 228901 231340 732503 697316 1589099 1547041 476739 468886 695911 699032 875120 855391 914240 917058 950835 964737 940138 1040951 2235098 2344820 1384373 1144077 760155 752083 918186 907848 955914 975067 998287 1005969 1115252 1121631 5149319 5398691 39.75 70.6 1
10:10:24 2024-01-24 703219 699531 218346 217876 354423 363021 387596 383301 237110 236261 294359 298813 333533 338431 4452521 4786281 6743744 6584209 1215326 1242435 321025 285240 302692 304236 353772 344497 336662 338722 228866 231178 741483 696320 1582951 1546769 477077 468886 694723 700024 875120 855391 912057 915682 951141 970195 940842 1041729 2235098 2344820 1386292 1143264 760155 752047 917807 909172 955466 975067 998287 1001611 1113976 1125717 5166910 5388548 39.75 70.6 1
10:10:25 2024-01-24 702226 699567 218816 215472 357568 363243 387287 383374 237416 236037 293804 299267 332799 338900 4455288 4772558 6742696 6607651 1213611 1241517 323014 285276 302733 305953 353807 342523 337406 338722 228936 231813 731094 694335 1601823 1548139 476365 468814 692006 695921 875741 857821 913717 914242 953912 971638 940805 1043122 2232577 2344820 1430732 1140827 762328 750946 915853 909817 956592 974378 995374 1003772 1118035 1124014 5200754 5400028 39.75 70.6 1
10:10:26 2024-01-24 702963 700935 218317 215018 355392 360763 385420 382833 238116 235637 293804 299512 332869 339094 4446359 4764828 6791499 6588495 1206778 1239413 323014 284769 302727 305558 351893 342523 337643 337630 229578 231340 729684 698313 1570857 1539745 474749 468850 693178 695283 875120 859650 914894 911865 953200 973011 939435 1040741 2225826 2347351 1424864 1147340 764612 752083 913256 909817 962365 973002 995374 1002504 1118900 1125158 5216028 5409501 39.75 70.6 1
10:10:28 2024-01-24 701193 699952 217528 214301 355379 360726 385962 383374 238424 234291 298031 299897 332440 340120 4451948 4748631 6762427 6602752 1202661 1240601 322787 284889 302727 305129 351893 345020 338153 338175 229614 231585 735322 698313 1586942 1537834 473400 472647 694760 695283 876399 859554 911731 911643 956620 973642 940138 1035524 2225826 2363318 1339736 1148976 769014 753003 911924 912475 962979 974378 992435 1001337 1122076 1127816 5244528 5403031 39.75 70.6 1
10:10:29 2024-01-24 703224 700906 217515 214966 354392 360871 386686 381792 238424 236493 292937 299617 332637 340370 4452884 4708556 6761346 6598293 1200809 1237930 322036 284805 302727 305129 352183 345217 336627 338686 230294 231340 733498 696320 1576014 1537562 475425 474357 694723 696980 877974 857821 910360 913159 956620 973678 939435 1032468 2225826 2357354 1340746 1150100 768436 750946 913256 913122 963442 972315 988962 1003748 1125600 1133374 5235420 5405195 39.75 70.6 1
10:10:30 2024-01-24 706266 700025 217702 214702 353325 362695 387015 380919 238091 234722 292831 298049 333801 340874 4448936 4697071 6770672 6588495 1201081 1239413 321548 285276 302692 305129 352218 345581 334640 340775 228901 231764 738140 695823 1570710 1535150 475425 472647 690045 694408 883074 858302 905043 913629 960283 973606 936302 1035486 2225835 2333971 1351036 1154197 765157 745824 913256 916330 963738 970643 993013 1006807 1129484 1130399 5259880 5413563 39.75 70.6 1
10:10:31 2024-01-24 710487 701120 218441 215624 354357 365115 386686 380350 238248 235673 298104 297876 334445 336760 4451948 4722667 6801252 6602939 1200019 1239413 323086 285503 303666 305773 352183 345313 336662 341290 228511 232026 734336 698313 1586164 1530797 474749 473018 689556 694900 883867 857821 905043 915106 963080 973642 931659 1035524 2219508 2335626 1400655 1161022 767341 747030 916987 920249 962776 966604 991710 1007328 1134373 1131201 5261563 5418974 39.75 70.6 1
10:10:32 2024-01-24 710413 700102 217702 213775 356012 364518 384337 382292 238257 234653 298031 298536 333440 336522 4448936 4743442 6817299 6607651 1193985 1239413 323769 285650 301772 305773 354670 344570 336627 340775 228156 232679 732906 699712 1575146 1528569 474411 474088 688055 695921 883074 857213 903420 915483 963080 975766 931585 1035524 2219508 2335626 1295201 1163280 768900 747030 917118 918325 959273 966568 990810 1007291 1134484 1126614 5274965 5392389 39.75 70.6 1
10:10:33 2024-01-24 709332 701629 218206 214369 353856 364084 383223 380350 238177 234653 298118 298119 332975 337035 4458301 4756943 6829550 6574391 1187735 1239413 322939 283913 302727 309402 353920 345057 337134 340021 229578 232516 734336 703713 1577167 1521578 474749 474021 691024 699032 882802 856605 907701 915718 960283 974897 931585 1038517 2226217 2343721 1315215 1165990 767341 748475 918423 918325 959628 966641 992473 1011870 1129630 1127852 5239288 5415200 39.75 70.6 1
10:10:34 2024-01-24 707397 700093 217667 214890 353896 363827 384337 382668 238424 234326 292768 298084 333683 338577 4448936 4757518 6845275 6602939 1187165 1237930 324694 284813 302692 304118 352183 345300 336697 339746 228901 232679 744039 700709 1597714 1526461 474749 473687 690045 696980 881823 857821 906413 914350 962361 974897 932991 1037981 2227345 2339676 1307819 1164257 769023 746809 917807 916852 959310 965957 994191 1011870 1133679 1126614 5282542 5435640 39.75 70.6 1
10:10:35 2024-01-24 707324 700942 217632 214736 354140 364084 383259 380954 239061 235015 292973 298989 333674 339370 4458301 4775747 6835950 6612367 1188863 1237930 323997 285249 301808 309402 355333 344570 337679 341807 228156 232026 737194 698716 1585825 1530797 474749 473687 690045 694900 884327 857821 904856 916910 964804 978421 931475 1035337 2222831 2339197 1372859 1162675 768017 745824 917155 922100 960958 966641 991785 1007515 1134447 1129077 5292505 5419062 39.75 70.6 1
10:10:36 2024-01-24 710413 698314 217667 214404 354383 364857 384373 380350 238424 234688 297893 298084 332940 336522 4451948 4757314 6812446 6602939 1197439 1239413 323444 285316 301772 309330 352218 345581 336627 340775 228156 232516 725456 698313 1577155 1530797 473289 473018 689068 694936 885126 857674 908208 917058 962933 978530 931438 1038019 2226217 2333042 1372859 1159335 769290 746919 915853 918967 959310 967064 994304 1007440 1134484 1129004 5276910 5423628 39.75 70.6 1
10:10:37 2024-01-24 710413 700061 218128 214335 354383 365115 384337 382833 238655 234980 292081 298919 333405 336486 4455288 4739964 6807973 6602988 1198296 1239413 322429 285205 304350 305989 352981 344534 337099 340739 228121 232026 735765 698313 1573876 1530797 475529 472690 690596 697685 885163 857784 904670 916124 962860 979916 934234 1035412 2224244 2337990 1376697 1161811 767799 746312 916987 922342 959310 966641 992492 1007440 1134055 1128207 5267604 5396122 39.75 70.6 1
10:10:38 2024-01-24 710450 698277 218163 214369 355976 365115 384302 382833 238424 235015 292491 298049 333405 336486 4448936 4743701 6807973 6602988 1194838 1239413 324392 285205 302196 305989 354921 344497 337371 340739 228475 232679 728275 700314 1619379 1534023 475529 472836 690008 697759 885163 859576 907835 917673 962970 975766 931622 1036423 2224207 2333042 1345386 1160514 770002 747141 915853 918967 959310 966641 993632 1009633 1134484 1127410 5267505 5404198 39.75 70.6 1
10:10:39 2024-01-24 710376 699531 218315 214374 354100 364599 384337 382833 238690 235015 292910 298954 333907 336486 4452111 4753822 6807973 6598279 1194800 1235898 323997 285205 302196 304083 355009 344534 337371 341243 228654 232899 735765 700314 1577421 1530247 474886 472799 689972 697263 884313 857821 904744 916926 964766 979223 931548 1035449 2222868 2337747 1347269 1162675 768436 750775 917155 918214 959310 966641 993200 1007477 1134484 1129041 5263744 5411914 39.75 70.6 1
10:10:40 2024-01-24 710413 699296 217632 214369 354383 365115 384878 382833 238424 234816 292697 298954 332940 336522 4448936 4752947 6807973 6593610 1196584 1235898 323673 285205 303740 306276 355314 345010 339551 341243 228530 232644 737194 698313 1581541 1534607 475425 472799 689519 694863 884327 859040 909513 916407 964445 973642 933608 1037944 2222664 2335589 1349153 1159335 768349 745824 915853 919619 962038 966641 992125 1007477 1134484 1129041 5267505 5408054 39.75 70.6 1
10:10:41 2024-01-24 712507 700061 217667 214186 354423 365115 385491 382833 238655 235015 292081 298954 333907 336486 4448936 4738657 6801252 6603028 1193977 1239827 324730 284991 304129 306708 354667 345399 338011 340560 228760 233299 733319 702323 1582280 1528074 474749 473687 690045 698753 883037 857821 906339 917058 962860 976280 931585 1038479 2224244 2333042 1372859 1164331 768436 747141 917807 919471 959310 966641 991785 1010390 1134484 1127410 5267608 5402638 39.75 70.6 1
10:10:42 2024-01-24 709289 694309 217632 214369 354388 364084 384302 380954 238424 234653 298104 298954 333405 337584 4448936 4761456 6817299 6607512 1188755 1240710 324550 284192 303508 306384 354885 345363 337229 339567 229402 232679 741483 703713 1579155 1529657 475425 474021 690008 695847 883074 860261 910707 917058 963043 975766 931585 1035486 2222391 2335626 1330320 1162675 767799 745436 917155 918815 959310 966641 992924 1007477 1134484 1127374 5267505 5398682 39.75 70.6 1
10:10:43 2024-01-24 709332 699531 218123 214369 354423 364857 384302 382833 237952 234816 292910 298989 333405 337273 4452111 4758926 6829550 6617228 1187903 1235751 324875 284156 304603 305917 354594 345508 337643 339710 228901 232679 739625 703834 1573527 1521578 474749 474021 690988 696980 881786 857821 908310 915645 960247 976280 931585 1038479 2219471 2338941 1345386 1164331 768436 748549 917155 916814 959310 966641 993200 1010390 1132072 1125782 5252444 5402535 39.75 70.6 1
10:10:44 2024-01-24 706359 698277 217632 214404 353856 364084 384067 381524 238424 234653 292491 298501 333405 338541 4450267 4753489 6862372 6612527 1186202 1239302 324250 283431 305469 305773 353884 345300 339551 339710 229997 231991 731094 704719 1587776 1518924 475425 474357 692006 700024 883074 855391 906376 918353 961643 975766 931622 1040703 2225552 2340600 1330320 1165990 766701 748713 918460 918160 959310 964584 995026 1010846 1131270 1127410 5211072 5402638 39.75 70.6 1
10:10:45 2024-01-24 708437 698799 217667 215035 353856 364084 384373 382937 238822 234618 292782 298466 333405 339094 4448936 4768024 6856691 6603095 1187165 1239413 324911 284299 306338 306312 354739 346069 337643 340739 229936 232317 731094 704719 1582903 1521578 476103 474357 692006 700061 883359 856605 907627 919693 961643 976285 931659 1040741 2225826 2342261 1326553 1165990 767341 749280 919174 918160 959310 964584 995337 1010809 1131270 1127410 5211072 5404198 39.75 70.6 1
10:10:46 2024-01-24 707899 694309 217667 215070 354095 364599 384950 383277 238424 234653 293527 298084 333942 339057 4449819 4775033 6850223 6584231 1182128 1242940 322656 285276 304613 304914 353772 347259 337134 340775 229353 232026 731094 705222 1585262 1528627 478505 474357 691024 702549 883074 852897 907664 922379 961643 971602 934308 1038700 2221757 2326432 1349153 1161022 762328 747054 922476 918820 954183 964620 998012 1013315 1127159 1126403 5185456 5392315 39.75 70.6 1
10:10:47 2024-01-24 710487 700894 219026 213523 354459 365115 385527 382060 237074 236142 294636 298464 334702 337256 4455579 4797869 6810685 6588450 1194598 1239413 324911 284928 304362 305129 352253 342487 338664 340739 228866 232679 732906 704719 1573926 1530797 476365 468850 692006 701055 879218 855391 912939 921725 957977 964701 936968 1049327 2235209 2343158 1352919 1155019 764068 750790 921131 913122 955200 971593 1001671 1011832 1125264 1121326 5170726 5402535 39.75 70.6 1
10:10:48 2024-01-24 701262 694277 218346 214339 355494 360907 386627 385551 238011 236061 295056 299792 335564 340223 4452521 4832306 6801064 6584231 1197403 1242398 322904 284769 305903 305558 353241 342523 339450 338686 229784 232679 735765 705726 1579605 1534061 476739 473418 695252 701055 876363 855354 916978 922379 955264 970231 936701 1044882 2233510 2348147 1378616 1153376 764068 754612 921785 910920 953811 973002 1003281 1010390 1118827 1124809 5145233 5389310 39.75 70.6 1
10:10:49 2024-01-24 700268 699567 218686 215927 357568 360618 386398 383099 237811 236001 293115 299267 332764 341506 4445909 4802343 6775813 6584231 1196253 1239685 324682 284773 304577 305129 356339 345581 338699 338650 230329 232026 741483 705726 1581030 1535655 476402 472981 695252 701055 876363 855354 920524 922379 955942 973011 935338 1044812 2231923 2347059 1354803 1153376 763635 754075 922439 911568 955200 973002 1001137 1010390 1118790 1124809 5150958 5400028 39.75 70.6 1
10:10:50 2024-01-24 699959 699179 219122 214262 356338 360726 386542 384212 238116 235637 294466 299022 332869 338258 4448936 4812638 6781953 6579535 1196001 1239685 324165 284339 304291 305129 353241 344534 338699 338140 230365 232026 735322 705222 1575732 1535150 477114 473018 697223 702549 876363 856605 915435 921725 953912 970231 940805 1046339 2232257 2351481 1382454 1147340 762328 755149 921785 910462 956592 975757 1001397 1010390 1117170 1124809 5143711 5393457 39.75 70.6 1
10:10:51 2024-01-24 705992 697897 218921 213637 355317 363902 387740 384188 237758 235777 298104 299652 333440 339041 4455288 4769958 6733370 6584231 1212631 1237893 322036 286114 303651 305129 354339 345057 337679 340499 229971 231828 735322 696822 1578515 1544848 479070 472647 697223 701055 878268 857821 916325 919729 955264 974807 942316 1044905 2233380 2350679 1415083 1145707 762982 754845 919826 913122 959310 973633 1002565 1007477 1119634 1125195 5163022 5406893 39.75 70.6 1
10:10:52 2024-01-24 705263 700701 219197 215628 357731 364599 387921 381792 237758 236827 294735 299652 333370 339094 4446160 4776654 6733370 6588907 1211691 1237930 321808 286155 303402 305129 354375 345544 337679 338436 229614 231828 732503 696320 1602450 1547041 479510 472647 696730 700558 878892 857821 916978 918353 955942 973011 943554 1044812 2238279 2348147 1418995 1144077 764068 753539 919826 913122 959310 973669 1002565 1008133 1119143 1128394 5166910 5405195 39.75 70.6 1
10:10:53 2024-01-24 705258 698241 219026 213702 355530 364599 387596 383374 238091 236342 297893 298642 333696 338764 4448936 4766475 6743349 6593572 1212297 1239685 321774 286119 302727 305129 354872 344534 337643 340224 229614 232516 732503 697316 1580230 1549237 479598 473018 696730 701746 879355 857821 915435 919693 954649 974387 944896 1044774 2237964 2349814 1422907 1144077 763525 752778 919826 913122 960958 978411 1003902 1007526 1121658 1127962 5178825 5398682 39.75 70.6 1
10:10:55 2024-01-24 703252 700167 219122 213706 355459 364084 387267 382833 237985 236142 297819 299443 332940 339057 4439571 4768243 6714178 6593610 1212519 1237108 323997 286114 303666 305271 354304 342523 337406 339721 230294 232026 742912 694335 1606834 1544848 477077 472277 694232 696980 878268 859554 915694 915756 956620 974387 942885 1044031 2221992 2349814 1411240 1144077 764510 755687 918951 914242 963405 974741 1000311 1005332 1122403 1127962 5213027 5412078 39.75 70.6 1
10:10:56 2024-01-24 704485 698314 218350 213523 356065 364232 386650 380658 237758 235812 298031 299897 332940 338577 4448936 4769958 6733370 6593610 1212557 1239413 323505 285240 301772 304320 353772 342559 338189 339710 229614 232026 733912 694335 1577085 1544397 477077 471611 693251 696944 878892 859554 915672 915756 956891 975076 942885 1041813 2226914 2347314 1436601 1147796 766701 755687 918258 912975 962038 975647 998101 1003861 1121244 1124194 5200395 5394832 39.75 70.6 1
10:10:57 2024-01-24 701974 701198 218158 215932 356565 363827 385527 382292 238424 235085 297691 299968 332940 339611 4442596 4765708 6761346 6602677 1207737 1240710 323505 285254 303686 304577 354420 344534 338699 338757 229936 232026 733912 697685 1580974 1535655 475425 472653 696236 695921 878892 863324 915435 913159 956620 973678 940842 1042976 2235569 2362318 1418995 1147340 768984 755762 919837 912975 966149 973633 998287 1004501 1125264 1129451 5214970 5411914 39.75 70.6 1
10:10:58 2024-01-24 702988 698277 217667 214220 356315 363827 386686 382833 242317 235050 297819 300809 332940 339611 4442739 4755450 6801743 6607651 1206516 1237930 323733 285245 301808 304577 353241 342559 338735 339710 229578 232026 723769 695327 1586108 1544397 475655 471575 695252 696944 878892 862065 915435 915756 957572 976973 942316 1045842 2233756 2351481 1413160 1147302 766701 753963 916950 912475 962075 975757 1000317 1003712 1122039 1124194 5207351 5394556 39.75 70.6 1
10:10:59 2024-01-24 701267 698273 218311 215368 356065 364084 386378 382292 238091 235777 297609 299897 332940 339094 4445909 4762316 6743382 6593610 1216409 1240710 323541 285356 303850 304330 353277 342559 338462 339198 229810 232026 732503 694335 1577475 1543300 476739 472667 694232 696980 878268 859590 915472 916910 956399 977667 942700 1047286 2232385 2348922 1436601 1144077 765157 753539 916987 914094 962038 977138 999711 1003036 1122366 1126578 5207351 5394832 39.75 70.6 1
10:11:00 2024-01-24 702984 699822 218686 213710 355530 363827 386686 382833 238091 235977 297609 299897 332905 339094 4442739 4765708 6714178 6593610 1213423 1239722 322823 286624 302692 305558 354872 342559 337679 339746 229614 232026 732503 694335 1582522 1547041 479258 472277 696236 700061 880693 860150 915208 920324 960264 975003 944785 1046703 2238532 2348147 1426820 1142451 764624 752281 921039 913122 959310 980601 1001137 1006007 1122076 1124194 5177455 5398682 39.75 70.6 1
10:11:01 2024-01-24 703247 698277 219062 215975 355494 364599 387921 382060 237758 235812 298361 299443 332940 339334 4439571 4766475 6709401 6579535 1209986 1240710 322298 286553 304245 305093 354339 344534 337679 340224 229614 232516 733912 694335 1577379 1548139 480195 473187 697435 701246 880104 860261 915321 920324 958583 974278 945568 1044537 2228385 2349674 1426820 1142451 763418 752083 919532 913122 959310 973705 1001137 1004538 1122076 1124158 5177455 5394832 39.75 70.6 1
10:11:02 2024-01-24 703489 694313 218686 213710 354463 364084 387921 380954 237592 235812 297893 298989 332940 338577 4439431 4753526 6724045 6579535 1212669 1237893 321774 286114 306051 305129 354872 345057 337679 340224 230294 232026 758863 697823 1580379 1548308 480195 472836 695949 699914 880104 861484 915321 920324 958253 974387 944896 1047376 2239871 2344820 1426820 1144523 764068 753150 920384 913122 959310 973705 1002565 1004538 1122076 1125782 5177455 5380764 39.75 70.6 1
10:11:03 2024-01-24 702216 698277 219062 215671 355494 364084 387921 382060 237758 236212 297682 299897 333942 339370 4442596 4776654 6723821 6588907 1213686 1240710 323086 287028 302692 309003 355156 344534 338462 340488 230081 232935 732503 695822 1617846 1548792 479487 472799 695949 699840 881356 860261 915435 918390 957793 976280 945568 1044574 2238001 2347351 1430732 1141649 765157 754218 919607 913122 961392 979250 1001137 1005969 1122076 1126614 5196212 5394832 39.75 70.6 1
10:11:04 2024-01-24 703480 699337 219026 213745 356065 364084 387921 380919 237924 236542 298113 299688 333674 339370 4448776 4775747 6737896 6593677 1215980 1237930 322560 286589 303402 305594 357656 344244 338414 340631 230187 232644 737788 696322 1585765 1551103 478826 472466 695215 699032 879351 861410 918020 916980 957461 973606 946354 1047085 2235098 2350408 1432689 1144077 765157 754686 919826 913122 961579 973633 1000423 1004538 1123668 1126614 5196212 5386868 39.75 70.6 1
10:11:05 2024-01-24 703261 698314 218690 215671 356065 364341 386686 382292 237924 235777 297893 299302 333405 339611 4442739 4767362 6709475 6593610 1215422 1240159 323745 285936 304603 306780 354233 342415 338592 339603 230187 232644 733912 695823 1589738 1547041 477827 472277 695417 696834 878892 861418 918058 915682 957793 973606 943554 1044537 2231923 2347351 1388702 1146523 764624 754612 917025 913122 962075 973669 998287 1003036 1122076 1125819 5211072 5394832 39.75 70.6 1
10:11:06 2024-01-24 701920 698314 218346 213745 356315 364084 386106 382292 237758 235777 297609 299478 333440 339130 4442596 4765708 6714229 6593635 1218249 1240710 322907 285534 303556 306348 355926 342379 338521 339567 229991 232026 732503 694335 1596410 1548308 475764 472277 696236 695921 878268 864552 915622 915106 958253 973678 940879 1041827 2231923 2354014 1424864 1147340 766918 754612 916334 912475 963016 973597 999711 1003787 1123668 1127446 5205591 5386971 39.75 70.6 1
10:11:07 2024-01-24 701262 698277 217702 215975 356065 364084 385527 382292 238424 235085 297609 299933 332975 339611 4442596 4765708 6758449 6621920 1214662 1241969 323853 285102 302620 306852 355135 342487 338735 339472 229614 232026 733912 696320 1591263 1538925 475319 472279 696939 696944 878892 863972 918171 915756 956620 973678 942885 1044812 2230338 2352346 1422907 1147340 767341 755799 915853 913122 964418 973705 1000423 1003750 1123668 1127446 5213027 5394832 39.75 70.6 1
10:11:08 2024-01-24 701000 699328 218163 213745 356636 364084 386722 380350 242013 235413 297920 299862 332940 339094 4442596 4766560 6772699 6612527 1212886 1242020 323817 285245 302763 304330 352218 342559 339474 340117 229971 232026 733912 696320 1599005 1540017 475319 472647 696236 696980 878089 863972 918058 915756 956399 973715 942885 1044031 2231923 2357354 1417039 1147340 771049 755687 916987 913122 965101 973669 999711 1004538 1124466 1129077 5213027 5396496 39.75 70.6 1
10:11:09 2024-01-24 701262 699822 218346 215975 356601 363827 387303 380350 238424 235777 297920 299968 332940 339611 4439571 4768795 6762647 6612565 1207742 1240710 323997 286199 306014 306276 354921 342523 339724 340188 230294 232644 741483 697814 1602186 1537333 475425 473687 697223 696414 879841 864548 916978 915756 957461 981372 944225 1041692 2218805 2352671 1380535 1148976 770002 756361 915203 915069 967156 979214 998250 1007477 1125264 1130747 5229883 5393156 39.75 70.6 1
10:11:10 2024-01-24 702494 698241 217602 215035 356029 363791 387267 382674 242486 234980 292937 299933 332637 339835 4452729 4713302 6772434 6598368 1200809 1242903 322716 286056 304078 306442 353241 347541 337134 340499 230329 231991 730718 695823 1588001 1535150 477077 475701 693214 698724 884954 862065 911008 916407 963080 973715 940768 1038479 2232034 2344783 1382454 1153376 767888 750790 917155 918316 965749 975757 993200 1009670 1131270 1135557 5231811 5404198 39.75 70.6 1
10:11:11 2024-01-24 710220 698268 218346 214220 353330 365115 387885 381453 238424 235085 295061 297769 334666 339041 4443126 4701808 6782080 6607744 1198296 1237544 324453 286468 305654 305701 353241 345264 337643 342300 228866 233007 729684 698313 1573876 1530797 476103 474357 691515 696944 885619 859517 910055 918353 965102 979259 936968 1041484 2224244 2337283 1376697 1162675 768900 747619 918460 922342 963442 969233 992435 1011832 1135480 1133149 5267505 5404198 39.75 70.6 1
10:11:12 2024-01-24 712799 698268 218311 214706 354925 365115 387450 382973 238951 235532 293527 298778 333801 337127 4443088 4729844 6818774 6584183 1195689 1235898 323997 285240 302231 305450 352218 345020 337643 341531 228511 232679 737194 698035 1593528 1530797 476103 474357 691024 700024 885702 860261 906718 917016 967184 973715 935637 1039961 2222664 2338941 1376697 1161022 769533 747619 918460 921688 963442 964692 992473 1010390 1136855 1130747 5267505 5404198 39.75 70.6 1
10:11:13 2024-01-24 712239 694304 218746 216231 357568 366003 387175 383374 238353 234945 292866 299232 333801 336304 4445909 4741829 6798648 6593610 1198296 1239790 323997 285240 302656 304542 352218 345300 336662 342325 228831 232679 738624 697316 1595945 1530797 476103 474357 691515 696980 887507 860771 907664 918353 967184 980679 936968 1041484 2225835 2335626 1349153 1161022 769533 746956 917155 921688 962979 972315 993848 1011870 1137126 1133149 5254024 5400028 39.75 70.6 1
10:11:14 2024-01-24 713829 701193 218781 214774 354321 366149 386506 383898 238318 235438 292866 299862 333907 336486 4449857 4750112 6817299 6602998 1192269 1235898 322939 285450 304875 306744 352183 346106 337916 341254 229418 231636 734769 700434 1586912 1528074 476103 475028 692006 700286 885583 859517 910398 919729 965138 973715 935637 1040741 2225826 2340600 1332203 1164331 769533 749280 919826 922342 963442 964656 995300 1010846 1138504 1130711 5265478 5420184 39.75 70.6 1
10:11:15 2024-01-24 711549 699216 218206 214599 355317 364453 385312 384188 238424 235015 292541 298989 332940 336743 4439571 4755161 6807973 6598284 1194838 1237108 324911 285240 302692 304542 353206 345581 338153 341771 228901 233007 735765 699213 1576626 1529712 476103 475028 691515 697968 885583 859517 908347 918353 967184 979223 936302 1041634 2225826 2335626 1345386 1162675 769533 747619 919174 922342 963442 970222 993885 1011870 1137126 1134414 5276810 5410758 39.75 70.6 1
10:11:16 2024-01-24 711786 700208 218546 214932 354925 365115 384914 382996 238424 235532 293939 298954 333907 337035 4445765 4740333 6807973 6598284 1196584 1235898 324453 286114 302727 306478 352218 346106 337679 341807 228831 231670 737194 698313 1580441 1530797 474946 475028 692006 698761 885707 859517 907401 917053 967184 979259 936302 1039999 2225826 2335626 1376697 1161848 769533 749339 918460 922342 963442 964692 993848 1014032 1139216 1134414 5263718 5410758 39.75 70.6 1
10:11:17 2024-01-24 713252 698268 217702 214369 354428 365966 387175 381453 238424 235050 292661 299163 334304 336486 4442596 4741186 6807973 6593610 1196584 1239790 323769 285677 302692 304542 352218 345581 337679 342084 228831 232679 737194 697316 1586164 1530797 475655 474357 691515 696944 887507 860771 908347 918353 967184 980679 936968 1038965 2225826 2335626 1378616 1161022 770673 748586 917807 922342 966836 973189 997387 1012479 1139327 1133003 5263718 5408054 39.75 70.6 1
10:11:18 2024-01-24 713069 701198 218346 214369 355174 365115 386106 383228 238389 235085 298389 298954 333872 336248 4431049 4748251 6845275 6602988 1183778 1238533 323390 284099 303651 305701 354420 345581 337679 340775 229936 232679 732503 704442 1581469 1521578 474275 475701 693251 703976 885583 859650 911694 921071 965129 973678 935637 1041692 2225826 2344820 1339736 1165990 768900 753539 923045 922253 964090 970753 997390 1017628 1136592 1134414 5239288 5406893 39.75 70.6 1
10:11:19 2024-01-24 708437 694273 218158 215070 355317 364857 384373 383277 238424 234653 293527 298954 333977 339370 4439571 4767511 6845275 6593610 1185470 1239827 323651 284334 304114 304577 354670 346351 337916 340775 230132 232679 733912 703713 1575133 1521578 475655 476037 693251 701055 885702 858265 910069 922379 965813 973678 935637 1044031 2225826 2343158 1378616 1169946 771734 754686 922388 920851 964090 972572 998889 1017628 1134484 1130711 5206527 5398682 39.75 70.6 1
10:11:21 2024-01-24 709289 698115 218686 215070 354144 365115 386722 386645 238424 235050 293626 298536 333977 339094 4442739 4757327 6845275 6593610 1181246 1239413 324911 284432 306010 304806 352183 346632 338153 340811 229971 232026 732503 707468 1570710 1521578 477864 474524 693214 703507 885619 857213 911694 924345 965813 973642 935338 1043250 2238759 2347059 1302273 1165774 768349 751331 925062 921504 962001 973002 999711 1016840 1134212 1133841 5201666 5408166 39.75 70.6 1
10:11:22 2024-01-24 710220 694241 218686 215070 354392 365115 386722 385310 238424 235050 294296 298989 333977 339611 4439571 4748027 6845696 6593610 1178722 1237145 324911 284570 306226 305989 352218 346387 337643 341290 230132 232679 732503 705726 1567688 1521578 478203 476712 693251 704048 887507 857821 911694 925002 965813 977692 938857 1047376 2236938 2339676 1328436 1164942 768984 752467 922476 922342 959310 974378 1000317 1016766 1134484 1130747 5207351 5398785 39.75 70.6 1
10:11:23 2024-01-24 710531 694313 218686 215070 354392 364857 385563 385030 238424 234851 294296 298084 333942 338614 4433244 4753822 6845275 6602988 1181250 1239413 324911 284370 305508 306442 354921 346632 338153 340811 229971 232679 729328 705726 1586145 1520498 477114 476712 693214 704275 885619 857821 912935 926241 967686 979807 938969 1045955 2235998 2344668 1326553 1165990 768436 752083 922476 923568 962038 973002 1000423 1016840 1137437 1133951 5203635 5404198 39.75 70.6 1
10:11:24 2024-01-24 710220 694313 218721 215070 354392 365115 386758 385581 238424 235050 293939 298675 333674 339370 4433244 4753822 6845275 6593610 1180409 1239790 324225 284370 306010 304295 352253 346668 338189 341807 230329 232679 733912 706735 1560215 1521578 478542 474190 693214 704048 888128 858309 909844 926317 967147 979223 939637 1047451 2236938 2338941 1322786 1161848 768349 752965 925099 922342 959310 972055 1001062 1016840 1134484 1130747 5196212 5404198 39.75 70.6 1
10:11:25 2024-01-24 711037 694241 218686 214920 354144 365115 386686 385030 238091 235050 293868 298954 333977 338577 4445765 4766475 6845275 6584267 1180404 1238533 323997 284769 306010 306442 352253 346705 338153 341290 230132 232516 732503 705726 1562690 1521578 478542 477689 695911 705705 888101 857102 912170 925002 966388 979223 939637 1042471 2235209 2339412 1337853 1164331 767341 750790 922476 923568 959310 973002 998287 1016766 1134484 1130747 5201666 5402535 39.75 70.6 1
10:11:26 2024-01-24 709213 694313 218380 215070 354428 365115 386722 384967 238424 235050 293868 298989 333942 338577 4436406 4757314 6845275 6602988 1181246 1238945 324911 284862 306010 304330 352218 346705 338426 340775 230329 232679 733912 705726 1563867 1525308 478826 477050 695949 705049 888101 857711 911545 924965 967184 973715 935338 1044849 2231553 2340600 1330320 1165160 768900 752047 922476 921688 961392 974378 1001137 1016840 1133837 1133149 5203635 5398682 39.75 70.6 1
10:11:27 2024-01-24 710220 694313 218681 215104 354109 365115 387267 386203 238257 234851 293662 298745 333942 339094 4439571 4743331 6835950 6593610 1181250 1239413 322939 284569 305508 305989 352253 346705 337371 340775 230116 232935 732503 706363 1565023 1521894 476967 477050 694960 704048 888101 857821 911694 922379 966864 979843 935301 1041808 2233510 2343721 1326553 1165990 767341 751514 922388 922342 961355 972315 998287 1016803 1134484 1130747 5207351 5398785 39.75 70.6 1
10:11:28 2024-01-24 708658 694268 218686 216541 354144 365115 385563 384462 238424 234688 293009 298745 333709 339094 4439571 4757202 6845275 6598279 1182089 1239790 323651 284773 305544 304542 355350 346377 340033 341243 230187 232971 740959 705726 1578970 1525308 478143 477050 694687 703048 885619 857821 915548 924345 967870 979259 935338 1044700 2222177 2344820 1328436 1165990 768436 752083 922476 922342 962075 973002 999711 1016840 1133873 1130747 5201666 5394832 39.75 70.6 1
10:11:29 2024-01-24 709711 694313 218346 215070 353896 365115 386142 385317 238424 234688 293527 298884 333674 338614 4433244 4757202 6845275 6593610 1182089 1239413 324803 284960 305292 306780 354885 346241 338557 341147 230187 232971 732503 705222 1575072 1521578 476739 474190 694723 702864 888226 857821 912095 922379 969396 979259 935637 1044812 2222177 2343158 1324670 1165990 768984 752083 922351 921688 962075 971629 998287 1016840 1133035 1130747 5201666 5394832 39.75 70.6 1
10:11:30 2024-01-24 706359 696743 218686 215831 354428 364599 385527 384427 238424 234688 293420 298989 333942 339094 4439571 4757202 6839658 6584135 1181964 1243745 324610 284960 306370 306420 354885 346486 337501 341111 229991 232679 733912 705726 1577412 1521578 480195 476265 693178 704048 888138 857821 914127 925002 963776 973715 938103 1044849 2222029 2338941 1324670 1162675 766701 750982 925099 922342 959310 974378 1001137 1016840 1133035 1133149 5201666 5394832 39.75 70.6 1
10:11:31 2024-01-24 709921 694268 218874 215031 354428 365115 387303 385388 238091 234886 293868 298571 333942 338577 4442596 4750186 6849721 6603081 1182089 1242057 324345 284431 308017 306852 355387 347441 338153 341807 229971 232679 732503 706363 1574236 1521578 478578 474190 693251 703900 887507 857821 911731 924345 967552 973715 937402 1044914 2228496 2338941 1326553 1164331 768436 752083 923703 922342 961392 973002 1001137 1016840 1132234 1130747 5197953 5394935 39.75 70.6 1
10:11:32 2024-01-24 708972 694277 218686 215861 354463 365115 386686 384462 238424 235050 293716 298780 333977 339130 4442596 4763088 6855021 6588951 1182089 1241969 324839 286410 306478 306168 354339 346741 339311 342037 230223 232679 732503 706735 1585015 1529160 479938 474190 693178 703507 885707 857213 911444 924837 965175 975766 937402 1047831 2235098 2329734 1372859 1161022 765157 750946 926414 922342 958629 974378 1001137 1016840 1132875 1130747 5188554 5404198 39.75 70.6 1
10:11:33 2024-01-24 711374 694273 219097 214886 353896 365115 386722 384739 237758 235812 293420 298536 334480 339130 4439571 4776766 6830624 6579525 1188074 1239413 324453 285387 304613 305580 357403 346668 337134 342120 230329 232679 741483 702323 1608161 1530797 479938 474357 692688 703009 885619 857213 914368 926221 964804 974387 936701 1049603 2228385 2326432 1424864 1159372 764510 750982 924988 921035 957950 973002 1001745 1015319 1132875 1127410 5170612 5380764 39.75 70.6 1
10:11:34 2024-01-24 709213 694304 218721 213736 356100 364187 386722 383277 238424 236577 298104 298708 334445 337548 4452729 4824111 6828514 6574852 1191468 1241931 324766 285432 304542 304542 354836 344497 339068 342278 228901 233007 740053 703713 1570870 1530797 478505 472981 694960 703048 883189 857821 915435 925002 963043 974387 939398 1053312 2238279 2337283 1415083 1156665 765157 754686 925099 918280 959310 975757 1007613 1016803 1129594 1126403 5173449 5394832 39.75 70.6 1
10:11:35 2024-01-24 703695 694277 218838 214886 357676 364599 385220 386374 238424 235085 294039 301476 336013 339317 4455579 4832494 6817299 6593663 1193056 1239413 323616 285338 304470 306225 354304 344497 340477 340811 229936 233007 728618 705726 1591661 1535150 478542 474021 696236 704776 880501 857821 917613 926317 960247 975766 940768 1054291 2228385 2351481 1318913 1156665 766701 756361 926414 917021 959310 975757 1007575 1013800 1126055 1124809 5140945 5393156 39.75 70.6 1
10:11:36 2024-01-24 702494 694277 219026 214404 355494 362692 385527 386645 238177 236061 295475 299756 333300 341542 4443088 4811722 6801252 6584231 1197426 1238277 324682 284769 305508 304806 354304 346106 339724 339960 231047 232516 727939 704719 1573849 1535150 479938 475364 699239 705049 878066 857821 920955 925002 956748 975766 946240 1050991 2241183 2354018 1417039 1149795 764510 756735 925757 913122 959310 980528 1006104 1012322 1122076 1127410 5141560 5393156 39.75 70.6 1
10:11:37 2024-01-24 702305 694313 219057 216536 358075 364638 387668 386772 238152 236367 293278 299756 333766 341226 4445909 4770755 6742975 6584231 1203082 1239722 323997 285780 305436 305773 354339 345581 338735 340260 231047 231864 742368 701540 1577589 1540017 479598 475028 699239 704270 879218 857821 920993 925002 957461 975766 944896 1050243 2241577 2357359 1415083 1152556 764510 756735 927073 915069 959310 979214 1006858 1013800 1123397 1129041 5141209 5398682 39.75 70.6 1
10:11:38 2024-01-24 703929 700696 219960 216698 355922 364526 387813 384824 238116 236367 293484 300372 334410 341579 4439571 4771308 6725793 6574575 1211805 1239413 323050 287028 304078 303625 356476 346069 338735 342059 230329 232679 733912 696320 1577991 1549237 479938 474357 698212 702549 883074 860808 919321 922379 960247 973678 946552 1047597 2242776 2354014 1420951 1147340 765157 756735 922476 915069 963442 982651 1006104 1013315 1122076 1129875 5139940 5400028 39.75 70.6 1
10:11:39 2024-01-24 707722 699211 219605 214301 356172 365042 387813 385404 237950 236507 293115 299827 333942 339611 4436531 4748028 6714720 6584086 1211292 1239413 323997 285914 305252 305285 353241 344534 339724 340739 230365 232679 735322 697316 1591979 1540017 476703 473687 697223 699749 880538 866426 919646 917016 958852 981140 946240 1047831 2222029 2357446 1422907 1147340 768900 756361 918460 915446 967156 973705 1003281 1007477 1127958 1130747 5200280 5388055 39.75 70.6 1
10:11:40 2024-01-24 701156 700190 218511 214932 359584 364048 386686 381757 242522 235050 295065 300454 332905 340333 4430205 4736692 6762389 6598279 1206003 1239413 324188 285276 306269 304612 354420 345617 340238 339746 231047 232679 735322 698313 1566073 1540017 478143 473687 697223 699032 880538 865812 921030 917053 960210 979295 945568 1047929 2222029 2357354 1418995 1150063 769533 756361 919826 916370 967843 979250 1001671 1009613 1127515 1133573 5197690 5391907 39.75 70.6 1
10:11:41 2024-01-24 701424 698277 218686 214369 357389 364857 387287 383374 238424 236107 298031 299721 333440 338821 4439571 4755450 6742696 6593527 1206003 1239413 323997 286079 304613 304577 352981 346106 340238 340224 230329 232026 735322 698826 1578003 1540017 477462 473687 697223 698995 880538 865812 918302 917053 958852 978992 945568 1047831 2235098 2355683 1390585 1147340 768436 756361 918951 915338 965786 981259 1003847 1009651 1128463 1130565 5203123 5394832 39.75 70.6 1
10:11:42 2024-01-24 700770 694309 218781 214897 357054 364048 386686 380954 242423 235637 298141 300632 332975 339611 4439571 4747869 6757566 6602988 1206778 1237930 324645 286079 302727 304647 353772 344534 339724 340177 230329 232679 732503 694335 1586028 1544397 479510 473687 697223 700024 879987 864585 920993 919041 960210 979259 946240 1047831 2228422 2354014 1392469 1147340 769533 756361 922351 916873 968902 981296 1005431 1008802 1128426 1132966 5200754 5384937 39.75 70.6 1
10:11:43 2024-01-24 701267 698268 218311 215031 357133 364490 387575 380954 242423 235742 292973 301055 333942 340370 4433367 4748670 6762427 6603232 1205619 1239413 324453 286150 303791 305464 352981 345581 340202 340224 230688 232679 726549 698826 1562058 1544397 478742 473687 697223 700061 881823 865812 919646 918390 958852 979028 945006 1047869 2235242 2354014 1409321 1151081 770554 757695 921076 918198 967561 981296 1006149 1007328 1127895 1130711 5200509 5393156 39.75 70.6 1
10:11:44 2024-01-24 701267 699170 218781 214404 357593 364084 387303 380919 242253 235812 292937 299615 333674 339611 4430205 4737732 6752748 6602988 1206003 1237930 322421 286114 304603 305499 354339 345057 340513 340452 230688 232679 733912 695327 1604332 1543300 478826 474021 697223 700061 881823 865812 922342 919693 959531 980715 946240 1049364 2238759 2362318 1415079 1150614 771107 758511 921076 917673 968940 981296 1001671 1009670 1126325 1134378 5194970 5389310 39.75 70.6 1
10:11:45 2024-01-24 701267 694349 217667 214404 356596 363827 387575 380919 242352 235085 291962 300845 332940 339611 4427047 4738524 6743087 6593574 1203008 1237930 324453 286114 302727 304612 354304 344461 339760 340739 230329 232679 733912 694825 1585444 1540017 478152 473687 697223 699032 881823 865812 920993 919041 959567 980448 947839 1050453 2238765 2358168 1415079 1150614 769533 756361 921076 917673 965786 979250 1003847 1009613 1128007 1130747 5194970 5385467 39.75 70.6 1
10:11:47 2024-01-24 700770 694304 218380 214399 357126 364084 387575 380954 242352 235612 298329 299615 332940 339611 4423892 4747869 6743087 6593677 1204558 1239413 322646 285276 304326 304647 352218 345057 340513 340224 230329 232026 735322 697722 1580244 1544397 479510 474021 697223 700024 880538 865198 920993 920942 961991 981269 947550 1049214 2236938 2351481 1416998 1150614 769533 756361 919826 915719 968213 979214 1001708 1007477 1126402 1130747 5187532 5379938 39.75 70.6 1
10:11:48 2024-01-24 700770 694313 218311 214404 356596 364599 386722 380617 242218 235085 292732 301724 333405 339611 4430205 4738524 6738282 6593610 1206865 1239413 323997 286231 304577 305464 352981 344534 340788 340224 230885 232679 735322 697814 1606487 1543300 478826 474021 697223 699032 882610 867634 922634 920979 962065 980266 946166 1048429 2235574 2357681 1376226 1148976 768436 758437 920421 916330 967156 979286 1005318 1007515 1128922 1130747 5194970 5379938 39.75 70.6 1
10:11:49 2024-01-24 701267 698305 218346 214881 357628 364084 387303 382060 242352 235085 292973 299580 333440 340092 4427047 4747869 6762427 6598279 1202077 1237893 324645 285780 304713 305499 353772 344534 340238 339902 230365 232516 733912 695823 1598372 1540017 478826 473766 699423 701246 882647 866967 922193 920324 962065 981305 946203 1049327 2235209 2355608 1376226 1150614 770633 755629 919174 915307 967156 979286 1001745 1008951 1126325 1133149 5202579 5377792 39.75 70.6 1
10:11:50 2024-01-24 700770 694340 217702 214723 356632 364084 387575 380990 242423 235085 298564 299651 332975 340092 4433244 4738524 6752748 6593813 1206741 1238533 324453 286114 304613 305499 353016 345581 340788 340224 231047 232679 732108 698826 1557574 1543375 478143 475701 700691 699877 883904 867004 920690 920324 963043 982656 946589 1049327 2231590 2360798 1428776 1150063 771107 756200 919826 916980 968530 980670 1003171 1007515 1127478 1133951 5194970 5381628 39.75 70.6 1
10:11:51 2024-01-24 700770 694313 218311 215070 357664 364084 387575 382060 242458 235015 292782 300491 332975 340370 4433367 4736692 6757585 6598279 1206003 1239413 321747 286150 304649 304577 354420 346142 339760 340224 230798 233099 735322 700816 1574588 1539520 477462 477050 700194 700944 884977 866426 918099 918390 963080 987562 946516 1044774 2222103 2364880 1339736 1150063 772837 756200 917155 915682 970631 979286 1001137 1011870 1127994 1133951 5220477 5377792 39.75 70.6 1
10:11:52 2024-01-24 699280 694268 217632 215091 356561 364084 387575 382668 242458 234851 292910 300845 332975 340370 4423892 4727313 6752729 6593677 1206003 1235898 323997 286114 304613 304542 355369 345570 340501 340249 230743 232644 735322 699831 1590594 1539520 477462 477050 699735 700558 883074 864585 920031 919656 964409 982656 944506 1044662 2222066 2366561 1413126 1150100 772280 756164 917155 916980 970631 979286 1001137 1011870 1129957 1133951 5208217 5385467 39.75 70.6 1
10:11:53 2024-01-24 701267 694268 218346 215104 357817 362912 387885 382668 238424 234326 293009 299897 332905 341242 4423995 4688337 6752021 6588907 1200847 1235898 323002 286504 306338 306780 356645 346559 338046 340667 230223 232480 739057 696320 1583904 1537333 478542 474893 696730 701746 885619 865812 915600 919078 965556 984882 943554 1040741 2233237 2344820 1411170 1153376 769118 753683 918523 918214 967156 973669 996517 1011870 1132875 1138180 5214970 5389310 39.75 70.6 1
10:11:54 2024-01-24 705323 698087 218385 214404 353852 364599 387921 382096 237952 235448 293939 298049 333977 340333 4420840 4664478 6742696 6574662 1199121 1240710 322763 286504 303970 306852 355743 345119 339551 342735 229472 232807 739550 696320 1574928 1530797 478826 476037 693178 700061 889472 865812 914127 919766 969388 985487 940842 1043250 2221992 2338941 1352919 1159372 772280 750946 919174 923568 968530 974378 998287 1012322 1139655 1133259 5248694 5393156 39.75 70.6 1
10:11:55 2024-01-24 710487 694047 218686 214886 356025 364151 387575 380954 242013 235612 293420 299933 334714 336522 4423892 4703375 6789323 6593608 1198296 1238459 322584 286813 305395 306852 355926 345960 337643 342843 229971 233007 736731 696822 1585015 1535150 477827 475701 693214 701746 889742 865812 912822 921071 970111 984882 940842 1043343 2228482 2338146 1384373 1159372 771183 750946 919826 923973 968530 974378 1000148 1012322 1140463 1136500 5248694 5387233 39.75 70.6 1
10:11:56 2024-01-24 712507 700089 218721 214886 356060 364698 387849 382096 239431 235812 293420 299688 334714 337035 4423892 4706716 6810685 6593663 1193939 1239302 324911 286374 303615 305251 355889 346668 339724 342555 229971 231831 732906 699712 1593555 1529657 478166 476037 692199 701055 885264 864585 912747 922379 969388 984091 938030 1041729 2225826 2342261 1370940 1164331 772280 751472 922476 924309 965786 972315 998287 1015319 1142082 1133222 5258099 5385467 39.75 70.6 1
10:11:57 2024-01-24 708784 694277 218346 215070 355525 365115 385527 382060 242423 235085 293420 299005 333942 337584 4427580 4742417 6847299 6584230 1182810 1238533 324658 285205 305974 306708 355853 346559 338628 341807 230785 233007 732503 705726 1592836 1521578 478166 474893 696236 705049 889400 860261 914368 926317 966540 980679 937365 1046399 2234824 2342261 1309668 1165990 768900 753150 925099 922873 964127 974378 1003004 1021198 1135480 1133951 5188554 5383777 39.75 70.6 1
10:11:58 2024-01-24 707360 694016 218686 215035 354383 365115 386686 384427 238690 235015 293779 299408 333942 339334 4433783 4757214 6819462 6565473 1182732 1237145 324309 285842 305436 305129 357403 347159 339551 341519 230097 232679 732503 702323 1598009 1530797 481303 476375 693178 704540 887865 857821 918549 927534 966540 976973 938066 1049327 2235098 2326395 1434645 1161848 766814 751361 927732 922342 959310 974378 1004636 1016803 1133679 1130711 5164044 5393156 39.75 70.6 1
10:11:59 2024-01-24 709443 694241 218996 214042 356315 363860 386686 382937 238424 236873 292937 299615 337154 337256 4430407 4770420 6799003 6555716 1191468 1238533 324911 285240 304326 306492 355121 342523 338664 342566 229688 233007 735765 703713 1594861 1530797 479258 474088 695215 704048 885583 860261 915585 924837 965813 975766 942885 1054137 2241183 2338941 1386292 1159140 765157 755149 926414 920998 962075 973633 1011931 1018290 1131270 1127999 5164044 5389310 39.75 70.6 1
10:12:00 2024-01-24 701262 698241 219026 214698 357389 364341 385563 386645 238742 236261 295512 301899 333300 339464 4437056 4812899 6772086 6574852 1192327 1242940 323997 285240 305758 305486 356898 346351 338699 340499 231407 232353 739550 702323 1606450 1538925 479938 475701 699239 704540 880230 860261 922999 926184 959531 977667 946240 1051028 2234801 2354092 1417039 1153376 766701 758952 927732 915546 962075 979286 1007613 1016042 1124466 1129875 5118843 5393156 39.75 70.6 1
10:12:01 2024-01-24 700498 694273 219556 214404 358075 364896 387704 385258 238353 236402 293519 299756 334278 341542 4433656 4756383 6733885 6569615 1213804 1239413 323997 286853 305363 305285 355406 345544 340238 341771 230895 232679 733912 694335 1579851 1549237 479938 474357 698212 701055 883074 865812 922342 922379 962361 981372 947932 1053265 2244097 2351481 1430732 1145707 767341 755762 925099 916980 962979 983481 1007613 1011870 1124695 1130747 5168076 5393156 39.75 70.6 1
10:12:02 2024-01-24 704883 700438 219806 216231 356458 365631 387849 383099 238353 237099 293242 299792 334269 339574 4430205 4756383 6725201 6574852 1212669 1237893 322751 286754 304577 309330 355927 345581 338699 341531 230329 232026 732503 696822 1622499 1544397 480961 475364 700728 705049 881938 862028 920993 925002 960210 978992 947223 1051028 2234838 2355683 1417039 1148976 765157 756735 926414 915375 962075 982092 1007613 1016042 1125264 1129875 5126422 5400028 39.75 70.6 1
10:12:03 2024-01-24 703160 699211 219605 214932 356231 365005 387813 384248 237950 236307 292902 300266 333942 340092 4433476 4754687 6733885 6565202 1203684 1235898 322000 286647 304470 305558 355940 345825 338699 340488 229936 232026 733912 696320 1632259 1544397 481030 474357 700728 704549 882448 861418 922067 925002 959531 973715 948641 1053465 2241183 2354014 1418995 1147340 766519 756213 926414 915719 962075 980455 1007613 1015281 1123668 1129041 5142152 5391907 39.75 70.6 1
10:12:04 2024-01-24 701952 699211 219605 214932 356137 365115 387921 386371 238091 236142 295701 299968 333638 339538 4417980 4748023 6714720 6569892 1213686 1240293 323997 286043 302692 305251 354339 345544 339724 340775 230329 233007 733912 694825 1578219 1544397 479598 474021 697223 700747 880574 865812 920993 919729 960247 980448 945882 1050178 2241183 2347314 1438557 1144077 767341 756361 922476 916023 962979 982092 1004636 1010390 1128316 1134378 5178825 5395763 39.75 70.6 1
10:12:05 2024-01-24 702919 700204 218991 214186 356601 365115 387015 384424 238424 236472 297856 300478 333674 339317 4430205 4738342 6752021 6593333 1206003 1235898 323997 286620 305042 305534 354921 345861 340238 340738 230850 232679 735322 698313 1571571 1540017 478505 474357 698743 701055 881938 867041 922067 921071 961607 980679 944469 1050243 2231664 2349814 1415079 1144077 767341 756361 922439 917021 964381 984595 1006793 1012544 1125264 1130565 5193663 5383777 39.75 70.6 1
10:12:06 2024-01-24 702260 698241 218874 216236 357640 365115 387267 381833 238424 236296 295491 300809 333674 339611 4430205 4758185 6738544 6588907 1211198 1236662 323997 286665 305363 306200 354055 345544 340273 340775 230294 232679 735322 695327 1589487 1540017 478505 474357 698743 701055 882448 867041 922342 920382 961954 982102 945845 1050862 2241183 2354014 1436601 1144077 768436 756004 924877 919558 968213 983372 1006868 1011757 1128426 1133805 5192899 5381082 39.75 70.6 1
10:12:07 2024-01-24 701152 698232 218803 216236 356601 365115 387596 380954 242352 235777 292491 301513 333942 340092 4430205 4747057 6723784 6593574 1207827 1238907 324453 286325 306343 305747 353277 345544 340752 340775 230329 232679 735322 697316 1583280 1537834 477151 472654 699239 700061 883074 867041 922342 919729 961643 983490 946552 1049969 2235098 2354014 1415079 1149720 771221 758851 922237 918325 967732 983372 1006868 1010241 1128426 1133951 5199072 5383777 39.75 70.6 1
10:12:08 2024-01-24 701000 698277 218746 215035 357676 364341 387849 381833 242352 235777 292937 301513 333674 339611 4423892 4741902 6747215 6593610 1203082 1239413 323997 285914 304613 305916 352218 345300 340513 340739 230688 232679 735322 698313 1571826 1543300 479258 474357 699239 701055 883074 867041 922342 921071 963364 982102 944469 1047968 2240357 2359603 1415079 1147340 769533 757844 923666 918325 967561 983336 1004636 1010390 1126325 1134414 5193013 5385191 39.75 70.6 1
10:12:09 2024-01-24 701249 699287 218686 214682 357676 364857 387575 381489 242387 235812 297966 301760 333907 340092 4423892 4737732 6723821 6593574 1207728 1240710 323997 286795 304114 305499 353241 344534 340788 340775 230850 232679 739550 696818 1594646 1537834 477827 474357 699735 700024 883074 867041 921030 919693 962325 983490 948861 1053185 2240357 2360701 1424864 1150614 771734 759467 919570 917673 968530 983481 1001708 1011757 1127994 1133951 5199072 5376101 39.75 70.6 1
10:12:10 2024-01-24 700995 694241 217702 215065 356029 364084 387303 383014 242387 234688 293527 300985 332940 340370 4423892 4708556 6742696 6588907 1199097 1238577 323050 286222 304613 306514 353807 347724 338390 340224 231047 232026 734888 696320 1595860 1535150 479258 476340 697223 701055 885619 866426 916978 920942 969246 986093 946055 1042934 2235444 2353934 1415083 1155550 771734 755288 919607 921035 970283 979250 998213 1013315 1133679 1141939 5216750 5385467 39.75 70.6 1
10:12:11 2024-01-24 707669 694313 219062 214736 354392 365115 387993 382668 238424 235777 293904 298084 334445 340575 4423892 4673750 6733370 6574852 1200847 1240673 322751 286785 304327 306744 354304 346668 336662 342843 230329 232026 730718 694335 1574255 1535150 478578 476037 694723 701055 889039 867634 915435 922947 971311 986276 944822 1047451 2232167 2344820 1413126 1156665 770633 753003 923781 924965 968530 973705 1000317 1015281 1137199 1136500 5224348 5389310 39.75 70.6 1
10:12:12 2024-01-24 709994 694313 218874 214886 355494 364734 387921 385007 238424 235777 293527 299024 334984 337548 4423892 4683023 6743475 6574843 1198296 1235898 324453 286790 303651 306816 354339 347196 338189 342843 229578 231314 735765 697038 1604326 1530797 478542 476375 695417 702591 892531 865701 914219 922305 972692 986937 942316 1046703 2229016 2342261 1384373 1163280 773380 751324 921131 926204 971321 975757 999711 1015319 1142621 1138180 5243106 5395108 39.75 70.6 1
10:12:14 2024-01-24 711734 694313 218874 214736 355994 364990 386686 380990 242317 235085 292973 299652 334410 336522 4423892 4715962 6796392 6584231 1188863 1238907 323947 286106 304114 305534 353772 346387 339450 341807 229971 231866 726549 699712 1573237 1528569 478484 478065 695454 703011 888732 863789 916940 924928 971311 983490 938066 1044947 2229206 2342261 1382454 1166948 773390 753960 922476 924965 967156 975757 999711 1016840 1140463 1137313 5239288 5385467 39.75 70.6 1
10:12:15 2024-01-24 706998 694268 218346 215108 355494 365115 385527 385280 242048 235085 294871 299897 333942 339611 4423892 4735290 6807973 6584231 1187127 1235898 324663 286114 304114 308320 353241 346632 338699 341531 230329 233956 730419 702323 1598118 1525308 478143 477726 695454 704275 888732 865167 916978 924345 969352 983490 939637 1044774 2225826 2343721 1372859 1165990 773380 754218 922476 922342 967156 973002 1000423 1016840 1139619 1133222 5239288 5390986 39.75 70.6 1
10:12:16 2024-01-24 706093 694277 218346 215074 355494 365115 385527 383241 242423 235085 293527 299478 333942 339370 4420840 4738657 6816910 6584231 1183740 1238907 323947 285240 304114 305464 352218 346096 339199 341555 230439 233992 733741 703713 1593516 1524223 478484 477050 695949 703048 888226 862065 915435 926241 966540 983490 938066 1047869 2228993 2344820 1376697 1165990 772280 754686 922476 922342 967156 975067 1000423 1019742 1137126 1135557 5227941 5379938 39.75 70.6 1
10:12:17 2024-01-24 707126 694277 218346 215070 355494 365115 385220 384163 242387 235015 293420 299443 333942 339370 4420840 4736115 6817299 6579535 1183778 1235898 323947 284991 305041 306852 355889 346523 338592 341663 230941 233335 733912 703713 1571363 1525308 477790 474929 695252 704048 890666 862028 916325 924345 968373 983381 938066 1047841 2228754 2348147 1347269 1165990 772280 755149 923703 922342 967156 974378 1000248 1020507 1137162 1134860 5211072 5385467 39.75 70.6 1
10:12:18 2024-01-24 706088 694241 218346 215104 354996 365115 385256 384157 242218 235050 293904 299478 333942 339611 4423892 4744556 6826624 6584209 1185315 1240159 327210 285191 307397 306663 355387 346523 339545 341663 230905 233335 732503 704719 1573535 1524821 478143 476646 694232 704048 888410 864585 918095 925002 969425 983490 939435 1047555 2228865 2344820 1409214 1168645 773380 755149 924442 922342 967156 975757 1001137 1019780 1139619 1134860 5231679 5385467 39.75 70.6 1
10:12:19 2024-01-24 707933 694241 218350 215139 356029 365115 385527 383588 242387 235120 293456 299897 333942 339611 4423892 4736115 6817299 6593608 1185395 1239376 326749 285218 305364 305856 355638 347013 338699 341771 231047 232027 731477 704339 1584656 1521578 477827 474929 695744 705049 889705 863360 912952 923492 968447 983490 939435 1047841 2222029 2348147 1372859 1168608 772280 754753 923703 924309 967156 974378 1000211 1019780 1138811 1134860 5185456 5385467 39.75 70.6 1
10:12:20 2024-01-24 708414 694268 219062 216846 355494 365631 387575 385617 238424 235085 293716 298708 334480 339130 4423892 4744556 6838982 6564827 1187165 1238427 324839 285971 305400 304048 356547 347724 337679 342843 230439 233663 731094 701709 1625713 1530797 482673 475701 693251 706111 888138 857052 915622 930278 966540 973606 940842 1054137 2241183 2326432 1426820 1159372 766814 753539 929020 922342 959310 976964 1007613 1019780 1133873 1130747 5158697 5393194 39.75 70.6 1
10:12:21 2024-01-24 706891 694268 219062 214220 357999 364187 386414 386097 238091 236507 298104 300845 334480 337548 4421164 4811722 6809395 6574255 1193869 1239413 324911 285276 306262 304542 356898 346486 340752 340188 231083 232843 729684 706363 1620797 1535655 479938 475701 698743 707186 883193 859554 923693 928886 963043 973715 944896 1054174 2238001 2354014 1417039 1156665 768436 756808 928361 916980 962758 979286 1009769 1016840 1127724 1130747 5130561 5381628 39.75 70.6 1
10:12:22 2024-01-24 701272 694241 219394 214886 356601 363570 387921 385617 238257 235812 293420 299968 333440 339246 4427440 4748550 6725407 6579271 1213686 1241175 322728 286848 303579 304542 356476 346106 339414 341735 231122 233007 733912 694335 1596209 1549237 481303 475364 699202 703048 883322 864585 920955 925002 964445 982065 950025 1051441 2244370 2354018 1424864 1145707 766701 756698 926414 916294 965749 984873 1009769 1013763 1125264 1133951 5139940 5383777 39.75 70.6 1
10:12:23 2024-01-24 704303 694241 219714 214186 356565 365115 387921 384932 238424 236507 293115 299933 334163 339317 4430693 4735616 6753235 6598293 1207728 1239413 324453 286114 305006 304542 355638 346668 340202 340739 231047 233007 736731 699831 1575476 1537333 478505 476268 700728 703249 885583 866426 919609 922379 967184 988020 948605 1044886 2233510 2369921 1370940 1153376 773931 757842 919826 919385 973393 983481 1003281 1016363 1133679 1136500 5211072 5374399 39.75 70.6 1
10:12:24 2024-01-24 700961 694313 218686 215143 357376 364084 387813 383205 242423 234806 295512 301157 334163 341506 4424223 4674993 6743349 6588947 1198296 1235898 323444 286781 304934 304577 354304 348216 337643 342289 230688 232679 736278 696320 1586236 1536241 480195 477050 697223 701055 889705 867041 915435 922379 970075 984882 946240 1043993 2221992 2342261 1415083 1156665 772837 754218 921131 924965 970594 979214 1000148 1015244 1138811 1139790 5220477 5383777 39.75 70.6 1
10:12:25 2024-01-24 709480 697978 219018 215039 355201 365246 387704 385005 239061 236296 293761 297944 334843 338911 4427322 4710840 6786686 6574852 1195689 1239413 324911 286517 304078 305464 356628 346632 338735 342843 229578 231993 737194 698313 1581216 1530797 478129 477050 693178 701055 888043 865812 914743 925002 972174 982692 940805 1044812 2228993 2341078 1378616 1165990 773380 753077 922476 927525 968530 975067 1001137 1016803 1143704 1136464 5254346 5383777 39.75 70.6 1
10:12:26 2024-01-24 709289 697228 218777 214927 358573 367114 386506 384460 239428 235637 293725 299159 334269 337366 4421240 4725288 6826624 6584231 1179431 1235898 324694 285205 305257 305499 353206 346632 338699 341807 230785 232843 742912 703713 1577781 1525904 477077 474893 694723 703048 889400 864585 916978 925002 969388 984882 939398 1046301 2228831 2342261 1352919 1167653 773380 754218 922476 924118 967156 974378 1002289 1019016 1142082 1137167 5246779 5383861 39.75 70.6 1
10:12:27 2024-01-24 707775 699623 218781 215035 355312 365078 385384 384248 238739 234911 293569 299827 333942 339574 4424309 4745401 6841231 6574852 1178446 1235898 324911 285205 306478 304542 353241 347441 338664 341771 230850 233335 728633 707240 1569738 1521578 479938 477011 696730 705039 887810 859517 915435 928886 970762 981232 943554 1049369 2235098 2338941 1336396 1164331 769533 753683 927732 924965 964813 975757 1001708 1022693 1137126 1135557 5187527 5398282 39.75 70.6 1
10:12:28 2024-01-24 709836 698945 219569 214932 357048 366668 387668 385366 237889 236142 293832 298501 334653 339281 4417773 4756383 6791499 6556095 1184618 1238533 324682 285240 305293 305989 356512 346668 338153 342843 230501 233007 731094 701317 1652888 1530797 481987 475701 694232 706075 888138 860261 918287 930241 966540 973642 940805 1047634 2238005 2326395 1426820 1160985 766248 753683 929020 922342 959310 975757 1007613 1019742 1133800 1131054 5175942 5397474 39.75 70.6 1
10:12:29 2024-01-24 709284 699941 218886 214270 356565 364954 386686 383205 242127 237360 293120 299862 334913 337511 4427479 4796742 6801365 6565473 1191468 1235898 323390 285285 305400 304542 357386 345300 340788 341771 230329 231670 735765 703713 1567175 1530797 479938 475028 698212 704041 884327 860771 922999 928886 965813 980447 944896 1057183 2228385 2351481 1413126 1158314 768900 755629 927732 919471 963442 973705 1012653 1022003 1131638 1131090 5155598 5386330 39.75 70.6 1
10:12:30 2024-01-24 700353 697232 219062 215022 356565 364084 387123 385238 238424 236142 293420 300774 333437 340874 4427152 4802343 6789323 6574852 1192282 1239413 324694 285245 305544 307321 355370 346106 340824 340739 230785 231670 732108 705222 1569453 1534061 479938 476375 700231 705575 883101 860735 922999 928886 963080 973678 945568 1054100 2234565 2354014 1411170 1156665 768436 756771 927732 916943 963738 981223 1012643 1018866 1128463 1131201 5144266 5385467 39.75 70.6 1
10:12:31 2024-01-24 699244 694016 219811 216541 356279 364084 387303 384967 238655 236261 292937 299897 332869 339210 4430205 4793840 6770672 6565473 1194023 1238533 323709 285985 306478 304295 356249 346632 339688 340260 231768 232026 739550 702323 1591394 1537834 480961 476375 700728 706075 882448 859517 923438 928191 962361 979259 944506 1057183 2231701 2354014 1417039 1156665 769533 758851 930338 922253 965113 980601 1012615 1016654 1131151 1131201 5137233 5386330 39.75 70.6 1
10:12:32 2024-01-24 700231 697232 219368 215035 357090 363939 386686 385003 238424 236107 293626 299265 332905 339246 4427152 4792965 6772086 6574852 1194116 1239413 322681 285240 306442 304295 355406 346351 339688 339746 231804 233007 739550 703330 1601044 1538925 481081 477050 700728 705575 883074 859517 926330 928886 963043 973678 946240 1054100 2233213 2354092 1422907 1157201 771107 760670 930375 918325 964776 981296 1009619 1019234 1127662 1130711 5136907 5383777 39.75 70.6 1
10:12:33 2024-01-24 699679 698106 219842 215070 356029 364084 387885 385545 238424 235777 293626 299897 333440 339759 4430205 4767400 6757123 6555626 1206003 1239413 323014 287028 305042 304330 356476 346387 339688 341807 230329 232679 733912 696822 1604388 1547041 481081 476375 701225 704005 884442 863936 923656 926976 962325 981833 950025 1054100 2244926 2362318 1382454 1150614 768436 760670 929052 920012 964776 984031 1010489 1016803 1124695 1133805 5121182 5383815 39.75 70.6 1
10:12:34 2024-01-24 702134 694264 219745 214369 356373 365890 390224 384391 238424 236507 292973 300230 333907 340575 4423995 4752157 6729087 6565197 1203082 1238533 322525 287104 305544 304083 356476 346069 339688 342001 230850 232679 733912 696320 1605258 1546592 482399 476375 701225 704041 884327 863324 923928 925492 963080 981408 952999 1056337 2241205 2358168 1422907 1147302 768738 760009 927695 916943 965786 984873 1011919 1017665 1125264 1133951 5139940 5383777 39.75 70.6 1
10:12:35 2024-01-24 703957 694273 219745 214847 357389 365115 387993 384659 238091 237073 293626 300845 333977 339611 4423995 4747869 6719741 6565112 1213649 1238533 325091 286992 304078 305499 355370 345300 340752 341531 231047 231314 735322 696322 1582994 1546592 480961 475364 699239 702748 884612 867041 923693 923605 966177 985915 951642 1053830 2238532 2359844 1432689 1150614 770633 756735 922476 919421 968493 983481 1007575 1014912 1131601 1134860 5192260 5385467 39.75 70.6 1
10:12:36 2024-01-24 702215 698237 219710 214404 357676 365115 387885 381757 242352 236542 293115 301498 333907 339611 4420840 4738342 6743349 6583954 1207737 1238533 324453 286204 304506 306174 353772 345544 340788 341254 231047 233007 735322 696320 1598994 1538426 478270 476375 701225 701055 886387 870632 924589 922947 965740 989071 951642 1052248 2238625 2359419 1352919 1151736 774207 761095 919826 918280 972147 983481 1005318 1010883 1132875 1136500 5207351 5365020 39.75 70.6 1
10:12:37 2024-01-24 699688 694277 218145 215074 357640 364599 387267 384932 242493 235050 292831 301513 332905 339611 4420840 4729019 6752021 6584086 1197351 1238533 323505 286790 305257 304577 354339 348216 338735 340775 231407 232679 736278 696822 1590937 1535150 479938 479763 699921 703601 889289 866967 919598 922269 968557 990203 948936 1043993 2235209 2359027 1415083 1155019 773931 755687 921785 923293 970594 981363 998287 1012322 1133873 1142284 5216750 5368440 39.75 70.6 1
10:12:38 2024-01-24 704023 694277 219013 215070 354428 364599 387957 383205 238424 235777 295124 299393 333942 341095 4414540 4648195 6733370 6565197 1198522 1235898 323505 286553 304327 304577 354304 347687 337371 342555 230329 232026 735322 694335 1571045 1538983 480504 477653 697435 700944 890628 868853 920145 922232 972692 986974 946240 1046377 2238532 2342261 1415083 1156665 773041 755288 921131 924965 971321 979214 998287 1015281 1137162 1139827 5220477 5383777 39.75 70.6 1
10:12:39 2024-01-24 710305 694268 219026 214702 354392 364116 387921 383265 238424 235777 293527 297736 334714 339334 4417773 4664478 6724283 6565112 1196584 1235898 324453 287086 303651 304577 353277 346632 338426 342843 228936 233299 735765 698826 1580436 1534607 478395 477050 695949 701671 893203 866967 914368 922379 972211 985860 944896 1044774 2229105 2342054 1382454 1161022 773380 752083 921785 927226 970594 975757 1001137 1016766 1139713 1138144 5239288 5379938 39.75 70.6 1
10:12:41 2024-01-24 712328 694277 219026 215070 356029 365246 387885 382060 242147 235777 293420 301041 334948 336998 4420840 4697470 6770672 6574575 1193095 1235898 322004 286790 303651 305499 354020 346340 339199 342145 229688 233992 728275 698313 1594482 1533515 478802 477726 695454 701055 891635 865812 914093 926241 972174 982620 942885 1047338 2233510 2342446 1411170 1164331 774207 752083 922476 926111 970631 973597 1001137 1016766 1143704 1138180 5244947 5379938 39.75 70.6 1
10:12:42 2024-01-24 711313 694232 219062 215070 356279 364698 387267 382060 242182 235085 293733 298638 334948 337548 4414540 4704149 6779997 6555797 1192269 1235898 322974 286705 304326 308588 356645 346486 338557 342699 229829 233992 737194 701280 1589625 1530247 478505 474893 694723 701746 893166 867041 914368 925002 974316 988801 940842 1046339 2225835 2341462 1411170 1165160 774483 752965 922476 927884 968530 975757 1001137 1016803 1144634 1138180 5250595 5385467 39.75 70.6 1
10:12:43 2024-01-24 710769 694304 218838 215104 356338 364954 386378 381792 242352 235777 293868 299426 334176 337236 4414622 4715962 6796392 6579258 1189607 1237145 326676 286504 306121 306318 355926 346486 339545 342375 230187 234322 734769 701209 1578337 1526461 479666 478404 695707 703048 891004 866426 918137 924837 972248 982620 940842 1044274 2225826 2340600 1384373 1165990 774207 753683 924442 926147 968530 975757 1001137 1019016 1142979 1136500 5244947 5376101 39.75 70.6 1
10:12:44 2024-01-24 708001 694241 218686 215104 355494 365631 385527 381792 242423 235085 292782 299933 333942 337548 4420840 4726830 6784490 6583361 1187089 1237182 326749 285971 304470 306744 355889 346486 339307 341807 230365 232027 742568 702323 1598052 1525904 477754 474929 695252 704437 890717 865812 918058 925002 970798 982354 939435 1047831 2226071 2344820 1380535 1165990 773931 754218 922476 926147 968530 975757 1001851 1019016 1145940 1135698 5239288 5377792 39.75 70.6 1
10:12:45 2024-01-24 707272 697219 218651 215070 357804 365115 385527 382060 242387 235085 293832 298638 333977 338338 4411678 4729385 6820588 6584244 1179431 1238945 326228 285098 308054 304542 354921 346668 338699 342325 230798 233335 733912 703713 1580992 1520498 479852 479423 697223 704005 889705 862065 915435 926184 970798 984882 940842 1049430 2233510 2344820 1320903 1168608 771734 755288 925757 924965 967843 975757 1004362 1022881 1138811 1136500 5188554 5383777 39.75 70.6 1
10:12:46 2024-01-24 705286 693980 218350 215139 355490 365115 386106 384427 242233 235050 293868 299443 333674 339370 4417689 4726105 6828153 6569539 1175255 1235898 324911 286114 306514 309366 356628 347578 338664 341771 230329 233335 733912 705856 1611211 1521578 481303 476340 696730 705611 891635 859554 920197 930278 972211 983490 943554 1052514 2238390 2331865 1341619 1162675 769533 753539 928361 926204 964127 973633 1004636 1020155 1137162 1133259 5185570 5385467 39.75 70.6 1
10:12:47 2024-01-24 709983 694237 219750 215070 354454 364187 387885 385003 238257 236177 293868 298780 334445 338577 4405174 4768238 6795796 6556095 1185470 1235898 324466 286410 305544 304577 356512 346632 338189 342627 230572 231670 731094 702710 1593083 1530797 481987 475701 695252 704041 884209 862101 918265 930938 966577 973642 942885 1053913 2237728 2329734 1411240 1159372 766794 754686 930998 922342 962075 973669 1011931 1022843 1135480 1130747 5164044 5393156 39.75 70.6 1
10:12:48 2024-01-24 705263 697808 219062 214702 357707 364734 386722 383277 238424 236342 298104 299968 334737 338009 4430487 4797865 6809730 6565473 1195689 1239413 323912 285276 305580 306276 354730 345435 341544 341807 230365 231993 731477 704719 1605164 1530797 479938 475701 699239 705039 885615 860771 922190 930278 965813 979259 943800 1053764 2241183 2335626 1426820 1158474 770786 756361 928361 922342 963016 973742 1010980 1022843 1134484 1129607 5154638 5376101 39.75 70.6 1
10:12:49 2024-01-24 703256 694205 219097 215074 357676 363889 386686 384121 238951 236261 295153 301935 336983 338468 4421286 4801564 6779997 6565473 1193131 1235898 324911 285240 305580 304577 354375 344534 341304 341807 230045 231670 731477 704719 1573705 1532930 479938 474259 698743 706111 884954 860808 923693 930667 965813 979295 944469 1057183 2241183 2338941 1418995 1158314 767341 756361 927732 922342 963016 973705 1012456 1022843 1132197 1129041 5154638 5376101 39.75 70.6 1
10:12:50 2024-01-24 703215 696514 219026 214890 357711 366003 386434 385023 238784 236367 292866 301653 333801 337366 4424223 4794446 6794504 6555716 1194023 1235898 323912 285240 306226 304542 354375 346423 340788 340224 231083 231314 732906 705726 1591462 1530797 480961 474893 701225 706075 884327 860162 923693 928923 963080 979259 944506 1053764 2231664 2350679 1417039 1158474 769533 756200 929020 921035 963016 979250 1010980 1019742 1131270 1128772 5154638 5372269 39.75 70.6 1
10:12:51 2024-01-24 700164 698642 219499 214932 357390 365362 385962 384284 238389 235672 293939 301583 333834 339982 4414540 4804862 6789323 6570163 1190511 1235898 323390 285245 305544 304542 354375 345337 340788 341567 230081 231670 730048 703713 1584824 1534023 479938 473926 698743 705575 884447 860808 923693 930667 965138 980715 945568 1058729 2233250 2350679 1418995 1156665 769533 757435 929020 921688 963016 979250 1013898 1021235 1131270 1129077 5160357 5382844 39.75 70.6 1
10:12:52 2024-01-24 701456 699996 219267 214966 356458 363939 386234 384824 238107 235672 293583 301089 332940 339611 4417980 4792965 6772162 6565473 1193743 1239413 323997 285312 306514 305881 355156 346705 339724 340260 231804 232679 732108 702323 1577666 1538925 481303 474893 701225 706148 882802 861418 925670 930278 963080 979770 946589 1059560 2231664 2352419 1386292 1159335 768900 756808 929020 919471 962979 979286 1013177 1021235 1131270 1130711 5156914 5388055 39.75 70.6 1
10:12:53 2024-01-24 699898 698221 219605 214988 356458 364773 386542 384967 242147 235812 293725 300983 335832 338258 4423892 4802343 6779997 6570163 1190586 1235898 323912 285245 305580 304577 354872 345337 341340 341531 230439 231705 728275 705222 1578696 1532930 480961 474701 700231 706148 884954 860808 923693 931327 965813 981408 945882 1053839 2251856 2344820 1418995 1159335 768436 755629 929020 922342 965786 979286 1013935 1021964 1136516 1132769 5178839 5382481 39.75 70.6 1
10:12:54 2024-01-24 701152 699216 219227 215031 357711 365115 385599 385003 238813 236402 293939 302431 333674 339611 4423892 4799177 6807973 6556113 1188074 1235898 322939 286150 304755 304612 356298 346387 339795 342843 230329 232062 735322 702710 1574768 1530797 479938 474357 696236 704041 889857 863972 919646 928960 969352 979843 944225 1058729 2241183 2334422 1332600 1159372 767341 755824 930338 923568 962297 979286 1013263 1022468 1137599 1130565 5150528 5386330 39.75 70.6 1
10:12:55 2024-01-24 703256 696250 219062 215100 358504 364698 386650 384391 238424 235847 292527 302536 333977 338614 4414540 4789931 6798648 6551419 1189769 1235898 324730 285280 305544 304577 356476 345581 339724 342843 230329 232027 728275 703212 1575658 1530797 479938 475364 697223 704576 888138 862101 921030 930278 968703 973715 944896 1058729 2234565 2335626 1418995 1159335 767913 756361 927704 924884 966836 981259 1016273 1022656 1137710 1132003 5155826 5376101 39.75 70.6 1
10:12:56 2024-01-24 701924 696966 219026 214996 357424 365115 386142 383170 242233 235777 292732 301795 332975 337584 4414540 4797977 6807973 6556113 1190618 1235898 323651 286119 305544 304612 355963 345057 340273 342843 229971 231705 735765 703330 1591661 1530797 479938 474357 697223 705039 887507 862028 919415 928960 966613 973751 945568 1053839 2231664 2341190 1417039 1158511 768900 756250 929676 926280 966186 980601 1013376 1022581 1136404 1131201 5150958 5383777 39.75 70.6 1
10:12:57 2024-01-24 702162 694201 219062 214932 360038 365115 386142 384121 238424 235847 293115 301795 333709 338614 4414540 4799177 6798648 6546747 1188074 1235898 323689 286114 305544 304612 356547 346668 338735 342843 230168 231705 735322 701820 1583200 1530797 481118 475364 696730 704041 889852 863972 919523 928923 969425 973751 944225 1057183 2241183 2334422 1366009 1162451 768900 756382 931700 924965 964090 980601 1013099 1024304 1135516 1133149 5156674 5385467 39.75 70.6 1
10:12:58 2024-01-24 706262 698721 219062 214732 358250 364151 385563 383277 242147 235812 292768 301795 334445 337584 4420840 4786531 6798648 6550932 1190516 1235898 323947 286003 305544 304577 354375 345581 340788 342361 230168 232062 742019 704339 1570870 1530797 480961 475364 699239 705039 885619 862028 920723 930938 966540 982102 944469 1061393 2248129 2343002 1361497 1161622 769018 757807 930375 926206 962942 979250 1010943 1020118 1140140 1130674 5155826 5383777 39.75 70.6 1
10:12:59 2024-01-24 704256 697232 219062 215031 357880 366149 386686 383277 238424 235777 292937 301405 333942 338301 4417689 4797977 6798648 6546716 1190618 1235898 323132 286119 305508 304542 356440 345544 339450 342519 230132 231993 737194 702323 1595928 1530797 479680 475364 697223 704005 888138 862028 921456 930241 968410 979807 947706 1060737 2234838 2339676 1352579 1161622 768900 756361 929020 924309 962979 981259 1013586 1022693 1135443 1130674 5162009 5383777 39.75 70.6 1
10:13:00 2024-01-24 703162 697232 219066 215035 358755 366149 386378 384391 238424 236107 293115 302643 333907 338062 4420840 4789931 6826427 6560791 1190618 1235898 323947 285276 305974 305251 355143 345544 341821 342325 230688 231993 734336 704339 1584333 1530797 479938 475701 699239 706075 885583 862028 924659 932930 966963 981920 946203 1060128 2238532 2354599 1418995 1159140 769533 756164 930338 924309 964813 979250 1010980 1025086 1134055 1129875 5155939 5374399 39.75 70.6 1
10:13:01 2024-01-24 700963 696775 219062 215070 357857 364084 386686 384391 238424 235777 293384 301760 332905 339611 4417773 4804862 6789323 6565473 1191468 1238533 324630 285276 305759 304577 355406 345020 340752 341771 230329 231670 736219 703713 1567881 1530797 481569 475701 699239 708065 886425 862672 924716 930094 967833 981305 946166 1055944 2239871 2349814 1417039 1160514 772214 757973 929020 922342 962979 981259 1010943 1021964 1132875 1129041 5152590 5376101 39.75 70.6 1
10:13:02 2024-01-24 700502 697232 219026 215035 357640 364599 386106 384391 238424 235812 293527 301795 332905 340092 4414540 4802588 6798648 6565112 1191468 1239413 323912 285276 305544 304577 354836 345057 341544 341771 230365 232027 740569 705350 1565968 1534023 481569 476265 699921 707058 885652 862709 923582 932930 967760 981652 946240 1059485 2234875 2357980 1418995 1159140 770633 756771 930338 922342 962979 979250 1010980 1021235 1131564 1129077 5137233 5376101 39.75 70.6 1
10:13:03 2024-01-24 700502 694205 219097 215035 357090 363791 386686 385003 238424 235777 293384 300456 332905 340853 4417773 4792965 6781802 6565473 1194111 1239413 324368 285276 306478 304577 355121 346106 340752 340775 231768 231636 729684 706363 1567407 1538983 482949 477726 701225 707504 884844 864552 928808 930902 963080 981408 949351 1055192 2234801 2354087 1420951 1159966 770554 758952 930338 919656 962979 981399 1012456 1021964 1131270 1130747 5126158 5376101 39.75 70.6 1
10:13:04 2024-01-24 699009 697228 219062 215022 356601 364084 387575 385545 238424 236177 294296 300809 333440 340273 4417689 4783586 6761346 6555526 1199847 1238533 323014 286351 306478 304295 356213 346668 339712 341519 231518 232572 733093 700334 1571143 1542808 482673 477050 703220 707561 885583 866426 923475 928923 967552 984882 952764 1057183 2245150 2360701 1428776 1152556 768984 761214 930338 919693 965786 984873 1011931 1021235 1128810 1133951 5111616 5376101 39.75 70.6 1
10:13:05 2024-01-24 701272 694241 219736 215035 357090 365115 388029 385545 238424 236507 293420 299510 333942 339210 4414540 4742858 6723746 6565473 1197844 1239413 323732 286553 306442 306780 356262 346340 340226 342663 231265 232480 738576 698313 1577235 1546105 483988 477050 701225 705075 885619 867634 924867 928191 965129 983490 954358 1052227 2244370 2354018 1417039 1147340 770631 758989 927732 919656 967843 982683 1011931 1016803 1126325 1137167 5137890 5379938 39.75 70.6 1
10:13:06 2024-01-24 703967 694349 219745 214404 357676 365631 390260 382668 238424 236542 293527 300809 333977 339611 4417689 4745401 6705394 6555526 1213686 1240710 324730 286817 304326 306353 355535 345435 340645 341663 231265 233335 732503 695822 1583607 1545494 481303 475701 701115 703048 885583 868890 924136 925002 967552 982584 952801 1054137 2244658 2354014 1432689 1147340 768436 756735 927073 922342 968530 982683 1010489 1015281 1130760 1134860 5166910 5379938 39.75 70.6 1
10:13:08 2024-01-24 702963 694304 219710 214374 358239 365115 390224 382096 238424 236542 292973 299580 333674 339611 4411475 4737732 6705394 6574662 1212108 1242057 324284 286410 304434 306318 356934 345399 340609 341591 230905 233335 737841 695327 1628558 1543906 479510 476375 701225 701055 885622 871982 924867 922379 965813 982728 950099 1049909 2238279 2357354 1378075 1149245 771734 758989 922476 919656 970631 984177 1009493 1012322 1130431 1133259 5182855 5366736 39.75 70.6 1
10:13:09 2024-01-24 701461 694304 219026 214208 357676 365115 387849 381792 238424 236542 292527 300880 333674 339611 4411475 4728556 6716185 6583796 1207653 1237182 324309 286374 304470 306283 356665 345544 340824 341290 230885 233007 733912 696822 1594568 1540017 479258 475701 701189 701055 884447 868044 923693 922379 965813 982390 950062 1052600 2241183 2357354 1416998 1147340 770633 756771 926414 921416 968530 982611 1007613 1013763 1132875 1134860 5173449 5374399 39.75 70.6 1
10:13:10 2024-01-24 699963 694277 219403 214741 358526 365115 387921 381489 241978 236342 298178 301230 333674 339611 4411678 4715292 6753861 6593663 1204206 1238945 324609 286517 305508 305464 352218 346668 341017 341387 231047 233171 732108 698313 1593083 1538983 479510 477755 701225 704048 888138 868890 922152 922379 966577 990456 952124 1046072 2235098 2369921 1382454 1151736 776693 760100 921131 921688 974980 984873 1006104 1015319 1134484 1138180 5204521 5370566 39.75 70.6 1
10:13:11 2024-01-24 701267 694011 218686 216108 356556 364599 387957 383312 242387 234688 293939 301055 333942 338258 4414540 4702436 6743744 6584230 1199060 1238533 323997 286857 307686 305499 357133 348710 339724 341843 231804 232971 726549 696320 1607768 1537834 479938 477792 701225 703009 888410 867041 923693 925002 966577 991892 952124 1050862 2238279 2371617 1378616 1153376 774483 760745 922439 923568 974980 982611 1004673 1016004 1134484 1139863 5207351 5366736 39.75 70.6 1
10:13:12 2024-01-24 699280 694313 218686 215143 357345 365115 387957 383277 237954 235050 293456 301760 333942 341153 4411526 4671355 6753377 6574843 1199097 1239302 322656 287028 305042 305499 355406 349452 338699 342325 231576 233007 737668 696320 1604591 1537834 480961 477828 701225 704549 888410 869507 919410 925002 968666 991192 950062 1047831 2228422 2362913 1341619 1155842 776160 760100 922476 922342 974980 984873 1002897 1016803 1133035 1142284 5213027 5366736 39.75 70.6 1
10:13:13 2024-01-24 700273 697522 218380 215173 356556 364599 387957 383277 239396 235050 294516 301230 333696 340874 4421062 4661662 6733370 6565473 1198017 1235898 323997 287181 307248 305499 356898 348710 338189 342843 231083 232679 735834 695327 1596825 1537834 480961 477792 700728 704048 886517 869507 920993 925002 966613 990363 948641 1047085 2235098 2363024 1317136 1155019 774483 758415 922439 922253 974943 984177 1000959 1015319 1133035 1142284 5213027 5368440 39.75 70.6 1
10:13:14 2024-01-24 701267 694237 218721 215773 356561 364599 387668 386097 239322 234806 293939 299510 333568 341300 4405681 4655325 6743744 6574843 1198296 1235898 323050 287064 304613 305499 354872 348216 338426 342843 230895 232679 738140 695327 1570039 1535150 479938 476745 697223 703048 892267 868695 916961 925002 973626 988324 947260 1044854 2228149 2351481 1418995 1155842 773931 755629 922476 924309 971321 982092 1002565 1015319 1135516 1144712 5205591 5368440 39.75 70.6 1
10:13:15 2024-01-24 705359 699863 219499 214932 357559 366040 390115 383134 238071 236037 294659 298778 333801 340464 4414540 4646776 6742696 6574852 1197161 1235898 323086 287028 304613 305285 355121 347441 337643 342843 230688 233007 733912 694335 1581628 1535150 479938 475969 697223 703048 891973 868695 918058 922379 973626 988324 947223 1044854 2235098 2348147 1418995 1156665 772830 756361 922476 924965 972702 983481 1001137 1016803 1137162 1142323 5205591 5381082 39.75 70.6 1
10:13:16 2024-01-24 707272 700438 219499 215001 355348 366149 390079 383134 239428 236201 294766 300453 334688 340612 4398872 4676371 6752972 6570163 1197426 1235898 323769 287153 304613 305961 354304 346106 338153 342843 230339 231314 748515 694335 1569354 1535150 479938 475598 696730 702549 893534 869507 915435 922379 973626 988324 944506 1044849 2239709 2348147 1417039 1155842 772913 755687 922476 924884 972147 982092 1002289 1016803 1137162 1142323 5222931 5390555 39.75 70.6 1
10:13:17 2024-01-24 708327 699937 219258 215005 355887 367188 387813 383099 238424 235777 293868 298780 335019 339077 4405188 4667086 6761346 6565478 1194022 1235898 324453 287001 304577 305534 357133 346705 338699 342843 229614 231670 730048 696320 1577285 1530797 479938 476304 696236 703048 891305 868044 915435 926317 975007 991192 946240 1049364 2226914 2341078 1415083 1161848 774483 754686 922476 927487 972147 979250 1003208 1019742 1143824 1141976 5246505 5389768 39.75 70.6 1
10:13:18 2024-01-24 711309 699216 219227 215001 356565 365282 387957 382632 242352 236296 293590 299933 334948 337273 4398834 4728943 6807973 6574843 1188863 1235898 326676 286589 304577 306910 353843 347196 339485 342602 230329 232062 734769 699712 1574485 1525904 479258 476340 696236 704048 892267 867041 916961 926184 975007 982728 943554 1047939 2231650 2344820 1380535 1165990 774483 754218 925099 928228 968566 973633 1003171 1022041 1145957 1141976 5244853 5382481 39.75 70.6 1
10:13:19 2024-01-24 710531 693971 218686 215091 356315 367151 386542 381757 242387 235777 293779 299933 334339 337309 4405188 4715962 6784490 6565478 1194875 1235898 322004 286589 304363 305961 355143 346705 338735 342843 229971 231705 738624 696322 1576079 1530797 479598 475969 695744 702549 893534 867041 915435 924345 975007 988360 944896 1047831 2230338 2341190 1415083 1161848 773943 753150 922476 928886 974011 979834 1003847 1019630 1145791 1139717 5240961 5379938 39.75 70.6 1
10:13:20 2024-01-24 710437 697076 219263 215104 358582 365282 387993 382668 239428 235812 293939 299406 335019 337273 4402109 4736407 6798648 6574852 1188863 1235898 326445 286226 304506 306209 354339 346705 340273 342843 230006 232096 739119 699712 1572671 1526461 478826 476340 696236 704048 892267 867041 916753 926221 975007 982764 943554 1049364 2222029 2344820 1384373 1165990 773943 753960 927661 930240 972397 978521 1005154 1021160 1146956 1142823 5248694 5377232 39.75 70.6 1
10:13:21 2024-01-24 710109 694277 218646 215104 356601 366668 386722 382131 242253 235612 293662 299933 333942 337548 4405188 4715962 6775171 6560227 1188863 1235898 323983 285276 304363 306744 354113 346668 339999 342602 229971 232096 728618 700314 1586612 1525904 478578 476376 696236 704048 893649 867041 916924 926221 975007 988360 943554 1049364 2228754 2343721 1351036 1169110 777272 755067 927695 928850 971974 978448 1005393 1021048 1146956 1139790 5240961 5379938 39.75 70.6 1
10:13:22 2024-01-24 709018 699216 219031 215074 358038 366149 387231 382060 242423 235578 293939 299933 334445 337511 4411791 4715406 6820739 6565473 1177882 1234985 324586 285240 306514 305464 353772 347687 339724 342807 231469 231831 733912 706735 1573918 1521578 480961 477755 698212 707651 893534 862065 918265 931599 975007 986974 944896 1047597 2241679 2350404 1313366 1169318 776337 756361 930375 929112 970320 980601 1007263 1024594 1142082 1141093 5182855 5383777 39.75 70.6 1
10:13:23 2024-01-24 707628 697237 219368 216039 355994 366149 387231 385617 242692 235742 293779 299862 334410 339611 4414622 4726830 6807973 6569734 1177882 1239413 324911 285240 306550 305464 354042 347724 338699 342566 231047 233335 733912 706363 1563664 1521578 481303 477755 698707 706111 889375 863287 918058 931599 975007 982656 947706 1053717 2244658 2345089 1341619 1168448 773356 756324 930375 928813 968530 973669 1008232 1025467 1140799 1138948 5182855 5374399 39.75 70.6 1
10:13:24 2024-01-24 708401 697232 219026 215742 358075 366149 386686 385545 239093 235050 293904 299862 334445 339334 4405363 4726830 6801252 6537337 1175367 1235898 324428 286114 306550 304295 354339 348216 338664 342566 231047 231314 733912 705726 1569169 1521578 482673 477755 697223 707651 892267 861991 918715 934260 976851 986886 946166 1053929 2241723 2342054 1295201 1165774 771660 755288 930338 926184 966836 973633 1007300 1024594 1140874 1139790 5173449 5374399 39.75 70.6 1
10:13:25 2024-01-24 710769 696739 220053 215070 355459 366149 387849 385545 238091 235812 293939 298989 334948 339334 4411475 4729385 6808701 6536653 1182165 1235898 324911 286553 306478 304508 356249 348463 338153 342843 230688 231670 732503 702858 1570934 1530797 483360 477011 697223 708189 893166 864514 920690 935593 972064 983345 944785 1056129 2244921 2331753 1411170 1164331 768900 755501 933682 928813 964813 973669 1009750 1024594 1137562 1136464 5159630 5374399 39.75 70.6 1
10:13:26 2024-01-24 709289 694205 220057 214702 358075 364990 387849 383277 238257 237239 293868 298989 334913 338817 4411475 4748023 6770672 6537382 1188014 1235898 324694 286114 305189 304577 357586 346632 338664 342843 230329 231993 735322 702710 1609180 1534061 482673 476976 699423 709074 893166 864401 926483 934174 973384 981305 946129 1060241 2242776 2333042 1420836 1162675 768900 756361 931696 927598 964127 979250 1010707 1023062 1137162 1133951 5140945 5383777 39.75 70.6 1
10:13:27 2024-01-24 706266 693939 219556 214702 358746 365211 386722 384391 238424 236542 292937 300809 334913 337511 4411678 4804974 6796392 6565473 1191468 1235898 323947 286114 306478 305499 358183 346106 342302 342566 231047 232062 737669 705726 1582095 1537887 482524 477689 701189 708042 888101 865167 927577 934100 968520 984882 947223 1061831 2237907 2346087 1420951 1159335 771107 758952 931659 926204 968530 982092 1016140 1023099 1137126 1133951 5137233 5374399 39.75 70.6 1
10:13:28 2024-01-24 701267 694205 219706 215104 358746 365115 387267 384967 242352 236142 293779 302643 333674 339611 4411475 4800151 6789323 6556095 1191468 1239413 326870 286553 306442 305464 355121 346106 341304 342843 230329 234652 731477 706363 1577982 1537333 482330 477050 701189 709074 889996 865167 924867 931599 969352 984091 950025 1058355 2244370 2343002 1357930 1159372 770002 757973 930998 926280 965786 981399 1013623 1023099 1137162 1133951 5152590 5374399 39.75 70.6 1
10:13:29 2024-01-24 703261 694016 219407 215070 358746 365211 386686 384967 239030 235812 293527 302643 334410 338301 4414622 4785020 6789323 6546716 1189769 1238533 323390 286114 305974 305464 357001 345815 339951 342627 230439 233828 740053 703834 1567726 1534607 482330 476338 698138 705538 886787 864585 922342 931452 970725 982102 946240 1059874 2244370 2337747 1357930 1161022 768984 756361 931659 926204 965749 982092 1012456 1023062 1137126 1133149 5145233 5379938 39.75 70.6 1
10:13:30 2024-01-24 704261 694205 219710 215070 358750 364151 386686 384427 238424 236307 292937 302643 333942 337511 4408519 4794521 6789323 6560791 1191468 1235898 324694 286266 307868 306816 357403 345960 340645 342699 230678 234322 734336 704339 1569133 1534607 481987 475701 700231 706111 889928 864548 923693 931599 969352 984091 947223 1060316 2238056 2333042 1369640 1159335 767799 756361 931659 924965 962979 979250 1012145 1023062 1137162 1133951 5137233 5379938 39.75 70.6 1
10:13:31 2024-01-24 705263 697956 219403 215070 358750 364698 387231 383815 239025 236437 292782 301760 334445 337548 4411678 4794292 6789323 6551419 1194833 1238907 326676 286705 306334 306744 357620 345435 340573 342699 230546 234322 734336 703713 1585090 1535150 481987 476228 701225 706075 883976 864548 925992 931599 969352 982660 945845 1060241 2242776 2333042 1367824 1161022 768436 756361 931659 925544 965065 980670 1012419 1023099 1137126 1133951 5145233 5379938 39.75 70.6 1
10:13:32 2024-01-24 704261 697237 219710 215074 358750 364187 387267 384391 238424 235812 292973 300948 334948 338301 4418075 4803565 6791537 6569892 1195689 1241138 324911 285936 306370 306852 355513 346450 341364 340428 231978 231831 728275 705222 1579681 1538426 482673 476039 701225 709074 886182 863936 926183 931599 965813 982102 950025 1058430 2244097 2357354 1417039 1159966 771734 760100 931659 922342 965786 983481 1016863 1020118 1133679 1133951 5143171 5370566 39.75 70.6 1
10:13:33 2024-01-24 698711 697771 219710 215104 356596 364084 387267 385581 242147 236142 293939 301724 333440 338972 4414540 4783586 6782387 6565406 1194598 1239302 324875 285708 306406 305216 355406 347724 341268 340775 232241 233627 732503 705726 1580624 1535150 482673 476304 701225 709268 885311 864585 929625 931599 965813 983357 950025 1058430 2242776 2357354 1420951 1159140 771734 758989 931659 922342 966471 982092 1015416 1020155 1134484 1130747 5145233 5370566 39.75 70.6 1
10:13:35 2024-01-24 699207 694011 219556 215074 356636 364599 387303 385003 242352 236342 293904 302219 334150 340612 4425142 4765382 6762502 6555933 1198296 1241175 324911 286114 306550 304542 357910 347441 340202 340703 231978 232843 733498 704339 1567920 1537834 481987 474893 701225 708189 885583 864585 924831 931599 967184 982102 948641 1059789 2234528 2352419 1420951 1159335 771117 756771 931659 923614 966471 982092 1015865 1021607 1134484 1132348 5133563 5370566 39.75 70.6 1
10:13:36 2024-01-24 700770 696783 219403 215104 357671 365115 386722 385003 238212 236177 293716 302643 333638 340092 4414836 4788708 6776999 6556095 1196297 1238533 324730 286365 306550 304577 355940 346668 340788 340631 232328 231636 733498 704719 1566285 1535150 482673 476304 702330 709231 885619 864585 926841 931599 965813 982102 950062 1060241 2244370 2360701 1422907 1156665 771183 761214 931659 922342 965786 983481 1015416 1022843 1132875 1133951 5135827 5374399 39.75 70.6 1
10:13:37 2024-01-24 699244 697237 219062 215074 356636 364599 387885 386468 238424 236507 293904 301266 336440 342440 4421001 4752850 6733408 6555716 1203245 1239413 323014 288085 305974 306780 356262 346668 340238 342602 231047 233007 735322 697316 1601514 1547041 483360 476039 702294 707651 885619 866426 926183 930938 967184 984882 954155 1055304 2247564 2359027 1424864 1153376 769533 762330 931696 919693 967156 982647 1013898 1022806 1127994 1136362 5117016 5366736 39.75 70.6 1
10:13:38 2024-01-24 697223 694241 219556 215031 356636 364599 388029 385617 238813 236627 294766 300983 334304 341542 4411716 4734066 6715181 6556113 1208336 1237182 323218 287760 306010 304542 358454 346668 340238 342602 231245 232679 735322 696320 1598485 1547041 482673 474929 702294 707651 887235 867041 926330 930278 965813 984789 954155 1058729 2239686 2360927 1420951 1152556 769533 761251 930998 918140 967156 982611 1010980 1021964 1127958 1135557 5114914 5366736 39.75 70.6 1
10:13:39 2024-01-24 699239 697232 219710 215035 357390 364638 389970 386452 238248 236402 293725 300668 333837 341542 4414791 4733559 6715181 6555987 1206003 1239413 323050 287909 306226 306744 356547 347441 340273 342566 231541 233007 732108 696320 1604322 1547041 483360 475598 703361 707651 885619 867041 927652 930278 967184 984882 954155 1060316 2244235 2360794 1428776 1153376 770012 763412 931696 918654 967156 982683 1013623 1022693 1128031 1136362 5117120 5366736 39.75 70.6 1
10:13:40 2024-01-24 699239 698903 220185 214919 357928 365115 390666 386596 239093 236767 293605 301125 334538 341542 4411475 4748819 6725793 6556095 1196253 1237893 322939 286119 306586 305464 356190 347441 340752 340775 232527 231670 732108 704339 1570642 1538925 481802 476304 702720 708226 885583 864585 927538 933585 967184 984613 950025 1060327 2234838 2357433 1420951 1159372 772280 758989 931696 924692 967156 983481 1016140 1022371 1136284 1133149 5137233 5384937 39.75 70.6 1
10:13:41 2024-01-24 701957 698702 219600 215039 358347 365005 387668 385980 239260 236732 293868 302096 332940 340612 4414622 4790419 6779997 6560514 1191468 1239413 323912 286553 306478 305499 355406 346142 342097 342289 231047 232096 725760 705726 1573350 1534061 482399 474893 701225 708728 888138 864585 927264 932922 966540 983490 947260 1062952 2244370 2344820 1420951 1161022 769257 756771 930338 924965 967156 981223 1016140 1024594 1137162 1133951 5153218 5378636 39.75 70.6 1
10:13:42 2024-01-24 701844 697219 219605 215005 358611 366668 387267 385294 242423 236507 293733 302252 334913 339611 4417773 4800151 6798648 6560791 1191468 1238533 323877 286517 306010 306780 355406 346106 340788 342843 230688 232062 735765 704945 1572642 1530797 481987 476375 700231 709268 884209 864585 925010 931599 970798 982102 947297 1058782 2244370 2335626 1383622 1161022 768984 756361 931696 924800 965786 982092 1013935 1024594 1140637 1136833 5141095 5376898 39.75 70.6 1
10:13:43 2024-01-24 706229 698702 219368 215039 358755 364990 387303 385294 239260 236307 292973 302431 334445 337256 4411678 4803565 6791537 6560791 1193266 1237145 323947 286114 306478 305499 355406 346668 341821 341531 231047 232062 735322 705726 1573525 1535150 482673 475969 701225 709268 887507 864585 926183 934248 965857 983490 948641 1061875 2234838 2350757 1422907 1159335 771183 756808 931659 924965 967156 984081 1017727 1026971 1139327 1133841 5146470 5374399 39.75 70.6 1
10:13:44 2024-01-24 700672 694232 219403 214966 358071 365115 387267 385931 238424 236507 294659 302643 332940 340129 4411475 4787482 6779997 6560791 1190548 1235898 323947 286155 306514 305499 355940 346106 341856 342602 231047 232062 739119 705726 1565616 1530797 481987 474559 700728 708189 885619 863936 926330 931599 968373 983490 947260 1058430 2244370 2338941 1420951 1159372 768984 756771 931663 927449 969592 984081 1016028 1027084 1140137 1133805 5152590 5376101 39.75 70.6 1
10:13:45 2024-01-24 703460 697237 219062 215526 359331 364151 387015 385330 242352 236342 293527 302148 333942 339130 4411475 4789931 6791537 6560791 1192323 1236228 324401 286553 306514 305499 355406 346106 342097 342602 231407 232096 736219 705222 1591305 1535150 481987 474929 701225 709231 888138 864585 925525 933585 966577 984186 948641 1063150 2234838 2344820 1422907 1161584 771183 760130 933028 926280 968940 984836 1017727 1027084 1140137 1133951 5145233 5365020 39.75 70.6 1
10:13:46 2024-01-24 703694 694241 219806 214932 358250 365115 387303 385352 238424 236142 293420 302643 333942 339130 4411475 4794292 6791537 6565478 1191468 1235898 323912 286150 306478 305702 355406 345617 342338 342602 230688 232062 744039 705726 1581038 1530797 481987 474929 701225 708226 888138 864585 924868 931599 967649 983490 949351 1060327 2238056 2351346 1422907 1163280 771107 759590 932974 927598 969630 984067 1019114 1025361 1138811 1133951 5137196 5382481 39.75 70.6 1
10:13:47 2024-01-24 702669 694273 219592 216846 358790 365890 387303 385617 242352 236542 293662 302643 333977 339370 4405188 4796742 6789323 6556113 1191468 1240710 324401 286830 306478 305499 355156 345617 341340 342843 230885 232062 729684 703713 1600112 1534061 481987 476191 700231 708226 891118 865812 925010 932930 971523 983490 948605 1059439 2249729 2339676 1350796 1162451 769533 758926 933028 927598 965786 984873 1013972 1026971 1140427 1135557 5150528 5376101 39.75 70.6 1
10:13:48 2024-01-24 704989 694241 219745 215095 358790 364151 387575 385352 242387 236542 293527 302643 334948 338577 4411858 4796742 6789323 6556113 1191468 1235898 324401 286150 306514 305737 355441 346106 342338 342361 231083 232062 728618 704719 1569293 1534061 481987 474559 701225 709231 888138 864585 924868 933585 970162 986186 951604 1064033 2244658 2358168 1420951 1161622 773437 760064 931663 924965 967843 984800 1016140 1022334 1133873 1133841 5154638 5368440 39.75 70.6 1
10:13:49 2024-01-24 700006 694241 219785 215104 357676 364857 387885 385617 242352 236542 293904 301795 333440 338258 4408330 4787935 6779997 6556113 1193243 1237930 323947 286204 306514 305534 355406 346106 340430 342843 230723 232062 732906 704719 1570352 1534023 481987 474893 700728 708189 889705 867016 926180 934100 971339 984882 950287 1059552 2234727 2358168 1422907 1160514 771731 758989 932338 924965 967843 984873 1016938 1027084 1135480 1133951 5126215 5366736 39.75 70.6 1
10:13:50 2024-01-24 700677 696734 219780 215104 358215 365115 387267 386510 242013 236542 293868 302219 333942 340612 4405188 4787482 6784490 6560798 1191468 1235898 323912 286119 306478 305737 355156 345861 342338 342843 231047 232062 732906 704719 1580321 1530797 482330 474929 701189 710085 889326 866399 927652 934248 970311 984809 950964 1064756 2239686 2357354 1422907 1161622 771734 758989 931663 922342 968902 983481 1016901 1023099 1133873 1133149 5145233 5366736 39.75 70.6 1
10:13:51 2024-01-24 699735 694237 220088 214863 357676 364599 387885 385581 242352 236542 293904 302219 333674 341000 4399061 4764828 6723784 6546747 1194121 1240710 324911 286369 306586 304612 355441 347724 340238 341290 232890 231314 730718 702323 1572741 1541711 484048 479083 705221 709624 888101 867004 930968 931489 968520 984882 954155 1061831 2245019 2360936 1422907 1155842 770633 762761 931696 922342 967156 982647 1013935 1021644 1132875 1136500 5117120 5366736 39.75 70.6 1
10:13:52 2024-01-24 699688 694232 219745 215070 357424 364599 390260 386385 242013 236542 293716 300845 333440 339759 4402109 4730990 6714720 6546747 1202487 1239413 323050 287252 306478 306816 356547 347724 340788 342843 231443 232679 752956 699046 1600349 1548792 484048 478404 705221 709855 887586 866967 928976 931599 967184 984882 954648 1065561 2247247 2363207 1426820 1155842 770633 763412 932327 921035 968530 982683 1013214 1020155 1131270 1135698 5119106 5366736 39.75 70.6 1
10:13:53 2024-01-24 699014 694277 219780 215070 356636 364857 388029 386468 242013 236542 293966 301302 333977 339759 4386493 4728943 6700621 6551419 1210943 1237145 323997 288350 304577 305534 357299 346351 340501 342555 231356 233956 733912 694825 1616469 1550996 484048 478404 704219 708065 889400 868890 924868 930278 969388 982620 953674 1060327 2244249 2357446 1430732 1150063 768900 762871 930338 921688 968566 990483 1013972 1022806 1128068 1136537 5107895 5361194 39.75 70.6 1
10:13:54 2024-01-24 702840 694313 220312 215070 357676 364187 390812 386922 242013 237310 293904 301302 334445 339611 4395836 4729385 6705394 6560791 1210038 1235898 322939 287909 304827 308370 357300 346377 340681 342735 231661 233663 735322 696043 1595919 1550996 483704 477050 701225 705878 888226 871362 924831 928886 966613 982656 955290 1059447 2247564 2360701 1428776 1147340 769533 761178 930338 922342 968530 988315 1013898 1020470 1130962 1138144 5121182 5365020 39.75 70.6 1
10:13:55 2024-01-24 704252 697232 220053 215039 357389 366149 391088 383277 238424 237239 293420 301266 333942 340092 4399061 4715292 6753656 6565197 1207728 1240710 324730 286741 305292 307246 356934 345924 341677 342433 231590 233992 740959 697316 1611146 1540017 479938 477050 704182 705049 888138 871232 927264 927635 966540 982728 952801 1060321 2238019 2357446 1374378 1147340 773428 761178 927732 922342 972702 991146 1011931 1016766 1134484 1139754 5170612 5365020 39.75 70.6 1
10:13:56 2024-01-24 701685 694313 219521 215104 358755 366149 387957 384932 242423 236507 293716 302431 334445 340612 4399016 4705890 6742696 6573765 1201653 1239339 324345 287553 307211 306283 355263 348600 340334 342663 232293 233171 737668 696822 1576725 1541711 482263 480567 701225 705039 895113 871196 923693 926184 974316 993729 952801 1050862 2231590 2366230 1334477 1156665 778357 761214 926414 925928 977749 982611 1004599 1019742 1140427 1144745 5213027 5361194 39.75 70.6 1
10:13:57 2024-01-24 701046 694313 220092 216409 356338 365115 390224 384391 242352 235777 295253 301441 333942 339759 4402109 4649870 6744657 6574825 1198296 1238422 324573 287729 305364 306248 355370 347687 338735 344783 231047 233956 730718 696320 1571716 1536241 481802 479763 699239 704549 894839 871232 919485 926147 974967 992593 950025 1049364 2241465 2352309 1422907 1156665 776693 756735 926414 926184 976363 984873 1003171 1019742 1142082 1147247 5202426 5374399 39.75 70.6 1
10:13:58 2024-01-24 710487 693917 219556 215139 356632 366381 390812 383241 242423 236542 293939 299933 334984 339057 4402109 4688224 6790638 6574370 1184504 1237182 325871 286754 306478 306458 356628 347395 340609 342843 231570 232777 725760 703713 1592632 1528627 481303 477864 700231 707149 891937 869507 922999 931599 976391 991877 946240 1054100 2235098 2357225 1407258 1171974 776693 758379 930338 927487 973393 979250 1007613 1026091 1142979 1143093 5199685 5366736 39.75 70.6 1
10:13:59 2024-01-24 705822 694241 219062 216409 356596 364734 387267 385581 237789 235085 294802 299545 334948 339611 4399061 4728753 6805195 6555532 1187153 1235898 323877 287028 306261 306780 358089 347687 339724 342843 231256 234286 738316 701709 1567023 1534061 484048 476039 698707 708189 889375 867041 924943 935577 975007 983490 945845 1057183 2244097 2332281 1434645 1165160 770633 756361 935009 928886 965786 982092 1010980 1026054 1142082 1138144 5154638 5376101 39.75 70.6 1
10:14:00 2024-01-24 708401 694016 219745 214706 358250 365317 387921 384427 237504 237642 293868 301055 334984 338009 4405136 4780054 6781614 6551419 1193170 1241175 324819 286521 306514 305961 358437 346241 342338 342843 230688 232062 730048 705222 1586633 1534061 482673 474893 701225 709231 888373 865812 924831 934248 970798 982692 950025 1061875 2239648 2342017 1424864 1162675 770002 758926 931696 926753 968530 983481 1016938 1026128 1138775 1135557 5133563 5365020 39.75 70.6 1
10:14:02 2024-01-24 701225 694241 219745 215100 358755 364151 387267 385003 242352 236542 296253 303316 334702 339317 4408484 4773267 6770672 6546716 1193981 1238533 324622 285833 306334 304612 355940 347687 342302 341290 232826 231831 738624 704719 1586324 1537834 482673 476304 701225 709268 887595 864585 927517 934248 966577 984882 950062 1061875 2238056 2350642 1422907 1162675 771734 760064 931696 926280 968530 983481 1016663 1024594 1137162 1133951 5143171 5366736 39.75 70.6 1
10:14:03 2024-01-24 700765 694201 220088 215139 358790 365631 387596 386180 239693 237028 294659 302536 333801 340501 4405250 4764828 6753235 6556095 1197463 1239413 324694 286790 308357 305499 357036 346668 340788 341807 232890 231636 740959 703330 1601328 1540017 482673 477047 703859 710275 887507 865812 929511 934248 966540 984882 952801 1062631 2241303 2356629 1422907 1161022 773943 762330 934345 924965 968530 984873 1016938 1023136 1136516 1133222 5126234 5370566 39.75 70.6 1
10:14:04 2024-01-24 700268 694273 220255 216201 360569 364932 387813 386596 239260 236437 294659 300350 333766 342270 4405188 4759315 6733632 6556095 1192636 1239413 323444 287028 306297 305499 356476 347687 341544 342843 231804 233007 734463 699813 1607561 1544397 484011 477011 705391 710275 887507 867041 930191 931599 965857 984882 954834 1056847 2241280 2361533 1422907 1156665 771734 762871 933682 922342 967843 984873 1013661 1023099 1132875 1136500 5117016 5367765 39.75 70.6 1
10:14:05 2024-01-24 700062 698629 220185 215035 357784 365078 387849 386560 239057 236402 294766 302183 334410 340034 4398872 4733559 6714954 6546716 1203455 1235898 323997 288017 306370 305464 357861 347441 340824 342843 231407 231280 730718 696822 1602450 1547041 484048 477047 704393 709771 888138 867041 928932 931599 966540 982390 955513 1065561 2241317 2363207 1426820 1155019 771183 763412 931696 922070 968530 982719 1013972 1022371 1132072 1136500 5124697 5380029 39.75 70.6 1
10:14:06 2024-01-24 704994 699211 220326 215035 358347 366928 391219 384824 238424 237274 293868 301230 333977 340113 4405188 4726105 6705394 6565473 1213686 1235898 323167 287909 304577 306458 356512 346668 341544 341483 231804 232027 736731 695327 1588735 1549237 484048 475598 701225 705039 889400 871196 928932 928923 969388 982764 955062 1056809 2247857 2357354 1428776 1147340 772280 760064 930998 924965 971321 990483 1013935 1019742 1130597 1140284 5163212 5369217 39.75 70.6 1
10:14:07 2024-01-24 702919 699216 220260 214966 358719 366149 390224 383241 242218 237561 293944 301653 334410 340370 4408633 4715406 6723821 6574599 1200847 1235898 324911 287028 306478 306423 353772 348216 341304 341807 231875 231670 732108 698324 1601183 1538925 479669 477828 704357 703507 889742 872504 924831 924873 972211 991368 955513 1057295 2234801 2366303 1434645 1153376 777802 763412 924442 924692 977749 982719 1010489 1019083 1140911 1143634 5192899 5367465 39.75 70.6 1
10:14:08 2024-01-24 702956 694241 219097 216444 358490 366040 390079 384967 238085 235777 294552 301849 334304 340273 4405188 4680420 6724045 6560227 1197314 1235898 324416 288012 305544 305961 355940 348710 338735 342627 231605 231670 738140 696320 1572538 1537834 483285 480603 701225 705039 894168 871269 926330 928228 975007 993295 952801 1051219 2231701 2366303 1322963 1156665 780025 761251 927732 926147 979609 988952 1006074 1021123 1140316 1149588 5224884 5376101 39.75 70.6 1
10:14:09 2024-01-24 709289 698277 220189 215969 356279 365282 391088 384462 239322 237028 295253 298638 335994 340612 4402109 4676371 6752021 6569892 1191356 1235898 325380 287468 305544 307137 355121 347724 340824 342843 231047 232777 740569 701820 1598372 1530797 481303 477864 698743 705075 894581 869310 921030 931599 977802 992325 944506 1051065 2235098 2348147 1418995 1165990 777802 756213 929676 935280 978215 981983 1006672 1024117 1153646 1146298 5233727 5382519 39.75 70.6 1
10:14:10 2024-01-24 711276 694268 219592 216108 357951 366274 387921 383241 242458 236342 293939 301179 334984 338301 4405250 4720112 6798648 6574567 1192269 1235898 324663 287064 305544 307137 354872 348216 340788 342627 230885 232812 736219 701709 1575911 1529712 481714 477828 697223 705039 894802 868695 923036 930938 975693 990492 946240 1053579 2235209 2348147 1415083 1171823 779748 757769 930375 931415 974048 981296 1008308 1026313 1149620 1143093 5230696 5370566 39.75 70.6 1
10:14:11 2024-01-24 706192 697118 219806 216108 356632 364698 387303 386196 237954 235777 294802 299968 334948 340370 4402109 4717544 6817299 6546139 1175367 1235898 322939 286589 308429 305251 355143 348710 339760 342843 231605 232027 733912 706363 1582367 1524821 484048 477900 700231 710275 893276 864585 918717 932634 975656 982728 947260 1054137 2241956 2353019 1341619 1171823 776140 759590 932364 931415 972665 981217 1009769 1026166 1145828 1143634 5170612 5379975 39.75 70.6 1
10:14:12 2024-01-24 709480 694205 219780 215777 358066 364734 388029 387321 241978 236177 294802 299688 334714 339370 4386493 4735290 6757566 6532675 1184623 1235898 324766 286790 305220 304612 358125 348216 338735 342843 231407 232027 737194 701209 1599526 1530797 484737 475933 699239 710275 893534 865812 923508 935352 975007 984186 948824 1058167 2249452 2333042 1432689 1164257 770554 758511 936302 928604 966471 982092 1015142 1025979 1142082 1135698 5151639 5370566 39.75 70.6 1
10:14:13 2024-01-24 706286 694074 219780 215070 358786 365353 387885 385581 239467 237310 293733 300526 334984 338577 4405676 4789931 6789323 6546770 1193170 1235898 324890 286992 306010 305961 357946 346387 341580 342843 230885 232096 743469 704719 1574059 1534061 482673 474893 701225 708263 890733 866426 924868 932930 974076 987443 951642 1064793 2247857 2352262 1422907 1162451 772280 760100 933019 924013 970283 984873 1016938 1026128 1137162 1137130 5135827 5366736 39.75 70.6 1
10:14:14 2024-01-24 701267 694016 219750 215139 358781 365115 387339 385617 242387 236542 293904 302643 333683 340370 4405250 4767400 6752021 6570136 1199922 1238533 323997 287468 306550 305251 356512 347441 340788 342843 231483 232843 738576 698313 1588665 1544848 484048 477526 704892 710275 885707 868742 931595 934260 968557 986276 955513 1059941 2247857 2366561 1424864 1156665 771734 764468 934358 922342 967843 982683 1017689 1024631 1132875 1138180 5122762 5366736 39.75 70.6 1
10:14:15 2024-01-24 699280 697845 219785 215139 357667 365115 390224 386740 242048 236542 293939 301302 334714 340034 4399061 4728943 6700621 6556113 1213686 1239413 322004 288355 304577 306423 356547 346668 341580 342843 231768 232062 725159 694335 1604502 1549237 484048 475969 703183 708570 892531 871944 928976 930828 971311 989772 958235 1060166 2247708 2349416 1428776 1150614 771107 763412 930338 922342 971974 990483 1015454 1020118 1131270 1139827 5111579 5366736 39.75 70.6 1
10:14:16 2024-01-24 703261 694313 220436 215074 358215 364187 391364 385003 241978 237310 293904 301760 334477 339611 4395836 4716471 6705394 6556113 1209963 1235898 322974 287028 304577 306494 356226 346632 341821 342843 231285 232062 735322 694335 1599569 1547240 482219 479491 704683 705049 889363 873632 930968 928681 970622 990456 955513 1057183 2241956 2360701 1374378 1150100 773931 762183 928361 922342 973562 982719 1013214 1016840 1134484 1139827 5175458 5366736 39.75 70.6 1
10:14:17 2024-01-24 701262 698051 219745 214881 357963 364151 390260 382901 239228 237109 293868 301760 334445 340129 4386456 4701770 6742696 6574852 1204003 1235898 322679 287064 306262 306458 355314 346705 341856 342361 231839 231670 732108 701317 1580837 1539520 479901 477719 705221 706555 892929 873844 927614 924837 972211 995400 955364 1050958 2241183 2369041 1454976 1153376 776693 763412 922476 922342 977749 987618 1010489 1018290 1137162 1143093 5186834 5361194 39.75 70.6 1
10:14:18 2024-01-24 700001 694340 218686 215126 358502 365115 387993 383277 237789 235777 293779 302643 334480 338258 4395836 4664381 6714720 6565473 1197351 1235898 323997 287158 306010 306174 355406 348710 339474 342627 232739 233299 737668 697316 1574413 1539520 482673 477719 702720 706555 894168 871232 923693 927561 975007 992593 952801 1050113 2240357 2370032 1357027 1156665 777829 760100 927704 924800 976363 982683 1004399 1019780 1138811 1147283 5203635 5359088 39.75 70.6 1
10:14:19 2024-01-24 703489 694277 219745 216073 356065 365115 390260 384427 242493 236177 295955 299933 334480 339759 4395836 4642632 6742696 6556113 1196584 1235898 324766 287909 305758 309024 355999 347960 340166 344783 230258 232027 726866 698313 1591407 1537333 482330 477792 698743 703507 896562 871982 919373 928923 978530 993998 948824 1051028 2235098 2347133 1420951 1165254 777802 756361 927732 931562 974980 982092 1006858 1023136 1150146 1143937 5233727 5370566 39.75 70.6 1
10:14:20 2024-01-24 712328 694349 219780 215173 358239 366381 387957 383277 242493 236377 294802 300456 335019 338338 4386493 4711992 6813195 6565473 1182810 1238907 328113 286266 308966 307211 354979 348600 340609 342735 231590 234322 733912 706363 1565703 1528074 481225 477792 699698 706075 894802 870743 924867 931452 975656 991155 946240 1053312 2226974 2351481 1409214 1171974 778386 756771 930338 931525 974943 980634 1009493 1026091 1147919 1143093 5196869 5370566 39.75 70.6 1
10:14:21 2024-01-24 707160 694241 219403 216409 356565 364954 387849 386776 242592 235777 295009 299933 334948 340612 4402109 4720112 6808341 6550530 1181977 1238422 324911 287693 308212 306852 357108 348600 339271 342771 231372 232062 733912 704339 1582371 1534607 485428 477792 700231 710275 898311 866426 922077 936678 977777 986974 947223 1057183 2238056 2348147 1422907 1165990 774483 759001 934345 931562 968530 983481 1011209 1029094 1144198 1143093 5163212 5370566 39.75 70.6 1
10:14:22 2024-01-24 710487 697232 220467 215070 357314 366345 387921 385545 238424 237642 294559 299897 334984 339334 4395878 4729881 6782387 6555933 1188863 1238063 326495 286813 306045 306283 357228 345789 340752 342843 230850 234616 735322 703713 1567374 1535150 482673 478028 701189 708189 893649 867041 924867 934248 972211 983490 948641 1059147 2244370 2333042 1379924 1162675 770554 757973 935674 927497 967156 983481 1016588 1026128 1142082 1138963 5145233 5374399 39.75 70.6 1
10:14:23 2024-01-24 705263 693975 220057 215104 359287 365246 387885 385545 237868 236542 293527 302431 334948 338577 4408633 4784359 6790638 6555933 1194875 1240182 324854 286159 306586 305926 358437 346340 342677 341735 231372 232027 726866 705222 1569415 1537333 482673 477347 702330 710275 888138 866426 927575 935577 969352 986276 950062 1063425 2242776 2356371 1422907 1161848 773931 760639 931696 926204 968530 984873 1018388 1025361 1135480 1135557 5143171 5374399 39.75 70.6 1
10:14:24 2024-01-24 699207 697232 220088 215104 357918 365115 387303 386740 242352 236542 294731 302643 333405 339246 4386229 4725288 6706229 6555933 1205918 1239413 323961 287909 308124 305926 357515 347405 340788 342843 231815 233627 744341 697316 1601982 1549237 484048 477011 704393 710275 884209 869507 928895 931599 966577 982656 955026 1060290 2247210 2367599 1426820 1154197 772837 764495 933682 922342 970631 988315 1016663 1023062 1131233 1138107 5109714 5366209 39.75 70.6 1
10:14:25 2024-01-24 703261 699863 220431 215070 357671 364663 391364 384085 238713 237607 293797 301760 334948 340354 4411677 4716672 6743744 6574852 1208115 1241175 324911 287432 306514 307387 354304 346523 342579 342843 231839 231958 727939 698716 1617665 1548139 482673 476304 703220 705002 889398 873742 929593 928886 969352 989625 955513 1056921 2246108 2349343 1413160 1147340 773931 761214 930998 923568 972147 992584 1013177 1019742 1135443 1141477 5170612 5366736 39.75 70.6 1
10:14:26 2024-01-24 701267 699531 219745 215104 358786 364151 390188 383205 237755 237028 296463 302394 334477 340596 4399065 4697807 6743349 6574852 1203435 1239413 324911 287455 306117 306423 354020 348180 342821 342566 232703 231831 739550 698313 1577412 1538925 480961 477864 705391 704005 892267 875019 927652 926184 972211 993998 955513 1057183 2242502 2370720 1372529 1155019 777247 764495 926414 924965 977749 989747 1012419 1019780 1138775 1143093 5197953 5355641 39.75 70.6 1
10:14:27 2024-01-24 700273 700894 219066 215773 358786 365115 389934 386645 240117 236296 294623 302961 334807 341542 4386305 4658038 6724987 6565473 1201653 1239413 324682 287877 306442 305961 355370 349204 340238 342843 231804 233335 737668 696320 1577359 1537834 481303 480603 704357 706111 893534 871196 926330 928886 973626 993998 955513 1054291 2231590 2369700 1378616 1156665 778912 763412 925099 924800 977749 988315 1009769 1021235 1137126 1148957 5201666 5365020 39.75 70.6 1
10:14:28 2024-01-24 701267 698241 219806 216913 358468 366040 390079 385131 238747 235637 295317 302253 336513 341542 4402109 4634966 6724045 6565473 1197431 1235898 323997 288288 305938 305961 355406 349204 339688 342843 231605 231636 733498 695823 1576949 1537328 481987 480336 700728 704005 894839 873123 922342 927263 975656 991892 952801 1050862 2234838 2351481 1422907 1156665 776693 758952 926414 927497 976363 982647 1006104 1021235 1140463 1148094 5201666 5365977 39.75 70.6 1
10:14:30 2024-01-24 709289 701184 220154 215969 356422 366789 390666 384212 239997 236732 294623 299721 334984 340092 4389602 4676371 6752021 6556095 1194598 1235898 323390 287670 305257 308624 356898 347724 340788 344819 230329 232096 738624 697814 1595610 1534061 481303 477792 698707 704005 897258 869926 920300 930241 978494 992544 947223 1047671 2235098 2344820 1420951 1162675 776693 756361 927732 931491 977749 984873 1009049 1021607 1146330 1144745 5225528 5379308 39.75 70.6 1
10:14:31 2024-01-24 710072 699216 219605 215639 358036 368752 387740 383099 238085 236177 294766 301302 334724 338248 4395836 4709756 6801365 6556095 1179431 1238533 325871 286199 306514 306458 354375 348463 340752 342843 231779 232062 735322 705726 1576192 1525904 481987 480603 701225 709268 896110 869507 923693 933585 975693 991192 944469 1054137 2241303 2354014 1382454 1171974 777802 762236 930338 931528 974943 982092 1010213 1026128 1149620 1143634 5222931 5376898 39.75 70.6 1
10:14:32 2024-01-24 709018 699440 219605 216611 357640 365246 387885 387630 237755 236261 295245 301266 334913 339611 4402210 4720112 6813195 6556095 1177882 1235898 324658 286553 308393 305961 355678 348710 340788 342843 231605 232062 735322 707240 1572139 1524821 483704 480639 701225 710275 897462 867041 923693 934653 975656 991892 949351 1052977 2237964 2354014 1347269 1172808 777802 757842 931659 931562 973393 982092 1010489 1028516 1149559 1146072 5169393 5362547 39.75 70.6 1
10:14:33 2024-01-24 711660 698258 220467 215773 358582 367151 387849 387285 238424 236542 295955 299977 334702 339354 4399061 4747930 6762389 6527958 1185470 1239413 324803 287028 306122 305996 358125 348216 340238 344819 231605 232062 731094 702710 1572117 1535150 484737 476304 700231 709231 894802 868890 924829 936242 975007 984186 947223 1060316 2241280 2337283 1392469 1165160 771660 756164 937005 930205 968902 985478 1015921 1028212 1143630 1142013 5140794 5379938 39.75 70.6 1
10:14:34 2024-01-24 710487 694304 220185 216541 358179 366381 387921 385581 242458 237869 293779 301513 335019 338301 4398971 4771439 6779997 6546254 1191468 1238533 326676 286992 306550 306209 356284 346351 342338 342843 231083 232096 730048 705726 1576725 1535655 482673 475598 700728 708226 889375 867041 924829 935577 975007 982584 950025 1060364 2247857 2335626 1416998 1162675 770633 758437 938301 932893 970283 984800 1016752 1025979 1144650 1140395 5133563 5373056 39.75 70.6 1
10:14:35 2024-01-24 708279 694196 220396 215074 360117 367341 387921 385581 242387 237239 293420 300912 334984 338301 4399061 4787482 6781802 6556095 1190595 1235898 327868 286553 306586 306423 356512 347196 342821 342843 231605 232131 737194 705726 1610520 1535150 482561 477083 703859 710275 889669 867041 928826 935352 969388 982656 952801 1065016 2241280 2354092 1424864 1163280 774990 762837 934308 927598 971284 986891 1019453 1028667 1140427 1135557 5128373 5357371 39.75 70.6 1
10:14:36 2024-01-24 701961 699211 220088 215139 359584 365115 387267 385581 242387 236542 293939 303068 333942 340370 4405250 4764828 6752021 6546716 1194018 1239413 323164 286150 308357 305747 356249 347724 341544 342325 232563 231636 740959 703330 1577429 1540017 484048 477792 705391 710275 888226 867041 932355 935388 969352 982426 954155 1063425 2249729 2364843 1426820 1162451 773943 763338 936302 926628 968493 988362 1019114 1025361 1135480 1138632 5135827 5370566 39.75 70.6 1
10:14:37 2024-01-24 699963 697232 220242 215143 357951 365115 387993 387357 242352 236577 293904 301215 333674 340273 4395915 4715292 6686743 6546716 1208500 1241175 323732 288350 306478 305499 358125 346668 340824 342519 231804 231866 742368 697316 1588597 1549237 485428 477011 705391 709771 889705 868008 931691 933585 968703 982728 960208 1066430 2247447 2360775 1426820 1153902 773323 765507 935637 922342 971321 991183 1018416 1026128 1133679 1139790 5121025 5361194 39.75 70.6 1
10:14:38 2024-01-24 699978 694313 220502 215139 358250 364990 391364 386740 241978 236908 294605 301724 334948 339246 4392744 4721678 6686743 6546716 1209146 1237654 323997 288554 305759 306458 357873 346632 341544 342843 231804 232062 735322 695822 1565616 1549237 485083 477383 704357 708226 888080 869926 927575 934926 974076 991607 960967 1064793 2255576 2367414 1432689 1153902 771734 764495 931696 924692 974048 991183 1016938 1023099 1134092 1143093 5111804 5365020 39.75 70.6 1
10:14:39 2024-01-24 703754 698232 220502 215143 359257 365282 391917 385581 242317 237642 293939 301724 334679 340092 4386493 4715292 6709940 6565478 1207728 1238533 324730 287064 304291 307387 355406 346142 342338 342843 231804 231993 735322 695327 1586669 1544397 482673 476340 702330 704540 886233 875711 932809 931603 970652 991046 956872 1060166 2244360 2360794 1372529 1147340 773390 763924 931659 926280 973562 992584 1015996 1021235 1135480 1143093 5163174 5357371 39.75 70.6 1
10:14:40 2024-01-24 701267 698051 220053 215104 358786 366149 387993 383241 237902 237109 293868 302219 334714 340370 4395836 4700430 6723788 6570163 1204281 1235898 322939 286992 306514 307387 356628 346632 342579 342602 231804 232027 736731 698716 1579926 1547041 482673 476304 705184 707021 890656 873632 931633 930278 972692 991010 958235 1058430 2250442 2361338 1396235 1149795 773380 761251 931659 926132 974289 991183 1013935 1021235 1136516 1139863 5158697 5365020 39.75 70.6 1
10:14:41 2024-01-24 701267 698277 220088 215070 358999 364698 390260 383241 242423 237274 293939 302219 334984 340612 4386606 4712030 6723784 6574852 1203520 1235898 324694 287909 306478 306922 354055 347478 342821 342843 231839 232027 739550 698313 1574588 1542276 481839 480313 706225 707058 893203 874466 928976 928955 973442 991670 955062 1058804 2234727 2367946 1418995 1155842 777829 763732 926414 924965 979834 991183 1010670 1022843 1139619 1144712 5192899 5341362 39.75 70.6 1
10:14:42 2024-01-24 702226 699863 220088 216073 355485 365115 390812 384427 238916 236177 295596 300738 334948 339998 4386606 4635265 6714215 6546747 1198294 1237654 324453 287873 305508 306458 355691 347724 339724 344819 230850 234322 736731 698313 1617232 1538426 482673 477647 700691 706555 899901 874466 922305 930278 979953 991598 951642 1049909 2235098 2348147 1413126 1162675 777802 756361 927073 931562 977749 984873 1007613 1022371 1147992 1145322 5226149 5366736 39.75 70.6 1
10:14:43 2024-01-24 710487 694313 219785 215143 357389 366968 390812 384427 242493 236542 294605 301760 336191 337548 4395878 4703375 6762502 6565478 1188863 1235898 325415 287028 306010 307387 354872 348490 341017 342663 232475 234652 727189 701820 1582116 1529027 481987 480869 700194 708065 897384 871196 923693 933985 980558 992593 946552 1054137 2234950 2349814 1420951 1165990 778912 756735 929020 933548 977749 984177 1010489 1023864 1151289 1145591 5231811 5370566 39.75 70.6 1
10:14:44 2024-01-24 710478 699567 220088 216069 358250 367226 388029 384121 240175 236577 294802 301513 334984 337584 4399061 4708543 6812446 6565473 1182932 1235898 325380 286553 308087 309716 357510 348490 340645 342807 231697 233357 733912 705726 1587389 1532425 481987 477828 699239 706148 897273 872504 923036 931599 978530 994768 949315 1054137 2233843 2343721 1422907 1165990 778357 756979 928361 932893 977056 983481 1010489 1023136 1150473 1145591 5226149 5366736 39.75 70.6 1
10:14:45 2024-01-24 710482 694304 219556 215173 359748 366417 387993 384427 237920 236542 294802 301760 335723 337584 4395836 4701568 6770672 6556113 1184429 1239827 327881 286777 306370 309133 355014 348353 340645 342771 231661 233357 730419 702710 1574461 1525904 481303 481127 700691 708152 894913 870579 923693 931304 978494 992593 945882 1049909 2234824 2349814 1418995 1168645 778386 756735 930338 932893 975671 982787 1010213 1025361 1151289 1145523 5239288 5370566 39.75 70.6 1
10:14:46 2024-01-24 710399 694304 219780 216060 358215 366932 387885 383312 238153 236542 294605 301795 334948 337584 4402109 4713408 6798648 6564751 1183485 1235824 325765 285971 306442 306961 354717 348070 340334 342843 231407 232062 735322 704339 1565754 1525904 481987 480639 701225 709268 897273 868044 922119 931599 975693 992593 945882 1054137 2228533 2352346 1417039 1170308 778357 756808 930338 934211 974980 981399 1007613 1026128 1152923 1143093 5224348 5368440 39.75 70.6 1
10:14:47 2024-01-24 707251 694277 219097 216073 357951 364734 387612 384427 238153 236542 294802 301179 334948 339648 4386493 4688299 6805818 6536956 1184618 1238945 326481 286848 306370 306852 357550 348710 339485 342843 231083 234286 725159 703834 1600241 1530797 485428 477755 700728 711789 894581 865812 924867 935388 975693 984882 948641 1058729 2242776 2344820 1426820 1165990 776140 756771 935674 931562 968530 983481 1010225 1030601 1143015 1143093 5155826 5366736 39.75 70.6 1
10:14:48 2024-01-24 710220 694241 220502 215104 356636 365282 387993 386776 238424 236612 295747 299126 335019 339611 4399061 4752058 6776811 6536091 1191393 1239339 324854 286992 306586 306423 356512 346096 342338 342843 231407 232131 732906 705350 1572642 1535655 483973 476304 700231 709268 894168 868890 924831 934912 976391 982354 950025 1059573 2241280 2335626 1411240 1164331 772280 756771 936339 931290 968530 984177 1015454 1029094 1142979 1139790 5137271 5368440 39.75 70.6 1
10:14:49 2024-01-24 708940 694304 220084 215104 359644 366417 387957 386232 242423 237843 293904 301673 335019 338890 4386493 4792078 6781840 6555526 1194018 1237967 325380 287181 306370 305961 356190 346142 342821 342591 231356 234652 732906 705726 1570870 1535655 484118 475634 701225 709771 889550 867041 927575 934690 975007 982620 952801 1063122 2247247 2338941 1367824 1162675 772006 758989 936339 930241 968530 982647 1019114 1029094 1139713 1138180 5135827 5370566 39.75 70.6 1
10:14:50 2024-01-24 705040 694268 220088 215143 360417 366124 387921 385294 242493 236577 293868 303281 334984 338801 4398834 4794708 6776811 6546139 1198296 1239413 323616 286624 308393 305534 356262 348107 341785 342361 232926 231866 728980 704339 1596446 1540017 484392 477828 705391 711789 888410 867041 932355 935352 970798 982462 954155 1066392 2241280 2352744 1426820 1161022 773981 763412 935674 925914 968566 982683 1019841 1026128 1138811 1136500 5111504 5366736 39.75 70.6 1
10:14:51 2024-01-24 699963 694241 220123 215139 358562 365115 387957 387357 242423 237360 294395 301636 334234 340201 4399065 4715178 6696069 6546716 1206778 1239722 323745 287419 306622 305534 357622 347724 341856 342591 231839 233007 737205 699813 1583118 1544397 484527 477828 706391 710275 884209 868044 933019 934248 969388 982692 955776 1063066 2245651 2361533 1426820 1156665 773106 763412 934345 924309 970631 982719 1016214 1024631 1132234 1138180 5113363 5357371 39.75 70.6 1
10:14:52 2024-01-24 699963 694268 220088 215143 357711 366040 389934 387069 239357 237134 294452 299510 333837 342662 4386267 4701808 6717534 6556095 1213716 1235898 323390 287028 304649 306922 356512 346668 341821 342843 231804 232062 736731 695323 1603594 1549237 483592 476711 702367 705575 889742 873779 930329 930938 972248 990924 957132 1056847 2250442 2357354 1413160 1148392 772280 761251 931696 925877 972183 991183 1016177 1021235 1135480 1141477 5134649 5366736 39.75 70.6 1
10:14:53 2024-01-24 701267 698305 220220 215561 361376 367708 390079 383134 239428 237536 294559 301228 334807 340501 4395836 4711267 6723816 6574843 1198622 1235898 324766 287468 306153 306922 354304 347724 342579 342602 231875 232062 738140 699712 1561915 1540017 481081 476340 704393 705075 889742 875019 930228 928960 972248 991192 955026 1057278 2244370 2361533 1356931 1150100 773943 763412 930338 925622 974980 991183 1013698 1019780 1135480 1141477 5166910 5354465 39.75 70.6 1
10:14:54 2024-01-24 701461 700935 219451 216266 359112 366149 390043 383942 238860 236331 294416 302607 333872 340853 4395890 4661662 6724533 6556095 1198296 1235898 324911 287634 306442 306423 357910 348710 340716 342843 232328 233335 736278 697814 1581551 1540017 481987 481319 705355 707149 889375 872468 926146 930241 975007 997352 955703 1057146 2241183 2374995 1380535 1155842 778912 764495 926414 926864 980530 991183 1011931 1022693 1139582 1146335 5200754 5371609 39.75 70.6 1
10:14:55 2024-01-24 703187 699207 220290 216637 357492 366113 390906 385330 237721 235578 295460 300420 334410 342440 4386456 4642905 6724293 6556095 1197439 1235861 324682 288757 306226 306423 356440 348710 339688 345306 231541 231993 735322 696320 1574928 1538426 482673 477792 701225 705538 899377 875019 923693 928886 978494 991670 954155 1047560 2244097 2354220 1426820 1159335 776716 760602 929052 929430 977749 988279 1007338 1025768 1143704 1149478 5210261 5367465 39.75 70.6 1
10:14:57 2024-01-24 709259 700709 220220 216257 357635 367449 391364 384391 239286 237325 294766 299792 335958 339574 4386606 4679695 6752021 6556095 1191990 1235898 323912 287769 305472 306887 355370 347687 341232 344783 230329 232777 733912 698313 1622643 1534061 481987 477828 699239 705575 898873 871196 922342 931599 980647 993998 948605 1054100 2238279 2348147 1422907 1164331 778357 756698 927732 933548 977749 982611 1009769 1025430 1151820 1147813 5216555 5367465 39.75 70.6 1
10:14:58 2024-01-24 711313 697974 220053 216073 357671 366932 390906 383780 237721 236507 294766 300845 336463 338248 4392744 4694889 6761346 6556095 1188863 1235861 324925 287028 306226 307316 355121 348463 341268 342843 231256 233299 736219 701709 1581230 1529160 481987 477598 700231 706111 897347 869926 923693 931599 979916 992593 945808 1050656 2234824 2348147 1420951 1165990 778912 757973 929052 934211 978215 986177 1012643 1027047 1149510 1147960 5231501 5365020 39.75 70.6 1
10:14:59 2024-01-24 710487 699826 220114 216258 357635 366861 387957 383205 239454 236732 294802 301266 334984 337511 4389637 4701568 6770672 6546716 1185192 1234072 325380 286992 306478 307102 354268 348216 340752 342843 231407 233102 730056 703212 1585425 1525438 481303 477864 699735 708152 894567 869926 923693 931599 977765 990363 944469 1052562 2235098 2348147 1418995 1165990 778357 756361 931663 934889 978911 983372 1007463 1025580 1152677 1146261 5229883 5362136 39.75 70.6 1
10:15:00 2024-01-24 706203 694241 219368 216078 357640 367151 387740 384391 238085 236307 295460 301266 334406 339611 4386506 4702316 6821543 6546716 1178722 1235898 324592 286119 308393 305961 354304 348710 340752 342843 231483 232027 739550 706735 1574413 1523585 482673 482521 701225 710275 897462 867041 923693 935303 978494 991192 948605 1052227 2248650 2354014 1411170 1174334 780621 762183 932364 931415 976860 981911 1012578 1028945 1149584 1146335 5208646 5365020 39.75 70.6 1
10:15:01 2024-01-24 707889 699142 220185 216439 357389 365282 387921 387357 240139 236142 295389 301266 334984 340092 4399175 4710840 6808701 6546716 1177820 1235898 323877 286956 309338 305961 357656 349204 341268 342843 231768 232062 735322 707240 1589034 1525904 484737 481319 701225 712295 897258 867041 923693 936715 978530 990400 950062 1058692 2241956 2358049 1372859 1174334 777802 760670 933028 931342 976128 983299 1013376 1030601 1147955 1148517 5173449 5376293 39.75 70.6 1
10:15:02 2024-01-24 710220 694241 220471 216073 356565 365317 387993 387285 238424 236542 295460 299933 335698 340092 4392744 4738657 6761346 6536653 1191468 1235898 323912 286992 306297 306423 356476 346596 342338 344819 231220 233102 735765 703713 1577625 1535150 483704 476745 701225 710275 894168 868890 926183 935352 975699 982620 954358 1066279 2254550 2348922 1426820 1163280 775105 760994 936302 929472 972702 982647 1022025 1030451 1142892 1136500 5128373 5357371 39.75 70.6 1
10:15:03 2024-01-24 703266 698232 220088 216073 359838 364698 387849 386776 239431 236873 294802 303281 334644 340370 4402109 4764828 6761648 6546716 1196297 1239413 323912 286553 308393 305961 357910 348216 342579 342289 233254 232027 730718 705726 1578925 1540017 484048 477792 704357 710275 891364 867041 931654 937379 974076 990285 956402 1066316 2247857 2364880 1426820 1162451 775053 765087 937005 924965 973090 990464 1019841 1026128 1134639 1142823 5117016 5365057 39.75 70.6 1
10:15:04 2024-01-24 699963 694241 220436 215104 358467 365890 390224 387357 242458 236908 293939 301760 334419 340273 4386418 4722054 6696069 6546716 1208286 1239413 323997 288350 305974 305926 358089 347441 341544 342843 231978 232062 735322 696320 1595697 1549237 485428 477719 705391 709734 889485 873185 931595 935593 972101 990473 960283 1064756 2252167 2356079 1430732 1153376 771734 765013 934345 924048 972147 992584 1019565 1027819 1132875 1139827 5113466 5365020 39.75 70.6 1
10:15:05 2024-01-24 703967 698005 220467 215104 358755 364990 391364 385581 238424 237274 294559 301512 334948 340612 4392744 4726229 6696069 6556113 1210322 1235898 323390 287117 306010 307352 358183 346668 342579 342843 231804 232062 736731 694335 1586669 1544397 482673 476304 705221 708065 892531 876151 931468 930940 972027 993150 958197 1061680 2250764 2360701 1418917 1149795 774483 763412 931696 926111 976128 993286 1015379 1021964 1138136 1143093 5171428 5350848 39.75 70.6 1
10:15:06 2024-01-24 700236 698232 219062 215738 359510 364151 390224 383277 238153 236908 293904 303068 334445 341727 4395836 4687106 6724045 6565473 1200847 1238533 324093 287873 306514 306458 355406 348710 341544 342843 233025 232027 745187 698313 1579767 1543375 484737 481744 706727 707504 894802 873632 928976 932266 976317 997316 955513 1054100 2241679 2373103 1332203 1159966 780062 766356 927704 928850 981961 991183 1011654 1020118 1142082 1148906 5207351 5357252 39.75 70.6 1
10:15:07 2024-01-24 704252 700061 220431 216409 356632 364151 391364 385274 240139 236908 295740 300845 334948 340237 4386456 4635041 6723821 6556095 1197161 1235898 323425 288554 306226 307352 355940 348216 340788 345306 231047 232096 735322 698313 1581541 1539520 483360 477719 701189 707058 899405 874871 924659 931599 981415 996106 954358 1057657 2241465 2351481 1422907 1169946 779579 758511 929020 935540 977749 984873 1010489 1025361 1152923 1147247 5224348 5376101 39.75 70.6 1
10:15:08 2024-01-24 712001 700061 220088 215139 358750 367226 387993 383241 238153 236577 295460 302219 336204 338062 4386418 4701808 6798648 6565473 1185470 1235898 325871 286992 306514 307387 355121 348216 341533 342663 232288 234652 736683 703713 1573884 1528074 482673 480458 701189 709047 897384 871232 925670 933585 980558 993295 947223 1056542 2238369 2351481 1418995 1168608 778912 756735 930998 932856 976363 983481 1010213 1026128 1152923 1145554 5229883 5365020 39.75 70.6 1
10:15:09 2024-01-24 709872 694313 219714 215777 358215 366381 387885 383277 237789 236142 295253 301513 334445 338301 4395878 4705663 6789323 6556095 1187165 1234109 325380 286992 306225 307606 357403 347923 341400 342771 231463 233392 736219 702323 1603207 1530247 482330 477828 700231 707687 897384 873222 925010 933585 980647 993729 950176 1054137 2231701 2354014 1417039 1171974 778912 758028 930338 934211 976363 982092 1009049 1026166 1152923 1146445 5229883 5366736 39.75 70.6 1
10:15:10 2024-01-24 707272 694264 219407 215927 357951 365246 387885 383277 238119 236177 294766 301215 334679 339130 4386484 4701568 6801365 6546139 1177882 1239827 326409 286741 309011 306672 355299 348637 340609 342411 231661 234487 733912 706363 1567407 1525904 484737 482035 703183 712295 898660 867041 924867 938908 978530 991155 950062 1058729 2234838 2352410 1295201 1171974 778386 758952 931696 931562 974980 983481 1010225 1029866 1146293 1144712 5170612 5365020 39.75 70.6 1
10:15:11 2024-01-24 709213 696246 219745 216065 357389 365246 387993 387939 242387 235812 295253 299615 334714 339611 4399016 4716759 6780645 6517695 1186202 1239339 326749 286983 306297 306318 358257 347504 340059 345270 231047 232062 731094 701820 1589883 1538426 485083 477347 700231 710275 897027 866168 924867 937379 974967 982620 949315 1058782 2248002 2340600 1426820 1165990 773380 756771 937005 933548 968530 984873 1013972 1030601 1146644 1143093 5141213 5374399 39.75 70.6 1
10:15:12 2024-01-24 710220 694277 220436 215074 359067 366381 387993 385581 242387 238045 295124 300983 336029 339094 4399016 4759704 6782118 6555418 1194022 1239339 325505 286813 306406 306318 356476 346632 342821 342843 231804 234652 735765 706735 1581572 1535150 484737 479763 705221 710275 889742 867041 931558 936715 972211 982728 952801 1066535 2244370 2347355 1426820 1162675 773943 761214 935674 928850 971321 982683 1021296 1029094 1142892 1136500 5135827 5366736 39.75 70.6 1
10:15:13 2024-01-24 701961 694277 220246 215773 359874 364151 387921 385617 242493 236908 294802 301172 334445 340391 4395836 4755450 6772162 6546500 1199953 1241983 324803 287634 308357 306209 357323 347724 341917 342843 232492 233335 744617 700334 1576242 1544848 485083 477828 706391 712295 887578 869507 933019 935352 969425 988056 956454 1062288 2250442 2363207 1426820 1159335 774483 765038 936339 925185 971321 988315 1019114 1026166 1137162 1139863 5117016 5361194 39.75 70.6 1
10:15:14 2024-01-24 699963 694304 220471 215773 358526 365631 390260 387357 242387 237073 294766 301849 334714 340309 4386606 4728943 6696851 6555933 1206516 1235898 324416 288757 307649 308588 358089 347159 341785 342519 231804 233992 735322 695823 1584255 1549237 486814 477755 705391 709771 892267 871196 931691 934248 973626 991192 959282 1064793 2251062 2366736 1426820 1152556 774483 765581 934345 924965 973562 993989 1019114 1024594 1133679 1143093 5111616 5361194 39.75 70.6 1
10:15:15 2024-01-24 703761 698273 220467 215139 358498 364990 391917 384967 242387 237677 294559 301795 334984 340354 4408521 4719353 6734365 6565478 1210322 1239685 323651 287873 305544 307387 357323 347295 342338 342843 231839 232096 736731 694825 1581537 1549237 484392 477383 703859 706111 891635 875019 931691 931599 972248 992325 958528 1059941 2252042 2359860 1413160 1150063 773931 763412 931696 927263 974980 993989 1016938 1020118 1138811 1143093 5166910 5366736 39.75 70.6 1
10:15:16 2024-01-24 701267 694309 220088 215139 358463 364698 390224 383277 242458 237561 295181 301899 334737 340911 4389646 4707240 6718960 6574852 1204380 1239413 324730 287383 308087 306887 354304 348216 342821 342843 232492 232062 738140 698313 1582562 1540017 481303 477828 706391 705075 892267 876261 930191 928886 974316 991706 957811 1057278 2247969 2365650 1382454 1154197 778386 764495 927732 925622 977749 991183 1015142 1021964 1140463 1142287 5181854 5348005 39.75 70.6 1
10:15:17 2024-01-24 701267 700061 219407 216444 359865 364187 391110 385873 240672 236296 295353 303458 334843 341542 4399065 4652284 6716974 6546716 1198017 1235898 324453 288445 306478 306922 355976 348710 340238 342819 232328 231670 737668 696818 1581908 1538925 483360 482108 705391 708226 892010 873779 926878 931599 972829 998834 953674 1054100 2242776 2376687 1330320 1159335 780025 765038 927732 928844 981961 991183 1010489 1021607 1142082 1148979 5203635 5357371 39.75 70.6 1
10:15:18 2024-01-24 701267 694304 220185 217246 358499 366595 391255 386052 238051 236037 295596 301334 334807 342551 4386786 4634583 6714831 6556095 1196531 1235898 324453 288350 306478 307137 356476 348710 340513 343334 232926 231831 737668 696320 1577602 1540017 483704 482790 705891 708226 894839 875019 928846 931599 974967 997389 955026 1054137 2242776 2377454 1370940 1156665 780621 765038 927732 928850 981961 991183 1011654 1022371 1142082 1148943 5201666 5358299 39.75 70.6 1
10:15:19 2024-01-24 706695 699896 220220 216344 356494 366928 391881 385438 240033 237134 296501 300809 334948 340273 4389607 4635078 6723821 6551419 1198746 1235898 322974 288554 306010 307137 355940 348216 340309 343094 231839 232062 736731 696320 1579373 1537834 483704 482108 703822 707651 896747 875019 924831 931599 975693 997352 953674 1054137 2234875 2376003 1324882 1159335 780025 762871 930338 929504 979834 988351 1007613 1021607 1142892 1148943 5207790 5376125 39.75 70.6 1
10:15:20 2024-01-24 709836 699941 219947 216154 357528 366789 390630 384554 237721 236908 294766 300880 335768 339317 4392744 4680401 6762614 6551419 1194022 1235898 323912 287562 305341 307172 355940 348216 341304 344819 230895 232131 742912 698313 1576945 1530797 482330 477900 700231 706111 898873 873779 923693 931599 981415 991634 950025 1056430 2241303 2348147 1422907 1163503 778912 756735 929020 932893 979871 982647 1009952 1024631 1149657 1147813 5237018 5362547 39.75 70.6 1
10:15:21 2024-01-24 711313 699937 219908 216275 357676 366381 387957 383277 238119 237028 295317 301760 334948 338062 4395890 4710840 6784490 6565473 1188863 1235898 326676 287468 306010 307387 355428 347724 341304 342843 231083 233171 725760 701709 1574091 1529712 481987 477900 700231 707149 898738 871269 923693 931599 980647 991634 948641 1050693 2235098 2349814 1422907 1165990 778912 756771 929020 934616 977749 984177 1010489 1028516 1153986 1149478 5225988 5373056 39.75 70.6 1
10:15:22 2024-01-24 710330 694277 219780 215177 358239 369276 387885 384391 238085 236542 294905 300491 335852 338541 4386484 4701568 6775171 6556113 1188863 1235898 325418 287670 305508 307422 355406 348216 341304 344819 230885 233496 732906 699712 1570655 1530797 482182 480639 700231 707149 897199 873160 924867 931599 981415 993998 949351 1054137 2235098 2344820 1420951 1165160 781139 756771 929020 934211 981742 984690 1012643 1027084 1152032 1149588 5234873 5366736 39.75 70.6 1
10:15:23 2024-01-24 709909 697122 219947 216228 357676 366124 387921 384427 238615 236577 295253 300912 334984 338614 4386456 4688375 6807973 6555626 1178722 1235898 323651 287028 309119 306888 355441 348710 341580 344819 231839 232096 735322 706363 1576869 1524821 484111 482108 701225 712295 898200 868890 925670 937416 978530 992325 952801 1053801 2241183 2357354 1370940 1173643 777802 761753 935691 935118 976823 984836 1014823 1032034 1149510 1148774 5173449 5370956 39.75 70.6 1
10:15:25 2024-01-24 710220 697237 220423 216478 356373 365981 390260 388011 242458 236577 295596 301179 335019 340685 4392744 4720112 6772758 6532015 1188074 1235898 323689 287028 306550 306423 358413 347724 340824 344638 231804 232777 733912 703713 1590472 1535655 487508 477828 701225 713307 897384 867041 927612 940819 977147 982728 950099 1058505 2248449 2343158 1415083 1169244 777272 760009 939006 934174 971974 984836 1016273 1033509 1143788 1144712 5163415 5376101 39.75 70.6 1
10:15:26 2024-01-24 710215 700204 221515 215104 357711 366968 390224 386468 242218 238080 295253 301760 335994 339370 4392744 4759704 6779997 6536729 1191468 1235898 324890 287468 306586 306494 356512 346668 342338 344819 231804 233171 734336 706363 1574588 1535150 484048 477047 702294 711098 890673 868622 929630 938080 976391 989525 954155 1066535 2251335 2346335 1348373 1164294 773390 761068 937005 931143 972665 989062 1021296 1032222 1144671 1140321 5135827 5359088 39.75 70.6 1
10:15:27 2024-01-24 704488 694237 220123 215182 359910 365246 387957 386776 237755 237109 295124 302315 334714 339611 4386493 4774207 6752710 6541770 1192412 1235898 324401 286589 308357 306423 356512 348216 342821 341771 232563 232096 729684 705726 1581572 1538925 484463 477828 704393 712295 892267 867041 932744 938266 972248 988360 955327 1069395 2253970 2354822 1426820 1163280 774301 762183 938338 928813 971321 987517 1021109 1028516 1142082 1136537 5135827 5357371 39.75 70.6 1
10:15:28 2024-01-24 702687 694277 220277 216108 359331 365890 387957 387069 242458 236943 295539 303068 333977 341205 4389613 4746071 6733370 6541452 1201631 1238533 323997 287028 306622 305285 356512 347478 341580 342843 231839 231349 738576 700838 1579093 1544848 484760 477828 706391 712621 886787 868695 933019 936130 972655 990166 959600 1064793 2250764 2367414 1456971 1159140 773931 765038 936339 923185 972665 988351 1016938 1026166 1136357 1139681 5109714 5357371 39.75 70.6 1
10:15:29 2024-01-24 701267 694268 220467 215104 358790 363860 390812 387630 242423 236577 293939 301957 334480 340273 4386493 4715292 6691302 6541770 1206591 1235898 323997 288350 305544 305996 358125 346705 341856 342397 231839 232131 736731 695823 1581572 1549237 485250 477792 705891 709771 893166 874466 934021 934535 972101 991046 959134 1063313 2247633 2356115 1407402 1152556 773428 765433 935674 924965 974980 993275 1019766 1025361 1133679 1142284 5096905 5359088 39.75 70.6 1
10:15:30 2024-01-24 704113 698277 220502 215139 358826 364990 391917 385617 242352 237607 294766 302183 334913 340612 4392744 4709756 6686743 6546139 1207728 1235898 323355 287113 305400 308068 355406 346632 342821 342843 232328 232062 726549 697278 1605651 1544397 482673 479423 707230 707784 893166 876187 932832 931452 973442 993619 959600 1061800 2249164 2361496 1398119 1150026 775587 764495 931659 929966 977749 993989 1016901 1021570 1140427 1144712 5173449 5361194 39.75 70.6 1
10:15:31 2024-01-24 699963 698232 220053 215139 360115 365282 390224 383241 238119 237607 293868 302556 334913 341095 4389637 4699852 6723784 6565473 1204281 1235861 323393 287634 306514 306209 354304 348710 342338 341448 233254 232027 732108 698313 1608827 1543375 484334 482462 706281 709587 892459 874251 931511 931452 976280 998761 957811 1057937 2246257 2379141 1415083 1156665 782256 767758 927732 928155 982659 992584 1013376 1022334 1142082 1148058 5194970 5355641 39.75 70.6 1
10:15:32 2024-01-24 703261 697969 220088 216448 357348 366149 391364 385274 237755 235777 295704 301724 333942 339723 4380077 4625040 6724045 6546716 1194875 1235898 324911 288350 305435 306423 358454 348216 340238 345550 231407 234652 759985 696822 1600960 1539520 484048 477719 701189 708065 901934 876114 923619 931599 981379 991742 954007 1049835 2244370 2348731 1417039 1161022 778357 758952 929020 932893 980567 988279 1007613 1024594 1146330 1150569 5196212 5365020 39.75 70.6 1
10:15:33 2024-01-24 709983 698277 219745 216073 357631 366381 391917 384391 237755 236542 294605 299862 335994 339611 4389637 4667112 6742696 6546716 1193095 1234072 324730 287873 305974 307102 355406 348207 341497 345685 230763 234652 728275 698313 1590314 1536793 482673 477683 700691 707614 898800 873742 923693 935593 981159 996109 950025 1056430 2234690 2351481 1426820 1163503 779503 756771 929052 934211 977749 982611 1011654 1024594 1149657 1147247 5222419 5365020 39.75 70.6 1
10:15:34 2024-01-24 710487 700025 220053 215773 358210 367226 391364 383241 239767 236507 294802 300456 335994 337548 4386418 4701808 6791537 6556095 1181813 1234109 324890 286727 306297 309460 357403 348453 340645 342771 232384 234487 735322 705726 1576518 1528569 482673 481999 703220 710275 896926 871982 926330 935577 978530 993248 949500 1060241 2238279 2354014 1334086 1173643 778357 760639 933682 931562 976363 984177 1012653 1030563 1146330 1143937 5171428 5365020 39.75 70.6 1
10:15:35 2024-01-24 708437 697237 220440 216448 356601 365282 390188 387939 237755 236342 295668 300809 334442 339611 4380077 4721049 6757491 6527958 1186202 1238907 324766 287351 306370 306852 357443 348637 340334 344747 231340 234322 732503 702323 1615752 1536213 485484 480046 701189 713307 897384 867041 926330 940640 977074 982692 950025 1060241 2241242 2342261 1424864 1165990 774483 757842 937005 931562 971321 984873 1015416 1032072 1145445 1144712 5140982 5366736 39.75 70.6 1
10:15:36 2024-01-24 709978 694313 221156 215065 356601 366381 387957 385581 239228 237274 295217 299933 334984 339334 4389637 4738657 6761346 6541452 1193698 1237182 324784 286943 306442 306747 356333 346450 341641 344747 231570 233136 734336 705222 1582113 1563879 484737 477011 702294 710275 896114 869507 929593 937379 976391 987489 954155 1066535 2247969 2340600 1373981 1162675 772830 761214 937005 929430 971284 982647 1021296 1031336 1143704 1138985 5141209 5361194 39.75 70.6 1
10:15:37 2024-01-24 703988 694201 220242 215773 359874 365282 387849 385617 242493 236507 293420 303068 334688 338577 4392744 4771635 6763522 6555656 1194875 1235788 324839 286611 308175 306034 356440 348463 341268 342325 232967 233956 730718 703330 1576228 1540017 484737 481538 706391 712295 886751 868890 933019 937379 972211 982692 955513 1066535 2244370 2360701 1426820 1161848 774483 763412 937005 926111 971321 982719 1020216 1029094 1140427 1136500 5135827 5361194 39.75 70.6 1
10:15:38 2024-01-24 700995 693971 220427 215100 357711 365115 387921 387903 239396 236542 295124 302395 333440 339759 4386418 4708506 6688514 6545950 1214382 1238945 324875 287603 305293 307352 356476 345815 341677 342843 231768 232062 725159 694335 1583492 1549237 484737 477755 704357 707113 889068 875019 931654 931599 973626 991841 959208 1060290 2250442 2360701 1415079 1150026 773931 762871 933019 926147 974943 993989 1016938 1020118 1136320 1143093 5149319 5357371 39.75 70.6 1
10:15:39 2024-01-24 702963 694268 220431 215108 359584 364698 390188 382937 242423 237310 293868 302431 335698 340370 4373823 4706005 6731453 6564827 1198296 1235898 324225 287643 306225 306458 355370 349204 339724 342843 232328 233335 746596 696320 1582622 1538406 483704 483204 702330 707149 894839 875019 926330 931327 975656 995405 955513 1052562 2242776 2372401 1322963 1156665 780582 762871 929020 928850 979834 989747 1010489 1020118 1142082 1148979 5186834 5346262 39.75 70.6 1
10:15:40 2024-01-24 704261 698005 220088 216409 356596 365115 390224 385545 239356 235812 295253 301266 334445 341432 4389692 4625920 6724987 6546716 1196584 1237182 324453 287873 305544 309933 357656 348207 340130 345306 231047 232027 742368 696320 1600128 1537834 483704 480603 702720 706111 898200 876261 923693 930278 978530 991706 955513 1054286 2234801 2357262 1424864 1158474 778912 761214 929020 930203 977749 988315 1007575 1021607 1143704 1150569 5188554 5351821 39.75 70.6 1
10:15:41 2024-01-24 704288 694277 219934 215139 357559 364151 391364 384967 242387 236507 296322 299651 334702 341395 4383379 4644478 6742696 6556068 1194875 1235898 324622 288062 305292 306458 355406 347724 340788 344819 231343 232131 740053 696818 1592857 1535150 482330 477864 700231 706111 898873 873779 923036 931599 981379 991670 950062 1057183 2241183 2351481 1436601 1162675 778386 758952 929020 934211 980567 982719 1010670 1026128 1151289 1148906 5211250 5357371 39.75 70.6 1
10:15:42 2024-01-24 710487 699531 220242 215773 358210 367485 391110 386645 239926 237028 295145 300398 335852 337402 4383095 4688337 6796392 6556095 1185117 1235898 325643 286553 306514 306458 354872 348216 340752 342843 231768 232777 735322 703713 1573792 1525904 482330 481695 701225 709771 897258 869926 926330 934248 978494 993284 947260 1050693 2235098 2349814 1420951 1171140 778912 758415 931696 932893 977749 984177 1010489 1027629 1152923 1146335 5226149 5366736 39.75 70.6 1
10:15:43 2024-01-24 707272 694016 219995 216874 358459 368230 387596 384824 238085 236402 295109 301583 334583 338947 4395878 4697807 6801365 6546716 1175367 1234109 322904 286871 308393 305464 355406 348710 340752 342843 231518 232096 733912 705726 1565711 1525904 485428 483204 701225 712295 897528 867041 923693 938117 979953 990456 952124 1059485 2244770 2349814 1370940 1171974 776693 760100 934345 931562 974252 984873 1013935 1033697 1146293 1146335 5170726 5352968 39.75 70.6 1
10:15:44 2024-01-24 711313 699358 221568 215639 357246 366274 387849 386252 239093 237869 295525 299792 335923 339094 4386531 4747930 6770672 6527958 1190618 1234985 323912 286790 306550 306458 356512 346632 340788 344819 231083 232777 728275 703713 1604908 1535150 484048 477011 701225 710275 896747 869507 927538 935352 974967 982656 952801 1063462 2241280 2335626 1356931 1164331 772280 760064 937005 930902 968530 984873 1019841 1030601 1142942 1139558 5123179 5371609 39.75 70.6 1
10:15:45 2024-01-24 705705 698221 220290 215969 359694 367077 387740 386288 237755 236472 293420 301795 336963 338009 4389637 4776766 6770672 6542047 1191470 1235898 324890 286763 306586 306888 356226 346668 342338 342325 231839 232096 729328 705726 1570162 1535150 484048 481127 704892 712295 891750 867041 933019 939448 972248 982728 954155 1066166 2244370 2359027 1424864 1162675 774483 763141 935674 927497 971321 982683 1019182 1028361 1140463 1136500 5134204 5359798 39.75 70.6 1
10:15:46 2024-01-24 700889 698221 220290 216120 358575 366149 387921 386740 242387 236542 295389 302252 333674 338258 4389602 4715406 6710396 6537337 1200772 1235898 323769 287945 306550 306708 357586 347125 340788 342843 231768 231670 742689 698313 1577662 1547041 484417 477828 706391 712295 888117 869963 933019 935315 971486 989757 958973 1063500 2250442 2366672 1424864 1156665 773943 769327 937005 924965 972147 991183 1019114 1028516 1136516 1143634 5093933 5353006 39.75 70.6 1
10:15:47 2024-01-24 707002 694277 220467 215070 358755 366521 392290 386596 238424 237239 293725 301760 334445 340354 4383379 4709915 6700621 6556095 1210322 1235898 322904 287095 305544 307422 355406 346705 342338 342843 231804 234386 726549 695823 1618108 1544397 482673 477347 704393 706148 891004 876261 933019 932266 973626 993295 957848 1060327 2250442 2359032 1398119 1149245 774483 764468 931696 926147 976363 995954 1019182 1023966 1139327 1144639 5159960 5357371 39.75 70.6 1
10:15:48 2024-01-24 702963 694313 219964 215866 359584 365211 388029 383205 242423 237992 294623 302643 333942 340370 4386417 4700430 6719258 6565473 1204281 1235898 322974 287028 306478 307352 354055 346705 342579 342843 231804 232096 733912 697722 1590637 1548965 484048 477383 704393 707149 892267 875640 933019 931599 973626 992593 959282 1060016 2247969 2359032 1394352 1149795 774483 762837 934309 928844 978215 993952 1016789 1024117 1140137 1146261 5170726 5345544 39.75 70.6 1
10:15:49 2024-01-24 699963 694232 219710 215773 359331 364151 387704 383241 237954 236542 293868 302643 333942 341213 4380227 4661475 6714743 6556113 1200847 1235898 325091 287126 306406 306209 354339 348463 341304 341843 232527 233956 735322 698313 1583979 1538925 481987 481355 706391 706148 893534 875640 928932 928881 975007 997389 957848 1058505 2244370 2372401 1415079 1157201 780582 764901 929052 927598 982622 993213 1015548 1023802 1140280 1143901 5187527 5357371 39.75 70.6 1
10:15:50 2024-01-24 699963 694313 220044 216444 358467 366149 390260 384967 238153 235777 294802 302219 333942 339246 4386506 4635302 6714720 6536691 1196584 1235626 324453 287913 305225 306458 355406 347724 340009 342819 231839 231636 736278 696320 1586735 1540017 484048 482790 704357 708189 897458 875989 924867 931599 975656 991742 958639 1052525 2234913 2358960 1426820 1162174 778391 761068 930375 931565 979797 990464 1007613 1021607 1142170 1151183 5186834 5354857 39.75 70.6 1
10:15:52 2024-01-24 708474 694313 219780 215173 356627 366381 391649 384085 242458 236542 293939 299443 334984 338285 4370700 4660485 6723821 6546716 1191393 1234985 322939 287670 305457 306458 355406 347724 340752 344819 230365 232812 738624 698313 1604601 1534061 482330 480639 699921 706148 898910 873779 923693 933585 982536 991706 951604 1056945 2240357 2348922 1420951 1170987 780062 759590 932753 936205 977749 984873 1010489 1028516 1152923 1146400 5231501 5357371 39.75 70.6 1
10:15:53 2024-01-24 710450 694273 219745 215773 358498 366124 387921 383241 242493 236142 294605 301337 334445 337548 4373860 4688096 6798648 6546716 1179431 1233837 324925 286114 306158 309096 354339 348216 341555 342843 231804 232062 735322 704719 1563287 1525904 482673 482072 702294 710275 896222 871232 926330 933991 981915 996106 950341 1056921 2238532 2355608 1378616 1176013 778912 760602 933682 931562 976823 984873 1010943 1029391 1149657 1148774 5158697 5350848 39.75 70.6 1
10:15:54 2024-01-24 709475 694205 220467 215143 356601 365867 388029 387357 238424 236542 294957 299933 334984 339611 4383102 4722667 6756533 6528017 1185470 1235898 323651 287032 306550 305996 358125 348216 339724 344819 231083 232096 732503 702710 1575122 1535655 485520 480603 701225 713307 894655 866857 928164 942256 981658 989071 949915 1061718 2247857 2344395 1428776 1165990 774483 758989 940338 934211 972702 982611 1013972 1031847 1144634 1142287 5150958 5361194 39.75 70.6 1
10:15:55 2024-01-24 709983 694241 220502 215950 356672 366381 387993 385581 238424 237310 294623 299933 335054 339334 4373823 4744556 6752710 6528017 1188074 1237108 323912 287468 306514 306458 357586 346668 340788 344819 231047 232131 743469 703212 1573705 1535150 484048 477383 703183 712113 895750 871288 928976 938908 977777 987672 954044 1066110 2242912 2338941 1362378 1165774 772837 760064 938214 931562 971284 982719 1019841 1030601 1142170 1139863 5118880 5357371 39.75 70.6 1
10:15:56 2024-01-24 705735 694268 220431 215773 359910 365317 387885 385352 242387 236542 293868 302643 334445 338338 4392744 4778223 6770672 6537382 1190586 1235780 324627 286150 306586 306663 355940 347724 342821 342602 232364 232062 737194 705726 1584801 1538983 485428 477611 707230 713814 890666 869507 932870 939576 973081 988324 953674 1068095 2248125 2363207 1426820 1161022 774483 764975 937027 925455 971321 982755 1021296 1026166 1137162 1138144 5107611 5348005 39.75 70.6 1
10:15:57 2024-01-24 697913 694205 219780 215139 358502 365115 387957 386776 242423 236542 293939 301760 332975 339281 4383379 4719268 6705394 6527996 1196402 1236228 323541 287028 308357 305251 357299 347724 341304 342843 231839 233007 744617 701317 1575528 1546592 485428 477683 707356 713270 890628 871362 932870 935315 971523 988360 960967 1066637 2244509 2352744 1428776 1158314 774483 765038 936339 924965 972011 991183 1019114 1026166 1133873 1139827 5107611 5349736 39.75 70.6 1
10:15:58 2024-01-24 699693 694201 220123 215139 357711 365115 390260 387004 242352 236577 296116 301760 333977 340069 4383379 4710840 6686743 6523303 1204281 1235898 323769 288142 306514 308588 357622 347724 341533 342663 232078 233956 735322 698035 1590666 1550996 486467 477647 706318 711948 889375 869963 932317 935428 972248 991155 959319 1063500 2251335 2363207 1458966 1153376 773931 765581 935691 924965 973562 992584 1019114 1026128 1134484 1139863 5102425 5348005 39.75 70.6 1
10:15:59 2024-01-24 700438 694237 220502 215100 358250 364187 391364 386740 242013 236612 295124 301548 333942 340612 4373823 4705174 6691302 6546716 1211917 1235898 322939 287064 305292 309024 358454 346377 342471 342577 231661 233992 735322 694335 1595770 1548792 485083 477719 704393 706148 892267 876959 933019 931599 973626 992593 960930 1063462 2247745 2349343 1396235 1150063 774483 763412 933682 926184 974980 991697 1016938 1021644 1137199 1143093 5140982 5340384 39.75 70.6 1
10:16:00 2024-01-24 703188 694304 220088 215104 359620 364734 387993 385280 242423 237310 293904 301795 334480 340129 4383379 4695142 6724157 6560791 1203455 1238945 324766 287495 308933 308406 355926 347578 342749 342663 232349 234322 738140 701038 1586013 1538925 481987 477828 708237 708189 892267 876261 930329 930131 974316 991742 958565 1060327 2244370 2361276 1411240 1155019 776693 765038 928361 924800 979871 991183 1015454 1021964 1140192 1142323 5173449 5348005 39.75 70.6 1
10:16:01 2024-01-24 701461 694277 219026 216108 358790 364116 390260 385003 238153 235812 294802 302805 333709 341205 4383379 4648966 6705394 6536183 1199981 1235751 324117 287765 306370 306353 356333 349378 339581 345540 231768 232062 733912 695823 1589171 1541711 484808 480603 701225 707186 896977 876261 926330 931599 981415 991742 955513 1053679 2241183 2354014 1426820 1159372 778080 761178 929020 931562 979871 989784 1007613 1024631 1146293 1152235 5186834 5357371 39.75 70.6 1
10:16:02 2024-01-24 708279 694313 219780 215173 356636 365282 391088 384427 242458 236377 294559 299443 334984 340370 4380152 4668509 6768115 6565406 1188788 1233668 324658 286813 305400 307211 356213 347405 340788 342843 230885 234652 728275 699712 1571764 1530797 482330 480349 701225 707149 900017 873086 923693 934248 981379 991670 949988 1052227 2235098 2349814 1422907 1164331 778912 756735 929020 936205 977749 984873 1010489 1026091 1153460 1147211 5220477 5361194 39.75 70.6 1
10:16:03 2024-01-24 710487 694232 219556 215139 357852 366381 390224 383241 237721 236307 294605 301266 334948 337511 4377132 4692295 6781259 6555933 1186202 1233668 327259 286481 306478 306458 354339 346377 340501 342843 231804 233461 741096 702209 1576358 1528074 481569 481319 701225 709231 897384 871232 924867 934248 979953 993998 948605 1054137 2235098 2351481 1376697 1168608 781139 756771 931696 934875 977749 984177 1010213 1026166 1152923 1145627 5220477 5355641 39.75 70.6 1
10:16:04 2024-01-24 709289 694016 219517 215777 357954 365831 387885 384391 238432 236142 294802 301513 334445 338577 4386417 4688148 6800017 6550834 1181287 1235898 323425 287028 310665 305926 358962 348710 340998 342843 231518 234652 733912 704339 1591612 1535150 485864 481355 701225 712801 896926 867041 926330 940819 978494 988925 950062 1058745 2244370 2348147 1422907 1165990 775587 758952 937549 932893 972702 984873 1013898 1031626 1146293 1143937 5150958 5357371 39.75 70.6 1
10:16:05 2024-01-24 709480 696971 221120 215104 356632 366345 387993 385545 238424 237310 295253 299933 335733 339317 4389706 4747057 6752560 6527958 1189607 1239339 323877 286992 306550 306423 357586 346340 340788 344819 231022 232777 733912 703713 1584621 1535150 484737 477490 701225 710275 894802 868659 927575 938080 975693 982692 954155 1066535 2247433 2338941 1378075 1164331 772280 758989 938214 931562 968530 982611 1021296 1031336 1142979 1139827 5118843 5355641 39.75 70.6 1
10:16:06 2024-01-24 705253 694016 219745 215108 359874 366381 387921 385617 237868 237360 294516 302359 334737 338046 4383379 4779460 6770672 6546676 1191468 1235898 324627 286414 306586 306174 358437 347196 342821 342843 231768 232096 735322 705726 1589593 1535655 484737 477719 703859 711789 890636 869507 930292 938117 976391 991192 954834 1067333 2247564 2345389 1434645 1162675 773380 761251 935009 931528 972702 982683 1021296 1032185 1143704 1138144 5122762 5351821 39.75 70.6 1
10:16:07 2024-01-24 702263 697232 220088 215108 359910 364698 387596 386452 239322 236792 294416 302997 334269 339464 4379964 4755450 6743064 6528017 1194800 1235898 324766 286114 308357 306423 356512 347441 342061 342084 232527 232062 736731 705222 1572778 1540017 484737 477864 706391 712295 892267 869507 932965 938117 973626 988360 955513 1068057 2244370 2355683 1426820 1162675 773943 762875 937005 927497 972702 982719 1019979 1029132 1140463 1136537 5126422 5343350 39.75 70.6 1
10:16:08 2024-01-24 698212 696962 220220 216003 358216 366040 390079 387758 239093 236437 294605 301547 334269 342514 4389637 4697807 6677418 6532674 1207832 1235898 322904 286992 304291 307172 358454 346632 341821 342843 231768 232062 735322 694335 1589990 1549237 484737 477719 704393 707149 892267 875019 931654 931599 973626 993295 959208 1061875 2252042 2359841 1415079 1148976 773931 762871 933682 927487 974980 993989 1016938 1021607 1136284 1143093 5136274 5337516 39.75 70.6 1
10:16:09 2024-01-24 702309 699179 219806 215031 359730 367188 387849 383099 239764 236933 293610 302536 333638 340612 4376944 4680420 6714720 6551419 1200847 1235898 323637 287095 306514 306922 354304 348710 341508 342325 233025 232062 732108 698313 1583904 1538925 481987 482072 706391 706148 894168 875640 928932 930938 976391 999540 959245 1059485 2244370 2369663 1411170 1155842 782558 765581 927732 926147 981961 992584 1013661 1023099 1142082 1145627 5185456 5353144 39.75 70.6 1
10:16:10 2024-01-24 705980 698945 219947 216309 356422 366668 391219 385366 242387 236542 295704 299933 333977 341395 4377134 4628557 6724045 6537337 1194875 1234109 322939 287945 305974 306494 357676 348216 340788 342819 231768 232062 735322 696320 1571869 1537834 484048 482790 703859 708152 897236 876261 926330 931599 978530 997389 953637 1049909 2244370 2359888 1417039 1159335 780025 762871 930338 931562 980567 991183 1009769 1023099 1145828 1152854 5206527 5354857 39.75 70.6 1
10:16:11 2024-01-24 712253 700208 220255 216270 360111 367485 391364 384391 238119 236993 295561 302183 334984 337548 4373710 4688375 6784490 6546747 1187127 1234109 327904 286754 305220 307352 354375 348463 341304 342843 231804 233496 738154 701709 1586999 1528074 482673 482072 701225 710275 898022 873123 924867 932634 980647 991634 950025 1057183 2228422 2351481 1418995 1168645 781139 758989 931696 934616 977749 984873 1010670 1028554 1155963 1149478 5215315 5354824 39.75 70.6 1
10:16:12 2024-01-24 708279 693939 219780 216073 356627 365317 389934 387069 237868 235777 295181 300845 334948 340260 4383379 4710840 6772274 6518617 1181324 1234985 322904 287104 306442 305499 357610 348710 340513 344819 231804 232096 732503 702323 1611182 1535150 485864 480603 701225 713307 896258 867041 924831 940152 978494 988888 950062 1060290 2247969 2339412 1424864 1165990 774483 758952 937005 932893 973090 986120 1017727 1034986 1146956 1146298 5146366 5361194 39.75 70.6 1
10:16:13 2024-01-24 709480 694268 221564 215139 357133 366381 388029 385581 238248 237798 294559 299933 334794 339094 4373823 4741186 6761346 6536653 1189769 1235898 325380 286589 306622 306458 355976 346668 342821 342843 231291 232812 737669 705222 1574947 1535150 484737 477598 704393 712295 892267 868890 933019 939485 975007 988324 954834 1066166 2258010 2350679 1426820 1162675 773931 762330 938301 931565 974011 989062 1024215 1031261 1142782 1140395 5149261 5352663 39.75 70.6 1
10:16:14 2024-01-24 699244 695989 220088 215143 358215 364896 387704 386776 242182 236577 293939 301548 332940 339759 4377132 4701568 6696069 6522626 1203082 1235780 323050 287675 306478 305499 356547 347724 341304 342843 231605 232062 735322 696320 1632674 1548139 485428 479763 706391 710275 893166 871232 931654 933991 972248 991192 959282 1063462 2250442 2363207 1380463 1155550 773943 767102 936968 926280 975160 993879 1019728 1028667 1134373 1142823 5104206 5348005 39.75 70.6 1
10:16:15 2024-01-24 703256 697090 220873 215134 358215 365055 391917 386160 241978 236943 293939 301760 334596 340333 4367543 4688375 6686540 6546716 1207728 1234985 322644 287118 305078 307852 355406 346142 342097 342843 231804 232027 739550 694335 1575392 1547041 484048 479763 705391 706148 889412 875640 933019 931599 974316 993295 959245 1063348 2251433 2362318 1396235 1150614 773943 764150 934308 928918 976860 996063 1018379 1022371 1137162 1143634 5140982 5349204 39.75 70.6 1
10:16:16 2024-01-24 701000 694349 219592 215108 359874 364698 390224 383241 237755 236542 293939 303068 333942 340092 4383472 4675106 6705394 6551419 1199121 1235898 325055 287028 306514 306780 354375 348997 340824 342843 232527 231866 743778 697814 1609180 1538925 482673 482790 706391 709268 893350 875019 929593 931599 975693 998834 960655 1062447 2248125 2380151 1386292 1156665 781139 765544 929052 928118 984173 992584 1013935 1026971 1142892 1148979 5180099 5342449 39.75 70.6 1
10:16:17 2024-01-24 702993 694313 220431 216478 357676 366003 391364 385581 242423 235120 296789 301795 333977 339281 4377132 4614769 6705394 6542047 1194875 1235898 324453 288350 306226 306494 355976 348216 339760 343094 231839 231866 740447 695823 1577602 1540017 484048 480992 705391 708226 896747 876261 927612 934248 977667 1001021 958123 1052078 2244658 2376660 1302273 1159966 781139 765581 929020 928886 983246 992584 1011931 1023099 1142892 1152817 5186834 5348005 39.75 70.6 1
10:16:18 2024-01-24 702489 694277 220123 216478 357676 366149 390260 385581 242493 235612 295955 301760 333977 339246 4377132 4627978 6709940 6537382 1193977 1235898 323997 288003 306154 308551 355441 348219 338771 345306 231407 232062 733498 696320 1569194 1535655 484048 482072 702330 708189 898623 876959 926105 932930 980558 996814 957960 1056884 2244658 2368240 1422907 1157688 778912 763893 931700 931562 980567 990447 1009750 1023136 1142979 1152235 5186834 5351821 39.75 70.6 1
10:16:20 2024-01-24 706130 694309 220088 216108 356601 366558 391364 385310 242458 236577 295955 299897 334480 339210 4361276 4634211 6724045 6546753 1193170 1234109 322939 287945 305544 307137 355441 347724 340788 345306 230329 233078 740053 698313 1603259 1534061 482673 480639 701152 708570 902576 874908 923544 934889 982660 998226 949878 1053615 2242776 2350684 1426820 1165123 778912 759479 929020 934211 982442 982719 1011931 1026128 1151289 1148943 5205591 5349736 39.75 70.6 1
10:16:21 2024-01-24 712001 694268 219745 215777 357963 366417 391364 384427 242387 236769 294336 301302 335019 337548 4376944 4678978 6751725 6537382 1187080 1232323 323947 286826 305078 307172 354339 347149 340824 342843 231118 233333 737669 699712 1597764 1532655 483322 480349 701225 708042 899901 873595 925558 935540 982623 993998 952124 1052302 2240357 2349814 1420951 1165990 778912 760009 929679 934211 980567 984873 1010489 1026128 1152923 1148979 5213027 5357371 39.75 70.6 1
10:16:22 2024-01-24 712507 694304 219745 215777 358250 368752 387993 384391 237954 236542 294802 301302 334984 337511 4361313 4680124 6779997 6546716 1182052 1235898 324890 287028 306262 307387 354375 348216 341304 342843 231641 235676 739625 704339 1581781 1528074 483360 481926 703220 710127 898623 874466 926183 935593 979916 993998 949204 1056430 2231627 2346298 1422907 1168645 780100 758363 931696 935540 977749 984873 1011209 1026166 1152923 1148094 5220477 5351821 39.75 70.6 1
10:16:23 2024-01-24 712507 694304 219745 216073 357711 366381 387921 383312 242599 236734 294559 301548 334714 337584 4376944 4692295 6779997 6542047 1183485 1234035 325380 286920 306190 307352 354339 348160 341257 342627 231554 234652 733319 702323 1574787 1529974 483704 481441 701189 710201 899373 873086 927652 936928 983430 993998 949988 1052190 2239871 2351481 1422907 1169318 780582 758379 931659 935540 980530 984873 1011931 1028324 1152084 1150151 5220477 5361194 39.75 70.6 1
10:16:24 2024-01-24 712239 694313 219745 216034 358179 368156 387885 384085 237920 236142 294543 301266 334878 337511 4380258 4697697 6779997 6546716 1183778 1235861 324890 286266 306261 309460 357403 348417 341124 342771 231661 233136 731094 703713 1578914 1527481 482673 482035 701225 710275 899864 873222 926991 935593 979223 996072 948641 1057183 2235098 2351481 1413126 1168570 780582 759479 931659 935540 977749 984873 1011931 1027591 1152923 1147211 5227941 5346262 39.75 70.6 1
10:16:25 2024-01-24 710376 694232 219710 216078 357640 365282 387849 384085 238119 236699 294766 301478 334679 337548 4373731 4674880 6789664 6537337 1180094 1237071 328136 286266 306406 307211 356682 347248 340573 342735 231625 233992 735322 705222 1574600 1525632 482673 481708 701189 709194 897384 872468 927502 934248 981342 993998 950025 1053051 2238390 2349814 1420951 1168485 780582 756102 930998 934211 977749 984873 1010489 1026091 1152923 1148906 5220477 5355641 39.75 70.6 1
10:16:26 2024-01-24 710220 697237 219736 216073 357676 368752 387885 383277 242762 236342 295539 301266 334913 336998 4377134 4689597 6779997 6550932 1179431 1236302 326749 286410 308683 306283 355889 348563 340609 342843 231732 232523 735322 705726 1606645 1524821 484048 482072 703220 712621 898363 869507 925670 936759 980611 993295 950025 1059447 2239871 2357359 1382454 1173643 778912 762837 933682 931562 976363 984873 1013376 1031336 1149620 1145554 5165699 5346262 39.75 70.6 1
10:16:27 2024-01-24 709289 697237 220180 216413 356601 365246 387993 387285 242557 236003 295460 300809 334410 339574 4373731 4688375 6744657 6546824 1187165 1236302 324911 286338 306297 305926 357515 346632 340238 342843 231320 234652 729684 702710 1599755 1535150 485428 479763 701225 710275 893910 870272 926841 936907 975656 982620 951604 1066535 2244370 2338941 1349012 1164056 773380 761178 937005 931525 970283 982647 1020568 1032072 1143704 1139790 5124342 5341362 39.75 70.6 1
10:16:28 2024-01-24 701267 697237 220053 215742 359829 366149 387330 386704 242387 236507 294766 303068 333872 340092 4377132 4730876 6697940 6527635 1207789 1238945 324453 288075 305257 306458 357550 346377 342302 342843 231732 232027 734793 695327 1600152 1549237 485484 477755 705184 709734 893534 872468 931617 935577 975007 992593 959245 1063425 2254385 2363207 1434645 1153376 774018 765581 936731 926280 975671 993989 1019841 1026896 1134484 1143093 5100321 5346262 39.75 70.6 1
10:16:29 2024-01-24 704261 694016 220436 215070 358746 365246 391364 385545 242317 237642 294953 301760 334445 339611 4370600 4696039 6707361 6555456 1200945 1238533 324911 286710 308087 306353 353737 348216 342579 342843 232604 234286 729328 698313 1578837 1538983 482673 482790 706391 709231 894802 875019 929556 931599 975620 997389 959245 1059171 2234801 2369663 1411170 1155550 780025 765581 927732 926147 982659 993720 1013139 1023099 1142082 1145591 5181739 5338640 39.75 70.6 1
10:16:30 2024-01-24 702988 694241 219780 216439 357676 366149 390224 385281 242798 235578 295253 301724 333907 341395 4383218 4626920 6715809 6536653 1194875 1235898 324911 288088 305508 309460 355905 348070 340477 344819 230329 232027 736731 696043 1597951 1535150 482673 480603 701225 707881 900823 875640 923693 931599 983504 991670 954155 1054100 2234801 2351481 1426820 1161022 778357 758952 929020 934211 980530 988279 1009769 1026091 1148535 1148943 5192260 5348005 39.75 70.6 1
10:16:31 2024-01-24 709711 694268 219710 215139 356565 365282 391088 384391 242423 236827 295002 299615 334737 339041 4370808 4663129 6752021 6556032 1188014 1231347 324890 286705 307686 308479 354304 348463 341268 342577 231047 233136 733319 701209 1597428 1529712 482673 481319 701225 708189 899262 873779 925670 934248 982770 993998 949278 1057183 2235098 2344820 1422907 1165990 778912 758511 930998 934875 979138 982647 1010489 1026091 1152923 1148058 5207351 5348005 39.75 70.6 1
10:16:32 2024-01-24 712052 694277 219556 215139 357676 367190 387668 386190 240065 236296 295747 301336 334843 337366 4377165 4681527 6771936 6537337 1179393 1234072 324854 285276 306478 306708 355121 348216 340788 342843 231570 232062 739550 705448 1563013 1521578 482673 482753 702330 713307 900012 870743 926330 935315 979880 993998 949315 1053764 2235098 2353981 1418995 1171974 778912 758989 931659 934211 977749 984873 1011931 1029094 1152651 1145591 5201666 5346262 39.75 70.6 1
10:16:33 2024-01-24 707756 694232 219503 216236 358216 367151 387668 384284 239764 236001 295174 301336 334807 339464 4377132 4679173 6785159 6527682 1174530 1234072 324911 286642 308393 305464 355370 348710 340477 344552 231372 232027 735322 705726 1603597 1525904 484797 482035 703220 713307 903278 868890 926054 939485 980647 992593 952801 1060290 2242776 2351481 1295201 1171974 777802 761178 935674 934211 975671 986877 1012456 1029428 1149620 1145591 5154638 5349090 39.75 70.6 1
10:16:34 2024-01-24 713087 698601 221218 215634 357246 366789 387813 388846 238353 237466 295435 299756 334948 339057 4376944 4729385 6752021 6513013 1189769 1235861 323912 286199 306514 306458 356190 346069 342302 342843 231047 232777 725456 704844 1591661 1535150 485540 477755 702330 710275 894802 868659 930254 939448 975583 988056 955513 1066535 2244370 2340600 1371456 1164331 772837 761178 938338 931290 971284 982683 1021296 1032185 1146257 1139827 5118859 5352968 39.75 70.6 1
10:16:35 2024-01-24 701156 697237 220286 216124 359650 367188 387704 386288 237358 236908 293779 303281 334410 339354 4377134 4738191 6724045 6518580 1190548 1235898 324766 286114 306225 306209 356476 347651 342338 341807 232527 232027 729328 705222 1586146 1540017 485428 477900 705391 713307 889339 869507 932890 939448 974316 988324 955513 1068857 2244370 2357354 1428776 1162675 776160 763412 937005 930205 973393 988315 1021468 1031336 1142082 1136983 5115190 5350379 39.75 70.6 1
10:16:36 2024-01-24 701461 698945 220255 215935 359797 365890 387885 386740 239396 237028 295417 303068 333405 340612 4373672 4711916 6674069 6522626 1209874 1235861 324911 287873 305508 306458 356476 346596 342338 342843 231804 232027 733498 694335 1599478 1549237 485428 477792 704357 709231 890673 873779 933019 934248 974316 992593 961364 1063085 2252042 2361533 1436601 1150026 773931 765038 934345 925455 974980 993989 1019841 1026200 1137325 1146886 5122231 5348600 39.75 70.6 1
10:16:37 2024-01-24 704224 697942 220396 215070 358755 364663 392399 384319 238424 237274 293904 301724 334406 339354 4361238 4681527 6705394 6546716 1204281 1235898 324911 286759 306010 307387 354020 346596 342579 342843 231483 232027 735322 696320 1623242 1537309 481987 481087 706391 705575 892267 876261 931617 930667 975007 997389 958491 1058392 2244370 2366561 1411240 1153376 777802 765581 929020 926111 979609 994685 1019182 1022468 1140948 1146298 5174744 5342449 39.75 70.6 1
10:16:38 2024-01-24 699239 698277 219464 216301 359802 366149 387957 384427 240175 236037 293939 302643 333674 340612 4377134 4642905 6696069 6527297 1196306 1234072 323733 287670 306226 306423 355406 348710 338735 342843 231768 231314 727609 695327 1574128 1537309 484048 481695 703220 707651 900552 876261 925670 931599 980647 996106 955513 1049909 2241183 2359027 1428776 1159966 778912 762871 932991 932893 982442 990301 1009619 1025580 1143630 1155460 5182855 5352663 39.75 70.6 1
10:16:39 2024-01-24 710215 698205 219710 216078 356601 366417 391110 384391 242798 236507 294766 299897 335698 339094 4374013 4654544 6724157 6537337 1192269 1232323 322904 287526 305544 306887 355085 347724 341544 344819 231220 232131 728451 698313 1604266 1535150 482673 481319 701225 707149 900184 875019 923693 934248 984201 991742 952801 1057937 2241303 2349814 1424864 1164942 780582 761095 931038 935518 981924 989763 1014546 1028554 1153646 1148870 5215430 5348005 39.75 70.6 1
10:16:40 2024-01-24 711313 697978 219995 216073 357676 367190 387993 383277 237755 236342 294802 301724 334984 337511 4374013 4683023 6761346 6536653 1179619 1234985 323912 285681 306225 308660 356898 348216 340788 342843 231641 232062 735322 704719 1591178 1521578 483360 482790 702330 710275 898836 869889 926330 935352 980684 991670 950025 1058692 2235098 2356841 1420951 1175173 781139 760492 934308 934777 979646 984763 1011931 1030601 1152106 1146886 5201666 5350886 39.75 70.6 1
10:16:41 2024-01-24 706695 697237 219714 216444 357676 364698 387921 387630 238119 235777 295253 300845 333907 339611 4374013 4692295 6762389 6518580 1175367 1234109 324694 286754 308865 305216 355976 348463 340513 342843 231605 232062 735322 705726 1560835 1528627 484833 482072 701225 713814 899377 867041 926330 940819 980647 991892 951604 1061568 2251058 2343002 1420951 1167653 776160 760670 938338 934884 972702 982647 1015902 1034873 1146257 1146335 5131663 5348005 39.75 70.6 1
10:16:42 2024-01-24 709983 696966 220506 215070 356627 366088 387993 386124 242091 237274 294802 299897 334948 339094 4370663 4739634 6743050 6518580 1186344 1234109 323651 286992 306550 306458 357575 347159 340788 344819 231047 232096 729684 702710 1576370 1535150 484737 477383 701225 710275 894839 870579 927575 938080 977630 990436 955720 1066052 2250727 2345089 1366847 1164942 773943 761178 937005 930203 973090 988315 1022025 1032185 1142979 1142013 5117016 5346262 39.75 70.6 1
10:16:43 2024-01-24 703261 696957 220066 215773 360417 365246 387921 386160 242628 236542 293939 302465 333942 339094 4368060 4738419 6714954 6518580 1193266 1235898 324911 286150 306586 305464 356476 347724 341304 342566 233389 233171 730718 702323 1572344 1540017 485428 477864 706391 712295 889705 871288 936977 940915 973442 990473 958235 1067982 2247857 2361521 1428776 1162675 776160 764495 939637 926111 972702 988315 1021468 1031501 1140427 1139790 5111260 5331875 39.75 70.6 1
10:16:44 2024-01-24 699244 697845 220088 215139 357954 365115 390812 387903 238880 236577 293716 301302 333942 339246 4367780 4696364 6677418 6518651 1203068 1235898 323014 287028 306514 305251 356512 346705 341544 342843 231605 231349 733498 697814 1596546 1547041 485484 477864 708237 712110 894559 873844 932907 936907 972027 991877 960967 1064492 2250764 2363207 1432689 1156665 774018 765581 938214 924965 974011 992584 1019841 1029094 1134484 1143093 5090929 5342449 39.75 70.6 1
10:16:45 2024-01-24 698748 694016 220431 215139 358498 364151 391917 386776 242387 236908 294802 301760 334759 339759 4361276 4684874 6674074 6536653 1204281 1235898 324911 287608 306550 307387 354339 347441 342821 342843 231839 232062 736731 699712 1566312 1547206 484011 480082 708742 708065 890563 878753 932832 932266 974860 996814 958528 1061875 2241335 2356152 1355115 1153376 777802 765396 931696 926147 977749 993286 1019114 1020118 1138775 1142323 5154638 5338640 39.75 70.6 1
10:16:46 2024-01-24 699720 699567 219556 215738 359874 364698 390260 383241 240512 236908 293939 302643 333977 340612 4373823 4654716 6705394 6532285 1197161 1235898 323997 287909 306514 306458 355406 348710 339724 342843 232364 231670 737668 696822 1577081 1543375 485083 482985 705221 708042 898090 876187 928939 931599 979223 996631 955740 1053764 2241465 2369921 1426820 1163280 781579 763412 931696 930166 980567 991183 1010489 1024594 1142979 1153867 5186834 5348005 39.75 70.6 1
10:16:48 2024-01-24 704019 694313 220277 215923 356565 364734 391917 385581 242493 236542 295389 299933 334445 339210 4374013 4624100 6704591 6537337 1191431 1234985 322679 287670 305974 307137 355441 347724 340501 345722 231077 234652 738803 698313 1578632 1538426 484048 481173 701189 708570 901461 875640 923693 934248 985449 991706 952801 1057183 2234416 2351481 1426820 1162675 778912 760100 930338 935705 981961 988351 1010744 1026166 1149657 1148906 5186834 5343350 39.75 70.6 1
10:16:49 2024-01-24 712507 694043 219780 216078 358502 366968 390224 384391 242493 236542 294802 301760 334948 337548 4367780 4683023 6761037 6537337 1182014 1234109 324925 286128 306550 309460 357203 347431 341293 344540 231661 233357 738154 703713 1576938 1527481 482673 482035 701225 710275 897528 875711 927538 935577 981415 991670 949878 1057183 2235098 2347059 1418995 1168570 780025 758379 931696 936891 977749 982647 1011931 1028361 1152120 1148943 5211072 5348005 39.75 70.6 1
10:16:50 2024-01-24 712001 694268 219745 215143 357354 366345 387921 384391 238119 236507 294802 301724 334913 337548 4358128 4681602 6779997 6537337 1178588 1235349 327382 285828 309116 307281 354233 347578 340645 342771 231590 233323 725159 704844 1563835 1525904 482673 482790 705221 711098 898164 871269 924831 936833 981415 991670 950025 1058804 2230005 2347401 1413126 1171974 780621 758989 931696 935540 977749 984873 1012376 1030601 1152120 1147247 5185456 5331875 39.75 70.6 1
10:16:51 2024-01-24 709251 694052 220277 216444 357640 366124 390812 388047 237954 236342 295596 300845 334984 339611 4374086 4698227 6752021 6517824 1186202 1237108 324911 286884 306442 307031 358546 347541 340573 345758 231427 232096 731094 702710 1575294 1538983 486814 477755 702720 710275 896893 873844 928932 940819 978530 989757 952801 1065630 2241242 2334422 1392469 1165990 774483 760100 939545 934223 971321 982683 1019841 1029391 1145482 1144712 5104178 5348005 39.75 70.6 1
10:16:52 2024-01-24 708401 694268 220431 215074 359327 366417 388029 385617 242493 237843 293779 301760 335019 338301 4377132 4730061 6753861 6537149 1191468 1235751 326459 286481 308212 306318 356333 347687 342821 342843 232662 232096 742368 706363 1580059 1538925 485428 477828 706225 713307 894802 869926 934300 940819 975620 991192 953637 1069620 2247247 2348147 1428776 1164331 773943 763412 937549 931562 974980 990483 1022997 1031664 1142979 1139827 5117016 5341367 39.75 70.6 1
10:16:53 2024-01-24 699280 694052 220475 216073 358746 365631 390224 387939 239838 236908 294838 301795 333942 339998 4367750 4702316 6706928 6517808 1206790 1238063 323817 288314 306514 306423 357839 347724 343428 344783 232328 232062 736731 696320 1589256 1552100 486245 477900 708433 712295 891973 873779 933019 935388 974316 994694 962047 1066535 2253643 2365683 1434645 1155019 774483 765851 936885 927525 976363 991625 1020253 1029094 1133873 1143093 5093046 5342449 39.75 70.6 1
10:16:54 2024-01-24 702262 694313 220506 215104 358786 365317 391917 386740 242387 237310 294802 301405 334714 340129 4358165 4696319 6687303 6555532 1204281 1235898 322904 287028 306225 307856 354304 346632 342821 342843 232340 233956 738140 699712 1570571 1544397 484048 477828 706391 708226 892900 876261 935015 931599 975007 993998 958565 1063425 2247470 2349416 1376226 1150100 776140 764495 934345 928811 977749 991661 1019565 1023099 1139655 1143937 5137233 5331951 39.75 70.6 1
10:16:55 2024-01-24 700273 700907 219403 216078 359874 364187 390260 383312 238153 236507 294559 303068 333942 340612 4377009 4641212 6696851 6537382 1197477 1238945 324803 286992 306550 306494 355441 348207 341017 342843 232527 231866 736278 697316 1607938 1537834 483360 483473 707894 710275 897384 875640 930329 933585 975693 999576 959282 1059485 2241577 2375768 1417039 1156665 781579 764696 929020 930241 983439 993989 1013177 1025398 1143704 1148979 5170726 5338640 39.75 70.6 1
10:16:56 2024-01-24 702226 694349 220431 216448 356601 364151 391364 385310 242529 236542 296358 301476 337502 341432 4364568 4616502 6714720 6536615 1188863 1234109 323912 288590 305866 307387 354872 347724 341856 344819 230885 233299 729684 699213 1595426 1534061 483360 481028 701225 709268 901461 875640 926330 935388 984201 997389 952124 1058729 2241577 2348147 1426820 1165990 780582 759830 931659 935315 981961 982683 1011743 1028361 1151306 1148979 5207351 5348005 39.75 70.6 1
10:16:57 2024-01-24 710955 694345 220092 216108 358502 367520 390260 384753 240437 237395 295453 301653 334878 337916 4377061 4683023 6772955 6532675 1185432 1236091 324925 287028 306297 309278 355406 348710 341856 344819 231839 233496 735212 703212 1582060 1526461 483704 483473 702330 710275 905560 873779 926878 935352 981415 991742 950099 1055304 2238001 2352346 1420218 1171140 781579 760675 934345 935315 979598 982683 1011017 1029132 1153789 1148674 5207351 5340384 39.75 70.6 1
10:16:58 2024-01-24 709228 694304 219780 216909 358539 369004 387668 385473 238781 236968 295381 301653 336818 338431 4377134 4685630 6789323 6542047 1182052 1235898 324890 286763 306550 307422 354339 348216 341821 342843 231839 233136 735322 703713 1590901 1524671 482673 483204 702367 710275 897199 873779 926220 935118 981415 991706 950099 1053839 2231664 2354014 1417039 1171140 781023 760675 934345 935315 977786 982611 1013935 1030601 1154643 1148943 5220477 5345006 39.75 70.6 1
10:16:59 2024-01-24 706163 700701 219842 216874 358611 366274 387813 387213 240370 236367 295623 302041 334948 340092 4361313 4688375 6754090 6499640 1187798 1235898 323686 287064 306550 305996 358413 347724 340273 344819 231443 232131 725456 701709 1579254 1536250 486282 477864 701225 711789 897601 871232 927612 940819 979953 986057 952801 1063462 2247247 2338941 1394352 1165990 774483 760675 939545 934211 971321 982719 1016938 1029428 1146330 1142287 5128498 5363925 39.75 70.6 1
10:17:00 2024-01-24 711037 699211 220290 215001 358647 367341 387777 385980 239764 237974 295124 301478 336204 338541 4373748 4745200 6752673 6527958 1189769 1235898 324819 286956 306550 306388 355940 346069 342821 342843 231978 233299 737194 705222 1575303 1537333 485428 477526 705391 713307 894802 870743 933019 940819 977777 991155 956872 1069620 2245796 2346483 1424864 1165160 774483 763412 937005 931562 974252 988279 1023234 1034435 1144598 1139790 5109345 5365352 39.75 70.6 1
10:17:01 2024-01-24 701312 698945 220290 216085 358539 366149 387957 387285 239935 236873 295596 302323 334374 339246 4373731 4710488 6705829 6527958 1196582 1235898 324911 287108 309047 306174 357014 347687 341785 342843 232890 233335 740447 701317 1595786 1544397 485484 480603 708433 714322 892267 871232 935682 938080 973626 993295 959282 1066535 2250442 2368302 1430732 1162675 776693 767213 939545 927487 974215 993286 1021296 1031463 1140837 1146886 5099069 5348600 39.75 70.6 1
10:17:02 2024-01-24 701386 694273 221085 216374 358790 366149 391663 387939 242692 237239 294802 301724 333942 342270 4367762 4696364 6682360 6523303 1204281 1235898 323182 287909 306550 306174 357550 348216 342338 342843 231804 232027 732108 697316 1600637 1549237 486245 477900 708935 712295 892010 873779 934300 937379 975007 993998 962730 1066392 2247708 2356079 1432689 1155019 773943 765851 937005 926111 974980 996097 1023788 1032978 1138518 1145413 5099069 5343350 39.75 70.6 1
10:17:03 2024-01-24 703039 698015 220467 216016 359802 365246 392195 385545 242387 237763 295601 302431 334679 340612 4380340 4688488 6705394 6546716 1204295 1235898 322904 287028 306514 308283 357133 346632 342821 342843 232492 232096 738140 697316 1598421 1540017 484048 477792 706391 708152 893534 878129 935015 931599 975699 991742 959245 1063425 2244370 2362244 1376226 1152556 777802 765581 935691 931468 981005 996805 1016789 1024848 1140948 1146261 5140945 5322199 39.75 70.6 1
10:17:04 2024-01-24 701119 698241 219062 216258 359829 364663 390906 385274 238188 236507 294605 303494 334410 338972 4374013 4643459 6696069 6527958 1196584 1235861 323601 287108 306514 307137 356512 349204 341268 342843 233025 231831 736278 696818 1615156 1540017 484737 483473 708396 710275 897384 876261 930177 934248 975693 1000282 959208 1058729 2241183 2379141 1411170 1160514 782864 767084 931663 931415 984720 993952 1015996 1027819 1143593 1148906 5173449 5341362 39.75 70.6 1
10:17:05 2024-01-24 705822 699475 220295 216108 357384 365246 391917 385581 240139 236542 296156 299933 334714 341337 4358128 4621824 6714253 6527958 1192844 1232287 323164 287634 305974 307352 355940 348463 341544 345550 231047 232777 738624 698313 1597554 1535150 483360 482035 701225 708189 902469 875640 926330 935577 984201 996631 954155 1056168 2241465 2353019 1428776 1166607 781139 761753 933028 936816 983321 990464 1013861 1028361 1152923 1151420 5209103 5344778 39.75 70.6 1
10:17:06 2024-01-24 710487 697974 220088 216073 358462 367485 391364 384391 238119 236542 294802 301724 335733 337511 4354983 4668246 6761346 6536766 1177043 1234072 323877 286119 308865 306423 354304 348710 341544 342843 232007 232062 735322 707240 1565588 1525904 485083 484230 702294 713307 899150 868659 926330 938117 982807 993998 950062 1063066 2241956 2358168 1407258 1175173 781139 762110 935637 934801 977749 984873 1015416 1033718 1149473 1147174 5149526 5346262 39.75 70.6 1
10:17:07 2024-01-24 707889 694016 220431 216405 357676 365317 390812 387939 240344 236142 295704 301266 334948 339611 4358128 4692295 6743012 6509201 1181813 1235022 323425 286992 306550 306209 357839 348463 340238 345550 231804 233102 732503 702710 1581077 1537834 487353 482035 703220 714322 900515 870743 927575 942825 983311 992473 955720 1064492 2247857 2340388 1418917 1169318 776160 760602 940879 934223 972702 989763 1019841 1035211 1146330 1143597 5132161 5351821 39.75 70.6 1
10:17:08 2024-01-24 709711 694277 220396 215070 359296 366932 390224 386432 237920 238080 293939 301760 336239 338541 4370880 4747071 6762614 6527958 1191468 1235898 324890 287082 306586 306887 356512 347687 342821 342843 231652 233136 725456 705726 1588707 1537834 485428 477792 702294 712295 897384 871251 932965 942256 981878 990473 955475 1068744 2252391 2343002 1360562 1165990 774483 761214 942354 934211 973393 988315 1021742 1033321 1146257 1143093 5117016 5342449 39.75 70.6 1
10:17:09 2024-01-24 706495 698005 220431 215139 360417 366381 387957 385617 237902 237274 295124 302643 334948 338301 4377134 4739964 6752021 6523303 1191468 1234985 325380 286754 308357 306458 357037 347687 342821 342843 231804 232777 735322 706230 1570870 1537333 484760 481319 706391 714174 895108 871907 932907 940672 976280 992448 958235 1069145 2247564 2359841 1430732 1164942 777272 764495 938214 932229 974011 992584 1023234 1030856 1143704 1139827 5107611 5346262 39.75 70.6 1
10:17:10 2024-01-24 702762 697232 220431 216078 360381 366149 387993 387630 238119 237073 295181 303281 333942 340612 4374086 4701921 6691705 6527958 1195218 1238533 323997 287468 308357 306924 358089 347724 342338 342843 232626 231831 745431 698313 1584393 1548308 488204 481811 709247 712221 894802 874871 932870 939576 977010 993925 963415 1066392 2252592 2359497 1434645 1155019 773943 765851 938364 926147 977749 991661 1021468 1029094 1133837 1145523 5100321 5331875 39.75 70.6 1
10:17:11 2024-01-24 703465 699522 220467 215104 359874 365317 391917 384967 242423 238010 294559 302643 333977 339611 4374086 4688488 6714831 6546716 1204380 1234985 323425 287468 306117 307852 357386 346668 342821 342843 231839 232062 738140 701317 1568755 1548308 483704 477719 708396 708570 895750 880002 934866 931599 976391 997425 959282 1066241 2244370 2367368 1356146 1158028 777802 765581 931659 927487 980567 993989 1019841 1022334 1140463 1144745 5150958 5330021 39.75 70.6 1
10:17:12 2024-01-24 701267 694268 219399 216478 358786 366149 391088 386432 238884 236107 294813 303068 333638 340612 4374013 4630903 6701051 6537337 1198296 1235898 324453 287976 306478 306458 356226 347104 341785 342627 233102 234286 738140 698313 1572117 1539520 485428 483363 707230 710090 898623 876261 929593 934248 979714 1000807 957775 1057937 2241679 2369737 1335969 1159335 781741 765581 930338 932229 984137 993989 1012182 1024594 1143704 1152235 5182855 5328058 39.75 70.6 1
10:17:13 2024-01-24 704252 698051 220436 216409 356587 364990 391917 385545 239971 237073 295776 300809 334445 339246 4367762 4617533 6714720 6536653 1188585 1234109 323947 287279 305974 308107 357946 348490 341533 345758 231625 233427 734336 701317 1587534 1534607 484392 482571 702720 709268 902469 876261 928864 935352 985598 996631 952801 1058547 2241183 2351481 1426820 1167777 781579 760100 931696 935280 983358 988279 1013177 1029094 1154643 1151420 5211072 5346262 39.75 70.6 1
10:17:15 2024-01-24 710487 698010 220242 216258 358786 367556 390812 384427 238153 237073 295496 301760 335733 338062 4355020 4681640 6779997 6537375 1182014 1236191 327673 286705 308746 310337 355263 348637 342435 344783 232523 233717 732906 703713 1585828 1528074 484048 483204 703859 712110 900148 875019 927538 936715 984748 991742 952801 1059485 2232940 2352419 1422907 1171974 782136 760675 935009 937342 980567 982647 1015416 1029391 1155498 1151420 5211072 5346262 39.75 70.6 1
10:17:16 2024-01-24 709289 700930 220088 216780 358750 365317 387957 385581 240402 236577 295704 301760 334984 339094 4374013 4688961 6779997 6541452 1179152 1237108 326749 286611 309192 307211 355762 349131 341605 344783 232349 232062 725159 706735 1590804 1526173 485428 483473 704357 713814 900871 871944 926183 939485 983504 996106 952801 1060327 2241183 2357354 1418995 1174479 781139 763412 935674 934211 977749 982647 1013177 1031626 1152106 1148906 5173449 5346262 39.75 70.6 1
10:17:17 2024-01-24 707899 694264 220242 216448 358215 365317 390224 387939 238119 235812 295740 301302 335450 339611 4358128 4688488 6735225 6522971 1188014 1237182 326749 288455 306406 307211 358198 347687 341268 343299 231804 232096 732503 703713 1619547 1536250 487353 481427 704219 714322 897462 869926 929593 942552 981379 989757 954155 1061493 2250442 2340600 1413126 1168608 775587 760675 940212 935540 973393 982719 1019841 1034679 1146330 1145591 5132161 5351821 39.75 70.6 1
10:17:18 2024-01-24 710220 698314 221160 215139 358790 367520 390260 386740 239431 238080 295181 301548 335019 339094 4374086 4735290 6772955 6527183 1191116 1238422 325274 286992 308320 306458 356476 346705 342605 342663 232492 233102 731477 705726 1569999 1538983 484833 477900 706391 713814 894530 869926 934349 940819 974242 993284 955026 1070218 2246108 2347424 1430732 1164331 774483 763412 938214 931528 974980 989747 1023234 1030893 1144671 1139863 5109817 5346262 39.75 70.6 1
10:17:19 2024-01-24 702494 694277 220088 215139 360417 365246 387957 387939 237954 236542 294605 303281 333977 339611 4377132 4749836 6698106 6537068 1211188 1235898 324911 288757 305974 307106 357982 347651 342821 342843 232604 232131 730718 696320 1618957 1552540 487008 480372 707393 711284 893276 876261 935015 936715 975656 993998 963415 1066392 2253960 2356079 1413160 1153376 774483 765851 937005 927534 977749 991733 1023234 1029094 1135480 1143937 5102523 5338640 39.75 70.6 1
10:17:20 2024-01-24 703039 699064 221156 215126 359874 366124 392472 385581 239431 238010 295020 302643 334714 340612 4380079 4688375 6717229 6546716 1204102 1236228 324803 287432 306550 307387 354339 347724 342605 342807 232890 232062 738140 698313 1562851 1540017 484048 477828 706391 709231 894802 877801 935682 934248 974930 997389 961364 1063462 2252042 2362318 1378075 1150100 777802 765581 935009 930203 977749 991697 1019841 1025361 1140463 1145591 5156674 5338640 39.75 70.6 1
10:17:21 2024-01-24 701267 698305 220431 215773 360992 365282 391088 383815 238119 237974 293797 303103 334737 340391 4373973 4669510 6705394 6536463 1199097 1235898 322004 287670 306334 307606 355976 347140 342821 342843 233066 232062 734888 698313 1569703 1540017 483704 482790 709438 709231 897384 877814 933019 931599 977802 1000282 962047 1062288 2248889 2372401 1372529 1156665 781139 765851 931659 928844 983439 991697 1019565 1024594 1142979 1148943 5166066 5331032 39.75 70.6 1
10:17:22 2024-01-24 701267 700052 219592 216815 359829 365282 391917 386488 239892 236296 296430 303458 334843 341579 4373933 4625827 6706928 6532675 1197431 1238907 324453 288350 306153 307387 356262 347104 341821 342843 232890 232096 736278 697814 1575476 1540017 485083 484157 708433 710275 897528 876261 933019 933991 979260 1003114 962047 1059536 2244370 2380916 1415083 1159372 783250 765887 930998 932893 985570 991661 1015416 1027629 1143015 1152235 5182855 5336884 39.75 70.6 1
10:17:23 2024-01-24 701267 694313 219736 217589 361126 367151 391699 386632 238747 236402 295596 303210 334269 341542 4361276 4605198 6705394 6542047 1198296 1235898 323673 288350 306550 306494 356476 347104 341544 342843 232890 232027 739057 697316 1574941 1540017 485428 484157 708433 710275 896222 876261 932965 935577 978530 1001697 959282 1060241 2244370 2383536 1418995 1159335 782816 765851 930338 931562 984173 991625 1013661 1026128 1143015 1152235 5184851 5342449 39.75 70.6 1
10:17:24 2024-01-24 701046 700930 220224 217433 358674 366928 391255 386596 238860 236331 296049 302961 333942 339723 4367780 4618115 6711561 6531973 1196584 1235898 322904 288350 306478 307172 357946 348710 340788 343370 231839 232027 740959 696320 1583112 1540017 485428 484157 706391 710275 898873 878129 930292 934248 981415 1001697 959245 1053764 2244370 2374995 1336396 1159372 782693 765038 931696 932893 983439 992584 1010225 1026091 1144634 1154684 5177455 5352663 39.75 70.6 1
10:17:25 2024-01-24 706212 699216 220321 216309 357241 368230 392122 385980 239764 237239 295596 299933 334984 340317 4361238 4639035 6723830 6537382 1192269 1235898 323947 287706 306478 307852 355976 348710 342579 343334 231612 232812 735322 697316 1585147 1537834 485083 482790 704393 710275 901461 877801 927517 934248 984201 1000282 956454 1057183 2247247 2357354 1430732 1161022 780062 763412 931696 934211 981314 992584 1010670 1028361 1149657 1154681 5197027 5354857 39.75 70.6 1
10:17:26 2024-01-24 710376 700249 220290 216978 359400 367520 390812 385310 240029 236943 295941 302501 335958 338338 4370683 4696513 6765852 6542047 1186887 1235898 325643 286790 306622 307887 355406 348710 342097 344819 232364 233496 728633 703713 1571180 1526461 484048 483473 703895 712295 902465 875640 928932 938117 984201 997425 952801 1056921 2241183 2354014 1417039 1171974 782136 761251 935674 937379 980567 982719 1012419 1032978 1158595 1152854 5207123 5358033 39.75 70.6 1
10:17:27 2024-01-24 710806 699567 220088 216444 358822 366381 387704 385294 239215 237239 295596 302643 335733 339501 4374086 4688488 6776923 6523303 1175367 1235898 323912 287064 309775 305961 356512 347140 341856 344576 232376 232096 758863 707240 1577366 1525904 484454 483473 705391 714322 901461 872504 927538 940819 984201 991706 954155 1061875 2244097 2359027 1415083 1175316 781579 764495 936339 935556 980530 988989 1018904 1034911 1151995 1148797 5155826 5351821 39.75 70.6 1
10:17:28 2024-01-24 708474 693980 220877 217052 357676 366381 390812 388083 238119 236437 296681 301760 335019 340129 4367780 4688961 6752021 6499262 1188074 1235898 323947 287468 306622 306494 358185 348710 340788 343334 231875 233102 733912 703330 1614444 1537834 486971 483473 704393 714230 901461 869963 927575 940819 984201 991706 954834 1061530 2247564 2356371 1409214 1173643 778912 762871 939637 939539 979609 988206 1019002 1035267 1155822 1152037 5145233 5345330 39.75 70.6 1
10:17:29 2024-01-24 710367 694241 221812 215130 357425 367520 390797 386776 242218 238080 295253 300845 335994 339611 4355020 4722667 6723821 6509362 1184693 1235898 326712 287064 306153 309024 358125 346668 342338 343370 231839 232777 738624 702710 1599755 1536744 488204 482790 702330 713688 900184 869963 928864 943494 981415 991192 954155 1062668 2250442 2344820 1428776 1170950 779503 762502 941013 936870 975471 989763 1016514 1037986 1150220 1148870 5132666 5348005 39.75 70.6 1
10:17:30 2024-01-24 710482 697086 221599 215139 357676 366417 390812 387357 242218 237677 295288 301302 335019 338248 4367780 4720112 6752021 6509286 1188074 1235898 323947 287064 306622 309060 358413 347478 340824 343334 231804 232131 731094 702323 1590179 1537834 487735 483131 702330 714174 900823 869963 927575 942825 982807 992325 952801 1061912 2248125 2353019 1407258 1170987 778912 761604 939674 937930 977556 990464 1016901 1034679 1152923 1151146 5147282 5349166 39.75 70.6 1
10:17:31 2024-01-24 709983 694304 221160 215126 359103 367520 390812 387357 242423 238080 294957 301215 335019 339611 4374013 4745587 6752021 6527297 1193168 1235898 325611 287099 308865 306922 356512 346668 342821 342627 232364 233333 731477 706735 1580124 1537834 486814 477864 704393 713307 897384 871232 933019 940819 979953 991192 957442 1069145 2247633 2342225 1354363 1165990 776693 763301 941683 934211 974980 991183 1021742 1036503 1146293 1144712 5123179 5338640 39.75 70.6 1
10:17:32 2024-01-24 704493 694277 220467 216258 360453 366417 387993 387357 237954 237310 293939 302748 334948 338890 4377132 4729881 6752021 6527166 1194018 1235898 323912 286826 309374 306494 356547 348216 342579 342843 233290 232096 743778 704339 1586527 1540017 486288 482108 708433 713147 894168 871232 935442 940819 976207 994422 960246 1070714 2252367 2365697 1430732 1164942 778912 765581 939545 931290 976823 992584 1024691 1030893 1144634 1143597 5107611 5338640 39.75 70.6 1
10:17:33 2024-01-24 701000 694277 220502 216478 360151 364698 388065 387975 237954 237310 294974 303053 333942 338294 4367780 4710488 6705394 6517959 1196142 1237930 322939 287167 308792 306494 357335 348216 342338 342627 233326 231866 734888 701820 1593378 1540017 487501 482072 708433 713183 892267 874466 939583 942256 974897 992411 960967 1072142 2254273 2368240 1432689 1162675 778080 767610 940975 930131 974943 993286 1025566 1032072 1142045 1143902 5099719 5342449 39.75 70.6 1
10:17:34 2024-01-24 701461 697237 220475 216409 358755 366149 390224 387578 238085 237607 295217 302643 333907 340237 4374013 4696364 6696477 6517679 1205918 1235898 323469 288314 306514 306388 358089 347687 342302 344783 232492 232096 736731 696822 1579029 1549237 487856 481319 710764 713666 897667 876114 935570 940915 977010 996508 964637 1065977 2253643 2362950 1442470 1156665 776693 767514 938214 928578 979609 991661 1021668 1031298 1139619 1146335 5090929 5336884 39.75 70.6 1
10:17:35 2024-01-24 705114 694277 221120 216043 360115 365282 392472 387903 242458 237974 295181 302556 334984 340575 4374086 4688488 6677418 6537337 1210421 1235898 323619 286992 305508 308319 356476 346668 342821 342519 232492 232096 736731 695823 1608169 1550516 485725 482154 709247 709074 894729 881254 936863 931452 977703 997316 962047 1066392 2248218 2356294 1362378 1155019 781139 768303 934345 930205 981961 993989 1019841 1024594 1142892 1145591 5140907 5334834 39.75 70.6 1
10:17:36 2024-01-24 701961 698277 220053 216219 360925 365246 391364 384932 238849 237239 294605 303494 334410 341095 4374013 4662990 6696069 6537337 1197439 1235861 323601 287517 306586 307352 356249 349452 341785 342843 232855 233956 734888 698826 1578859 1543906 486467 484769 708396 710090 899901 878716 932944 935577 979916 1003114 960930 1060203 2242776 2380151 1345386 1161848 783250 767213 931659 934211 985533 993989 1012419 1026091 1147461 1153867 5182855 5336884 39.75 70.6 1
10:17:37 2024-01-24 702263 698232 220436 217083 358499 364663 391917 387321 238085 235777 296609 302643 333907 339723 4370880 4619244 6696069 6531973 1194875 1234985 324694 287873 306478 307387 356476 348710 341017 346492 231518 234652 738624 698313 1610561 1539520 485428 482535 703183 709047 903381 878129 927652 935593 984772 1000246 956872 1061906 2248125 2354014 1436601 1163503 780621 762330 931696 935315 984137 992584 1012903 1029094 1152923 1152235 5197953 5338640 39.75 70.6 1
10:17:38 2024-01-24 710487 700052 220467 216409 358750 367556 392195 385581 240175 237073 295704 299545 335958 339574 4355020 4671806 6752860 6546140 1180015 1235898 325380 286517 308103 308037 357403 348490 342158 344783 232349 234652 727591 706735 1592274 1529160 485428 483473 704357 712801 902465 873595 930253 939448 984201 991706 954358 1061837 2244370 2359027 1411170 1175316 781139 763412 937005 935315 979834 982683 1016938 1034642 1152923 1150569 5150958 5346262 39.75 70.6 1
10:17:39 2024-01-24 710482 694232 220467 216750 357640 366897 391364 390242 238153 236908 296609 301724 335885 340575 4367762 4701568 6723821 6499451 1185470 1238907 326676 287761 308066 307246 358234 348353 341124 346247 231625 234652 732503 703834 1570705 1537346 486971 481767 704683 714322 898475 873742 931617 943148 981342 991155 955513 1066535 2253643 2338941 1372529 1168485 774483 761178 940879 935540 972147 988315 1020216 1031626 1146293 1146335 5126422 5346262 39.75 70.6 1
10:17:40 2024-01-24 709176 698277 220396 215104 359584 367520 390224 386740 240139 238080 294766 301795 334984 338577 4361276 4734454 6738208 6527166 1193698 1235751 325239 286374 308248 307211 356369 347504 342785 342699 232456 233427 735322 706735 1574591 1543375 485827 482035 707894 714322 893749 873185 935682 940819 974930 991804 956417 1070866 2250764 2360701 1430732 1164331 777802 765581 939545 930129 974980 991146 1024691 1031626 1143704 1139827 5105495 5336884 39.75 70.6 1
10:17:41 2024-01-24 703261 694268 220467 216078 359549 365890 387957 387939 238085 237073 295596 303281 333648 340612 4374013 4717935 6688439 6532396 1205806 1237182 323781 288170 306334 310152 358198 348216 342302 342843 232568 233067 735322 697316 1583881 1549237 487699 481427 709247 712295 894839 875640 935015 938080 974242 993998 963415 1068857 2253922 2356115 1436601 1155019 774483 765887 937005 926147 977749 991661 1023234 1030563 1137126 1145523 5093046 5342449 39.75 70.6 1
10:17:43 2024-01-24 703113 698005 221156 215104 358790 365282 392472 387285 237669 238010 295253 302643 334984 340612 4367762 4687065 6688628 6546064 1203450 1238063 324839 287432 306225 308319 356898 346668 342605 342555 232492 232027 738140 699712 1591068 1553643 485428 477864 707393 710275 894802 878753 934077 934248 976391 991706 962047 1066535 2252042 2366577 1374378 1151736 776693 765581 936339 931528 977749 997343 1021296 1027591 1142082 1145591 5145233 5333077 39.75 70.6 1
10:17:44 2024-01-24 701924 698277 220431 215738 360417 365282 391364 384967 238085 237974 294766 303068 334913 340853 4374013 4686832 6715608 6550644 1200809 1239413 324911 287882 308066 307711 355370 347140 342821 342843 233353 232998 739550 698313 1578837 1540017 483704 482790 709438 709231 897462 879081 935015 931599 978494 1000282 963415 1063010 2247210 2372401 1394352 1156665 781139 765887 931696 930205 984137 991661 1019565 1023827 1142979 1148058 5155788 5322389 39.75 70.6 1
10:17:45 2024-01-24 702762 698015 220471 216931 358746 364698 391364 386740 238597 236142 296156 302643 334410 339723 4376944 4610974 6706417 6537337 1197439 1239339 324453 288314 306117 306887 358962 349800 340609 343059 233254 232062 737668 697316 1575122 1540017 485428 484843 708433 710275 897528 876261 933019 936242 979953 1003114 961327 1062664 2244370 2385318 1372859 1159335 783250 767758 931659 932893 985570 991661 1015379 1026128 1143704 1152235 5175458 5338640 39.75 70.6 1
10:17:46 2024-01-24 701267 694309 219750 217117 358418 364990 391364 386740 238849 235777 295905 303067 334432 341432 4367666 4614769 6686743 6536653 1198296 1235898 324682 288026 306225 307102 356190 348463 340716 343334 232527 231993 739057 696320 1579214 1540017 485428 484500 707894 710275 898200 877506 931633 935577 979953 1002405 959245 1056847 2244370 2377454 1307819 1161022 783375 767213 931659 931562 985570 993989 1012903 1026091 1143824 1153051 5182855 5336884 39.75 70.6 1
10:17:47 2024-01-24 701267 694052 220431 217117 358781 364151 392253 387341 239926 236261 296501 302536 334304 341542 4377061 4613745 6707606 6532675 1196231 1235898 324911 287873 305686 307137 356476 348710 341304 343334 232492 232062 738140 697316 1595807 1540017 485428 484843 706391 710275 898873 878753 930292 935577 981415 1001697 959208 1058692 2244370 2372432 1378616 1162675 783250 765581 934345 932893 983358 993989 1010943 1026128 1144634 1154684 5182855 5342449 39.75 70.6 1
10:17:48 2024-01-24 703717 698273 220220 216874 357959 368230 393306 386596 240579 237169 296501 300385 334772 342514 4355020 4610974 6714720 6537337 1194875 1235898 324430 287909 306478 307352 356476 348710 340824 343370 231804 232062 736731 696320 1582773 1540017 484797 484843 706391 710275 900184 878753 930177 934912 981415 1000282 959208 1057183 2244370 2376771 1336396 1159372 783375 765581 934345 931562 984137 993989 1010707 1026128 1144671 1151352 5177455 5349280 39.75 70.6 1
10:17:49 2024-01-24 708279 700336 220220 216305 357528 366274 392472 386596 239962 237134 296257 299474 334948 341095 4367471 4621824 6723821 6532675 1192818 1234109 323877 288314 306478 307852 355940 348216 342338 343370 231804 232096 737668 697316 1586735 1537834 485428 483473 705891 710275 901461 877810 928932 934912 984201 1001697 959245 1053764 2247564 2366614 1420951 1161022 782693 765581 934345 934889 983439 993989 1010943 1026166 1146330 1154644 5187527 5352968 39.75 70.6 1
10:17:50 2024-01-24 711964 700438 220326 216641 359400 368448 392399 385402 238119 237109 295704 301795 336746 338248 4358165 4671430 6761346 6536766 1178722 1235898 323912 286593 310067 307137 355940 346825 342338 344819 232703 233496 736731 705222 1589997 1525904 484048 484230 704393 712295 901461 875019 927575 938080 984201 997352 952801 1056847 2242502 2354014 1413126 1171974 783250 762330 935674 938043 981264 982683 1015416 1029391 1155498 1151146 5213997 5350379 39.75 70.6 1
10:17:51 2024-01-24 707272 699923 220290 216983 359260 366345 387993 387939 238997 237028 296434 302183 335923 340612 4370683 4688961 6791650 6518580 1177882 1235898 323425 287104 309958 306423 355999 347104 342338 344819 232527 232777 736731 705726 1605759 1524821 485428 484500 706391 713183 901461 873779 928932 940819 984201 997389 953478 1060327 2241183 2360701 1418995 1175316 782693 764468 936339 935315 980567 982683 1015416 1036390 1155634 1152817 5172685 5345330 39.75 70.6 1
10:17:52 2024-01-24 710789 694232 221120 216439 357928 368752 391073 387975 238085 237274 295740 300845 334432 339835 4367762 4701568 6733370 6499225 1185470 1235898 324730 287064 308357 306922 358665 348216 341304 343334 231804 233102 728633 702710 1597125 1537333 487772 480639 702330 713147 899150 871232 931633 943494 982807 992593 955513 1065016 2250442 2344820 1376697 1170308 776160 761251 940916 935315 975397 990427 1021823 1035304 1148659 1149588 5136907 5343350 39.75 70.6 1
10:17:53 2024-01-24 708134 694011 220873 215104 360671 367485 388029 386776 237755 237904 295124 302219 334984 338541 4370880 4729881 6752021 6518580 1189769 1238533 324890 287028 308393 306887 357001 347405 342857 342843 231839 233264 740569 705222 1586993 1536241 485520 477864 706391 714322 894918 871232 935015 942825 978494 993998 956417 1072438 2252042 2350404 1432689 1165160 774483 764495 941683 936849 978215 992475 1027146 1036503 1148586 1142947 5117016 5343190 39.75 70.6 1
10:17:54 2024-01-24 702076 697232 220387 216073 358755 366558 387704 387939 242833 237274 295704 303068 333942 339210 4348814 4678183 6668093 6518651 1202487 1235898 323997 287909 308865 306423 358665 348463 342579 344819 232626 232027 755027 698313 1579521 1549237 487353 482072 710445 713147 892010 875019 936144 940819 975007 993998 963415 1069447 2254236 2361308 1434645 1162376 777780 771038 942354 930240 977556 996805 1024669 1033509 1140427 1145591 5085233 5331875 39.75 70.6 1
10:17:55 2024-01-24 703039 698051 221568 215773 359874 366381 392472 387594 242458 237843 294802 302643 334984 340612 4374086 4688488 6696069 6542047 1207832 1239413 323390 287909 306514 308319 355999 348216 342821 342843 232890 232777 738140 696320 1605481 1546592 485428 477900 708433 710275 894802 879081 934778 935577 975656 997425 962047 1066535 2254550 2370606 1313297 1153902 778912 767758 937005 933505 981924 999632 1022025 1026166 1142892 1148627 5140945 5333690 39.75 70.6 1
10:17:56 2024-01-24 701267 694313 220088 216263 360988 364990 391364 385617 238884 237239 294605 301206 334445 341205 4370880 4642905 6686743 6546716 1197389 1235898 322904 288008 306586 307387 356226 347140 342821 342843 233090 232131 730718 700314 1597257 1540017 484048 482790 709438 709771 894581 879200 934300 933585 978530 1000282 965085 1066241 2251335 2376660 1430732 1156665 782303 768849 934308 931525 983476 991697 1019565 1028704 1143704 1148906 5161126 5329275 39.75 70.6 1
10:17:57 2024-01-24 701267 699032 219750 216780 360408 365282 391364 386196 240850 236542 295704 303494 333942 341169 4361276 4626920 6702561 6527524 1197161 1235898 322939 288350 306478 307387 356226 348710 341580 343370 232527 232062 727609 696320 1579386 1540017 485428 484843 706391 710275 901190 878753 930292 933991 984748 1001745 962337 1053652 2247857 2376660 1309603 1163280 783808 765581 934345 932893 986122 993916 1012382 1028361 1146293 1157141 5179155 5338640 39.75 70.6 1
10:17:58 2024-01-24 704252 698277 220467 216444 357671 364734 391917 386468 238153 236577 296192 301795 333942 339759 4348814 4582473 6696069 6532675 1194875 1235898 324682 288440 306514 307422 356512 348710 340824 343405 233025 232062 735834 696320 1584693 1540017 485428 484500 706391 710275 898512 880554 933632 936796 981232 1002332 959134 1060128 2247857 2379141 1322786 1161848 783375 765433 934358 933548 985570 991625 1015921 1028361 1146330 1153015 5177455 5331032 39.75 70.6 1
10:17:59 2024-01-24 703261 698042 220467 217117 358210 364698 391917 386776 240175 236577 296221 301476 334480 339759 4349403 4596077 6705394 6528017 1197136 1235898 324453 288350 306550 307422 356476 348710 340788 343370 232926 232131 743227 697316 1576893 1540017 485520 484843 709247 711567 901823 880002 931505 936907 981232 1005171 960967 1060128 2244370 2378529 1317843 1162675 783808 765581 931696 932893 987527 991661 1013935 1028361 1146330 1153015 5177455 5338640 39.75 70.6 1
10:18:00 2024-01-24 702189 698277 220467 217152 358498 364734 391917 387357 238188 236542 296645 301159 334480 340034 4355020 4602000 6714720 6536766 1194022 1235898 323912 288350 306514 307852 356476 348710 342338 343370 231804 232131 734888 697316 1593192 1543906 486467 483217 705221 709624 904022 880002 928105 936907 986960 1001697 957811 1053839 2251335 2359027 1430732 1163503 781139 764468 933682 935352 984173 993989 1013661 1031336 1151289 1154681 5177455 5338640 39.75 70.6 1
10:18:01 2024-01-24 709480 700061 220467 216478 358786 367485 392472 386468 240512 237310 295740 300845 336029 340612 4367780 4648593 6753005 6537337 1188585 1235898 325643 287972 306550 308354 355976 348710 342579 344819 232527 234652 734769 704339 1585809 1534607 485428 484806 705221 713270 903513 876224 931691 939448 984809 999567 955720 1061875 2238056 2357446 1424864 1175316 783808 763412 936339 938080 981961 982755 1015454 1032398 1155498 1152235 5181739 5348005 39.75 70.6 1
10:18:02 2024-01-24 708428 694313 220277 216811 358826 366962 390260 388011 238849 236577 295869 302219 335640 340964 4367762 4685630 6779997 6527297 1177857 1235898 323390 288094 309338 305961 357586 347104 341533 345161 232353 234652 735322 707746 1559771 1527937 487856 486636 706225 716357 902465 872504 928932 941981 984809 991706 955776 1063462 2251339 2359027 1376697 1175316 781579 764495 937549 935352 980567 988315 1019114 1035416 1152923 1150606 5150958 5342449 39.75 70.6 1
10:18:03 2024-01-24 709480 694300 220471 216478 357676 366417 391088 388047 240175 236943 296437 301240 334984 340129 4358165 4698227 6723784 6509201 1187798 1235898 323912 287468 308103 307606 358450 347960 341713 345758 231697 233392 735322 704339 1589527 1539520 488204 477864 703859 713307 899739 874908 932317 940819 981415 990400 955327 1066241 2252042 2340600 1394352 1167653 775587 762330 940916 933955 974289 988351 1020253 1032435 1149657 1145591 5119106 5348005 39.75 70.6 1
10:18:04 2024-01-24 708134 694313 220467 215139 360417 367520 390260 387357 238153 238045 294766 302431 335733 338854 4374086 4752947 6752021 6523303 1191468 1238945 327673 286853 308103 307281 356369 347295 344760 344783 232559 233357 724330 707746 1579767 1537834 485901 480639 707230 714322 898660 872504 933019 943457 981379 991192 956454 1066513 2253369 2343158 1359713 1165990 773943 763412 940916 932893 974289 991183 1024491 1033943 1148843 1144712 5119106 5336884 39.75 70.6 1
10:18:05 2024-01-24 705992 694043 220502 216254 361033 366674 388029 387630 237954 237310 295539 301241 334714 338577 4367780 4729881 6752021 6536766 1196584 1240256 324911 286920 309192 306353 359673 348600 342435 342735 233654 232062 742368 703713 1585416 1546105 487699 482072 709942 713183 895196 876261 936144 940152 975007 991670 962047 1069770 2253643 2367368 1432689 1161848 776203 765924 940212 930203 976363 991625 1021742 1030893 1142082 1144782 5085167 5329275 39.75 70.6 1
10:18:06 2024-01-24 699963 694277 220502 215777 359910 364187 391364 388047 237789 237310 295740 302643 333977 340309 4358165 4688299 6678509 6546026 1205927 1237182 324911 287729 306442 308248 355406 347687 342857 342843 232739 234487 735322 698313 1584736 1540017 484737 480676 709328 709268 893313 880515 935442 934248 975693 997425 962047 1068095 2250169 2377428 1364193 1153376 778912 765887 935674 930241 980567 991733 1020253 1026128 1142892 1148094 5147282 5342449 39.75 70.6 1
10:18:07 2024-01-24 701267 700093 220467 216108 360992 365317 391088 384427 238666 237642 294838 303281 334445 338258 4358165 4654754 6716360 6555532 1198296 1238945 324839 287909 306586 307172 356226 347069 342568 342843 233290 232096 732108 699712 1574413 1543300 484048 483473 709942 710275 897564 879081 933019 933585 978567 1000683 962047 1063462 2241280 2378492 1415079 1156665 781579 767008 931659 930903 984173 991733 1019841 1026128 1144634 1148979 5163212 5340384 39.75 70.6 1
10:18:08 2024-01-24 701267 698277 219780 217005 359323 365282 391364 387357 238884 235847 295740 301206 334480 339281 4367780 4625164 6696851 6537068 1198296 1235898 322004 289184 308087 309460 355905 348463 340752 343405 232990 234487 727609 697316 1576893 1540017 485428 484843 708396 712295 898873 878753 932299 934616 981342 1003114 959245 1060203 2244370 2379141 1355587 1161848 783375 765814 933019 933548 985570 991625 1015142 1029094 1146257 1155502 5182855 5336884 39.75 70.6 1
10:18:09 2024-01-24 703261 699001 220431 217117 358710 364954 391917 386704 240068 236107 296609 302431 334679 342440 4370600 4597851 6717306 6527297 1188585 1237182 324854 286992 306442 308319 355406 348207 342291 344819 231768 233496 732906 701709 1576518 1530797 484048 483473 703220 710275 903750 876261 927538 937379 984772 998080 954834 1060241 2242776 2351481 1428776 1168608 782693 760602 934345 937305 983358 988315 1013898 1031336 1154570 1152235 5203635 5336884 39.75 70.6 1
10:18:11 2024-01-24 712001 699531 220246 216224 358750 368038 391364 385545 238188 237073 295453 301899 336191 337733 4361389 4668096 6770672 6541953 1181171 1235861 325380 286557 308574 307817 355085 348710 342302 344819 232667 233102 729328 705726 1568294 1525904 485083 484573 705391 713814 902581 873742 927538 940782 984899 997389 952801 1059185 2242502 2359027 1420951 1174479 782693 763412 937005 935278 981961 982683 1016140 1032398 1155461 1151383 5193976 5336884 39.75 70.6 1
10:18:12 2024-01-24 706286 697978 219741 216785 359549 366381 387668 386452 240775 236993 295435 302501 334843 340223 4367628 4678447 6772434 6509201 1187903 1234948 323686 287432 306122 305926 358342 349204 340752 345550 231804 233136 733912 703330 1621737 1537834 487699 484500 705391 715242 905854 871196 927575 943494 985598 991742 955513 1063425 2247564 2358981 1345386 1175316 780582 763412 938214 936759 977749 990447 1018388 1037707 1152923 1152235 5148909 5346262 39.75 70.6 1
10:18:13 2024-01-24 710220 694241 220829 216878 358504 369276 391386 387831 239764 237134 296430 301089 335782 339946 4361501 4692295 6724045 6499262 1187165 1234985 324694 286992 306586 307387 358665 348216 342338 343370 231804 233102 744341 702710 1598422 1537834 489158 484157 704357 715242 902741 870542 928826 944836 985598 993998 955513 1063010 2247564 2351481 1372859 1171974 780062 763412 939545 938043 977749 991183 1019565 1035454 1152923 1151420 5135827 5337668 39.75 70.6 1
10:18:14 2024-01-24 713083 700930 221564 215939 358611 367413 391255 387141 239764 238571 295561 301547 336429 339611 4367471 4726024 6743050 6509201 1191468 1235898 325380 287028 308357 307352 357037 346632 342857 344819 232328 233496 734336 706735 1573350 1538925 485864 477864 705891 713814 898836 873086 933019 942825 981379 992593 956417 1072829 2247708 2341078 1347229 1165990 776160 763412 942922 935315 974943 991183 1023234 1035416 1148438 1145523 5109345 5350848 39.75 70.6 1
10:18:15 2024-01-24 704725 698716 220326 216340 360456 368230 390006 387758 238085 237239 295181 301275 334410 339354 4364648 4731426 6743349 6518580 1190548 1235898 326640 286848 309812 307137 356512 348216 342821 342843 233090 232096 736731 706735 1587289 1540017 486245 482072 708396 713652 894802 871232 936977 942825 975693 993998 957848 1071950 2250442 2356482 1432689 1165990 778386 765581 940879 931562 977056 992584 1025951 1032398 1146293 1143093 5098878 5333805 39.75 70.6 1
10:18:16 2024-01-24 701961 700433 221324 216309 359694 365246 390859 387975 237755 237274 295596 302643 334679 340237 4367628 4687065 6668261 6518580 1206778 1235898 324453 288563 306586 306887 358654 348216 342821 342843 232492 232131 736731 697316 1621047 1552540 487699 481319 709942 713307 894544 875640 935682 939448 974930 991706 964099 1069620 2267978 2370720 1438557 1156665 776693 768094 938879 930902 977749 991697 1023234 1034611 1140956 1150299 5095421 5337668 39.75 70.6 1
10:18:17 2024-01-24 704972 694241 221089 215104 359550 366088 393159 386524 237392 238010 294802 302643 334163 340076 4364648 4685790 6714720 6536653 1202562 1235898 324622 287909 306586 307352 354304 348710 342821 342843 233554 232062 740959 700314 1579767 1540017 484048 483131 709942 710275 894618 880478 934300 935577 979916 1002405 964099 1066535 2247564 2372401 1392469 1156665 782256 768094 933682 931562 984871 999558 1022290 1028478 1148586 1152037 5172685 5331875 39.75 70.6 1
10:18:18 2024-01-24 702762 699037 220877 217502 358710 364663 392195 386776 240139 236402 296645 302643 334445 339723 4364648 4609932 6707437 6527958 1196306 1235898 323877 288757 306478 307852 356476 348710 342579 344368 232492 233102 740959 697316 1583125 1540017 485520 484843 706391 710275 904235 879044 929556 935315 984201 1001731 959245 1056056 2247564 2368056 1432689 1161848 783250 765581 937027 933962 986122 996805 1014823 1028945 1150220 1158745 5182855 5345368 39.75 70.6 1
10:18:19 2024-01-24 709289 700214 220431 216409 358467 369276 393474 386740 238153 237274 295596 299615 336500 340612 4349403 4648677 6723784 6537337 1188863 1234072 324890 287468 306514 308354 355406 348710 342338 345306 231978 233856 732906 701209 1596515 1534061 484737 483473 703220 710275 904022 876261 927575 938117 986203 1000282 955513 1060546 2237745 2354087 1428776 1170912 783375 763380 935637 939569 984720 990464 1017449 1031186 1157846 1153867 5200280 5346262 39.75 70.6 1
10:18:20 2024-01-24 710376 700360 220290 216478 359580 367190 387993 385581 240029 236577 295165 302431 334948 338062 4364648 4673750 6761346 6527958 1181775 1232287 325380 286114 308357 307817 354339 348463 342061 344819 232527 233102 733498 705726 1612223 1526989 485083 484500 705891 713307 904022 875019 930254 940819 984899 997352 954155 1058745 2241183 2360638 1424864 1176013 783375 763301 937005 939539 983321 990464 1015342 1032398 1157136 1152235 5201666 5344778 39.75 70.6 1
10:18:21 2024-01-24 708279 698015 219745 216444 359331 366381 387993 385617 239215 236507 295704 301760 335733 339370 4348777 4674918 6779997 6527958 1178722 1235898 324627 286553 309812 307352 354836 347069 342338 344819 232503 233496 758863 704719 1572233 1528074 484737 484157 704393 712295 901461 875640 929556 939485 984201 998834 955039 1066241 2247942 2361521 1422907 1176992 783375 765507 939006 936641 981961 982719 1018388 1037948 1152923 1152235 5137120 5338640 39.85 70.6 1
10:18:22 2024-01-24 708437 693980 220436 216970 358755 366381 391364 388083 238631 236542 296192 301760 334984 340092 4364648 4683023 6766468 6504559 1185470 1235898 323877 287544 306586 306458 358378 348710 341544 343405 232328 233102 735322 703834 1594795 1535655 487699 484500 705391 714736 902465 872468 928895 944165 986813 998860 958086 1066316 2261510 2361313 1376697 1175173 781139 764495 939545 939412 979609 990464 1016901 1035454 1153497 1150423 5167721 5341907 39.75 70.6 1
10:18:23 2024-01-24 709860 694300 221501 215738 358504 367520 391364 387903 242387 238080 295668 301055 335958 339334 4370895 4726024 6742696 6513931 1188921 1235898 326676 287028 306189 308624 358377 346668 342821 343370 231768 233299 742912 703212 1589358 1537834 488902 483473 704357 714194 901461 873222 933517 946069 984091 993925 957084 1069447 2247596 2348147 1432689 1168608 777829 762837 943554 935315 974980 990447 1021823 1038446 1149657 1148058 5111504 5351821 39.75 70.6 1
10:18:24 2024-01-24 710487 698268 221120 215134 359874 368628 391364 387321 238119 238783 295020 302431 335994 339094 4364648 4735290 6742696 6523303 1191468 1235898 324890 287028 308357 307387 357036 346668 342821 344819 231839 233531 732906 705856 1601183 1537834 486208 480603 706727 715264 899039 875529 932907 942751 981232 992881 959600 1069507 2247782 2344820 1398119 1168485 776693 763412 942922 935045 976823 990447 1023197 1035454 1152923 1145554 5122762 5346262 39.75 70.6 1
10:18:25 2024-01-24 707403 694277 220467 215139 360767 367520 390224 387630 238153 238045 294766 303017 334984 338577 4355020 4757202 6743050 6517959 1192319 1235898 325155 286553 309301 306887 356512 348216 342821 342242 233254 232743 733912 705726 1588846 1543906 489213 483181 711923 717377 894802 873595 941686 943420 977740 993998 962047 1072500 2250875 2369921 1434645 1164331 780025 769943 940916 931562 977056 993989 1026226 1032398 1143704 1142323 5094565 5336884 39.75 70.6 1
10:18:26 2024-01-24 700502 694277 221156 216444 359838 364698 391364 388011 238153 237310 295632 301405 333942 340273 4367780 4683023 6682360 6508193 1203008 1235898 323997 288757 306478 306423 358125 347724 342579 344819 232890 232131 735322 697242 1604433 1553643 488902 481890 710409 714322 897347 876151 936942 940819 975693 991476 965972 1072829 2260826 2370720 1440513 1156665 777247 769219 940212 931290 977749 997343 1023234 1030893 1140463 1145627 5090929 5336884 39.75 70.6 1
10:18:27 2024-01-24 704023 694313 221151 216078 360441 366417 392472 387630 242423 238045 295955 302556 334948 340612 4364648 4689687 6668093 6531973 1211188 1235898 323654 287670 306478 308354 356512 347687 342605 342375 232803 234652 736731 697814 1598864 1548792 487471 481137 709401 710127 894544 879195 936847 935593 978530 997316 962047 1066316 2250838 2366561 1378075 1152556 780025 765851 937549 931562 981961 998825 1022025 1028361 1143704 1148943 5137238 5333077 39.75 70.6 1
10:18:28 2024-01-24 703261 699291 220467 215777 360997 366088 391364 384427 238153 237310 295253 302323 334948 341205 4354983 4648083 6705394 6532205 1196584 1235898 324682 287670 306334 307606 357072 350085 342014 342843 233111 233992 736278 698324 1577602 1543906 486814 485529 707894 710275 899187 880628 931482 936907 981379 1000683 962337 1060241 2241242 2381595 1328436 1161848 783808 765851 933682 934211 986269 991661 1013935 1029094 1146771 1153829 5170612 5338640 39.75 70.6 1
10:18:29 2024-01-24 705226 694304 220431 216413 358167 365317 392472 386740 238153 237274 296645 299545 334984 339998 4345641 4608620 6704665 6532675 1194022 1235312 324514 288062 308157 308213 356369 348637 342194 346737 231625 233392 735322 698313 1618032 1537834 485428 483473 707230 712295 904022 877801 928126 936907 984809 1001697 959208 1060316 2244509 2359119 1434645 1162675 782256 764495 934345 935315 984871 991625 1012903 1031336 1151289 1157168 5179155 5348005 39.75 70.6 1
10:18:30 2024-01-24 709289 698314 220467 216478 358790 367520 390895 387321 238188 237310 295740 300845 335019 340612 4364648 4639334 6742696 6536878 1185315 1235751 327224 286947 308212 308213 356070 349378 342677 345514 232855 233496 735322 704719 1574069 1530247 485428 484843 705391 713307 903107 876261 930292 940152 985598 1000282 954155 1060327 2238001 2357225 1422907 1173643 783808 762330 936339 940782 981314 988315 1015416 1031626 1157698 1152235 5201666 5342449 39.75 70.6 1
10:18:31 2024-01-24 709289 694345 220088 216478 359541 367485 390260 385617 238188 236542 295740 302643 334984 338614 4358428 4673750 6782387 6550834 1175293 1237182 324622 286848 310104 307211 356476 349452 341856 342819 232563 234652 735322 705726 1574077 1525904 485428 485383 707356 713147 902741 875019 930177 940819 985598 999540 954834 1061530 2242776 2359860 1411170 1175316 783375 765087 936885 938043 981314 988315 1016663 1034679 1154606 1151420 5192260 5329275 39.75 70.6 1
10:18:32 2024-01-24 706322 699037 220092 216780 359323 366381 387993 386812 238997 236542 295740 302219 334948 340370 4364648 4683023 6790638 6527635 1180404 1235751 323912 287517 309411 306423 357839 349021 341400 345550 232492 233102 733912 706735 1585015 1535655 487390 485186 705891 714230 904022 873779 930292 943494 984772 997389 955740 1063462 2244370 2359729 1380535 1175316 781579 765038 938214 938129 981264 988351 1019114 1035491 1152923 1152235 5145233 5338640 39.75 70.6 1
10:18:33 2024-01-24 710487 694007 220467 216962 358498 366417 391364 388047 238119 237310 296401 301760 335019 340370 4352065 4701770 6743744 6499149 1189769 1235898 324627 287064 308103 307711 356512 347441 342821 344819 232013 233427 728275 705726 1580480 1538925 486971 480603 704393 713814 899150 875019 933019 940819 983504 992593 955026 1069334 2253369 2343158 1396235 1165990 776693 763412 943591 934616 974980 991183 1023234 1035454 1149657 1145591 5122762 5344193 39.75 70.6 1
10:18:34 2024-01-24 706322 700894 220467 215173 360992 367556 390260 387630 238153 238045 294802 302643 335019 338321 4367628 4749614 6753235 6518580 1194102 1239413 325643 286992 309083 307387 356547 347578 344796 342843 232527 233496 734336 706735 1576406 1538925 486282 480639 706391 713147 900823 873779 934349 943494 981415 992593 957848 1068828 2253643 2344820 1354363 1165990 776140 763412 940916 935540 974980 992584 1024729 1034679 1149620 1142287 5114914 5338640 39.75 70.6 1
10:18:35 2024-01-24 705263 694313 220502 216448 361033 367556 390260 387321 238153 237642 295245 304240 337502 338801 4370808 4756383 6723821 6527297 1193173 1235898 324401 287320 309995 307387 357586 348710 342821 342843 233654 232131 730718 704719 1585765 1540604 487735 483204 710445 715279 894839 873779 938217 943222 975656 993998 963415 1069626 2254236 2368240 1436601 1164331 778912 768130 940916 931562 977749 991661 1026263 1032398 1142892 1145627 5094565 5338640 39.75 70.6 1
10:18:36 2024-01-24 700268 699817 220502 216444 359874 365246 391699 387795 240467 237763 295596 302536 334339 343149 4370808 4693024 6678942 6517959 1211827 1239413 323877 288757 306262 307422 357622 347724 342821 342843 231875 232096 738140 695823 1585203 1553643 487699 480676 707393 712295 894346 876261 935405 938080 975693 996668 964207 1066513 2256493 2366561 1392469 1153376 776693 767551 938214 930203 980567 998825 1024729 1030601 1140463 1148943 5108158 5333077 39.75 70.6 1
10:18:37 2024-01-24 703982 698305 220908 216201 360672 368230 392326 386016 238085 237939 295596 303210 334843 340743 4361238 4671468 6700621 6542047 1204243 1235898 323425 287670 306586 308354 355121 347724 342821 342843 232703 232096 738140 698716 1580171 1540017 485083 480676 708433 710275 896747 880400 936847 935352 978494 1000282 963415 1068095 2247470 2356152 1364193 1155019 778912 765887 936339 931562 981351 997416 1021742 1026166 1143704 1148943 5140982 5329900 39.75 70.6 1
10:18:39 2024-01-24 702577 702420 219842 217017 360853 367708 392158 386596 241322 237099 295596 303458 334913 339246 4358203 4628078 6707716 6536766 1197000 1235898 322974 288350 306514 307852 356512 349672 341856 344403 232563 232062 734888 697316 1584808 1540017 485901 485529 707894 710275 902190 879081 931654 935352 984201 1002478 962047 1057241 2241280 2369663 1380535 1162675 783808 765581 935674 932893 985570 991661 1013972 1029132 1147992 1154717 5185456 5352663 39.75 70.6 1
10:18:40 2024-01-24 710769 699155 220370 216374 359441 368189 392435 386560 238119 237274 295596 301548 336782 339317 4355283 4673429 6743087 6532675 1185470 1235898 325976 287064 306550 308389 355406 348710 342579 344819 232539 233531 730419 703713 1574684 1530797 484737 484573 704393 713307 901461 876261 931654 940152 986297 1000282 954155 1060327 2234565 2354106 1424864 1171974 783808 762871 937005 940782 981351 989747 1016938 1029428 1158030 1152235 5200242 5344816 39.75 70.6 1
10:18:41 2024-01-24 706769 700433 220326 217013 359436 366932 390188 386812 238997 236577 296394 302643 334948 340612 4361223 4679695 6779997 6527297 1177882 1235898 323912 286155 308974 307387 357946 346825 342338 344819 232599 233102 736731 705726 1581193 1527543 485083 484843 706391 711132 902465 875019 930292 940152 985598 1000282 954155 1061875 2241183 2356371 1424864 1173643 783250 763412 935558 939502 981351 988315 1016177 1034911 1159493 1156133 5203123 5344778 39.75 70.6 1
10:18:42 2024-01-24 707272 694237 220431 217117 358781 366932 387740 387795 238849 236542 296192 302219 334984 339835 4345678 4674918 6761648 6504559 1187227 1235898 323947 287468 308393 306458 359278 348710 341304 343405 232527 233136 735322 705726 1595812 1535150 489158 484157 704892 715316 903867 871269 930292 943851 984809 997389 956454 1066392 2241280 2357446 1380535 1175316 782816 765038 938214 937379 980567 991868 1018904 1037948 1154561 1152125 5140831 5348005 39.75 70.6 1
10:18:43 2024-01-24 709480 694120 220251 217017 358462 366932 391364 390278 240175 237063 297070 302219 335019 340612 4348814 4692295 6752021 6509201 1184380 1235898 324436 287999 308393 307422 358737 348216 341856 343370 232563 232777 733912 703713 1647447 1538925 488464 484843 704393 715316 903750 871269 930292 943146 984040 1000282 953710 1063085 2244370 2363243 1411170 1175316 782136 765038 939637 940202 983284 988206 1019766 1037557 1154524 1152088 5149319 5352663 39.75 70.6 1
10:18:44 2024-01-24 710339 698226 221475 216409 358462 369276 391663 388011 237721 237274 296854 300420 334984 339611 4358128 4710840 6723746 6499822 1190618 1235898 324854 287873 308320 307852 358053 347405 342821 345794 231978 233461 734336 703713 1582916 1538925 489158 481659 703822 714322 901461 873779 933019 944836 984201 993295 955703 1068857 2252279 2342261 1434645 1169946 777221 765013 944896 938153 976823 991001 1023938 1037948 1152677 1148022 5128373 5342449 39.75 70.6 1
10:18:45 2024-01-24 709406 698834 220979 215104 359869 367520 391088 387903 239657 238045 295217 302219 335958 338541 4361501 4731927 6747777 6518580 1191191 1235898 324854 287005 308357 307352 356512 346632 342821 345306 231804 233461 734336 705222 1594372 1537333 485864 480603 706391 714322 898800 873086 935015 943494 979916 992593 956417 1070866 2251335 2348731 1359713 1169318 776693 765507 942354 936833 976823 993843 1024654 1035416 1148806 1146072 5114914 5341362 39.75 70.6 1
10:18:46 2024-01-24 701267 694241 220396 216413 360925 365282 387993 387939 237721 237274 295704 303209 337208 340092 4364648 4736407 6687125 6509201 1205176 1235898 323997 288586 308357 306388 358377 348216 342338 342843 232492 232027 736278 698313 1589146 1549237 488428 482426 710445 714157 894802 876261 936773 942552 976391 995405 963710 1072438 2254011 2370780 1436601 1161622 778912 770765 942393 930865 977749 991661 1024065 1034835 1142082 1145554 5089609 5327505 39.75 70.6 1
10:18:47 2024-01-24 700705 698241 220502 216258 359874 365282 392472 388011 237920 238010 296156 302643 334913 340273 4367762 4691946 6658767 6517959 1212923 1235898 323877 287873 306442 308354 356512 347946 342821 342843 232691 233102 736731 696320 1584424 1549237 486245 481319 708396 710275 897667 879172 936773 937379 980447 999567 964562 1068707 2257182 2368245 1371835 1153902 778912 767758 938214 931562 981429 1000273 1023159 1029094 1143704 1151146 5121182 5329275 39.75 70.6 1
10:18:48 2024-01-24 704488 698305 221156 215734 360961 368752 392195 385545 238119 238010 295539 303281 334913 340612 4336325 4668924 6705394 6546716 1204281 1235898 323651 287347 308357 308319 355370 348216 342857 342843 232890 232777 739550 700314 1578829 1546592 485428 482154 708935 710275 894618 881180 938243 939502 980558 999641 964674 1066166 2257182 2367377 1378075 1153376 778912 767824 939674 931562 981961 1000273 1023567 1031463 1143704 1148943 5135827 5322389 39.75 70.6 1
10:18:49 2024-01-24 703261 699785 220431 216448 360961 365317 391917 385545 238684 237468 294957 301241 334679 341095 4354758 4643459 6701051 6537337 1199990 1239413 322939 287981 308357 307387 355441 347104 342857 342843 233090 232777 739550 700314 1579175 1539745 484737 483131 710298 712113 896940 883765 938355 936242 980558 1002968 966808 1066090 2250764 2367982 1372529 1159966 781139 768081 934345 931562 986933 991733 1022754 1026128 1144634 1152235 5145233 5327505 39.75 70.6 1
10:18:50 2024-01-24 702462 699300 219701 216478 360997 365317 391364 386160 238884 236908 295704 302080 334410 341095 4345641 4614777 6696277 6527297 1194875 1235898 323355 288757 306550 308068 356512 348710 341544 344403 232492 234652 738140 696818 1577285 1543375 487508 483901 707963 710164 903638 881254 931633 936907 986186 1001515 959245 1055304 2247857 2360701 1428776 1162675 782256 764789 937005 936205 985570 991625 1013898 1031059 1149620 1158022 5168076 5329275 39.75 70.6 1
10:18:51 2024-01-24 707272 699264 220802 216409 357676 366381 392472 386740 238085 237310 296430 301266 334984 339210 4352122 4618115 6714836 6518580 1192269 1235861 324730 288314 306478 308319 356440 348710 342579 343370 231768 232777 730718 698313 1577756 1543906 486814 483363 705221 711678 903985 882234 928732 936907 984772 1002405 959451 1058317 2251174 2360701 1432689 1166329 781139 764495 934345 935315 985249 993989 1012456 1031336 1152106 1156350 5170939 5331875 39.75 70.6 1
10:18:52 2024-01-24 711496 698277 220445 216444 359575 368628 391394 385617 238153 237274 295740 302643 334984 338301 4358428 4665147 6776834 6527958 1177807 1235898 324854 286638 308974 307852 355905 349204 342291 345685 232803 234652 736731 707746 1583451 1529160 486814 485493 707696 716357 904022 875019 930292 942825 986578 999503 955513 1063425 2247969 2363207 1422907 1177831 783808 765581 938608 937342 983358 989747 1019114 1038446 1153753 1152235 5170726 5343426 39.75 70.6 1
10:18:53 2024-01-24 710487 698015 221120 216444 358746 367226 391364 390278 238085 237073 297324 301760 334984 340092 4355283 4692022 6725793 6504559 1188037 1239413 323947 287963 308393 308107 358919 348453 343428 346773 231697 233950 736731 703834 1589527 1540604 488204 482035 705391 713147 901461 876959 935682 943494 984201 993295 958086 1072475 2257602 2342261 1376226 1169946 777802 764495 944933 936678 976363 993720 1023234 1035454 1152106 1147247 5117016 5342449 39.75 70.6 1
10:18:54 2024-01-24 707506 694313 220493 216078 360997 368369 391088 387903 238119 238010 294802 303068 336465 338577 4364648 4744556 6742696 6517922 1194023 1240710 327673 287383 309739 307953 357443 349700 344760 342771 233111 233323 742912 707746 1582659 1540017 487353 482790 709247 716330 894581 875019 936847 944945 981620 991634 959245 1072751 2253643 2359027 1436601 1165990 778357 765581 942354 934875 977749 993989 1027727 1035454 1147955 1144712 5109145 5333077 39.75 70.6 1
10:18:55 2024-01-24 701262 694241 220502 217207 360997 365282 390260 387975 238119 237274 295740 302325 333942 340612 4348739 4701808 6696477 6517679 1207728 1236437 324309 288685 308212 308406 358522 348600 342713 345490 233075 233102 726549 697316 1603267 1554310 489158 482035 710445 714322 897717 876187 936773 940819 975656 991670 964785 1072438 2256850 2361165 1438557 1159140 777802 769763 940916 930902 977749 1000273 1024729 1032398 1139619 1147211 5088799 5329275 39.75 70.6 1
10:18:56 2024-01-24 703340 698282 221156 216444 359874 366381 391479 387384 237755 237843 295596 303068 334984 341690 4367844 4688488 6687928 6554736 1204206 1235751 324911 288134 308175 308142 355228 348710 342821 342843 233618 232743 739550 702858 1587749 1543300 485083 483473 710764 710874 899373 881648 935405 935577 979953 1002845 964785 1066128 2250442 2369663 1413160 1156665 781579 768674 934345 931290 986269 997379 1022025 1027629 1146330 1148943 5147282 5329275 39.75 70.6 1
10:18:57 2024-01-24 701961 698314 219745 216444 360961 365246 391917 387357 238849 236577 295389 302526 334445 339246 4361613 4611969 6706928 6536789 1197364 1239827 324538 288134 306514 307387 356512 347140 341544 345431 232931 232062 740447 697316 1586735 1543906 488886 485529 708433 712801 902741 880400 935015 938080 984201 1003114 962047 1056884 2246071 2369663 1328720 1162675 785769 765851 935674 933955 986969 991697 1015416 1031336 1150473 1157204 5185456 5348005 39.75 70.6 1
10:18:58 2024-01-24 709289 700316 221156 216780 358755 366932 391444 387321 238153 237310 296234 301266 335019 339723 4361501 4642339 6743744 6537068 1187165 1235898 325643 287670 308357 309007 358654 349452 342821 345306 232890 233856 738154 705726 1575552 1530797 485428 484843 705391 713307 903381 878129 933019 940819 984772 1003114 955513 1064869 2241242 2359729 1424864 1173643 783808 763412 937549 942181 983439 991183 1016901 1032398 1159673 1155649 5200509 5338640 39.75 70.6 1
10:18:59 2024-01-24 706359 698277 220436 217117 359869 366932 390812 387939 239250 237274 295610 303068 335019 340612 4370600 4681780 6763029 6509201 1184618 1239827 324784 287873 308829 306887 359495 348710 342291 346737 232826 233461 732503 703212 1604923 1538925 489158 484500 705391 716875 904059 873123 931654 945895 984809 997389 957132 1066535 2247210 2360701 1409214 1176992 783375 765581 939545 939412 982659 991183 1019565 1038446 1153789 1153867 5145233 5331875 39.75 70.6 1
10:19:00 2024-01-24 710487 700061 221156 216444 358502 367520 391364 388083 239431 237878 296609 301476 335711 340317 4370808 4709756 6747777 6513013 1191191 1239413 324925 287873 308066 307856 357550 347687 342821 343370 232328 233299 733912 703713 1604684 1537834 489158 482790 704892 716330 902741 873123 933019 945895 984772 997389 956417 1066535 2247745 2353019 1380535 1173643 781139 764495 940879 939502 980567 992584 1019841 1039187 1152120 1152235 5133563 5346262 39.75 70.6 1
10:19:01 2024-01-24 710487 694016 221470 216444 358755 367226 391364 387758 239728 237763 296811 301618 335852 339982 4367628 4708258 6730412 6504559 1188037 1237108 324627 287122 308865 307387 358125 347687 342821 343370 232626 233496 733912 702710 1584979 1537834 489158 483473 705391 716330 902465 873123 932317 944520 984809 997352 956417 1064605 2247247 2357617 1372859 1175316 782256 765038 939545 938080 980567 991183 1019565 1037707 1152120 1152235 5145233 5338640 39.85 70.6 1
10:19:02 2024-01-24 710487 700052 220502 216909 358499 369276 391699 387903 240033 237169 296847 300877 335852 340464 4355610 4701568 6733370 6513931 1184343 1235898 323912 287558 308393 306494 357803 348710 341821 343405 232527 232777 735322 705726 1585284 1535150 489158 484843 705391 716330 903750 871232 932355 944520 984772 1000544 956454 1065775 2244370 2359729 1407258 1175316 782693 765581 939545 938760 981961 989784 1019841 1037707 1153826 1152235 5150958 5348005 39.75 70.6 1
10:19:03 2024-01-24 711821 700701 221218 217584 358643 367341 392158 390133 240615 237501 296919 301228 334948 340333 4348777 4688375 6739838 6518073 1191468 1235898 324925 287909 309301 307387 357299 347724 342821 343370 232376 233531 733912 703713 1592482 1538925 489158 483131 705391 716330 902741 873779 933019 945895 984772 991706 955740 1066535 2254109 2354225 1411170 1171974 780621 765038 940916 940115 980530 993286 1019979 1039187 1153789 1152235 5141209 5345253 39.75 70.6 1
10:19:04 2024-01-24 711422 700783 221741 216305 359685 368484 391531 387449 239312 238080 295704 301760 336029 339370 4370880 4715962 6742696 6518580 1190200 1235898 324890 287706 308393 307387 357550 346668 342821 343370 231839 233496 712529 703713 1591995 1538925 489158 483473 705391 716330 903592 872504 933019 944556 984809 995890 956454 1066392 2247745 2354092 1378616 1175316 781139 764495 940879 938092 980567 992584 1021296 1038484 1152120 1152235 5149526 5369207 39.75 70.6 1
10:19:06 2024-01-24 712470 699909 221666 216305 359147 368038 391364 387357 242423 237798 296221 300491 336746 339611 4361389 4720112 6742696 6504559 1189769 1235898 324925 287064 309083 307387 356547 347441 342821 343094 231518 233496 744341 703713 1579019 1540017 489158 482862 704892 715279 901461 873779 933019 944483 984772 991634 956417 1066535 2251768 2351481 1417039 1171140 780582 763953 940916 939448 977749 991183 1020216 1040922 1156786 1152854 5146366 5350379 39.75 70.6 1
10:19:07 2024-01-24 710376 699495 221847 216444 358786 367520 391110 388011 239396 237274 296437 299580 335019 339501 4336362 4711757 6723746 6499822 1191191 1235898 324890 287028 308357 307387 357586 346705 342821 343370 231804 233333 733912 703713 1583451 1537834 489158 483473 705391 716838 902741 873779 933019 944556 984772 997389 955062 1065775 2250442 2356371 1372859 1173643 781139 764495 939545 938797 981742 993980 1022103 1039854 1152887 1151274 5141095 5348005 39.75 70.6 1
10:19:08 2024-01-24 710487 694313 221218 216874 358458 367485 391364 390278 239693 237430 296645 301760 334984 340370 4348814 4692295 6724045 6499921 1187165 1235898 324694 287432 308357 307137 358701 348216 341785 343405 232165 233136 725159 701709 1617891 1537834 488811 484843 705391 716330 904022 872504 930968 944520 984772 997389 955062 1063462 2242776 2359032 1409214 1175316 783375 764816 939637 939502 982511 990464 1019453 1035304 1152850 1152052 5147282 5337668 39.75 70.6 1
10:19:09 2024-01-24 710487 698518 220546 216444 357707 366789 390812 388047 239971 237310 296234 301760 334984 340129 4348814 4701568 6733370 6499860 1189493 1232323 323947 287117 308393 307387 358413 347687 342338 343370 232364 233136 731094 702209 1583188 1537834 489158 484500 704393 715316 903475 871232 930292 944520 984772 998939 956454 1063844 2244370 2356371 1411170 1178536 783375 765396 939674 939569 981924 990464 1019691 1035267 1152923 1152235 5131663 5333077 39.75 70.6 1
10:19:10 2024-01-24 709480 700701 220502 216815 358498 366417 391364 388047 238119 236577 296430 301795 334948 340370 4348814 4688526 6714178 6504559 1189769 1235898 324890 287064 308393 307817 358377 346668 342821 343370 232013 233333 723769 703212 1593191 1538925 489158 483473 704393 716875 902741 872504 933019 944556 984809 991706 955740 1063500 2251058 2362318 1376697 1175316 781741 764421 941683 939569 981924 991001 1021020 1038446 1153789 1154611 5141560 5340384 39.75 70.6 1
10:19:11 2024-01-24 710487 699311 221501 216478 358790 367485 391917 388083 239971 237310 296645 301795 335019 339611 4348814 4692295 6724045 6490658 1187798 1235898 323912 287670 308393 307387 358701 347724 342338 343370 231804 233102 745771 701709 1603826 1537834 488811 484843 705391 716330 903750 872504 930991 944520 984809 1000282 959525 1066279 2249164 2363884 1411170 1177831 783375 765507 939674 938055 981314 989784 1022103 1038099 1155381 1152235 5150958 5338640 39.75 70.6 1
10:19:12 2024-01-24 709983 694268 220462 216819 358498 366417 391364 388047 238153 236577 296645 301628 334984 340612 4348814 4689068 6733370 6499921 1189769 1235898 323983 287117 308393 307387 358125 346668 342821 343370 232299 232777 731094 702710 1590464 1537834 489158 483473 704393 715316 902465 872504 931691 946106 985414 995926 957553 1063313 2247857 2352262 1407258 1171823 780621 763412 940916 938117 979609 991183 1019565 1038446 1155140 1152235 5141560 5331875 39.75 70.6 1
10:19:13 2024-01-24 710487 700930 221692 215734 358822 368074 391364 387357 239693 238116 295038 301760 335019 339370 4358428 4715962 6723821 6518073 1190342 1235898 324890 287028 308393 307387 356512 346668 342857 344819 231839 233496 732906 706735 1589281 1537834 486282 480639 705891 713147 902190 875711 934300 944945 982660 993174 958917 1070752 2255576 2342261 1385471 1165990 776693 765581 943591 936223 974980 991183 1025566 1035454 1151289 1147247 5113363 5340384 39.85 70.6 1
10:19:14 2024-01-24 706764 694349 220467 215177 360997 368110 390260 387630 238119 237843 294766 303068 335415 337584 4358428 4741186 6753005 6518580 1190618 1235898 325380 287126 309119 307387 356547 347724 342857 342879 232043 233531 737194 706735 1605401 1538983 487008 482949 709247 717377 898549 873595 938355 945906 981952 996814 960967 1072751 2254385 2354014 1436601 1165990 778912 766687 940916 936870 977749 993989 1029193 1035491 1147992 1143093 5107611 5329275 39.75 70.6 1
10:19:15 2024-01-24 701267 698314 220493 216444 360707 365282 390260 388011 240512 237642 295740 302536 333977 338258 4358428 4717935 6714720 6499300 1197868 1235898 324453 287909 309338 306458 358161 348710 342821 342305 233326 232062 733498 705222 1566799 1547206 489251 483217 711960 717377 894199 876151 940367 943420 977777 996106 964099 1068828 2259101 2366377 1436601 1162675 780025 770419 942922 931565 977749 991733 1025496 1034679 1143704 1147247 5088799 5333077 39.75 70.6 1
10:19:16 2024-01-24 701000 694349 220537 216444 359874 364734 391917 388047 238153 237878 295740 302643 334480 340309 4348814 4674918 6658767 6509362 1207390 1235898 321969 288757 306514 307387 358701 348216 342821 344819 232739 234652 765094 698324 1590338 1554747 489084 482680 710445 714322 899901 878753 935442 940819 979990 996704 967092 1072514 2260437 2362766 1432689 1156665 777829 770382 939545 929467 980567 999567 1025988 1031664 1140463 1148094 5090929 5329275 39.75 70.6 1
10:19:17 2024-01-24 705053 699604 221346 216112 360417 366417 390895 387939 242493 238116 294605 302643 334984 340612 4364648 4683023 6668093 6523303 1210188 1235898 323912 288350 306478 308103 357862 347431 342641 345441 233003 233195 736731 697814 1591781 1555852 488244 481890 709401 712295 894655 877303 935479 941585 978530 999576 965611 1070904 2259701 2369166 1392469 1153376 777802 768130 939545 932893 980567 1000273 1024729 1031336 1140463 1148943 5098786 5329275 39.75 70.6 1
10:19:18 2024-01-24 704288 698268 220502 215173 360453 366417 390930 386776 242394 238080 295496 303068 334984 340759 4348814 4658113 6695852 6542047 1204281 1235022 324730 288062 308139 309077 357946 348107 342821 342843 232918 233033 739550 700314 1608681 1552100 486245 481622 709438 710275 896340 880290 938991 938043 977765 999531 964785 1068819 2257602 2356262 1374378 1153376 778386 767758 939545 933548 981961 1000273 1022959 1029094 1143704 1148906 5137535 5322389 39.75 70.6 1
10:19:19 2024-01-24 702963 699785 220396 216409 361033 365317 391917 385545 238849 237274 295009 303494 334913 340575 4361501 4646776 6701051 6565628 1199121 1235312 324694 288026 306045 307711 359163 349700 341329 344747 232875 233992 739057 697814 1579851 1540017 486208 486107 710409 712801 898836 879081 936977 938080 981379 1000683 963415 1061082 2247969 2384975 1378616 1162675 783808 768057 931659 935540 986969 991697 1016901 1030563 1147461 1155502 5170726 5322389 39.75 70.6 1
10:19:20 2024-01-24 707397 698268 220431 216413 357888 365317 393027 386704 238119 237239 296645 300809 334948 341095 4349076 4608843 6719741 6536653 1186088 1235423 325730 287491 306370 308178 355762 348600 342641 344783 232667 233496 724330 701709 1586976 1530797 485083 484500 704357 712295 903750 878129 930292 939448 984772 1000246 954155 1060290 2234528 2352405 1426820 1171140 783808 762871 936339 940782 984137 991146 1016626 1031626 1157136 1154684 5196626 5336884 39.75 70.6 1
10:19:21 2024-01-24 709289 701075 220084 216444 359291 366381 387957 386160 240850 236873 295740 302643 334948 339094 4352132 4661512 6763522 6522971 1181813 1237182 324911 287455 309338 308588 357550 348710 341785 345550 232328 234652 730892 706735 1576650 1535150 489158 484623 705355 717346 904022 872468 930954 944483 984772 997352 956417 1063047 2247969 2360701 1411170 1175316 782693 765581 938214 938007 981961 989747 1019841 1038446 1152923 1152235 5141209 5336884 39.75 70.6 1
10:19:22 2024-01-24 709983 697978 220431 216444 358750 367485 391364 388011 238153 237073 296401 301724 334724 340333 4355283 4684399 6734365 6499338 1188825 1238945 324365 287082 308393 307352 357550 347677 342940 343334 232268 233102 732503 702710 1592943 1538426 489158 481803 704393 714699 901461 874398 933019 945507 984201 993295 956872 1068057 2253369 2342261 1432689 1168608 777802 762837 943591 937342 976363 991183 1020253 1035454 1151289 1148906 5124333 5333077 39.75 70.6 1
10:19:23 2024-01-24 710482 698005 221120 215104 359296 368333 391364 386740 239431 238080 295253 301302 334948 339334 4357998 4723198 6748802 6509201 1190342 1234948 324854 286705 309156 307316 358417 347405 342821 344783 232384 233531 734336 705726 1578148 1538925 486245 480603 705391 714322 901024 875640 934349 943494 984201 994694 956417 1069296 2252042 2342261 1374378 1165990 776693 764495 943591 936891 976363 992584 1023234 1035454 1151289 1145554 5107611 5336884 39.75 70.6 1
10:19:24 2024-01-24 707057 698277 220431 216073 360997 368038 390224 387903 238119 238010 294766 302643 334948 338764 4367471 4747057 6758201 6499300 1193977 1235898 324819 286553 309047 306922 357049 348600 342821 342843 233066 233102 731094 706735 1581572 1540017 486282 482035 708433 714194 897384 873742 935442 943494 979916 991634 959208 1072713 2253369 2349814 1436601 1165990 776693 765581 940879 935556 977749 993286 1028917 1035454 1149620 1144712 5105495 5330021 39.75 70.6 1
10:19:25 2024-01-24 701000 694016 220467 216258 360635 364954 390224 388011 237936 237763 296268 303991 334198 341300 4358196 4678942 6650333 6509201 1209911 1235898 323877 288436 306478 308068 358926 347405 342821 344540 232527 232096 742368 695327 1596858 1552540 487735 482035 708433 713307 894346 879377 936810 940152 978530 998080 964207 1071747 2257453 2356152 1416998 1155019 776693 768057 939545 930865 980530 1000273 1024691 1032072 1139619 1148058 5093046 5327505 39.75 70.6 1
10:19:26 2024-01-24 704076 694309 220471 215139 360127 368230 393474 387033 239693 237798 295435 302536 334618 340501 4364507 4675117 6686743 6527958 1206828 1235898 322904 287095 306113 308319 356226 346632 342821 342843 232667 232096 736731 696320 1617601 1544397 484797 481659 709438 710275 897384 880363 938180 935388 978530 997389 963415 1068857 2256576 2366561 1379924 1153376 778912 765887 938338 931562 981961 999530 1023234 1029094 1143704 1148943 5141560 5330135 39.75 70.6 1
10:19:27 2024-01-24 700770 700052 220149 216874 360736 368230 391808 385131 240815 237466 294859 303423 334772 340985 4352122 4632759 6686743 6527958 1199097 1234072 322939 287873 306550 307137 357403 348710 342821 342843 233254 232062 742368 698313 1578310 1540017 485428 484843 710445 710275 897199 880505 935682 935577 981342 1000683 964785 1066535 2247564 2378380 1416998 1156665 783250 768094 933682 932893 986269 997379 1021296 1028361 1146257 1150606 5145233 5324244 39.75 70.6 1
10:19:28 2024-01-24 703076 701202 220220 217320 359147 367188 392435 386560 240100 236367 296430 303068 334410 339998 4351764 4597347 6677418 6499262 1194022 1232287 324911 288314 306514 307352 356190 348216 340788 343370 232667 232062 724867 696320 1585714 1540017 485864 485529 707894 712295 901461 879090 933019 937379 984201 1003114 962047 1056847 2244097 2379141 1328436 1161848 783808 765887 931696 932893 986969 991697 1016626 1029094 1146293 1153829 5172232 5329869 39.75 70.6 1
10:19:29 2024-01-24 708290 700783 220330 216827 357492 366789 392435 386560 238119 237274 295740 299933 335958 340354 4336325 4629678 6724045 6527411 1183740 1231385 324890 286992 306514 308033 355121 348216 342338 342843 232328 233496 730419 701709 1583237 1529712 484737 484157 704357 712295 903750 878129 930292 939448 984772 1000246 955513 1060290 2234838 2354014 1402845 1168645 783250 762330 935009 940115 985298 991146 1015416 1029391 1157136 1156133 5210261 5340960 39.75 70.6 1
10:19:30 2024-01-24 710904 700199 220255 217316 359260 369004 387957 385545 238849 237360 295417 301724 334878 338577 4351764 4658150 6761346 6499668 1177857 1234109 323651 286669 309301 305961 356547 347104 341821 344819 232527 233333 748358 707746 1570516 1528627 487699 484623 706391 714736 904022 873123 930292 944520 984809 1000282 955513 1063425 2238019 2357433 1424864 1175316 783808 764766 937549 938043 981314 988315 1016123 1036390 1159381 1152854 5170460 5329735 39.85 70.6 1
10:19:31 2024-01-24 710067 698226 220467 216931 358215 366417 391255 387975 238085 236507 296013 301760 334737 339317 4352122 4673750 6738687 6490444 1184466 1234109 322939 287028 306586 306816 358089 348183 340716 343059 231804 232096 735322 704339 1614079 1534061 489158 484500 704393 715279 902465 871232 930292 943110 986297 997389 956183 1063462 2244370 2359027 1412393 1175316 782136 765038 938214 936678 982973 991868 1019182 1037557 1152850 1153757 5138471 5336884 39.75 70.6 1
10:19:32 2024-01-24 710220 694268 220251 216870 358431 369276 390812 388011 240437 236993 296789 301724 334948 339611 4349076 4676371 6738432 6490444 1183778 1234985 323651 286669 306586 306458 358701 349204 340788 343334 232492 232777 729328 705726 1586619 1535150 488811 483108 704393 716293 903862 871159 930254 945895 984772 997352 956417 1066397 2244472 2360794 1409214 1175316 782693 765161 939637 939502 983246 989602 1021580 1035304 1155344 1152088 5133563 5339168 39.75 70.6 1
10:19:34 2024-01-24 712470 697232 221156 216448 358502 369276 391917 388011 242423 237468 295596 300738 334984 339611 4348525 4692295 6724293 6490444 1188074 1233197 323912 287064 308393 309315 358125 346267 342338 343334 231804 233496 732503 702710 1576185 1538653 489158 484157 705391 717383 904022 873123 932355 944520 984809 997389 957577 1065775 2244370 2359027 1376697 1177694 783375 765396 939674 939539 983321 989566 1019691 1037482 1153753 1153867 5132666 5333077 39.85 70.6 1
10:19:35 2024-01-24 710220 697081 220220 216478 357711 368752 391364 388047 237920 236577 296789 301302 334445 339611 4346020 4688563 6724045 6499451 1188074 1234985 323912 287028 308357 307137 357550 346705 341856 343334 231804 234386 731094 702710 1582773 1537834 489158 483473 704393 716330 902741 872468 930329 946294 984201 993998 955513 1066535 2245847 2353019 1420951 1172659 780582 764394 942354 940878 979646 991001 1019841 1038446 1152923 1152854 5111541 5338640 39.75 70.6 1
10:19:36 2024-01-24 712001 697237 221501 216258 357676 366417 390812 387975 242182 237503 295704 300809 334948 339094 4348525 4688961 6714720 6485815 1188014 1234109 323912 287090 306478 306922 357586 345778 341821 343334 231804 233299 732503 702710 1574413 1537562 489158 483473 704357 716330 902465 871232 931654 944520 984772 991706 959250 1064379 2250764 2355608 1349153 1175279 782256 764927 939674 936678 982659 989784 1019182 1037911 1152923 1153867 5137890 5334834 39.75 70.6 1
10:19:37 2024-01-24 710215 694205 220467 216444 357640 368193 391088 388047 242628 236542 295389 300738 334445 339334 4361613 4688865 6714831 6495187 1187165 1231413 323912 286992 306586 306458 357299 346668 341856 345306 231605 234386 735322 703713 1593649 1535150 486245 480603 704393 713814 898965 874398 933019 943642 984748 993284 959600 1069182 2253970 2339676 1376226 1168485 776693 762837 942922 935540 976823 990447 1020216 1033906 1148806 1148906 5107611 5329275 39.75 70.6 1
10:19:38 2024-01-24 708709 694232 220577 215108 359584 367485 390224 386740 237954 238045 294766 301795 334948 337548 4355395 4722667 6733370 6504559 1188074 1234072 324694 286517 306225 306458 355940 346668 342821 342843 232527 233136 737194 705726 1571579 1538925 486282 477900 706391 713147 897199 876060 935528 944945 981232 993925 961194 1075593 2247596 2354087 1434645 1165715 777272 767684 940879 935540 977749 993989 1026114 1035454 1149620 1143093 5098205 5322389 39.75 70.6 1
10:19:39 2024-01-24 700273 694241 220467 216108 359323 364442 389671 388011 242458 237274 295181 303068 332940 338258 4358503 4675106 6663394 6509201 1208500 1234072 324453 288350 306117 306922 358125 347441 342821 342843 232492 232777 736202 696320 1582142 1552540 488811 482753 711234 714211 899901 876224 938355 940708 979770 998933 967534 1072514 2257490 2361202 1436601 1156665 777802 769800 940644 930203 981924 997379 1025496 1034573 1138811 1147247 5081537 5322389 39.85 70.6 1
10:19:40 2024-01-24 704261 699567 221156 215139 359869 366381 392472 385617 242529 238045 295332 302643 334445 339611 4349018 4671491 6688063 6527958 1200847 1235898 324911 287032 306586 307887 354304 347724 342532 342843 232890 232131 730718 699674 1556353 1546116 485428 482840 710372 710164 898623 882508 938355 936242 980558 1001697 964099 1066114 2249841 2359493 1358746 1158028 780025 767874 934345 930902 984173 997112 1022025 1026166 1143704 1148943 5126196 5323705 39.75 70.6 1
10:19:41 2024-01-24 701000 698277 219750 216073 360961 365282 391364 385003 238119 236908 294543 303068 333907 340092 4352122 4633526 6677418 6527958 1199135 1233140 324911 287122 306586 307843 354339 348710 342821 342843 233290 234451 730718 699328 1600355 1543906 485428 485873 709905 713270 899901 880002 935682 935352 981878 1003114 965774 1063425 2244370 2380151 1420951 1158314 783808 768094 931663 931562 986969 997379 1019841 1029132 1144634 1152235 5154638 5314771 39.75 70.6 1
10:19:42 2024-01-24 705057 694309 220431 216409 357676 365246 391917 386468 242663 236542 297369 300845 333942 339246 4339724 4593037 6686743 6509286 1193170 1230541 324453 288030 306514 309024 355441 348216 340537 346468 232078 234652 739550 696320 1592679 1539520 486467 483327 706225 710164 904022 879740 930017 935352 986997 1003114 959245 1059536 2248125 2357359 1434645 1162675 780621 764495 934345 935352 985570 991697 1012456 1031336 1151289 1157204 5158697 5327505 39.75 70.6 1
10:19:43 2024-01-24 709920 698277 220092 216409 358826 367556 391917 386645 238119 236908 295288 300880 335019 339094 4352178 4641993 6742696 6517679 1177746 1234146 324925 286208 308103 307856 357403 348490 342050 344783 232384 233033 735322 706363 1569270 1528074 485279 484843 706391 712642 902502 876959 930254 940819 983381 1000014 955720 1065630 2234875 2359119 1351036 1175316 782693 765038 937549 938080 981314 988315 1016938 1035454 1154606 1152235 5126196 5323705 39.75 70.6 1
10:19:44 2024-01-24 707397 694232 220312 216444 358463 366381 390260 388011 238119 236177 295610 301760 334714 339611 4345917 4670429 6752021 6485815 1182895 1236228 324550 287252 306045 306318 358522 349168 340609 345514 232185 233033 733912 702323 1663385 1535655 488204 484843 706727 717377 904022 871269 930191 946180 984772 991670 955062 1063462 2247210 2357354 1376697 1174479 781139 764495 939545 938043 980567 991183 1019565 1038446 1152157 1152235 5130561 5333077 39.75 70.6 1
10:19:45 2024-01-24 709983 694047 220502 216444 357667 366381 390812 388011 239467 236577 296192 301302 334984 339370 4352122 4676371 6714720 6489405 1185922 1237182 324911 286884 308030 308479 359945 347541 341124 345758 231768 233102 733912 703212 1577747 1564072 489158 482035 705391 713183 901553 875019 933019 944836 984201 992581 953674 1068095 2250442 2342261 1436601 1168645 777802 763412 943591 938228 976363 991183 1020216 1037707 1151289 1148943 5117016 5338640 39.75 70.6 1
10:19:46 2024-01-24 709480 697978 221156 215139 359314 367556 390812 386776 242423 238080 295253 301513 334759 338301 4336325 4716759 6739838 6518311 1188863 1235423 327210 286813 308212 307246 356369 346632 342821 342843 231978 233496 732906 706735 1575122 1537834 486282 480639 706727 714322 898910 873779 933019 942825 983504 992593 956454 1068828 2247507 2340600 1376226 1165990 776140 763412 943591 934889 974980 991183 1023725 1035454 1149657 1145627 5102523 5329275 39.85 70.6 1
10:19:47 2024-01-24 706318 694052 220467 215108 360417 367556 390260 387357 237755 238045 294766 302219 335019 338338 4358428 4738657 6754090 6518203 1189732 1237182 327442 286418 308756 306922 355963 347724 342713 342771 232527 232777 732503 706735 1580251 1540017 487008 481355 707931 713183 897384 873779 935442 943494 980684 991742 959245 1071224 2250442 2348147 1347229 1165990 776693 765013 940916 935352 976363 993286 1026263 1035491 1150146 1144712 5094565 5322389 39.85 70.6 1
10:19:48 2024-01-24 699767 694232 220467 216104 360093 364698 387993 387939 237954 237274 295288 301206 332975 340370 4349076 4701808 6650446 6508770 1207997 1235022 322679 288611 308087 309460 357550 347651 342821 342843 232703 234652 735322 695327 1604281 1552540 488464 482072 708433 713307 897384 876261 935442 940819 979953 991742 964243 1068068 2255717 2363207 1413160 1155019 776693 769219 938214 929542 980567 997379 1025951 1030893 1137199 1147283 5083668 5322389 39.75 70.6 1
10:19:49 2024-01-24 703754 698042 220467 215143 359910 365317 391641 385003 237703 237677 294766 302219 333977 339611 4357998 4662840 6696851 6528017 1200847 1235751 324911 287095 306586 308354 357403 346377 342641 342843 232527 232062 727939 696320 1587938 1540017 485083 481355 708433 710275 900712 880437 936144 935352 978530 1000282 963415 1068095 2250442 2365683 1400002 1152556 778912 765851 937549 932893 981961 998825 1020253 1028361 1143704 1148131 5121182 5319909 39.85 70.6 1
10:19:50 2024-01-24 701961 698314 220431 215134 360997 365317 391088 384462 237789 237677 295245 303351 334737 340391 4355162 4656747 6696069 6527302 1194875 1232360 324911 287032 306406 306494 355156 346861 342821 342843 233025 232062 739550 698313 1582434 1540017 484392 483131 709438 710275 895116 880400 935442 933991 979953 1002405 964099 1066203 2247247 2380808 1372529 1156665 781139 768094 934345 931562 984173 991733 1019979 1026166 1142979 1148979 5141560 5307168 39.85 70.6 1
10:19:51 2024-01-24 701461 698051 219745 216478 359874 365246 390521 386488 240437 236261 295623 303245 334339 341542 4348801 4597851 6688514 6499338 1191431 1234326 322939 287945 306514 307852 357403 348216 341856 343440 232165 232096 739550 696320 1580865 1540017 486282 485529 707393 712295 902581 880363 933019 936751 981920 1003114 962047 1056847 2247247 2374995 1326553 1161848 783808 765851 935674 935556 985570 991697 1013935 1029132 1146367 1154717 5158697 5327505 39.75 70.6 1
10:19:52 2024-01-24 706396 698309 220467 216270 358459 368230 392363 386632 239905 237134 296221 300703 334843 341021 4345917 4605679 6714831 6518651 1191431 1231413 322939 287468 306010 307422 355406 347970 341304 343405 231804 232096 730718 696320 1575265 1540017 485520 484843 706391 710275 901461 879117 928939 933991 984201 1000989 959319 1058729 2242776 2369921 1432689 1159372 783375 765581 935009 931562 984137 991625 1013661 1027629 1146330 1153015 5158697 5322526 39.75 70.6 2
10:19:53 2024-01-24 709289 700930 220031 216201 357564 367119 391291 384860 239289 236402 295317 299792 334948 338541 4345927 4641761 6734812 6537450 1175787 1230166 323877 285272 306514 306423 354020 346632 340752 342843 231407 232062 733912 703713 1593677 1524821 484737 484500 705391 713307 902741 875019 928857 938080 984201 997352 952801 1060241 2235098 2351481 1424864 1173643 782693 761214 935674 937305 981264 982683 1013898 1029391 1155424 1148943 5180847 5322199 39.75 70.6 2
10:19:54 2024-01-24 708253 698702 219947 216309 357497 367969 387777 387722 239596 235742 295435 301231 336731 339057 4352053 4664478 6723821 6481065 1182089 1234072 323390 287261 306586 306423 358665 348710 341268 343370 232007 232096 735322 706735 1602195 1535108 489158 486636 706391 717383 906630 875019 933019 948384 989071 1001697 959245 1069620 2253643 2369921 1417039 1181273 787167 769182 944933 944799 986969 991697 1028459 1043218 1162143 1161377 5168527 5358033 39.75 70.6 2
10:19:55 2024-01-24 716052 706061 222328 218703 365169 373666 396862 395692 240629 239153 302611 306496 340826 342339 4370600 4701921 6779997 6556095 1197844 1259868 330902 290555 317022 315153 367341 358167 351835 353985 236674 239484 759633 715131 1630568 1558457 494753 492589 719155 724410 927690 902639 951632 959259 1007381 1018386 981933 1082039 2309278 2443681 1420836 1184641 804749 788681 959319 958950 1011755 1027653 1049392 1056738 1177089 1183031 5216555 5414628 39.75 70.6 2
10:19:56 2024-01-24 724838 722175 224573 220440 372074 378826 411868 404680 244175 242133 306604 314522 346350 351510 4430205 4760606 6801252 6668639 1251999 1294700 332642 294981 324469 322908 378898 367131 364467 363096 237644 241957 760243 726611 1628679 1580783 502288 495385 723701 733541 931682 904935 960995 972023 1011782 1021346 976955 1088340 2327823 2449423 1407535 1201580 807048 785692 968539 974352 1017698 1027062 1042999 1060283 1183940 1181728 5273150 5449428 39.85 70.6 2
10:19:57 2024-01-24 740372 730899 223750 218813 373488 383347 414890 411595 244928 241761 311734 313646 349537 351195 4440186 4688375 6863926 6706154 1262517 1305990 331906 293151 324397 323917 378898 369384 364725 362806 236473 239449 764918 717178 1629522 1599873 500506 493379 719665 723861 919849 899873 954386 958542 987636 1006453 971293 1075887 2337095 2452901 1379924 1186330 796218 783663 966501 958137 994006 1010681 1038395 1047845 1162033 1157986 5201666 5423290 39.75 70.6 2
10:19:58 2024-01-24 742998 731558 219960 214305 369975 378718 411079 410722 241228 242446 308338 313104 345871 349521 4448936 4770569 6912411 6660029 1240645 1304875 325941 288856 323149 323019 377724 367095 359472 360871 234679 236467 762923 718087 1622478 1576897 492645 489668 706391 713814 913242 889262 930292 938080 980647 993998 943554 1044882 2305961 2423281 1440513 1178670 788291 767758 943554 948838 988971 993879 1010489 1023136 1149349 1146072 5252588 5417255 39.75 70.6 2
10:19:59 2024-01-24 742993 732856 214915 213188 363765 375291 410704 404039 239250 238045 305598 311968 342696 346310 4445909 4702316 6836357 6678018 1266460 1307727 322751 284733 319140 320023 371994 363103 357633 356440 231768 231831 746007 712038 1630718 1589498 490549 484843 703220 705575 891635 871196 923693 926317 952489 969474 932991 1034129 2300531 2415360 1424864 1159966 771734 762687 936302 922342 964813 982092 1000317 1007440 1114461 1118356 5126196 5388795 39.75 70.6 2
10:20:01 2024-01-24 731123 729843 214393 209002 360920 366381 405718 402195 237758 235085 301543 308424 340108 345487 4442739 4775033 6801252 6631124 1259296 1304136 318017 279464 315527 314678 372013 359285 353612 354885 227414 231585 745187 713092 1610066 1567677 485520 477792 688055 698995 884327 855391 902097 917968 944840 952379 909113 1019305 2282329 2370780 1353300 1159140 761240 749265 925099 920212 951670 966641 988925 997840 1109971 1103326 5145261 5385467 39.75 70.6 2
10:20:02 2024-01-24 735020 729729 211358 206589 358790 365890 401588 400473 236058 233338 301261 307743 337516 339281 4448936 4831382 6863926 6612480 1247741 1300438 314928 279743 313982 314755 372013 359729 348626 351857 226675 229905 739057 714621 1595726 1562889 479938 476340 682786 689932 880746 855868 893973 902381 937420 950432 898215 1000289 2260401 2375768 1307819 1162675 764510 745626 913219 913122 949416 953966 968856 985202 1105255 1101768 5246779 5385467 39.75 70.6 2
10:20:03 2024-01-24 745253 733899 209486 205847 355494 364859 400454 396952 235495 233154 301261 304436 337008 341205 4458301 4775747 6863926 6650144 1254890 1300438 315008 279084 310589 314755 368736 356017 345974 349702 228444 227738 755052 706735 1615255 1572135 478143 477689 684690 686505 868991 848528 891461 893082 925081 943297 891730 983061 2254236 2379743 1307819 1146523 755645 740668 905926 903902 940870 946664 959581 971596 1090514 1094210 5216750 5379938 39.75 70.5 2
10:20:04 2024-01-24 741896 735830 208335 203970 354047 362985 401588 395728 233513 232174 299842 301206 335019 340333 4467667 4721678 6817299 6659261 1262517 1304136 312112 275482 309648 311898 367364 357371 347018 347040 225666 226330 745187 703871 1627274 1585610 478143 468706 677404 680613 860362 842366 884605 884207 910651 930186 886117 979909 2244370 2371617 1313366 1138014 750776 738018 893253 892970 934336 945027 951623 960851 1076107 1083561 5216750 5376101 39.75 70.5 2
10:20:05 2024-01-24 741816 730332 206390 204647 351947 358557 400172 393329 231114 230571 297266 302643 333713 339611 4467667 4727313 6813195 6650371 1266498 1300438 308349 272893 309338 311171 363712 353562 346224 347228 224514 225160 740959 701317 1617630 1584755 474749 468877 671584 675236 851758 833307 874535 875658 903340 920419 874950 964516 2235489 2361533 1322786 1131518 745444 731526 888115 884835 926405 936641 942298 951562 1069944 1071474 5229883 5376101 39.75 70.5 2
10:20:06 2024-01-24 747099 737999 209566 202962 350356 358557 396826 390912 229664 228556 293716 299933 331906 333126 4477032 4747930 6817299 6640503 1256805 1298557 304538 270782 306586 309898 363575 354380 342605 342771 223325 224372 743778 702323 1596726 1570684 468778 465894 667281 667474 846298 829151 865794 864567 892980 913127 864519 951595 2222664 2329734 1319125 1131555 738758 719217 881370 884207 917053 919515 930282 945976 1060702 1057819 5160357 5370566 39.85 70.6 2
10:20:07 2024-01-24 748188 729967 205484 200498 346885 355263 392136 391936 229129 227813 292937 297598 330345 331853 4477032 4823075 6855035 6612367 1242383 1299437 305768 270323 306297 306744 360799 351285 338592 342181 220017 223078 735322 709774 1581872 1549237 465450 462837 658684 666064 841907 816189 850899 862046 889322 899018 848680 947809 2216553 2305382 1309529 1134778 727856 715287 881800 876243 898841 910574 932345 938467 1037529 1042612 5111804 5361194 39.75 70.6 2
10:20:08 2024-01-24 739720 734359 204223 198906 345283 353956 392100 388011 227782 225669 297205 297183 329173 331077 4483424 4821385 6802054 6612554 1267038 1300038 303073 268131 304470 304771 360726 350196 337229 339055 219227 220308 735834 701820 1611930 1572135 466697 460996 656750 662257 829086 810299 851934 852878 873875 888685 847366 936699 2204145 2320527 1289331 1119364 725786 714869 867156 862009 898841 909184 914359 923586 1035987 1042326 5213027 5357371 39.75 70.6 2
10:20:09 2024-01-24 747099 734532 201638 197794 344982 351893 390260 385317 226498 223516 290928 296767 327685 328468 4477032 4759704 6821765 6631519 1253918 1294817 298523 265705 303310 303097 357407 349663 335732 336613 216955 219421 738140 695822 1588757 1562889 463151 458005 649542 653879 827911 806450 837340 841787 871459 882848 832601 923582 2182565 2296162 1298015 1127083 723672 703639 860988 863268 888048 892582 904054 922892 1031604 1024473 5124436 5351821 39.75 70.6 2
10:20:10 2024-01-24 755590 730332 200171 196066 342785 347492 386686 384391 224094 227161 288445 294429 324926 328468 4489599 4870816 6840225 6607802 1245458 1294817 298229 262947 301487 302863 355905 344497 333807 334591 216544 218563 708930 700314 1581977 1556248 460068 454033 642216 649190 818717 794961 831399 839400 859723 871786 825361 918191 2188462 2295558 1298015 1110038 712752 705208 857937 848583 878859 892619 905033 904935 1012088 1019876 5184851 5329275 39.75 70.6 2
10:20:11 2024-01-24 736000 734760 197806 199183 338264 346883 386686 380617 222955 222479 286777 291155 323688 327396 4480227 4740302 6782231 6593663 1252608 1291137 295566 260830 297572 299946 354420 344497 330500 333685 216043 215561 729328 693345 1602901 1558457 454855 454144 641762 642920 816449 793282 821114 827828 854692 865478 813543 906258 2168649 2274493 1282059 1119364 711229 695032 851130 848583 873848 882099 894433 904935 1011033 1005965 5098205 5324244 39.75 70.6 2
10:20:12 2024-01-24 734105 730242 197600 194401 336737 345415 383152 378961 221209 221213 284050 292042 320935 324419 4492803 4822220 6748030 6603095 1264811 1289303 293533 264876 295363 297514 354525 339763 329787 331310 214457 214927 718210 691844 1600804 1566565 454209 447958 635673 638325 802640 788759 821114 818634 845095 863318 812953 894331 2157776 2269660 1303578 1103700 705179 690840 839774 841750 870031 874519 880540 895610 1005618 1003123 5132161 5338640 39.75 70.6 2
10:20:13 2024-01-24 745453 733489 196538 193617 337516 344928 381734 378961 219816 219154 282355 291119 321328 321406 4484197 4874141 6828514 6574852 1231282 1285643 292915 258904 295299 295957 351326 340277 325791 331234 212795 213565 728618 697814 1606284 1549237 452625 446790 629439 638325 801465 779003 811490 819796 836475 846818 803460 895722 2159110 2273523 1303578 1093613 698883 689861 838270 832037 860913 871951 877695 886285 994772 1000182 5181858 5329275 39.85 70.6 2
10:20:14 2024-01-24 743487 734536 196296 192368 334028 340739 378979 378961 223974 217410 282355 287334 319836 321406 4500094 4823592 6855021 6584231 1224149 1285569 292053 255407 293497 295957 347076 339620 327555 326798 211415 214201 728618 697316 1575831 1543300 446296 441737 623918 630943 798064 772647 802463 813826 835914 838437 793110 887828 2145539 2253938 1291841 1097583 694008 687385 834712 824097 853002 870515 874526 876959 986265 991092 5166066 5314771 39.85 70.7 2
10:20:15 2024-01-24 743590 734527 195166 190986 333016 338650 376564 374364 220026 216305 282630 285519 318587 322497 4505651 4811422 6826624 6583484 1225752 1281961 289875 254623 296776 294256 345370 337589 324794 324762 210502 213900 737158 694825 1575141 1547041 444318 438790 620359 625224 791697 765928 797797 809441 827457 835804 788690 881101 2140851 2251179 1289884 1091387 689571 681322 829688 820341 848671 865140 867732 869285 978498 986983 5169756 5323705 39.85 70.7 2
10:20:16 2024-01-24 741025 730332 194067 189493 330969 338615 375399 372127 219224 215762 281072 286875 317110 320785 4502674 4818747 6812446 6584231 1236747 1281998 291326 254235 291334 293374 344162 335979 322898 324852 208031 212110 731869 686915 1592609 1546592 442430 436437 617808 621801 786000 764537 792573 802338 824395 826437 782992 876330 2131585 2255016 1284016 1086737 685125 678741 824562 815593 843200 856456 857660 865130 973594 973579 5168076 5318126 39.75 70.7 2
10:20:17 2024-01-24 738684 730323 192979 189084 328938 336542 373714 372720 217586 216164 279347 285561 315306 315442 4505893 4802588 6786967 6584231 1238287 1281585 286427 252959 288631 290215 344855 333438 320945 324816 207169 211044 721719 687897 1594051 1540017 439819 437583 613843 618076 781942 756812 787095 799076 817553 820446 777124 867667 2123828 2234494 1255795 1081292 682053 670780 818114 814011 838855 847550 855928 860002 965107 972948 5166872 5318126 39.75 70.7 2
10:20:18 2024-01-24 739724 735313 191769 187903 327380 335573 374094 371932 216539 214880 277742 283928 314356 317747 4512093 4825331 6830510 6579535 1230240 1278256 286830 255335 288626 289000 342879 332392 318936 320967 207169 209693 721471 694335 1566317 1530797 436931 436045 612108 619833 779359 753191 782762 792176 807227 818476 776902 862556 2117801 2222218 1285972 1081292 683173 671474 808354 806431 839451 846177 843513 854540 966581 966659 5185456 5312328 39.75 70.7 2
10:20:19 2024-01-24 744161 730291 190525 188027 327206 333613 373793 371408 214601 215556 276891 282200 313410 315334 4514494 4860188 6821543 6559450 1229456 1278256 283786 251283 287163 287391 342879 329350 317048 320410 207346 209004 723169 692836 1564655 1540017 436502 430186 608163 615895 769434 749321 783813 784106 802525 818602 772067 850870 2104603 2219252 1243561 1082062 680259 657957 804899 809404 833179 836648 839756 855831 962329 956408 5109714 5319909 39.75 70.7 2
10:20:20 2024-01-24 745528 730035 190848 187676 328701 331525 373971 369839 214006 213861 275584 281735 313223 318417 4517412 4895076 6770672 6560791 1231320 1278292 283309 249732 287374 291206 340811 328320 316756 316521 207492 207022 726069 690855 1582902 1540017 435691 429509 610485 614072 766065 749924 779289 775026 797626 816132 765700 846564 2094522 2203963 1285416 1090610 676881 662280 804899 802483 824294 834288 839756 849020 953609 948427 5085167 5301179 39.75 70.7 2
10:20:21 2024-01-24 734086 733757 189127 187023 327509 330630 369821 365309 213606 212602 274057 282130 312309 314447 4514494 4860125 6716185 6556095 1251309 1276408 278566 249767 284032 286485 340296 329207 315816 318487 205893 206378 726069 681061 1583804 1549237 433728 428171 605017 607131 761393 745065 771736 774311 793333 809042 756481 840925 2096011 2188488 1273447 1083577 668089 658501 804328 800210 816368 828831 839158 843979 939233 942937 5094719 5305298 39.75 70.7 2
10:20:22 2024-01-24 737274 735908 190588 186113 324870 328600 369857 365309 212583 211605 274705 278714 311469 313968 4509567 4792965 6742696 6560791 1234834 1276397 278575 247774 283201 285561 336142 329907 314892 315056 205315 205062 725760 681061 1569973 1540017 431043 427260 603224 604874 765217 746197 765507 774860 793482 800296 752056 842539 2095776 2197719 1281426 1072737 667141 660405 800306 791016 816331 829718 830430 836006 939233 945713 5160357 5316627 39.75 70.7 2
10:20:23 2024-01-24 745900 735987 187807 185548 321924 328564 367458 365893 213811 210284 272682 277814 310525 311555 4511190 4856829 6812446 6565478 1226593 1272778 278073 246629 281407 285085 336387 327972 314007 315838 203988 205736 745837 686915 1573831 1535150 427950 426324 595314 601776 759167 733789 761208 770405 787218 793477 754301 837228 2086479 2197719 1270322 1066648 668089 655568 788874 787514 814025 820581 823188 833521 941931 939311 5134204 5338467 39.75 70.7 2
10:20:24 2024-01-24 744665 733899 187218 184338 321622 329582 365255 366177 210946 210026 273177 278854 308614 311887 4526488 4917246 6793808 6537382 1224149 1275491 276844 245113 281407 282055 336649 324532 311783 315802 202672 204425 719949 687897 1556021 1530797 427646 421223 594691 602048 750062 731641 760782 764555 779724 798039 747664 824294 2077466 2183973 1295006 1075920 666367 649396 788874 789633 807163 817889 823188 829867 930081 929926 5085233 5322122 39.75 70.7 2
10:20:25 2024-01-24 737476 733903 186171 183692 320878 324492 366905 363854 214651 208461 273177 275522 307865 313809 4526764 4801229 6743237 6565473 1236025 1272778 277454 244631 282339 281752 335791 326441 310073 313921 202602 204990 728969 679448 1557390 1537333 426431 422446 592064 597053 754360 729564 753353 765641 781701 788974 744726 826678 2085256 2194471 1271452 1060387 659755 650279 785499 781786 811215 817374 811487 820647 935508 932170 5137886 5322502 39.75 70.7 2
10:20:26 2024-01-24 745630 733826 187659 183071 321390 327614 365124 363597 211096 208391 270657 277747 307041 311188 4530781 4929874 6789323 6537337 1223966 1271838 276904 243130 281705 279775 334287 323403 310109 313409 201296 205000 724914 686424 1554230 1530797 424619 419660 590393 597937 745282 726678 753427 756421 774088 792324 742289 816194 2068194 2176303 1261478 1072737 660694 643783 783584 784043 799730 810521 818113 825552 921118 922356 5113692 5306738 39.85 70.7 2
10:20:27 2024-01-24 736735 734944 186799 182792 318388 324251 364814 360934 210801 207707 270441 275206 306647 311629 4537986 4809297 6743237 6565473 1234260 1274123 274686 242552 279545 279818 332855 323895 310140 311720 201331 202963 727519 679448 1548920 1535150 423416 420850 588913 592095 745474 726163 751123 756758 775177 781563 738041 819834 2074335 2182424 1265468 1055799 656052 644987 776707 774824 800297 810521 809434 818598 926303 924322 5123309 5320303 39.75 70.7 2
10:20:28 2024-01-24 744560 734939 186515 181915 317084 322550 364608 361042 209557 207823 269086 275206 304765 311188 4547549 4926358 6801365 6565473 1228983 1272778 275757 246144 279079 278043 332891 321446 309135 308151 200665 202963 721971 688389 1553151 1535150 422816 418476 590586 595511 737831 727709 750901 747642 768341 783221 730893 811439 2058921 2157863 1264482 1069686 651395 638336 778566 772592 793351 810521 811202 811682 914355 922356 5159960 5310870 39.75 70.7 2
10:20:29 2024-01-24 745730 737559 185323 181443 317788 323794 363579 360970 209244 206278 268922 273563 305966 306572 4550375 4877744 6820122 6565473 1215262 1270900 275528 241980 277370 278043 328955 320437 306769 308222 199687 202291 723443 687897 1553592 1517482 419282 418476 583895 592383 740554 719522 746511 752106 762468 773089 731536 806921 2055997 2176303 1259295 1060113 652323 635939 772725 772160 792226 800584 805840 813774 912373 913136 5075068 5301438 39.75 70.7 2
10:20:30 2024-01-24 739881 735470 184841 180706 315620 320825 363579 360010 208835 205740 268922 273563 302966 309033 4537337 4818407 6714141 6546139 1228983 1271801 271278 242150 276060 281365 329809 320401 306766 307720 199027 201480 723169 677739 1558424 1530797 418360 414768 580387 585270 738101 716976 737810 749140 764942 773025 728821 809332 2061851 2170137 1244891 1047732 649545 639692 768866 768080 792536 793468 796581 816418 913021 908959 5076516 5310870 39.75 70.7 2
10:20:31 2024-01-24 734894 735031 184801 180303 316001 320860 360988 358662 209056 206026 266416 274401 302966 306500 4550527 4881915 6714720 6565473 1245458 1271801 271088 241980 274758 277760 329809 320072 306802 305829 198715 200848 731186 676265 1569973 1540017 417766 411609 580541 583239 731741 716468 737186 738562 761562 772244 720280 804716 2055997 2157863 1247514 1060387 645765 637325 770538 765604 790832 800287 792868 804459 914085 909149 5127447 5320561 39.75 70.7 2
10:20:32 2024-01-24 745803 733903 184246 179700 315996 318887 360591 358728 206890 205032 266381 272467 303503 309177 4554927 4947759 6791221 6556095 1225904 1270900 271917 239904 277681 276608 327821 319393 306802 305926 198094 200813 718477 685934 1543199 1529160 417172 411609 581284 585808 729601 715453 737773 736944 754735 766436 717525 793019 2048192 2141001 1268552 1062654 641888 632006 769007 760582 781356 797993 798995 804473 904814 909260 5178825 5310870 39.85 70.7 2
10:20:33 2024-01-24 740246 734000 182729 179657 311818 322032 360065 355397 206678 205101 265121 270809 305178 305529 4550413 4912543 6799349 6536653 1219604 1269062 269816 238959 275762 274463 327291 319357 303830 306825 198625 199731 745837 681395 1552884 1525904 415399 410544 577046 581751 726264 709295 735090 737981 750827 766436 719601 796185 2040376 2145597 1260412 1064666 645305 629183 767915 765036 780802 791537 795243 797491 899975 905368 5165285 5310870 39.75 70.7 2
10:20:34 2024-01-24 742278 733894 182760 179095 311890 318746 359348 356253 206213 205147 265528 270173 302756 305349 4545468 4887017 6807973 6565473 1217160 1267151 269440 237886 271797 275340 324797 318346 303191 305675 198066 198759 737645 683979 1547353 1516658 412392 409160 575730 581196 728881 705213 728590 737031 748691 757350 716944 793063 2040376 2160944 1261372 1051089 642096 625493 758669 760625 778169 788214 792868 801563 893460 897532 5134793 5307130 39.75 70.7 2
10:20:35 2024-01-24 748423 733890 181575 178569 310913 320704 358350 354520 205892 204859 263939 269845 303290 302720 4561320 4832494 6718960 6565473 1229425 1269062 269118 238414 271762 274043 324833 317376 302451 305854 197787 198898 731186 675577 1546932 1525904 410535 409675 572147 577872 726779 701088 725791 733885 747828 755148 714841 793063 2037478 2163739 1241530 1046540 642553 626855 756517 759512 779697 787656 789375 798668 888043 890990 5125320 5314771 39.75 70.7 2
10:20:36 2024-01-24 735715 730296 181863 178360 311055 318589 358098 354520 205253 204716 266076 268255 301343 304589 4561320 4858616 6723784 6574852 1230307 1269062 269118 237081 276845 272980 324852 317376 302451 303213 197922 197793 736130 675577 1552074 1528627 410535 408806 571335 574391 723148 701051 723692 735001 747901 754581 710086 790734 2037478 2151750 1247514 1044760 640272 627335 755846 756384 779327 781818 782984 792807 890443 889637 5080150 5314771 39.75 70.7 2
10:20:37 2024-01-24 737356 730287 181732 177675 312144 315911 356449 354020 204934 203714 264608 268497 301895 305275 4573947 4881198 6733408 6579535 1233842 1267151 268552 236349 273049 272980 323579 314966 302666 301303 197729 197038 731186 676542 1547364 1525904 409267 409407 571322 572697 724209 702116 722590 731155 745681 748445 706217 785507 2035624 2148643 1266517 1040309 636413 621938 751932 752033 774764 781264 778870 792882 891217 884213 5069498 5314333 39.75 70.7 2
10:20:38 2024-01-24 731641 732865 181616 176749 313517 315874 355379 352028 204934 203038 264610 268532 299836 304083 4570686 4906740 6705394 6556113 1245458 1268953 266941 236349 270603 271317 324888 313239 301035 300984 196955 197175 734614 675095 1580230 1536241 409074 403936 571335 571976 717622 700061 717259 722444 745272 752715 701552 783762 2037478 2136390 1256342 1044877 632797 623354 753659 746979 774727 783030 778870 787288 887934 882891 5106373 5318126 39.75 70.7 2
10:20:39 2024-01-24 741298 733638 180504 177066 308341 314842 355949 354020 203913 203858 264086 266869 299836 302607 4573947 4961594 6789323 6556095 1220534 1268686 268552 234858 270639 270644 324395 312508 302024 300354 196402 196833 741221 682518 1541950 1524821 409365 403332 570526 573138 715048 700585 722830 720330 738749 748481 700167 774542 2027946 2114975 1239535 1051089 631000 623734 754374 746385 767795 781264 774403 781254 889559 882855 5134793 5307168 39.75 70.7 2
10:20:40 2024-01-24 743030 731577 180603 177204 309241 315544 354002 352028 203596 202897 263387 268055 297637 300807 4580051 4961894 6801252 6556095 1216972 1269999 266941 234461 270341 269820 324852 310615 300901 302124 195161 196491 759019 682371 1539688 1520332 407913 402694 568508 571046 713458 696058 718314 718521 730201 747211 699101 774413 2018960 2117432 1269679 1051089 627956 617335 751021 745323 763423 779605 774403 778960 887433 881754 5172754 5314333 39.75 70.7 2
10:20:41 2024-01-24 740246 733725 179435 180537 306406 315838 354502 350858 203494 203678 261342 265806 298928 299483 4583319 4925056 6801365 6546716 1208613 1263286 265678 233379 270567 268181 320967 312508 297789 299444 195161 195878 739683 678478 1581826 1521578 407913 400259 562294 569951 709937 690698 718535 719541 732938 746124 701161 771626 2015423 2120983 1248202 1053335 631101 616311 751518 746413 763498 775094 776156 776590 878818 882968 5165285 5291968 39.75 70.7 2
10:20:42 2024-01-24 759338 734949 178937 179927 306371 313886 354002 351668 202796 202224 263409 270007 297988 299907 4583319 4909963 6817299 6574852 1215384 1263558 266122 233379 267254 268999 320932 311087 297789 298501 194509 195267 741221 681061 1540949 1510213 405028 402092 562330 571165 711442 691678 714456 719541 729081 740769 697122 771588 2016056 2124168 1242097 1041901 630103 613697 746082 745323 760241 766247 776098 778846 875704 875448 5154638 5308748 39.75 70.7 2
10:20:43 2024-01-24 738408 729980 179083 176774 306703 314878 352010 347590 202965 202048 261680 264965 297502 299315 4582876 4866114 6742696 6565473 1228032 1263558 263211 233182 267818 267773 320446 310109 296915 298990 193894 195098 748030 673653 1543957 1521578 403882 401428 559743 565312 710441 688488 709209 717502 729943 737171 697086 774450 2018960 2142556 1246167 1036911 629830 615690 742246 745952 762949 766211 768419 778846 871427 873155 5113363 5312902 39.75 70.7 2
10:20:44 2024-01-24 736921 733903 178373 176779 306987 311439 354284 348461 201744 201473 261459 264820 296189 301193 4585351 4853160 6742696 6565478 1225866 1267151 263176 237145 267219 272251 319477 312334 296080 297355 193894 194355 731583 672693 1538176 1521306 403273 400861 558951 561909 707889 686670 707193 716994 729381 736445 692968 771313 2015423 2134875 1244132 1035435 627956 615699 741312 743205 761214 765006 765115 776000 869571 870684 5079394 5305966 39.75 70.7 2
10:20:45 2024-01-24 737898 735313 178339 176153 306987 310966 351830 347417 201676 201098 261275 265598 296119 301656 4589416 4903124 6752021 6584231 1234260 1263558 262808 236668 265546 272287 318476 310936 298221 297356 193723 195550 725214 673173 1540967 1521578 402630 401428 559743 562756 708391 687950 706690 713339 728566 730057 690960 765396 2018960 2122663 1254307 1031978 624809 614310 738124 737759 758622 761662 762437 773092 870533 868764 5071442 5305966 39.75 70.7 2
10:20:46 2024-01-24 734372 729967 178092 175626 306987 312181 351614 346651 201710 200258 259594 266344 297378 299695 4589416 4928836 6710173 6565473 1241626 1263558 261787 236704 265103 267767 321011 309329 296915 296937 193077 195276 738144 675095 1537181 1521578 399012 396885 560934 562756 705179 687950 701004 708309 721224 734695 685488 765396 2014625 2120983 1240062 1028964 621245 612030 736146 734441 756471 763393 760150 772542 873114 863682 5090293 5318616 39.75 70.7 2
10:20:47 2024-01-24 733075 733738 177531 175665 306555 311332 351618 344500 202816 200467 258395 265598 295259 297595 4598782 4939372 6714720 6565008 1239487 1267151 260771 236668 265510 267356 320821 309365 296080 296937 193112 195276 748030 675577 1571099 1528627 396732 396813 559743 562357 704678 685968 699937 706304 724204 730021 684515 763118 2012559 2117976 1238027 1032491 620359 612311 735099 732876 755362 763393 755454 770820 870533 863968 5096076 5322735 39.75 70.7 2
10:20:48 2024-01-24 733075 733384 181382 175223 305800 312845 350804 343502 202910 200398 258431 264855 296179 300064 4608147 4947434 6733370 6565473 1231320 1267151 260373 232702 265546 266126 318732 309365 295664 296520 192333 195003 746468 670742 1549488 1530797 399221 395553 558124 559573 701488 683921 698376 704197 723692 730382 681581 765125 2012559 2114975 1261372 1031702 619009 611007 732973 730796 755362 757305 755641 771781 868650 862133 5098205 5322389 39.75 70.7 2
10:20:49 2024-01-24 734192 733940 181434 174700 305012 310024 349747 344500 204903 200432 258359 264785 294334 297234 4608147 4947460 6752972 6560412 1234834 1263558 259545 232049 264697 265683 317035 306613 293993 296103 191995 194150 748030 671936 1561479 1530797 399221 394369 556547 557881 699234 681881 698888 702098 723692 730309 682721 762375 2009700 2111911 1231922 1031978 617114 608805 732973 728724 752504 757269 755715 768333 868954 860877 5107611 5327505 39.85 70.7 2
10:20:50 2024-01-24 739968 733379 181022 174391 304404 308151 350804 347893 204903 199805 257564 263975 293855 297451 4608147 4990327 6752673 6565473 1221994 1263558 260771 231815 264697 265139 316079 308384 293097 295799 191995 193878 746468 671460 1540917 1530797 399221 393190 554511 556690 696232 680709 697894 700043 722157 731664 680787 758851 2001120 2102543 1254363 1033452 615914 607007 732973 727617 751398 757233 753529 763817 865189 858370 5107611 5327505 39.75 70.7 2
10:20:51 2024-01-24 741547 733379 180667 174391 305880 308669 349219 347893 201192 199179 257167 263571 293411 296578 4608147 4990138 6780325 6565473 1221994 1263558 260771 230573 263851 263956 315091 306577 292489 292192 191425 192962 755051 671657 1538684 1528627 398654 392016 550117 555825 693173 678782 697894 700107 719499 729523 678787 755799 2000441 2104758 1227089 1037150 615914 608768 731969 726549 748642 758580 751844 759751 862019 858480 5113363 5333077 39.75 70.7 2
10:20:52 2024-01-24 743854 733370 180618 173975 304227 308669 347084 346910 200912 198833 256772 262765 294768 297523 4611435 5000446 6817299 6565473 1215271 1263558 259976 230340 262640 264203 315091 304604 292170 295383 190187 193607 750290 679448 1527903 1517267 398088 392016 554511 559303 693173 678782 696856 698619 714537 725800 674223 746588 1991900 2086817 1233957 1038316 613591 606073 733011 723604 742682 754799 749701 755655 862055 859695 5145233 5327505 39.85 70.7 2
10:20:53 2024-01-24 740783 730066 177643 174117 301886 308151 345485 344955 200912 197901 255982 263571 293792 295637 4617512 4990365 6798648 6556095 1209100 1263558 259579 230376 263008 262813 315874 306469 290538 294265 190153 193607 740837 678478 1544016 1512358 396959 390775 552138 556269 689122 674804 697894 697099 710934 727573 676758 746624 1992597 2089293 1236451 1040614 612714 602610 730411 723604 740130 755866 750136 757998 857886 857266 5204483 5328058 39.75 70.7 2
10:20:54 2024-01-24 740246 730035 177465 174079 300965 308116 345485 344955 200912 197901 255161 262984 294590 294699 4623303 4979741 6835675 6574843 1198659 1262625 259114 229143 265195 262848 313534 306469 290538 294343 190118 192997 744934 675577 1565204 1512358 396959 391758 548594 554553 689515 672468 695343 698125 710396 725521 678270 744472 1988355 2091464 1244758 1043589 613591 599955 730930 724419 741219 754762 751314 753394 854849 856600 5196626 5338640 39.75 70.7 2
10:20:55 2024-01-24 745213 734838 177319 173490 301454 309105 347838 344955 200283 198833 255947 261128 295526 294699 4617236 4958971 6835675 6574843 1203343 1263558 259941 228717 263777 262813 313236 305284 290643 291783 189853 192657 738070 675577 1576441 1512358 396959 391758 547431 549770 689026 670564 695874 698125 708819 721440 676794 745942 1988355 2094493 1242681 1041357 615349 599622 728858 724419 740130 748256 749071 749743 850512 856055 5181739 5324244 39.75 70.7 2
10:20:56 2024-01-24 746417 736083 177243 173245 300473 306933 345208 344955 199656 197866 256162 259900 293444 293837 4620008 4957148 6835675 6584231 1206865 1261730 259149 228363 261180 262594 313737 304568 289356 291551 189028 192353 728335 678478 1530713 1510213 396396 392312 545885 552751 688051 669614 693825 697136 707283 719298 673746 742125 1984742 2091426 1238528 1041357 613591 597629 728304 722261 738059 748184 750236 750710 848036 854170 5169393 5324244 39.75 70.7 2
10:20:57 2024-01-24 745139 736364 176743 172454 299602 306933 344966 344955 199482 197866 255161 259684 294177 293801 4617236 4961894 6835950 6584231 1206003 1259905 258035 228168 261337 262009 312126 304105 288781 290665 188993 191747 728335 677509 1527235 1508856 395834 391758 545042 551968 687077 667721 691784 696606 703196 717138 671773 740997 1984742 2092776 1234374 1041357 612277 595938 726756 722576 736948 748752 748632 749602 846167 847460 5181739 5333717 39.75 70.7 2
10:20:58 2024-01-24 746270 733793 176219 172419 299563 306933 344412 343015 199031 197694 254947 259323 293871 292906 4626602 4961196 6825947 6588907 1207832 1259868 262897 228008 261071 261792 312820 302718 288917 290427 188890 191445 738070 678478 1525592 1503138 394714 391758 545042 552751 688051 669140 690240 695092 704384 716457 673024 737842 1984742 2094606 1234374 1039872 612381 598347 726756 723090 735867 746799 746427 748586 845063 847424 5181777 5324244 39.75 70.7 2
10:20:59 2024-01-24 745948 735987 176184 172385 299318 306933 345668 343015 198997 197866 254377 259108 293764 293084 4629360 4970469 6845000 6593610 1208425 1263558 257966 227690 260933 261209 311848 302754 288645 290224 188924 191144 738070 678478 1522597 1509305 394714 390653 541140 550406 686069 665725 689189 693055 705382 716457 672546 737700 1983331 2089932 1260246 1039872 610095 595516 724626 721038 733716 747159 745328 746441 843185 847388 5182855 5331032 39.85 70.7 2
10:21:00 2024-01-24 743409 729962 176184 172115 301249 306897 342744 343015 199031 197043 255161 258319 293558 293496 4629360 4970469 6826349 6598279 1217160 1263558 258885 228008 260229 260776 312090 302718 289065 289783 188627 191144 738070 678963 1527947 1503138 392376 390929 544237 551968 688051 665725 689576 692492 702358 712426 669619 736617 1981730 2091426 1234374 1038390 611953 597076 723738 721038 731960 742824 742042 745342 841444 848597 5193051 5336884 39.75 70.7 2
10:21:01 2024-01-24 742366 734459 175863 172312 300886 306357 342564 343015 198409 196564 254698 258250 292318 292835 4633207 4980192 6835675 6593610 1211188 1259868 258885 227232 259655 260741 310718 304341 288775 288983 188297 190739 748108 678963 1523474 1503138 392303 390102 542944 550369 684021 663700 688595 691881 701256 712282 668598 737111 1983065 2085098 1230221 1037650 610095 594252 723738 719393 732964 739242 741705 743112 840739 848150 5193976 5341362 39.75 70.7 2
10:21:02 2024-01-24 746161 734500 175595 172016 298337 306357 342961 342979 198272 196598 254307 258250 292835 292835 4642586 4981503 6845275 6602988 1207728 1261656 258885 226687 259583 260308 310166 302187 288775 288939 188262 190473 746521 679448 1522063 1508117 392340 387799 542560 547080 682781 664203 688105 691881 701256 712354 668088 734978 1979351 2084985 1228144 1036911 608357 591408 722710 716229 731923 743460 742223 742019 841407 845014 5190266 5339698 39.75 70.7 2
10:21:03 2024-01-24 747243 729805 175438 171777 300399 305639 344937 342424 198340 197179 259108 257857 292354 298081 4642586 4989517 6850300 6602988 1210188 1263484 258850 226213 258854 259549 311666 301728 288775 288579 187706 190306 746521 678478 1518356 1503138 391160 387727 541408 546657 682297 662791 686602 689921 699699 710243 665657 733896 1978894 2082007 1226067 1035435 608469 592155 719601 715142 728812 740613 740209 739802 838291 843262 5193976 5331875 39.75 70.7 2
10:21:04 2024-01-24 745616 730332 175276 171262 297789 304994 342997 341906 197721 196257 258852 257430 291945 298348 4642586 4984629 6835675 6593610 1211188 1259831 258053 226178 258092 259514 311188 300811 288368 287678 189078 189312 746521 678963 1517356 1501681 389948 387763 541024 547116 682297 662321 684542 689921 694147 707569 663668 732779 1979351 2082007 1223990 1035398 605464 591736 719601 715857 728812 740833 739280 737667 837068 838410 5192899 5326284 39.75 70.7 2
10:21:05 2024-01-24 744280 734228 174992 171223 297195 304030 342925 340837 197996 196598 254636 257464 291093 293955 4645332 4986828 6845000 6593610 1207832 1261693 258088 226178 258021 259118 310309 300565 287841 286942 188812 189278 746521 677509 1524549 1503138 389948 386564 539840 545041 680328 660447 682564 687895 694111 709393 664281 730069 1979351 2083495 1243283 1033924 606194 592085 718581 715348 728258 740309 737176 736658 837068 838374 5186558 5335880 39.85 70.7 2
10:21:06 2024-01-24 742993 735855 174478 171079 296750 303995 342888 340837 197378 195373 254996 256647 290299 293393 4642586 4988177 6826349 6602988 1215384 1259831 256468 226178 257659 257935 310309 302015 287522 288883 188812 189312 734945 678963 1542431 1500296 389394 386256 539840 545463 680810 660447 680484 685913 695242 707392 663339 728516 1980425 2083495 1251764 1031978 606194 592178 717522 714331 723994 737284 736127 739369 834108 838779 5190266 5343465 39.75 70.7 2
10:21:07 2024-01-24 741298 729962 174434 171075 296741 304458 340820 339809 197652 195035 255466 256681 291022 294019 4652068 4990376 6807698 6593610 1217160 1259868 255253 226178 257840 262866 310309 301161 287117 286876 188017 189874 744934 676542 1527315 1503138 387464 384252 539458 543816 680847 658004 678331 682863 693205 702773 662399 734041 1979351 2084985 1228144 1023118 604003 589657 713451 712304 723729 730373 735043 737704 834071 839377 5170612 5337795 39.85 70.7 2
10:21:08 2024-01-24 738239 733903 174165 170650 297680 304601 340820 338784 197996 199280 254816 256613 289725 292734 4645609 4982935 6835950 6602988 1209813 1260762 255645 225443 256288 262717 307755 301161 287032 287949 188546 188649 751679 677509 1526170 1499544 388841 385135 538315 543816 678883 658469 681233 683902 692679 703341 660451 727562 1976529 2077008 1221914 1031242 603108 590407 715992 712304 723729 730048 733998 736030 829841 839377 5192260 5339698 39.75 70.7 2
10:21:09 2024-01-24 741298 736636 174126 170498 297969 302822 340305 339570 197070 199247 252810 256435 290104 292618 4634700 4996631 6845275 6602988 1211188 1259831 255681 224781 256288 259725 307290 300736 286503 287949 188281 188649 743942 677509 1537052 1497411 387189 384217 537934 540756 678883 658004 678813 681863 690128 701218 658437 727562 1977592 2080999 1223990 1028305 603413 589652 713958 710247 721638 730553 730690 734983 829181 838782 5192260 5341362 39.75 70.7 2
10:21:10 2024-01-24 738147 729268 173888 170148 297759 303106 339755 338273 197070 199069 252810 255833 289259 292734 4652241 4995731 6845275 6607651 1207742 1259693 255681 224521 255859 258854 306826 299452 285401 287544 188281 188615 742355 678478 1536121 1501681 387739 383103 535136 542774 674941 655572 679296 682661 691176 702773 658510 725419 1976529 2074847 1245404 1031978 602434 588729 714466 710210 723178 730048 730764 732746 829181 838334 5182855 5343190 39.75 70.7 2
10:21:11 2024-01-24 742957 734201 173723 170109 297131 302150 339791 338238 196455 199316 252702 261173 289083 291628 4658295 4996114 6845275 6612367 1207728 1260762 255681 224365 255143 258854 306362 300275 285664 287252 188149 188318 731039 677509 1541289 1501681 387739 382763 535136 542774 672927 654111 678331 682177 690651 701254 657972 726748 1973713 2071750 1243283 1031242 600716 587072 713451 708627 721638 730048 730171 731668 829490 834197 5182855 5341362 39.85 70.7 2
10:21:12 2024-01-24 741869 729706 173567 170105 297653 302150 339755 337763 196421 199245 252666 261138 289224 291386 4661620 5004625 6863926 6602988 1204281 1259905 255681 223361 255894 258491 306861 299452 285365 287140 187489 188057 720258 673863 1538950 1510213 387739 380782 532018 541238 671616 654054 676811 679763 689118 702278 656504 725672 1969973 2071538 1219837 1030507 598578 585220 711895 707067 719592 730048 728581 730630 830115 832050 5197953 5350848 39.75 70.7 2
10:21:13 2024-01-24 745176 735862 173300 169810 296886 301232 340544 337728 196421 195035 252274 257120 288776 291628 4664339 5008961 6854600 6612367 1207832 1259868 254896 224365 254894 258093 306861 300026 284818 287104 187489 187858 730843 677509 1517173 1501681 387189 381887 534508 541238 673561 654054 676811 680245 685205 698648 657747 724636 1969973 2070141 1215683 1029038 600288 585220 710381 706047 719628 725769 726443 728447 827653 829361 5197953 5347017 39.75 70.7 2
10:21:14 2024-01-24 741905 734237 173300 169537 296224 301197 338457 337219 195808 198894 252274 256760 288987 291244 4648004 5003227 6845275 6602988 1210151 1259831 254861 223361 254681 257876 306861 297563 284503 285423 187358 187399 727718 676542 1539767 1499852 386640 383196 533750 540399 672606 653127 674817 678764 685097 699314 656273 722494 1964609 2065871 1239043 1029038 599860 583494 710381 704975 718571 724713 727851 727378 827448 829289 5195971 5350886 39.85 70.7 2
10:21:15 2024-01-24 738325 735306 173015 169541 294963 302694 338184 336746 195808 195422 251919 256042 288312 290733 4664339 4990138 6864373 6602988 1204375 1259868 254896 227499 254681 257299 306825 297599 283719 285352 186964 187433 730843 673863 1538555 1507412 386093 382115 532240 538000 669241 651279 673344 676808 688046 697141 654877 721427 1967164 2065224 1236922 1029038 597300 582601 708332 704057 716537 725259 727333 729980 827214 829295 5192937 5347017 39.75 70.7 2
10:21:16 2024-01-24 746233 729967 172230 169507 295955 300283 338457 334688 195808 199034 250856 255867 288626 288617 4673705 5026104 6864159 6598382 1201631 1258939 254044 227391 254894 256437 306393 299573 283392 285387 186964 187433 724593 671936 1566566 1509555 385546 381037 532240 538000 667785 651279 670814 673760 687072 698193 656776 722532 1967164 2062292 1230562 1025342 593914 581738 705193 700990 715252 727662 726815 728447 827764 827503 5218522 5356497 39.85 70.7 2
10:21:17 2024-01-24 745134 734495 172225 169385 294461 302403 338731 334688 195876 198894 250291 261138 287295 288581 4673428 5033256 6863763 6602988 1197770 1260798 253654 227036 257041 255720 304707 297599 282868 285352 186964 186880 736998 673173 1549964 1507412 385000 378857 531486 537167 665825 649401 671430 672261 685615 699808 653875 720399 1960481 2060785 1228441 1024792 593876 583249 705193 701064 713931 726056 725781 727567 826701 826299 5221481 5350886 39.75 70.7 2
10:21:18 2024-01-24 744458 729962 172156 169545 294389 300704 338184 334653 195503 195422 250891 255867 286325 290938 4680378 5044649 6836757 6593610 1203343 1261730 252490 227623 257041 255257 306393 297527 281900 285387 186369 186846 735411 673653 1534046 1508117 383224 378483 531863 537204 665318 649401 669997 671533 684089 699096 650990 721427 1965295 2062292 1228441 1024612 591338 582835 705193 698051 711373 723731 721518 727529 827837 826299 5230332 5356497 39.75 70.7 2
10:21:19 2024-01-24 742079 734939 172191 168995 293493 300704 337402 334618 195774 195149 250715 256042 286473 292734 4680378 5044649 6835950 6584209 1210226 1263558 252490 227391 255879 254083 306861 297318 281865 285499 186037 186812 727476 675577 1524750 1506636 382646 378785 533372 537584 665898 651279 669997 668648 682085 697104 650409 718199 1966163 2047187 1226067 1021870 593876 585184 706197 697063 714745 725594 717503 726828 830226 825133 5175942 5350848 39.75 70.7 2
10:21:20 2024-01-24 747099 734536 173015 167962 296264 300731 336622 334724 195198 195012 250327 256042 286325 290286 4673705 5068133 6835950 6602939 1212627 1262625 252524 227036 255444 254865 305962 294740 283715 283622 186037 186485 741759 673863 1528542 1511007 383260 378821 533750 534787 663873 653127 669997 670582 686101 697104 645620 718274 1968095 2063757 1239043 1016747 591338 583580 701161 694982 716537 725209 717503 726457 826701 820802 5156914 5360335 39.75 70.7 2
10:21:21 2024-01-24 750590 730323 172195 167962 293585 299713 338731 334001 195164 195286 249554 256760 285926 290286 4673705 5015271 6752710 6598279 1227744 1261693 250319 227036 253864 253871 306393 295641 282094 283278 186203 186226 726156 665723 1534616 1516658 380405 377648 532240 535096 667312 651279 661664 667629 684053 693096 645620 722494 1970420 2074847 1245404 1010334 594301 582633 698111 697026 715252 716642 715973 727529 823341 820802 5109345 5341362 39.85 70.7 2
10:21:22 2024-01-24 746901 734500 172200 167936 294416 299351 337674 334001 195164 194295 250715 254438 286325 290250 4673705 4987654 6798648 6621746 1232460 1261693 251331 223607 254150 254865 305531 294740 282125 282006 186037 185677 745529 668104 1528488 1510213 380919 378894 530698 533202 668767 649401 663109 671533 685130 689045 647070 720399 1964759 2082262 1236922 1011776 593836 581182 697903 700070 714745 718752 717250 727529 816216 818413 5151639 5347182 39.75 70.7 2
10:21:23 2024-01-24 736019 734500 171614 167966 293493 297667 338457 334001 195198 194331 249589 255256 285736 287590 4676396 4961541 6779997 6612367 1223092 1262625 250912 223764 254150 254083 304173 296582 280118 282850 186037 185677 721468 667627 1523838 1505967 378632 378216 527705 533580 665862 643627 660185 669633 680053 689045 651372 718236 1963357 2065627 1234802 1015263 593029 578678 699138 698088 709093 717460 717250 726195 818607 820802 5191246 5347182 39.75 70.6 2
10:21:24 2024-01-24 739441 739283 171887 169928 293252 301230 335609 333353 195164 193682 250291 254438 287421 288545 4680378 5002593 6826624 6612367 1216934 1256265 250145 227001 252720 253694 304138 295190 281073 283392 184987 186519 724593 674614 1523830 1501007 379865 377648 529199 531477 665898 640006 661158 668648 676119 688741 649447 717315 1962499 2065705 1234802 1019686 593029 580358 700167 698088 707586 717967 717503 722499 818100 820802 5206527 5351821 39.75 70.6 2
10:21:25 2024-01-24 738147 736936 171584 169621 292600 299338 334565 335623 195029 193682 249554 254048 285736 288617 4674800 5011839 6826624 6631389 1217160 1257905 250145 223764 252720 253694 304138 294740 280153 283145 184564 186519 723031 674614 1525380 1501007 379595 377612 528825 534717 665825 639970 660222 668612 675571 685061 647530 715230 1954859 2065224 1207376 1019686 592605 579536 700167 697026 706084 716448 716482 722462 815749 820802 5200538 5350848 39.75 70.6 2
10:21:26 2024-01-24 741429 734454 171108 167637 292600 299423 334600 336226 194253 194124 248747 253659 285459 288031 4676396 5023971 6845275 6602677 1209813 1259693 250947 223136 252684 253790 304102 293877 280205 281852 185022 185353 723031 675577 1519566 1493918 378668 377914 527296 531477 663870 644847 664161 669159 676119 693096 647070 713153 1949221 2053045 1225526 1022599 587975 577376 698111 692383 707696 719312 718526 720175 818680 817835 5216555 5351821 39.75 70.6 2
10:21:27 2024-01-24 746675 730025 171460 167894 292119 297919 335645 333749 193381 194331 248328 254013 285701 287590 4686412 5038290 6873251 6593231 1206276 1256265 252103 222823 252720 253544 303177 295441 279691 281387 184857 185319 708911 673583 1504429 1501681 378704 375914 523076 531327 660080 643021 661627 664693 677918 690831 645657 714209 1953200 2051588 1237408 1019686 587138 576078 697407 690863 705355 718680 715464 720329 817071 818485 5242539 5357371 39.75 70.6 2
10:21:28 2024-01-24 747912 734532 171001 167397 291675 297667 334635 333965 194522 194876 247770 255221 290816 286674 4683070 5053921 6873251 6603081 1203343 1259868 250528 221781 254150 252494 302256 294740 278418 281515 184599 185063 718344 671566 1521592 1508229 379595 373630 523112 533202 658680 643021 661158 662340 676001 690542 642987 711009 1958770 2043799 1243283 1018684 587975 580358 698642 690863 706354 716589 709134 718241 820725 819027 5184204 5359088 39.75 70.6 2
10:21:29 2024-01-24 745730 730332 170825 167036 292119 299605 336584 334001 194306 193682 248328 254261 290455 290286 4695100 5078128 6854600 6593572 1215422 1258975 250528 222475 252720 252494 304601 292670 279266 281511 184364 185609 718344 675577 1524377 1508073 380135 374226 529199 533580 660547 645556 663109 662340 677438 689009 641160 711047 1957686 2047224 1230562 1016472 587975 581182 698184 691844 709401 716121 709014 718428 818100 811441 5185456 5361194 39.85 70.6 2
10:21:30 2024-01-24 746553 730368 171887 170906 292352 298027 334565 334001 194406 193988 247980 254048 290561 288031 4695784 5097391 6845275 6612305 1221457 1261730 250947 222439 252720 252459 302950 292607 280170 280139 184599 188765 732015 672898 1525850 1512358 380405 374226 528825 530529 659343 645556 661158 663280 678732 690055 640212 713153 1958770 2055964 1230562 1012944 586303 578641 693453 689884 708756 715785 712710 719301 818680 811297 5162725 5366736 39.75 70.6 2
10:21:31 2024-01-24 744398 736900 171039 171251 292596 297673 334671 333459 194137 194159 247561 254048 290153 288577 4688295 5070707 6826624 6612480 1216713 1259868 250738 221745 252720 251721 302843 292670 279231 278440 185151 185372 746468 667627 1547285 1517267 379595 373070 523148 527319 656513 643477 656841 660465 679694 685133 641799 716290 1961104 2065224 1243548 1004483 585432 577822 690507 688907 706354 712151 709014 721431 818680 811113 5127868 5361194 39.75 70.6 2
10:21:32 2024-01-24 734903 735597 171031 171091 291675 297919 336347 330942 194522 192428 248712 253270 289674 288613 4688295 5027433 6770672 6593231 1236025 1259905 249347 222475 251050 250951 302928 291469 279467 279909 184271 186152 713526 668104 1524726 1510213 376378 373106 527296 528884 662459 643934 658354 662340 676703 682977 640249 712099 1962499 2065664 1236922 1009614 589653 578678 691978 690953 707857 711270 711112 718204 809172 810540 5123179 5357371 39.75 70.6 2
10:21:33 2024-01-24 736056 734273 171074 170712 292119 297428 334565 331982 193381 193071 247944 251687 290425 287590 4688445 4999297 6807973 6636128 1227793 1259905 249347 221781 251830 252283 302211 292465 279301 279253 184529 188360 730843 666199 1536597 1510213 377714 374190 524557 526538 658817 641202 654941 663213 676151 685506 641859 714209 1961391 2075958 1231268 1011776 587138 571839 690507 690863 702257 709734 715296 718208 810389 811686 5194970 5357371 39.85 70.6 2
10:21:34 2024-01-24 736010 736916 169948 167401 289633 297919 334600 330942 194220 192497 247944 252882 290251 287387 4689555 4981817 6817299 6603267 1220572 1258975 253573 221781 251652 250917 302009 294537 279367 281017 183395 188959 704281 671257 1556607 1502866 376912 372773 523072 528137 660547 637621 654978 662340 673446 681976 642073 708636 1953200 2057426 1224201 1016784 587700 574378 693946 691844 700194 710234 712434 714313 809486 811333 5215238 5359088 39.85 70.6 2
10:21:35 2024-01-24 739978 735601 170497 171127 290312 297631 333983 331982 193381 192113 247944 252073 290117 286929 4688332 5030424 6849721 6621670 1217238 1259905 253609 221781 250838 250917 301092 294161 279761 280104 182814 188800 719906 673653 1523701 1498608 376378 373070 524557 530117 660547 639536 658822 663280 672528 681976 641160 707755 1949556 2053045 1222080 1019686 587700 572684 693187 691354 700202 710234 712980 713195 808340 811369 5222419 5366736 39.75 70.6 2
10:21:36 2024-01-24 739973 734532 170497 170782 290312 300389 333983 331946 193348 192393 247770 251687 290153 286804 4701765 5026760 6845275 6621670 1216328 1258083 253609 221781 250661 250567 300425 293703 279367 280104 182814 188694 707372 674614 1535885 1498608 376378 373034 523814 528921 659613 638144 657849 662340 671501 680017 639265 706594 1947615 2053045 1222080 1019686 587700 572647 693453 690863 700691 709734 712434 712100 807195 811333 5222419 5357371 39.75 70.6 2
10:21:37 2024-01-24 741131 736682 170016 170778 289906 298027 333983 331480 193348 191944 247735 251687 289709 286490 4688332 5036144 6845275 6626395 1217200 1259693 249972 221710 250202 250498 300354 293312 279367 279643 182744 186413 712372 674614 1527651 1497063 376112 372702 524185 528884 659613 638108 657775 662340 670952 679980 639228 704577 1949445 2053045 1222080 1019686 587700 573589 691978 689884 701189 708130 711963 709971 806551 811686 5220477 5365020 39.75 70.6 2
10:21:38 2024-01-24 741303 736093 170454 170951 289836 297883 333875 331910 193348 192043 247700 251233 290242 286638 4701902 5041167 6845275 6631205 1217343 1261656 250500 221519 250062 250882 300354 293644 279171 279332 182744 186152 716781 674614 1534794 1497893 375241 371919 523072 528848 659613 638071 656804 662340 669527 679944 638321 703502 1942147 2047224 1219960 1019686 586863 573181 691978 689884 700654 709163 711888 709430 805980 811686 5220477 5365020 39.75 70.6 2
10:21:39 2024-01-24 741048 729998 169918 170916 289836 297811 333640 331910 193280 191508 247109 251268 290081 286638 4688332 5036838 6835950 6612104 1219248 1257905 249972 221329 249429 250115 301193 293169 278974 278370 182582 186152 705833 674614 1522175 1497249 374710 371883 523072 527691 657675 637134 654905 662022 669491 679944 638247 703573 1946670 2049616 1239573 1019686 586863 567820 691978 689395 700691 711319 708789 710657 805980 811686 5220477 5365020 39.75 70.6 2
10:21:40 2024-01-24 741034 736080 169922 170677 288851 296369 333369 331982 193280 191822 247144 251233 286458 286432 4701765 5045470 6845275 6621746 1214722 1257905 249972 221329 249393 249420 299444 292722 278742 278335 182582 186152 718344 675577 1524645 1497893 374975 374080 522332 528064 656746 637134 654905 660135 669491 676083 636437 703573 1948057 2049616 1217840 1018960 585991 567820 691978 687932 699165 711282 708739 709140 806016 811686 5218522 5370566 39.85 70.6 2
10:21:41 2024-01-24 741556 737942 169922 170642 289836 297356 332900 331408 192713 191473 246418 250849 290081 285873 4701765 5049721 6845275 6640871 1218372 1259693 249972 221019 249429 249386 301307 292736 278546 278335 182166 185892 705833 674614 1529450 1497893 374108 373552 522332 527282 656709 635263 654366 661551 667524 678768 636548 703573 1943901 2049616 1217840 1018960 585575 567820 690997 687932 699165 710387 708925 709102 803665 810540 5220477 5365020 39.75 70.6 2
10:21:42 2024-01-24 741136 736125 169913 170642 289097 297637 332864 330639 192713 191473 247109 251023 285820 285994 4701765 5037483 6845696 6631124 1217343 1259831 249797 220330 249429 249351 299444 292653 278546 278370 182166 185372 693697 674614 1540955 1497100 374108 373024 521593 526502 655745 634295 652939 660610 667052 678768 635608 702532 1937971 2049616 1217840 1016784 585158 571151 690018 687858 697187 708701 708925 709102 802493 810540 5220477 5365020 39.85 70.6 2
10:21:43 2024-01-24 741025 735569 169644 170606 288676 296973 332629 329943 192713 191618 246382 249769 285365 285761 4711166 5007559 6826624 6607389 1221649 1257905 248467 220330 249429 249282 298537 291826 277373 278405 182131 185266 695063 670016 1529929 1502866 374108 371972 519348 525876 654746 634019 651139 660140 665565 677808 634671 702532 1937971 2049616 1215720 1016747 584364 570342 690018 686885 697361 708382 707916 708635 801889 808180 5218522 5365020 39.75 70.6 2
10:21:44 2024-01-24 739973 729967 169648 170522 288803 296937 331892 329640 192713 191305 246382 250465 285276 285967 4701765 5028224 6835950 6612104 1218111 1259831 249026 220295 248658 249282 300343 291817 278154 278335 181843 185372 693697 673653 1529135 1500735 372979 371972 520083 522693 653822 634469 654076 659671 665602 678768 634671 701807 1943901 2046705 1237908 1019686 584364 569938 689492 683902 697894 710387 708695 708093 802456 807003 5211072 5365020 39.85 70.6 2
10:21:45 2024-01-24 742727 736125 169384 167492 288956 295787 331856 330907 192114 191485 246347 249769 285766 284924 4705245 5047602 6854600 6635767 1212108 1259693 249622 220330 247891 249143 298537 291753 277959 278961 182166 184819 704295 674829 1522358 1493646 374710 372761 520083 522729 654192 634258 656019 657761 667052 679980 636059 704629 1940119 2040344 1235695 1013221 578537 568728 686082 681656 695874 710387 705890 709140 806587 806445 5239288 5383777 39.75 70.6 2
10:21:46 2024-01-24 749492 736686 169384 170368 288080 294599 333405 329871 192114 192831 245175 251233 284876 284453 4714528 5067092 6892981 6640503 1207693 1258799 253609 219952 248694 249317 297633 291790 277763 278961 182455 185077 693697 674829 1522290 1500735 376112 371972 518578 525131 651380 634469 654076 654854 665565 681940 634708 701957 1935182 2040344 1211479 1015393 579167 568728 687054 680690 695874 708883 701685 708093 809486 808198 5248694 5376101 39.85 70.6 2
10:21:47 2024-01-24 748957 730080 169401 170611 293904 295579 333405 329408 192513 191787 245210 252038 284007 284924 4720531 5079684 6901728 6631124 1199550 1259693 250676 218926 248694 253649 297182 292291 277373 278997 182166 184819 702756 670120 1521313 1505967 374144 369215 518578 525131 647630 632613 652606 651040 667136 678768 630976 698299 1949556 2031071 1209453 1011055 579887 567892 688028 680690 698888 708883 698879 707086 809486 807053 5192899 5376101 39.75 70.6 2
10:21:48 2024-01-24 745379 729962 169205 167492 288478 295579 331856 329408 192413 191618 247614 250849 285076 287558 4715249 5105925 6863926 6612367 1210226 1259560 249236 219574 248868 249241 299444 291633 276559 279784 181590 185077 705844 673380 1518703 1508229 373579 369880 521187 525876 650919 634482 653145 654353 667561 676083 630080 701269 1949445 2049616 1215720 1007422 578649 567820 684699 680208 700010 707383 699875 709140 807195 804238 5164316 5383777 39.75 70.6 2
10:21:49 2024-01-24 747367 736645 169375 167024 288952 293191 332900 329871 196125 191787 244833 251233 284043 285833 4711166 5097017 6850576 6621746 1217865 1261421 249972 218961 248658 249941 298501 290979 278709 277360 182166 184303 750290 668104 1534442 1516658 375012 369772 519348 522126 647593 634562 650395 650967 669491 678768 629047 702776 1949445 2055964 1217840 998133 577415 570342 680824 679726 697361 703223 697885 708964 806624 801359 5140907 5374399 39.75 70.6 2
10:21:50 2024-01-24 738073 737464 168843 167020 293895 294193 333369 326860 192713 191183 247578 250849 283782 286293 4715249 5061335 6789997 6612104 1234834 1259634 246902 219952 247891 249591 300768 288622 277890 277981 182004 184303 693697 667150 1547773 1515319 369691 368696 520083 522902 650919 635641 647615 654854 667561 671900 629186 701307 1958595 2058889 1226321 1002411 581129 567784 681790 681790 697955 700680 698330 709140 799726 800123 5122574 5376101 39.75 70.6 2
10:21:51 2024-01-24 738147 736686 169413 167024 288956 293745 332900 327919 196606 191148 247052 249735 284876 283585 4717893 5027433 6826624 6645139 1230626 1259597 248467 219267 246365 253257 297633 288622 277890 277360 182166 184268 721468 666199 1542578 1510382 371854 369880 518615 520945 652303 633841 648540 656790 665602 674864 632317 702846 1938008 2065224 1213599 1007422 578649 565444 680824 681656 693862 699167 702452 709140 800118 802461 5192899 5376101 39.75 70.6 2
10:21:52 2024-01-24 737319 736695 168279 170438 288553 294336 333911 326860 192114 190847 247264 249735 284251 284977 4720531 5003483 6807973 6649882 1223092 1260490 248467 218961 247682 249591 297847 291651 276294 277129 182166 183812 716781 665723 1520127 1507412 369727 369772 514026 519805 650458 629964 647615 653889 664263 673031 630902 697634 1938008 2049616 1213599 1011776 580301 567923 683551 682624 691932 700187 698825 703928 798028 804844 5219768 5374399 39.75 70.6 2
10:21:53 2024-01-24 740783 737774 168557 167024 293490 295579 330817 328379 196469 191015 247191 248938 284477 284099 4720531 5039577 6854600 6640503 1217160 1259597 247701 219267 247091 249941 296733 290291 276261 278177 180409 184819 702756 672693 1523357 1501007 369582 369772 517079 524015 651380 629033 648256 654891 663321 674460 629047 693000 1939390 2040344 1240121 1015263 579474 565517 684071 682624 693407 703259 699854 700824 798028 804844 5221481 5379938 39.75 70.6 2
10:21:54 2024-01-24 746590 736686 168406 167024 288960 293567 331354 329444 195918 191787 245651 249700 284074 283983 4720531 5075106 6863209 6645139 1207827 1258668 249236 218245 246365 249766 297847 288658 276031 277360 181268 183975 710531 675095 1516276 1498166 373015 369808 514026 522902 647135 629261 651176 652239 662344 678288 629083 694553 1940119 2029628 1212539 1011776 574548 566718 682758 674237 690803 701209 695828 700824 804840 801748 5250530 5374399 39.75 70.6 2
10:21:55 2024-01-24 746059 736130 172066 167024 288142 293567 331354 327883 195953 190582 244798 249666 282359 285797 4720531 5082659 6883629 6621746 1198697 1259597 248048 218058 248274 248471 295836 290327 275415 277786 181268 183975 696602 670016 1524869 1503138 369691 366448 513990 522162 644986 630634 648754 649461 666189 676849 625589 695652 1936358 2043799 1202998 1005276 575365 568457 680824 674786 696865 704265 695828 704730 801323 797885 5173449 5383777 39.75 70.6 2
10:21:56 2024-01-24 747367 738017 168537 166791 293976 292299 331354 327883 195848 191148 249220 249735 282315 284453 4723900 5121220 6838982 6607389 1216215 1263558 248432 217567 247126 248471 297631 288586 274936 275435 182004 183102 702756 665723 1520699 1515319 371854 366999 514099 517862 645443 632047 645419 650385 666662 667070 625514 697138 1949445 2055964 1219960 1000982 578649 567666 678860 680690 696865 698209 697885 706838 795734 796720 5118843 5379661 39.85 70.6 2
10:21:57 2024-01-24 737875 730071 168580 166292 293697 292334 330889 326860 195816 190414 249682 249584 283893 282822 4720531 5027433 6817299 6640503 1231191 1259361 246938 218210 245364 249241 296456 288071 275677 276087 181268 183137 718344 666199 1542563 1506342 369655 369772 517810 518997 649538 632495 646968 652925 666189 670952 628602 699735 1943901 2062292 1220203 1003842 576594 562668 677899 678247 691294 698209 698825 705792 795734 797885 5207123 5383777 39.75 70.6 2
10:21:58 2024-01-24 740357 737764 168279 166662 288851 292370 331892 325910 195953 190212 249329 249273 283142 283620 4727309 5018864 6817299 6659132 1223391 1259361 247666 218210 246330 249030 296973 288716 274834 275664 181555 183102 716781 664301 1535791 1507412 369322 367552 514998 517826 646642 626896 645578 651311 659855 667070 628739 694471 1940119 2048160 1207238 1010334 577826 565008 681790 680208 689576 698209 697885 699757 793377 801359 5229883 5376101 39.75 70.6 2
10:21:59 2024-01-24 737265 734355 167679 166383 287422 294229 329889 327568 196227 190247 244662 250544 283583 284001 4727447 5046483 6864038 6659261 1216934 1258975 246902 218550 246330 248856 297847 288550 274834 277522 180409 184303 713656 673173 1524880 1493918 370086 367552 514026 522162 649042 626490 647352 651040 660360 667106 629186 692455 1937456 2037446 1209254 1014668 577004 563739 682758 678764 690803 701209 698879 698729 795698 800791 5220477 5383777 39.75 70.6 2
10:22:00 2024-01-24 743250 734169 172101 166348 288147 292815 328858 329376 195746 191015 248869 251252 283574 283431 4724736 5075389 6912674 6649766 1207742 1257905 248502 217532 245950 249030 296973 288631 274571 276247 180443 183137 706218 673863 1532774 1493918 371587 367588 514633 519805 644986 621979 645578 645708 659388 670952 624554 692455 1940119 2025270 1219960 1005951 574956 567119 681790 672736 689825 701284 690684 701461 800155 799053 5201666 5389310 39.75 70.6 2
10:22:01 2024-01-24 742993 733942 172026 166558 287332 293567 329818 325945 195883 190380 249257 250720 282390 285761 4733272 5111841 6853336 6621746 1206404 1258975 246902 217532 246122 246907 297847 288550 273122 277717 180409 183137 702719 671936 1522224 1503138 369389 365313 514063 519841 644072 630188 647615 648539 664300 673874 625477 695615 1943901 2042311 1209359 998096 572031 564609 674991 673404 693899 699087 691738 702928 797826 793277 5164044 5379938 39.75 70.6 2
10:22:02 2024-01-24 741556 734232 172030 166562 288151 292689 331892 324894 195918 189386 249293 248904 281814 284888 4729897 5074956 6799003 6611865 1225482 1261730 246695 217194 246330 246942 296722 287594 273959 275115 180443 183102 699679 662410 1528719 1516658 370049 364765 514026 513715 644072 629297 641421 650111 664263 668653 625514 695578 1937984 2061967 1235695 999557 577004 562076 676940 678764 691858 698209 695865 702928 790760 793454 5170612 5385467 39.75 70.6 2
10:22:03 2024-01-24 740953 738313 172101 166098 288513 291516 330853 325384 195645 189948 249117 248179 282143 281464 4727309 5027433 6807973 6659132 1231542 1259868 246557 217532 244780 248262 296973 286831 275255 274785 180409 182939 713142 665723 1521450 1506342 370349 367588 513990 513715 646678 629224 641384 651311 659855 668653 628739 693567 1937984 2043799 1228745 1003842 575365 558842 677629 674750 686602 694174 695828 700788 793144 793306 5211072 5383777 39.75 70.6 2
10:22:04 2024-01-24 737192 737234 171995 166795 287162 291268 331390 324894 195610 189351 249257 248144 282315 283152 4736650 5024978 6835950 6636015 1220496 1258975 245763 217567 245536 246942 296764 288513 272289 276281 180409 182812 707372 667150 1530307 1498879 369299 365349 513177 518265 645692 625103 642829 650385 658456 667070 626883 689918 1934099 2034553 1235695 1013221 575365 558842 681518 675778 687579 700293 696893 697787 793144 793378 5220477 5385467 39.75 70.6 2
10:22:05 2024-01-24 750918 737500 171995 166442 287877 292129 327830 326895 192196 190247 245877 248179 282359 282254 4733309 5075315 6863209 6649605 1209850 1257905 246730 217567 244780 247670 296764 287886 273158 275380 180249 182777 701218 673863 1524188 1490926 370876 367552 513904 520982 643835 621979 646193 649461 656486 672886 627402 692455 1934099 2031071 1229055 1010334 571764 558842 679589 671497 685627 699762 691738 698818 797522 793414 5267608 5394935 39.75 70.6 2
10:22:06 2024-01-24 749487 737755 171839 166558 287337 292334 329088 325612 195575 189948 248869 249492 280648 283784 4739262 5104403 6907481 6644863 1194369 1257905 246938 216857 246365 246872 295895 288540 273087 275380 180375 183102 707406 670016 1529900 1503138 370876 363927 512451 518265 640849 621979 642833 643805 659892 667142 619967 691962 1937984 2037446 1235695 1005276 573398 565408 678109 672927 690988 700148 688655 699814 798888 790967 5188554 5394832 39.75 70.6 2
10:22:07 2024-01-24 756001 736116 172066 165758 292810 291925 328822 325910 192196 190547 243833 248179 281420 283303 4739262 5139335 6872953 6635491 1208163 1259012 246902 216891 244815 246734 297392 286240 273158 275927 179805 183102 707406 673863 1520800 1503138 370876 365057 514026 519401 643615 629297 641886 644719 662344 667106 622714 694590 1941799 2046705 1230911 994513 572580 563739 673266 671497 688019 694138 690058 700824 797757 791214 5180847 5393156 39.75 70.6 2
10:22:08 2024-01-24 739369 735574 171990 166054 287392 291516 329889 324987 195610 189151 249220 248144 281590 284457 4739262 5082771 6798648 6640401 1225998 1259905 245848 217194 245571 246147 296973 286512 273087 274365 180375 182557 699679 664301 1535832 1516658 368253 363672 512473 513679 643615 628335 641188 650111 661838 668180 624591 693037 1938850 2060828 1209254 1000982 573398 558734 673355 674750 688019 694138 693816 700254 788603 792333 5211072 5385467 39.85 70.6 2
10:22:09 2024-01-24 738243 738322 171986 165904 287831 290630 329889 324632 192196 189351 243833 247766 281814 282289 4739262 5018864 6826624 6663883 1226902 1259905 245385 216857 244780 246907 294372 287517 273122 273109 180931 181910 718344 664301 1539655 1501681 368775 366766 510967 515924 643615 623775 639330 647121 656476 665784 623487 687882 1933231 2038621 1235695 1011776 575291 558806 678860 674750 685067 697095 693779 695694 789978 793270 5224348 5387144 39.75 70.6 2
10:22:10 2024-01-24 743030 737710 171754 165636 287337 292086 327335 328678 192196 190380 243797 247766 282279 283041 4736650 5079684 6882577 6650182 1213649 1256265 246522 217742 244027 246977 296139 286714 273087 274785 179839 181945 698140 674614 1525728 1492858 369299 366119 512451 518631 643122 623775 640905 642820 655253 667033 623475 688409 1934603 2021799 1207238 1009614 570949 562113 677899 671225 684025 694102 690549 695768 793265 793076 5258099 5394832 39.75 70.6 2
10:22:11 2024-01-24 745176 739022 171648 165662 286423 292772 327901 326681 192196 189351 243797 247766 280529 285534 4739262 5134571 6873251 6631389 1205748 1258975 246142 217101 245571 245354 296246 286750 271423 274821 179805 182360 704281 671698 1521663 1503138 368775 362547 512451 516730 638587 622015 642792 645176 661098 667070 621704 691962 1937470 2037446 1209254 1000269 570949 558842 673538 671225 689972 694138 690549 699814 796898 790946 5179155 5394832 39.75 70.6 2
10:22:12 2024-01-24 746553 730035 171995 164715 288142 293014 327600 327641 191928 190247 243797 248489 281385 283756 4741860 5146646 6882577 6631389 1212631 1259868 246522 216972 244745 246147 296872 284964 273158 273981 179521 182487 696602 672898 1515162 1503138 369299 365666 513592 516730 640396 626490 640277 641836 658419 667707 621704 691563 1935219 2046705 1205118 994463 571764 562076 671630 671225 687045 693123 687458 698197 794609 788947 5180847 5385467 39.75 70.6 2
10:22:13 2024-01-24 737169 736682 171683 165758 287009 293159 328556 324987 195813 188819 245668 247354 280957 284590 4739262 5074326 6791499 6640503 1238479 1258939 244355 217708 243992 245732 296764 284928 272670 273109 179771 181910 701218 667627 1535328 1512358 366951 362512 513904 513643 642212 625497 640277 647084 658382 665748 624808 693443 1934607 2058889 1220203 1000982 572580 559560 671630 673132 685515 694595 694461 699814 788301 791178 5211072 5393156 39.85 70.6 2
10:22:14 2024-01-24 738147 736664 171853 165375 286423 292186 329284 324627 192196 189317 243797 247354 281350 283827 4739262 5034614 6810760 6659261 1219567 1259868 244972 217031 244368 245904 294300 287167 271388 273109 179771 181622 705844 664301 1536922 1503138 367731 363091 510245 514463 641757 621499 637218 644225 654808 663796 623475 685293 1930794 2037446 1233481 1010334 574217 561148 676389 673455 683023 695124 691738 693116 788860 795579 5229883 5389310 39.75 70.6 2
10:22:15 2024-01-24 746422 735247 171604 165873 286423 293014 325857 325840 191928 189351 243761 247354 281814 284150 4739262 5075784 6882577 6650144 1211188 1257905 245935 216916 248391 245939 293773 286240 271803 273109 179771 182242 696602 673863 1515492 1488735 368775 364729 510967 516694 642212 622893 642101 642129 654748 669601 623475 686342 1934603 2020362 1235695 1007459 569324 562742 676389 668920 681985 695124 688437 693645 797463 793199 5275046 5394832 39.75 70.6 2
10:22:16 2024-01-24 744570 737764 171577 166059 285619 291720 330292 326595 192196 189317 243797 247732 280529 284888 4748351 5118828 6910553 6640607 1201594 1258939 245315 216149 245312 245354 293084 286678 271199 273144 179646 181910 695063 670016 1541375 1501681 368775 363934 510499 516656 636602 622893 640277 639751 656022 668653 618034 687356 1934603 2034553 1235695 1005276 570542 564342 674974 669596 687045 694354 686444 695694 792147 790619 5208020 5398282 39.75 70.6 2
10:22:17 2024-01-24 747367 732135 171964 164966 287737 290701 327565 324859 191928 189386 243725 247732 280613 282822 4742644 5141058 6863172 6684446 1213498 1259905 246142 216149 244368 245354 294992 284928 272861 272622 179771 181945 723031 670016 1530556 1508483 369037 362801 513904 515193 638026 625103 636465 638359 655486 664502 618034 690447 1938757 2046705 1215720 996676 572580 562742 673060 671497 688019 688158 686407 697254 789839 788874 5165421 5393156 39.75 70.6 2
10:22:18 2024-01-24 737351 737118 171648 165453 287099 290595 327830 326413 192062 189317 243797 251563 281814 283117 4741012 5062791 6826624 6650182 1236025 1259868 245350 216485 243707 246365 294051 284693 272635 273074 179805 181910 707406 666873 1525954 1505967 367731 364218 513177 514972 643122 623775 634588 643496 655043 661851 624363 687208 1931815 2037446 1233481 1003842 572580 560750 673538 672450 680295 688194 690363 694631 787670 792333 5248694 5385467 39.75 70.6 2
10:22:19 2024-01-24 737580 736686 171648 165448 285076 291925 327265 324987 192196 188722 243797 251598 281246 282254 4752016 5044741 6854600 6650492 1216972 1259868 243844 216822 248742 244977 294300 284928 270561 274330 178920 182326 702678 670016 1537285 1501007 366691 362801 509524 515924 641757 621625 640277 644866 655080 666763 623201 686523 1926674 2025307 1232928 1010058 569324 557831 673538 669559 681781 694088 692408 694668 789978 792333 5267505 5393156 39.75 70.6 2
10:22:20 2024-01-24 749790 738835 171302 165496 285508 290321 328623 324987 191348 189116 243725 248144 280705 283635 4748627 5104366 6919878 6659132 1206969 1258047 246487 216149 248216 245354 294073 285601 271388 273074 179237 181749 696602 673380 1509334 1493918 368775 363091 509128 515193 639637 620145 638386 638359 653150 665748 620335 686033 1931815 2017493 1211479 1005184 570136 562742 675453 667593 681504 692221 686589 692310 793377 791214 5238683 5394832 39.75 70.6 2
10:22:21 2024-01-24 747367 739388 171648 165462 285543 290595 325822 324987 191626 189715 243517 247320 280957 282685 4746393 5146646 6891902 6635767 1212631 1261693 245385 216149 248850 244771 295687 283824 271388 273074 178920 181945 704281 672898 1521439 1506080 367731 363934 513177 513679 638477 625546 639148 638395 657409 665748 618034 691536 1937456 2037967 1235695 994463 568514 561148 669218 667048 682986 688194 686802 697787 792147 783704 5175956 5393156 39.75 70.6 2
10:22:22 2024-01-24 739554 736682 171577 165227 285624 289677 327830 324001 192062 188557 243797 246634 280077 283188 4748627 5091785 6801252 6640401 1232752 1261693 243434 216184 248391 243813 294992 285951 271388 272241 179203 181622 698140 664301 1533654 1512086 366172 362908 510967 513008 638514 626162 634625 642129 656241 658128 620747 690803 1934603 2053045 1194094 995184 571316 558226 669692 671497 683023 687675 688857 696572 783670 784328 5213234 5393156 39.75 70.6 2
10:22:23 2024-01-24 739369 738986 168941 165488 285512 295415 328822 324987 191626 188688 243242 251598 280957 281464 4752016 5048085 6836357 6669425 1223092 1259905 244595 216149 248391 244600 291445 284964 270561 271445 179736 180797 701218 664301 1526536 1506342 366172 363934 507978 512245 638514 619861 634588 642129 649042 661887 620784 684003 1926674 2028747 1200591 1010334 571764 557831 675453 671497 681781 690275 689567 692422 785963 784400 5253590 5394921 39.75 70.6 2
10:22:24 2024-01-24 748960 738530 171302 165346 285503 290701 327300 324987 191325 189116 243003 248110 280622 283435 4751212 5104366 6905009 6659261 1201221 1259905 246107 214846 248391 244600 292511 284964 272243 272241 178920 181876 695063 669059 1538917 1500612 368253 363420 505085 513735 635779 618322 638113 635962 649114 663796 615700 684003 1934607 2019564 1207376 1003842 569324 561687 673501 667556 682986 690275 681514 694394 791099 784256 5200395 5402535 39.75 70.6 2
10:22:25 2024-01-24 748549 734201 171617 164663 286186 290540 325857 324735 191058 189351 242796 249281 280068 282638 4743709 5111654 6845275 6649882 1217278 1261730 245143 214846 248499 244394 293404 284569 270561 271152 179771 180728 705844 664376 1528640 1515582 366940 360866 510606 510725 634734 622893 632234 641184 654815 660433 617997 688223 1934603 2047224 1231268 994463 571764 557831 668103 671497 682986 689254 688586 697419 783116 783704 5209103 5396496 39.75 70.6 2
10:22:26 2024-01-24 740424 738986 171337 164958 285837 290540 327300 324987 191626 188688 243517 251598 280271 282162 4748627 5060771 6835950 6678979 1228069 1258975 244373 215479 243707 244942 290626 284023 270974 271375 179169 180728 693697 664301 1544677 1503138 366172 363677 507978 510689 636638 618322 631750 640951 649533 659498 618034 684003 1928800 2033109 1229055 1007459 571764 557831 674974 670874 678851 689254 688586 688521 783882 790025 5239288 5412026 39.75 70.6 2
10:22:27 2024-01-24 738325 738881 171302 165227 284924 289568 325559 324987 191661 189053 242967 251527 281984 282998 4757993 5104665 6891902 6659132 1223092 1259012 243844 216184 243707 243848 292228 284059 270149 272883 178041 181910 695063 671936 1528904 1493918 364198 363420 509524 514463 640396 620181 637895 641859 649078 663327 621225 685054 1926230 2019564 1187597 1005988 566861 555753 673024 667020 678370 691247 688586 690587 790791 784364 5276910 5412026 39.75 70.6 2
10:22:28 2024-01-24 747062 738318 171027 165231 284529 295624 325857 324987 191325 188688 243345 247388 280040 281429 4757993 5130235 6919878 6649766 1199885 1259905 244749 214846 248536 243779 292031 285018 269737 271825 179045 181335 693525 669537 1522224 1502072 366172 360866 505121 513735 634391 619861 636465 636216 649186 661425 614319 686033 1930794 2034553 1204923 1000982 567705 560316 671880 667020 682467 690240 682592 691114 793236 784338 5182855 5413563 39.75 70.6 2
10:22:29 2024-01-24 747367 736723 171302 164949 285312 288906 327830 324987 191058 189019 242931 247354 280249 284384 4767358 5149356 6854600 6659261 1216713 1263558 245069 214846 248427 243439 293852 283824 269772 270548 179586 180123 696602 664376 1524903 1516658 366172 360600 509524 510725 631128 622893 631750 641100 653890 657809 618567 686231 1934925 2051315 1224629 995221 570949 557400 668103 669413 681985 689254 688586 693719 782904 785448 5220477 5400345 39.75 70.6 2
10:22:30 2024-01-24 738147 740441 171267 164966 285072 290540 327830 324037 191626 188096 243003 251527 280068 283635 4751212 5046190 6835950 6677862 1224111 1259905 243879 214880 243707 244565 290489 284023 270561 270513 180331 180442 683411 663827 1520127 1501681 365101 363227 505085 510725 636116 616469 632802 638395 648615 657345 617997 682467 1929703 2028512 1229055 1007459 570949 557006 673501 669413 678851 685376 686630 689469 784053 788910 5244947 5405848 39.85 70.6 2
10:22:31 2024-01-24 741905 740291 171182 164813 284401 290061 324969 324987 191058 188688 242967 247229 280529 282598 4757993 5093866 6873027 6669425 1213649 1259868 243879 215479 243707 243848 291339 283192 269703 270996 180089 180762 693525 673863 1520431 1488772 363961 364376 508015 515193 638514 617885 636539 638359 649533 660925 619829 684003 1926953 2021799 1224629 1005988 565214 555360 670605 664148 676858 690227 682555 690489 790915 788159 5216750 5412026 39.75 70.6 2
10:22:32 2024-01-24 743482 738318 167934 164808 283640 289607 325296 324758 191024 188688 242589 251527 280103 285136 4761425 5138040 6891902 6635667 1206591 1258975 243879 214846 243707 242354 294300 283285 268917 272015 179583 181377 698031 672898 1522562 1503138 365101 360866 509524 514828 635779 622012 636465 635998 655080 662069 615263 689169 1934925 2035999 1231268 993045 565653 557831 666681 665296 680778 685376 680511 693682 790915 784205 5165699 5404198 39.75 70.6 2
10:22:33 2024-01-24 736141 734164 168410 164663 284672 295097 325597 324073 191493 187931 242967 246538 279895 284384 4752016 5087927 6807973 6645392 1234834 1260835 242349 215964 243707 242692 292638 282725 269737 270583 178480 180728 695063 665723 1530904 1512358 362862 360866 509233 511810 634770 622012 632234 639335 649222 658344 612933 686194 1930756 2048496 1189763 998133 567705 554503 666207 667969 680295 685304 687607 691641 781721 784292 5227941 5403896 39.75 70.6 2
10:22:34 2024-01-24 739822 738872 171027 164962 284752 288906 326806 323055 191093 188130 242967 247229 279677 283034 4752016 5051963 6826624 6678018 1228983 1259905 243809 214811 243418 243848 290595 283192 269772 269724 178638 180351 729063 663827 1520615 1504894 364770 362908 505049 509967 631128 612965 632352 637871 647698 656119 616430 681010 1929703 2028784 1229055 1004557 569324 555753 671593 668392 677474 685376 685580 688488 781758 784256 5244669 5394935 39.75 70.6 2
10:22:35 2024-01-24 742760 738872 167939 164927 284206 296060 324969 324469 191058 188130 242589 247229 280595 282598 4757993 5082510 6872990 6650488 1215120 1259905 243639 214880 243291 243591 292031 282958 269292 270548 181504 180762 695063 671735 1529305 1492858 363411 362908 505085 514557 637539 616469 636013 638359 647698 661851 612933 682991 1926953 2018927 1220203 1004520 564338 554112 669108 663206 676885 690227 682518 689506 788301 788718 5250530 5396725 39.85 70.6 2
10:22:36 2024-01-24 746278 738990 167943 164962 282872 295206 325296 324001 190891 188391 242212 247229 279642 282883 4767358 5139335 6915994 6689589 1201631 1256265 243639 214846 243707 242284 291587 284023 268473 271186 181666 180464 690447 670120 1521678 1502072 365065 360830 508805 513735 633081 619707 634588 634580 649150 662069 615723 686033 1932458 2033109 1202757 994463 564409 556182 666207 663206 682228 688986 680511 690624 788860 782946 5192260 5380802 39.85 70.6 2
10:22:37 2024-01-24 741298 737537 167965 164430 284202 289018 325857 322005 191359 187800 243003 247922 278910 282254 4760564 5097054 6817299 6649882 1224219 1263558 243060 214811 243707 242319 292228 282329 268917 270583 178109 180442 701025 662410 1532458 1514240 362862 360286 508015 509211 634731 620145 629001 638335 649078 655389 614686 686033 1929703 2049616 1191929 992357 567705 555096 664281 667969 680185 684231 685506 690550 779692 782975 5233620 5402535 39.85 70.6 2
10:22:38 2024-01-24 738151 738073 167830 164633 283503 288906 325857 322983 190856 188447 242212 247229 279642 282998 4753196 5044876 6855461 6659261 1229959 1259868 242687 214811 243634 243030 291587 285951 269986 270961 179583 180408 699594 666199 1532576 1500023 362790 360866 504194 511448 634734 616201 632682 638322 649074 658344 617305 678924 1923079 2022574 1220203 1005951 565620 554702 668103 664148 677367 690715 685008 689469 783670 784156 5284382 5409501 39.75 70.6 2
10:22:39 2024-01-24 749480 738986 167542 164923 282837 295269 326808 323737 190688 188061 242342 248269 278793 284384 4764786 5133137 6934684 6663883 1207832 1259693 244937 214742 243463 243404 290665 282923 268882 270513 178041 180408 704281 671936 1512563 1497102 366172 360866 504230 510652 633044 614278 633703 633859 647167 658272 611862 679222 1931080 2015391 1205118 1000982 565616 557831 669582 664148 677707 689254 679287 686458 788860 782939 5200357 5401222 39.85 70.6 2
10:22:40 2024-01-24 745139 737723 167939 163908 283764 288996 325822 323737 190723 188096 241800 251844 278876 283635 4757993 5137384 6854600 6649882 1217010 1265979 244526 214444 243707 242319 291587 282293 269480 269244 178886 179589 707372 664376 1525259 1518169 363668 359707 505085 507629 633044 618285 630071 634616 649042 653405 612801 682417 1932181 2049071 1224629 993754 568919 555091 664281 667969 680704 684605 682518 690316 779692 780984 5218522 5397474 39.75 70.6 2
10:22:41 2024-01-24 739822 738617 167939 164629 283835 288906 325822 323019 190723 188061 242177 247229 279607 282998 4761388 5055569 6829550 6673255 1226023 1262625 243060 214777 243255 242284 289748 282835 270639 269689 178604 179838 698140 663827 1529335 1501681 363339 360830 504736 507629 634878 614608 631628 636411 644776 654396 614612 677255 1926953 2027559 1222416 1007459 567705 554948 669582 667494 677367 685160 683973 686981 780797 784338 5269382 5406893 39.75 70.6 2
10:22:43 2024-01-24 747145 740555 167943 164581 282837 288906 326808 324758 189825 188688 240605 248214 278828 281258 4757993 5124112 6901227 6668497 1215120 1259361 243026 214811 242123 242319 290665 281469 270366 270513 179079 180568 693525 671936 1515701 1493918 360677 360866 504941 512209 634698 616352 634457 635962 646710 658344 616430 680189 1924208 2018260 1206925 1003842 562800 553522 667154 661687 673492 685196 682445 686495 784261 784338 5263718 5397474 39.75 70.6 2
10:22:44 2024-01-24 744047 738981 167474 164404 282011 288906 324969 322207 190389 188061 241800 246947 278564 283034 4761388 5137373 6930277 6649882 1199885 1259361 243060 218283 243707 242284 290744 282293 269796 269724 179457 179998 699594 668104 1531843 1498879 363595 358589 504736 510689 629361 615479 631605 632513 649074 658272 608267 679222 1929703 2027559 1224629 998133 564006 556182 667154 662662 679740 685160 679287 687999 784261 775423 5181701 5403896 39.85 70.6 2
10:22:45 2024-01-24 745523 738322 167817 163878 283304 289014 325822 322040 190423 187506 241461 247229 278638 282998 4764786 5104291 6846109 6649605 1220648 1261693 243400 218048 243707 241541 290701 281433 270557 271998 179836 179589 704281 663425 1528602 1512358 363162 358625 505049 507666 633044 617376 631004 634616 650453 653441 613706 681412 1924629 2049579 1215777 994463 566055 553522 664046 666073 678224 684044 685120 690489 778870 780984 5241105 5399328 39.75 70.6 2
10:22:46 2024-01-24 743452 739918 167704 163913 283227 288906 325787 322005 190723 187766 241800 246848 279419 282998 4764786 5055569 6826624 6673255 1225482 1261730 243060 214409 242913 242284 288974 281469 270557 268681 178041 179555 701218 663354 1539344 1501681 360749 360794 504736 504738 633044 614173 628210 630708 643831 652487 613706 677218 1920721 2030447 1196260 1005988 567705 552903 671117 667020 675444 684087 684143 683876 779422 784338 5256198 5404198 39.75 70.6 2
10:22:47 2024-01-24 749790 738881 167739 163908 282877 288906 324969 324001 189791 188688 240641 247056 279788 279640 4763960 5120468 6873027 6668639 1220761 1258939 242899 214777 242500 241912 290224 282364 270366 270583 178576 180442 691782 669751 1524906 1495208 360641 360504 504736 510689 634878 616352 630783 636665 645724 657809 615557 679222 1917601 2021135 1222416 1003842 562800 553522 666059 661218 673492 685160 684631 686458 783460 783230 5282582 5404198 39.85 70.6 2
10:22:48 2024-01-24 748646 739576 167470 164400 282006 288906 324969 322756 190423 187897 241800 247229 278335 284384 4767358 5146646 6927305 6663883 1204281 1258047 243844 214111 242123 242284 288658 281566 269986 269501 179571 179589 698910 671936 1517039 1493918 365028 360600 504022 509174 631254 612870 631004 630916 643867 654432 609127 675222 1923079 2014564 1207238 1000982 564006 555753 668103 661218 676404 684087 676099 683876 786000 780984 5199685 5405848 39.85 70.6 2
10:22:49 2024-01-24 749455 737946 167934 163691 283772 288387 324969 324758 189791 188096 240676 246883 278335 282729 4770760 5167113 6910553 6649919 1213686 1256265 242822 218590 242159 241541 291587 282929 269796 269689 178576 179804 698031 671936 1509030 1501007 360785 359384 505049 510689 631254 616505 632352 632066 649533 656349 611341 680410 1926953 2033962 1226842 989314 562398 552903 661461 659237 676367 683560 676617 689469 784261 775351 5155674 5380764 39.75 70.6 2
10:22:50 2024-01-24 739036 736391 167478 163559 282872 288581 324969 320709 189860 187766 241425 245331 278880 283566 4767358 5091649 6807973 6659132 1229567 1263558 240831 214557 243291 240801 290701 281548 269986 269279 179331 179589 693717 662410 1541874 1512358 360677 357978 504230 504666 630361 612965 627319 634758 649533 653004 610997 678411 1924999 2049071 1198426 993045 566055 553522 662399 665800 676712 684044 683168 689469 775181 775351 5231679 5398682 39.75 70.6 2
10:22:51 2024-01-24 753944 737949 167465 163559 282033 288545 326808 320413 189860 187506 241220 246503 278564 283165 4761388 5064948 6845275 6687397 1227663 1259868 242280 214522 242159 242284 288667 281201 270748 268460 179457 179396 702756 664301 1537583 1503138 360713 359059 504022 504702 632148 613738 627282 634308 640101 653004 612331 676219 1919834 2031034 1222416 1005276 567301 553522 667629 665800 673492 684044 683168 682385 778589 783230 5248694 5388548 39.75 70.6 2
10:22:52 2024-01-24 748735 738284 167700 163598 282863 288689 324969 322696 189791 188688 240676 246883 278828 282093 4760564 5120468 6891902 6673255 1222219 1259868 242077 214811 241917 241878 290224 281433 269986 269759 178953 180728 694742 670779 1537703 1498166 360605 359637 504736 510328 634428 615479 632352 634580 645268 656349 614686 678739 1918470 2021135 1209138 1003842 562398 552738 666207 660282 673492 685160 684143 686458 779696 782677 5297659 5413563 39.75 70.6 2
10:22:53 2024-01-24 747327 737844 167357 164123 281975 288725 324969 321385 189860 188061 240712 246883 277912 282891 4769916 5146646 6929204 6673255 1207832 1256265 243060 214409 241371 241541 288904 281398 269796 268869 179331 179589 702719 673380 1537185 1491800 362862 359854 504022 510291 631254 612870 631004 631135 640101 655354 610097 675259 1919834 2010391 1229055 1003126 562398 553720 667154 658537 673492 684044 676099 682385 784261 779846 5230663 5413563 39.75 70.6 2
10:22:54 2024-01-24 746615 738471 167939 163168 283857 288906 324969 323055 189791 188096 240676 246883 278369 282162 4769916 5172723 6912674 6668497 1215422 1261730 243060 218319 242195 240836 290595 282529 269986 269467 179079 180452 698031 672417 1516836 1501891 362826 359165 507747 509931 629434 613001 629139 631135 647696 650585 607372 680227 1926598 2039955 1233481 991593 564375 554539 663810 662266 677367 681077 676136 686273 781905 775351 5163235 5403896 39.85 70.6 2
10:22:55 2024-01-24 741905 738371 167704 163263 283693 288906 324681 321101 189860 187472 241086 246467 279006 279567 4767358 5083705 6858765 6679084 1228983 1261730 242315 218237 241496 241912 289580 286546 270366 268051 179205 179271 717953 664301 1520127 1501681 360677 360540 504736 504666 633044 613224 625394 633615 640101 652737 610529 676182 1919834 2027559 1222416 1003842 566429 553522 666207 664184 672743 682595 681149 684571 775181 782677 5255712 5413563 39.85 70.6 2
10:22:56 2024-01-24 742503 740336 167465 163844 282011 288906 324440 323712 189791 187931 240676 246503 278793 279640 4776723 5126113 6873027 6668639 1221346 1258975 241572 214444 241371 240801 289783 286546 269038 269759 178953 179998 690219 669788 1554628 1497411 359844 359165 503309 508778 633044 613738 631004 635208 643867 656349 612838 675739 1918470 2018260 1212734 1003842 562800 551954 664318 659777 673308 684087 682682 684214 779692 781572 5290108 5408054 39.85 70.6 2
10:22:57 2024-01-24 750289 740172 167002 163908 281778 288906 324969 320673 189860 187472 240676 246503 277104 282998 4776723 5146646 6942241 6669311 1199550 1258975 243434 218023 242123 241786 288465 281433 268813 268869 179079 179555 701410 669738 1558756 1499942 363375 358049 502953 509603 627512 611102 630108 628281 640209 653936 608098 673308 1919834 2016825 1217990 999447 563201 554539 666207 659777 676885 683089 673188 684571 783162 775315 5196740 5413563 39.85 70.6 2
10:22:58 2024-01-24 746516 740181 167614 163691 282952 287176 324806 321101 189364 187800 240676 247229 277912 282798 4770760 5168114 6872990 6650220 1216130 1259905 243639 218283 242087 240767 289783 282729 269986 269250 179079 179271 701218 667627 1519671 1508073 362826 358049 504736 504630 627280 614608 625358 629243 645268 649331 607409 677255 1926367 2036858 1229055 994463 564812 554112 662399 662229 674800 681615 675139 684251 779140 773570 5180099 5408054 39.85 70.6 2
10:22:59 2024-01-24 740259 740834 167727 163316 283300 288463 324969 321030 189825 187472 240676 245779 278758 279603 4767358 5083705 6845275 6688552 1227830 1258975 242315 218283 241577 240870 288352 282529 269986 269629 179331 179023 699679 664301 1554331 1503138 360641 359418 503309 506717 629470 611065 623551 632513 639578 649331 609199 673234 1918470 2021762 1220203 1003842 565620 553130 665734 663206 671108 682076 680143 683070 776278 780948 5246505 5396197 39.75 70.6 2
10:23:00 2024-01-24 744938 738772 167263 163581 281778 288598 323947 323055 189659 188096 239931 245779 278871 279567 4773318 5111691 6912486 6674086 1208635 1258083 242891 218283 240623 240836 288667 282710 269038 268086 178953 179396 690447 673380 1515027 1492586 360749 359707 501887 507629 629398 613304 627319 628798 640065 652451 607372 673639 1918470 2004649 1220203 1000982 562609 555096 665262 656372 672537 683560 673151 683070 784126 775351 5208217 5413563 39.75 70.6 2
10:23:01 2024-01-24 748721 736427 168021 163306 283005 288666 323696 322792 189492 187506 240427 246503 277947 282126 4770797 5170513 6887771 6631126 1217967 1256265 242315 218248 241371 240599 290189 281931 269227 268086 178451 179555 698031 671936 1512513 1501681 360713 358372 504621 507666 627548 616352 627282 629279 645268 650585 603920 681308 1926367 2032230 1224629 988696 562398 555096 659516 657839 673492 676218 673151 686273 781868 775243 5162009 5404010 39.85 70.6 2
10:23:02 2024-01-24 738147 739779 167763 163598 282868 288021 324969 321030 189825 186918 240712 245366 278793 279640 4769916 5093084 6852947 6678979 1236025 1263558 241943 218094 239842 240767 288755 281732 269606 269818 178576 178988 704281 665723 1523346 1503138 360097 359454 504736 506717 632148 612870 625123 632513 640065 649331 611033 675259 1919834 2023037 1224629 997307 564409 552888 662399 661255 669573 676218 677172 682771 774999 779810 5254346 5396160 39.75 70.6 2
10:23:03 2024-01-24 742566 737582 166656 163736 281581 289014 323947 321030 189825 186918 240507 244604 278448 279676 4769916 5097279 6872990 6669311 1216972 1258010 240866 218283 240552 240767 288869 282929 268435 269210 178326 179555 701156 670016 1521583 1493918 361103 358553 504022 507629 632148 612797 630655 632962 640065 653405 610997 674669 1914349 2010344 1178935 1000908 559999 550209 662399 658228 669573 684044 679622 684045 778920 775351 5284455 5411914 39.85 70.6 2
10:23:04 2024-01-24 747332 736286 166771 163697 281680 288906 324404 320023 189590 186884 240232 245709 277034 282998 4774165 5153970 6948981 6668363 1207728 1257905 242652 218141 240178 240801 288395 282529 269002 268391 178576 178954 704477 673380 1530982 1491037 360447 358625 501851 507593 628436 610093 627961 627357 642207 653004 607237 671216 1919834 2004649 1226579 998733 562398 555096 664281 657766 673492 683077 673816 682060 781795 775279 5196955 5423515 39.75 70.6 2
10:23:05 2024-01-24 746431 738767 167322 163568 283304 287032 324897 321030 189160 187472 239488 246260 277455 281890 4774165 5175496 6891902 6649828 1213498 1259868 242315 217952 241336 240363 288772 281262 269606 269943 178576 178954 693525 670016 1530625 1505967 363680 357223 505452 507437 625633 614608 623514 626878 640137 649331 608098 677218 1923079 2032230 1166953 990729 563201 554702 662317 658305 673492 676146 674778 685059 779238 775076 5164044 5414116 39.75 70.6 2
10:23:06 2024-01-24 740815 741075 167434 163420 284664 287544 324933 320473 189458 186884 240436 246088 279154 279495 4770760 5097279 6854600 6688552 1231618 1259868 242024 218176 240214 240801 288430 281931 269227 269214 178576 178424 696602 663900 1519848 1501681 361103 356937 501496 505282 627992 608299 622595 632243 640391 649331 608697 671871 1910562 2016701 1202499 1003842 563201 549782 666344 660245 671547 683077 679175 681014 776851 778520 5276910 5419644 39.85 70.6 2
10:23:07 2024-01-24 750860 740450 166901 163543 281370 288782 324404 320958 189195 186884 239152 246848 277651 279567 4776723 5144384 6925339 6678018 1211292 1259693 243788 218176 239806 240767 288395 281696 268813 270008 178690 178830 701025 672898 1525511 1491037 360079 358049 502561 507629 631217 610093 629102 630916 641298 654389 608962 670704 1918470 2004649 1196260 1000908 559999 552664 664207 656361 669610 681595 674778 681051 783175 779623 5212828 5414116 39.75 70.6 2
10:23:08 2024-01-24 747477 735202 167317 163285 282328 288617 322965 320994 189160 186884 239859 245674 277877 281258 4774165 5146646 6906648 6640503 1210188 1259693 241537 218141 240587 244008 289132 281262 267682 270389 178135 178988 701091 670016 1515384 1501816 361360 356961 504022 504738 626590 614608 627282 628281 644776 650585 608530 677218 1918246 2025636 1194094 987902 559127 552664 658794 656827 673492 676218 674778 687169 781795 773981 5178825 5402535 39.85 70.6 2
10:23:09 2024-01-24 738101 738835 167200 163281 282346 288099 324404 319020 189825 186299 240676 244166 277912 282729 4764786 5102462 6807973 6659261 1234834 1261693 240797 214190 240587 239828 288904 281262 268435 269214 178576 178424 699594 664301 1536340 1512358 359824 357869 504736 506717 627548 614173 623551 631993 643831 649331 608777 677255 1919834 2041424 1183266 991726 562398 549357 658831 660245 672537 676182 678655 683728 773771 776796 5237360 5388436 39.85 70.6 2
10:23:10 2024-01-24 740246 738439 166629 163839 282925 287729 324969 319056 189624 186591 240268 244954 277877 281858 4767358 5054795 6841231 6669274 1223092 1263521 241572 213824 240383 239995 287364 282929 267647 269214 178576 178356 702719 663354 1520100 1501896 360079 358376 500434 505282 627548 607404 625358 632029 638192 649331 607372 671871 1914349 2016701 1185432 1003880 562800 549393 664207 660769 669573 682113 678173 680529 777110 777345 5269117 5411726 39.85 70.6 2
10:23:11 2024-01-24 751625 737990 166932 163381 281091 288401 323911 321832 189326 186884 239859 246848 277069 281858 4774165 5146646 6932569 6682627 1207728 1258939 242280 218176 239638 240599 287757 282131 268435 269783 178576 178954 705258 673380 1521088 1484481 360847 358266 501851 507629 629398 609231 627282 627394 640391 649331 607237 671871 1918470 2004649 1200591 998133 561597 553485 663736 657488 671071 681595 673336 680529 781795 778520 5209103 5420184 39.75 70.6 2
10:23:12 2024-01-24 750557 737205 167470 162933 281971 288401 322929 320745 189160 186918 239691 245468 277684 282492 4774165 5174463 6920925 6649882 1212594 1261693 241537 217948 240587 239828 288904 279608 268435 269818 178076 179237 694907 671936 1537306 1503138 361616 357869 504736 504702 625633 614608 626319 625552 643831 649331 607237 678256 1926371 2029352 1189763 987401 559961 553485 658326 657488 671584 676110 673816 687169 779509 775113 5155674 5414665 39.85 70.6 2
10:23:13 2024-01-24 739988 740446 166971 162764 281546 287787 324116 319763 189195 186591 239895 244236 278400 279279 4774165 5090469 6835950 6678018 1236025 1259905 240797 215662 239434 244351 288904 279644 268435 269214 178326 178903 691986 667150 1539732 1507041 359314 355865 504022 505999 628436 613738 623514 632066 645328 647396 609199 676182 1918470 2028784 1189763 992468 561597 546957 659768 659216 668094 676110 674660 681089 774907 779252 5256198 5409501 39.75 70.6 2
10:23:14 2024-01-24 744627 737913 166581 163285 281126 288906 324292 320887 189195 186591 239895 244166 277947 279640 4773888 5104300 6868097 6678979 1223092 1259868 240561 218176 239638 240029 287857 281262 267682 268051 177826 178988 699407 669537 1534703 1497102 359569 356400 501582 504666 628916 610129 626319 631099 638254 653004 609163 671216 1914349 2008261 1174603 998786 558009 548580 662120 654854 665684 682113 675139 681051 779509 779623 5263718 5408759 39.75 70.6 2
10:23:15 2024-01-24 747182 739930 166897 163281 281073 288906 322786 320769 189160 186884 239859 245331 277069 281221 4774165 5146646 6892369 6649882 1208126 1259868 241537 217799 240338 243937 288623 281262 267647 270008 178076 179113 692758 671936 1522505 1501007 360847 355330 503309 504666 622150 612870 627245 627194 643831 650322 607237 675739 1919834 2021603 1191929 988104 558009 551416 657858 654817 673220 676218 673816 682274 780687 771689 5185289 5403896 39.85 70.6 2
10:23:16 2024-01-24 740562 738099 166927 162790 281223 288029 324296 322252 189791 186007 240436 243961 277684 282525 4780132 5125484 6817299 6650220 1236596 1259868 240059 218401 239842 242087 288869 281262 268435 269214 178326 178424 699594 665922 1529536 1512358 359314 354761 503665 506533 627069 612870 623036 630616 640173 649295 607372 676219 1919834 2038004 1181100 992431 559999 548580 657858 660103 670924 676146 678692 682311 774357 775149 5254285 5404198 39.75 70.6 2
10:23:17 2024-01-24 748721 741613 166357 163538 280188 288129 322929 319916 188898 186557 239895 244954 276898 282998 4776723 5155863 6902481 6649882 1204835 1260798 240831 217799 240623 241002 288797 281931 266825 269214 178076 178424 711898 670016 1532960 1497411 360079 354228 501142 507437 623693 611065 626319 626435 640101 653004 605016 672719 1919834 2019564 1189763 988808 557612 550002 658326 654854 673418 680153 673816 684045 778993 770564 5200471 5411914 39.85 70.6 2
10:23:18 2024-01-24 741210 740563 166892 163168 280965 287104 324933 320014 189549 189865 240472 244201 277000 282561 4769916 5120073 6801252 6659261 1234834 1261730 240059 218023 239806 240859 288028 279608 267647 268835 178326 178390 701156 665249 1555869 1512358 358805 354796 503309 505640 626906 612400 622595 629279 640101 649259 603884 675222 1919834 2039941 1176769 992468 559999 547248 656924 659634 670952 676146 677172 685059 771543 775113 5244853 5404198 39.85 70.6 2
10:23:19 2024-01-24 739465 741044 166361 163770 279996 287400 324969 320467 189515 187874 239895 244919 277104 281258 4774812 5069834 6845275 6674200 1224841 1259868 240762 217799 239099 244008 292609 282261 266042 269214 178326 178390 696469 665249 1537987 1501007 359059 356150 499691 505999 627512 603987 624472 630652 640845 653004 607372 673197 1910562 2008918 1174603 998786 558132 547285 661649 654817 668057 681486 677172 681051 777304 778520 5276888 5396234 39.85 70.6 2
10:23:20 2024-01-24 745491 740417 166484 163316 280188 288463 322929 320023 189320 186850 239188 244201 276842 282998 4776723 5153970 6922323 6659298 1204281 1259905 240831 217610 240623 243937 292609 282275 266825 269214 178076 178749 698031 670016 1531386 1501800 360079 353980 500434 506717 623876 610796 625394 625552 640101 649331 604588 674119 1919834 2021603 1191929 992431 556996 550002 658794 654854 673455 679971 673037 683108 779582 771725 5191947 5411914 39.85 70.6 2
10:23:21 2024-01-24 742186 741751 167008 163133 281201 287580 323696 318057 189653 185715 240356 244748 277034 282561 4776723 5125839 6859921 6650182 1221994 1261730 240831 217763 240623 244008 288168 279680 267647 269024 178326 178390 698031 660584 1560297 1512358 358805 354264 502597 505282 625669 612400 621678 629243 640101 647396 607988 675185 1918470 2039978 1204712 991726 559202 547248 655098 658696 669997 677799 676654 684045 772127 774601 5252229 5404010 39.85 70.6 2
10:23:22 2024-01-24 739369 743181 166396 163652 279731 287104 323947 317132 189515 188005 239895 244236 277069 279567 4773318 5073446 6845275 6678979 1224841 1261421 240595 217763 239638 244008 292609 282131 266563 269024 178326 178390 701091 664301 1527614 1502072 359059 355865 498950 504567 626590 603951 623073 629243 640391 649331 603920 670192 1910562 2007494 1172438 998133 556820 547285 658657 654817 667582 680968 675176 680045 776337 777419 5286361 5400083 39.85 70.6 2
10:23:23 2024-01-24 746197 741487 166651 163619 279761 288427 323456 319091 189029 186652 239523 244748 276842 282798 4783544 5165190 6924793 6668639 1203343 1261766 242280 215005 239877 244008 288232 281732 267326 269024 178076 178390 698031 668104 1556384 1501681 361103 354264 498950 505999 623413 603915 624680 624678 640391 649331 603232 671216 1919834 2018132 1189763 992468 556820 549782 656759 654353 673381 679971 673742 683530 777304 770600 5200471 5408054 39.85 70.6 2
10:23:24 2024-01-24 742190 740172 166651 162760 280337 287104 324404 317097 188920 187610 239895 243922 276811 282362 4776723 5133789 6826624 6654511 1226834 1263558 240393 217763 240214 243595 287155 279608 267647 268760 178076 178390 709026 661938 1526797 1512358 358788 354228 501851 504567 622114 611065 622431 628761 640137 648308 607237 673271 1918140 2038496 1181100 989577 558804 547248 655098 658228 669997 676840 677674 683070 770451 772925 5250420 5405848 39.85 70.6 2
10:23:25 2024-01-24 740424 742134 166353 163484 282058 287104 324440 318057 189195 186197 239691 244166 277656 279603 4780132 5079153 6845275 6669425 1225716 1259905 240577 217799 239063 243937 288630 281732 265971 268835 178076 178109 694907 664774 1552851 1503138 358912 355330 496107 503103 622114 607158 622617 628974 637607 649295 608530 669923 1909204 2010344 1181100 1001029 557612 547248 660708 654555 668057 679971 677190 678558 774451 775149 5292045 5403935 39.85 70.6 2
10:23:26 2024-01-24 751091 740181 166500 163478 279792 287216 322702 319091 188601 186455 239611 245331 276273 281258 4776723 5141133 6932253 6663883 1204281 1256265 242315 214223 239134 244008 288232 281299 267200 268458 178242 178232 705063 669059 1538136 1501007 361103 355103 496107 504567 623876 607158 622632 621628 638582 649331 601881 671392 1919834 2019292 1187597 994587 557612 550392 656759 654036 672427 676110 671749 680604 775035 770600 5200471 5415200 39.85 70.6 2
10:23:27 2024-01-24 744835 738877 166656 162917 280947 286879 324933 317132 188898 187610 239443 244954 277034 282034 4779268 5128525 6855461 6663883 1218445 1261730 241537 214009 240214 240690 292627 279608 266825 267445 178576 177968 698031 663425 1523555 1512358 359059 353661 501582 503103 623876 610129 621732 626914 642024 646905 607200 673234 1918470 2041424 1176769 992468 558406 546403 655098 654555 669008 676840 677674 682471 770451 772495 5255184 5412026 39.75 70.6 2
10:23:28 2024-01-24 739822 740446 166396 163297 279246 287985 322642 318057 189160 189936 239753 243417 277069 279567 4776447 5075650 6863651 6668639 1224841 1261693 240762 217763 239579 243630 288716 281931 265971 268458 178076 178109 696469 664301 1537718 1497374 358550 354264 499450 505999 626626 603987 623551 628281 638545 649331 605114 670915 1908920 2007494 1181100 998823 556029 546825 658657 652184 664198 678759 671749 676889 776718 775186 5229523 5415523 39.75 70.6 2
10:23:29 2024-01-24 747473 737985 166392 163454 281927 287985 322404 319537 188601 186299 239611 244468 277034 281890 4776723 5148595 6892644 6654511 1204872 1259905 240831 217422 240214 240184 288833 281299 266007 268458 177577 178356 705852 670016 1526735 1500724 359569 353166 499728 505728 622553 609231 623551 626452 639164 649042 603696 671216 1919834 2017274 1164038 989577 556820 548836 655098 653109 669960 676074 671787 680977 777304 766229 5195350 5411914 39.75 70.6 2
10:23:30 2024-01-24 742264 739931 166436 162790 281299 287601 322929 317132 189825 189865 239931 243857 276229 281927 4776723 5123284 6817299 6664690 1231320 1263558 244246 217799 239470 240353 287155 279572 266825 268269 178076 178390 698031 662476 1535657 1510213 358043 354228 501887 504567 622114 611065 623060 629279 640065 646869 603618 673234 1919834 2039978 1189221 993880 559202 546439 655098 654093 665830 677049 677674 682434 773808 772925 5254180 5402549 39.85 70.6 2
10:23:31 2024-01-24 739822 744639 165902 163320 281525 286853 323647 318057 189195 190203 239152 243652 277455 279603 4776723 5075650 6854600 6673255 1222219 1263558 240393 217422 239063 243595 287107 281299 266007 267704 178076 177828 699594 662410 1524290 1499544 358550 354264 496071 503140 625475 605440 621238 627430 638582 649331 606979 672057 1910562 2007494 1200286 997307 556424 545631 656759 654036 663878 676110 676707 678892 774870 775186 5288258 5417426 39.85 70.6 2
10:23:32 2024-01-24 748712 740172 166280 163059 281927 287997 322404 319020 188601 188137 239117 244468 278325 282798 4786901 5165190 6957180 6682627 1213686 1261730 241572 217422 238359 244008 288630 279608 266825 268458 178076 178267 705258 673380 1505257 1491985 360079 355865 498950 504567 623876 606523 622154 623794 636670 648801 601881 669649 1917107 2007494 1219960 995295 557735 550392 658657 654036 669209 676038 669491 679067 774870 771761 5200471 5424060 39.85 70.6 2
10:23:33 2024-01-24 746763 740965 166664 162794 282725 285209 323420 318538 188636 186591 238782 245429 279109 279676 4776723 5179476 6891902 6669311 1220648 1263558 241908 217422 239134 240353 288512 279283 267682 266812 178076 178109 708969 666199 1504259 1509942 360079 353697 500434 502711 622112 609268 620919 623794 640391 641708 601917 670579 1923632 2032230 1198426 988104 559999 549613 655098 656554 669683 674378 673261 680940 769686 766265 5232552 5414628 39.85 70.6 2
10:23:34 2024-01-24 741298 738553 166431 162790 280223 285976 323683 317097 189160 185749 239152 244201 278333 279495 4779268 5074326 6845275 6678866 1223966 1263286 240393 217457 239099 243595 287292 279680 267384 267669 178201 178109 701156 663827 1529605 1501681 358805 354299 496035 502748 622114 604791 623060 627394 637643 649295 607237 669923 1910562 2008070 1181100 998133 556820 545631 656759 653109 663841 676363 675741 676926 774408 775186 5297718 5416312 39.75 70.6 2
10:23:35 2024-01-24 750557 740970 165858 162794 279375 286853 322822 318797 188567 186299 238949 244236 278913 282306 4782677 5155918 6947854 6677862 1211188 1259670 240866 217727 238324 244008 288268 279608 266602 267704 178076 178267 698031 672898 1529046 1493918 360079 355366 498562 504567 623876 605440 623060 623794 636184 648345 601455 667983 1917107 2004649 1213599 995295 556820 550392 658657 654036 668735 676363 667751 677613 775149 770636 5207943 5424060 39.85 70.6 2
10:23:36 2024-01-24 747002 740970 166431 162755 280315 285102 323624 318726 188533 186557 238746 244713 278716 280931 4783544 5175496 6902221 6650182 1219604 1263249 241705 214223 239028 240353 288716 279500 268549 266776 178076 177794 701218 667627 1535217 1512358 360079 353945 500434 502674 622112 603951 619379 623794 639938 644849 601419 671871 1922293 2032230 1196260 987401 559999 550122 655098 656481 669683 671297 671749 680627 770231 771511 5229523 5414628 39.75 70.6 2
10:23:37 2024-01-24 745118 743181 166785 162730 281042 285067 323360 317986 188960 185715 239081 243961 277418 278814 4780132 5098243 6848415 6688439 1226593 1262625 240359 214223 238658 240353 287288 279644 265936 267597 178451 177794 699102 663827 1516557 1501681 358550 354228 495963 501609 625684 605440 623060 625515 635699 647360 606806 667946 1910562 2010344 1178935 1001666 556820 545776 656650 654500 663805 676327 673298 677312 773661 773836 5295834 5414628 39.85 70.6 2
10:23:38 2024-01-24 753156 740186 165858 162790 279375 286629 322607 320241 188533 186299 238711 244569 276778 281113 4783544 5141133 6944030 6678018 1208126 1259286 241874 214223 237622 244144 287580 279572 266007 268194 177951 178075 698031 672417 1504029 1493918 360830 355010 496035 504210 622993 605440 623028 623316 635699 647360 599557 667946 1917107 2008918 1187597 994587 556820 550392 658657 653109 668735 676254 669474 678582 774796 772307 5200280 5424060 39.85 70.6 2
10:23:39 2024-01-24 748609 740975 166322 162755 280823 285410 323624 320467 188533 186523 238412 244919 277052 281221 4792922 5163250 6858252 6668639 1220761 1263558 241537 214223 238861 240353 287985 279536 267200 266456 178076 177794 701218 665329 1524927 1512358 359384 354844 500044 501182 622076 607404 618062 625293 641298 643062 604877 671179 1917107 2036559 1183266 987401 559202 545595 654523 655481 668735 672278 672270 680940 769141 772095 5238996 5414628 39.85 70.6 2
10:23:40 2024-01-24 742445 742933 166331 162764 279862 285352 323911 320014 188754 185715 239081 243756 277034 279531 4783544 5080079 6855461 6687397 1228946 1262625 240393 214223 238693 240690 287059 279536 266790 266776 178171 177637 695063 664301 1525998 1501681 358043 354783 495963 500828 623876 604873 618062 624348 631123 644944 605444 665976 1910562 2013572 1178935 1000243 558406 545558 658657 653595 664743 676254 672270 675643 770231 774288 5288258 5424060 39.85 70.6 2
10:23:41 2024-01-24 752173 740705 166210 162730 279340 285869 321951 320467 188327 186102 238341 245674 276195 279049 4786089 5157142 6948981 6682627 1211292 1259693 240762 214384 237551 241207 287782 279536 265971 267633 177577 178041 698031 673380 1515984 1491037 358043 354796 496071 505999 625684 606298 624005 625564 635916 647324 603085 666960 1914349 2001124 1191929 998133 556029 548836 658154 652184 664309 674280 668048 675643 778768 774713 5230485 5424060 39.85 70.6 2
10:23:42 2024-01-24 755531 740819 166862 162098 281174 286190 321915 319774 188567 186557 238306 244166 276614 279567 4792922 5193221 6919878 6650182 1217828 1259868 240797 214223 238324 240353 288919 277787 266825 267633 177577 178220 694907 671936 1528923 1503822 359314 353166 501582 504567 622112 609195 620775 622911 638450 643939 600109 670877 1919834 2027522 1196260 988808 558406 549613 655098 654500 667753 671124 668048 677186 771943 770382 5174744 5410253 39.85 70.6 2
10:23:43 2024-01-24 744467 738366 166331 162582 280855 285316 321629 320467 188754 185715 238914 244132 277225 278173 4789504 5104002 6868991 6688439 1230739 1262625 240762 214223 238780 243937 287288 279106 267235 266812 178076 177828 717953 663900 1555170 1501681 358043 354193 495999 501218 624424 604798 619893 621961 631159 647095 605481 665976 1910562 2010953 1178935 1001740 556820 544788 658154 654036 665286 676254 672784 675190 771943 774837 5297439 5424060 39.85 70.6 2
10:23:44 2024-01-24 753068 740536 166182 162721 279375 286853 321951 320467 188623 188137 238711 244884 275393 279567 4789504 5157637 6938529 6696776 1215989 1259831 240762 214223 237587 240353 287782 279536 265971 267633 177826 178232 709026 673653 1526393 1491800 358043 355045 498914 506805 626572 606298 622595 625564 634766 649387 603122 666960 1914349 2001124 1183266 998133 555240 548447 658191 650266 664309 673770 668011 673202 778215 774288 5231501 5424060 39.85 70.6 2
10:23:45 2024-01-24 751618 737209 166454 162578 279340 287104 320941 318538 188623 188137 238341 243926 276807 279567 4795454 5161520 6915994 6663883 1210038 1259868 240393 214223 239063 239325 288630 279572 265156 268233 177577 178109 691782 672898 1521101 1498879 358550 354343 498950 503487 622112 607404 624391 623794 640391 647360 601881 671216 1919834 2021566 1187597 985021 554845 547212 651357 650266 664780 671297 668048 680157 777110 770382 5170460 5405195 39.85 70.6 2
10:23:46 2024-01-24 739294 740268 166449 162465 279722 285352 321403 317097 189073 185648 238878 241857 277010 279531 4789504 5111841 6817299 6668639 1233954 1263558 241060 214223 238288 239441 288572 278678 265971 267410 177577 177828 709026 662410 1540238 1512358 357536 354593 500434 500828 622723 603951 619930 626452 640391 641672 604723 669243 1915746 2035114 1163775 990729 556820 540851 652317 653109 664309 667024 672270 679189 768956 772095 5257942 5414628 39.85 70.6 2
10:23:47 2024-01-24 740172 744128 165658 163251 278597 286190 322929 316583 189183 187563 239346 243178 277034 279531 4791603 5082883 6897303 6678018 1226593 1261693 244282 214223 237622 240353 287692 279500 264344 268269 177577 177794 691782 667150 1541619 1496272 357030 353697 496035 504210 625241 606298 623503 621961 634766 648308 605481 669172 1910562 2004649 1174603 998133 554573 543947 654760 650302 662427 675266 671624 673202 774013 772743 5255992 5424060 39.75 70.6 2
10:23:48 2024-01-24 749108 739735 166040 163000 278492 287104 320941 318057 188402 188137 238666 243722 276807 282126 4788705 5165190 6925339 6649882 1207728 1261693 240059 214073 239063 239238 287176 278782 264344 267633 177293 177794 691782 670016 1541477 1500735 358043 353843 496035 504210 619807 607404 622617 623794 638545 646869 601844 672149 1917107 2019564 1185432 985996 553665 546403 651357 649346 665793 672278 667573 679189 774560 768167 5172754 5416312 39.75 70.6 2
10:23:49 2024-01-24 739572 740268 166454 162354 279726 285989 320976 317097 188567 187346 239010 242601 276195 279603 4788665 5120073 6817299 6673255 1233075 1263286 244346 214073 238658 239238 288635 278678 266154 267410 177577 177828 698031 662410 1530736 1512358 357030 354593 500434 502711 623876 608299 620812 621961 639938 641708 606170 669243 1914386 2032230 1183266 990984 556820 540851 653242 653109 663367 672072 672270 678187 770304 773739 5271080 5424060 39.85 70.6 2
10:23:50 2024-01-24 741899 742998 166071 163000 278034 287082 320976 316840 188567 187610 238904 243073 277000 279495 4788665 5082883 6876712 6682627 1226783 1266251 239657 214223 237551 239644 287899 279500 264062 267669 177826 177794 704265 666199 1538524 1501681 357536 353166 495229 500437 623876 604583 620576 626452 631195 645469 605444 666960 1913281 2008918 1176769 998133 553665 544302 655098 651260 662897 675266 670768 677091 770524 772642 5315042 5417707 39.75 70.6 2
10:23:51 2024-01-24 750584 741946 165732 163171 279946 286400 320976 317132 188271 185715 238869 244172 276160 281221 4787712 5155918 6952172 6678018 1209250 1263558 240866 213923 237551 240353 286974 279106 265156 266812 177577 177671 697446 671936 1497139 1498166 359569 353166 495229 503067 620245 603938 621458 620163 631159 645469 594906 665976 1917107 2012416 1185432 992431 555240 547767 655098 651260 667244 674280 666041 675568 770595 767008 5207943 5425731 39.85 70.6 2
10:23:52 2024-01-24 746693 740824 166182 162622 281521 284845 322929 318746 187976 185715 238833 244534 276575 279567 4773645 5126309 6836757 6689235 1226871 1263558 244382 213923 238658 239441 288391 278642 265563 267147 177577 177671 709026 662410 1542595 1512358 356761 353843 499691 501573 622112 603951 619403 625564 638582 641672 604877 671871 1918470 2035114 1182582 991021 556820 540851 652317 652646 663367 671124 671317 678224 769979 766409 5267303 5416312 39.85 70.6 2
10:23:53 2024-01-24 740320 740865 165658 163109 279946 286830 321653 316105 188863 189670 238904 243139 277559 279495 4786089 5082883 6873712 6677741 1225716 1262625 239991 214073 237551 239441 287288 279536 264309 266862 177293 177269 705852 664301 1520284 1500612 356738 353166 495229 501609 623876 604873 621290 621961 634802 646905 605481 667946 1908249 2007494 1191434 997423 553628 540851 654826 649346 662427 674316 671899 673202 770364 770781 5290108 5425731 39.85 70.6 2
10:23:54 2024-01-24 750149 741914 165534 162883 281045 286629 320905 317132 188402 185715 237675 243513 276956 282126 4786089 5172690 6948422 6678018 1207728 1262625 240866 213923 237184 240184 286333 278678 265121 266902 177453 177794 698031 671936 1505849 1493918 359713 353166 495963 502711 620282 603080 619930 620127 631087 644490 594906 664051 1913700 2006648 1185432 993880 555240 548836 656759 651260 665793 674280 665568 673202 770364 765689 5200695 5425731 39.85 70.6 2
10:23:55 2024-01-24 746693 741910 166075 162592 281525 284702 322929 317097 188271 185715 237675 243922 278289 281221 4788620 5179305 6891902 6669311 1221346 1263558 243102 214223 237622 239476 287292 278678 265971 265550 177826 176956 702756 666161 1509516 1511285 358805 353843 496071 499342 618458 606728 615727 622971 637607 640317 599649 669923 1919834 2032230 1191929 985996 558406 546403 651393 652673 665830 669847 670942 677223 765576 765689 5252053 5420184 39.85 70.6 2
10:23:56 2024-01-24 742348 743177 166449 162592 281530 285347 322404 317097 188237 189865 238341 243513 277507 279102 4779268 5102462 6845275 6698144 1228983 1260798 239858 213923 237587 239679 285459 279106 265563 265958 177258 177235 701156 663827 1521450 1503138 357536 354735 495193 499695 622112 603301 617112 624678 631051 641708 603232 663506 1907848 2010953 1178935 1000243 556424 540851 655722 652838 663367 672349 669344 672173 769434 766337 5299622 5425731 39.85 70.6 2
10:23:57 2024-01-24 753045 739516 165688 162348 279946 286163 320976 319001 188237 187346 237640 243957 278325 280809 4795454 5170607 6942241 6687397 1213649 1259905 240393 214073 236817 240184 286974 278446 264379 266776 177577 177671 708034 672898 1516237 1484440 357030 355812 495999 504567 623876 604443 621732 622911 631123 644490 600073 664014 1913027 1998287 1187597 995295 553665 547248 654760 648122 662427 671333 664115 670672 772884 766337 5230332 5433493 39.85 70.6 2
10:23:58 2024-01-24 751736 737318 166493 162073 280723 287055 320680 318021 187387 186007 237604 243382 278325 279049 4783544 5209254 6910553 6659261 1218734 1259868 240359 213974 237551 238903 287985 276935 265785 266812 177009 177858 702678 671936 1513152 1501793 357789 354343 500434 503853 620318 603951 619893 620127 638582 640317 598308 669923 1917107 2027345 1191929 985996 556820 547248 652779 652202 665793 667349 666078 675190 767149 765851 5206527 5425731 39.85 70.6 2
10:23:59 2024-01-24 742353 738366 166454 162471 280153 284303 322521 316548 188271 189732 237640 242670 278325 278529 4780132 5102462 6854600 6698001 1228983 1259905 239824 213623 237385 239644 285552 278446 265156 265178 177328 176677 691986 663425 1525998 1502072 357030 354343 496586 501218 623435 603728 620849 625121 631159 645469 604877 666013 1907848 2004649 1191434 996713 552770 540815 654169 648391 660515 672349 669988 672210 766224 766409 5266473 5425441 39.85 70.6 2
10:24:00 2024-01-24 747256 740865 165688 162622 279941 286786 320537 318057 187942 189936 237640 243212 276294 280968 4795454 5170650 6907481 6659132 1210343 1261730 240025 213923 238410 238164 287176 278446 264309 267222 177045 177671 689633 670016 1509967 1499544 357536 351853 496035 503140 618850 606728 621732 621957 637607 645241 601558 670437 1914386 2016701 1183266 984595 552378 544788 649975 647438 665793 671124 664152 677223 771757 764038 5183090 5425731 39.85 70.6 2
10:24:01 2024-01-24 740028 740341 165693 162103 279946 285138 320834 318405 188237 189661 238377 241891 276229 279351 4786089 5125357 6817299 6673255 1231320 1263558 241060 214223 237587 238359 287292 277787 265156 266776 177453 177269 707439 662135 1527748 1512358 355697 351853 498950 502483 623435 603915 617623 625564 636670 640317 607400 668020 1912990 2017274 1181100 991058 556029 540815 653242 652184 660515 667349 669988 673202 766102 766409 5271080 5418974 39.85 70.6 2
10:24:02 2024-01-24 743602 738371 165688 162505 279946 286961 319828 319110 188825 189830 238377 241891 276807 279102 4802301 5101883 6892719 6683650 1219567 1259905 243968 214223 237184 239273 287288 277823 265156 267633 176479 178109 705852 670016 1521130 1497523 355985 354844 496035 503103 623876 605011 621732 625121 631123 645469 605518 665939 1910562 2004649 1178935 998823 551986 540851 654634 647402 660515 673792 668048 671221 770668 766409 5238782 5428448 39.85 70.6 2
10:24:03 2024-01-24 747256 741681 165754 162505 279937 286047 319828 316956 188396 189936 237640 243247 275427 281258 4795454 5172341 6912411 6668639 1206035 1263558 239824 213323 238324 238903 286047 279106 263904 266029 177009 177269 713390 668104 1518130 1499544 357030 351853 495569 503496 619523 606298 621732 621957 637643 645469 599594 670915 1917107 2017274 1183266 983195 552807 545209 649515 647438 663838 671124 665568 677223 770632 761818 5178027 5422856 39.85 70.6 2
10:24:04 2024-01-24 739941 740892 165762 162107 279946 285231 320798 318885 188265 189865 237640 241185 275501 279531 4792922 5111654 6826624 6668497 1232752 1263558 240384 213623 237551 238199 287176 277536 264379 265958 177009 178550 696469 662410 1527219 1512086 356021 351853 496071 495796 619369 606887 616201 623794 637643 640317 601917 669625 1914386 2032230 1191434 988838 555406 540779 650435 651260 662427 667349 669728 676224 764910 766265 5252053 5424563 39.85 70.6 2
10:24:05 2024-01-24 741482 741988 165157 163178 279946 285174 321772 318210 188430 189794 238607 242670 276229 279298 4798979 5082496 6863209 6713251 1223092 1261730 244346 213923 236853 238903 287176 278678 263500 266812 177045 177302 701091 668104 1526876 1500724 355985 352108 495301 502748 622993 604583 620849 625121 631159 645505 603696 665976 1909204 2003229 1178935 998133 551986 540851 654169 646944 660048 672313 668085 671184 772243 766373 5263718 5428448 39.85 70.6 2
10:24:06 2024-01-24 748923 740058 165723 162475 279951 286047 320537 316991 188299 185614 237604 242705 276195 281258 4798876 5176372 6912411 6663883 1205171 1263286 244282 213437 237622 238199 286333 278714 264895 266029 177045 177269 714977 668104 1517895 1502072 357030 351853 495569 502748 617549 605440 621290 621077 636707 644980 599557 670915 1919561 2017274 1181100 984595 552807 546170 649515 647438 661896 671124 664152 678915 770632 764074 5181739 5424284 39.75 70.6 2
10:24:07 2024-01-24 741445 743076 165762 162447 279946 285263 320834 316991 188134 185614 237640 241150 276299 279567 4802301 5111616 6838982 6691999 1241903 1267151 244110 217457 236416 238234 287782 276971 264971 265772 177045 177235 698031 666199 1536320 1504894 355409 354343 498986 500828 622993 603879 617864 625121 636670 640317 603659 668020 1917107 2020171 1181100 989614 556029 542687 651393 651260 659581 667313 669988 673569 766065 766409 5267505 5428485 39.85 70.6 2
10:24:08 2024-01-24 744665 740563 165728 162191 279946 286740 319792 318144 188134 187215 237640 242358 276229 279066 4792960 5095054 6868097 6677862 1223966 1263169 244282 214073 236817 238903 286772 279106 263097 266029 177453 177269 702678 664301 1523127 1501007 355985 353843 495569 502748 622993 604583 620363 623794 631123 644980 602806 664051 1908884 2003229 1172438 998133 551168 540815 654169 646451 660048 670354 667062 670708 770632 766409 5229883 5430141 39.85 70.6 2
[truncated: 164,994 more chars]
