# Supplementary material for: Methods for Estimating the Detection and Quantification Limits of Key Substances in Beer Maturation with Electronic Noses
Source: Sensors (Basel). 2024 May 30;24(11):3520. doi: 10.3390/s24113520 (PMC11175341; doi:10.3390/s24113520)
Supplement: Supplementary file 1 [file sensors-24-03520-s001.zip › Data/Acetaldehyde/raw data/Day 2/500ppm6.txt]

Time Date R01 R02 R03 R04 R05 R06 R07 R08 R09 R10 R11 R12 R13 R14 R15 R16 R17 R18 R19 R20 R21 R22 R23 R24 R25 R26 R27 R28 R29 R30 R31 R32 R33 R34 R35 R36 R37 R38 R39 R40 R41 R42 R43 R44 R45 R46 R47 R48 R49 R50 R51 R52 R53 R54 R55 R56 R57 R58 R59 R60 R61 R62 T01 H01 Phase
10:30:00 2024-01-24 706322 698237 216283 218129 351762 359640 382004 378356 237758 233570 291733 295320 330876 336212 4474737 4790419 6846910 6617023 1188863 1239413 322714 281671 299038 300908 347599 340506 333807 335754 226709 230657 736038 701209 1601719 1525904 472137 468742 684062 691835 871370 848601 899369 906510 951778 965967 922199 1026124 2211833 2326432 1332203 1161022 761784 742316 906607 907812 949416 956172 982157 998152 1122039 1117248 5261563 5403898 39.85 70.4 1
10:30:01 2024-01-24 708279 697969 216771 213375 352051 360219 381734 378658 237758 233570 291236 295971 333436 335247 4477616 4784442 6835950 6612179 1193977 1235898 321774 283344 300193 300908 347372 337681 333572 336466 226675 231016 730419 699831 1575520 1525904 471722 468742 684062 691835 873880 848601 893587 907649 953200 966650 922365 1026161 2210422 2322428 1330320 1159335 761784 741791 907251 910462 949416 955496 981733 998152 1122329 1115093 5272880 5422928 39.85 70.4 1
10:30:02 2024-01-24 709289 698273 216771 217980 351726 359712 381750 378068 238011 234444 292127 296075 333039 333397 4477616 4791829 6848051 6612179 1193977 1235898 321772 281742 299224 301401 347563 337717 333337 335573 226675 230657 731869 699712 1583913 1525904 471537 468778 684062 691835 873880 848601 898087 907537 951778 965967 922402 1026161 2210422 2326432 1307819 1161022 762873 742989 907251 909053 950090 956172 981733 998189 1122076 1117248 5272880 5422928 39.85 70.4 1
10:30:03 2024-01-24 708784 698010 216748 215477 351762 360474 382165 378212 237617 234187 291830 297178 333508 335319 4480227 4794705 6835950 6612104 1188863 1235898 321061 281742 299642 300943 347372 337918 333572 335754 226516 230692 727519 700314 1611996 1525904 471722 468778 684062 691835 873880 848601 894222 906510 951105 966650 922365 1026124 2210422 2322502 1305971 1159335 761906 738175 906989 909780 950090 956172 981733 998189 1122329 1118039 5269154 5430206 39.85 70.4 1
10:30:04 2024-01-24 709289 700701 217241 213672 351578 360328 381589 378853 237582 233954 292000 295286 330841 336486 4474737 4784172 6854600 6617023 1187165 1235898 322750 281671 299708 301154 347599 338227 333572 335754 227379 230692 745222 701709 1592319 1521578 470497 468814 684135 691835 872642 848000 898087 906510 948345 965284 922365 1028394 2210262 2328082 1345992 1161848 762328 742915 908541 906490 950090 956172 982433 1001038 1118827 1118831 5271080 5419344 39.85 70.4 1
10:30:05 2024-01-24 707250 698892 217155 215633 351902 360582 381553 378961 238164 233570 291939 295320 333707 336195 4477032 4798652 6845275 6621746 1186279 1235898 320704 281742 301170 301436 348420 337954 333807 335754 227379 231016 732270 701209 1598973 1521578 470718 468778 684098 691835 873261 848601 900017 906510 951068 966650 922402 1026198 2210262 2329243 1324670 1161848 761784 742915 907896 908795 950090 956848 982433 1001038 1122076 1118685 5282582 5425731 39.85 70.4 1
10:30:06 2024-01-24 708279 701198 217120 215633 351686 360255 381734 378961 237844 234082 292241 297603 330911 336486 4477032 4812500 6835950 6621925 1188863 1235898 322427 281742 300958 301401 347599 337208 333807 335754 227414 231016 735212 701709 1577980 1521578 471463 468814 684098 693802 873261 848601 899369 907537 951068 965967 922439 1028394 2213405 2328082 1307819 1161848 762328 742915 909005 907812 950090 956848 983985 1003840 1123963 1120418 5263718 5424060 39.85 70.4 1
10:30:07 2024-01-24 706322 699517 216775 213706 352046 360510 382274 378925 237997 233604 291975 297315 333508 337035 4474046 4785946 6845275 6607389 1187165 1235898 322525 281742 300958 301859 348104 338227 333807 334053 227414 231178 734172 701820 1578623 1521578 472057 468850 686110 693802 873880 848601 896128 906527 951105 966650 922402 1029127 2213405 2328435 1330320 1162675 761784 741986 908931 907848 951632 959412 987982 1003898 1121843 1118795 5222816 5411688 39.85 70.4 1
10:30:08 2024-01-24 710487 700171 217667 213375 352019 360799 383356 381214 236743 234291 292182 296242 330946 336486 4477032 4803565 6854600 6607651 1177857 1235898 320477 281931 300610 299576 348439 339286 333337 334053 227414 230299 728275 705726 1594291 1521578 474749 468886 686110 695921 875120 845561 899139 912512 952489 961130 926377 1032217 2219508 2315560 1309668 1156665 757241 744240 914790 911643 946231 959558 988538 1000889 1118349 1115521 5197953 5430671 39.85 70.4 1
10:30:09 2024-01-24 710487 700162 218350 217729 351871 360835 382814 378997 236415 235050 292145 295962 331871 335464 4470652 4809417 6854600 6612480 1179533 1235898 320054 281742 300785 299576 348660 339012 333337 334053 227220 229941 735765 706735 1579767 1521578 475425 471575 686110 695921 875741 843766 894180 913016 952489 963921 925062 1029423 2219508 2318164 1309668 1158856 758326 742732 914377 910092 946231 959558 989470 1000889 1115553 1114878 5192937 5427503 39.85 70.4 1
10:30:10 2024-01-24 710487 699937 217597 214123 354038 360907 382814 379033 237024 235413 291321 297077 331871 333541 4470855 4818595 6817299 6584231 1187165 1235898 320254 281742 300417 299505 350831 340024 332868 335600 227220 229976 732906 700816 1566319 1530797 475425 466987 685588 694372 873261 847398 899535 912512 948381 955615 925720 1035486 2225941 2319123 1422907 1153902 755295 742732 915444 908795 944887 961085 992435 1002504 1113939 1114392 5188554 5411726 39.85 70.4 1
10:30:11 2024-01-24 706769 700167 217593 217765 352337 360871 382274 378997 237182 234618 291161 296285 330946 333541 4473841 4826916 6817299 6588907 1187190 1235898 320800 282567 301170 299646 350243 338227 332868 334591 227220 230657 738624 701209 1593235 1530797 475425 466987 685588 694863 873261 847398 903867 913159 949723 962933 927624 1037981 2226034 2317103 1418995 1155550 755078 742732 913256 908795 943582 955714 994468 1002467 1116044 1110871 5188554 5422928 39.85 70.4 1
10:30:12 2024-01-24 706769 694304 217294 217415 352271 360799 382274 378997 237059 234653 291079 295901 330946 333505 4470652 4831382 6817299 6584268 1188074 1239413 320513 281777 301170 299646 350831 338263 332868 334591 226709 229976 743469 700816 1574602 1530797 475388 467387 685103 694900 873261 846798 901641 914038 952745 961607 926303 1035374 2226034 2315224 1417039 1153376 755078 742915 914377 910092 944924 961121 993648 1000825 1119485 1110871 5194243 5422928 39.75 70.4 1
10:30:13 2024-01-24 707272 699567 217632 217679 353325 360799 382274 379069 237418 234291 291079 296285 330911 333505 4470652 4833779 6826624 6588907 1185470 1235898 320800 282567 301810 300487 350772 338227 333337 334591 226709 230692 732906 701709 1576000 1530797 475425 466987 685624 695666 874568 848417 903379 912081 952143 962288 926229 1038170 2226217 2313214 1407402 1153376 755719 740376 913219 906288 944253 960976 992435 1002504 1116044 1110871 5170612 5396197 39.85 70.4 1
10:30:14 2024-01-24 702762 694313 217637 217907 352267 359676 382274 379069 237059 234291 291284 298084 330619 335501 4461300 4843038 6826624 6588907 1190604 1235898 320740 281777 300879 300943 350266 339302 333807 334591 226675 230692 730048 703212 1570162 1530797 474749 469210 688632 696730 872121 847325 902926 912732 950117 961607 926134 1039999 2222659 2327790 1317064 1153376 755832 745024 913727 906473 947398 961193 993885 1000151 1115252 1110871 5197441 5404198 39.85 70.4 1
10:30:15 2024-01-24 703261 700089 217667 217863 352267 359423 382274 381214 237182 234688 292259 297526 330380 336998 4467667 4849927 6835950 6588907 1193170 1238533 321810 281742 305285 300908 349187 339062 333843 334556 226709 230692 739119 704339 1569099 1534607 475227 468877 688019 695777 872084 847251 904894 913052 948272 963921 928178 1041738 2225826 2334422 1295201 1154982 757989 747141 913256 906853 947398 962551 993885 1001573 1116044 1110871 5182855 5417426 39.85 70.4 1
10:30:16 2024-01-24 704261 694277 217632 218106 352333 360763 382814 379069 237059 234326 291407 298049 330911 335501 4477032 4845408 6835950 6588874 1189769 1239413 321808 282567 301597 300487 350831 337208 333807 337621 228875 230409 737669 703330 1609180 1535150 475652 469210 686676 695777 873983 848601 904708 911865 954137 961094 927483 1039999 2226217 2320527 1341878 1153376 757241 746081 911924 907812 946727 961157 992473 1001611 1117207 1112479 5188554 5422928 39.85 70.4 1
10:30:17 2024-01-24 706769 698046 217667 217459 353321 360871 382814 379069 237831 235015 291170 296319 331639 333541 4470855 4826916 6817299 6584231 1187165 1235898 321097 281777 300915 302074 351339 341436 333085 337657 227309 230354 732906 700838 1582813 1533515 476103 468706 686110 695921 874500 848379 900815 915106 951815 961166 927510 1037739 2225826 2318238 1417039 1155019 754542 742915 913256 910462 944680 955714 989545 1001573 1119485 1114878 5188554 5422928 39.85 70.4 1
10:30:18 2024-01-24 710487 698305 218158 217720 353789 360907 380901 379033 237059 235777 292039 295355 331906 333577 4470652 4812837 6836357 6584209 1182165 1240710 320811 282985 302550 302220 349630 339931 333500 337273 227309 230318 728275 704339 1573475 1528627 476781 468850 688143 699032 876363 846197 903867 914280 953912 961166 927036 1032468 2222664 2315596 1334086 1156665 757989 742915 913256 910499 944680 955678 988962 1003036 1118863 1115129 5202579 5422928 39.85 70.4 1
10:30:19 2024-01-24 710487 694079 218158 217419 354042 360907 383356 379033 237024 235413 291733 297077 332173 333577 4473841 4818683 6841231 6593166 1189607 1239376 320883 282893 301768 300381 351483 341231 333229 337419 227379 230460 732906 700838 1569788 1533515 475655 467351 686110 695921 874568 848601 899535 913159 951105 955723 926377 1038479 2224244 2314177 1422907 1153376 755953 741461 915203 910499 944643 955714 991785 1001611 1119634 1114878 5186834 5422928 39.85 70.4 1
10:30:21 2024-01-24 710487 694340 217667 217720 353825 360907 383085 379069 237024 235777 291733 296008 331639 335464 4467667 4815260 6801578 6593663 1188863 1235824 320655 282946 301517 300310 351609 338227 333337 337144 227414 230409 731477 701317 1593835 1530797 476103 470543 687568 696377 873880 848601 903341 913159 951105 955651 927036 1038479 2224337 2314602 1428776 1153376 755078 743969 915853 907775 945596 961157 992162 1006238 1117133 1112406 5182855 5407754 39.85 70.4 1
10:30:22 2024-01-24 706769 694002 217637 217729 352262 360835 382814 378997 237831 234980 291006 296250 331604 333505 4470855 4822109 6828514 6584230 1187089 1239827 320954 282730 300879 299611 350795 341436 333519 334556 227379 230657 734336 701820 1625874 1530797 475618 468376 687082 696907 875120 848000 899535 913159 951778 962524 927695 1037702 2225826 2313102 1415083 1155842 755079 743969 917155 910462 945596 961121 992398 1001573 1119485 1114053 5182855 5407866 39.85 70.4 1
10:30:23 2024-01-24 708364 698241 217667 217765 355359 360907 383356 378997 237723 235050 291801 296905 331906 333505 4465398 4839858 6837906 6584230 1189732 1235898 321938 282949 302880 301365 351537 338227 333807 335565 227379 231198 734336 703212 1595572 1530797 475087 467315 687568 695777 873880 848601 903303 913159 952415 961094 927483 1041484 2225826 2322174 1356931 1155019 757241 747141 913219 907812 947398 963912 994318 1003036 1117133 1112442 5182855 5417426 39.85 70.4 1
10:30:24 2024-01-24 707272 698015 217641 217729 353285 360871 383085 379033 238164 235015 291284 296905 331871 335684 4481148 4833423 6833391 6584231 1188755 1239413 321025 282963 301341 300487 351375 341399 333337 334591 227414 230657 734336 700334 1623448 1530797 476103 468376 687082 696377 875120 848601 899428 915106 952452 962524 927695 1038479 2225826 2313102 1417039 1155019 755617 745098 916504 910462 944643 955678 991656 1001573 1119485 1115667 5192260 5421292 39.85 70.4 1
10:30:25 2024-01-24 710487 698232 218311 217720 354575 362948 383356 378997 237024 236296 291890 297315 333978 336067 4474417 4821660 6827019 6593636 1188074 1239413 321450 283183 301554 300908 351573 339179 333572 335600 227379 230657 742555 701709 1582113 1530797 477121 468046 687082 696377 875120 848601 904670 913159 953163 961094 928256 1039220 2225826 2317238 1428776 1155019 757241 742512 915853 907848 946690 962515 992162 1004501 1118753 1115667 5182855 5421292 39.85 70.4 1
10:30:26 2024-01-24 710450 698293 218123 217990 354793 360546 383789 378781 237809 236261 291551 296110 332300 335319 4471386 4822109 6821042 6584231 1189607 1238533 320990 282647 301517 301401 351627 338191 333807 335565 227026 230657 734336 702323 1609533 1532972 476103 468010 687082 694863 874500 850410 901456 913159 952452 962524 927695 1038479 2224337 2317473 1392469 1155019 755608 745024 915203 910499 946690 962515 992435 1004501 1119485 1115667 5185456 5403935 39.85 70.4 1
10:30:27 2024-01-24 705263 694277 218101 215633 355684 360546 383356 378889 237215 234876 291514 297909 333978 335793 4477032 4851688 6835950 6593610 1193170 1239413 321938 282603 302024 301119 349738 339542 333843 334591 227061 231340 730048 703713 1591992 1530797 474749 467351 689519 695884 872605 848601 906002 913159 951068 963240 930228 1043159 2225826 2328979 1345386 1155019 759413 747141 915853 907132 948743 963912 995063 1004464 1115553 1112479 5182855 5409501 39.85 70.4 1
10:30:28 2024-01-24 706989 700926 218358 214117 356044 360690 383356 378889 238058 234876 291198 298049 331604 335464 4471675 4846481 6835950 6584231 1188014 1235898 321964 282567 300915 301401 351627 338191 333807 336071 227220 231016 732906 701847 1568078 1530797 475764 468010 687568 694863 875120 848601 902097 913159 953163 963240 926170 1040741 2225826 2322539 1376226 1155019 755645 746611 915203 910536 947398 963912 995300 1004501 1119485 1115667 5178027 5424060 39.85 70.4 1
10:30:29 2024-01-24 705189 699707 218210 215633 355789 360654 383319 381214 237687 234291 291321 298049 332931 335721 4464667 4842735 6817299 6584231 1187165 1235898 322225 282999 301768 301859 351821 338191 333807 337621 227414 231016 728618 702710 1574444 1530797 477121 468742 688055 694900 875120 851014 906002 913159 952452 962524 926170 1039999 2225826 2317238 1392469 1155842 758326 747214 915853 909053 947398 963912 993885 1004501 1118827 1115975 5188258 5424098 39.85 70.4 1
10:30:30 2024-01-24 706192 699937 218511 215633 353285 360799 383085 379033 237997 235333 292056 298466 331836 335464 4471675 4837215 6835950 6584231 1187227 1235898 321061 282963 301554 301365 351627 338191 333807 335600 227379 230692 732906 700838 1570516 1530797 476103 468706 687568 694900 875120 848601 902097 913159 953875 963921 928141 1041484 2225826 2309250 1432689 1155019 758111 743638 915853 911828 947398 963912 992435 1008133 1123020 1118354 5193663 5414628 39.85 70.4 1
10:30:31 2024-01-24 706266 694237 217672 213706 356512 360582 381703 379033 237687 234816 291696 298049 332265 335975 4467667 4840654 6831885 6579535 1187165 1235898 321772 282638 301943 301401 351326 338227 333807 335600 227414 231016 734336 701820 1582113 1530797 477462 468742 688055 695884 876363 847936 905355 913159 953912 963240 931868 1041484 2225923 2317238 1415079 1155842 757241 745553 915853 909136 948926 966379 999287 1006769 1119217 1112296 5185870 5411914 39.85 70.4 1
10:30:32 2024-01-24 703261 694052 218105 213969 353285 360763 382814 379069 237549 234806 292246 298049 330841 336760 4464482 4836162 6826624 6584231 1190618 1238533 321061 282603 299908 301365 350983 340024 333807 335565 227220 231016 738624 702323 1576353 1530797 475425 468046 688055 695884 875120 850410 907091 913159 953839 963921 930191 1038659 2225826 2325123 1372859 1155019 757989 746956 916334 911317 951632 965166 997462 1005332 1115933 1115975 5195971 5418974 39.85 70.4 1
10:30:33 2024-01-24 704261 694241 218311 213706 352297 360654 382814 381214 237758 234980 291733 298536 331639 336486 4464704 4843038 6835950 6584231 1190618 1235898 321450 282999 300328 301365 351326 337681 333807 335836 227414 231340 735050 703713 1565616 1530797 475425 468046 688055 696907 875120 850410 906002 915756 955264 963921 930228 1041729 2228754 2324784 1382454 1158856 759413 748623 915681 911643 952115 965129 1000039 1008209 1118790 1115667 5191246 5411914 39.85 70.4 1
10:30:34 2024-01-24 703261 699937 218746 213740 353816 360763 382814 381214 237917 235050 292182 298745 330876 337035 4467667 4852297 6835950 6584231 1192207 1239413 320740 282999 300364 301436 351627 339542 333843 336071 227414 231340 737669 703713 1571579 1530797 474749 468046 688055 695884 873880 850410 905043 913159 953875 965284 930888 1041692 2232577 2332984 1347269 1156628 759612 746242 915444 912043 951670 966531 997465 1004501 1115553 1118354 5185456 5403898 39.85 70.4 1
10:30:35 2024-01-24 701267 694309 218123 213740 354538 359387 383356 382292 237758 235015 292595 297598 330911 339094 4467667 4839858 6817680 6602988 1194018 1239413 322429 281742 300574 301436 350266 337954 336206 336229 228121 231340 738624 705726 1567779 1534061 475764 468886 692006 698500 870716 848601 910331 915756 948308 965284 934987 1042484 2232300 2343002 1351036 1153079 759397 751398 917770 904917 949416 966641 995026 1003748 1113671 1115093 5161790 5402774 39.85 70.4 1
10:30:36 2024-01-24 700273 699631 218350 213740 354547 359676 382579 382833 237549 235015 292182 298059 330876 339611 4461300 4830479 6789664 6593610 1194018 1239413 321738 282567 302880 301154 350472 338976 336206 335754 228901 230657 728275 704719 1595599 1535150 475655 468886 693178 699032 870063 848601 910360 914280 949259 968819 936079 1041409 2232167 2346335 1378616 1149795 760267 751324 916371 904917 953027 972243 995263 1002504 1111269 1122007 5170612 5403935 39.85 70.4 1
10:30:37 2024-01-24 703754 700061 218681 213011 352306 360799 384337 379069 237059 235812 292182 296905 332646 337548 4461300 4794292 6742970 6593610 1212669 1238533 320575 284099 301170 301436 351326 338227 335732 334556 228359 230692 728275 695327 1624605 1548139 476365 468778 692006 694863 872605 855259 910106 914151 952143 969388 939637 1038292 2235071 2340600 1411170 1140827 759612 748623 914377 907762 952828 969501 995926 999613 1115252 1119146 5179438 5396309 39.85 70.4 1
10:30:38 2024-01-24 702226 700964 218346 213375 352302 360835 383223 379033 237182 235777 292246 296940 330911 336998 4467667 4784359 6752021 6588907 1208286 1235898 319087 283900 301170 301401 351321 338227 333843 334556 228156 230692 737194 696320 1574978 1547041 476739 468814 693936 697759 874568 853437 906605 912732 952819 968410 939637 1039849 2231923 2338941 1417039 1144077 759071 748807 913256 907645 954386 964692 991656 998152 1114461 1119937 5211072 5435941 39.85 70.4 1
10:30:39 2024-01-24 704261 698305 218346 217863 352302 360799 383152 378925 237758 235742 291939 297148 331648 337511 4461300 4791292 6723746 6602988 1208988 1239413 321061 283900 299957 302354 351326 338263 335732 334627 228394 231016 728451 694335 1588439 1550516 476103 471546 693973 695777 873362 857139 912170 911031 952143 970158 936968 1038479 2229394 2348147 1422907 1147340 762982 751398 909987 905171 956592 964692 992435 998152 1114727 1121595 5229883 5396197 39.85 70.4 1
10:30:40 2024-01-24 701267 700492 218315 213706 353325 360835 382579 378961 237952 235050 291948 298084 331941 337584 4467667 4784359 6756533 6612480 1211842 1238533 321097 283724 301170 303311 349169 338227 336681 334556 228511 230409 738624 696245 1580084 1543906 474074 468706 693973 694752 873709 857748 910031 907537 951105 973479 939525 1036925 2224244 2354014 1422907 1147340 765157 750946 908357 906207 958629 964728 991785 998189 1117998 1123219 5229883 5411914 39.85 70.4 1
10:30:41 2024-01-24 701267 699300 217632 214369 353856 360799 382579 378997 242013 235050 292182 297491 331648 338301 4461483 4775033 6791650 6621670 1206003 1235898 321025 283087 302990 303275 348648 340915 336645 337144 230558 230409 730037 698313 1567331 1543906 474749 468634 693973 693728 871370 857821 909030 908979 952143 973011 935338 1037739 2229118 2350679 1418995 1147340 764068 751324 908931 907500 958629 970185 992435 998189 1118827 1121631 5229883 5396309 39.85 70.4 1
10:30:42 2024-01-24 702762 701656 217654 213740 353856 360799 382614 378997 238690 235050 292595 298084 330911 338062 4458301 4783586 6781840 6621746 1202896 1235898 321097 283467 302049 302990 350725 341436 336681 336668 228760 230551 735322 699813 1577412 1538426 474749 473687 693214 694900 874848 855868 909034 909209 953875 974897 936819 1029423 2222664 2355683 1305837 1150100 765157 749847 909342 907885 959310 964656 986075 998189 1118790 1124158 5250595 5396234 39.85 70.4 1
10:30:43 2024-01-24 702762 699037 217667 214408 354047 360219 382614 380945 238091 234093 297691 297148 330876 339094 4458301 4746071 6770672 6602677 1201691 1240710 321754 283219 302451 301294 348541 339143 335696 336668 229212 230480 735322 698313 1571225 1535655 473400 472320 694923 694789 875120 856605 904744 908682 952489 975076 935301 1030925 2222391 2354239 1353668 1150063 764510 750946 907710 907502 959310 964656 988650 1000325 1118827 1125606 5241203 5380876 39.85 70.4 1
10:30:44 2024-01-24 701267 700061 217294 214702 352302 359712 382614 379069 237988 234291 297114 297806 330911 338577 4464667 4754643 6781953 6622014 1205175 1238459 320397 283440 302990 302176 349732 340206 335696 336906 228831 230334 734888 697316 1566671 1540017 473400 473650 693214 694863 876091 855391 906339 907922 953912 976280 935338 1030925 2222757 2354092 1313370 1150100 764510 749847 908055 907502 959310 964656 987517 1001038 1118863 1124194 5244947 5408054 39.85 70.4 1
10:30:45 2024-01-24 701267 700098 217667 215070 354789 360763 383188 381214 238257 233895 297187 297148 331648 339094 4458301 4748855 6791820 6626654 1201729 1238385 320622 283957 302880 302176 350230 340349 333843 334591 229427 230373 745187 697316 1597618 1537834 475425 474138 693251 694900 875741 855391 905397 911218 953912 975766 935338 1029423 2222391 2354014 1313368 1150100 766248 749280 910632 909817 958629 964656 987480 1001038 1120486 1127446 5244947 5428180 39.85 70.4 1
10:30:46 2024-01-24 703749 700061 218346 214706 352055 359712 383188 379069 238091 234326 297700 296905 331906 339611 4451948 4708543 6781259 6612527 1198258 1237182 318768 283529 299908 302814 351344 343419 333843 335600 228475 230692 742368 696320 1574413 1535655 475425 474357 692006 694372 876399 856605 904856 909209 955264 975766 936302 1031369 2222664 2341078 1370940 1151736 764624 746956 910228 912475 957950 964656 985300 1001076 1122366 1128243 5250595 5405848 39.85 70.4 1
10:30:48 2024-01-24 705318 698305 218158 213745 353562 360799 383223 379069 237758 235015 297609 296868 331674 339130 4455818 4708392 6781259 6617023 1199065 1235898 320028 284320 302556 302319 349738 339763 333807 336649 229850 230409 737194 695823 1575265 1535655 476103 474357 691515 692863 877317 857213 904708 909172 956620 973011 932879 1029423 2224249 2335626 1372859 1153376 763964 745472 910632 913122 957950 964620 985801 1001038 1123668 1127446 5239288 5388473 39.85 70.4 1
10:30:49 2024-01-24 707429 699831 218346 214220 352055 360871 384337 379069 237758 235050 297114 295320 331941 338285 4465278 4711208 6771880 6593343 1201615 1235898 320054 283900 299872 301895 350279 342931 333572 336106 228156 230495 727939 694825 1574255 1535655 475425 474357 692006 694900 876399 856605 907091 910572 956620 975497 933168 1029460 2222669 2338941 1349153 1151736 765157 747619 910632 913122 958629 964620 985337 1001076 1122366 1129077 5235548 5405848 39.85 70.4 1
10:30:50 2024-01-24 706354 698314 218346 213740 353780 360835 383223 379069 237758 235532 293596 298383 333978 338431 4458623 4713846 6770672 6593156 1199102 1235898 320030 284085 299908 302354 349738 340277 333807 337621 228156 230334 732108 695327 1572234 1535150 476103 474021 691024 694789 877974 856605 905043 909209 954685 973011 935637 1029423 2222891 2335626 1345386 1151736 763531 744767 910228 912475 958629 964620 986075 1000862 1125264 1127446 5233727 5413563 39.85 70.4 1
10:30:51 2024-01-24 708474 698314 218158 214072 352055 360618 386627 378817 238212 235473 293388 295869 332300 337916 4458623 4710840 6781765 6603081 1202661 1235898 320054 284334 301377 302390 350831 340313 333807 337393 228156 230692 740053 697316 1577823 1535150 475764 472647 690045 695703 879255 857821 905043 910536 957497 974387 934972 1033975 2224244 2335626 1341619 1153376 765157 746081 910632 915446 959310 966641 988962 1000862 1128031 1124158 5243106 5396197 39.85 70.4 1
10:30:52 2024-01-24 710694 700701 218476 216236 354402 363793 384194 378925 238187 234945 292973 295869 332799 337091 4461300 4727426 6779997 6612305 1197426 1235312 320090 283904 299908 303027 350549 340313 333807 336106 228511 230692 729328 696320 1574255 1535655 474275 474357 692006 694900 878892 857821 907626 911865 954649 975766 935338 1032468 2225826 2340600 1372859 1152556 765157 746956 910632 911828 959310 964728 986075 1002504 1122076 1129041 5233727 5409501 39.85 70.4 1
10:30:53 2024-01-24 709009 701193 218206 214305 351947 360726 384194 378889 237950 234945 293841 295286 331941 339094 4461300 4710840 6770672 6603002 1200809 1235898 320054 284144 299908 302354 349774 340313 333807 334627 228156 230692 739550 696320 1577412 1535655 474275 474357 692688 694900 878268 856605 907626 910536 956891 973606 935338 1029460 2224244 2351481 1349153 1151736 765157 748623 911777 910536 957950 964692 986038 1002504 1122076 1129077 5254029 5423820 39.85 70.4 1
10:30:54 2024-01-24 706262 700687 218546 216584 353902 360618 384159 381752 238091 235015 297902 297113 333942 339538 4455288 4723348 6762502 6593156 1199060 1238870 320019 283440 300293 302319 350759 340313 333807 334591 228635 230460 730718 696320 1593794 1535150 476103 472618 692006 695777 878892 857213 903420 909817 956620 974387 936302 1031385 2224249 2338941 1339736 1152556 765157 746883 910228 911791 959310 970149 986001 1002467 1123668 1131054 5235420 5405195 39.85 70.4 1
10:30:55 2024-01-24 709014 700204 218476 214335 352055 360799 383223 380946 238142 235637 293743 295251 331871 338541 4458301 4712068 6775813 6602988 1197439 1236662 320019 284299 302024 302620 349738 339727 333807 337086 228121 230657 729328 695327 1570866 1530797 475425 472611 689031 694789 879845 857821 904510 910462 960302 975076 934308 1033938 2221287 2333042 1351036 1153376 765157 746611 910228 913122 959310 966641 990885 1003711 1128316 1127926 5254180 5405195 39.85 70.4 1
10:30:56 2024-01-24 710220 698264 218315 214037 354616 364453 383152 378961 237924 235015 292664 298239 332905 336450 4448936 4710840 6770672 6593677 1198296 1234899 320504 284295 299872 302779 349738 339214 333807 337121 227926 231016 729328 695823 1591766 1534061 475425 472611 689031 694789 880501 857213 902395 908979 957461 975766 934308 1035449 2219707 2333042 1345386 1156665 764628 743602 910228 915307 960958 967431 990885 1003898 1130068 1127926 5259880 5402535 39.85 70.4 1
10:30:57 2024-01-24 709961 700668 218511 213706 352271 364599 383188 380620 237975 235050 292803 296215 332905 336176 4455288 4720112 6781765 6602988 1197439 1235898 320539 284290 300879 302955 350513 339763 333807 337121 227379 231340 728275 697038 1568688 1534061 475425 472981 689519 695614 881786 857821 904361 913159 962325 975766 934308 1034675 2219471 2333189 1372859 1156665 766248 746956 913039 918214 959273 965848 990223 1006769 1133012 1127926 5263843 5396160 39.85 70.4 1
10:30:58 2024-01-24 712239 698305 218128 214186 355550 364084 382543 378961 238091 234980 293014 296871 332905 333505 4452111 4726024 6789323 6603028 1199060 1236191 320504 284334 302451 302991 349738 339763 333807 337594 228121 231340 739550 695823 1571045 1535150 475764 473687 690045 695777 883097 857821 905155 911865 960247 975766 935637 1035486 2222868 2332761 1372859 1158856 767799 747141 913076 917673 960995 969379 988775 1006769 1130431 1127374 5267505 5413563 39.85 70.4 1
10:30:59 2024-01-24 713073 700705 218311 214369 353294 364857 383152 378767 238424 235015 293649 297043 333405 335428 4448936 4726024 6794504 6602988 1197314 1235898 320054 284334 300328 302065 349738 339763 333807 336613 228475 231340 736731 696320 1568358 1535150 475764 473687 690045 694335 881933 857821 899423 910536 959153 975766 935637 1035449 2223198 2339412 1349153 1156665 767341 747141 915935 916947 959236 966641 991078 1004501 1129957 1128170 5252485 5417426 39.85 70.4 1
10:31:00 2024-01-24 712239 699264 218651 214404 352306 364857 383188 379033 238257 235050 293010 296285 332905 335428 4455288 4720112 6791650 6602988 1196584 1235312 321774 284401 302561 303275 349738 339250 333843 337630 227414 231665 743469 697814 1598440 1530797 474749 472981 688055 695777 881786 857821 903718 913159 961643 976973 932954 1037944 2219881 2330430 1349153 1160794 767250 747067 911924 917021 959310 966379 990885 1004464 1131233 1124158 5267519 5411914 39.85 70.4 1
10:31:01 2024-01-24 713073 698268 217667 213745 354798 364599 382579 378637 238091 235015 293119 297113 332405 333469 4458301 4735290 6798648 6602988 1197439 1235898 320539 284547 300879 302742 349702 339763 333807 337630 227414 231178 735322 696043 1569354 1535150 475425 472981 690008 694630 882448 857821 904361 913629 963359 975583 934160 1036536 2222868 2337063 1349153 1159140 766248 746611 910632 917525 961355 966641 991785 1004501 1130851 1127374 5265617 5396160 39.85 70.4 1
10:31:02 2024-01-24 712239 698232 217667 214365 354798 364084 383152 378925 238091 235015 293571 296905 332905 333505 4455288 4726830 6779997 6593610 1198296 1235898 320504 284334 300328 303027 349738 340002 333807 337630 228121 231340 733912 694335 1566022 1534023 475764 473687 690045 695777 883867 860758 906002 912845 962065 977838 935489 1037741 2226217 2335626 1372859 1153864 767799 746956 912180 915719 959310 969233 991785 1005370 1127958 1127410 5248694 5408054 39.85 70.4 1
10:31:03 2024-01-24 708734 698237 218311 214186 352271 364341 384337 380678 238091 235050 297265 296215 332940 336962 4448936 4710840 6770672 6593610 1198296 1235898 320990 284738 302024 303937 350513 339799 333843 337630 228086 231178 739550 696320 1575602 1535150 476103 473395 691581 697722 883904 859650 904894 913012 965104 978494 935489 1035449 2221287 2337747 1352919 1158314 767341 744693 911703 918325 959310 966641 991078 1005969 1131270 1127374 5263744 5411914 39.85 70.4 1
10:31:04 2024-01-24 712778 699296 218311 216084 353330 364857 383152 379033 238424 235015 297535 297148 332905 333505 4458301 4731927 6801252 6602988 1197402 1237108 322000 284525 300915 303951 350795 339799 335732 337630 228086 231991 731477 698313 1626883 1535007 476103 474247 690008 697759 883904 857102 904894 915682 963006 975766 933645 1037739 2224631 2335589 1295201 1162675 768900 747141 913256 915645 959310 966641 991785 1007477 1133679 1126578 5269117 5392315 39.85 70.4 1
10:31:05 2024-01-24 712704 698268 218311 214369 352306 364084 381971 380946 238424 235015 297535 297841 332405 336248 4455326 4762193 6821765 6602988 1196584 1235898 322525 284104 302024 304200 349738 340038 335732 336613 229850 232572 740569 701317 1600184 1530247 475764 474247 690988 697759 883867 857821 906979 913159 963359 977667 931585 1035412 2221287 2333042 1339736 1162675 768436 747141 914377 918325 958629 965275 988962 1007477 1133679 1125782 5276910 5408054 39.85 70.4 1
10:31:06 2024-01-24 709836 698277 217667 216541 355048 363791 380866 379069 238424 234980 297055 297148 331906 335975 4451948 4766475 6830198 6598382 1185470 1238907 323961 283431 300820 303097 349451 342931 335623 338577 228654 231991 740144 703713 1586493 1527481 475425 474247 691478 697968 879878 855391 907401 915345 957424 974387 930228 1037981 2221090 2338941 1334086 1165990 766248 746919 915203 914419 957950 965957 991078 1010390 1127958 1127200 5258099 5408054 39.85 70.4 1
10:31:07 2024-01-24 708735 694273 217632 215001 354798 362985 381703 381754 238424 234653 297535 297148 331906 337511 4458301 4771639 6835950 6612367 1188863 1235898 323709 283926 302807 303026 349451 340170 335696 335965 228530 232480 732270 702323 1594412 1525904 474749 474357 690045 698753 881356 856605 906339 915756 961234 976280 930925 1035486 2221287 2335626 1295201 1165990 767799 747619 914377 915719 957950 965275 991785 1009670 1132875 1127200 5267505 5412026 39.85 70.4 1
10:31:08 2024-01-24 707862 698277 217654 216541 352271 362985 380866 381214 238424 234945 297746 297318 332370 337584 4455288 4756943 6829550 6602988 1185315 1240121 323709 283289 303740 303808 349558 340170 336170 336436 228760 231920 738624 705222 1566737 1521578 476103 475518 692006 700024 881786 855391 908884 915682 960247 975076 931585 1041484 2222664 2338941 1334086 1165990 767341 748750 915853 915719 957950 966641 993200 1011870 1129630 1125746 5246779 5417426 39.85 70.4 1
10:31:09 2024-01-24 708210 694313 218158 215035 352306 363534 381703 380622 238424 234816 297691 297148 332405 337548 4458301 4773258 6845275 6622070 1186202 1238422 324839 283727 303525 303772 349558 340170 336206 336578 228901 232026 728275 706363 1569270 1525904 475764 474357 692006 700907 880657 855391 904744 917058 959190 974387 931548 1039999 2221090 2338941 1334086 1165990 767341 750405 916334 915719 957950 965957 993200 1011148 1127994 1125782 5259956 5413563 39.85 70.4 1
10:31:10 2024-01-24 707356 698241 217667 214863 352271 362948 381703 382292 238424 235015 297609 297113 332405 337548 4451948 4770755 6857847 6621960 1186202 1239339 324309 283691 303556 304165 349738 340313 336206 338577 229331 231991 739119 703212 1581140 1520901 476103 473359 691515 699032 880538 855391 906376 915682 960210 975766 931622 1039685 2222669 2340600 1328436 1165990 767913 749117 915853 915719 958629 966641 991785 1010428 1127958 1124194 5265617 5411914 39.85 70.4 1
10:31:11 2024-01-24 708162 694304 217702 215070 352306 360907 381703 382024 242147 234618 297535 297148 332405 337548 4458301 4780212 6865668 6612527 1182810 1235898 323505 283034 303666 302941 349487 340206 335732 336578 228671 231340 737194 705726 1565762 1521578 475282 475364 692006 701055 882448 852860 907626 917016 959190 975076 931622 1040741 2225826 2338941 1304122 1165990 765157 747655 916987 917021 956592 966641 992398 1011870 1127994 1127200 5211072 5396160 39.85 70.4 1
10:31:12 2024-01-24 708653 694304 218346 216536 352306 362985 382579 380919 238424 234653 297609 296905 331906 337548 4452729 4795646 6866490 6612420 1179563 1237108 322429 283409 302408 302779 349702 340828 335732 338577 228565 231340 738624 706735 1556635 1521578 477114 475701 692006 701055 881938 851653 904063 919693 960926 973011 934972 1038733 2228993 2333042 1320903 1162675 765157 749339 919174 917021 955540 964656 992435 1010128 1127994 1126403 5211072 5404198 39.85 70.4 1
10:31:14 2024-01-24 710764 694241 218346 215035 354547 363791 383188 381530 238424 235015 297819 297915 333978 337256 4458623 4775905 6854600 6598331 1181250 1235898 322979 283003 302479 302742 349451 340349 335732 336613 228866 231340 738624 705726 1565851 1521578 476365 475701 692006 701055 883074 852897 907626 919041 961954 974387 934308 1040741 2225844 2335626 1324670 1165990 766266 746956 918296 916294 955163 964620 992435 1010091 1129630 1125782 5211072 5404198 39.85 70.4 1
10:31:15 2024-01-24 708428 694268 218311 214897 352306 362985 383188 380954 238212 234841 294392 297353 333533 337438 4461953 4778454 6854600 6612367 1182089 1238907 324309 283502 304281 303275 349738 340313 335732 336649 228866 231340 738624 705726 1580637 1521578 475655 475364 692006 701055 883074 854785 906339 917053 962325 975076 931659 1040174 2225937 2338941 1334477 1165990 764510 747655 917807 917021 956592 964620 993885 1010128 1131270 1126578 5213027 5405848 39.85 70.4 1
10:31:16 2024-01-24 709716 694277 218350 215070 352271 362695 385259 384154 238248 234911 293841 297666 332799 338358 4455579 4750112 6845275 6612501 1184623 1235898 324682 283436 302770 304200 349738 340828 335732 337121 228901 231828 737194 705726 1559998 1521578 475319 475701 692688 701055 883074 855391 906339 917053 961954 975766 934308 1041596 2225844 2342261 1326553 1165990 767341 749280 918296 916294 957950 966641 993885 1013427 1131270 1127410 5211072 5396160 39.85 70.4 1
10:31:17 2024-01-24 708433 700171 218628 216846 355980 363682 384442 383374 238389 234911 293841 297423 332764 337366 4452111 4771635 6838982 6598279 1179533 1238026 323014 283467 302692 303275 349456 341344 335732 336578 228831 231665 740053 706735 1561011 1521578 477114 475701 692006 701055 883193 852897 904707 919729 962325 974387 935637 1040211 2228993 2333042 1344073 1163503 765157 747619 918523 916370 955877 964692 993885 1010846 1129630 1125782 5203635 5418974 39.85 70.4 1
10:31:18 2024-01-24 710080 699211 218886 214966 355048 362876 385532 384191 238318 234911 297819 297915 332905 337511 4456224 4780277 6855035 6602988 1178722 1235898 322525 283573 304713 303013 350831 340828 333843 336613 228706 231340 738624 706735 1577516 1521578 478578 475701 692006 701055 883074 852256 907626 919729 961271 973011 934308 1040741 2221992 2333042 1332203 1161848 764510 746526 919607 916980 953811 964620 994592 1010846 1129908 1125782 5200280 5421959 39.85 70.4 1
10:31:19 2024-01-24 711697 698221 219227 214932 355048 363902 385532 383103 237059 235050 298031 297531 333696 337511 4452111 4781620 6835950 6593610 1177894 1238907 322525 284334 302692 302107 351326 341104 333843 336613 228831 231340 729684 705726 1559562 1525904 479258 474028 692006 703048 883101 851653 909034 922379 963043 971638 935637 1041729 2231923 2326432 1345386 1161022 764068 747619 919826 915645 954183 964692 995374 1010883 1125079 1129196 5197690 5420184 39.85 70.4 1
10:31:20 2024-01-24 712778 699211 219569 215001 352271 364084 383188 382101 237844 235672 298118 296594 332940 337584 4455288 4775747 6845275 6593610 1177857 1238533 322072 283904 302692 302814 350795 341380 335732 336613 228866 231665 728275 706735 1594574 1521578 479258 475701 692006 701055 883189 852256 904744 921071 964081 973011 935637 1038733 2222177 2329734 1328436 1161022 764612 746490 921039 915645 954183 964620 997425 1015336 1131638 1129598 5212582 5414349 39.85 70.4 1
10:31:21 2024-01-24 709978 694277 218686 216846 354652 364084 383188 381489 238424 234851 297682 297915 332975 337584 4451948 4775747 6849456 6593610 1176983 1237108 322787 284197 304713 302390 351362 341104 333843 336649 228866 231665 738624 706735 1572226 1524821 479258 476037 692006 703048 883074 852897 906339 921725 963080 973011 934972 1041985 2222029 2329734 1351036 1161848 764510 747655 921131 918214 955466 970679 997462 1013277 1130871 1127962 5200357 5396197 39.85 70.4 1
10:31:22 2024-01-24 713069 700204 220136 214702 352306 364084 383188 383846 237477 235812 297609 296250 332940 337584 4455123 4775747 6831885 6588907 1181287 1235898 322525 284334 302692 301843 351362 341861 333843 337121 228671 231665 729684 705726 1591753 1526461 479258 475364 692006 703775 882448 851653 909034 922379 963043 971638 935637 1040211 2231923 2326432 1341619 1161022 763418 750294 923045 919558 955503 968694 997462 1014687 1130598 1127926 5196212 5421292 39.85 70.4 1
10:31:23 2024-01-24 710487 694277 219097 216236 355048 364084 383223 381792 238091 235085 297856 298050 332940 337548 4455123 4778223 6854600 6593574 1177043 1237108 323050 283471 302692 303027 349774 341344 335732 336649 228901 231665 728275 705726 1575028 1521578 479258 475701 692006 702051 883189 852897 904782 921071 963043 973011 935637 1041766 2222177 2330093 1322786 1163280 766701 750331 921076 918325 955503 968400 996750 1014724 1130431 1127446 5211608 5413563 39.85 70.4 1
10:31:24 2024-01-24 712338 699175 219403 214736 354047 363827 383223 381798 237758 235085 297819 296250 332405 337584 4458301 4798791 6845275 6588907 1177043 1235898 322525 284024 304713 302319 350867 341344 333843 336649 228671 231665 728275 706230 1589215 1521578 479258 475701 692006 703048 883074 852897 906376 921071 963359 973011 935637 1040951 2235569 2332761 1347269 1163280 764510 750331 922237 918325 955503 964620 995337 1013079 1131638 1127962 5197953 5435941 39.85 70.4 1
10:31:25 2024-01-24 710487 694313 218874 214897 352271 364084 383188 381792 238257 235085 297682 297113 332940 337548 4451948 4763749 6854600 6602939 1177857 1237145 322525 283904 304603 303063 349774 341140 335732 336649 228901 231701 738624 706735 1557424 1521578 478203 475701 691148 702549 884327 854785 906376 921071 964445 976280 936782 1044311 2232171 2333042 1307819 1163280 764510 750331 921131 917053 956592 970185 998137 1012322 1131270 1129077 5205591 5396234 39.85 70.4 1
10:31:26 2024-01-24 710215 694277 218721 215035 352306 364084 383188 382405 238424 234851 297682 297148 332940 337584 4448936 4766475 6854600 6607651 1178684 1235898 323997 283237 302231 303311 349774 340349 336206 337157 228866 231701 740053 705726 1580299 1521578 475692 475701 693214 701055 883074 855391 908771 920979 966482 977001 934197 1042934 2229206 2343002 1322786 1168570 767341 749883 918423 920249 959310 966641 995374 1010920 1132765 1129077 5211072 5405848 39.85 70.4 1
10:31:27 2024-01-24 707931 694313 218380 214897 353365 364084 382007 380954 242182 234851 297696 297148 332940 338577 4448936 4759704 6829550 6574391 1180409 1238945 323961 283268 302727 303347 349492 340349 335732 336342 228901 231701 738624 704719 1615328 1521578 476402 475701 692688 701055 885126 857087 908771 920979 962896 975729 934160 1043679 2229206 2338941 1324670 1165990 768349 750229 919767 917673 959310 969233 996755 1010846 1131270 1127374 5211072 5402535 39.85 70.4 1
10:31:28 2024-01-24 708744 694277 218315 215070 353294 362948 381971 381227 238424 234980 298031 297563 332602 338026 4455288 4774263 6850576 6612367 1185470 1235898 324911 283498 301701 304200 350230 340277 336206 336578 228866 232026 738624 703713 1571459 1521578 476103 476228 693936 701746 883904 857748 910219 918362 965104 977037 933423 1041446 2222757 2345389 1315215 1165990 768900 749810 918296 918177 959310 966641 994618 1013315 1133679 1129041 5263718 5402535 39.85 70.4 1
10:31:29 2024-01-24 705286 698221 218123 214897 353294 362985 383356 382292 239093 235015 297957 297806 332869 338265 4448936 4756831 6829550 6612367 1184623 1237071 324682 283396 301278 303915 350230 341344 336206 336307 228866 231991 728275 703713 1584268 1526847 477462 476375 693973 700907 883904 857674 910181 918362 961607 975766 934308 1040951 2228993 2342261 1313366 1165990 769533 749810 917155 915719 959310 964620 992361 1013315 1133679 1129041 5267505 5408054 39.85 70.4 1
10:31:30 2024-01-24 708200 694237 218123 215035 355048 362985 381936 382024 242317 235050 298113 297563 332869 338541 4455288 4765708 6826624 6612367 1188863 1235861 324453 284733 300574 304664 350795 340349 336681 337322 228654 232863 731869 703330 1573788 1529160 476103 475664 691969 699749 883867 857821 907364 917058 964766 978384 935637 1040703 2224249 2342054 1295201 1165160 768984 749339 916987 919619 961355 966641 993909 1010390 1134484 1129839 5271269 5411914 39.85 70.4 1
10:31:31 2024-01-24 709284 694241 218346 216846 353294 364048 382007 381214 242352 235050 297957 298014 332905 336522 4461483 4762193 6817299 6593193 1193910 1235898 322979 284742 300364 304236 351038 343419 337121 338401 228335 232317 743469 700314 1587860 1533400 477462 475926 692006 696870 885583 857821 907439 917968 965813 973678 936302 1042952 2225830 2338941 1349153 1164331 770669 746956 917155 920998 961355 970149 994618 1010390 1135443 1130711 5269380 5417426 39.85 70.4 1
10:31:32 2024-01-24 713242 699291 218686 215035 353825 364857 383152 380946 238424 235050 298031 298014 332869 335975 4458301 4744556 6817299 6612367 1198296 1238533 322692 285049 303850 304342 351569 341200 336681 338543 228370 231955 732906 698313 1579643 1535150 476365 475364 692006 699251 886251 860261 912336 917058 967552 981232 936968 1039961 2222757 2335626 1378616 1159372 768900 747054 914377 919693 963442 964656 992398 1008951 1134484 1133149 5265617 5411914 39.85 70.4 1
10:31:33 2024-01-24 712507 698314 218690 216846 354392 365115 384878 381214 238424 235543 297609 298501 333674 336212 4448936 4722667 6798648 6603265 1199981 1240710 322202 285940 302587 304057 351713 341164 335696 338472 228690 231955 733912 697316 1573394 1536213 478484 476704 692006 696944 885583 860771 908921 915756 964445 979259 938030 1038770 2225830 2337283 1380535 1156665 768436 747655 915203 919004 964127 973002 992435 1007515 1133679 1130711 5244947 5380764 39.85 70.4 1
10:31:34 2024-01-24 712230 699264 219026 215035 353860 365115 384914 380946 238424 235742 297819 297148 333942 337475 4448936 4710840 6780325 6612149 1195689 1238352 322907 284826 302880 304721 351146 340924 336681 338068 228156 232679 732906 698313 1582999 1530797 475618 473657 692006 699474 885836 860261 906302 916330 964729 973715 936968 1039961 2225826 2338941 1376697 1162675 770116 746919 917155 919656 962075 964656 993200 1010390 1135443 1130711 5267505 5411914 39.85 70.4 1
10:31:35 2024-01-24 712239 698277 218838 215035 353825 364857 383152 381214 238424 235742 297819 298014 332905 336212 4448936 4731927 6801064 6612527 1192194 1238427 323817 284791 302085 304521 350795 340277 336206 337594 228619 232644 731477 699712 1582499 1529160 477462 475028 692006 698500 884954 857821 906339 917016 965813 973678 936302 1041484 2222664 2335552 1347269 1162675 769533 747619 917155 919656 959310 964692 993909 1010390 1133837 1130674 5254024 5396197 39.85 70.4 1
10:31:36 2024-01-24 713069 698273 218651 214689 353577 364599 382847 380656 242317 235578 297957 298049 332905 335464 4448936 4751254 6818774 6603095 1195689 1235824 322489 285205 300364 304078 351038 341344 335732 338615 228121 231991 732503 698313 1588096 1535150 476703 475028 692006 698724 885583 859517 909034 917058 966498 979259 935338 1040703 2225826 2335626 1378616 1159372 769533 747619 915853 921035 964127 970185 993885 1010390 1136818 1133951 5267505 5413563 39.85 70.4 1
10:31:37 2024-01-24 713252 699300 218838 214886 353860 365115 384302 381214 242317 235742 298109 297944 333674 336212 4459539 4770802 6833391 6593156 1194838 1237989 323445 285561 300785 303950 351609 341344 334605 338543 228511 232516 737669 699176 1581326 1530797 475655 475701 692006 698995 885583 860261 907664 918353 967184 979259 936968 1040174 2225826 2338941 1376697 1164331 769533 746956 917155 921688 963442 969393 993885 1010390 1137089 1133951 5261863 5421292 39.85 70.4 1
10:31:38 2024-01-24 713069 699291 218991 215074 353825 364857 383223 381462 238424 235777 297819 298673 335868 336195 4456701 4762205 6855461 6612265 1182089 1238533 323997 283431 302727 303665 350225 341308 334569 337630 228866 231991 740053 707240 1580480 1521578 477114 476375 693214 702827 885074 857213 909382 922379 965813 977147 936968 1041729 2231923 2342261 1324670 1165990 767888 750946 921785 919385 959310 964692 998250 1013837 1134484 1130674 5220477 5417426 39.85 70.4 1
10:31:40 2024-01-24 710806 698241 218838 215104 353330 364084 383188 381792 238951 235532 294638 299756 333801 338431 4452521 4772481 6845275 6612367 1176983 1237145 323445 283980 305580 303951 350795 341861 336444 338387 228901 231991 740053 706735 1568025 1521578 478203 476712 692688 703048 884954 854748 913363 922379 965813 975766 936968 1043993 2229105 2338941 1347911 1165990 766701 750378 921131 918316 959310 970643 998250 1015319 1133679 1130674 5211072 5413563 39.85 70.4 1
10:31:41 2024-01-24 710300 694313 219026 215104 355729 363793 386079 384058 239093 235473 292831 297944 333801 338395 4458765 4750075 6859921 6612546 1182052 1238533 324453 283431 304134 302919 350795 341861 336206 337594 228901 232026 734336 706457 1571201 1521578 477077 476712 694232 704048 884954 856605 909030 921071 965129 973642 935637 1041794 2228680 2342261 1326553 1169318 768436 750946 919826 918967 959310 964656 998250 1013800 1134212 1130674 5218522 5392315 39.85 70.4 1
10:31:42 2024-01-24 709289 700167 218781 216201 355980 363645 384987 383374 239093 235637 294466 298519 333265 338395 4455288 4769958 6845275 6612367 1183778 1235898 324682 283697 301701 302919 350513 341104 336681 337368 228901 232353 740053 703713 1592354 1521578 475655 476375 693178 701055 884576 857821 909030 919041 965129 973678 935637 1043288 2225826 2344820 1330320 1167653 769533 752083 918523 916980 959310 968437 995300 1010883 1132875 1130711 5267505 5418974 39.85 70.4 1
10:31:43 2024-01-24 709750 699216 218733 215001 356053 363902 384987 382468 239428 235015 298109 298049 332905 338541 4455288 4757446 6845275 6603091 1184586 1235898 324911 283467 301772 302919 350795 340349 336681 337121 228936 231991 740053 705448 1565990 1524821 476365 476375 693214 703249 884327 857821 910323 921071 965129 973642 935637 1041729 2225849 2348147 1339736 1169318 768984 751324 918460 917016 961355 964584 995337 1013079 1134212 1130711 5226687 5416312 39.85 70.4 1
10:31:44 2024-01-24 709214 699211 218891 215634 356053 364453 383188 382632 238424 235085 298311 298464 333766 338541 4448936 4756906 6845275 6602988 1182052 1236154 324911 283900 304603 304664 350795 342138 334534 337630 229578 232026 740053 705726 1586310 1525904 476329 476375 692006 701055 883074 859650 911694 918353 965813 973715 935637 1041729 2225923 2342261 1335969 1168485 770002 750946 917222 920345 962075 968945 993848 1010883 1137525 1134378 5276888 5414628 39.85 70.4 1
10:31:45 2024-01-24 710258 700204 218276 215070 354392 364084 382579 382396 239322 235742 298031 298501 333440 338338 4455123 4764275 6845275 6612367 1187165 1235898 324682 283502 301772 303594 350795 341344 334569 337630 228901 232679 739119 704945 1565206 1524821 476365 476375 693214 702785 884327 857821 911657 920382 965813 973715 936302 1041692 2225826 2342261 1315215 1168485 769533 752083 918460 916980 962075 969270 997349 1015336 1137400 1130565 5265478 5411914 39.85 70.4 1
10:31:46 2024-01-24 707198 698277 218686 214966 354392 363754 382543 382292 242387 235085 293115 298049 332905 338614 4442596 4766475 6826624 6602988 1188863 1233519 324682 284978 300820 305129 350759 340828 334569 337630 228671 232679 733319 699712 1605304 1528627 476365 475701 692006 699032 885074 859650 907364 917016 965813 979259 936968 1040951 2224244 2335626 1318913 1164331 770633 749872 919730 922100 963738 972128 996039 1011795 1139327 1134414 5276910 5403896 39.85 70.4 1
10:31:47 2024-01-24 711786 694277 218803 215070 353860 365115 385259 381214 242182 235578 297609 298084 333978 335975 4445909 4735290 6798648 6574391 1197439 1235898 323014 285240 300785 304914 351573 341344 335732 338650 228475 232026 733800 697316 1602048 1534023 476739 475701 692006 698995 885583 859554 907664 916330 967552 980679 937365 1041484 2225826 2338941 1347269 1163280 772328 748858 918067 922138 964776 971440 997462 1011720 1139327 1133951 5260645 5411674 39.85 70.4 1
10:31:48 2024-01-24 712328 699300 218856 216584 354428 365115 384373 381752 242387 235578 293657 298084 333942 336486 4445765 4722667 6801252 6602988 1193095 1235898 323541 285276 302268 304592 351362 340349 334569 338650 228511 232026 732906 698313 1583231 1529657 476365 475701 692006 699032 885619 859517 908347 918353 967184 980715 935338 1040798 2226094 2343721 1378616 1166341 771734 750331 916950 922253 964776 971411 994555 1011870 1137126 1133951 5265617 5406893 39.85 70.4 1
10:31:49 2024-01-24 711496 698268 218874 215070 354459 365115 383223 381214 242182 235085 297609 298049 333907 336486 4448660 4725208 6807973 6602988 1196423 1235898 322751 285240 300856 304450 351609 341344 335732 338722 228706 232026 734793 697316 1569354 1535150 477151 475701 693481 698995 887507 862065 910331 916330 966577 982102 939525 1042783 2230985 2339676 1409214 1162451 771183 751398 918423 922342 965749 972315 995337 1013968 1135480 1133951 5244853 5405848 39.85 70.4 1
10:31:50 2024-01-24 712507 699291 218686 215070 354423 365115 385527 381752 242387 235812 298017 298119 334445 336998 4442596 4722394 6791537 6574391 1197439 1238260 323541 285240 302738 305129 351893 341380 334380 338722 228671 232516 740569 697316 1580865 1535150 477114 475701 692006 699032 885619 862101 907701 918928 968373 983393 938139 1042934 2229206 2337063 1380535 1163280 771221 748549 917155 922342 966836 970040 995300 1011870 1137126 1135484 5259997 5409501 39.85 70.4 1
10:31:51 2024-01-24 710487 698305 219026 215104 354423 365115 386904 381214 242317 235777 298031 298084 333942 336522 4448936 4722667 6800974 6607651 1197439 1235898 322167 284805 303451 304378 351893 340828 334569 338686 228866 232516 735765 698313 1589745 1534061 477114 476037 693555 699032 886877 862672 911444 920979 968285 980534 938969 1041409 2229206 2342261 1341619 1164331 770633 750294 920147 922142 964381 970222 995926 1014696 1137162 1133951 5263843 5388473 39.85 70.4 1
10:31:52 2024-01-24 712001 698277 218690 215070 354383 365115 384032 381214 242013 235777 298031 298049 333942 336486 4442596 4725208 6807973 6602988 1197351 1235898 321821 285276 300820 304272 351893 341344 335732 338686 228706 232026 732108 696320 1579851 1537834 478542 476712 695949 701246 888321 862906 912822 918362 965703 980497 942130 1041371 2228754 2340600 1376697 1159062 769533 752047 917155 919729 966416 975067 992473 1010428 1134484 1136362 5229994 5409899 39.85 70.4 1
10:31:53 2024-01-24 709480 698305 219026 215070 352337 364857 387001 382292 242352 235777 298104 296285 333942 338488 4448936 4701568 6761346 6598279 1197314 1235898 322036 286114 301969 304664 351893 341861 335732 338686 228936 232026 735765 696320 1581416 1538983 479510 476602 695675 698848 885698 862709 909881 918362 967074 981372 940842 1040988 2226505 2342261 1429999 1158511 769533 751398 915853 920382 965786 974378 996867 1010809 1133873 1135557 5248469 5408054 39.85 70.4 1
10:31:54 2024-01-24 710487 699300 219062 215104 353887 365115 386414 381752 242352 236142 298104 297598 333977 337584 4442596 4713408 6781953 6602988 1197314 1235898 321893 285316 303850 304914 351893 341380 336206 339472 228901 232572 738624 698313 1596279 1539520 478019 476712 693973 698848 888101 864893 909382 917053 966577 982102 942318 1041692 2225937 2338941 1382454 1162401 770564 749847 917155 922342 965786 971593 996792 1010883 1137199 1135557 5277023 5401763 39.85 70.4 1
10:31:55 2024-01-24 712507 698314 218686 215070 354419 365890 385841 381752 242182 235812 297893 298745 333942 336159 4448936 4725208 6798648 6602988 1197403 1235898 322525 286351 303395 304700 351893 341128 336645 339460 229331 232644 735322 697814 1575265 1538426 478321 476375 695675 700024 888138 863324 910256 922439 966540 982102 940805 1041813 2232577 2338941 1382454 1161022 769533 749847 917155 922342 965786 973002 996829 1012359 1136320 1135557 5263529 5396197 39.85 70.4 1
10:31:56 2024-01-24 712001 698309 219031 215139 354459 365115 385491 381752 242458 236177 298104 298989 334480 337273 4452111 4726024 6803127 6598331 1199097 1235898 320847 286266 304171 304378 351605 341236 336206 339567 228795 231991 732108 697814 1576949 1539520 478505 475701 693251 700558 889289 864893 908734 916330 965857 983381 942242 1041729 2225826 2338941 1382454 1159099 768900 751514 917155 921688 965786 973002 997539 1011870 1135480 1135557 5243106 5396496 39.85 70.4 1
10:31:57 2024-01-24 710487 699300 219026 215070 354454 365115 386421 382292 242218 235812 297907 298084 333942 336159 4448936 4710840 6779997 6593574 1198182 1239827 322238 286893 302074 304093 351785 342271 336645 339293 229794 232480 737194 696320 1581416 1537834 479258 478404 696953 701055 885619 863324 915807 917016 965129 981408 942885 1039999 2232577 2341498 1409214 1156665 768436 753150 917155 919041 965786 975757 992435 1010152 1131270 1136537 5227532 5404198 39.85 70.4 1
10:31:58 2024-01-24 707434 699332 219700 215035 352297 364341 386414 380350 242013 236061 298118 296285 332975 339611 4439571 4693741 6770672 6607822 1201729 1239376 320918 285133 301630 304485 351713 342307 336444 338377 229971 231665 734888 696822 1579175 1538653 479258 475969 697223 702748 884447 863324 912747 917053 963080 983490 945568 1041634 2231923 2351481 1413126 1156665 770633 754218 918460 917016 966836 973597 993885 1009670 1131270 1137640 5231811 5404198 39.85 70.4 1
10:31:59 2024-01-24 706396 699862 219057 215104 353356 364084 387037 380617 242013 236342 293009 297148 332940 340354 4442739 4698227 6777541 6603082 1198296 1238945 321595 285196 304441 304664 351893 342451 335732 339094 230081 232026 734888 696320 1580837 1537834 480195 476340 698472 701055 884327 862101 914368 917053 963080 983490 944896 1038696 2232577 2359027 1409214 1155842 771731 754612 918460 916980 965786 973597 992473 1010115 1131233 1136537 5244528 5404198 39.85 70.4 1
10:32:00 2024-01-24 705323 699831 219700 215104 353321 363534 386758 380919 242317 236261 293009 297148 333440 340612 4439571 4688224 6776423 6602734 1198258 1235898 323769 286079 300856 305129 351605 341994 334569 339746 228901 232679 735765 698313 1591407 1535655 479356 476375 694760 701055 888138 864585 912935 917053 966504 983490 944896 1043250 2231923 2341498 1411170 1159372 770633 752083 918460 922342 967524 974378 998287 1009373 1136320 1134341 5250595 5405848 39.85 70.4 1
10:32:01 2024-01-24 710487 700357 219556 215139 354459 363605 386142 382292 242048 235812 297709 298084 334948 339100 4450140 4739485 6818774 6593193 1199097 1235898 322728 286459 300820 305129 351893 341380 334066 339424 228866 232671 740053 697316 1572538 1535655 479258 476037 695252 701055 885707 864585 911406 916910 966577 983490 943554 1041980 2233510 2341498 1422907 1157688 770633 751398 916987 922342 967843 975067 997577 1010609 1136320 1136362 5241203 5408054 39.85 70.4 1
10:32:02 2024-01-24 710487 699822 219097 215143 353896 365631 386414 382292 242013 236403 298104 297915 334737 338285 4446597 4730990 6801252 6593204 1188863 1235898 322939 284769 301525 305021 350831 341104 335578 337665 229971 232679 739625 701709 1577809 1528355 477114 474893 693214 701055 885583 859554 914368 920419 966540 979295 938066 1041766 2225826 2343158 1351036 1168608 772280 752083 919826 921688 963738 964728 996829 1013800 1139619 1132732 5269380 5405848 39.85 70.4 1
10:32:03 2024-01-24 709289 699563 218686 215104 353896 364048 383116 382292 239693 236261 294693 299126 333766 338161 4452521 4765627 6846109 6603077 1187165 1235751 324911 284299 302196 305129 351290 341308 334569 338104 229900 233691 743130 703713 1568488 1525904 477077 477050 693178 703048 885583 860261 914331 922291 967184 980643 936968 1043993 2229556 2342261 1349153 1168608 771734 753539 921131 920308 964813 970149 998250 1016490 1136247 1133951 5244298 5410252 39.85 70.4 1
10:32:04 2024-01-24 708401 694277 219205 215108 356484 364308 386627 385278 239428 235637 292831 298778 333801 338395 4452521 4761549 6855461 6603059 1182810 1235898 324911 284299 304097 305129 350795 343175 337157 337594 229936 232026 733912 705726 1571459 1525632 478129 477050 696730 704549 885583 860261 912709 922379 967184 973715 936627 1044091 2225826 2342261 1370940 1169318 771183 753150 921131 919656 965113 970149 998250 1016766 1136902 1134304 5244853 5402624 39.85 70.4 1
10:32:06 2024-01-24 708242 701202 219464 216240 357062 364747 385532 384460 239596 235966 294675 298326 333766 340062 4437004 4773879 6838982 6574852 1184693 1235898 323925 285289 303579 303275 351893 342451 336206 338650 229578 232863 729684 705350 1596011 1530797 481987 477050 694454 705538 887766 857213 913680 926147 967870 975766 938066 1047831 2238759 2329734 1339736 1164331 764510 750909 926414 922342 958629 971593 1002565 1019467 1133679 1130674 5196778 5426741 39.85 70.4 1
10:32:07 2024-01-24 712560 700199 220727 214932 354286 366668 384735 384188 238353 237466 291962 298014 333907 337548 4455288 4794292 6817680 6569739 1188037 1235898 323997 285240 302656 304700 354420 341861 336681 339675 229578 232679 735765 703212 1595217 1535150 481303 474357 694195 704549 885070 857549 915359 926317 965813 974387 939488 1047709 2238279 2329734 1416998 1162401 765157 752047 927732 919693 956789 973002 1006104 1016766 1132875 1127410 5191246 5415906 39.85 70.4 1
10:32:08 2024-01-24 709014 700204 219569 214966 356422 366076 384884 381721 242317 236507 297746 299615 334807 336872 4445909 4815260 6822540 6574852 1184618 1235898 323961 285205 302692 302530 354670 342379 336444 338722 229578 232337 737194 701820 1631936 1535150 481987 475364 694945 704005 885583 857821 914368 926976 965813 974387 938030 1050862 2237363 2323822 1424864 1162675 765157 751250 927073 919656 957950 973002 1003884 1016803 1134899 1131054 5182885 5405195 39.75 70.4 1
10:32:09 2024-01-24 711037 700204 219389 214339 355210 365115 384337 384387 242387 237239 297957 298084 333907 337475 4448936 4797940 6817299 6574852 1188037 1238533 323733 284969 304134 304200 354670 342102 336444 338686 229578 232679 734336 702710 1596753 1534878 481951 474357 693214 705049 885583 857821 914368 926147 965813 974387 940842 1046072 2239871 2326432 1430732 1159335 765157 752047 927732 920961 958188 974197 1008232 1019046 1134373 1128889 5178027 5410290 39.85 70.4 1
10:32:10 2024-01-24 708097 694313 219710 216231 356351 365890 383188 381489 242317 237038 293900 298884 333907 336987 4448936 4826262 6817299 6579112 1191468 1239413 324911 285169 302692 304200 351893 340277 336084 338686 228901 233299 731477 705726 1586993 1535150 479938 474357 695966 704048 883074 857821 916978 925002 963006 975076 940842 1052562 2235766 2338941 1413126 1159335 766819 753539 925099 920212 960958 977657 1007426 1019121 1131675 1126256 5171733 5394832 39.85 70.4 1
10:32:11 2024-01-24 704883 699216 219701 215104 356601 364084 386353 384424 242317 236307 297746 300563 332637 338541 4445909 4832381 6817299 6584231 1192333 1235898 324682 284769 304350 304236 351893 340313 336355 338140 229543 233007 730048 705726 1572117 1534878 479852 474357 697223 705049 882411 857821 918287 925659 963043 975766 944896 1050656 2235098 2344820 1413126 1159335 768349 755640 926339 920287 962597 975720 1009028 1016175 1127588 1126541 5171428 5406023 39.85 70.4 1
10:32:12 2024-01-24 701267 694268 219675 214971 354428 360871 384956 382060 238424 236307 298104 299372 332905 341116 4445909 4818595 6801365 6584231 1194018 1239413 324453 284854 304205 303951 351893 341861 336591 336578 230885 232026 738140 705726 1601304 1540017 480620 476375 700954 705039 880501 857821 920993 926317 960173 975766 943554 1050991 2241956 2358049 1417039 1160514 771892 758926 927036 917673 960995 979907 1008308 1015730 1125264 1129041 5154789 5398282 39.85 70.4 1
10:32:13 2024-01-24 703229 698232 220114 215070 355459 362985 385491 383241 242317 236507 298104 298989 332940 339210 4445909 4802437 6794504 6588682 1196365 1241175 323014 285240 304078 304200 351893 342138 336084 337393 231012 231828 732108 702323 1601700 1544397 481494 476375 700231 705075 880141 857821 922305 925002 957424 975766 945882 1056016 2241956 2358168 1413126 1159966 768349 759590 927695 916984 960958 973597 1007613 1015281 1127921 1129998 5162725 5388436 39.85 70.4 1
10:32:14 2024-01-24 701000 694313 219745 215104 354925 360907 384914 383205 242317 236507 298104 298989 332637 340044 4442739 4814529 6798648 6598284 1194018 1239413 324911 285005 303615 304878 351893 341104 336627 336613 230294 233034 730048 706735 1584941 1537333 480961 476712 700231 705575 879841 857821 922305 926241 959190 977667 945345 1053830 2245370 2356457 1415083 1157201 768436 756735 926414 915719 959310 980528 1006067 1016490 1125264 1128394 5147400 5402535 39.85 70.4 1
10:32:15 2024-01-24 701267 694304 220145 215108 354925 360907 386378 383205 238424 236342 298104 298919 332672 339210 4439571 4792965 6777111 6575083 1203045 1239413 321025 285878 304097 304200 351893 341344 334605 338377 230132 231665 729684 698313 1613892 1548965 481987 475701 701225 704005 880501 859554 923508 926241 961271 978530 950964 1053830 2239462 2355608 1413126 1147340 764510 756735 926339 915307 963701 980670 1006858 1014724 1122076 1131606 5140945 5402638 39.85 70.4 1
10:32:16 2024-01-24 705151 694273 220088 214702 354961 364084 386686 381757 238424 236542 297994 299408 332940 339340 4445947 4763468 6724045 6588907 1215422 1239413 323014 285240 300820 304664 351893 340349 335578 337594 230097 232536 731094 695823 1590662 1549237 481303 474357 697223 702864 883238 864552 920690 922138 963433 980611 950287 1050750 2241956 2349814 1428776 1149437 767799 756839 922476 917673 964702 983481 1004636 1012315 1124695 1130711 5194970 5402535 39.85 70.4 1
10:32:17 2024-01-24 703967 698314 219889 215035 356315 364599 385527 382292 242522 237073 298031 299897 333907 340092 4445909 4756383 6723784 6593610 1211654 1239413 323014 285240 302733 305129 351893 342407 336355 337630 229936 232516 741483 695823 1625136 1548033 479510 475181 700581 700373 882647 866967 921569 920324 963433 983393 947223 1049364 2228385 2355748 1432689 1147340 768900 755687 922681 915719 965786 979250 1001671 1010390 1126325 1130980 5201666 5402549 39.85 70.4 1
10:32:18 2024-01-24 703967 698305 220018 215031 356029 364599 387267 382292 242182 237274 298031 299933 333674 340062 4439571 4764351 6742696 6602988 1213574 1235898 323997 285240 300856 305989 351893 341068 337134 337630 230329 233099 741483 698313 1580693 1548308 478826 475701 700917 699877 882610 866931 920690 918362 960926 984186 947223 1051008 2239871 2355683 1374378 1153079 769533 756066 919826 915719 965786 973705 1003171 1010115 1126288 1133149 5211072 5404198 39.85 70.4 1
10:32:19 2024-01-24 703465 699794 219811 215039 356565 364084 385527 382292 242762 237109 298118 299897 332940 339611 4445909 4765708 6733370 6593658 1215422 1239413 323469 286079 300856 305129 351893 340277 338591 337926 230081 232572 731094 695823 1582434 1550996 481569 475628 698102 702937 880602 863324 918265 921035 963359 973715 950025 1050991 2247857 2352309 1424864 1147340 766794 756361 922476 917021 965113 982092 1007575 1012592 1125264 1134171 5158697 5402535 39.85 70.4 1
10:32:20 2024-01-24 704076 699300 220431 214886 355494 364599 387267 382833 238424 237440 298104 299443 333907 340340 4439571 4770456 6723784 6593799 1213385 1239413 323997 285240 302942 306276 351713 342931 339311 339538 230152 232792 741483 696818 1589415 1550996 481229 475364 699239 701055 882465 867634 919609 919509 961607 979259 950176 1052476 2238759 2352419 1434645 1147340 768900 756361 921131 915719 964381 980634 1003884 1010115 1126325 1133149 5202426 5393156 39.85 70.4 1
10:32:21 2024-01-24 701267 700352 219521 215074 356525 364599 385491 381214 242727 236507 297572 299897 332940 339611 4442739 4760606 6742696 6603026 1213574 1240710 324201 284991 304171 306204 351749 340241 336992 337488 230187 232644 731094 697316 1583672 1544124 479938 475028 699921 703048 880501 865812 920993 920887 961607 980679 947260 1050942 2241183 2352346 1390585 1146523 768436 756361 922439 917021 965786 982092 1003884 1010390 1124695 1133365 5192506 5392315 39.85 70.4 1
10:32:22 2024-01-24 704252 698305 220242 215048 356025 364599 387813 380617 238424 237274 298031 298602 332940 339281 4436406 4765708 6718997 6593166 1218073 1241138 323326 285735 302074 305701 353811 341200 338591 337488 230258 232679 731094 696320 1589665 1552100 480882 475364 698968 701055 883904 864585 919609 921071 961607 979259 949315 1050243 2241956 2351481 1428776 1147340 766794 756361 922476 917016 962979 982092 1007575 1010572 1124731 1133149 5176390 5408054 39.85 70.4 1
10:32:23 2024-01-24 703219 699785 220431 215070 355771 364599 386686 382292 242218 237274 298104 299897 333440 339611 4448936 4769958 6754090 6612565 1214662 1239302 324309 286884 303740 304985 353884 340313 336627 338140 230329 232935 728275 695823 1581381 1549237 481338 476375 699239 703048 882448 863972 919609 922379 963006 980679 952801 1052562 2244370 2353977 1424864 1147340 767341 756735 925099 914313 965113 982092 1007613 1013315 1125264 1132696 5163212 5408054 39.85 70.4 1
10:32:24 2024-01-24 702189 699291 220431 215035 356025 364857 387303 380884 238424 237642 298104 298394 332940 339281 4439571 4756059 6748307 6603095 1214662 1239302 323961 286043 301474 305129 351893 342931 336627 338104 230258 232516 731094 696320 1598620 1549237 481303 475364 698968 702549 883074 864585 919646 921725 962325 979295 950025 1047597 2239648 2350739 1426820 1147340 766701 755687 922476 916980 964381 982092 1007575 1010609 1121481 1133149 5170612 5394935 39.85 70.4 1
10:32:25 2024-01-24 703256 700361 220246 215035 356556 364857 387267 382562 242013 237503 297893 299862 333907 339334 4433843 4771438 6743744 6603091 1213649 1235898 323505 285828 303740 305129 351893 342370 336591 337665 230439 232644 731094 695327 1594689 1547867 479938 474357 698212 701055 880643 864585 920300 921035 961643 980679 950062 1046109 2244370 2347314 1432689 1147340 767341 756361 922476 916980 965786 982092 1006104 1012592 1126361 1132806 5168076 5394832 39.85 70.4 1
10:32:26 2024-01-24 704252 699300 220431 215070 355485 363757 387303 381489 241978 237073 297893 298884 333674 339354 4449934 4771882 6753235 6602988 1214667 1239413 323961 285240 302733 305558 351641 340960 336627 337630 230294 232635 731094 695823 1597396 1544397 479938 475028 699239 701055 881823 865812 920993 918251 961643 980715 947223 1049497 2244370 2352346 1390585 1147340 769014 756139 922476 916294 964381 983481 1006142 1011870 1126325 1133149 5186834 5398682 39.85 70.4 1
10:32:27 2024-01-24 703219 698273 220431 215070 356020 364599 387885 380884 238424 237538 294638 299651 334198 339464 4439812 4769049 6723746 6593610 1213574 1239413 322501 286925 303163 304628 353920 341115 336355 338140 230132 232026 731094 696320 1569808 1549237 481987 475108 700231 704048 883867 862101 919646 922379 963043 979259 950025 1053349 2244770 2354014 1420218 1149795 769682 758926 922476 915719 963854 982092 1007613 1013800 1123668 1130442 5155944 5398682 39.85 70.4 1
10:32:28 2024-01-24 703754 698277 220440 215070 355521 364663 387560 384115 238283 237395 294822 299512 335832 339464 4443088 4756906 6744218 6584231 1208388 1239413 321097 286763 302444 304664 353920 341861 336084 338413 230329 232679 729328 697316 1588040 1549237 482330 474629 701225 704041 883074 860808 920300 924345 960963 979295 949351 1054286 2239648 2354092 1418995 1151736 766701 758952 926414 915719 962758 982092 1009769 1015319 1125264 1130711 5140982 5380764 39.85 70.4 1
10:32:29 2024-01-24 702762 700930 220211 215565 356307 364932 387740 384733 239100 236968 294822 299721 333801 340985 4442596 4773267 6761346 6593610 1203343 1239413 322036 286150 303402 304200 354507 341897 336627 338686 230365 232026 745431 698313 1611026 1547041 482673 476375 701225 706111 880538 861418 922342 925002 960247 979295 948678 1049909 2241183 2356371 1417039 1155019 767341 758989 927732 916852 962075 979286 1007575 1016803 1125264 1130674 5150958 5407806 39.85 70.4 1
10:32:30 2024-01-24 701009 700705 220330 215039 355882 362876 387123 383099 239093 236767 293115 299652 332940 339210 4436899 4775747 6752972 6579535 1206030 1239413 320740 286182 304713 303987 353920 341380 336627 338413 230329 232026 736731 698313 1593238 1548139 482330 476375 701225 705039 880574 861418 919410 924345 960247 973715 948678 1053312 2242776 2357354 1417039 1155019 767799 758952 927732 915719 961392 980706 1007338 1016840 1125264 1130711 5151639 5416312 39.85 70.4 1
10:32:32 2024-01-24 701193 699952 220326 215634 355878 363902 387123 383205 239061 236542 292527 299652 333661 341542 4442739 4785250 6757529 6579535 1198697 1237930 323997 285080 303796 304914 353703 341861 336355 337121 231641 232026 727939 704719 1573681 1540017 481303 474893 701225 707186 881823 858873 923693 926221 961643 979259 944469 1057183 2238001 2353019 1417039 1159372 769533 756200 927073 918177 959310 973669 1010489 1016840 1128031 1130289 5184204 5405195 39.85 70.4 1
10:32:33 2024-01-24 700961 699703 220295 215139 355450 362985 384337 382937 239322 236933 292902 299862 332905 338258 4451948 4821101 6801252 6593610 1194121 1237930 324803 285098 305631 304700 351893 340349 337643 337630 230329 233007 731094 705726 1580680 1535655 479643 475701 698743 705075 883074 859554 919448 926221 965129 973715 944896 1057183 2241577 2352346 1417039 1161022 768900 756361 926414 917016 962075 973633 1012364 1019083 1131638 1127999 5185570 5405195 39.85 70.4 1
10:32:34 2024-01-24 701267 698051 219772 215134 358578 364084 384337 382632 239467 236507 298214 301196 332370 339611 4448936 4832532 6817299 6588907 1192384 1235898 322004 284805 304603 304700 351375 340349 337643 337902 230365 233007 731869 705726 1577765 1535150 480961 475701 699239 705575 883074 857821 920338 926221 963080 979295 944896 1052264 2235098 2357299 1413126 1159372 769533 755666 927073 919396 963051 978411 1010414 1016691 1130871 1129598 5169393 5404198 39.85 70.4 1
10:32:35 2024-01-24 701961 700204 220396 215104 355490 363021 384373 385551 239596 236542 293115 299335 332940 338258 4442739 4823592 6807973 6593574 1193131 1238533 324766 285058 304603 304700 351893 340864 338153 338175 230365 231670 735765 707240 1567528 1537834 481303 475364 698743 705075 885583 859517 919485 926221 965813 973715 944896 1057183 2241183 2350679 1415083 1162675 771107 758437 929015 922547 962721 978521 1013099 1019593 1131888 1129598 5182855 5411914 39.85 70.4 1
10:32:36 2024-01-24 704762 699037 220123 215969 358206 365115 384373 382096 239803 236908 297696 301760 333440 337584 4445765 4817670 6826624 6574843 1191468 1239413 324453 285276 303189 305129 355333 341861 335614 339710 229614 233007 738624 703713 1574235 1535150 481987 475701 696236 704005 885619 861418 919562 926184 966540 973678 940879 1054174 2241183 2334651 1378075 1164942 768436 755215 929714 922142 959236 975720 1007463 1019742 1133837 1130711 5182855 5405630 39.85 70.4 1
10:32:37 2024-01-24 711313 698314 220088 214736 356306 364734 385256 380954 242387 237808 297691 299478 334480 337584 4442739 4800151 6812446 6574852 1188074 1235898 323709 285276 304603 304236 354670 342138 334605 339710 229971 232679 738624 702710 1603256 1535150 482673 475701 695252 706148 885707 857821 915435 928923 966577 973642 940879 1055299 2244645 2330430 1432689 1164294 766701 753536 929052 923419 959310 974378 1007338 1018290 1137325 1130711 5184851 5408054 39.85 70.4 1
10:32:38 2024-01-24 710487 698015 220506 215070 354171 363896 385527 381792 241957 237310 298003 298084 334714 338577 4442596 4775747 6801365 6570163 1188074 1238533 322799 285347 304713 304236 353511 342415 334605 339198 230329 233007 728275 702710 1613385 1535655 482673 476340 696236 707687 888410 857821 915435 928960 968447 981269 944333 1051317 2247969 2335823 1334086 1165953 768900 753539 928361 926280 959310 976964 1003884 1021964 1136516 1133951 5186834 5404198 39.85 70.4 1
10:32:39 2024-01-24 710487 694313 220502 215173 355971 363896 385563 383277 238424 236577 292937 298084 333977 339094 4436406 4770866 6801252 6565474 1184693 1235898 323444 285240 304603 303773 354420 342487 334640 340260 230329 232679 729684 703676 1612813 1535150 482524 474929 696236 708226 888373 857821 919082 931603 968410 979916 942316 1053929 2243321 2332761 1426820 1164331 767799 753683 931000 924161 959310 975757 1004325 1021085 1134484 1133951 5182855 5392277 39.85 70.4 1
10:32:40 2024-01-24 710487 697978 220471 215070 354388 366149 385491 382597 238584 236908 292782 297806 333907 338577 4445909 4775747 6827783 6574852 1177857 1238533 323997 285240 304542 304165 353399 342415 334605 338686 230097 232679 740053 707240 1581857 1530797 482673 477011 696730 709074 890591 860758 914219 930278 971311 981305 943660 1050750 2238279 2331753 1311517 1168275 768900 754218 927732 925544 963738 975757 1003884 1022693 1134484 1135557 5192260 5408054 39.85 70.4 1
10:32:41 2024-01-24 710487 694241 220423 216039 354064 365115 385527 383241 242317 236507 293733 298049 333942 339094 4442739 4766475 6850576 6593610 1178722 1239413 323901 285205 304219 304628 351893 342451 335578 338722 230329 233171 731094 707746 1573571 1528569 482599 479763 698925 708570 890749 861484 916446 930278 972692 982697 943518 1050862 2234913 2342261 1330320 1165990 771107 755762 927732 925622 964127 975757 1003610 1022693 1138775 1137167 5211072 5402535 39.85 70.4 1
10:32:42 2024-01-24 710487 698010 220092 216409 354379 365631 385491 384085 239325 235742 293832 298710 334410 339334 4445909 4766475 6859921 6603077 1178722 1235898 324911 284969 305042 305129 351303 342415 336084 338686 230329 233007 729684 707746 1570866 1528074 481266 477611 698138 708065 890628 862096 916175 927635 970762 985561 942316 1051373 2235098 2341078 1334086 1171974 772328 755149 926414 923568 964344 975757 1001671 1022693 1140427 1136464 5211072 5408054 39.85 70.4 1
10:32:43 2024-01-24 709443 694313 219710 216409 354383 365115 384643 383312 237755 236142 293384 298954 333942 339611 4445909 4757202 6845275 6593610 1183740 1237654 324766 284840 305631 305558 351857 342379 338352 338436 230763 233263 731094 706735 1574068 1529160 479510 479083 696939 706053 889400 864548 915435 925581 972174 984882 940768 1047831 2232577 2348147 1382454 1171974 773943 755149 922476 924965 967843 974378 1002289 1019016 1142082 1135661 5265617 5394832 39.85 70.4 1
10:32:44 2024-01-24 707287 697978 219026 216073 355201 365115 384032 380919 238398 236142 292937 299408 333674 339334 4436531 4758070 6817299 6598279 1188863 1235861 324911 285325 304603 306240 351447 342127 338352 339293 229829 233992 736219 702323 1603513 1533515 479938 476939 696236 704048 890554 865665 916325 925002 972211 986886 943554 1047085 2229105 2347910 1378616 1168608 774483 754218 922476 927525 967843 975067 1001851 1016803 1143704 1136464 5265617 5398682 39.85 70.4 1
10:32:45 2024-01-24 710339 698241 219710 216039 357016 365115 384302 382833 238119 236342 292937 298989 333907 337548 4436531 4754779 6807973 6602988 1193026 1238870 324248 286231 303519 305953 351785 342235 338352 340045 229794 233992 732906 701709 1590707 1530797 479938 479083 697435 703048 891598 864585 915435 925581 972211 982620 940842 1044905 2228993 2342261 1380535 1168485 773943 753683 922439 926280 968530 974378 1002289 1016803 1143704 1136500 5246537 5402638 39.85 70.4 1
10:32:46 2024-01-24 710413 699037 219706 216078 355485 366149 384302 382292 237902 235777 292937 299408 333942 336998 4433367 4741186 6798648 6603059 1197327 1237182 323493 285971 302513 305881 353544 341717 338352 340428 229578 233335 728275 698313 1579434 1537333 479938 474893 695215 703048 891933 866426 915548 922379 972211 982656 942885 1047085 2230579 2341078 1413126 1164331 773931 753150 921785 926204 968530 975757 1001137 1016766 1143704 1138985 5267505 5404198 39.85 70.4 1
10:32:47 2024-01-24 712507 698314 220088 216073 356764 364151 385527 380617 237920 236507 293733 299443 334948 337236 4439571 4715962 6810685 6612527 1193977 1239302 324550 286374 303987 306384 351857 342379 336591 340463 229578 233956 737194 700314 1582000 1534061 479938 478404 695744 703048 891004 865812 914127 922379 972211 984882 942885 1047831 2230305 2342261 1413126 1165990 773943 753539 922439 926204 968530 975757 1002289 1016803 1143704 1138144 5267505 5402535 39.85 70.4 1
10:32:48 2024-01-24 712507 700025 219710 215738 355490 365890 385185 382833 240175 236507 292937 299443 334410 337548 4442739 4749231 6837531 6603095 1191315 1239265 323390 286079 303666 304048 351569 342127 336591 339400 229936 232027 733319 701709 1583672 1530797 479598 477011 696236 704048 889669 864585 916325 925002 972211 985487 940805 1047929 2232167 2344783 1376697 1168608 774483 754218 922476 922047 968530 974378 1001137 1018290 1143704 1136500 5257773 5402638 39.85 70.4 1
10:32:49 2024-01-24 709289 699291 219556 216073 355525 365115 384302 380919 238119 236142 292937 298989 334410 338062 4430617 4756059 6860137 6603028 1178722 1239413 323997 285049 307137 304664 351893 342451 336049 338722 231042 233299 729684 707746 1589012 1525904 482673 477562 697223 707687 889705 860261 915672 928228 970798 982102 943554 1050862 2234801 2340600 1378616 1165990 770554 755288 927732 924965 963442 973597 1004636 1020118 1138811 1135698 5201666 5402535 39.85 70.4 1
10:32:50 2024-01-24 710487 699863 220242 216073 354423 365115 385563 383277 242387 236472 293384 298049 334679 338764 4443256 4771634 6819794 6570163 1189327 1239413 324453 286079 302727 304200 354812 342199 335578 339746 229971 233007 729860 702710 1639672 1535150 483360 474893 696236 708189 886123 859650 918058 930241 966577 973678 940879 1052525 2241183 2331387 1424864 1164331 767888 753850 930338 923568 959310 975757 1006858 1019742 1133837 1133951 5182855 5404198 39.85 70.4 1
10:32:51 2024-01-24 710487 694300 221156 215074 354428 365890 385491 382025 238424 237763 295265 299564 336953 338395 4430693 4784471 6801252 6574852 1190618 1239413 324911 285735 304603 305129 353920 341308 336084 340224 229849 231670 728275 705222 1589413 1535699 481987 474629 697223 705039 887507 861418 918265 927920 966540 973642 944896 1053764 2244370 2335626 1361497 1162675 767341 756361 927732 922342 963442 973669 1015775 1021235 1134484 1129875 5171428 5402535 39.85 70.4 1
10:32:52 2024-01-24 704994 699300 220462 216039 357640 366040 387175 385551 239816 237360 294854 301618 334269 338431 4443088 4815260 6827783 6565473 1191315 1239413 324911 285882 304603 305129 355314 342138 335578 340739 230132 233335 734336 703713 1579053 1535150 482673 476375 697223 705039 888138 862065 918265 928886 966577 975510 943554 1057183 2238056 2335626 1358746 1162675 768436 756361 930338 923568 962075 973669 1010489 1021964 1135480 1133149 5180847 5411914 39.85 70.4 1
10:32:53 2024-01-24 706416 697109 220185 216201 357928 367114 385077 385005 239764 237099 294675 301547 334538 338119 4439571 4816718 6822540 6574890 1191468 1238533 324658 285280 303615 305129 354921 341344 336084 340499 230132 231670 726866 704719 1579410 1535150 481303 475701 697223 705039 887507 861344 920918 927534 966577 973642 944896 1057183 2235158 2335626 1357930 1162675 766701 755687 927732 922910 962075 973669 1009197 1021964 1134484 1130711 5170726 5403896 39.85 70.4 1
10:32:54 2024-01-24 706070 699900 220136 215965 357246 366149 385348 385005 239764 237099 294257 301266 333942 337584 4443256 4822109 6817299 6574852 1191468 1239413 324911 285249 304603 305129 354402 340313 336627 340463 230132 231670 735765 704339 1581755 1535150 481303 475701 697223 705039 887507 862028 918302 928886 966540 979259 946240 1053839 2238019 2346274 1424864 1162675 768436 756361 927073 923568 961579 973669 1012653 1021964 1133837 1129041 5172232 5406893 39.85 70.4 1
10:32:55 2024-01-24 704150 699211 220295 215935 357497 365854 385348 382060 242493 236542 297907 301297 334198 338984 4439571 4817670 6807973 6565473 1188863 1238533 323132 285240 302727 305129 354921 341861 335578 340224 229971 231636 738624 703713 1591640 1535150 483248 476375 696730 705039 888138 862065 918754 928850 966613 973678 944225 1057183 2241183 2336540 1364193 1162675 768349 755687 929020 922342 962075 973633 1010489 1021964 1134484 1134378 5174744 5395763 39.85 70.4 1
10:32:56 2024-01-24 706225 700208 220290 215100 357640 366149 384914 382632 239728 237134 298031 300809 333942 337548 4442739 4800151 6816059 6574527 1192370 1239685 323390 285321 305363 305129 351893 340313 337643 338686 229971 231670 730048 705856 1576353 1535150 481303 475701 699239 706111 885583 860771 921030 928886 967184 980448 946240 1058729 2234801 2350753 1417039 1162675 770554 756735 928361 922342 964127 973669 1013225 1023505 1135191 1131201 5155565 5405195 39.85 70.4 1
10:32:57 2024-01-24 702988 698237 220396 215738 357664 363793 384878 383241 242592 237073 292973 300700 336013 339611 4439571 4812837 6817299 6579241 1193173 1241175 323689 285240 303651 305129 351893 340349 337679 339538 230688 233335 731869 707240 1576185 1537333 481839 476712 700728 707687 884327 860771 924867 930278 965813 980679 944506 1056093 2234838 2344820 1418995 1162675 768900 755629 927732 923568 964739 981223 1014823 1022618 1134410 1131201 5172685 5389310 39.85 70.4 1
10:32:59 2024-01-24 701267 699165 220053 215738 357676 365115 384373 383134 239693 236908 293115 301760 333405 339611 4439571 4824519 6822540 6574599 1194022 1239413 323390 285882 303651 305129 351893 341104 337643 338722 230168 232027 739119 706363 1577982 1536241 481118 476375 699239 706148 885702 860771 922342 928886 967184 980448 946354 1060241 2234950 2354014 1420951 1161848 771734 759553 930338 923568 964776 980601 1013376 1021814 1135266 1132806 5163212 5402535 39.85 70.4 1
10:33:00 2024-01-24 701262 694273 220088 216201 359584 364599 384914 383241 237755 236542 292973 300456 333674 340612 4439571 4818683 6817299 6583959 1191468 1239413 323393 285303 305834 305129 351893 340313 338426 338128 230168 233335 734769 705726 1570870 1535150 481118 476375 700231 707149 884954 860771 924867 928923 966498 979295 944469 1059485 2244770 2343721 1418995 1165774 771107 757844 929714 922269 966149 981296 1013376 1024267 1133837 1130711 5178141 5394832 39.85 70.4 1
10:33:01 2024-01-24 704650 700325 220084 216069 357676 364857 384914 382668 242423 237073 298104 301302 333942 338854 4442739 4821999 6807973 6584086 1193985 1239413 323912 285240 303651 306888 351893 340349 338153 338650 230329 231670 731477 706363 1591795 1537333 481645 474524 701225 707149 884954 860771 923693 930278 965813 981833 945882 1053843 2238019 2349777 1418995 1163280 769533 757973 927732 922070 963442 981223 1012653 1021235 1133837 1130674 5167734 5393156 39.85 70.4 1
10:33:02 2024-01-24 701262 694313 220088 215173 357412 364599 384337 382060 242387 236542 292910 301179 332940 339611 4433244 4822109 6807973 6565197 1189769 1235898 324911 285240 303402 305129 354420 340864 336120 340223 229971 233007 737194 703713 1595217 1535150 482056 475701 697223 704041 888138 861418 920064 927534 966577 978421 946354 1059487 2244658 2333042 1349012 1163280 769257 756765 929052 922342 962075 978375 1011931 1021198 1135480 1130711 5169756 5398682 39.85 70.4 1
10:33:03 2024-01-24 705970 694313 220088 215768 356601 365115 384914 383807 242387 236542 297609 299977 333907 337548 4433244 4801436 6807973 6565473 1189769 1235898 324911 285882 303402 304306 354420 341380 335614 340739 229614 231314 725456 704945 1570870 1534061 481987 475701 696730 707058 887507 862028 920836 929579 968447 978530 944822 1058617 2240206 2337063 1345445 1162675 767341 755687 929136 924884 962075 973705 1010489 1020118 1137599 1132348 5170731 5394832 39.85 70.4 1
10:33:04 2024-01-24 704807 694237 220277 215768 357676 365890 384950 382096 242387 236542 298104 300845 333907 338577 4436406 4811722 6807973 6565473 1188074 1237108 324453 285918 304603 305129 354420 341344 336391 340224 230329 231705 737194 703713 1573176 1535150 481303 475701 697223 708065 889289 864552 921569 929616 970622 978530 944785 1056734 2238019 2335626 1373271 1162675 768900 756361 929020 922342 962075 981259 1010489 1022843 1134676 1132348 5166066 5398682 39.85 70.4 1
10:33:05 2024-01-24 707237 694273 219780 215773 357676 364151 384337 382405 242592 236542 298118 301231 334445 337621 4436531 4806001 6807973 6560791 1187165 1239413 324911 285276 303615 305129 353241 342415 334640 340499 230132 233007 728275 703713 1569453 1535150 484737 477689 698925 707504 889996 862709 919598 931603 972387 979916 944896 1057183 2241183 2335626 1436601 1162675 767341 754612 931642 922342 962075 973669 1010489 1022843 1137162 1133951 5173449 5402572 39.85 70.4 1
10:33:06 2024-01-24 707857 698277 220088 214893 356672 364698 385527 382632 242493 237843 298031 299897 334984 338062 4433244 4790886 6805818 6570163 1191468 1237145 322939 285343 306051 305129 353884 341104 337170 340260 229614 231866 734336 706363 1572823 1538983 481987 477050 699202 708065 888101 862709 922227 930241 968666 973751 944469 1061795 2235432 2335626 1355115 1163280 767888 755687 930338 922342 962075 973705 1010489 1019394 1136357 1133149 5170731 5402535 39.85 70.4 1
10:33:07 2024-01-24 707817 694277 219780 215134 357676 364151 385491 382978 242493 237239 297893 299968 333977 337584 4433244 4798014 6807973 6565473 1188074 1235898 324453 285245 304603 305129 354921 341380 337598 340524 230081 233627 737194 704339 1569999 1537333 482673 477050 697150 707058 889400 862065 918302 928886 970199 979916 944896 1053801 2234875 2335626 1360562 1162675 768436 756361 930338 922342 962075 973705 1010489 1020118 1135480 1132348 5169756 5396496 39.85 70.4 1
10:33:08 2024-01-24 705822 698277 219776 215565 357676 364151 384950 382096 242529 236577 298113 301231 334445 338338 4433244 4806001 6801252 6565473 1188921 1238907 324911 285280 303402 304878 354776 341645 338591 340356 229668 233335 735765 704339 1573350 1537333 482673 476037 697223 705611 884209 865167 919894 928191 966577 973678 946203 1057278 2238056 2335626 1359713 1162675 768436 756361 929020 922342 963442 981399 1010225 1020118 1135480 1130747 5173449 5398682 39.85 70.4 1
10:33:09 2024-01-24 705831 694309 219785 215773 358215 365890 384373 382674 242253 236542 298104 301795 333942 338614 4436406 4806001 6807973 6565478 1185470 1240710 324694 285864 304077 305486 355387 342343 337634 340631 230152 233299 728275 703834 1571058 1535150 483360 474893 698925 707149 889400 861454 918302 931603 972312 973715 944896 1057183 2244770 2331387 1432689 1162675 767341 755149 930338 924309 962075 973633 1010489 1019394 1135480 1133149 5170726 5404198 39.85 70.4 1
10:33:10 2024-01-24 707272 694349 220084 214923 357676 364187 385527 382632 242458 237274 298104 299126 334445 337584 4439571 4797977 6817299 6574716 1189607 1242940 324911 285976 305432 305953 355387 342271 336485 340595 230294 233335 728275 703212 1577059 1537196 483285 476118 697223 706075 888373 865167 918339 930938 969388 973715 944896 1053839 2238056 2332318 1378075 1162675 767341 756361 931035 924309 962758 979250 1011209 1020118 1137162 1133951 5173449 5408054 39.85 70.4 1
10:33:11 2024-01-24 707924 694300 220431 215139 357711 364187 385563 383014 237755 237239 298118 299897 333977 337584 4442596 4796742 6855515 6593654 1193977 1241175 324911 285735 304434 306118 354384 341344 337643 339746 230329 232027 718410 705726 1574768 1537834 482673 474893 698175 706111 884209 863972 919646 928923 968410 973715 945568 1060391 2239751 2335626 1354363 1162675 768436 755629 930338 922342 963442 979286 1011931 1020155 1137162 1132348 5193394 5404198 39.85 70.4 1
10:33:12 2024-01-24 704628 694345 219745 215831 357711 365631 384950 382668 242423 236542 298104 301795 333942 338338 4439571 4809417 6820886 6574825 1193977 1240196 324875 285954 305654 305129 353920 342931 339071 340595 230132 231831 735765 703713 1572117 1538925 483360 476191 696730 706148 888410 863360 919646 931599 970111 973751 944896 1058453 2243173 2331387 1392469 1162675 768436 755687 931659 924309 962075 979250 1011931 1020118 1137162 1133951 5170731 5404198 39.85 70.4 1
10:33:13 2024-01-24 708134 698277 220101 215100 357711 364151 385527 382441 242458 237274 298104 299968 333977 337584 4442596 4797753 6818774 6574798 1188884 1238533 324453 285280 305321 304628 352218 341344 334640 340499 230132 233335 737194 703713 1589171 1535655 483704 475634 697223 709268 889705 859590 918339 931599 968447 979259 943554 1054291 2234838 2331387 1413160 1164331 768368 754612 930338 922342 961392 973597 1007613 1022076 1136320 1133951 5170612 5380802 39.85 70.4 1
10:33:14 2024-01-24 710492 694313 220431 214893 356029 364187 385527 382131 242013 237843 291926 299024 334714 338321 4443256 4805487 6818774 6570163 1187903 1240637 324453 286083 303651 304700 352253 342379 337598 340260 230329 231280 729684 702710 1634165 1534607 483704 475634 696730 708226 889705 859517 918265 931599 969388 979259 944896 1055402 2234875 2329734 1430732 1164942 768436 755288 930338 924965 962075 973705 1007613 1021964 1136320 1133951 5177455 5404198 39.85 70.4 1
10:33:15 2024-01-24 711724 694277 221191 215134 354996 364222 386414 382943 241978 237798 295696 298743 334737 338837 4446160 4784359 6807973 6574852 1183007 1235898 324682 286414 304577 304700 354420 342559 334640 340224 230723 231314 729684 705726 1587618 1535150 484048 477755 697223 709268 888080 859554 918058 931599 972618 981408 944896 1054174 2238056 2335626 1384373 1165990 769533 755322 930338 925455 962075 973669 1007613 1022371 1137162 1136537 5177455 5405848 39.85 70.4 1
10:33:16 2024-01-24 710478 694313 220467 216197 354428 366595 386434 386371 238916 237360 293761 298813 334807 338911 4437056 4784471 6801144 6565473 1187903 1237071 324911 286061 305469 305773 352218 342415 335308 340703 230294 233335 737194 703212 1572642 1536241 484048 477050 697223 708152 890033 862028 918265 931599 970762 973715 945568 1055304 2244370 2333042 1438557 1164331 768436 756361 931659 924965 963442 979214 1011931 1022693 1137089 1135557 5180847 5398682 39.85 70.4 1
10:33:17 2024-01-24 708939 698241 220185 215565 357928 367114 385384 385987 239764 237869 294335 300951 334772 338119 4440186 4823592 6817680 6574852 1192426 1235898 324911 286079 303366 305271 354420 342444 336627 340224 229936 231993 739119 705448 1589413 1537333 481987 477050 699202 708189 888138 862065 920955 930241 967945 973715 944469 1057183 2244370 2333042 1374378 1162675 768436 756361 931659 924309 962075 973633 1011931 1022693 1136818 1133951 5171428 5393457 39.85 70.4 1
10:33:18 2024-01-24 706711 700130 220185 216270 358071 365854 385384 385551 239764 237099 294679 301442 333638 338817 4433783 4812837 6817680 6574852 1191468 1237071 324911 285459 305469 305737 351893 340792 337134 339985 230132 231670 734336 705222 1607062 1536241 481987 476375 699239 706075 888138 861381 920993 930241 966540 973678 944469 1058692 2238195 2333042 1353300 1162675 767799 755824 930998 924309 962075 979214 1011931 1022693 1137162 1133951 5168626 5414628 39.85 70.3 1
10:33:19 2024-01-24 707727 700204 219947 215001 357497 366668 385348 385133 237392 237239 297957 299897 335868 337256 4433367 4784172 6807973 6565473 1188037 1239413 324911 285842 303579 305508 352183 342102 335578 340224 230097 233335 736202 703713 1574588 1535150 484048 477050 697223 705804 889400 863324 919598 931599 969352 973642 944896 1058692 2244370 2333042 1355115 1162675 768436 756361 930998 924309 962075 973669 1011931 1022693 1136855 1134414 5180496 5405195 39.85 70.4 1
10:33:20 2024-01-24 708005 700199 220290 214988 357353 364151 385220 382060 242352 237360 294826 299862 334410 337548 4437023 4818683 6817299 6556095 1188037 1237108 324911 285205 303615 305129 352183 342379 335614 340739 229936 233007 738624 703212 1590949 1535150 482673 477050 697223 705575 889400 863936 918302 931599 969352 979223 944896 1060241 2244370 2333042 1381773 1162675 769056 755687 931659 924965 963442 980437 1012643 1022506 1139216 1133841 5174744 5405195 39.85 70.3 1
10:33:21 2024-01-24 709242 698241 220427 215104 357676 367151 387175 384895 237392 237038 292046 300563 334807 337548 4433367 4797977 6817299 6565473 1189769 1235898 324911 285240 304677 305271 353206 342102 336084 340739 230132 231636 738624 703437 1568940 1535150 483360 474893 698212 708152 889669 864548 920300 931562 970762 973715 946240 1056056 2244370 2335626 1358746 1164331 769533 756361 931659 924965 964739 981259 1014094 1024117 1140674 1134607 5174744 5402535 39.85 70.4 1
10:33:22 2024-01-24 707591 701202 220431 215738 358179 366149 385185 384696 239693 236542 298118 300845 333942 337584 4430205 4800151 6807973 6565473 1189769 1238907 322904 286079 304042 305773 352218 342102 336120 340739 230294 233335 738624 703713 1580837 1535150 482673 476712 697223 706075 889488 863936 920300 930205 969352 973715 946240 1059536 2244370 2335626 1367824 1162675 768436 759099 932327 926204 963405 981217 1013338 1024079 1140137 1133805 5173449 5402535 39.85 70.4 1
10:33:23 2024-01-24 707722 694277 220396 216073 357568 366149 384914 385241 242423 236507 298031 301266 333907 337548 4430679 4821999 6807973 6574852 1193170 1239413 323651 285240 305469 305271 351893 342444 336627 339710 230132 231993 740569 706457 1574591 1535150 482673 477050 700231 709771 888138 862065 923036 931599 967981 979295 946516 1060316 2238019 2335626 1343661 1164942 770002 758511 931700 924928 964776 981296 1013338 1024079 1136818 1133951 5155646 5393156 39.85 70.4 1
10:33:25 2024-01-24 708168 701198 220431 215777 358215 365890 385491 382668 237755 237073 298104 301760 334410 338301 4430205 4803565 6798648 6565473 1190618 1233519 324911 285240 303615 305773 353206 341861 336355 340703 229936 231831 735765 703713 1574947 1535150 482330 476375 698212 706111 889400 862065 920300 928886 969352 973678 946240 1057241 2248125 2337025 1354363 1163280 769533 758511 931700 924891 964776 982056 1010943 1020118 1137562 1134414 5164044 5398682 39.85 70.3 1
10:33:26 2024-01-24 706711 694268 220242 216263 358467 366149 385527 385551 242762 237274 298104 301724 333942 337584 4421164 4809417 6801389 6579535 1191468 1238533 323877 285330 306297 305271 351893 342444 338426 339675 230365 232027 732906 706962 1586589 1537834 482330 476712 699239 707955 888769 863324 920993 930278 969388 981269 948787 1062326 2248034 2342225 1420951 1163280 769533 759467 930375 922342 967156 979286 1015435 1022693 1136855 1133951 5170797 5389310 39.85 70.4 1
10:33:27 2024-01-24 705267 694273 220242 216073 358215 365115 385491 383205 237721 236908 292937 302381 333942 339611 4433367 4811647 6807973 6579535 1191468 1239413 323877 286114 306051 304770 353884 340828 338153 340510 230329 232062 739119 706735 1583546 1537834 482673 477050 698707 707149 886860 864585 922849 932930 973347 981269 947550 1063348 2241094 2343002 1347229 1164331 768900 756698 930998 926204 962942 980455 1010980 1021607 1139216 1133951 5166872 5394921 39.85 70.4 1
10:33:28 2024-01-24 706849 694277 220277 216073 358755 364187 385491 385551 237755 237073 291882 301795 334445 338577 4439571 4806001 6807973 6556095 1188014 1239413 324911 286356 305469 305737 353277 342451 336355 341290 230365 231831 740053 703437 1582471 1538969 484048 475562 698707 708799 892531 867016 924206 933511 972027 981305 946166 1058242 2247857 2335626 1358746 1164331 770554 757973 931659 924965 962979 981296 1010943 1022334 1138504 1135557 5164044 5393156 39.85 70.4 1
10:33:29 2024-01-24 708143 694313 220431 215139 358179 364698 385491 383241 242493 237239 298283 300845 334948 337548 4433367 4806001 6798648 6565473 1187190 1239790 324911 286790 303651 305129 353241 342451 336084 340775 230329 233335 742912 703212 1593859 1535150 485428 479083 699921 710591 892568 864552 923448 933474 973384 981305 946240 1060241 2244370 2337747 1411240 1164331 769533 756361 933645 924965 963442 979250 1010489 1020118 1137162 1135557 5173449 5393156 39.85 70.4 1
10:33:30 2024-01-24 709014 698273 220431 215070 357389 365211 385527 385280 242458 238045 298104 299897 334948 337548 4430205 4785020 6807973 6565473 1187165 1238533 324911 286553 303615 305759 353241 342415 336084 340775 230329 231314 737194 704339 1587295 1538983 484737 478065 698175 708799 890628 864438 922227 931452 970762 979223 946240 1061672 2244370 2335626 1376226 1164942 770116 755687 931659 924965 963442 973742 1012653 1021607 1137162 1135557 5164044 5393156 39.85 70.4 1
10:33:31 2024-01-24 707595 694313 220088 215104 357676 364698 385491 382668 242458 237310 298104 299968 334445 337548 4423892 4791143 6808341 6560791 1188074 1238907 324911 285472 305004 305522 352218 342379 336320 340488 230601 233956 738624 704339 1577081 1538426 484048 478065 698633 708065 890628 864548 920993 931599 971486 981305 946240 1058430 2241280 2335626 1364193 1162675 768436 756361 931659 924309 963442 980706 1012653 1021607 1137162 1133951 5164044 5394832 39.85 70.4 1
10:33:32 2024-01-24 707893 694277 220467 216073 358215 364698 385527 386371 237789 237274 298118 300845 334445 337584 4421164 4809417 6807973 6565473 1189769 1239413 322904 286338 304078 306239 355853 342163 339071 340967 230187 233992 737194 704058 1575658 1538426 483704 477050 698707 707955 886751 864585 923300 930902 971486 979259 947706 1060327 2244370 2340600 1357930 1164331 769533 757973 931659 924965 963016 980670 1010980 1020155 1136892 1133951 5166066 5398682 39.85 70.4 1
10:33:33 2024-01-24 706774 694313 220427 216258 358215 364151 385491 383241 237755 237073 292081 301795 333942 338577 4423892 4822150 6801252 6574852 1194074 1238277 324839 285828 306227 305020 353884 341717 338592 340331 230905 233992 731477 706363 1578339 1537333 482673 474893 701225 711098 885583 863287 924702 931599 968410 983490 948641 1063353 2239648 2341462 1422907 1163503 770002 758415 930338 924965 967156 983347 1013935 1023099 1137162 1133951 5155750 5389310 39.85 70.4 1
10:33:34 2024-01-24 704695 698268 220467 216078 358502 365115 384914 385551 237755 237109 292497 301795 333942 339648 4430205 4812837 6807973 6565537 1195689 1240710 324911 286410 304398 305629 354634 342235 337975 340045 230905 232062 737669 706457 1586993 1538983 483704 474893 701225 710275 888145 863789 923693 931599 966577 983490 947297 1058430 2244370 2342409 1363280 1162675 769533 756771 930338 924965 965786 982092 1013177 1023099 1138540 1133951 5164044 5390986 39.85 70.4 1
10:33:35 2024-01-24 704994 694313 220277 216073 358215 366149 385527 383241 237789 236908 292910 301795 333942 338577 4433367 4808424 6810685 6584230 1194800 1238427 324875 286177 304398 305917 354885 341825 337643 340739 230365 232062 725159 705856 1596284 1537834 484048 474893 699921 706111 891750 864585 920993 931599 970075 979259 946240 1059536 2244370 2335626 1360562 1162675 769533 756361 931696 924965 962942 980706 1010980 1021607 1137162 1133951 5164044 5394832 39.85 70.4 1
10:33:36 2024-01-24 707217 694304 220462 215773 358502 364698 384950 385280 242423 236943 298104 300845 334445 338062 4434351 4818708 6820588 6584244 1194875 1239265 324911 285240 306524 304842 351893 343175 338450 338722 231012 231993 737194 707468 1570516 1538983 482673 476304 701225 710275 885583 862065 924175 931599 965813 982796 948605 1062594 2238056 2350743 1420951 1161848 770554 758415 929020 922342 965786 981363 1013935 1021607 1135210 1133149 5155712 5394921 39.85 70.4 1
10:33:37 2024-01-24 704261 694304 220467 216112 357676 364599 384914 384121 242493 236577 292702 301760 332940 339611 4430205 4821101 6814594 6584230 1194018 1237071 323425 285276 304326 304305 353884 342415 338699 338423 231083 233627 731094 706735 1589381 1537834 482673 474929 701225 708226 885619 863324 925010 931599 966540 983490 947260 1059941 2242776 2343158 1422907 1164331 769533 756735 929020 924965 965786 982092 1013177 1023099 1137126 1133149 5164044 5389310 39.85 70.4 1
10:33:38 2024-01-24 704695 694313 220467 216108 358215 365115 385491 385826 237755 237274 293115 301760 333674 339611 4436899 4807559 6815974 6584231 1194018 1243365 324911 285325 304470 304842 353920 342235 338592 338140 231839 233171 729684 707468 1585224 1540017 482673 477383 702330 710003 885583 862101 926330 931599 965857 982102 949351 1060327 2244370 2357354 1428776 1162675 771731 758989 931035 922342 967156 982092 1013935 1022371 1133837 1133149 5173449 5385467 39.85 70.4 1
10:33:39 2024-01-24 704266 694313 220431 216258 357138 364857 385527 384427 237755 237109 296042 301476 334198 340354 4436741 4825595 6801252 6584231 1194102 1240673 323651 286266 306700 304520 354420 342451 338735 338387 231605 231670 737194 707746 1572778 1540017 483704 476340 701798 709771 885841 863936 926330 931599 966540 983490 948641 1062668 2244370 2348147 1422907 1164331 770633 758989 930338 922342 965786 982651 1013972 1023099 1136284 1133951 5169756 5383777 39.85 70.4 1
10:33:40 2024-01-24 703690 694349 220493 216073 358215 365115 385276 385877 240100 237360 293278 301618 333801 339501 4439913 4822037 6820117 6584231 1196584 1239413 323947 285276 304577 304556 354670 342451 339724 338413 231083 232027 738624 707468 1576911 1537834 482673 474893 701225 710275 887507 863324 923693 931599 968666 983490 948641 1059573 2241280 2338146 1345445 1162675 768900 756771 929020 924965 965786 980706 1013177 1023136 1138540 1133951 5163136 5387233 39.85 70.4 1
10:33:41 2024-01-24 704989 694304 220220 216572 359044 366595 385926 383978 239764 237134 292866 301583 333801 339187 4430205 4816718 6817299 6574843 1192244 1238907 323425 286114 303651 309366 353884 341344 338189 340739 230329 232027 732906 705726 1576185 1535655 483360 474893 699239 706111 889742 864585 922342 931599 971486 980715 944506 1059288 2238056 2335626 1424864 1165990 768900 756361 931696 925492 963016 980670 1011931 1021607 1139655 1136362 5170612 5400028 39.85 70.4 1
10:33:42 2024-01-24 711790 700701 220873 215035 357533 367188 386542 385138 239764 237869 295450 299897 334948 338062 4433783 4799177 6807973 6560791 1184618 1239413 324911 286114 303651 305759 352218 342415 336084 341290 230329 231670 747818 703212 1597614 1535150 484392 475969 698743 708959 891004 864585 921030 931599 972211 979295 944469 1053801 2241280 2335626 1434645 1165990 769533 756361 932327 926111 962260 973705 1010489 1023136 1140463 1136537 5178027 5410758 39.85 70.4 1
10:33:43 2024-01-24 711429 700696 220979 216810 356458 367188 386542 383205 237755 238045 292910 299723 334737 338285 4423892 4781620 6798648 6560791 1187165 1239413 324911 286763 303651 305129 353277 342451 335614 340775 230365 231670 737194 703212 1594684 1536213 484737 476903 698743 709771 887676 863972 921030 931599 972211 980679 946240 1057004 2241280 2332281 1438557 1162675 769533 756361 931696 926280 963016 981399 1010980 1023099 1139619 1137640 5169393 5397474 39.85 70.4 1
10:33:44 2024-01-24 709872 700194 220290 215001 357927 365282 385563 383014 239322 237763 292732 299933 334714 337584 4436406 4784471 6801252 6565478 1191468 1238533 323425 286150 306088 303861 354420 341380 337679 340775 230329 232062 734336 704719 1569133 1537834 484048 475933 699239 707149 889705 865812 921686 931599 972618 981408 944469 1057183 2244370 2335626 1415079 1165990 770669 755677 933028 926184 964127 979286 1009750 1025505 1140911 1139586 5169393 5405195 39.85 70.4 1
10:33:45 2024-01-24 710487 698314 220506 215565 356636 368230 387539 382937 242493 238080 293009 299686 334772 338577 4423892 4770569 6796392 6565478 1190618 1240710 322904 286790 304114 307321 352253 341897 337170 340775 230329 232027 737194 704719 1578691 1537834 483391 476340 698743 709771 891635 864585 922379 934248 972248 981408 944469 1056907 2238056 2335626 1413126 1168275 770554 755687 931696 926184 966149 982417 1012643 1027084 1140316 1140395 5177913 5394935 39.85 70.4 1
10:33:46 2024-01-24 712230 700705 220255 215065 356601 365025 386686 386100 239728 238116 293009 299478 334984 339094 4423892 4778223 6798648 6565473 1187227 1238533 324682 286119 303651 305129 353277 342487 336120 341531 230723 231831 740053 702710 1637964 1535655 484737 477864 699239 710275 893534 862101 918302 934248 975462 984186 944506 1054291 2234875 2346211 1328436 1168645 772687 758437 933641 930240 968456 979141 1007463 1028554 1143630 1142823 5197953 5402258 39.85 70.4 1
10:33:47 2024-01-24 710487 694277 220471 216924 357821 364151 386722 384427 242493 236377 293797 299443 333977 339370 4420840 4738657 6830198 6574852 1176147 1238945 324453 286150 305544 304914 353920 342559 336120 339710 231047 231314 731094 707240 1585203 1528627 484392 480639 699735 710275 894168 862065 918302 931599 975007 984882 945882 1051241 2242776 2349674 1295201 1172659 776160 757973 930375 928918 968940 980525 1007426 1026091 1143704 1139863 5201666 5387233 39.85 70.4 1
10:33:48 2024-01-24 711037 698241 220242 216448 355494 366149 386650 384967 237920 236507 293868 299617 334445 339574 4427152 4742858 6836357 6593610 1180254 1235898 323912 285240 304542 306420 351893 342451 336627 339675 231012 233335 737083 706735 1566737 1525373 481303 477828 701225 708152 893649 865198 919056 930241 976391 982692 945568 1052562 2241956 2356096 1341619 1174334 776160 758511 930375 928918 971210 973597 1006784 1023099 1146644 1142211 5203402 5392879 39.85 70.4 1
10:33:49 2024-01-24 708391 698241 220053 217297 355459 366149 385185 384085 238119 236307 293939 299547 334410 339611 4427152 4745401 6830198 6574852 1178722 1237071 324911 285205 305508 305989 351893 342451 336627 339675 230850 233335 741483 706735 1578859 1525904 481987 477828 700728 709231 893534 864548 918265 931599 976391 989662 946055 1056809 2243321 2353934 1341619 1174334 775667 759467 929714 927460 968530 979797 1009769 1025286 1143704 1141440 5207351 5393156 39.85 70.4 1
10:33:51 2024-01-24 710215 694268 220242 216936 355459 366668 385527 384391 238119 236307 293868 299862 333942 339611 4427152 4748777 6826624 6593610 1185432 1235861 324365 285298 306014 304508 351893 342451 336627 339710 231047 231993 741483 705222 1588837 1525904 481303 477864 701225 708189 893534 867041 922152 932266 977255 989071 946166 1055337 2238625 2358960 1384373 1173643 776693 758926 927661 929504 971284 973669 1006784 1022468 1146105 1141440 5237360 5400621 39.85 70.4 1
10:33:52 2024-01-24 707356 698232 220088 217297 356529 364151 384914 383241 238188 236307 292760 299897 334679 339611 4427152 4742858 6810685 6593610 1184586 1238870 324365 285245 304577 304295 351893 342451 337134 340463 231047 231797 729328 705726 1578970 1525904 481303 481959 701225 710591 895745 867634 922786 930094 974860 989772 946129 1056884 2233250 2351481 1339736 1173643 777272 756735 929052 926111 968530 981296 1007575 1024594 1143704 1139827 5222253 5393156 39.85 70.4 1
10:33:53 2024-01-24 710210 698241 220053 216927 355744 366149 385491 384127 238119 236107 293939 299547 333942 339611 4427152 4751367 6826624 6593610 1183703 1235824 324627 286083 303651 304508 351893 342451 337371 340224 231047 232027 740569 703713 1583152 1528074 481839 481811 700919 709074 893291 866967 920690 931603 975239 990473 946240 1052525 2228496 2361342 1380535 1173643 776693 756735 928986 926111 971321 973633 1004636 1023099 1146956 1141477 5246779 5392879 39.85 70.4 1
10:33:54 2024-01-24 707351 698277 219745 216870 356029 364151 384914 382632 238849 236507 293626 299862 334679 339611 4418004 4738657 6827019 6584231 1182089 1238533 323912 285298 305797 304508 351893 342451 337134 340224 230850 231993 731094 706363 1573788 1528356 481645 477683 700691 709074 894475 866894 921569 928850 975007 982728 944896 1056493 2221992 2351481 1339736 1174979 776693 756735 927661 926111 971321 979214 1006067 1023099 1143704 1139827 5241105 5385467 39.85 70.4 1
10:33:55 2024-01-24 706892 698282 219745 216439 356029 366149 385455 382978 238153 236507 293384 299862 333907 339334 4420840 4739485 6817299 6593610 1185395 1235861 323877 286526 304603 304542 351893 342451 338591 339902 230834 234616 733319 701671 1580693 1530247 481266 477647 699165 707058 894802 867041 918265 927534 978651 990473 946240 1046853 2228496 2351481 1349153 1170308 777802 756361 928323 930168 972702 973633 1004599 1020118 1148769 1143093 5258099 5393156 39.85 70.4 1
10:33:56 2024-01-24 710404 698277 220088 216649 356601 364698 385491 381489 238153 236542 293716 299968 334679 337548 4420840 4738657 6801252 6574852 1187165 1237071 324854 286517 303366 306744 351677 342235 339551 340081 230941 234322 731869 703713 1593118 1532425 481913 477828 698707 706111 889339 870110 920619 928850 977777 988324 946203 1054100 2233510 2346483 1376697 1171140 777247 756361 927732 928850 972702 973705 1004599 1021607 1147955 1143093 5254346 5393156 39.85 70.4 1
10:33:57 2024-01-24 711424 699259 220092 216444 356279 364954 385491 381798 238849 236908 293626 299933 333907 338577 4423995 4740302 6798648 6584209 1193977 1237071 324766 287351 305469 306852 353884 342379 338011 341627 230152 234322 735765 700816 1580895 1535150 481303 477792 699921 705075 894802 869507 916924 927524 978753 991155 944469 1051028 2235098 2348147 1413126 1162675 776140 756004 926339 928850 973525 982092 1006104 1019742 1143788 1144712 5233727 5394832 39.85 70.4 1
10:33:58 2024-01-24 710487 699794 220431 216924 356315 365282 387921 382060 238119 236908 293171 298989 334984 339094 4411901 4707493 6791537 6593572 1197327 1236091 324875 287491 304492 306852 354384 342307 337501 341315 230152 231993 737194 698313 1577901 1537887 479717 479689 698212 703507 894802 869359 918265 927534 975693 991192 945845 1054016 2231590 2346483 1420951 1162675 776693 756361 925099 928886 974980 984177 1006821 1021235 1144634 1145523 5235548 5393156 39.85 70.4 1
10:33:59 2024-01-24 713252 700325 220431 216444 356601 365317 387885 381833 238153 237073 293420 298989 334984 338541 4423995 4692295 6777541 6603095 1197364 1237182 324309 286884 302585 306586 351893 342379 335578 341531 230294 233299 730718 698313 1589745 1538426 481987 479763 699921 705049 894802 868659 915585 926317 976851 991192 948605 1049430 2234838 2351481 1420951 1159335 774483 757973 923703 926147 974252 984873 1001671 1019742 1142082 1145554 5214970 5394921 39.85 70.4 1
10:34:00 2024-01-24 708442 698277 220277 216835 354961 366149 387921 382060 237755 236908 293868 298049 333942 340612 4417773 4668467 6762502 6574798 1198220 1240196 324453 286992 302692 304048 351893 342163 338352 341627 230329 233335 739550 697316 1570354 1540017 482673 481127 701225 704005 891447 869926 918265 925659 974316 991192 952124 1050586 2231664 2360701 1420951 1159684 777802 760100 926662 924965 972147 982611 1003997 1018290 1137162 1145591 5229883 5383777 39.85 70.4 1
10:34:01 2024-01-24 706088 699300 220467 216439 354925 364857 387921 382978 238085 236542 294766 298884 333977 339246 4411791 4681791 6742938 6588431 1193977 1235898 324911 286987 303400 306708 353634 342451 337643 341807 230329 234322 724811 699436 1584020 1535150 481303 477792 698212 705804 894913 868890 918942 927534 975656 991155 945845 1047597 2238279 2349814 1420951 1162675 776693 756361 925099 928850 974980 983481 1006104 1021235 1142709 1144712 5235548 5394921 39.85 70.4 1
10:34:02 2024-01-24 712239 700348 220467 216444 356315 365282 387921 382060 238119 237274 294871 298954 334984 339317 4424309 4705663 6790946 6593610 1194740 1236437 324911 286956 302692 305701 353884 342343 338153 342059 230294 232062 735765 699712 1595397 1537834 482673 477828 700231 705049 893276 870542 920880 926317 977084 992593 949988 1047968 2241183 2354014 1422907 1159372 775587 756771 925099 926147 974980 982611 1001708 1020507 1142082 1147247 5213027 5389310 39.85 70.4 1
10:34:03 2024-01-24 710531 699300 220467 216444 354925 364116 387957 385280 238119 237395 295389 299126 334737 341153 4417903 4681780 6781840 6584231 1194838 1238533 322904 286884 304603 305773 353884 342487 337643 341531 229936 232027 737194 699436 1588437 1535150 481987 477828 698212 706407 894839 869507 918265 928228 975656 991192 946552 1051028 2231590 2351481 1418995 1162675 776693 756361 925099 928850 975671 983481 1006142 1021964 1146023 1145523 5226149 5389310 39.85 70.4 1
10:34:04 2024-01-24 712239 700361 220431 216444 355779 365282 387668 385005 240437 237360 295124 298849 334843 339151 4417903 4704149 6781840 6584231 1193026 1235898 324911 286992 302727 305701 353884 342451 337643 341542 230294 232062 735765 698313 1584582 1535150 481645 477828 699239 704041 893910 869507 919619 928850 975693 992593 947223 1053312 2238001 2351481 1418995 1163503 776693 756735 925099 930205 976363 984873 1007575 1020081 1146293 1144712 5241203 5393156 39.85 70.4 1
10:34:05 2024-01-24 712031 699831 220873 217211 357928 369014 387740 382871 238781 237536 294771 299651 335817 338358 4423995 4701843 6789323 6593610 1196584 1238540 324682 287670 302692 304320 353634 342415 336320 341807 230329 231314 736731 697814 1576079 1537834 482673 477828 701225 704041 891973 871196 920300 926976 976851 992593 952801 1050862 2241183 2360701 1420951 1159372 777247 760064 926339 925455 974980 984873 1001708 1019016 1140463 1147247 5229883 5399749 39.85 70.4 1
10:34:06 2024-01-24 709018 701202 220979 217188 355352 366149 387777 385278 240269 237134 296910 298954 334445 339210 4430487 4673750 6772307 6584231 1198296 1237071 323997 287976 305363 304083 353920 342451 336355 342325 231047 233335 732503 697316 1572873 1540017 482673 481319 701225 706111 893534 871232 922342 925492 975007 992593 952801 1047695 2241183 2369921 1413126 1160514 778912 761178 927073 926280 975671 982417 1003171 1019016 1140427 1147247 5238782 5406893 39.85 70.4 1
10:34:07 2024-01-24 708009 699649 221014 216978 355887 366113 387813 383205 238119 237274 294838 299862 334702 342307 4420840 4675106 6723821 6584231 1200894 1235898 323997 287028 305469 304320 354420 345020 336355 341290 231407 231314 733498 696320 1580527 1540017 483360 482035 702367 706111 893534 871232 923693 926221 975462 993998 954155 1051028 2241183 2378187 1338316 1161022 778912 762330 927661 924763 977749 982647 1006104 1019742 1139619 1149478 5225988 5386052 39.85 70.4 1
10:34:08 2024-01-24 705997 700143 221289 217576 356529 365115 387957 383277 240437 236577 295117 300809 334445 339759 4420840 4661512 6744657 6584231 1199060 1239685 324453 286992 305719 305989 353920 345020 339311 339472 231839 233335 733498 698313 1574941 1543375 483360 482072 704393 706111 892267 869926 923693 926184 973626 993998 953478 1050754 2234838 2369663 1334086 1160514 778912 762871 924442 924965 977749 982453 1006830 1022041 1140874 1146298 5222042 5376898 39.85 70.4 1
10:34:09 2024-01-24 703992 698277 220079 217152 356601 364932 387740 383205 238849 236107 293868 299651 334432 339246 4414540 4689799 6733370 6593610 1200847 1239413 323997 286754 304114 304285 353920 345581 337371 339472 231804 233171 734888 697814 1592237 1540017 481987 481731 705391 707651 891750 868695 925670 926184 972618 993998 955513 1050216 2241183 2375768 1334086 1156665 777802 763412 923703 923568 979609 990427 1010376 1019630 1139327 1144566 5222042 5383777 39.85 70.4 1
10:34:10 2024-01-24 701207 701198 219710 216874 357676 365115 387885 383134 238884 236177 293716 301795 333942 340612 4414622 4717935 6770672 6593574 1204290 1235312 324453 286785 304114 304577 351893 342415 338735 338722 231768 231831 735322 701209 1558874 1544397 481987 476304 703859 705039 888138 871196 926183 924837 967981 988324 954155 1059208 2241242 2359119 1398119 1151081 774990 762837 930338 923568 972665 990033 1013376 1019272 1134373 1142013 5185456 5393156 39.85 70.4 1
10:34:11 2024-01-24 703992 699831 220471 216240 358611 364116 387849 380919 237920 237808 292973 301513 334445 340370 4414540 4734359 6714720 6584231 1213686 1235898 324682 286795 302444 304577 353920 341897 338426 339472 231118 231670 732503 695823 1585788 1549237 483704 477011 702294 705075 888138 871196 926183 927534 968373 988324 955026 1056847 2250442 2362044 1415079 1153902 773943 761068 931642 924235 972665 990464 1016273 1019742 1134484 1139790 5168076 5385191 39.85 70.4 1
10:34:12 2024-01-24 706727 699794 221501 215950 357676 364151 387993 382668 242423 237843 293648 300809 333942 339611 4420840 4747930 6704702 6565478 1210943 1239827 323086 287909 304114 305989 353772 342415 337643 339710 231443 231993 732503 698313 1580624 1552540 485428 477755 705391 709268 889039 867041 926330 931599 966613 982692 955740 1059439 2257490 2367414 1426820 1156033 773390 765507 933028 922158 970594 989480 1013972 1021607 1133286 1138107 5137890 5393156 39.85 70.4 1
10:34:13 2024-01-24 704051 699337 221692 216112 357676 364151 390260 384427 242493 237642 293733 300845 334445 340092 4420840 4745401 6729087 6570163 1206778 1237893 323733 287028 306010 305558 352218 342451 337679 339746 232527 233007 742706 701317 1581665 1547041 485083 477828 706391 711789 887507 867041 928932 933585 968410 984736 955364 1059753 2250764 2365734 1426820 1163280 773943 764495 935674 922342 968530 986818 1015379 1025010 1134484 1136537 5145233 5385467 39.85 70.4 1
10:34:14 2024-01-24 701267 699563 220502 216223 357671 364857 387885 385310 238119 237274 296649 299897 333942 340273 4414540 4789546 6763522 6574843 1196573 1239413 324682 286114 305974 305129 352218 342451 339551 338722 232563 233007 730718 704719 1585013 1543375 484737 477828 706391 710275 885619 867041 931595 932930 968373 984845 955513 1059664 2247857 2364880 1424864 1160514 772280 763412 934358 923568 967843 982417 1013898 1025580 1133679 1136537 5137890 5379938 39.85 70.4 1
10:34:15 2024-01-24 701267 698010 220502 216418 356672 365115 387303 385274 238153 237642 293171 299933 332940 339281 4414264 4780174 6772086 6574890 1194121 1239413 324682 285276 305974 305558 353920 342451 337643 338448 231839 231670 740430 705726 1583816 1540017 484048 477755 704393 710054 887990 866399 928976 935577 971311 984809 951939 1066316 2247969 2357354 1422907 1164942 773943 760602 931696 923568 968902 984873 1016901 1026556 1137126 1134754 5163325 5379938 39.85 70.4 1
10:34:17 2024-01-24 701267 698015 220502 216444 358790 365115 385527 383312 238153 237310 293676 302219 332975 340370 4420840 4797739 6798648 6574852 1192337 1239140 323912 285914 304005 309366 353920 341380 339496 340260 231083 232096 742019 705726 1589530 1538983 484737 479083 704182 710164 889996 866931 927614 935540 972692 984809 948787 1062288 2244370 2360701 1422907 1165990 773380 761753 934345 924965 968530 984177 1016901 1024631 1137162 1134754 5164044 5375457 39.85 70.4 1
10:34:18 2024-01-24 701267 698046 220502 216478 358498 365115 387450 384121 238153 237073 293939 301795 332940 340092 4420840 4798014 6798373 6574852 1190548 1235898 324694 286114 305256 309438 353920 341897 338735 339710 231083 232062 732906 706363 1590472 1538983 484048 478404 703924 710164 890116 865701 928314 934248 971940 982656 950099 1062859 2247564 2338146 1363280 1165953 770633 760100 931424 926391 967156 983481 1016177 1028361 1140463 1133222 5160357 5385467 39.85 70.4 1
10:34:19 2024-01-24 704762 698010 220502 216293 358786 364151 385527 383277 237954 237274 293641 302643 333942 338577 4420840 4804585 6807973 6565478 1193170 1235626 323877 286150 304005 305666 352218 341380 338187 341243 230834 234487 735765 705726 1596639 1539520 484048 478404 701225 710127 890967 867041 923693 933585 975462 983490 948787 1062326 2252840 2344820 1424864 1165990 771183 760100 931696 926184 968530 984177 1016938 1026166 1141272 1133259 5163325 5379308 39.85 70.4 1
10:34:20 2024-01-24 705263 699567 220542 216513 358822 366149 387450 384121 238153 237642 293009 302431 333977 339370 4420840 4804824 6798373 6565478 1194088 1238533 323912 286150 306737 306492 354812 341609 338557 341147 230941 232674 734336 706363 1581551 1539520 484048 476304 701152 710275 891635 867634 925010 934248 974736 983490 951642 1062326 2250442 2344820 1424864 1165160 771731 760137 934073 926147 968530 984177 1016938 1027009 1142082 1133222 5160357 5385467 39.85 70.3 1
10:34:21 2024-01-24 705258 698314 220502 217110 358826 364734 386106 384462 238119 237310 293115 302607 334445 339370 4423892 4826262 6810685 6574843 1192282 1241045 327442 286705 305292 306636 354384 341272 340130 340081 231661 234322 734769 707746 1572996 1538925 484048 476340 703183 710275 888043 865812 924943 935577 973626 983490 950062 1062431 2247247 2335626 1362378 1164942 771182 756808 934345 926184 965786 983213 1016177 1026166 1142892 1136537 5160357 5387406 39.85 70.4 1
10:34:22 2024-01-24 707094 694313 220502 216448 358790 365282 386414 383277 238119 237310 292973 301760 334984 338614 4423892 4787482 6801365 6608202 1194833 1235751 324911 285976 306338 306564 354885 341753 339581 340045 231407 232096 742019 707240 1567023 1541711 484048 477755 704393 710275 889996 865812 927575 934248 968410 982620 950099 1063462 2241280 2347424 1418995 1164331 771731 759025 933028 924800 968530 984177 1016938 1026166 1140463 1133222 5140945 5377792 39.85 70.4 1
10:34:23 2024-01-24 703256 698277 220502 216904 359620 363896 386106 383312 238153 237274 293697 302219 333942 339648 4414540 4794292 6791311 6584230 1194875 1238427 326749 286410 304899 306132 354420 341861 339760 338722 231478 234487 737194 707746 1568234 1540017 484048 477275 702294 710275 891750 866426 926330 934248 972211 981237 950099 1061253 2244370 2341498 1368631 1163280 770633 760100 934345 926147 967156 982345 1016938 1026166 1142082 1134860 5158697 5385467 39.85 70.4 1
10:34:24 2024-01-24 706088 694313 220502 216439 358790 364734 385563 384163 237755 236908 293115 302607 333942 337621 4423892 4798014 6813911 6569539 1194875 1239339 324401 286517 305078 304320 353920 341886 339474 340739 231245 232096 731477 706735 1572823 1538925 484048 477047 701225 710275 889339 867041 925010 933585 974002 984186 949988 1060327 2247564 2338669 1396235 1165160 774110 756735 935691 926147 965749 982092 1013935 1026128 1142892 1136500 5164044 5394556 39.85 70.3 1
10:34:25 2024-01-24 708355 694313 220502 216197 358790 366310 386650 383241 238153 238045 292973 301266 334948 339057 4408291 4811722 6801196 6588947 1193170 1237108 324592 286705 306937 305450 354921 341861 339724 340703 231661 232940 737669 707746 1572110 1540017 484048 478367 701225 710275 892267 867041 926330 935577 975007 984882 950025 1063187 2244980 2338941 1356931 1166607 772280 756771 935691 928155 967156 984873 1016901 1028361 1142082 1138144 5163330 5383777 39.85 70.4 1
10:34:26 2024-01-24 708823 698232 221120 216405 359584 365317 386650 384127 238153 237808 292937 301760 334948 338764 4427440 4812335 6814594 6574852 1195689 1238533 323877 286114 304577 304320 354776 342379 339724 340224 231407 232062 728618 706735 1577059 1538925 484048 477011 701225 710275 892382 867041 926330 934912 974039 984882 950062 1061530 2241280 2338941 1362378 1165990 771183 758400 935691 926147 965786 983481 1016140 1026166 1142082 1136464 5154638 5385467 39.85 70.3 1
10:34:27 2024-01-24 707896 699300 220506 216016 359331 365282 386414 383241 237789 237763 295576 301370 334737 338431 4411791 4803010 6798648 6556095 1196772 1237108 324803 286813 304577 304083 354670 342138 338189 341290 230885 232096 734336 705726 1576014 1535150 484048 476304 701225 710275 892267 866426 926330 934248 974316 983490 950025 1062631 2244509 2338941 1381773 1165990 771734 758415 935674 926184 967156 984873 1015416 1026091 1142892 1136464 5164044 5393156 39.85 70.4 1
10:34:28 2024-01-24 709946 694268 221156 216258 358502 368230 386398 386374 240065 237904 293278 300668 334807 337402 4424223 4797977 6803849 6560412 1192244 1238427 323877 286114 304613 306478 353920 341380 339724 340224 231047 232096 740569 706735 1609180 1540017 484048 476340 701225 710275 892267 867041 925670 933585 974076 983490 949988 1060327 2239648 2335626 1436601 1165990 771107 756771 935691 927497 967156 982092 1015416 1026128 1142082 1138144 5140982 5383777 39.85 70.3 1
10:34:29 2024-01-24 708890 699666 220873 216796 358539 368230 386506 383708 239764 237939 293242 300632 334843 337880 4411475 4790569 6821543 6556095 1189769 1235312 323390 286781 304577 304330 353206 342379 337679 341771 230365 232096 738624 704719 1578339 1537834 484797 478293 700231 710275 893649 865812 923693 935315 975007 984186 947260 1053526 2244370 2338941 1372859 1168608 772280 756735 934345 930902 967156 983481 1011931 1028361 1142892 1141477 5173449 5390555 39.85 70.3 1
10:34:30 2024-01-24 713069 700171 221741 216335 356458 368230 387123 383949 239428 237904 294771 298884 334984 339094 4421471 4768964 6789323 6551419 1188074 1235898 323390 286992 304613 303826 353772 342487 336627 341807 231083 232062 740053 703713 1603627 1537834 485520 481355 701225 712295 893276 864585 922342 935352 979051 984882 947260 1057183 2244370 2348147 1339736 1168608 774483 756771 933028 930902 968530 982092 1010489 1029094 1144634 1143093 5191246 5397474 39.85 70.3 1
10:34:31 2024-01-24 710404 699216 221324 217406 356137 367708 387704 385509 242493 237274 294766 298567 334807 339574 4411678 4757202 6781802 6551419 1188074 1238907 323390 286992 305903 304770 353807 342487 336591 341807 231047 232062 729684 703713 1632153 1537834 484833 481811 700728 712295 894839 865198 922342 935352 975620 982656 948605 1058453 2238604 2349814 1337853 1169946 776693 756771 932364 931562 971284 984177 1011209 1029094 1146644 1146886 5200471 5395763 39.85 70.3 1
10:34:32 2024-01-24 712870 699211 221670 216892 356601 365246 387849 386474 239657 237702 294766 299652 334948 339611 4420840 4735290 6817299 6565473 1177820 1235898 322939 286159 306478 304083 353920 344534 337134 340739 231083 231670 732503 707746 1584356 1525904 484048 482449 701225 712295 896747 866426 920993 934248 977593 988324 948641 1057300 2231627 2357433 1409214 1175316 778357 760100 931000 930241 972147 980670 1012643 1028516 1148475 1145450 5185380 5388055 39.75 70.3 1
10:34:33 2024-01-24 710478 694277 220467 217549 356351 365282 387849 386160 238153 236577 294552 299827 334948 340092 4414540 4729385 6830198 6565473 1178722 1238907 322904 286553 306478 309330 351893 342559 337679 340811 231083 232062 732503 707746 1563716 1525904 485083 482790 701225 711789 894581 867041 922342 936242 975693 988324 950062 1057699 2234838 2357354 1370940 1175316 777802 759479 930998 931565 974011 985478 1011856 1028212 1148586 1145413 5203123 5385467 39.85 70.3 1
10:34:34 2024-01-24 711305 700687 221120 217083 356315 365246 387849 386803 238747 236577 294802 299933 334948 339611 4414540 4729385 6826624 6584231 1181246 1235898 323877 286119 306478 304542 351893 344534 337679 340739 231443 232027 732503 706735 1583756 1525904 483360 482072 701225 710275 894802 867041 922342 933585 977593 991192 944506 1054174 2235098 2357354 1415083 1175316 779503 761953 932308 932229 974048 980525 1007426 1027819 1150220 1144602 5248694 5393156 39.85 70.3 1
10:34:35 2024-01-24 707360 698268 220092 217297 356458 364954 385527 382937 238849 236542 293618 300809 334445 339648 4414540 4729385 6810685 6584231 1185470 1239790 324663 286195 304577 304612 351893 342487 338153 340739 231083 232062 732503 705726 1574395 1528627 482673 481811 701225 710275 894802 869507 923036 931599 975656 991192 944506 1053862 2235098 2353019 1388212 1175173 780621 758926 930375 931452 975434 981911 1009750 1024556 1152106 1143937 5258099 5383777 39.85 70.3 1
10:34:36 2024-01-24 713069 699300 220431 216483 357676 365317 386722 382364 238188 237274 293904 300809 334948 337584 4414540 4722054 6807973 6584231 1188863 1238533 323983 286562 304603 305499 351893 342523 337679 340775 231083 233102 734769 703212 1590061 1530797 482673 480639 700231 707687 896747 869926 923659 931599 977630 992593 947260 1053349 2241956 2356371 1411170 1169318 780025 755767 928986 931452 978252 983481 1007613 1022334 1153497 1147211 5244947 5392917 39.85 70.3 1
10:34:37 2024-01-24 712507 700352 220467 216994 357711 366417 387921 382632 238188 237274 293797 300845 335019 337584 4405188 4688224 6762502 6579535 1196584 1237145 323425 287913 303402 304612 353884 342487 337679 342325 230329 232131 729684 699712 1582555 1537834 483704 477900 701225 706148 896258 873779 922342 928886 978494 996668 955720 1056667 2244658 2351445 1413126 1165953 778912 760009 927073 931562 977749 982647 1009750 1021570 1146330 1145554 5231811 5385467 39.85 70.3 1
10:34:38 2024-01-24 710220 700325 220467 216483 356601 366417 387957 382096 238153 237310 293716 299024 334984 339370 4411475 4667112 6742696 6574852 1197314 1235898 323997 287913 303651 304612 354670 342559 336627 342843 230885 231831 739550 696320 1575938 1540017 483704 482790 703220 707149 896747 873123 923546 930240 978790 996106 955475 1053929 2244658 2373879 1424864 1161848 778912 762330 929015 928844 977749 982683 1005388 1021235 1140280 1148906 5222419 5375825 39.75 70.3 1
10:34:39 2024-01-24 704279 699300 220431 217332 356029 365115 387993 383277 238153 236577 295038 299933 334211 339759 4411475 4672454 6733370 6574843 1198296 1238870 323997 287675 304114 304542 353920 345300 336591 340775 231804 231349 739057 697316 1577285 1540017 484048 482790 705391 708226 894564 874466 925987 930278 974897 996814 955438 1055059 2246257 2378185 1337853 1160514 782256 765581 926414 926147 977749 990193 1007613 1021964 1140463 1147283 5214970 5376101 39.85 70.3 1
10:34:40 2024-01-24 702984 698314 220467 217494 357640 365115 387921 383277 238884 236142 293939 301653 333942 339246 4414622 4689799 6742696 6584209 1199135 1238533 323997 287113 304363 304542 351893 344534 337643 339746 231839 231314 732108 698313 1599398 1540017 482599 481781 707734 709074 892157 873222 927652 927635 973928 996814 958235 1058692 2241183 2380642 1438557 1156665 778912 765038 926339 925622 977749 988351 1011931 1019780 1138811 1143093 5211072 5375825 39.85 70.3 1
10:34:41 2024-01-24 701267 700325 220092 217297 358790 365890 387885 382096 238884 237274 293618 302643 334480 338258 4408519 4688299 6742696 6588907 1200852 1238907 323997 287265 304577 304577 353920 345057 338189 339746 232364 231670 742368 698313 1579926 1543906 484737 483363 706727 708042 893460 873222 926255 930278 975007 991742 953637 1052264 2239611 2374818 1363264 1159372 780582 764495 925099 926280 977786 990483 1009769 1022806 1140463 1145627 5228130 5376101 39.85 70.3 1
10:34:43 2024-01-24 701952 699300 220123 217637 358755 365631 387921 384127 238884 236342 293939 302643 333942 339246 4411475 4708556 6742696 6584267 1200988 1238533 324682 287037 304613 309483 351893 345057 338699 339746 232313 233956 729328 700314 1602968 1544397 482673 482644 707319 708570 893291 875019 926841 926221 974076 998153 958528 1058692 2234838 2380039 1434645 1156665 778912 765581 926339 924965 977749 990447 1013376 1019742 1140463 1146481 5207351 5375825 39.85 70.3 1
10:34:44 2024-01-24 701262 700361 220467 217207 359331 364187 387921 382060 239250 237345 293527 301689 333942 340612 4414540 4732550 6723821 6584209 1207737 1238907 322679 287064 303651 305534 353739 342163 339474 339974 231590 233992 732503 697316 1597959 1548792 483704 477611 706391 706111 884209 873779 931511 928955 970762 991192 956381 1062958 2250442 2359860 1400002 1151081 774483 763412 931696 924965 972183 992316 1015416 1021235 1135480 1143093 5170073 5385467 39.85 70.3 1
10:34:45 2024-01-24 706093 699337 221501 216448 358755 364734 390260 383277 237954 238116 293939 301760 334480 340612 4405188 4745449 6709940 6570163 1210568 1238533 324803 288152 306232 306586 355889 342307 338592 340631 231498 233992 733912 697316 1622407 1553643 484797 477792 703859 709074 892527 871196 927575 931599 970511 990473 959282 1061912 2252042 2363207 1434645 1152556 772280 764468 931663 922342 971321 991183 1016938 1021607 1132875 1141477 5130561 5377792 39.85 70.3 1
10:34:46 2024-01-24 704243 699822 221847 216201 358790 364990 390260 383312 238119 238080 293904 301302 334714 340612 4405188 4739485 6695022 6565473 1211292 1241931 323745 288206 306338 306636 355926 342415 338521 340560 231625 233992 731094 697814 1593859 1553643 486814 481127 706391 710275 889742 868044 928976 931599 969388 988324 957811 1063462 2252042 2368351 1430732 1156665 773931 765050 933682 922342 971321 991183 1016938 1024631 1133679 1139863 5121182 5376101 39.85 70.3 1
10:34:47 2024-01-24 703525 699867 221195 216478 357676 364734 388029 385931 238119 238045 293939 301302 334714 339246 4411475 4748777 6733370 6588546 1210226 1238427 323397 287801 304398 306586 355889 342307 338699 340499 231804 232027 733912 696822 1584240 1552540 485557 477828 706391 710164 889742 868890 927612 931599 968447 988324 956491 1060016 2247782 2366561 1428776 1155019 773380 765581 933028 922342 971321 990483 1016938 1024631 1133679 1139863 5122762 5379938 39.85 70.3 1
10:34:48 2024-01-24 701258 699337 221501 216201 357963 364698 390260 386160 238119 237677 293939 301548 334480 339246 4411475 4748777 6735225 6574798 1203082 1241969 322871 287288 305830 305989 353277 342523 338462 340775 231554 233335 738576 700314 1588475 1548139 486467 480786 707931 712295 884245 868044 930329 934248 969388 982692 956454 1063187 2250442 2366561 1426820 1160514 774483 765581 935025 924965 968530 988351 1016901 1025398 1134676 1139863 5130561 5377792 39.85 70.3 1
10:34:49 2024-01-24 702988 698314 221537 216474 358250 365890 387993 385617 238153 237843 293904 301302 334445 340344 4420840 4756173 6748802 6565365 1204384 1241175 323469 286992 305938 304285 356645 342343 338628 340703 231768 233171 737205 702323 1583979 1549237 485520 480567 708396 713307 889400 869507 931617 934248 968373 982656 956417 1063388 2247708 2370032 1428776 1162675 774483 765581 935691 924965 968530 982683 1016826 1025323 1134484 1139790 5135827 5383777 39.85 70.3 1
10:34:50 2024-01-24 700669 698237 221156 216831 358179 365631 387921 386432 238153 237974 293868 301266 333907 340237 4424309 4755450 6744218 6574852 1203343 1238870 323182 287145 305902 306047 353206 342487 337880 340452 231661 233007 737668 701820 1613611 1548139 485428 477864 707393 713307 889400 867041 931617 934912 966540 982620 955513 1061973 2244472 2363207 1426820 1162675 774483 765038 935674 924965 968530 982683 1019077 1026054 1134484 1136500 5143171 5383777 39.85 70.3 1
10:34:51 2024-01-24 701162 698232 221311 216444 357640 365115 387231 386167 238119 237607 293939 301478 334163 342477 4424223 4757029 6762614 6556095 1201985 1237544 324453 286656 305974 306442 354885 342451 338153 338722 232527 232679 742368 702323 1594404 1544397 485428 477828 705891 713307 888138 867041 930254 936242 968373 986974 955513 1064941 2241280 2360701 1420951 1162675 774483 763412 935025 926280 968530 984873 1019841 1026091 1137126 1137167 5162009 5379938 39.85 70.3 1
10:34:52 2024-01-24 702200 698241 221120 216653 358467 365115 386686 385238 240402 237763 294966 302145 334269 340464 4421062 4782699 6766468 6565460 1197426 1238870 324911 286114 305974 305235 354921 342451 338390 338615 232527 231993 739550 706735 1587725 1540017 484737 477864 705891 712295 890033 867041 928895 936242 969352 982656 954155 1066118 2241242 2354092 1424864 1165990 773931 762330 934345 926111 968530 982647 1019114 1028361 1140427 1137167 5137158 5374399 39.85 70.3 1
10:34:53 2024-01-24 705198 698232 220467 216444 359549 367078 386979 386187 240065 237667 293574 302536 334269 339464 4424223 4792965 6789997 6593969 1196328 1239413 324911 286213 306442 305938 354921 342487 338117 338686 232328 233007 739550 703713 1576471 1543300 485428 481127 706391 713034 888360 867041 930292 935278 970311 982620 955513 1066535 2247564 2361496 1426820 1165160 774483 763412 932991 926939 968530 982611 1019841 1026128 1140427 1135661 5152590 5374399 39.85 70.3 1
10:34:54 2024-01-24 702993 701202 221183 217216 359550 366113 387123 385438 240269 237869 294588 302465 333766 340501 4417773 4798014 6791499 6565473 1194116 1239790 323912 286754 306442 306636 352218 342487 340752 338686 231804 232062 731094 707746 1568587 1540017 484737 477719 703822 712295 892267 868890 927575 935352 975007 982728 954155 1066259 2254385 2344820 1351878 1166607 773380 761214 935674 930168 968530 982381 1019841 1029094 1143704 1138144 5155939 5383861 39.85 70.3 1
10:34:55 2024-01-24 704915 700696 221014 217013 359405 366928 387051 385715 240437 237833 295124 303281 333907 340612 4424380 4783586 6789997 6570163 1196844 1239413 323877 286553 306297 305241 353206 344497 339688 339675 232926 232027 739550 707746 1603440 1540017 485428 480567 706391 713307 886751 867041 930254 936715 971200 982692 954834 1068057 2249164 2361533 1426820 1165990 774483 763412 935691 927460 971284 982647 1021296 1029094 1142082 1136500 5156914 5391907 39.85 70.3 1
10:34:56 2024-01-24 703988 700696 221289 217179 359694 366928 387813 385545 238119 237843 295253 303280 334631 340612 4417773 4803565 6801252 6574852 1194018 1243365 324401 286817 306190 304542 352183 342523 340477 339675 231839 232062 740053 707746 1576554 1540017 485083 477719 703859 712295 891598 867041 927575 935315 975007 982692 954155 1066259 2250442 2344820 1357135 1166607 773380 761251 932991 930205 968530 982683 1019841 1029094 1144198 1139439 5165285 5376898 39.85 70.3 1
10:34:57 2024-01-24 708509 700701 221289 216931 359584 365246 386686 385010 240775 237869 294296 302855 334445 338577 4420840 4787482 6796392 6565478 1193173 1239413 324627 286754 305472 306586 354670 342379 339688 340775 231047 232743 730048 706735 1588071 1538925 485083 477683 701225 710275 894802 869507 926330 934248 976851 984882 950025 1062631 2247969 2338941 1442470 1165990 773380 756735 937027 930865 968530 984873 1018416 1031463 1146644 1142823 5170726 5376898 39.85 70.3 1
10:34:58 2024-01-24 712234 699255 221120 215738 358216 368752 387813 384355 238119 239321 293868 300526 334843 338577 4405188 4750112 6794504 6537337 1188863 1238907 323390 287189 305257 305558 354020 344497 336627 341807 231372 232062 741483 704681 1618852 1537834 485484 482753 701225 714322 897384 866426 923656 935352 978494 988288 950025 1059964 2239648 2354014 1335969 1175316 777802 760064 931696 932893 975870 986877 1013338 1030488 1150220 1146225 5193663 5383777 39.85 70.3 1
10:34:59 2024-01-24 712464 700701 221466 217568 356601 365246 387921 387076 238085 236908 294838 299933 334679 339611 4411475 4729385 6835950 6574852 1180404 1239413 324627 286083 306442 304577 351893 344534 338664 341531 231768 232027 732503 707746 1594434 1528074 484048 482790 702294 712295 897384 869507 923693 935577 977593 993295 948605 1058692 2234801 2359105 1417039 1175316 781139 762183 934309 934223 976860 981947 1010376 1025942 1151921 1146298 5246779 5391191 39.85 70.3 1
10:35:00 2024-01-24 709279 699785 220396 217297 358036 365282 386650 383277 239215 237274 293797 300809 334679 339094 4411475 4729385 6801252 6584231 1188863 1238907 324854 286759 304363 305499 353884 342523 338426 340739 231443 232777 742568 703713 1581825 1530797 482673 482154 701225 709771 897462 870542 923693 931599 979916 993295 949315 1053452 2241183 2351346 1422907 1172622 781698 760009 930375 934137 979646 984800 1009582 1025323 1152106 1147211 5259956 5389310 39.75 70.3 1
10:35:01 2024-01-24 714118 701848 221120 217122 358215 367485 387921 382632 238849 237274 293716 301266 336500 338265 4431493 4720112 6779997 6574852 1196584 1235898 322904 287877 304042 304612 354420 342487 337679 342843 230688 232096 737194 698313 1582893 1540017 484737 480639 703220 708152 898660 874398 922999 930205 977556 993998 955513 1047634 2248125 2360364 1426820 1163280 780025 761031 931642 931565 979797 988242 1007575 1020118 1147461 1153867 5216750 5389033 39.85 70.3 1
10:35:02 2024-01-24 707931 700325 220502 217297 356565 364954 390812 383277 238684 237642 295453 298989 334948 339246 4408395 4667112 6742696 6574852 1199022 1238907 323997 287877 304327 305038 352218 344497 336627 342843 231605 231993 736731 697814 1579513 1540017 484737 483473 704357 708189 893910 873779 926330 930241 975656 996631 955290 1055738 2244658 2376660 1309603 1163006 782256 764385 929020 928191 979834 990915 1009750 1021926 1142082 1148943 5220477 5370566 39.85 70.3 1
10:35:03 2024-01-24 703448 700325 220502 217798 356601 365115 387957 383277 238153 236577 295181 300738 334445 340273 4411791 4661775 6723784 6565473 1197379 1235898 323997 287468 306269 304958 354670 345020 336591 341807 231768 231831 727939 697316 1582415 1540017 484048 483473 704892 708189 894802 874398 924867 932266 978056 996668 957516 1056129 2244921 2383536 1320903 1162675 781139 764505 928323 930203 981924 989711 1007613 1020081 1141971 1148906 5220477 5375825 39.85 70.3 1
10:35:04 2024-01-24 704256 699794 221156 218279 357640 366149 390260 384391 238849 236507 295038 301513 333942 339759 4408330 4671430 6733370 6574852 1199958 1237108 324453 288111 304577 304612 352183 346351 337643 340463 232527 231636 734888 698313 1580082 1540017 484048 483473 706391 710275 895713 874466 928826 931489 976317 998933 959600 1059058 2237870 2376512 1409214 1159335 782816 768591 927732 926147 980567 993275 1013376 1020118 1142892 1147247 5211072 5374399 39.85 70.3 1
10:35:05 2024-01-24 702988 699291 220242 217646 358755 364151 387993 384391 239416 236542 294802 302643 334445 341764 4411475 4708556 6742696 6584231 1200852 1239413 324911 287787 304613 305241 353884 345300 338699 340224 232563 232027 740959 699712 1589527 1544397 482599 483217 709247 709074 894913 875529 930303 930278 976702 999641 960967 1056019 2244370 2380916 1430732 1159140 780582 765581 927661 927598 979834 992584 1013898 1020155 1142892 1145554 5201666 5376101 39.85 70.3 1
10:35:06 2024-01-24 703261 701834 220467 217332 359874 364734 387957 383241 239616 237808 294474 303068 334679 341095 4414622 4720574 6733408 6588907 1207728 1239827 324911 287436 305508 306388 353884 342487 339724 340499 232364 232096 735322 699712 1607084 1551654 484737 481275 708359 708570 893203 876151 933632 930278 973553 993998 958528 1059720 2250764 2366561 1394352 1155550 778357 765581 930313 925455 976363 993989 1015416 1021235 1137162 1143093 5188554 5374399 39.85 70.3 1
10:35:07 2024-01-24 705011 701352 221847 216448 359331 364698 387921 382060 238188 238080 293939 302219 334445 340612 4408395 4723198 6724045 6593610 1211842 1238533 325055 287472 303651 305961 354420 342415 339485 340224 232078 233956 733912 698313 1597318 1553205 485428 477683 707230 708005 892021 876261 931654 930938 973351 994694 958491 1061875 2253643 2365461 1394352 1152556 774483 764495 933028 924763 974252 993989 1016938 1020118 1137126 1143093 5170073 5383501 39.85 70.3 1
10:35:08 2024-01-24 705818 700856 221501 216959 358755 365282 390812 383241 238153 238045 293939 301653 334948 340612 4411791 4737732 6705394 6574852 1215422 1240710 322939 288404 303615 305464 355889 342199 339199 340452 232277 234322 733912 697814 1580082 1556958 486814 477647 706391 709734 890967 873123 932927 931452 973589 991192 959245 1063038 2253643 2363207 1422907 1151081 774483 765581 932327 924965 973525 993989 1016938 1023099 1134484 1144712 5139940 5376101 39.85 70.3 1
10:35:10 2024-01-24 705515 699790 221656 216448 358790 365246 391364 383277 238153 238783 293904 301724 334948 340612 4405188 4735769 6714720 6574852 1213423 1239413 324803 287585 303436 308320 355889 342307 339581 340595 232384 234487 733912 698313 1579074 1553643 484760 477828 705391 709074 889375 873742 930292 931599 974039 992484 959245 1062631 2247782 2356115 1413160 1153376 774483 764495 933028 925492 973562 993286 1018388 1021607 1133837 1144712 5159517 5376101 39.85 70.3 1
10:35:11 2024-01-24 704279 700325 221847 216835 358790 365282 390224 383241 238119 238116 293904 301760 334679 340612 4408395 4746258 6714720 6574852 1217238 1241931 324766 287302 303508 306283 355387 342343 339307 340631 231987 234322 733912 697316 1586590 1552540 486467 479505 705891 708189 888080 873779 930106 931599 972211 992593 959282 1063150 2252629 2359823 1416998 1151081 774483 764495 932991 926147 974980 991625 1019114 1023099 1137162 1144712 5155018 5385467 39.85 70.3 1
10:35:12 2024-01-24 706925 700352 221692 216409 359874 365282 390812 382978 238153 238783 293904 301724 334948 340612 4417773 4732550 6705394 6593608 1213423 1241138 324911 288499 303935 306025 356430 342307 338699 341219 231839 232096 733912 698313 1597360 1555852 486245 477864 705891 710164 892267 872504 931654 934248 974039 991192 962047 1063462 2256850 2366561 1411240 1155842 774483 765581 935025 924309 972110 993286 1019841 1024594 1133679 1143093 5135827 5379938 39.85 70.3 1
10:35:13 2024-01-24 705277 699822 221847 216839 358755 365282 390812 384967 238119 238080 293939 301760 334948 340092 4411475 4742858 6730412 6574798 1204611 1242903 323817 288613 306997 306852 353772 342523 338699 340488 231518 232027 733912 698313 1594753 1553205 487856 480639 708433 712295 891635 869963 931654 934248 972211 991192 959282 1066259 2257602 2368240 1432689 1158856 774483 767234 935674 924965 972702 993017 1019841 1026128 1134484 1143093 5126535 5376101 39.85 70.3 1
10:35:14 2024-01-24 704060 699831 221696 216776 358250 364222 390260 386474 238119 238045 293939 301760 334984 339759 4405188 4735537 6724987 6564827 1214662 1239413 323425 287918 303615 308393 355889 342487 339175 340775 231839 232062 733912 698313 1595758 1553643 485901 479874 705891 710003 888080 873123 930254 931599 972581 991192 959282 1063425 2253643 2363207 1411240 1153376 774483 765581 932991 923455 974289 993989 1019114 1023099 1132197 1143093 5139940 5385467 39.85 70.3 1
10:35:15 2024-01-24 705016 699831 221501 216258 358250 365246 390224 383241 238153 238783 293904 301760 334679 340612 4411526 4735616 6743744 6593610 1207728 1237544 324730 287624 304114 306635 351893 342451 339485 341122 231804 232027 739550 697685 1591569 1544397 483704 477792 706391 708189 886860 875019 931691 928923 972211 992593 956417 1063353 2246108 2354411 1394352 1151736 774483 764495 931696 926280 974980 993238 1015416 1020118 1137162 1143093 5178027 5372269 39.85 70.3 1
10:35:16 2024-01-24 704377 700325 221537 216444 358755 364734 387921 384387 238188 238080 293725 302394 334702 340391 4421001 4722021 6766468 6583484 1203450 1239413 324911 287064 304613 306852 353884 345581 338426 339710 232527 232027 740959 699831 1581416 1540017 482561 482790 707931 708226 893534 875019 931815 928228 975007 997157 958528 1061906 2244370 2380151 1415079 1156665 778912 765581 927732 925877 980567 991183 1013177 1022843 1142082 1144745 5207351 5374399 39.85 70.3 1
10:35:17 2024-01-24 702963 699337 220282 216815 358755 364151 387957 382668 239445 237798 293654 303088 334538 341021 4411636 4697807 6742696 6593333 1199990 1238907 324839 287468 304613 304612 353634 345300 338699 339460 232563 231670 740959 700314 1580837 1540017 483086 482790 707393 708226 890747 875640 930017 928923 976391 997425 959245 1060671 2244370 2375768 1416998 1158474 780194 764732 928361 925455 980567 990391 1013177 1020155 1142892 1145591 5207351 5376101 39.85 70.3 1
10:35:18 2024-01-24 701009 701379 220467 216815 360129 367708 387668 385551 239548 237702 293797 301969 334807 341506 4414791 4710123 6757791 6569539 1199182 1237930 324453 287117 305185 304577 353920 345337 338426 339746 232563 232027 742368 698826 1574413 1540017 482599 483131 708433 709771 894168 875019 927575 930278 976391 998603 958565 1059485 2244370 2379907 1420951 1156665 781139 765581 927732 927226 981264 992584 1012456 1020155 1143704 1144782 5203635 5370566 39.85 70.3 1
10:35:19 2024-01-24 701046 701198 220220 217402 360407 367188 387813 383170 239548 237702 294659 303137 334269 341542 4411475 4715449 6738208 6584398 1204384 1238533 322681 287028 305293 304542 351893 344497 338735 338912 232563 232027 736731 699712 1577792 1543300 484011 482072 707894 708226 892267 876261 930292 928228 975007 991706 959245 1059260 2244658 2375084 1436601 1156665 780025 765581 929020 926280 979871 991183 1013935 1022843 1140463 1142323 5194970 5384015 39.85 70.3 1
10:35:20 2024-01-24 704150 699649 221019 217759 358067 366668 387777 384824 239479 236767 294605 301760 333942 339246 4417773 4680420 6733370 6584209 1199990 1235898 324682 287670 305042 304577 351958 346069 338426 340775 232563 231670 732108 698324 1576949 1543300 484737 483473 707393 710275 891305 873779 927575 931599 976391 998566 957848 1053839 2244370 2381595 1380535 1161022 781023 765581 927732 928615 980567 991183 1011931 1021644 1143704 1147283 5215315 5382481 39.85 70.3 1
10:35:21 2024-01-24 705263 700180 221014 217689 359847 366668 387993 384391 238849 236577 295623 301512 334948 340034 4405363 4648195 6747215 6574852 1199953 1239413 324201 287945 303827 304612 354670 344534 337170 342843 231804 232062 733912 697316 1574879 1540017 484737 483473 705391 709771 896893 876261 924867 930938 977838 991706 955062 1054137 2241280 2366267 1428776 1162675 782256 763953 930338 928886 977749 989747 1007338 1022371 1143519 1152854 5216555 5376898 39.85 70.3 1
10:35:22 2024-01-24 708279 700942 221466 217420 356592 364151 390224 386645 239197 237642 295460 300809 334445 339759 4405188 4659168 6742696 6574852 1200809 1239413 323997 287909 305042 304577 355082 345581 336627 341567 231839 232027 745187 697814 1573730 1540017 485083 483473 705391 709268 894918 875019 924831 931599 975693 998834 955062 1050731 2244370 2379907 1320903 1162675 781579 764495 928361 930241 980567 991868 1012643 1024698 1144049 1148797 5231501 5383777 39.75 70.3 1
10:35:23 2024-01-24 702226 699831 221350 218262 360065 366149 390224 384427 238849 236577 295851 301795 334480 340034 4405188 4677082 6733370 6574843 1200809 1237893 324730 287064 304291 304612 353920 346142 338735 340224 232926 232062 742368 699712 1584808 1544397 483704 483473 708433 710275 894802 876261 928864 930938 974278 998834 959282 1056884 2244370 2379907 1415083 1158511 781139 765310 929015 928881 983284 995391 1015271 1025618 1143630 1149588 5220477 5376101 39.85 70.3 1
10:35:24 2024-01-24 704150 701465 220467 217611 359869 364734 387704 384860 239651 237274 294838 303068 334948 339281 4414540 4699177 6752021 6588907 1203421 1235898 324430 287909 305544 304612 354152 345861 339485 339746 232599 232062 739550 698313 1578837 1544397 482673 483473 708433 709268 891341 876261 928932 930278 974242 999308 959282 1058782 2244370 2379907 1413160 1160514 782256 768229 929676 927324 981924 992512 1016273 1022656 1143630 1145591 5207351 5374399 39.85 70.3 1
10:35:25 2024-01-24 703261 701379 220220 217537 359871 365282 388029 383277 239651 237677 293939 302643 334984 338258 4405477 4688488 6704554 6584231 1202661 1239413 324622 287265 304255 304577 353884 346069 338664 340739 233054 231993 733498 698313 1575830 1540017 483248 483473 708396 710275 894802 873779 928089 931599 976391 999503 959208 1060241 2244370 2386010 1413126 1163243 782864 767758 929052 930240 983321 992402 1012828 1023062 1142892 1147247 5212828 5376898 39.85 70.3 1
10:35:26 2024-01-24 703261 701051 220431 217759 359793 366149 387957 384391 240098 237239 294766 303068 334410 341690 4402109 4677713 6733632 6565473 1199915 1235898 324453 287432 304255 304577 355277 346069 337643 340739 231804 233171 736278 698313 1582265 1543300 484737 483473 707894 710275 894802 874398 927538 931599 977777 1000282 957811 1056941 2251335 2382604 1411170 1163280 782940 765544 927695 928187 981924 991183 1011931 1024698 1143704 1148870 5207123 5366736 39.85 70.3 1
10:35:27 2024-01-24 703261 699794 220431 217642 357848 366149 387957 384391 239582 236507 294766 302643 333907 339210 4408395 4661662 6743349 6574852 1200809 1238533 323374 287936 304613 305464 354921 345544 336627 341807 232626 231993 733498 698313 1576275 1543300 485428 483473 706391 710275 894802 875019 927517 931599 977593 999567 958086 1057034 2247857 2383425 1313366 1163280 782864 765581 929020 928850 983143 992584 1011654 1022334 1143704 1153002 5220477 5374399 39.85 70.3 1
10:35:28 2024-01-24 703261 701611 221160 217815 357671 366149 387993 384967 240850 236873 295253 300877 334410 339723 4405363 4644883 6723821 6574852 1200570 1239413 324453 288314 304542 305464 354921 345544 336627 342843 232492 232027 742368 698313 1591066 1540017 485428 483473 705391 710275 897111 876959 927465 932930 980558 999649 958235 1056846 2241056 2369552 1332558 1162675 782136 765038 931700 927412 981924 990447 1010489 1024117 1143704 1148943 5220477 5374399 39.85 70.3 1
10:35:29 2024-01-24 704252 699790 221466 217794 357671 366149 390224 385238 238849 236542 295704 301266 333907 339723 4405363 4648233 6733370 6565473 1200772 1239413 324453 288554 304577 305464 352218 346069 337643 342843 232304 232027 735322 698313 1579306 1543300 485428 484157 707230 712113 896303 876959 927614 930754 980558 997483 958235 1056846 2248889 2369737 1336396 1165774 782303 764495 930998 929563 981924 990447 1010213 1023062 1143704 1152235 5214970 5374399 39.85 70.3 1
10:35:30 2024-01-24 705286 701879 221501 217794 356561 366149 390224 384391 240850 237274 295596 300650 334948 340237 4405363 4649084 6738208 6574852 1198840 1235898 324911 288554 306487 305534 354670 342487 336627 342843 231768 232096 740959 698313 1612319 1543375 485428 481744 704182 708042 901586 876187 923507 932930 981159 996106 955513 1052413 2248218 2359101 1426820 1164331 778912 762147 930338 930828 977749 988315 1007613 1023099 1146293 1152235 5201666 5383777 39.85 70.3 1
10:35:31 2024-01-24 709480 701088 221501 217117 356561 365282 390224 383277 238849 237642 295253 299862 334759 340612 4402109 4664478 6733370 6565473 1199060 1235898 324911 288314 304078 304577 354420 344497 337134 342843 231256 234286 742368 700314 1578969 1543906 485428 482339 703719 709074 898363 876114 924001 930205 981342 991706 957084 1058692 2244370 2355683 1420951 1165990 780025 761178 929020 934211 977749 982719 1010943 1025361 1151289 1148943 5224348 5382113 39.85 70.3 1
10:35:32 2024-01-24 712507 702425 221156 217117 358210 367485 390224 383241 238884 238010 294766 299968 335994 338817 4408519 4715292 6789323 6574852 1196584 1235898 323877 287873 305469 305499 354420 344497 338450 342555 231320 234652 726866 701820 1586145 1539520 484737 482571 703183 709047 902741 873779 923693 934926 984201 991670 952087 1058804 2237907 2354087 1454976 1165990 781139 760064 930338 934211 979138 982647 1011931 1026128 1151289 1148906 5231811 5383777 39.85 70.3 1
10:35:33 2024-01-24 713520 701352 221120 217087 358755 367520 390224 383241 238684 237843 294766 300845 336463 338577 4405250 4704149 6791537 6574843 1192269 1235861 324627 287032 304326 308588 354776 345010 338557 342145 231376 233392 731477 703174 1598372 1536369 484737 483204 701225 709771 898479 875711 925670 935303 984201 995400 954155 1057183 2244370 2354014 1424864 1168645 781139 759489 929020 935540 979834 986964 1010943 1026128 1152923 1148906 5248694 5389310 39.85 70.3 1
10:35:34 2024-01-24 714535 702143 221160 217156 358790 367520 390188 383277 240850 238010 295181 301724 336736 338301 4417773 4698227 6770672 6574852 1197327 1240710 326640 287626 306338 306318 355168 344875 338592 342663 231590 233392 737194 702710 1580033 1540017 485083 482462 705221 709194 899790 876261 923693 931452 982807 998798 955513 1057183 2247564 2358049 1428776 1165990 778912 761214 930338 932893 981264 989747 1009769 1026091 1147992 1153051 5205591 5389310 39.85 70.3 1
10:35:36 2024-01-24 710492 702380 221692 217122 359091 366381 391364 384391 238884 238045 295181 299933 335994 340333 4405477 4688961 6761346 6584086 1193026 1237182 326495 286884 305866 306744 355387 344352 338521 342771 231505 233136 740569 702710 1600461 1539520 483360 482753 701225 710275 899901 873779 925670 934248 982807 991706 952801 1059560 2237745 2352419 1454976 1170308 780621 760064 930338 935556 980530 982611 1013099 1026091 1152923 1148943 5235548 5383777 39.85 70.3 1
10:35:37 2024-01-24 713520 700325 221160 217113 358467 367520 390188 383241 238884 238010 294802 301760 335958 337548 4408395 4710060 6801252 6584230 1192194 1237182 325274 287693 304184 306852 354366 345300 338699 341771 231443 234652 753995 702323 1607506 1534061 484048 482985 702222 710275 898512 873742 923471 933585 983504 991706 952087 1057183 2234875 2354014 1426820 1168645 781139 758952 930338 935315 977749 982611 1011931 1026091 1153423 1148943 5239288 5376101 39.85 70.3 1
10:35:38 2024-01-24 713526 700361 221160 217117 359572 367226 387957 383241 238849 237677 294766 301476 334984 337548 4405250 4736407 6820739 6574255 1181209 1237182 326373 286114 306514 304577 353920 345290 338521 341735 231768 232096 733912 707746 1572781 1528627 485428 483473 704393 714322 898836 869507 924980 936715 981342 993295 950062 1056809 2241183 2359027 1413126 1175316 781139 762330 931696 931562 976363 983481 1010670 1030563 1149657 1145554 5225988 5376101 39.85 70.3 1
10:35:39 2024-01-24 708171 698268 220467 217646 357676 366088 387267 385274 239215 237073 295747 301266 334984 340092 4405363 4716672 6820852 6546716 1183007 1235898 323390 287252 306189 305989 355547 345581 338153 341807 231661 233102 732503 707746 1589838 1535150 487008 483473 702330 714230 898836 867041 926330 939448 981342 991192 952801 1059536 2247969 2350404 1407258 1171974 777802 761214 936339 934889 974085 984873 1013177 1031664 1149620 1147247 5185570 5383777 39.85 70.3 1
10:35:40 2024-01-24 712837 698314 221847 216927 357676 366088 387957 387630 238153 237808 295704 299933 334984 340317 4408521 4747057 6781554 6546716 1188750 1239413 324730 287432 305508 304118 357403 345581 337643 342843 231605 232096 741483 703713 1586865 1540017 487735 482790 702330 714736 900017 867041 924867 940819 979916 988360 953478 1059185 2250442 2351481 1426820 1173643 778386 762330 937005 934211 972147 982647 1015142 1032398 1149657 1145591 5182855 5383777 39.85 70.3 1
10:35:41 2024-01-24 712837 698277 221156 217490 357676 365317 387957 387357 238849 237798 296268 300983 335711 340260 4411636 4744487 6799349 6556095 1177857 1235898 326749 288115 306514 304295 352981 346106 338699 342289 231804 232777 733912 707378 1580222 1530797 486282 483473 702330 713183 898475 867041 924792 939485 981415 993295 952801 1059536 2247857 2359027 1334086 1175316 778912 761251 935674 935540 974980 982611 1013898 1032398 1152923 1147247 5184851 5383777 39.85 70.3 1
10:35:42 2024-01-24 711313 699831 221156 217828 357951 368230 387632 387069 240944 237536 295596 301495 334878 340780 4408484 4729385 6820852 6546026 1189769 1239413 324368 287909 305544 304083 354375 345300 337643 342001 231804 232131 742912 703713 1617481 1540017 488204 483473 702330 714194 898512 867041 926183 940819 981379 991192 953478 1060016 2248002 2357354 1374778 1174479 780025 765498 936339 934211 973525 982647 1013177 1035211 1149657 1145591 5181858 5379938 39.85 70.3 1
10:35:43 2024-01-24 712328 701198 222101 217549 357425 368491 387777 386632 238051 237869 295561 299792 335817 340464 4408432 4748670 6770672 6546139 1191468 1235898 323947 287028 306010 304577 354894 342523 338699 342843 231443 232777 740053 704339 1581908 1540017 487735 480639 703220 712606 894581 869507 927538 940819 978494 988056 952801 1061875 2252042 2348147 1382454 1171140 776140 760639 938214 934346 971321 984873 1015454 1030893 1146330 1145523 5160357 5390555 39.85 70.3 1
10:35:44 2024-01-24 713345 701198 222944 217013 359141 367377 387813 385402 238051 239383 295317 299977 336500 339611 4405174 4777662 6801252 6560791 1194088 1235898 327868 286992 306226 304577 352218 342451 338735 342325 231839 233299 736219 707240 1579410 1540017 487508 477864 702330 712295 897384 871196 928826 938080 978530 982728 954155 1065775 2250442 2340600 1430732 1168608 775605 760639 939545 931562 971321 982683 1019841 1030601 1146293 1143093 5162725 5391907 39.85 70.3 1
10:35:45 2024-01-24 710300 700429 221705 216340 359689 367341 387740 385238 238884 239321 293868 301724 335711 338911 4405188 4750186 6779997 6546716 1188074 1238533 323877 287028 304291 304330 354339 344534 337643 342843 231804 232131 729684 704339 1582265 1540017 487856 482412 702330 714157 897528 867041 926330 940819 979953 990924 952124 1059536 2251174 2351481 1430732 1171974 777802 761214 937549 935931 973393 982647 1013935 1032435 1150183 1149478 5185570 5395763 39.85 70.3 1
10:35:46 2024-01-24 714028 701198 222399 217083 357924 367520 387957 386740 240100 237939 295460 300809 335994 339611 4408330 4738657 6776923 6551419 1189769 1235898 326409 287468 306010 304330 354375 345544 337643 342843 231804 232131 735322 703713 1629108 1540017 486814 483473 703859 714736 898873 867041 926854 940819 981415 991192 954155 1061831 2246108 2357433 1409214 1175316 780062 762330 936339 934211 974943 982647 1016198 1034134 1153497 1149588 5181625 5386330 39.85 70.3 1
10:35:47 2024-01-24 712507 699790 221883 217156 357924 368752 387957 387630 238153 237843 295435 300703 335019 340129 4411475 4726024 6801252 6556095 1184693 1239413 323651 287468 306514 304295 353772 346106 337608 342325 232328 232777 732503 708395 1587306 1535655 486814 483473 704393 713147 898873 869507 926330 939448 981415 993729 953478 1058392 2244370 2363207 1349153 1177831 780582 763412 934345 936485 979609 984690 1016273 1032034 1152850 1149588 5203123 5379938 39.85 70.3 1
10:35:48 2024-01-24 710266 701198 221461 217607 359087 366124 387957 387177 238884 237274 295596 301302 334948 340612 4402109 4729385 6801365 6546716 1183007 1238533 324537 287562 306406 304083 353277 345544 338153 342325 232364 232131 732503 707746 1595106 1535150 487772 483473 703361 714194 900184 868890 924867 940819 981415 991192 954155 1060364 2251174 2357354 1378616 1173643 780621 763272 938969 936870 974048 988362 1017449 1034986 1151857 1149588 5185570 5383777 39.85 70.3 1
10:35:49 2024-01-24 712507 701124 221883 217549 357702 365317 388029 387630 237936 237677 295496 300809 334984 339611 4402109 4738657 6770672 6531973 1191468 1235898 323912 287064 305184 305251 356898 342523 338699 342843 231443 232812 731094 704719 1578310 1540017 487699 480639 702330 713147 894618 868659 926878 940819 978530 989757 952124 1061875 2250442 2349208 1409214 1172659 777829 760559 939674 935518 974048 987626 1017727 1032361 1146293 1145591 5171428 5385467 39.85 70.3 1
10:35:50 2024-01-24 712470 698273 222577 216487 358250 367485 388029 385581 242359 238819 294802 299126 334984 339370 4399061 4767473 6791537 6546747 1190618 1235898 326676 287064 305974 305251 354339 342487 338735 342843 231443 232812 740053 705726 1578859 1540017 487735 480639 702330 714322 896258 869926 928846 940819 979953 988324 953478 1065479 2257490 2348922 1422907 1172659 777272 761031 941683 936167 973393 982683 1018838 1032435 1150146 1146335 5163250 5393156 39.85 70.3 1
10:35:51 2024-01-24 712001 702380 222385 216444 358786 366968 387993 385617 240681 239524 294838 301548 335994 339370 4405363 4771439 6789323 6546716 1191468 1235898 323947 287468 305544 305499 356898 342523 338699 342843 231804 232812 741483 705726 1602120 1540017 488464 481355 702330 713147 897384 868659 927575 940819 979990 991767 955720 1065977 2255576 2344668 1392469 1170987 776160 761068 939545 932893 971321 987517 1019691 1032072 1146367 1144712 5156674 5389310 39.85 70.3 1
10:35:52 2024-01-24 710487 701352 221838 216444 359874 367520 387957 385617 238918 239560 293939 301795 336746 339094 4405363 4780685 6801365 6565478 1193131 1235898 324925 287104 306262 305464 353277 342451 340752 341879 232340 233531 731477 707746 1575476 1540017 486245 477900 704357 713307 897384 870579 931595 940915 980484 989772 955475 1066423 2267700 2344668 1438557 1169318 774483 761251 940306 934211 971321 982683 1018730 1034611 1147992 1143093 5171423 5383777 39.85 70.3 1
10:35:53 2024-01-24 709946 702143 221847 216448 359905 367226 387957 385581 240850 238819 293939 301795 335994 339094 4408519 4784247 6789323 6551419 1192309 1235898 324436 287468 305508 304612 355853 342451 338735 342843 231443 233136 742197 705726 1582773 1540017 487772 480639 702330 714248 899224 871982 930968 940708 980558 989611 954007 1066316 2253643 2343683 1438557 1172659 778500 761178 940212 935556 971321 987663 1016938 1031664 1147992 1145591 5166066 5385467 39.85 70.3 1
10:35:54 2024-01-24 712507 699826 222385 216444 358498 366968 387993 385581 238153 239153 294802 300880 335054 339094 4399061 4768964 6789323 6546716 1189769 1239413 324803 287064 305580 304577 354375 342523 337679 342843 231605 232131 741483 704719 1576185 1540017 489251 482462 705184 716357 899901 869507 927441 942256 981952 990473 953478 1061875 2244509 2349674 1424864 1171974 777829 761251 939674 935540 972183 982683 1015902 1032435 1148806 1145591 5170612 5383777 39.85 70.3 1
10:35:55 2024-01-24 712507 700125 222385 216780 357420 366417 387957 387048 240175 238116 295496 300845 335054 339611 4399061 4747930 6779997 6546716 1184655 1235898 323686 287028 306010 304083 356645 345581 337643 342361 231839 232096 735322 705856 1641746 1542276 487588 481926 704219 715847 898090 869507 928276 940819 979953 989662 952801 1063122 2247564 2348147 1420951 1172659 777802 762330 938214 934889 972147 982683 1015454 1032398 1149657 1145627 5173449 5385467 39.85 70.3 1
10:35:56 2024-01-24 712507 698314 222577 216966 357671 366417 387957 386468 238119 238116 295288 299545 335019 339611 4399061 4747934 6762427 6546753 1188074 1235898 323947 287028 305508 304612 354872 342559 339551 342555 231815 234652 729684 705726 1590229 1541711 487206 477719 704219 713814 898623 869926 926916 939485 979788 989071 954155 1065630 2247713 2344820 1438557 1170308 775605 761251 940212 934211 971321 982647 1018112 1030893 1146367 1144712 5141020 5381628 39.85 70.3 1
10:35:57 2024-01-24 710487 702153 221847 216409 358786 367520 387993 385581 240512 239560 294605 301337 335019 338614 4402109 4757017 6789323 6546747 1189769 1235898 323912 287064 305544 306852 357220 344280 340237 342735 231661 233033 740053 705726 1582265 1542808 488204 480567 702330 712295 894346 873222 930177 939412 978530 987526 954081 1063500 2252042 2340600 1398119 1170308 775587 761251 939545 932893 971321 982683 1018388 1029428 1146330 1144712 5156674 5379938 39.85 70.3 1
10:35:58 2024-01-24 710487 701124 221883 216258 359327 367004 387957 385581 238718 239189 293939 301337 335768 338614 4399061 4774829 6791537 6556113 1191468 1240710 327673 287383 307649 306852 355674 342343 339855 342181 231870 233357 740053 707746 1579410 1540017 487008 477864 704683 713307 897384 871232 928932 939576 979953 982728 953478 1064643 2254109 2343122 1418917 1170308 776140 762330 940916 932893 971321 982683 1019565 1029428 1146330 1144712 5155939 5376101 39.85 70.3 1
10:35:59 2024-01-24 710487 700930 221847 216444 359616 366968 387957 385310 240437 239357 293975 301548 336029 339130 4402109 4768964 6789323 6546243 1197123 1239376 324784 286884 306118 305394 355638 342271 340130 342145 231661 233299 732906 707240 1593196 1542517 486814 477864 705391 711132 894346 871362 930329 939485 977802 988262 953674 1069732 2253643 2343158 1371456 1166911 774483 763412 938214 931562 971321 982719 1019491 1029428 1146330 1143093 5147282 5368440 39.85 70.3 1
10:36:00 2024-01-24 707272 698314 221195 216483 360961 366417 387885 385581 238884 238080 293939 302643 335415 339130 4399061 4798127 6762164 6565406 1194875 1239376 327210 286813 307649 306852 355387 342379 340752 340739 231483 233461 740569 707746 1601414 1542276 486208 482521 707319 714322 892900 869507 933019 939140 975007 991155 955513 1069452 2247708 2352419 1428776 1165990 774483 763953 937005 931562 973525 988279 1023197 1029391 1143704 1139790 5140907 5374399 39.85 70.3 1
10:36:01 2024-01-24 705253 701347 221656 217109 360925 365282 387885 385581 240850 238010 294399 303494 334679 340092 4408395 4764828 6782387 6555933 1197161 1239302 326749 286920 306478 304542 354703 342523 340501 339150 233218 232062 735765 707746 1571283 1544397 485864 481355 706391 714322 889297 869507 933019 940115 975007 991804 953637 1069620 2247745 2354220 1430732 1167653 776693 765038 937005 930129 973525 988279 1021705 1032072 1143704 1139827 5143171 5374399 39.85 70.3 1
10:36:03 2024-01-24 703166 698277 221816 216931 360417 365282 387813 386740 238849 238045 293939 303494 334913 340370 4399061 4766324 6753623 6555722 1205918 1239413 323769 287909 306225 306852 354268 342487 339450 341771 232304 233956 754346 701317 1614857 1552540 487699 482035 710445 714322 892267 871196 934349 935315 974316 991192 961327 1066524 2253369 2369921 1460961 1164331 776693 765851 938214 926939 973393 991183 1022025 1030563 1140427 1144712 5117016 5366736 39.75 70.3 1
10:36:04 2024-01-24 702993 700061 221847 217122 359296 364116 390224 386740 238963 238010 295217 301760 334445 340273 4414836 4736692 6725407 6556095 1206890 1243365 323961 287958 306082 304508 357386 344730 339581 341771 232165 232027 742689 700314 1598760 1549237 487735 482376 710445 713147 892267 872468 935682 937379 973589 993295 962047 1068057 2256850 2372401 1432689 1164331 776693 766971 938214 928850 974085 993286 1021296 1030601 1141534 1144712 5124474 5370566 39.85 70.3 1
10:36:05 2024-01-24 702988 700275 222350 217455 358972 364663 391364 387903 238849 238581 296372 302359 335711 342964 4408484 4731426 6729087 6574293 1212669 1239413 324658 288504 304434 305216 354339 344461 339724 341771 232527 233102 733912 698313 1624249 1557352 487735 481659 708396 712295 894913 873779 931520 936907 976391 993295 963415 1066166 2258456 2376845 1436601 1156665 776160 766971 936339 926111 976363 993989 1021748 1029094 1135480 1145523 5121182 5374399 39.75 70.3 1
10:36:06 2024-01-24 707397 701306 221883 216785 358790 365282 391073 385294 240065 238500 295601 302077 334843 340985 4411791 4725554 6725793 6556095 1213769 1238533 323390 287634 305469 305961 356087 342487 339688 340775 231804 232096 733912 697316 1601531 1555852 486245 477864 706391 710275 893534 876261 933019 934248 975007 991598 963415 1066535 2256850 2364778 1440513 1155019 773943 765581 935674 928806 976363 991625 1021296 1026091 1136284 1144709 5137890 5374399 39.85 70.3 1
10:36:07 2024-01-24 707198 701352 222542 217211 361612 368230 391663 384248 238747 239012 293797 302253 334807 340985 4408446 4720574 6705394 6565473 1213649 1235898 324730 287909 303366 305499 353206 342487 339724 340775 231839 232096 738845 697316 1595059 1553643 486208 480603 707393 710275 893534 875640 933594 934248 976391 993998 962047 1064605 2253643 2363207 1415079 1153376 776160 765581 935674 926184 976363 993989 1021020 1025323 1136320 1146335 5137890 5371609 39.85 70.3 1
10:36:08 2024-01-24 708001 702693 222257 216646 359441 367708 391255 384212 240269 239179 294766 301583 334410 340612 4395890 4719081 6705394 6556095 1215535 1235898 323651 287999 305580 305499 353511 342523 338735 340775 231839 232096 735322 696822 1589995 1553643 486245 477864 706391 710275 891387 875019 933019 935577 975699 993729 963415 1066535 2258456 2368240 1415079 1155019 774483 765581 935674 927226 976363 991625 1021296 1026128 1137126 1143937 5142152 5388795 39.85 70.3 1
10:36:09 2024-01-24 706989 700134 222208 216978 359429 368230 391219 384212 238815 239118 293904 302096 334948 341116 4399016 4719353 6699897 6574852 1211188 1239413 323654 287873 304114 306209 354921 342487 340238 340380 232527 232096 735322 698313 1587588 1549237 486814 477900 708433 710275 894913 876261 935682 931599 975699 991598 962047 1064605 2254273 2359493 1374378 1155019 778912 765581 935674 928850 977749 991661 1019841 1024594 1141272 1146886 5191246 5376898 39.85 70.3 1
10:36:10 2024-01-24 705263 701161 222172 216970 360884 366345 390224 383205 238884 239241 295596 302643 334913 340612 4411791 4722168 6743012 6593610 1206969 1239413 323390 287670 305974 306174 354221 344497 340752 340739 232890 232096 736731 701709 1568030 1549237 485428 480603 708433 710275 893534 876261 935015 933585 976391 991706 959245 1065775 2253643 2368240 1401885 1155019 778912 765581 935674 930902 977749 991661 1019841 1026971 1144570 1147776 5185418 5374149 39.85 70.3 1
10:36:11 2024-01-24 705263 701848 221156 217420 360555 365282 390079 383241 239582 238080 294802 303494 334702 341542 4405250 4699177 6742696 6584231 1200847 1239413 324658 287909 305508 305464 353920 346351 340202 340739 233090 232062 742368 700709 1584352 1544397 484048 484500 709438 710275 894544 878129 931633 931599 975656 1000282 962047 1061875 2249164 2378221 1398119 1159335 782256 765887 930338 927497 983284 995917 1018904 1027084 1145291 1149588 5197690 5370566 39.85 70.3 1
10:36:12 2024-01-24 702762 702153 221178 217246 360880 365282 390224 383241 240226 237939 294766 303494 334984 339210 4399016 4689799 6718960 6574852 1200669 1235898 324911 287670 305508 305464 353666 346668 338699 340188 233290 232062 732108 699712 1579728 1544397 484737 484500 709942 711789 896474 876261 931617 931599 977110 1000985 962047 1060327 2247969 2383425 1422907 1159335 782136 767159 931663 931506 986122 993916 1017727 1027084 1143593 1151220 5211072 5371609 39.75 70.3 1
10:36:13 2024-01-24 703261 701315 220467 217490 360412 367188 388029 384427 239651 237642 293904 302643 334913 341448 4387187 4668134 6724045 6565473 1199990 1235898 324911 287670 305508 305499 352183 346106 338699 340775 233430 232062 734888 698313 1588096 1544397 484737 484500 709942 711789 896825 876261 930254 931599 975656 1000282 961327 1058355 2247290 2369737 1420951 1163243 782864 769906 930375 930745 983321 993916 1018176 1027047 1143704 1148058 5208559 5366736 39.85 70.3 1
10:36:14 2024-01-24 704261 702429 221014 217868 359327 365246 390224 385581 241113 236908 295181 302572 334480 339759 4402324 4655128 6723746 6565473 1200908 1235898 324682 288350 305257 305499 352218 346106 337643 342566 232527 232062 743227 698313 1576959 1543300 485520 484843 707894 711789 898873 876261 927538 933585 978530 1000282 959245 1060241 2249729 2384307 1330320 1163280 783375 768849 931700 932893 984720 993879 1013376 1024594 1142979 1155312 5211072 5374399 39.85 70.3 1
10:36:15 2024-01-24 703261 702148 221501 217863 358714 364698 391088 385003 239215 236873 295460 302643 334724 340034 4402109 4650491 6724045 6565473 1199135 1235898 324911 287909 305078 305499 353241 346596 338153 342602 232768 232062 737668 698313 1577622 1543300 485520 485259 707894 711789 897528 876261 929556 933585 978530 1001697 960967 1062376 2251058 2385907 1344073 1164942 783375 768849 931700 931562 984173 993989 1012419 1027819 1144598 1152235 5212582 5366736 39.85 70.3 1
10:36:16 2024-01-24 702226 702425 221191 218542 358786 364990 390224 385617 239616 237073 295704 302643 334948 340034 4402109 4656493 6743349 6565473 1200809 1239413 324911 288008 305544 305534 353241 346596 337679 342602 232563 232096 737668 697814 1593580 1544397 485901 484843 707894 710275 898836 876261 928895 931599 980484 1002478 960930 1058580 2247857 2383425 1347911 1164942 783808 767213 930338 931562 986122 993879 1013376 1025361 1144634 1153794 5211072 5370566 39.85 70.3 1
10:36:17 2024-01-24 704261 702153 220542 218507 358786 364990 391088 385581 239616 236577 295288 302643 334688 339759 4399061 4634854 6724045 6570163 1200847 1235898 324911 288355 305508 305464 353241 346668 337643 342325 232703 232062 739057 698313 1576612 1544397 485520 485529 708433 712295 897528 876077 931595 935593 980558 1001551 960967 1061831 2244048 2383239 1334086 1162675 783808 767684 931659 931491 984137 993989 1014433 1026128 1144634 1153867 5211072 5366736 39.75 70.3 1
10:36:18 2024-01-24 702226 701388 221156 217868 358790 364990 390812 385003 239215 237073 295496 302643 334679 339246 4392744 4649870 6724045 6565473 1197356 1235898 323709 287909 305042 305534 353511 346106 336662 341843 232527 232027 734888 697814 1574401 1544397 485520 485529 709247 712073 894397 878753 931633 934211 980558 1001990 960967 1058580 2244370 2384975 1372859 1165160 783808 765851 929020 931290 985458 993286 1010980 1026128 1146293 1152235 5211072 5366736 39.85 70.3 1
10:36:19 2024-01-24 703261 700361 221156 217833 358467 364734 390260 384967 239616 237109 295181 300952 333942 339246 4395878 4654416 6714281 6565197 1198484 1238533 325055 287909 304613 306744 352218 346632 337643 342001 232563 232027 740447 698313 1604528 1547206 487928 485383 707857 710164 899938 878753 930303 934174 982650 997389 958565 1056771 2249841 2369700 1422907 1164331 783533 765581 931696 931562 982659 992584 1011931 1023827 1144634 1153867 5207351 5365020 39.85 70.3 1
10:36:20 2024-01-24 706627 700321 221883 218315 357640 364698 391364 387194 239215 237310 295776 301760 334679 339998 4395836 4640571 6733370 6555626 1195729 1235898 323912 288418 304506 305961 352218 345020 338735 342843 231443 234652 735765 701847 1625136 1543906 485725 483363 704219 710127 903787 876187 927652 935577 985598 1000014 957336 1060241 2234838 2357433 1428776 1171974 782693 761251 931696 939448 981961 982683 1012456 1029132 1155498 1152235 5229883 5374399 39.85 70.3 1
10:36:21 2024-01-24 714266 701884 221847 217490 359608 368074 390812 383277 239250 238080 295955 302132 336771 338577 4402109 4713408 6784490 6569886 1196584 1239413 323947 288350 304577 306388 352218 344766 339474 342411 231158 234652 728275 701317 1585468 1539520 486538 483363 705221 710164 902576 876261 924868 936796 986260 1000246 955513 1062191 2246033 2357354 1430732 1168608 782975 762330 931696 935315 981314 989747 1012419 1029094 1152120 1152235 5226149 5383777 39.85 70.3 1
10:36:22 2024-01-24 713606 701388 221847 217490 359584 368369 391364 385551 238884 238045 296533 301302 335019 339094 4395836 4688224 6770672 6574599 1187165 1235898 325906 287086 305758 309024 354812 345290 338592 342145 232384 234148 738154 706363 1580130 1534607 485428 483473 703895 709980 899864 876187 927538 935388 984201 996435 954155 1058782 2244370 2359032 1424864 1174479 783808 761251 934345 937772 980567 982719 1010980 1030601 1158851 1152235 5248694 5376101 39.85 70.3 1
10:36:23 2024-01-24 714540 700325 221652 217490 359331 368074 387885 383277 239582 238045 294838 301957 335019 338577 4392744 4721049 6798648 6570163 1193026 1237145 327904 287585 306338 306353 354885 345155 339581 342469 231625 233752 736219 703713 1598052 1535150 485083 483217 704720 710275 901461 875019 924558 936907 984076 991742 954155 1060327 2241242 2355761 1430732 1171140 782693 762330 931696 936715 981961 988315 1012456 1029094 1155498 1152235 5235548 5370566 39.85 70.3 1
10:36:24 2024-01-24 714076 700398 221692 217152 358826 368369 387993 386645 238884 238045 295539 301760 335958 338062 4386493 4708543 6798648 6574217 1186037 1235824 325765 286647 305866 306034 354384 345119 338557 342289 232527 233136 733912 707746 1569534 1532425 485083 484843 705391 713122 901219 873123 926183 935352 981415 991670 952124 1057750 2241183 2357359 1420951 1175316 782693 761753 934345 935315 979871 982647 1010980 1031448 1157173 1148979 5235548 5376101 39.85 70.3 1
10:36:25 2024-01-24 713520 700316 221156 217490 358790 366932 387539 383277 239284 237677 294838 301029 334984 338577 4399061 4712139 6815244 6574519 1180404 1235751 326749 286848 306406 306852 354420 345581 338189 342577 232527 234652 736731 707746 1564180 1529712 485557 485529 705391 714194 901293 869889 925910 940152 982807 991670 954155 1061493 2244370 2360701 1417039 1177880 781579 764495 934345 934211 977749 982719 1013935 1032398 1152106 1148943 5220477 5379938 39.85 70.3 1
10:36:26 2024-01-24 711037 700357 220542 217676 358755 366088 387885 385837 239616 237310 294543 301795 334948 340370 4399061 4715292 6828153 6565365 1180404 1235751 323842 286790 306550 306420 353920 345815 338521 341807 231804 232777 732503 709495 1567688 1528627 485520 484500 705391 715316 899864 869963 924868 938154 983504 991634 954155 1061875 2244370 2363207 1417039 1177880 781579 764495 934345 934211 977749 982647 1013177 1031664 1151851 1148979 5220477 5376101 39.85 70.3 1
10:36:27 2024-01-24 709289 700352 221156 217828 358790 366381 387885 385581 239416 237310 295253 301760 334984 340370 4386154 4715178 6828514 6574852 1181287 1237108 323877 286727 306406 305499 353884 346106 338664 341843 232384 233136 733912 707746 1568927 1528627 485520 484843 705891 714230 901461 870579 926183 939485 983504 991706 954155 1063187 2241280 2354447 1422907 1177880 782693 764495 935674 934616 977749 982755 1013972 1032435 1152923 1148979 5185456 5376101 39.85 70.3 1
10:36:29 2024-01-24 711037 699831 221692 217863 358215 366417 387957 387939 239250 237310 295740 301760 334737 340391 4398593 4728556 6801177 6546747 1185470 1239413 323842 287909 306334 309366 355926 346387 338153 342361 232527 233136 733912 707746 1574542 1535150 487772 484157 704393 715316 901461 869507 926183 940819 985449 993295 955513 1062668 2250442 2358755 1328436 1175316 780025 763412 938214 934653 977056 982719 1016177 1035454 1152106 1148979 5185456 5379661 39.85 70.3 1
10:36:30 2024-01-24 712507 699858 222385 217615 357707 366417 388029 387975 238153 238500 298405 300562 335746 340260 4408484 4747057 6772955 6546716 1187165 1239413 326676 288146 305544 304542 354375 345300 339071 342843 231804 233136 739550 703713 1585164 1538983 488811 482072 703859 714736 898738 868695 928895 940819 980684 989793 954155 1062845 2253643 2348147 1420951 1172659 777802 762330 939545 934653 972183 988047 1016938 1033943 1148843 1146437 5166066 5376101 39.85 70.3 1
10:36:31 2024-01-24 713014 699831 222577 216478 358493 369276 387668 385330 240437 238906 295389 300703 335817 339224 4405198 4750445 6781840 6546716 1188863 1235898 323912 287131 305544 304612 354375 342559 338189 342843 231804 233136 740232 704719 1572996 1540017 488811 482072 703361 714773 897528 868695 927612 940819 982807 989757 954155 1063462 2252042 2347876 1417039 1171974 777802 762330 940212 933991 973562 982719 1016938 1034459 1149657 1147283 5169756 5375825 39.85 70.3 1
10:36:32 2024-01-24 712507 698314 222640 217246 358211 369276 387849 386596 238051 239047 296236 300668 335852 339946 4386493 4757759 6779997 6542047 1188074 1239140 323425 287064 305544 304542 355406 345581 338472 342843 231839 232131 740053 703713 1643806 1540017 487772 484500 704393 715316 900823 869963 926220 940819 983504 993295 954358 1063462 2247782 2348147 1415083 1173643 777802 762871 938879 935315 974289 982719 1016938 1034717 1149657 1148094 5170612 5383938 39.75 70.3 1
10:36:33 2024-01-24 713345 700935 222052 216831 358678 367966 387596 386016 238781 239418 295389 301760 335994 339094 4399061 4762193 6791372 6551419 1193131 1239413 324925 287562 306586 305534 352253 342487 340273 342361 231839 233333 737612 706735 1606003 1540017 487735 480639 704683 713147 898200 872541 930329 940819 982807 990492 953674 1066203 2261510 2344820 1372529 1171974 776693 762871 940644 935540 972147 982755 1019841 1034573 1149657 1145591 5151639 5388055 39.85 70.3 1
10:36:34 2024-01-24 712470 700974 221741 216748 359689 367377 387813 385617 238884 239153 294981 301795 336759 339611 4405250 4767139 6772955 6546716 1194022 1240293 324890 287837 305974 305464 353206 342487 340515 342807 231804 233461 738803 707746 1576539 1538983 486208 480603 706391 714322 894918 871159 930254 940115 978457 988324 956417 1069017 2253643 2344820 1371456 1169946 776140 763412 940879 934211 973393 989443 1022754 1031626 1148769 1146886 5152138 5376935 39.75 70.3 1
10:36:35 2024-01-24 710029 701202 221635 216983 360889 367485 387921 385545 240775 238870 293939 302077 334948 338541 4405477 4789501 6789997 6556095 1193170 1239413 325380 287059 306442 305464 352218 342451 340788 341807 232492 233496 734336 707746 1592836 1540017 485484 480567 705391 714322 897384 871159 930254 940819 980382 989720 956872 1069620 2253643 2344475 1374378 1169318 776236 763412 942922 934211 973393 982719 1024300 1033358 1150183 1146261 5155826 5376619 39.85 70.3 1
10:36:36 2024-01-24 709369 700275 221656 217262 360961 370326 387921 386124 238884 239118 293618 302359 334878 339057 4402109 4770569 6794504 6546716 1193170 1241175 324401 287675 305938 305464 354304 342451 339688 342843 231768 233461 737194 705726 1597350 1538983 486245 480603 705391 714322 897384 871196 930254 939448 979916 988324 955513 1069343 2247745 2342261 1374378 1169110 775587 763412 940879 933548 973974 990120 1022567 1034986 1149473 1146261 5153843 5374399 39.85 70.3 1
10:36:37 2024-01-24 710210 701202 221218 216405 360925 367485 387957 386767 238781 239118 293868 302219 334984 338817 4399016 4778223 6789323 6546716 1191468 1235861 323912 287432 306226 305702 353737 342451 338735 342807 231768 233461 729684 705726 1575122 1540017 488811 481695 704320 713652 899377 870542 928895 940819 980447 988288 954834 1064605 2253643 2346483 1424864 1172808 776693 763818 943742 936722 974048 989062 1016752 1034986 1150220 1149552 5164044 5383777 39.85 70.3 1
10:36:38 2024-01-24 712503 699794 222890 216835 358611 367520 387921 385545 238085 239153 295181 299862 335994 339094 4405477 4759704 6779997 6537337 1187190 1236662 323912 287643 305974 305251 355085 345544 337643 342843 231804 233102 740053 704719 1581194 1540017 489158 484500 705355 715279 899827 869507 926146 942825 983504 992593 955513 1063187 2253643 2353019 1372859 1176013 781698 763265 939674 936870 976823 991868 1019182 1035416 1152923 1148058 5180847 5374399 39.85 70.3 1
10:36:39 2024-01-24 714183 701202 222542 217299 358215 366932 387993 387709 238849 238010 295704 300774 335994 340612 4399061 4738657 6762352 6537337 1188921 1238427 323877 287909 305974 306514 355370 346069 337643 342843 231839 233136 731094 703713 1605473 1540017 489158 484843 705391 716293 901461 870743 926183 942825 984748 993998 955513 1063425 2251398 2360601 1318913 1176013 781139 764431 941048 938203 978215 988242 1016901 1035454 1155140 1152198 5185570 5383777 39.85 70.3 1
10:36:40 2024-01-24 711972 698305 221883 217359 358215 367485 390188 387939 238153 238045 295704 300809 334984 340612 4395836 4738657 6761346 6536653 1191468 1237071 324401 287634 305544 306672 354304 342523 338699 342577 231804 233496 738624 706735 1580281 1540017 489158 482035 704357 715242 898475 870542 930292 943494 981379 990436 955327 1069334 2257182 2346335 1417039 1174334 778912 762687 940879 935278 972147 988315 1019182 1033868 1149657 1147211 5164044 5379938 39.75 70.3 1
10:36:41 2024-01-24 713069 699794 222542 216444 358790 367485 387957 385843 238119 239560 295253 300845 335958 339611 4399061 4757314 6781802 6546716 1191468 1235898 324854 287634 306190 306744 354304 342487 339414 342843 231768 233496 731622 706457 1588105 1540017 488811 481659 704357 714972 898164 871232 930292 944272 983311 992581 955438 1063313 2254273 2349674 1418995 1173643 777802 762871 940879 936722 974048 982683 1016938 1033906 1153646 1148058 5164044 5383777 39.85 70.3 1
10:36:42 2024-01-24 713247 700275 222546 216931 358790 367556 387957 385581 238119 239153 294802 300845 334984 339334 4402109 4766475 6789323 6546139 1191468 1237071 324627 286992 305544 305464 354268 342451 338735 342843 231605 233461 729684 705726 1605043 1540017 489158 482035 704357 714322 899901 873844 932965 940672 980501 990473 955401 1066015 2254273 2344820 1422907 1171974 778386 762837 940879 935540 972702 988952 1019841 1033906 1148769 1145591 5164044 5376101 39.85 70.3 1
10:36:43 2024-01-24 714087 699300 222542 216444 358790 367520 387993 386223 238119 239560 295181 300845 335994 339611 4395836 4757202 6791650 6546747 1191468 1235898 323947 287760 305902 306780 354304 342451 339211 342843 231768 233496 731094 706457 1604326 1540017 489158 482462 706727 717613 901219 873222 931633 943420 981195 991877 955438 1066535 2253643 2348731 1430732 1173643 777802 763412 940916 936870 973525 988279 1019841 1033906 1149620 1146400 5160357 5379938 39.85 70.3 1
10:36:44 2024-01-24 712745 700325 222542 216478 358790 367485 390188 385617 238188 239357 295747 300845 335994 339611 4395878 4743331 6789323 6546716 1187190 1238907 323912 287670 306478 305499 355370 345020 338153 342843 231839 233136 740053 704719 1607192 1543906 489600 481890 705221 716357 898438 873844 931633 943383 981342 990456 955513 1068682 2257415 2346483 1420951 1172808 778357 763412 940916 935315 974085 989747 1019841 1035416 1149620 1148058 5152024 5379938 39.85 70.3 1
10:36:45 2024-01-24 713069 700325 222925 216931 358215 367520 387993 385258 238153 239560 295372 300845 335994 339611 4405250 4743516 6785159 6555626 1191468 1238533 324890 287108 306442 305499 353277 342487 340752 342289 232241 234652 734336 708965 1607192 1543906 487471 481173 708322 716357 897347 873222 933019 940819 978494 994422 958235 1068791 2253643 2352262 1372198 1169318 776693 765581 940879 933939 973393 990483 1021705 1032398 1149657 1143093 5154638 5374399 39.75 70.3 1
10:36:46 2024-01-24 707495 699822 221692 217117 360803 367226 387921 385617 238884 238080 293904 303053 334948 339094 4402109 4785020 6789664 6555818 1193170 1235898 324925 287028 305974 304577 355889 342271 340226 342303 231554 233752 742019 707746 1579570 1542808 489251 481137 707821 715338 894544 871196 934300 940819 978457 991192 956454 1069069 2254273 2348147 1354363 1168645 777802 764495 940879 934211 972147 990447 1021705 1032398 1149620 1144712 5141095 5379938 39.85 70.3 1
10:36:47 2024-01-24 708001 700316 221847 217494 360997 367485 387921 386160 238849 238045 293939 303068 334984 339094 4402109 4785020 6801365 6555526 1194116 1239413 324803 286705 308087 306816 356628 345155 340609 340320 233475 233357 737194 708395 1572404 1546592 487316 482790 708433 715242 896393 870542 935682 940819 977777 993692 957811 1071187 2254385 2360701 1432689 1168485 777247 765581 938214 933939 974980 991146 1024729 1032398 1147955 1143093 5141213 5366736 39.85 70.3 1
10:36:48 2024-01-24 704261 699822 221883 217117 360407 365282 387885 386160 238650 238045 293939 302535 334948 339611 4395878 4764828 6770672 6556095 1195689 1243365 327114 287099 306370 306852 355638 344352 341088 340595 232911 233357 734336 707746 1606057 1540017 488129 481744 708396 714699 894913 869926 934186 940819 975656 992593 956417 1071671 2252042 2350679 1430732 1168485 777272 765038 938214 932886 974980 989747 1023197 1032361 1146293 1143093 5137271 5366736 39.85 70.3 1
10:36:49 2024-01-24 705263 700052 221656 217122 360956 366381 387921 386196 238884 238080 293939 303494 334948 339611 4405477 4778223 6779997 6574662 1194875 1241138 324586 286929 306334 306852 355620 344316 341232 340703 232527 233264 733912 709413 1592836 1540017 486282 480639 706391 716357 894802 871232 933243 940819 978494 993295 956454 1069626 2252667 2349814 1365064 1168645 776236 765581 940879 935540 974252 991183 1023197 1032435 1151289 1143902 5145233 5366736 39.85 70.3 1
10:36:50 2024-01-24 707272 700311 221847 217490 360623 367190 387885 385581 239215 238080 293904 303494 334984 339611 4395878 4770569 6791820 6574370 1198034 1241101 326495 286813 306550 305216 353772 344534 340752 340452 233003 233067 741483 707746 1587635 1544397 488204 482790 709438 715279 894802 870579 932683 940819 975656 992593 957848 1072438 2253643 2359860 1430732 1168485 778386 765581 939545 931562 974980 991183 1025183 1032398 1146257 1143093 5150958 5370566 39.85 70.3 1
10:36:51 2024-01-24 704261 701083 221883 217676 360952 365317 387921 386160 240850 238080 294766 301206 334948 340612 4386493 4756059 6736257 6564942 1212543 1239413 324453 288757 305042 304612 357403 345020 339688 341771 232563 232096 735322 700314 1577134 1555852 489158 482790 710445 712606 897111 875019 934349 938080 974967 995400 964785 1069334 2256456 2370683 1436601 1158474 777247 769219 938214 926753 977056 991661 1021705 1030601 1137199 1143901 5113363 5365020 39.85 70.3 1
10:36:52 2024-01-24 704293 701388 222577 217122 359584 366381 391917 386776 238188 238616 295181 302431 335450 339246 4405363 4727313 6706417 6565460 1212067 1239413 324766 288626 305472 305926 354872 342523 340273 342037 232461 233136 732503 698313 1572642 1557352 489158 483204 710445 713814 894839 875019 934349 938080 974967 993998 964785 1066513 2262915 2372401 1438557 1159335 776693 769219 938214 926147 977749 991661 1024691 1030601 1137126 1145591 5118993 5370566 39.85 70.3 1
10:36:53 2024-01-24 705845 702148 222542 217156 359584 366381 392195 386432 240681 238783 294838 302147 335711 341116 4408484 4725440 6714720 6564713 1207849 1239413 323390 287468 305544 309242 354885 342559 340788 341531 232890 232131 735322 699712 1589307 1545494 485428 482072 709438 710275 891739 877906 935682 933585 977084 996631 962047 1066535 2253643 2359493 1381773 1155019 778912 765851 935674 928806 977749 991661 1019841 1025361 1142082 1145627 5173449 5366736 39.85 70.3 1
10:36:54 2024-01-24 703448 702380 221883 216966 360997 365317 390260 383205 239445 238870 295245 302854 334843 341021 4386229 4688148 6733370 6584209 1204281 1238907 324911 287909 305544 305961 353884 344534 340752 340499 233066 232062 754520 701709 1580189 1544848 484737 483131 710445 710275 894802 879081 934349 931599 975693 1000282 963415 1066392 2247470 2367946 1413160 1161022 780621 768094 931696 928769 982743 991625 1021748 1026128 1143704 1148906 5178027 5361194 39.85 70.3 1
10:36:56 2024-01-24 704019 702153 221156 217490 360997 368230 390521 385294 240514 238642 295020 303494 334573 341542 4402210 4677713 6747777 6569577 1200941 1238533 325091 288554 305184 305996 355889 346668 338664 342566 233254 232096 733498 698313 1581879 1544397 486282 485873 710445 713307 898873 877801 933019 934690 981379 1000683 961364 1058782 2250442 2384307 1337853 1165990 785485 768094 931696 932893 986269 991661 1013935 1026166 1146293 1154684 5205591 5370566 39.85 70.3 1
10:36:57 2024-01-24 706695 703196 221910 218943 361135 367188 391291 385473 239513 237169 295596 302501 334807 342551 4395836 4644846 6733370 6565473 1199060 1239413 323673 288554 305508 305499 353241 346632 337643 342843 233061 232096 740959 698313 1577285 1544397 486282 486217 708433 712295 899187 878753 930177 935577 981415 1001697 961364 1056847 2250442 2384975 1319020 1165990 785620 765887 933682 931562 985570 993989 1012903 1026166 1146330 1153015 5205591 5375457 39.85 70.3 1
10:36:58 2024-01-24 708001 702262 221741 218407 358611 367188 391219 385473 239313 237134 296156 302183 334445 339759 4386305 4640571 6743349 6560791 1199060 1239413 323409 288237 304970 306744 354078 345581 337679 342843 232527 232096 732503 698313 1578969 1544397 486282 485529 708433 712295 900184 877180 929593 934248 982807 1001428 961364 1058729 2249164 2381595 1324882 1165160 783808 765581 931696 933939 984137 993989 1010980 1026166 1147992 1154681 5216028 5380362 39.85 70.3 1
10:36:59 2024-01-24 709251 701738 222208 217689 358347 368230 392472 385545 239250 238080 295740 300562 335711 341432 4386484 4664478 6723784 6565478 1199060 1235898 322681 288350 305544 305996 352253 345020 337679 342519 231804 232777 739057 698313 1599903 1544397 488204 484843 706391 710275 901461 878753 928932 934248 983504 998870 959319 1059597 2244509 2369626 1458966 1165160 785485 765581 933682 933548 981314 993989 1010943 1026166 1149292 1157814 5221132 5376898 39.85 70.3 1
10:37:00 2024-01-24 713520 701202 222208 217637 358210 366968 391917 386645 241113 238642 295435 299615 336029 340612 4395836 4684700 6770349 6565473 1197439 1235898 322939 288350 304613 305996 352981 345057 338426 342843 231407 232777 735322 698826 1583684 1540017 486245 483473 705891 711789 901823 878753 927538 934248 984201 1000014 959245 1058729 2250442 2366561 1432689 1165990 782693 765581 933742 934346 982743 993286 1013225 1028516 1153497 1158782 5222969 5389310 39.85 70.3 1
10:37:01 2024-01-24 712507 701379 221883 217490 361635 368225 391364 384967 239250 238080 295704 299827 336500 339648 4386493 4683134 6757566 6574890 1196584 1238533 326870 287945 304613 306458 352218 345057 339760 342843 231443 233531 737194 701209 1584424 1540017 486814 483473 705891 710275 904022 877837 927517 933991 984809 1000282 957132 1058729 2247969 2361533 1432689 1167653 783375 765038 931696 936796 986122 995391 1015271 1030488 1152850 1157961 5218307 5376101 39.85 70.3 1
10:37:02 2024-01-24 712359 702924 222052 217828 358534 366968 391917 385330 239513 238080 295740 299968 335994 340612 4395836 4669731 6752021 6570163 1197439 1237654 323912 288757 305042 305996 355333 345300 338735 342843 231804 233171 738624 699712 1608518 1540017 486245 483473 705391 710275 902465 877801 926841 934248 984201 1002405 959282 1059560 2244509 2359841 1432689 1165990 782816 765433 935025 936778 983321 993916 1013376 1028212 1149473 1158782 5203635 5379938 39.85 70.3 1
10:37:03 2024-01-24 710487 701388 221883 218110 360102 366417 391364 385310 238918 238045 296437 299968 335019 339210 4392744 4657852 6742696 6565473 1197351 1235898 324694 288350 304613 305961 352218 344534 338189 342843 231768 233136 736278 698313 1586164 1544397 485901 484843 707393 710275 901461 878753 928181 934248 983504 1000282 959282 1053839 2250442 2376687 1432689 1167441 785620 767213 934308 934174 983321 993916 1013099 1026128 1146367 1154681 5216750 5375457 39.85 70.3 1
10:37:04 2024-01-24 708327 702143 221847 217490 357671 365282 391364 385617 238884 238080 295776 300809 334984 340034 4392744 4636660 6752972 6565478 1194875 1238533 322904 288021 304256 305996 355082 342559 337679 342843 231407 232131 736731 698313 1581216 1540017 485520 483473 706391 710275 901461 877143 926220 933585 984201 1000989 958565 1059912 2254550 2366464 1430732 1165990 783375 765544 934308 934814 983358 992584 1011931 1026166 1148512 1154644 5197953 5361194 39.85 70.3 1
10:37:05 2024-01-24 707434 701352 221687 217187 358832 365317 391364 385003 238718 237843 295740 299897 334480 339759 4380152 4635041 6742696 6560791 1196584 1235898 324658 287945 304577 305961 352253 344534 338224 342843 231576 232131 735322 698313 1581216 1540017 485557 483473 705891 710275 901461 878753 927538 933585 983348 1002478 960930 1059912 2245996 2364880 1426820 1165953 782303 765087 931696 933548 981961 994685 1013099 1026166 1147992 1154681 5197953 5366736 39.85 70.3 1
10:37:06 2024-01-24 708474 701656 221883 217455 357667 365317 391364 385003 239432 238045 295740 299968 334984 339210 4386484 4646748 6752021 6556113 1194875 1238533 323425 287945 304327 305961 354776 344534 338462 342843 231443 232777 737194 699213 1584020 1540017 485864 483473 705891 710275 901823 877280 928650 934063 986150 1001782 959098 1058617 2253970 2363846 1432689 1165990 781139 765038 935025 935556 982706 993286 1009507 1028516 1149657 1154717 5194243 5362910 39.85 70.3 1
10:37:07 2024-01-24 709480 701379 221918 217187 357671 366417 391364 385003 238918 238045 295596 299968 334984 338258 4386493 4655016 6747896 6565473 1194875 1234109 324730 287945 304577 306209 352218 344534 338735 342843 231541 233171 726866 699712 1578219 1540017 485520 483473 704393 710054 904394 879928 928314 935577 985561 1000100 960283 1059372 2252503 2359253 1432689 1168275 781741 764495 931696 932634 981314 993213 1010744 1029132 1151289 1155533 5196212 5368440 39.75 70.3 1
10:37:08 2024-01-24 710487 701523 221883 217490 357424 366381 390260 385003 241537 238045 295740 299933 335019 341764 4386493 4671806 6762502 6565473 1193707 1235898 323912 288350 304613 306458 354420 344534 339760 342843 231443 233531 737194 701709 1589415 1538983 486467 484660 705221 712258 903401 876224 928314 936907 986923 1001782 955513 1058467 2244370 2361521 1430732 1168645 783250 762871 933645 937379 983476 990483 1013972 1030601 1153826 1152235 5220622 5366736 39.85 70.3 1
10:37:09 2024-01-24 711342 702148 221692 217187 358822 368038 390188 383241 239416 238010 295181 301760 336500 338541 4386606 4701921 6801252 6565473 1184581 1238533 325380 286759 306190 305926 353884 344497 338664 342289 232667 233496 733912 707708 1605962 1538983 485428 484769 705221 713233 903787 876151 928939 936907 986997 998798 955513 1063587 2244097 2351481 1424864 1172659 783375 762294 931696 938007 983358 989711 1015865 1030563 1154606 1153867 5229883 5366209 39.75 70.3 1
10:37:10 2024-01-24 713446 701088 221466 217763 359296 367485 387885 383241 239416 237808 295460 301724 334984 338577 4389637 4701568 6789323 6556095 1187976 1235898 325344 287432 304613 305926 354653 344497 339438 341519 232241 234652 739625 705350 1589119 1536793 485428 485456 705221 713777 901388 876261 929511 935352 987555 1000246 954834 1058392 2245158 2359027 1420951 1173643 783808 762871 934345 939375 981961 982683 1010943 1030563 1158778 1152235 5226149 5365020 39.85 70.3 1
10:37:11 2024-01-24 713511 700820 221501 217156 359319 368074 387957 383277 238884 237808 294802 301215 335723 338541 4386506 4701568 6770672 6555531 1181134 1235861 325611 286624 306118 306816 353703 344244 338450 340824 232185 234322 733912 707746 1588965 1534607 486701 484157 704357 713307 898800 876959 931633 936907 984201 991706 954044 1056809 2238056 2354014 1424864 1173643 783808 762295 934345 936641 981961 982647 1010943 1030563 1155461 1152235 5222419 5365020 39.85 70.3 1
10:37:12 2024-01-24 713341 700289 221160 217459 358755 367556 387921 385551 238884 237642 294766 301478 334984 337548 4373823 4688299 6789323 6555626 1182014 1240710 328136 286705 306189 306744 353884 344875 339307 341627 232711 234652 735322 708395 1567625 1530797 485391 484843 709247 714211 902576 875019 927500 938080 984091 997121 954155 1059185 2242776 2360701 1452981 1177831 783808 763412 935674 939103 980567 982719 1013898 1034435 1159636 1152235 5220477 5365020 39.85 70.3 1
10:37:13 2024-01-24 710376 699785 221501 217481 358719 366897 387849 384085 239416 237808 294543 302381 334984 338577 4386506 4705663 6789323 6554985 1183485 1239339 325274 286611 306334 306248 353811 345119 338521 342073 232492 233067 733912 706735 1589149 1557334 486538 485529 707393 713183 901461 876335 929980 938080 984899 997352 954834 1065353 2244370 2360701 1428776 1176969 783533 763412 936339 937342 981264 986877 1013935 1031626 1158814 1152235 5229883 5374399 39.85 70.3 1
10:37:14 2024-01-24 712126 700325 221506 217794 358790 366381 387539 385551 239416 237808 295253 301724 334913 339611 4386380 4688375 6810685 6545632 1184618 1235788 326518 287693 306334 306852 355889 346033 338153 342566 232328 233102 732503 708447 1586472 1538925 487699 485529 706318 716792 901461 870542 926841 940819 984201 991634 953674 1059941 2247564 2367599 1374778 1179593 781698 765013 937005 936205 977749 982683 1016901 1033868 1152923 1151383 5173449 5370566 39.75 70.3 1
10:37:15 2024-01-24 712234 699264 221883 217828 358179 366381 387993 387939 238849 237642 295596 300845 334984 340092 4392744 4718016 6772955 6536411 1191417 1239827 326749 286992 305544 305499 354304 342487 339438 342109 231732 233427 738624 705726 1583790 1543906 487464 481695 705891 714322 898164 872468 932744 940819 981342 991192 956454 1072438 2253643 2344820 1360562 1168608 776417 763412 940916 934211 973393 988916 1020216 1032398 1149657 1146335 5145233 5374399 39.85 70.4 1
10:37:16 2024-01-24 709177 699794 222199 216478 360671 367485 387921 385581 238849 238748 293939 302431 334984 338541 4395878 4789546 6796505 6545632 1194102 1239413 324365 286956 308087 306816 353737 342487 341268 339710 232855 234652 738624 708395 1577110 1540017 487353 482412 708433 715190 892019 871159 935682 940819 977074 993729 959208 1071187 2254385 2357354 1462956 1168570 777802 765581 939545 933939 976363 991183 1024691 1033906 1149657 1143093 5137540 5365020 39.85 70.3 1
10:37:17 2024-01-24 702963 698264 221852 217455 360731 365282 387921 386196 238849 238045 294559 303728 334410 340333 4399061 4754402 6772434 6546139 1197232 1242479 324573 286992 306514 304542 353241 342235 338450 339389 233290 232027 733498 703713 1576869 1549237 489600 483473 710445 716330 889375 871232 936810 940819 975007 992593 961364 1072438 2252667 2359493 1432689 1165990 780582 765887 940212 930865 974943 991183 1024691 1034435 1143704 1144712 5126422 5365020 39.85 70.3 1
10:37:18 2024-01-24 701267 698264 221887 217490 358786 364954 387957 387903 238849 238080 295453 301476 334432 342477 4386305 4708354 6696069 6536463 1212631 1239413 324682 288757 306375 305464 356628 342523 339724 341807 232492 233102 733912 698313 1584219 1556248 489158 482412 710445 713814 896825 876261 935015 938080 975693 991706 964785 1069296 2259701 2374084 1415079 1159140 777802 769800 938214 930902 977749 991697 1023197 1032072 1137525 1145554 5111804 5362364 39.85 70.4 1
10:37:19 2024-01-24 705249 701343 222385 216931 360408 366381 391073 386097 240944 239241 295417 301686 334807 341021 4386267 4701732 6744657 6574852 1206904 1240293 324658 287873 305508 306458 353884 342487 340788 341254 232990 232096 742368 701209 1588467 1554747 486971 482035 709438 711789 894802 878753 934300 936242 975693 991706 964785 1066535 2258456 2368351 1376226 1155842 777829 765581 937005 931562 977749 991733 1022922 1028361 1142892 1148906 5145646 5366736 39.85 70.3 1
10:37:20 2024-01-24 705249 704375 221847 217398 360704 368752 391073 384284 241322 239383 295109 302501 334807 341263 4399023 4698369 6723821 6579535 1204003 1239413 322939 287432 305508 306423 353884 342523 341544 341290 233054 232096 736731 702710 1564640 1549237 485827 482072 709942 712295 894802 877175 935682 934248 975693 1000470 962047 1066203 2256850 2367368 1378075 1155842 778912 765851 936339 931528 977749 991733 1021296 1026128 1143704 1148906 5173449 5360697 39.85 70.3 1
10:37:21 2024-01-24 705151 703928 221373 217724 360812 367708 390079 384248 240013 238607 295074 303423 334688 340575 4386418 4674767 6734593 6574852 1203421 1239413 322939 288142 305544 305464 354420 346106 339688 340775 233395 232096 732108 700314 1604238 1545494 484760 485529 710445 713307 898660 878753 933019 935577 981342 1003114 963415 1063425 2245796 2376438 1420951 1162675 783808 768130 930998 928769 984173 991661 1019565 1026166 1144634 1152235 5200509 5371609 39.75 70.3 1
10:37:23 2024-01-24 705258 700942 221395 218407 359658 367188 390630 385438 239582 237038 295460 302643 333942 342440 4389637 4641212 6714743 6556095 1197318 1235898 324682 288427 305185 305534 355584 346069 338153 342843 232527 232096 733498 698313 1579979 1544397 486282 486217 708433 713307 900148 878753 930292 934912 981379 1003114 959282 1060241 2249164 2384975 1353668 1165160 783808 765887 931696 934211 985570 993989 1013177 1028361 1146771 1154684 5208559 5374111 39.75 70.3 1
10:37:24 2024-01-24 711614 701192 221697 217689 360111 367449 391364 384427 239250 238045 295869 300774 335994 340612 4390250 4660485 6752021 6565473 1196584 1235898 324730 288350 304542 305499 354670 344497 338426 342843 231407 232131 731094 699712 1586843 1540017 485901 483473 705891 712295 903862 877837 928846 934248 985598 1001697 959245 1056093 2247745 2363207 1432689 1165990 782256 765581 931696 935540 982706 993286 1013099 1028516 1152677 1158635 5188258 5367465 39.75 70.3 1
10:37:25 2024-01-24 714028 702344 221816 217794 358790 368333 391110 384284 239381 238010 295181 300845 336500 340223 4386606 4670429 6752021 6556095 1193985 1235898 324766 288025 304577 305961 353511 345020 340238 342843 231605 233496 737194 700709 1587619 1540017 485864 484500 705891 710275 904022 877801 927517 935577 983345 1002405 959245 1060241 2247927 2363207 1432689 1165990 782693 765581 933682 935352 984173 996097 1013225 1032239 1155822 1157961 5197690 5376101 39.85 70.3 1
10:37:26 2024-01-24 710478 701347 222293 217719 357951 366897 391917 384967 239250 238642 295740 300722 335994 339246 4383246 4671806 6770672 6565473 1192269 1235898 325646 287909 304613 306423 354921 344534 339724 341965 231804 233891 731477 702710 1601377 1538925 487508 484500 705391 712295 904022 878753 928895 934653 984772 1001697 956454 1059260 2246108 2359119 1432689 1168485 783808 763412 935025 938797 986122 993177 1016273 1031223 1152850 1155392 5213027 5368404 39.75 70.3 1
10:37:27 2024-01-24 714155 702380 221812 217794 359331 368074 390043 384427 239416 238045 295704 302219 335994 338301 4386484 4701568 6775171 6555626 1187165 1235898 325906 286992 305508 306174 354420 344534 338735 342325 232527 234217 730419 705350 1576998 1534061 484797 484843 704393 712073 901461 876261 928932 937416 986297 998566 954155 1060290 2244370 2360701 1426820 1176013 785620 764440 935637 940603 982622 990464 1016273 1031959 1161143 1153867 5230370 5366736 39.85 70.3 1
10:37:28 2024-01-24 710183 701189 221324 217828 358790 366345 387849 384967 239616 238045 295955 302805 334984 340370 4386484 4710840 6798648 6565197 1183778 1235898 325643 286553 306226 306423 353920 345544 338699 342577 232890 233299 733912 706735 1583152 1530797 484760 485529 706391 713147 901461 875019 929319 938117 985598 997389 954155 1064108 2245014 2362318 1426820 1177831 783375 763301 937005 939539 981924 991128 1013861 1030893 1158851 1152854 5229883 5367465 39.75 70.3 1
10:37:29 2024-01-24 713031 700352 221156 217646 358790 366674 387849 386645 239616 238010 295253 301760 334948 338854 4383359 4688375 6798648 6556095 1182052 1238533 325415 286790 306478 306672 353884 345300 338735 342843 232563 232777 744341 707468 1572973 1530797 484797 485529 706391 715316 901823 873779 928895 940152 985598 997389 954611 1064680 2249729 2360664 1424864 1178670 783375 765507 936968 937305 980567 982683 1014657 1034873 1157685 1152235 5220050 5366736 39.75 70.3 1
10:37:30 2024-01-24 710220 701388 221156 217828 358790 366381 387885 385581 239651 238045 295389 301760 335019 340612 4386484 4710840 6807973 6560791 1182052 1237108 325906 286790 306297 306423 354420 345300 339724 342843 232527 233136 733912 707746 1593209 1530797 484797 485529 707393 713183 902741 875019 928895 940245 984678 1001021 954611 1065554 2247857 2363200 1422907 1178670 783808 764495 936339 938043 983246 990483 1015379 1033943 1158851 1153794 5229883 5366736 39.85 70.3 1
10:37:31 2024-01-24 712234 701347 221692 218355 359874 367226 387921 385317 239651 238045 295740 302431 334984 338223 4386493 4701808 6807973 6565473 1181250 1239413 324592 287028 306586 306165 352218 345581 339450 342843 232527 233136 733912 707746 1574598 1530797 487735 485873 706391 715316 902502 874466 931595 943599 986038 998933 957553 1066392 2247559 2356079 1411170 1180433 783808 765433 938364 935315 980567 982719 1019182 1035454 1152120 1152235 5170612 5370566 39.85 70.3 1
10:37:32 2024-01-24 711073 699831 221883 217833 358755 366968 390260 387975 239250 238045 295525 301795 335019 340333 4392744 4714640 6761346 6537061 1189769 1239413 323947 287981 306442 305285 355406 345544 338699 344552 232328 233136 734336 704719 1583112 1540017 489158 483473 707230 718400 901637 871982 930143 944836 983320 993150 956835 1069620 2253643 2350647 1424864 1175241 778912 764495 940916 938834 977056 991183 1019841 1035454 1152106 1151420 5166066 5370566 39.85 70.3 1
10:37:33 2024-01-24 714150 700321 222925 217117 358502 367520 390224 386144 238119 239524 295496 300845 335994 339611 4395836 4748023 6770672 6565323 1193131 1235898 325380 287468 306226 305464 353772 342487 341304 342843 231839 233496 742019 708395 1582622 1543906 489600 481781 709401 716134 894471 873844 935570 942714 981952 993729 958565 1071187 2260713 2354014 1356146 1170308 776160 765581 939545 933685 974980 991183 1025496 1034679 1150473 1144712 5141560 5370566 39.85 70.3 1
10:37:34 2024-01-24 705980 699300 221883 217490 360803 366381 387921 385581 238884 238080 293939 304240 334714 339611 4386418 4755450 6752710 6555602 1196402 1237930 324666 287028 306225 305499 353772 344570 341304 339424 233090 234652 741483 709774 1595572 1546592 489600 483363 709905 717377 894766 873844 936107 943494 975693 993998 960930 1072438 2257635 2364880 1434645 1170308 780025 765851 940879 934211 977749 991883 1026226 1033943 1146330 1143093 5137540 5357371 39.85 70.3 1
10:37:35 2024-01-24 703261 699822 221883 217494 360956 364990 387957 386776 238884 238045 295288 301241 334211 340612 4386484 4746071 6742696 6546716 1194018 1237893 327174 287028 306514 305464 353241 344803 341533 340488 232967 234652 728275 708904 1581908 1546592 488902 482571 709401 715242 896747 871269 935682 944272 978494 991368 959245 1072514 2254236 2354106 1434645 1168645 777802 765581 939545 934346 977056 992584 1026226 1035454 1151289 1144712 5122499 5366736 39.85 70.3 1
10:37:36 2024-01-24 705263 700348 222385 217828 360443 366381 387957 386740 239250 238116 294605 303244 334445 340129 4395836 4755450 6770672 6551419 1197426 1237930 325716 287383 309116 306852 355889 344389 341713 341627 232947 233950 740053 709774 1592343 1546592 488902 482072 708433 715279 899864 873742 936306 940819 981379 993998 959245 1074899 2256850 2347351 1373981 1168645 778357 765581 940916 935540 974980 991183 1025496 1035454 1151289 1144712 5141095 5366736 39.85 70.3 1
10:37:37 2024-01-24 706266 699785 222194 217828 360992 366417 387957 386776 238918 238080 294766 301241 335019 339611 4395836 4775747 6781953 6556095 1196546 1240710 327673 286813 306297 305394 353971 344911 341677 340631 232911 233392 741483 707886 1595409 1543300 488464 482876 709942 715279 894839 873160 937686 940819 978530 993729 958528 1072751 2253643 2354014 1436601 1168645 777802 764732 939545 935266 977056 992584 1025496 1033943 1151289 1144712 5122499 5361194 39.85 70.3 1
10:37:38 2024-01-24 705263 699822 221878 217490 360704 366381 387921 386740 238884 238080 294802 301241 333977 339648 4395836 4774207 6761346 6560412 1199135 1239339 324622 286884 306370 306852 355889 344352 339545 340224 233290 232096 730718 704719 1583661 1547041 488811 483473 710445 717377 894913 871232 936977 940819 977084 992593 959282 1072438 2253643 2369041 1432689 1165990 780062 765924 940916 931562 974980 991183 1025951 1032398 1144634 1143093 5128498 5361194 39.85 70.3 1
10:37:39 2024-01-24 702762 700098 221852 217152 359865 364990 387957 386776 240850 238080 294766 303068 333942 338294 4386606 4715406 6707716 6546568 1209949 1239302 324345 288649 305364 304577 354304 342559 339760 341807 232604 234652 735322 698313 1585002 1556248 490301 483363 710445 714194 897111 875640 935682 939485 974278 996106 962805 1070979 2257490 2366303 1438557 1159335 777802 769255 939545 927412 977056 991733 1022469 1030893 1139655 1145591 5102528 5357371 39.75 70.3 1
10:37:40 2024-01-24 702262 700098 222421 217156 359575 366124 391641 386776 238884 238116 294605 301512 334759 339246 4386484 4736407 6706229 6565365 1214662 1240219 323616 288445 303651 305534 353277 342271 340202 341495 232539 232131 736731 696822 1592747 1556248 489158 482449 708433 712295 894839 876261 934077 935388 975729 991742 964207 1066279 2261034 2369921 1413160 1155842 777247 766971 937549 930129 977749 997416 1024454 1030601 1140463 1148943 5130561 5357371 39.85 70.3 1
10:37:41 2024-01-24 704787 702924 222577 216931 359905 366381 391364 384391 240775 239392 294623 302643 334984 340612 4389602 4717935 6706229 6565473 1216013 1235898 324730 288206 304542 306423 353772 342523 340788 341519 232384 232777 733498 697316 1582910 1553643 488118 482108 708935 712295 894567 878753 934077 935388 977838 996704 962841 1066241 2257490 2359529 1396235 1156665 778357 765851 936885 930203 977749 997379 1021742 1027629 1140463 1148131 5133639 5357371 39.85 70.3 1
10:37:42 2024-01-24 705323 702148 222577 216819 360448 366381 391917 384427 238684 239189 294595 302643 335450 340911 4399065 4716672 6743744 6574852 1207728 1235898 323425 287994 306010 306458 353884 342523 340824 340811 232739 232131 736731 699712 1611014 1554042 487735 482108 709438 712295 893276 877938 934114 935352 975693 991742 964785 1066279 2259428 2366561 1396235 1156665 778357 765887 937549 931562 977786 997416 1023234 1028361 1142892 1148943 5141977 5361194 39.85 70.3 1
10:37:43 2024-01-24 704288 702924 221918 216780 360992 366088 391364 384391 240775 239312 295453 302854 335746 341021 4386305 4701656 6733370 6574852 1206703 1238533 324911 287913 305974 306423 353884 342487 341268 341495 233218 233102 739550 699712 1618894 1553643 487280 482753 709438 712295 897384 880002 937686 936907 977037 991706 964785 1068819 2260063 2370032 1376226 1155842 778912 765814 937005 931562 977749 997343 1022754 1028324 1143704 1148906 5149319 5355641 39.75 70.3 1
10:37:44 2024-01-24 704252 701848 222546 217087 360129 368752 391073 386645 240944 239347 295109 302961 337502 341226 4386493 4705198 6743237 6565365 1206874 1241175 323390 288288 305974 306423 353884 342487 340788 340775 233054 232777 736731 702209 1572361 1552540 486208 482485 710445 712295 894802 878753 937017 935577 975656 996649 964785 1066203 2259789 2368240 1376226 1155019 778912 765814 937005 931562 979834 997343 1022432 1027591 1143704 1148058 5149319 5355641 39.85 70.3 1
10:37:45 2024-01-24 704252 703923 222253 217402 360672 368230 390906 383942 239261 239144 295181 302926 334807 340985 4392744 4703095 6723746 6574852 1206964 1238533 323390 287432 305189 308588 353703 342523 341508 340739 232890 232062 736731 701709 1572895 1549237 486208 482412 709942 711789 894802 877801 937017 935577 975620 998798 964099 1068857 2260063 2369921 1376226 1155019 778912 765851 937005 931562 977749 997343 1022754 1028361 1144161 1148906 5156674 5364549 39.85 70.3 1
10:37:46 2024-01-24 705562 702226 221670 217650 360492 367708 390006 383099 239513 238571 294731 303494 334679 340612 4386305 4680420 6733885 6565473 1203421 1238533 324129 287670 305508 305251 353884 345264 339724 340224 233754 232096 727939 701209 1575938 1544397 485428 484843 710445 711789 894581 879154 934300 934248 979916 1002405 964785 1066535 2250442 2375768 1394352 1159335 782816 768094 931659 930205 983439 991661 1021020 1025323 1143704 1148906 5178027 5353006 39.75 70.3 1
10:37:47 2024-01-24 704989 700901 221289 218367 358611 367188 391328 385545 239582 236908 295955 302819 334666 339962 4386484 4635153 6714720 6546716 1199915 1238533 324682 288757 305508 305926 355584 346069 338153 342566 232890 232062 737668 698313 1580527 1544397 487699 486217 710445 713814 899377 878753 932982 935315 981342 1000647 962047 1058355 2250764 2388361 1370940 1165990 785485 768094 931696 935540 986969 991661 1015342 1029094 1150886 1157776 5197690 5358033 39.85 70.3 1
10:37:48 2024-01-24 705997 700134 221670 218472 359249 365282 391088 385617 241113 237501 295435 302252 334913 339998 4406159 4625827 6705394 6546716 1199915 1235898 324165 288201 304934 305499 352218 346351 338117 342325 232855 232062 737668 698313 1577285 1544397 487508 486217 710445 713307 898836 878753 932890 935315 981415 1003114 962047 1061082 2250442 2383314 1376697 1165160 785620 768094 931659 933548 986969 991661 1018866 1031463 1149292 1155429 5193663 5358033 39.85 70.3 1
10:37:50 2024-01-24 707198 700361 221812 217863 358468 367114 391328 385545 239215 237310 295905 301618 334679 340237 4383379 4631272 6714720 6556095 1199953 1235861 324453 288111 305508 305926 355584 345544 337643 342843 231804 232062 736731 697814 1572204 1544397 486282 486217 708433 712295 900638 878753 930254 935577 983504 1002405 962047 1056847 2247564 2384975 1311486 1164331 785485 767213 933682 936891 987527 996097 1015548 1025979 1149841 1155429 5203123 5356696 39.75 70.3 1
10:37:51 2024-01-24 712328 702230 221812 217420 357928 367485 391364 385294 239479 238045 295460 299933 335958 340333 4361276 4661662 6752021 6546716 1188863 1235898 326640 287873 304542 306423 352218 344497 338735 342807 231407 233496 742019 701709 1594356 1540017 486208 483473 705391 712295 904022 878753 927517 935315 984772 1001697 956417 1065561 2244435 2360794 1430732 1165990 784552 765013 935691 938797 985421 993177 1015996 1031959 1152813 1157924 5201666 5372684 39.85 70.3 1
10:37:52 2024-01-24 711496 702371 221843 217619 358067 367520 391364 385003 238849 238045 294802 299897 335958 340575 4383379 4661163 6733370 6546716 1196584 1235861 323390 288314 304577 306209 352981 344534 338189 342843 231407 233136 733912 698826 1596455 1540017 486282 484500 706391 712295 903862 878692 928895 935577 985598 1002136 959282 1056884 2250442 2365683 1434645 1168275 783375 767758 935637 936597 985421 993916 1014786 1029094 1152106 1156314 5201666 5365020 39.75 70.3 1
10:37:53 2024-01-24 709836 702371 221847 217794 358203 366345 391364 384967 238884 238010 295610 299545 334984 339246 4380258 4630074 6733370 6546716 1194875 1235861 324766 288030 304223 305961 352218 344534 338699 342843 231443 233102 742912 698313 1582673 1540017 486814 484157 706391 711789 904022 877801 928126 935577 985598 1001697 959282 1059874 2257490 2368245 1434645 1165953 782864 767758 935637 936870 986122 993989 1010707 1029094 1153460 1157986 5196212 5365020 39.85 70.3 1
10:37:54 2024-01-24 709983 701611 222194 217828 357667 366417 391641 385581 239582 238045 296609 299897 334948 339246 4373823 4635003 6742696 6556095 1197439 1235898 323390 288314 305257 306388 355584 344497 339450 342843 231768 233496 740053 698313 1603507 1540017 486208 484157 706391 712295 904022 877865 927575 936242 984736 1002931 963023 1063104 2247596 2369064 1432689 1165953 783375 767213 935009 936891 984173 996097 1014823 1030563 1151289 1158022 5192260 5365020 39.75 70.3 1
10:37:55 2024-01-24 710487 702380 221838 217828 359082 366932 391917 384967 238884 238045 296156 299933 334984 339246 4386506 4636660 6742696 6556095 1196584 1235898 324622 288359 304577 306458 352218 345264 339211 342843 231541 233136 740053 699712 1580990 1540017 486245 484843 706391 712295 903750 877920 928618 936093 986776 1002296 959098 1060128 2252667 2364880 1434645 1165990 782256 765581 934358 936870 983358 993989 1012903 1028516 1151289 1156350 5188554 5357371 39.75 70.3 1
10:37:56 2024-01-24 709983 702153 221847 217490 357671 366381 391917 385581 240850 238045 295596 299933 334984 339210 4380340 4635265 6723784 6546747 1196306 1235898 322904 288314 304577 305926 354703 344497 338735 342843 231407 233136 731094 698313 1599197 1540017 486282 484843 706391 712110 904800 881180 930303 936242 986960 1002331 960967 1060128 2253643 2360701 1434645 1165990 783375 765581 934345 935556 984137 993952 1012419 1029094 1151289 1156350 5192260 5365020 39.75 70.3 1
10:37:57 2024-01-24 710487 701884 222230 217863 357671 366345 391917 385003 238849 238045 295740 299933 334759 339246 4373823 4621787 6742696 6546026 1188863 1235898 324890 287873 305293 306423 353920 344497 339688 342566 232043 233531 736219 703212 1598645 1536241 486814 485874 707230 714211 903949 878753 930303 939576 989101 1001768 956872 1060327 2247564 2362318 1456971 1171974 783808 763412 935637 938080 984137 990447 1016938 1029391 1155534 1152978 5226149 5361194 39.75 70.3 1
10:37:58 2024-01-24 713520 702924 221852 217490 359580 368333 390224 384391 239215 238045 295460 301760 335994 337548 4373823 4688299 6789323 6556095 1188863 1235898 324925 287028 305042 306388 353920 344497 339450 342325 232527 234054 730419 704844 1604318 1537887 486814 485529 705221 714322 903949 876151 930303 939412 984736 998834 955513 1063122 2241205 2357446 1420951 1175316 783808 763412 934345 939412 983439 989747 1016177 1029354 1157136 1154684 5226149 5365020 39.85 70.3 1
10:37:59 2024-01-24 713520 701352 221887 217833 359874 368628 390224 384391 239450 238045 295496 302219 336191 338301 4383379 4699707 6781840 6565473 1188863 1235861 325643 287877 305508 306458 354921 344534 339724 342555 232680 234370 738154 705726 1601049 1533795 486467 486981 706727 715338 899678 876261 930292 939177 988258 999641 955513 1061875 2241280 2361533 1428776 1175316 783808 763412 935674 940115 982743 991183 1016938 1030893 1158851 1153829 5226149 5366736 39.85 70.3 1
10:38:00 2024-01-24 714028 701156 221878 217833 359584 368628 387993 384967 239616 238080 295596 302360 335958 339094 4386606 4701921 6801252 6565473 1183775 1235898 324854 287028 306586 308588 354776 346340 339951 342591 233111 233357 733912 709774 1586508 1534607 488204 487252 708396 716875 903750 873779 931633 942825 984772 997389 955290 1066397 2246108 2356079 1424130 1181273 783808 765581 938214 936678 981044 988315 1016938 1035454 1153789 1153867 5163174 5365020 39.75 70.3 1
10:38:01 2024-01-24 712239 699291 221883 218512 358790 369004 390260 387975 239215 237677 295525 301795 335019 340612 4383379 4701568 6799349 6536653 1184693 1238907 326676 287950 306261 306780 355926 346205 339068 342735 232676 233357 732503 707378 1583989 1540017 489158 486071 706391 718400 902427 873123 928895 944836 986960 991706 956417 1065016 2261510 2363207 1380535 1180433 783250 765309 938214 936678 980567 982719 1019145 1035454 1152157 1152235 5186269 5361194 39.85 70.3 1
10:38:02 2024-01-24 711729 699300 222385 218355 358215 366932 388029 387939 238884 237843 296401 301760 335019 340612 4373823 4710840 6762352 6531973 1189607 1239827 324911 287787 306297 305394 354979 345131 338521 342735 232150 233102 729684 703713 1574235 1542276 490127 483095 705391 715242 899864 872976 932355 944836 984201 992593 956146 1066203 2253643 2348147 1406683 1173643 778912 764495 943591 936678 976092 988315 1021296 1035454 1152106 1151420 5141560 5366736 39.75 70.3 1
10:38:03 2024-01-24 714540 702371 222925 216483 359584 369276 387957 385581 238188 239560 295181 301760 335994 339334 4383379 4762355 6777111 6551248 1194838 1239376 324784 287585 306189 306283 355387 342415 340202 342843 231839 233996 732906 707746 1577248 1540017 489158 482412 707230 714736 900148 875019 933019 943494 984201 992593 956417 1066513 2256850 2344820 1372529 1171974 777802 765581 942922 935315 974980 991183 1021742 1035454 1151289 1147283 5145233 5372269 39.85 70.3 1
10:38:04 2024-01-24 712512 700325 221887 216780 360417 367520 387993 386740 238884 239315 293904 302219 335958 338577 4389602 4756943 6796392 6555933 1193026 1239302 325730 286992 306190 305499 353277 342199 341533 342555 232492 233496 718210 707746 1574588 1571940 488464 482790 709438 716330 897458 873779 935682 943494 978530 991634 961364 1074861 2256850 2354018 1430732 1170308 777802 765310 940212 934211 977749 992584 1026226 1035454 1149657 1148628 5135827 5366736 39.75 70.3 1
10:38:05 2024-01-24 705114 700325 222230 217828 361033 366381 387957 386776 239250 238080 295181 303494 334984 340612 4386606 4754132 6734593 6555933 1194332 1239413 322904 287909 306550 306816 356934 344497 340238 341807 233618 234386 748006 703834 1582592 1549237 489158 484500 711446 717929 893276 873779 938217 942256 975656 993998 963415 1071187 2259701 2370032 1436601 1165990 780025 771038 940916 931562 977749 991625 1026189 1033906 1143704 1147283 5113363 5357371 39.75 70.3 1
10:38:06 2024-01-24 701961 700352 222534 217156 360417 364698 390260 387975 238884 238116 295496 302431 333977 340309 4399061 4717935 6716001 6546139 1209146 1238945 324875 288757 305508 305499 354375 344497 340645 342843 232890 232777 745771 698313 1589957 1558185 490201 483473 710445 714194 894618 876261 935682 940819 977074 991706 967018 1069626 2259701 2372401 1413160 1159335 778912 770419 939545 928886 979609 991733 1024766 1029391 1139619 1148517 5111804 5357371 39.85 70.3 1
10:38:07 2024-01-24 707899 701911 222577 217143 359905 366968 391917 386740 238849 239357 295253 301193 335711 341174 4379964 4688186 6705394 6574370 1203231 1238533 323912 288350 305923 306318 353884 342559 341821 341531 232926 232777 733912 702209 1576600 1549237 486282 483131 710445 712295 894839 879081 935442 933991 977110 997425 963415 1068857 2251335 2359493 1381773 1156665 780582 767551 937005 931562 980567 997379 1020216 1029094 1143704 1148943 5162725 5359088 39.85 70.3 1
10:38:08 2024-01-24 702189 702417 221883 217152 361024 365317 390812 386371 241113 238536 295002 303316 334807 341021 4389646 4688375 6733744 6574843 1204281 1239103 322904 288012 306586 305961 353920 345020 341555 340775 233326 232131 738536 701709 1579851 1547041 484760 484500 710445 710275 897384 880166 935015 934248 979953 1001697 963710 1066535 2252042 2377454 1390585 1161574 782723 769255 933019 931562 984173 991697 1019841 1026166 1145482 1148979 5175458 5347017 39.75 70.3 1
10:38:09 2024-01-24 702762 700361 220502 217863 360124 368230 390275 385294 240249 237501 295561 303494 334807 341542 4380114 4642905 6714444 6550720 1197314 1235898 324453 288766 304291 305961 352218 345581 338426 342843 232563 232096 737612 698313 1594199 1544397 487735 484573 708742 712801 901823 879182 931654 936242 983345 1000989 962047 1058430 2248844 2379141 1432689 1165990 785485 765887 936066 934211 984173 991661 1013214 1028516 1149657 1157204 5196212 5357371 39.85 70.3 1
10:38:10 2024-01-24 709289 702928 222257 217624 358211 365945 390979 385167 239147 237939 297000 301371 334807 339723 4380340 4634989 6725793 6551419 1197439 1235898 323686 288757 304613 306458 352218 342559 338450 342843 231605 233136 733912 699712 1582673 1543375 486282 484843 705391 711789 904022 878034 927538 935388 986974 1001697 957848 1063075 2244509 2357446 1460961 1168275 783250 764495 934345 937379 984173 993720 1014694 1029391 1153789 1154681 5203635 5368404 39.75 70.3 1
10:38:11 2024-01-24 716264 701738 221741 217724 359730 368484 390043 384248 239479 237904 294971 302431 335994 337584 4380039 4701568 6779997 6556095 1194022 1235898 323912 287913 304613 306423 354670 344497 339724 342843 231605 233531 735765 701709 1583870 1540017 486282 484843 706391 712295 904059 879117 927575 935352 988258 1002405 959245 1059978 2250442 2361262 1432689 1165990 783250 765087 935025 938080 985570 993989 1013972 1029391 1152157 1156350 5218045 5370956 39.75 70.3 1
10:38:12 2024-01-24 715552 701738 221710 218549 359658 369040 390775 384355 239250 238045 295389 302394 335852 338265 4383379 4704149 6781953 6556113 1187165 1235312 325415 287113 305544 306209 354420 345300 339760 341843 232563 233531 738154 703713 1582407 1532972 485520 485529 705891 713183 901461 876261 930329 939485 984736 999576 955513 1063187 2240173 2357354 1428776 1175316 783808 763412 936339 939412 982659 991183 1016177 1029428 1159419 1156133 5235420 5373056 39.75 70.3 1
10:38:13 2024-01-24 715241 701197 221701 217642 359331 367556 387921 384127 239445 237939 295253 301795 334984 338577 4386484 4692295 6789323 6556113 1187127 1234109 324925 287064 305293 306200 354420 342559 338735 342325 231839 233891 724330 703212 1599254 1535150 485520 485186 704892 713307 902741 876261 930292 938117 986076 999576 955513 1063353 2239686 2349379 1428776 1173643 783808 763412 933028 939448 983476 989747 1018416 1031884 1159456 1155466 5225988 5373056 39.75 70.3 1
10:38:14 2024-01-24 714535 702417 221847 218223 359586 368628 387957 383241 238884 238045 295288 301653 335958 337584 4377132 4692295 6816664 6556095 1184623 1234020 324925 286785 305329 305996 351893 345057 339724 341807 232527 233496 733912 705726 1574714 1530797 485520 485873 706391 714230 901823 876261 930292 939485 985598 998834 954155 1063425 2248650 2357354 1422907 1175316 783808 763412 936339 939539 983284 991868 1017000 1033509 1158741 1152088 5242454 5357371 39.85 70.3 1
10:38:15 2024-01-24 711037 701202 221515 217794 358755 366345 387885 386151 240013 237607 295253 301478 334948 340092 4373785 4688337 6799349 6546716 1178722 1235898 323355 286920 306550 306708 354921 346069 338664 342843 231804 232096 742912 709495 1560879 1530797 489158 486217 706391 718401 903381 871196 927538 942825 986997 991706 956417 1063462 2241242 2354411 1411170 1179556 782816 765396 939637 939465 981924 990464 1016752 1037986 1155892 1152052 5163136 5376521 39.75 70.3 1
10:38:17 2024-01-24 713247 699264 221847 217794 358575 367449 390188 387939 238849 237274 295704 301266 334948 340092 4383379 4711267 6762614 6527682 1187165 1235898 323877 287095 305436 305251 355370 344461 338153 342325 231804 233264 731094 703713 1583451 1540017 490276 484843 705891 718401 902741 871159 931342 945507 984201 993998 956872 1068057 2253643 2351481 1417039 1176013 782256 765507 941683 939539 978948 992500 1018164 1037986 1152923 1152235 5155674 5365020 39.85 70.3 1
10:38:18 2024-01-24 713345 700705 222537 217607 358179 366932 387993 387285 238085 238045 295668 300809 334948 340092 4383379 4729385 6752309 6517679 1190618 1238533 323912 286992 305974 305464 354268 342487 339450 342843 231768 233496 731094 706363 1584979 1540017 489600 483473 705891 716293 900258 872468 931617 944836 984201 992325 955513 1066166 2259101 2353019 1424864 1175173 778912 763301 942354 939265 976823 988242 1019841 1035454 1153497 1150293 5145233 5374399 39.85 70.3 1
10:38:19 2024-01-24 713345 699291 223243 216931 358526 367485 387957 385545 238153 239524 295181 300897 334984 339611 4386606 4738657 6775813 6531973 1191468 1235898 325611 286992 305614 305251 353206 342379 340752 341448 232165 233461 739119 707746 1583546 1540017 489600 482753 706391 714194 898836 873779 935015 940819 981379 993284 958086 1071443 2252442 2346335 1401885 1172659 779503 765470 943591 936870 974252 989747 1024834 1034605 1151289 1145591 5133563 5365020 39.75 70.3 1
10:38:20 2024-01-24 710450 699781 221838 216448 360666 367485 387993 385581 238884 239489 293904 302395 334984 338541 4389637 4766475 6770672 6536653 1192282 1235898 327138 286553 306478 305251 354007 342523 341268 340703 232492 233102 729684 707746 1569646 1540017 487735 482790 708396 715242 894544 872468 934300 944272 981841 996631 960967 1074980 2254049 2355608 1434645 1171974 777802 765581 939545 936891 978215 992548 1025458 1033906 1151204 1146335 5133752 5355641 39.85 70.3 1
10:38:21 2024-01-24 705263 699794 221838 217455 360591 366381 387849 385581 238849 238045 293868 303281 334410 339094 4373785 4765644 6757529 6537337 1192356 1235898 327101 286553 306478 306852 352218 342523 341268 340703 232527 232777 729684 707240 1585554 1543300 487699 482753 708433 716838 898307 874466 939683 943420 980558 993925 960967 1074175 2260826 2351481 1434645 1168608 779461 765581 940212 934211 976363 993275 1025951 1034642 1149620 1146335 5137535 5355641 39.85 70.3 1
10:38:22 2024-01-24 706266 699531 221852 217455 360952 365317 387921 385581 241006 238010 293939 303494 334679 339057 4409315 4766475 6775813 6536653 1196297 1235898 323390 286553 306514 304542 355241 342559 339688 340188 233618 232062 744341 706735 1588051 1544397 488811 484623 711886 718400 894162 874466 938355 944799 980521 995959 960967 1072713 2253643 2371617 1434645 1169318 780025 765887 940879 932043 977056 993286 1026226 1033906 1146293 1145523 5133752 5355641 39.85 70.3 1
10:38:23 2024-01-24 704261 699794 222185 217642 360376 365211 387921 387321 238884 238748 295253 302252 333907 341727 4380077 4715292 6710396 6537337 1203343 1239413 324453 287909 306478 304542 354304 344461 340238 342566 232667 232027 746802 700314 1596274 1557634 491002 484769 713479 718400 894802 876114 940367 940635 977777 993998 964785 1072514 2257064 2364552 1434645 1165990 780062 770345 940916 929248 977749 991625 1025183 1032361 1142892 1146400 5117115 5355641 39.75 70.3 1
10:38:24 2024-01-24 703261 702425 222733 217828 359833 364187 391088 387321 240366 238080 294957 302643 334445 339998 4386506 4713846 6701051 6537337 1205364 1239413 323961 287909 306442 304577 354339 344497 339724 342325 232604 234286 740447 701782 1609651 1555852 489047 484427 713442 718400 894434 876261 938355 940819 975656 996668 966158 1069514 2259701 2374152 1436601 1164331 778912 770345 940879 930205 977056 991661 1024691 1032361 1142082 1145591 5101848 5355641 39.85 70.3 1
10:38:25 2024-01-24 702263 701047 222542 217117 359869 364698 391364 387321 238684 238080 295253 301760 334759 339962 4373823 4705136 6697766 6556095 1212923 1235898 323390 287675 304542 306458 355853 342235 340226 341519 232680 233323 735322 697316 1618715 1557634 489251 483058 710409 713307 896747 878753 937536 938043 978457 997389 962841 1065977 2261307 2368240 1398119 1156665 778912 765851 938214 931562 980567 998789 1024691 1029094 1143704 1148058 5139940 5365020 39.85 70.3 1
10:38:26 2024-01-24 705249 702148 222194 217122 360127 366088 391088 384085 240850 238783 294766 302643 334913 340333 4386506 4708706 6714178 6565473 1204102 1239413 324766 287585 307868 308261 351388 342415 340645 340631 233111 234652 736731 702323 1580219 1552540 487353 483131 710445 712616 896562 879667 936810 936242 977630 1001551 964785 1069620 2256850 2367368 1378075 1155019 780025 765887 937005 932893 981961 998789 1022754 1028361 1143704 1148943 5166066 5357371 39.85 70.3 1
10:38:27 2024-01-24 705253 701343 221847 216780 360925 365317 390775 383241 239215 238986 293904 303068 334948 341095 4383379 4699327 6724045 6565008 1201653 1240710 324694 287526 305400 306852 354885 346205 339545 340560 233538 234322 734888 700314 1591407 1545494 486814 486833 712466 713307 897162 877906 935528 935577 981342 1000611 964785 1065738 2247210 2381595 1438557 1161848 783375 769800 931659 931562 986269 991733 1021020 1028361 1146293 1152235 5188554 5348005 39.75 70.3 1
10:38:28 2024-01-24 703992 701388 221111 217789 360671 365282 390224 384391 239616 238045 294766 301172 334445 340612 4386606 4662257 6714831 6565112 1198296 1235751 324839 288170 306046 306852 355402 346413 338390 342289 232890 232062 739057 699831 1584582 1546592 487699 484915 710445 715264 900823 879081 933019 935352 983504 1000683 962047 1063348 2244472 2383314 1335969 1165990 786045 768674 931696 935540 986969 991697 1016140 1029094 1148438 1153829 5197953 5361194 39.85 70.4 1
10:38:29 2024-01-24 705020 701379 221852 218512 359321 364698 390812 385274 239582 237239 295740 301405 334410 339998 4377132 4635153 6735225 6565365 1201729 1239302 324550 288613 307872 306174 353206 346069 337643 342591 232803 233033 742368 698313 1582555 1547041 488204 485292 709942 713814 901786 877933 931558 935388 984201 1003114 962730 1059536 2250442 2384975 1344073 1165990 785620 766971 934345 934211 986969 991661 1015104 1029094 1149620 1156350 5194243 5355679 39.85 70.3 1
10:38:30 2024-01-24 707131 701352 222577 218437 358467 364954 391364 385581 238918 237642 295596 301760 334679 339759 4383379 4633526 6734365 6555970 1198220 1235898 323673 288350 305508 306174 356412 344497 337608 342843 231804 232096 739550 698313 1597154 1544397 487699 486217 708433 713307 903381 880363 930177 935315 986297 1003114 962047 1057241 2254418 2379141 1436601 1165990 785485 765814 935674 935278 984137 991625 1012419 1029094 1151289 1158022 5192260 5357371 39.85 70.3 1
10:38:31 2024-01-24 709213 701352 221883 217794 357951 365282 391364 385581 238884 238080 296192 300933 334714 339246 4389559 4637869 6743985 6556095 1196584 1235898 326409 288962 305042 306388 352218 344534 338699 342447 231768 233171 742912 698313 1590589 1543300 488204 484843 707894 712295 905150 879703 931654 934653 984772 1003114 962047 1056847 2247857 2356262 1452981 1165990 783808 765581 935009 935315 985570 991625 1013139 1032072 1152106 1158022 5191246 5357371 39.75 70.3 1
10:38:32 2024-01-24 713372 702408 221847 217490 358755 367485 391364 384427 238884 238045 295389 300562 335746 339281 4386606 4688488 6781765 6536463 1182052 1234948 326567 286114 306514 306318 351958 344534 338735 342289 232492 232743 735322 706735 1588594 1530797 486245 486217 708433 715242 902581 875640 930254 940819 986297 1001697 955513 1059978 2244370 2360701 1418995 1177880 783808 764495 937005 940782 981961 982719 1015416 1032398 1158558 1152235 5220477 5361194 39.75 70.3 1
10:38:33 2024-01-24 711238 700321 221656 217794 359249 366932 387849 385551 239778 237798 295435 301795 334843 338431 4383359 4716080 6798648 6560791 1183778 1239339 327990 286553 306514 305926 351893 345544 338699 341807 232527 232777 732503 706735 1566188 1530797 486814 486217 708433 714736 902741 876261 931558 940819 984040 998834 953637 1063425 2244370 2360701 1424864 1177831 785620 764495 937005 939412 981961 988315 1015902 1033906 1158851 1153867 5220477 5361194 39.85 70.3 1
10:38:34 2024-01-24 710303 700352 221656 218355 359581 368752 387632 386645 239881 237939 295561 301583 334843 339187 4373672 4688375 6798648 6575057 1178722 1235898 324839 286992 308357 305499 352981 346106 338735 342807 232727 233136 742912 707746 1574255 1530797 489158 483892 707894 716875 904022 873742 929593 943494 984772 1000282 956454 1064605 2247564 2363207 1411170 1180433 783808 764732 938214 939448 981961 988315 1019841 1035491 1155963 1153867 5180847 5358522 39.85 70.3 1
10:38:35 2024-01-24 712001 701193 222797 218262 358211 367377 390079 387795 238747 237904 296466 300279 334843 339464 4367543 4724855 6761346 6536766 1191468 1238533 325380 287468 306478 305499 353206 342451 340513 342843 232299 233531 732906 706735 1609180 1540017 489158 482790 706391 715242 901461 875640 933632 942825 984201 992593 956454 1070866 2256850 2348147 1401885 1171974 778386 764495 943591 935315 974980 990483 1022195 1035454 1151289 1148906 5145233 5364549 39.85 70.3 1
10:38:36 2024-01-24 709214 699916 222052 217693 360889 367377 387777 387141 239479 238571 294524 303494 334984 338614 4386380 4768964 6772086 6546716 1192365 1238533 327101 287032 306514 305499 354042 342523 341821 341290 232727 233299 731094 707746 1589883 1543300 488811 482790 709438 716875 898660 873779 934880 943494 981415 991706 959282 1072788 2257635 2352309 1365898 1170271 778357 765851 940879 935315 977056 993286 1026263 1035491 1152923 1145523 5137886 5353006 39.75 70.3 1
10:38:37 2024-01-24 705258 700180 222399 217650 360298 367188 387885 387285 238884 238045 295253 302959 334304 340612 4377132 4746071 6733370 6528017 1196573 1239413 324465 287028 306550 304612 353241 344534 339724 340739 233819 232096 740959 705726 1569601 1547041 488204 484843 711960 717420 893910 873779 936830 943494 977074 991634 962047 1075121 2250987 2368240 1434645 1168608 781139 768094 940916 931562 977749 993989 1028184 1035416 1146808 1146886 5127447 5358033 39.75 70.3 1
10:38:38 2024-01-24 704182 701193 222212 217607 359838 364954 387993 387650 239479 238045 295460 303068 333942 339246 4380114 4701732 6696069 6536653 1208286 1235898 324453 288757 305508 305499 356628 342559 340273 342325 232527 232743 733912 698313 1581950 1556248 490201 483473 712466 714194 898738 876261 935682 940819 977802 997425 965648 1072438 2256493 2372401 1413160 1159372 778912 770419 939545 931562 977749 997416 1027108 1034873 1142901 1150404 5103366 5356724 39.75 70.3 1
10:38:39 2024-01-24 705520 700316 222390 217104 362163 366825 391917 384967 238684 239357 295955 302961 334948 340370 4373823 4688224 6714476 6560791 1206865 1235898 324766 287706 305544 307137 354420 342487 340752 341531 233025 232131 742368 699712 1627129 1547041 486282 483473 710445 712295 897384 881722 936847 935352 978530 1000282 962841 1069447 2252592 2361165 1364193 1156665 781139 768130 937005 932893 983284 999595 1024669 1026016 1143667 1152037 5155598 5349430 39.75 70.3 1
10:38:40 2024-01-24 703967 702928 220467 217794 360671 365282 390812 384284 239651 238045 295181 301206 334984 341242 4386606 4661775 6714831 6565511 1200089 1235898 325091 287909 304934 305961 354812 346632 339724 340811 233290 232062 739057 698313 1580189 1547041 486245 483856 712466 711095 897199 879081 935682 934690 981379 1000756 962841 1066535 2250442 2386015 1432689 1162675 786745 772136 934358 934172 986896 999632 1021221 1028982 1150220 1153757 5184851 5355641 39.85 70.3 1
10:38:41 2024-01-24 703113 701420 221156 218254 360492 365282 390260 384427 239984 237677 294802 303068 334445 338258 4377132 4648966 6714720 6536653 1199097 1235898 323146 288350 306010 305996 353241 346632 338664 342602 233025 232062 736278 698313 1592432 1547041 487699 485292 710445 713147 901182 879214 933019 936715 983504 1000683 963415 1061875 2250442 2388515 1337853 1168275 787377 769943 934308 935540 986896 998217 1017449 1030563 1147992 1154717 5201666 5351821 39.85 70.3 1
10:38:42 2024-01-24 705980 701352 221883 218538 358826 365282 390812 385581 239250 237310 295596 302643 333977 339759 4383379 4628557 6714831 6551419 1197431 1235898 323709 288350 305544 306209 354078 346106 338664 342843 232890 232777 732108 698313 1583231 1544397 487735 484915 709438 713814 902741 879740 931551 935388 985598 1004533 963415 1060053 2257635 2388515 1332558 1165990 787167 769943 937005 936870 988267 991661 1015416 1030601 1154155 1158059 5194970 5365020 39.85 70.3 1
10:38:44 2024-01-24 710487 702408 221883 217642 358135 366417 391917 385545 239250 238080 296192 299968 334984 341132 4377132 4639334 6752021 6551419 1194875 1235898 324803 287468 304577 306458 352218 345581 339724 342843 231443 233496 737194 700709 1600431 1540017 486282 484843 706391 712295 905038 879232 927465 935352 986239 1005326 962337 1060053 2253970 2360701 1434645 1169318 784552 767271 934345 937379 985570 994685 1015142 1032072 1152157 1158022 5186834 5357371 39.75 70.3 1
10:38:45 2024-01-24 710487 701111 221847 217490 358206 366968 391364 385581 239398 238116 295596 300599 335994 340370 4383472 4668509 6757566 6546747 1188863 1235898 324925 287909 304291 306423 354776 345057 339724 342843 231804 234054 737669 702710 1583127 1537834 486282 484843 706391 712295 904059 877837 930930 939576 989730 1005956 960283 1066467 2247857 2362160 1434645 1168485 783250 765581 934345 940911 986969 993989 1015454 1029391 1156202 1156350 5196212 5357371 39.85 70.3 1
10:38:46 2024-01-24 712507 701388 221883 217828 359358 368628 391364 384427 239416 238783 295496 300880 334984 339611 4377132 4660485 6742696 6551419 1193985 1235898 324694 287909 305257 306423 352253 345057 340238 342843 231443 233333 738624 699712 1592582 1540017 487353 484843 706391 713666 905075 881217 930025 938241 986997 1004533 961179 1061718 2247596 2354447 1432689 1165990 784552 765581 935674 936678 985570 996805 1015902 1029428 1148829 1158095 5186834 5365020 39.75 70.3 1
10:38:47 2024-01-24 712001 702153 221918 217828 358241 366968 392472 385617 240850 238080 296401 299968 335019 340612 4377132 4641993 6782639 6546747 1193632 1235898 323947 287909 304613 306458 354239 344534 339760 342843 231804 233891 735765 701709 1590707 1540017 488204 486107 708742 713159 904763 881254 928976 936907 989804 1003790 959245 1058782 2250442 2365942 1432689 1167653 783250 765581 936339 936722 985570 991661 1013935 1029391 1152973 1158059 5186834 5353552 39.85 70.3 1
10:38:48 2024-01-24 710487 701379 221918 217828 358282 367520 392195 385310 239250 238116 295596 299615 335019 340612 4361801 4661958 6743087 6551419 1188863 1235898 324890 287909 304613 306458 352183 344534 339760 342843 232264 233565 742733 704339 1607198 1538983 487508 486217 706318 714322 906593 880002 931633 940819 987672 1001697 955740 1063579 2241280 2359119 1432689 1175316 785620 763412 935009 940782 984173 991183 1018112 1030930 1158030 1154681 5211072 5357371 39.75 70.3 1
10:38:49 2024-01-24 714028 702153 221883 217676 359869 368664 390260 384391 239892 238045 295740 302219 335994 337584 4383379 4692295 6761037 6546747 1186887 1235022 325941 287064 305974 306458 353703 345264 339724 342591 232640 234370 742568 705222 1587878 1537333 486814 486217 707230 715338 902042 877506 931691 939485 988990 1001021 955513 1060016 2244370 2357354 1458966 1174479 784925 763412 935674 939465 983476 991183 1015416 1029428 1158851 1153866 5214970 5357371 39.85 70.3 1
10:38:50 2024-01-24 713520 701120 221883 217490 359616 367556 388029 384121 239450 238045 294766 302219 334759 337584 4367780 4689687 6781953 6546747 1185470 1235898 325415 287108 306010 308588 354275 344766 339474 342699 232232 233392 730056 706735 1580200 1534607 486814 486217 706391 713725 902741 876959 934453 940152 986974 1000282 953674 1063010 2247694 2359027 1430732 1175316 785485 764495 937005 940745 983358 991110 1016626 1032361 1160496 1155502 5220477 5347182 39.85 70.3 1
10:38:51 2024-01-24 709909 701088 221120 217833 358790 366381 387885 385581 239616 238010 295704 302219 334948 340092 4380258 4693024 6779997 6546716 1185470 1237989 327382 286669 306189 309242 355118 345363 339545 342145 232711 234043 735322 707746 1585495 1537333 486208 485529 706690 714211 904022 878753 928751 939412 989804 1003114 955703 1064869 2241242 2359119 1432689 1175316 785485 765038 936339 940782 985570 992584 1016901 1032361 1162143 1154644 5220477 5365020 39.75 70.3 1
10:38:52 2024-01-24 714535 702153 221887 217828 360659 369184 390775 384355 239616 238748 295415 302556 335958 338026 4380258 4696364 6770672 6536463 1181850 1237989 325505 286378 306370 306318 353811 345363 339545 341821 233075 233427 733912 707746 1596112 1534023 489251 486907 709438 717383 904022 876187 932223 943494 984772 1001697 956417 1066535 2249164 2366561 1411170 1180433 787309 767213 938214 938043 983358 989711 1016901 1035491 1158778 1153867 5207123 5361194 39.75 70.3 1
10:38:53 2024-01-24 709983 701352 221812 218507 359549 366897 387885 385545 239616 237843 295704 301760 334948 340575 4370663 4688375 6792360 6536766 1188825 1238945 326749 287693 306297 306852 355500 345508 338628 342843 232492 233102 741483 704378 1637827 1543300 490201 484538 709247 719495 904022 873086 930254 945507 984772 991440 957775 1066128 2253643 2360701 1407258 1175316 782693 765581 940879 939806 979834 991183 1019841 1038446 1155461 1153867 5164044 5361194 39.85 70.3 1
10:38:54 2024-01-24 713252 699794 222542 217828 358526 367485 390224 387903 238849 238045 295596 301179 334984 339611 4374013 4710840 6763522 6517808 1188863 1238945 326943 286956 306370 305926 354339 342487 339438 342303 231732 233427 735765 705726 1574768 1543906 490301 483473 706391 715242 901461 875640 934300 943494 984201 993998 958528 1069626 2252592 2344820 1396235 1171974 778386 765038 943591 935315 975671 991146 1023234 1035454 1152923 1148058 5126158 5365020 39.75 70.3 1
10:38:55 2024-01-24 712234 700325 221847 216780 360381 368074 387957 386396 238884 239524 294766 302431 334984 339057 4386506 4776018 6771880 6546500 1193170 1238533 327101 286826 306370 306283 356376 342487 341785 341495 232890 233461 733912 707746 1593191 1544397 489158 482790 709438 716293 898660 873779 935682 943494 983504 991404 959245 1072751 2256850 2349814 1368631 1171140 777802 767213 943591 935045 977056 993989 1026226 1037669 1152923 1145591 5122649 5355641 39.75 70.3 1
10:38:56 2024-01-24 708130 700325 221847 217794 360803 366932 387921 386432 239548 238748 294559 303941 334948 339094 4395890 4769856 6772434 6536653 1194018 1240710 324142 286956 306550 305464 353772 344497 340573 339424 233983 233102 739550 707746 1583084 1547041 490301 485529 710445 717383 895157 873779 939553 944836 978494 991634 962047 1077218 2254273 2369921 1436601 1170308 783250 768130 940916 934211 977749 991625 1029193 1035454 1146293 1145523 5131663 5355641 39.85 70.3 1
10:38:57 2024-01-24 703967 700316 222542 217642 360635 365246 387921 387321 238849 238045 296221 303316 334666 341432 4386606 4715406 6715181 6531783 1206778 1239413 324453 288757 306225 306034 357386 344534 340752 342807 233054 232777 735322 700314 1584040 1557352 490549 484843 712453 716293 898200 878129 936070 940819 978494 999540 967018 1074052 2260713 2369626 1413160 1162675 778912 772606 940916 931562 980567 999530 1026189 1033906 1140874 1148906 5103964 5347182 39.75 70.3 1
10:38:58 2024-01-24 706322 702371 223238 217117 360663 367485 392472 385294 241113 239816 296013 302997 334878 341021 4386606 4708657 6739838 6565473 1206964 1238945 324694 287634 306010 307387 354670 342487 341785 341771 232890 233102 735322 699712 1612092 1549237 486934 483473 712466 712801 897384 880400 936792 935388 979916 1000282 966158 1068068 2253643 2370032 1367824 1156665 782256 769763 938338 933548 982659 1000237 1022959 1029094 1143704 1152235 5164044 5347182 39.85 70.3 1
10:38:59 2024-01-24 704261 705139 221501 218262 360699 368752 391110 385438 242316 237939 295435 303538 334807 341506 4373785 4652288 6714967 6556095 1200570 1238533 324911 288427 306442 306174 352218 346596 340202 342325 233218 232131 736278 700314 1580148 1547041 486971 485256 711410 714194 901190 878052 935682 937416 983504 1005326 964785 1064979 2252042 2386667 1417039 1165990 786045 770419 934345 932856 986969 997379 1019841 1033697 1149620 1153015 5189366 5348005 39.85 70.3 1
10:39:00 2024-01-24 707272 703428 222257 218943 358634 367708 391255 386288 239513 237466 296919 302465 334583 340237 4380258 4616502 6715608 6536653 1197439 1235861 323129 288319 304577 306423 352183 345020 338735 342843 231447 233136 733912 698313 1588199 1544397 488428 485947 708396 713307 905038 880492 930254 935352 984772 1003114 962047 1059536 2253643 2363207 1432689 1165990 783808 767213 936339 935315 985570 991661 1015379 1032072 1152106 1159734 5186834 5365977 39.85 70.3 1
10:39:01 2024-01-24 713372 701957 222056 217724 358683 368448 392399 385366 241528 238045 295704 300809 335994 339611 4373785 4657852 6723784 6542047 1194875 1235898 323616 287873 306487 306423 355277 345020 339724 342843 231768 233531 728275 699712 1600184 1543300 487735 485529 707393 713307 904059 880400 930254 935388 986937 1000683 962010 1058782 2254385 2364928 1434645 1165990 783808 766687 935009 938092 985570 996100 1013935 1033697 1152923 1158059 5215430 5367465 39.75 70.3 1
10:39:02 2024-01-24 713520 701170 221710 217685 359441 368038 392195 384427 239215 238045 295453 301760 335958 339297 4380258 4670429 6742696 6556095 1194838 1235898 324730 287909 305293 306458 354921 345581 339724 342843 231605 233496 737194 701709 1601397 1540017 487699 485529 706391 713307 906440 880363 928789 937379 987636 1000611 959282 1059941 2247745 2361496 1436601 1165990 783375 765581 935009 937379 986969 991661 1015104 1030893 1156786 1160316 5188258 5367465 39.85 70.3 1
10:39:03 2024-01-24 714535 701702 222159 217828 359874 369184 391699 386645 239582 238045 295389 301795 336029 338764 4374086 4685138 6772086 6556095 1187165 1235898 325906 287028 306442 306922 355045 345300 339724 342843 233054 234019 735765 706735 1606239 1540017 487316 485529 707393 713307 906630 880400 929593 938080 989108 1000683 959282 1063462 2247745 2356152 1432689 1168608 783808 765581 935674 940782 986969 995917 1018454 1033358 1156749 1158782 5203123 5356696 39.85 70.3 1
10:39:04 2024-01-24 714266 701352 221852 218262 361649 368038 387921 384391 239651 238045 295623 302431 334948 337584 4377134 4693853 6779997 6556095 1188863 1235898 327636 287873 305544 306423 354670 345544 339724 342843 231839 233891 736219 703713 1580693 1537834 487856 485529 706391 713307 905986 879342 928826 939448 989108 1000683 959208 1065775 2247708 2352744 1434645 1170308 785620 765581 937027 942218 988230 993952 1018726 1034247 1158669 1157104 5203635 5352968 39.75 70.3 1
10:39:05 2024-01-24 716301 702408 222159 217824 359874 368628 390942 384462 239582 238080 295740 302219 334984 337548 4383379 4692295 6770672 6546026 1180367 1235898 327442 286651 306442 306388 352981 345581 339724 342843 232563 233102 735322 707746 1577582 1530797 487699 484538 708935 716875 904022 876261 930116 940819 984809 1002405 955703 1065775 2248002 2366561 1426820 1182000 787873 767647 940975 941548 984720 990301 1019182 1038099 1162796 1154684 5193013 5355641 39.75 70.3 1
10:39:06 2024-01-24 710220 699794 221612 218708 360115 367520 387921 387903 239250 237274 295740 301864 334948 340612 4383379 4701568 6789323 6536653 1176983 1235898 323654 287432 306586 304577 352218 346668 338699 341483 232527 233102 733912 707746 1583802 1535150 491002 484915 707393 718984 903750 873742 931558 944520 986203 1000282 956454 1066203 2247857 2371617 1452981 1182038 787167 767758 939674 939539 983321 990464 1019841 1035491 1155461 1154684 5163212 5354204 39.75 70.3 1
10:39:07 2024-01-24 712512 699822 221847 218355 358755 367485 388029 387975 239582 237310 295596 301760 334948 339611 4374086 4688563 6723821 6518580 1185470 1235898 323651 287028 305544 304577 354872 345581 338664 342843 232527 233136 731974 704339 1637148 1543300 491228 484538 707393 719495 904022 873160 931654 944520 986203 1000014 959245 1069334 2251335 2367419 1411170 1182038 783375 767758 939674 940603 983358 988315 1019114 1037948 1158814 1153867 5150528 5355641 39.85 70.3 1
10:39:08 2024-01-24 712328 699831 221887 217859 358755 366968 390260 387975 239616 237843 295740 302381 334984 340092 4380258 4701568 6785159 6517794 1184655 1238533 323877 287028 305974 304612 354872 345581 338426 342591 232328 233136 740053 704719 1603502 1540017 490973 486217 706391 719495 903828 872504 932744 944520 986850 1001058 960930 1069545 2247596 2364880 1409214 1182038 783375 767213 938214 938043 983844 990281 1021296 1038446 1155461 1156133 5155750 5355641 39.75 70.3 1
10:39:09 2024-01-24 713345 700352 222542 218359 358755 367485 390812 388011 239284 238045 296401 301795 335994 340612 4367780 4707493 6771293 6517679 1187165 1235898 324401 287090 306370 305961 355406 345020 338699 342843 232165 233496 741483 705856 1587845 1542205 491246 485529 706391 719424 902741 874466 934300 947452 986960 996544 959600 1068707 2257182 2355608 1426820 1175316 780582 765581 943554 940473 977749 992584 1022025 1039854 1153753 1152235 5145233 5357371 39.75 70.3 1
10:39:10 2024-01-24 712837 700325 223314 217642 359608 367556 390224 386740 238153 239189 295704 300983 335019 338321 4374013 4729385 6743050 6527958 1187165 1235898 324403 287432 306226 305499 354339 344497 338699 342519 231804 233461 735322 705726 1587075 1543300 491797 484500 708237 720450 904394 875711 935607 946180 985561 993961 959600 1070251 2252592 2351481 1420951 1177694 781698 765038 943591 939412 977713 991183 1022025 1039966 1152923 1152235 5137271 5357371 39.75 70.3 1
10:39:12 2024-01-24 712507 699822 222890 217122 358750 367556 387993 385617 238153 239357 295435 301266 335723 339094 4377132 4729385 6761346 6527958 1189769 1235898 323877 287028 306478 305464 355108 342487 338699 342843 231804 233136 735765 704339 1578499 1545005 489600 483217 709247 717377 902502 876187 935528 944799 985487 991634 959245 1071224 2252442 2351481 1376226 1171974 778912 765581 943591 938080 976363 992584 1023271 1036967 1151746 1148906 5126234 5357371 39.75 70.3 1
10:39:13 2024-01-24 710487 700361 222385 217152 360699 368628 387993 386776 239250 239524 293939 302643 335019 338854 4383379 4750149 6770672 6542047 1191468 1238533 327210 287028 306478 305499 353206 342487 341821 342325 232492 233496 732906 709413 1576725 1546592 489047 482985 709401 717888 901860 874871 934186 945507 984201 991634 962337 1075517 2259101 2348147 1378718 1171974 778386 765581 943591 935352 976363 993286 1025988 1037707 1152106 1147247 5111541 5351821 39.85 70.3 1
10:39:14 2024-01-24 707862 701656 221887 217187 361024 367520 387957 385617 239031 238045 293939 303068 334984 338577 4377134 4759704 6761346 6542047 1192244 1238533 324890 286996 306550 305499 356628 342487 341569 341003 232967 234652 738624 707746 1586633 1544397 488627 483327 710409 718400 897199 875019 934077 944688 983348 991706 962047 1075121 2257490 2351309 1375765 1171140 778912 765851 940916 936722 977749 993989 1026263 1037707 1151289 1145591 5128498 5348005 39.75 70.3 1
10:39:15 2024-01-24 706769 699790 222230 217863 361065 367520 387993 386740 238884 238080 293939 302783 334984 338854 4373823 4767473 6757529 6542047 1194116 1235898 327174 287028 306334 306852 355889 344280 341677 340595 233111 233357 740053 707746 1577248 1546592 489158 483473 710445 717420 898549 873632 935420 944836 981415 996668 962047 1074355 2258456 2354014 1413160 1171140 779503 765887 940916 935315 977749 993989 1028917 1037707 1151289 1145627 5126422 5341362 39.85 70.3 1
10:39:16 2024-01-24 703261 700930 221918 217833 359865 364990 387957 387975 240606 238116 294957 303494 334445 339007 4383379 4723942 6724045 6532675 1194170 1240710 324766 287621 309004 306852 355926 344911 339581 340595 233803 233992 738140 705726 1599579 1547041 489158 484623 713479 718401 894618 875019 939590 945507 978494 991670 963415 1075887 2253643 2370720 1436601 1168645 781139 769255 942922 934211 977749 991625 1029193 1035416 1146293 1144782 5117016 5348005 39.85 70.3 1
10:39:17 2024-01-24 701267 700093 222385 217828 359905 364734 387993 387975 239250 238783 295704 303068 334759 339759 4361276 4688299 6678847 6536463 1214722 1239339 324911 288347 304470 307031 355926 344316 340609 342145 233254 233299 735322 697316 1604172 1561303 486245 484573 710445 712295 899901 882347 938217 936481 979953 1000282 962841 1068828 2254273 2372401 1362378 1158511 781579 769800 937005 931562 982743 1000273 1025496 1029094 1144671 1152235 5164044 5348005 39.75 70.3 1
10:39:18 2024-01-24 702226 702417 221892 217490 360997 366417 390812 383277 239725 238783 294802 303068 334984 340612 4374013 4668321 6716360 6555418 1198017 1235788 324839 287729 306082 306283 352218 346596 338735 341290 233290 234652 734888 698313 1589230 1544397 486318 487598 711410 713183 899590 877892 935682 935388 983504 1005511 964207 1065775 2250442 2384975 1417039 1162675 785485 770419 933682 932893 986969 999567 1019841 1032222 1147992 1151388 5175458 5342449 39.75 70.3 1
10:39:19 2024-01-24 701961 701884 221191 217863 360707 365282 390812 385617 239651 237642 295181 301206 334445 341484 4374013 4633526 6715608 6546500 1198258 1239827 324911 288314 305508 305534 352218 345290 339551 342843 232503 232096 740959 697316 1587477 1547041 488464 485292 710445 713814 902741 880400 933019 937416 987181 1003114 963415 1061875 2245833 2376475 1340235 1165160 786045 767551 935674 934889 986969 991697 1016663 1030601 1149657 1156386 5186834 5343350 39.85 70.3 1
10:39:20 2024-01-24 710492 701115 221883 217668 357711 366381 392195 385310 238918 238080 296192 299933 335958 339246 4387286 4636285 6743744 6546500 1187089 1235022 324925 287064 306955 308551 354776 344497 340238 342843 231839 234148 752893 703713 1583977 1537834 487008 485529 706391 713307 905075 879740 928932 938117 989108 1000719 959245 1063462 2247969 2359804 1436601 1168645 783808 765581 935674 939539 986269 991625 1016938 1032398 1155498 1157204 5197953 5357371 39.75 70.3 1
10:39:21 2024-01-24 713409 701379 221883 217828 358432 368628 391917 384427 239250 238045 295288 300845 336500 339835 4367628 4668467 6771880 6551419 1186088 1233519 327369 286992 305544 307137 352218 345155 339760 342602 232862 234054 734769 703713 1601079 1535655 487008 485186 706391 713814 905155 879117 929593 940152 989845 1000647 958528 1064643 2250442 2360701 1432689 1168645 783375 765581 935674 940115 986969 991625 1018838 1031664 1157173 1154681 5196212 5357371 39.85 70.3 1
10:39:22 2024-01-24 713372 702417 221883 217676 359910 368664 391364 385310 239250 237798 295435 301265 336217 339041 4373973 4675117 6762464 6556095 1185470 1235898 327673 286983 306010 306423 351958 345300 339724 342602 233090 233531 736683 705222 1603927 1535150 486282 483856 706391 714230 902741 878753 933019 940819 987672 1002405 953674 1063500 2244370 2363318 1430732 1175316 786045 764495 937005 942788 984173 991183 1016938 1032435 1159456 1153866 5220477 5355641 39.75 70.3 1
10:39:23 2024-01-24 714535 701911 222230 217828 360117 368369 387704 386371 240180 237833 295632 301299 335817 337438 4377061 4683023 6781840 6546716 1181977 1235898 327868 286826 306478 306423 353884 345300 339724 342602 233090 233856 733912 706735 1571130 1530797 486282 484915 707931 715279 904022 876261 932965 940819 984809 1001697 955062 1063085 2244370 2361533 1426820 1177880 786745 764495 938214 940782 984173 990483 1016663 1033943 1160496 1153015 5220477 5349736 39.75 70.3 1
10:39:24 2024-01-24 712470 701647 221639 218297 359617 369276 387777 384319 239548 237939 295596 302253 334807 338431 4370895 4679598 6791650 6537382 1175367 1235898 323877 286902 306514 305285 355082 346106 339485 342843 232890 232777 733912 709774 1565356 1530797 489158 485292 707931 718984 904022 875019 930329 943494 984809 1000282 958565 1066535 2247969 2363243 1413126 1180433 783808 765581 938214 938797 982659 989784 1019841 1037707 1153826 1153867 5155939 5353006 39.85 70.3 1
10:39:25 2024-01-24 713409 701202 222640 217724 358355 367413 390079 387795 240269 237904 295596 299593 334759 339611 4370683 4716759 6752021 6523303 1185470 1235898 323390 287028 306010 304577 354872 345057 338426 342843 232013 232812 729860 703713 1612244 1540017 490201 485873 706391 718475 902465 872504 931654 944520 984809 998834 957848 1064680 2247247 2363207 1413126 1181273 783375 765581 937549 937379 981961 988351 1020292 1037707 1153826 1153867 5161126 5362547 39.75 70.3 1
10:39:26 2024-01-24 713520 701733 222475 217724 358607 367377 390079 387795 240512 238045 296192 299580 334984 339835 4361313 4718092 6757679 6518651 1189493 1235898 323912 287064 306478 305534 354375 342559 338771 342843 232527 233531 735322 705726 1577602 1543300 491246 484500 707429 719495 902469 873779 933019 944556 984809 997389 958565 1068857 2253643 2356371 1418995 1175316 782693 765581 940916 940208 979871 992584 1021296 1039966 1155498 1156133 5166428 5362624 39.85 70.3 1
10:39:27 2024-01-24 714535 700906 223096 217316 359544 368592 390188 386432 238119 239612 295269 301689 335958 339334 4380227 4741190 6761346 6537337 1191468 1235898 324890 287873 306478 305961 354304 342487 340238 342843 232626 234182 747818 706735 1578503 1544397 491246 484500 707894 717346 902427 876261 935682 944483 984736 991670 957848 1066241 2256850 2351481 1428776 1175316 782256 765581 944933 940782 977749 992584 1019979 1042451 1155963 1156133 5152138 5367465 39.85 70.3 1
10:39:28 2024-01-24 714535 702116 223279 217455 359331 368341 390224 386124 240139 239189 295596 301302 336088 339370 4367543 4735290 6762614 6523303 1187798 1235898 323912 287535 306478 306174 355816 342487 340202 342843 231804 233531 738624 706735 1609842 1544397 491246 483473 706391 717383 902469 876261 935015 944556 986997 991742 957848 1069620 2253643 2355545 1428776 1175316 781139 765581 943591 940840 979609 994685 1022567 1039816 1155381 1154611 5152138 5357371 39.85 70.3 1
10:39:29 2024-01-24 712852 701193 223132 217442 359544 368333 390812 386740 238781 239524 295460 299580 334984 339611 4361276 4729385 6747859 6527958 1190618 1239413 326640 287873 306478 306423 355085 342523 339724 342843 232264 233496 738624 706735 1620821 1544397 491246 483473 706391 717383 902741 875019 935015 944520 984772 991670 957811 1068057 2253643 2354014 1484259 1175316 782256 765433 945043 942218 979797 992475 1022478 1040558 1156128 1154574 5145233 5364898 39.75 70.3 1
10:39:30 2024-01-24 712507 702385 222542 216444 360124 369184 390260 386740 240850 239560 295253 301795 335019 338817 4370700 4741186 6761346 6531973 1191970 1238533 325871 287028 306478 305499 353241 342487 341544 341807 232890 233461 735765 707746 1577602 1544397 489158 483473 709438 716875 898201 875019 935442 944836 984201 996106 962047 1074355 2258456 2347543 1373981 1174334 780582 769943 944896 938228 977676 996063 1028310 1038259 1152923 1147247 5112798 5355641 39.75 70.3 1
10:39:31 2024-01-24 707272 700938 222890 217828 361065 367485 387957 386704 239250 238116 294802 301241 334759 339611 4361313 4752850 6743050 6537337 1194116 1235898 324890 286790 306514 305499 353241 344534 341785 340739 233430 233136 733912 707746 1579053 1544397 489158 484500 710445 718438 899299 875019 936847 944520 984201 991670 962047 1072788 2263666 2353019 1356146 1174334 779503 767758 946240 938191 978948 993989 1028184 1038446 1152923 1148906 5135827 5361194 39.75 70.3 1
10:39:32 2024-01-24 708784 701156 222542 217828 361065 368074 387993 386468 241113 238080 293797 301206 334984 338577 4386506 4746775 6762502 6537382 1193706 1239413 325380 287028 306550 305961 353277 342559 341821 340739 233290 233531 735322 707746 1583546 1544397 489158 483473 710445 717383 898603 875019 935442 944836 982807 996668 963710 1078684 2257303 2351481 1358888 1172659 780582 768849 942354 936891 977749 993989 1028615 1038446 1152106 1145591 5111466 5351821 39.75 70.3 1
10:39:33 2024-01-24 705263 700098 222385 217828 361060 367520 387921 386740 239250 238080 294399 301241 334759 339370 4377134 4743442 6752021 6537337 1194018 1238533 324890 286992 306550 305499 353241 342523 341544 340739 232703 233136 738624 707746 1580124 1544397 489158 483473 710445 717383 897199 875019 935405 945359 984748 997410 959134 1075900 2256907 2355608 1352579 1171974 778912 765887 940916 938129 977639 993989 1029193 1038446 1151142 1145591 5120673 5348005 39.75 70.3 1
10:39:34 2024-01-24 706266 701382 221883 217828 361024 367485 387957 386776 240437 238045 294766 301206 334984 339094 4367543 4757202 6743050 6532675 1192128 1235898 324890 286553 306514 305534 353241 342559 340788 340775 233290 233136 733912 707746 1589245 1544397 489158 483473 710445 717383 901823 876335 938243 946180 981232 998226 961862 1077023 2260826 2354014 1438557 1171140 781139 768291 942922 935315 977749 996097 1029193 1037707 1151289 1145554 5120673 5346262 39.75 70.3 1
10:39:35 2024-01-24 705263 700593 222385 217794 361065 366932 387957 386776 239215 238080 294838 301241 334724 340092 4374013 4736692 6742696 6527297 1195720 1239413 324911 287032 306586 305499 354304 344497 340513 341531 233960 232062 733498 703713 1602903 1549237 489158 485763 714456 720450 894627 876187 942384 946180 980558 998933 966121 1075850 2256220 2374995 1420951 1169318 781139 771511 943591 935556 977749 991697 1029193 1035454 1143015 1148094 5107611 5348005 39.75 70.3 1
10:39:36 2024-01-24 701267 701074 222390 217459 359874 365246 390260 387939 240850 238080 295496 302431 333942 340273 4373823 4684911 6659770 6536653 1210043 1238533 323425 287436 304613 306458 352183 342523 341304 341807 232855 232940 735322 698313 1605862 1555028 488204 484660 713479 713814 899627 883765 939695 936907 981379 1002478 964207 1068828 2254086 2372401 1381773 1161022 783375 770382 937005 931562 985570 997379 1023234 1028361 1145482 1152235 5154638 5342449 39.75 70.3 1
10:39:37 2024-01-24 701961 702417 221466 217863 360997 365317 390812 384391 239651 238080 294802 303281 334724 340612 4374013 4652284 6705394 6536691 1198296 1235898 324911 287913 306010 305996 353241 346632 338664 342843 233531 234652 743778 700314 1575743 1548792 488664 488018 712972 716357 899715 881254 935682 938117 984201 1002931 964207 1063425 2251768 2385907 1415083 1165990 786606 770419 934345 935540 986969 998825 1020568 1031336 1149657 1154681 5182855 5338640 39.85 70.4 1
10:39:39 2024-01-24 704650 702153 221160 218542 360417 365317 391364 385617 239765 237073 295389 303068 333942 339246 4374086 4617555 6705394 6542047 1196584 1235898 324911 288350 305184 306174 355889 346413 338485 342591 233003 232674 736278 698313 1588777 1548792 488627 488290 712466 714322 899864 879081 935682 940915 984201 1006489 964785 1064680 2252042 2386015 1378616 1165990 787167 770382 934345 935556 989073 998825 1016938 1032185 1149657 1154717 5182855 5346262 39.75 70.4 1
10:39:40 2024-01-24 704576 702408 221501 218542 359550 365246 391364 385617 239616 237274 295740 303068 334445 339759 4367780 4625827 6696069 6536876 1196584 1235898 324911 288504 306955 308588 355889 345435 338557 342843 232396 233392 739550 698313 1579932 1547692 488774 485292 709942 714322 904852 883051 931617 936715 984809 1005244 963415 1060327 2251768 2375768 1434645 1165990 786045 767551 937005 935540 984173 991697 1016177 1030601 1151289 1158095 5186834 5342449 39.75 70.3 1
10:39:41 2024-01-24 708279 701124 221887 217863 358215 365353 391917 385617 238884 238045 296013 301266 334480 339246 4364648 4614834 6699785 6542047 1197403 1237108 324766 288900 306338 306353 355438 344911 338557 342771 231625 233357 736731 698313 1596746 1544397 488811 486833 708433 713814 904059 880437 931505 936715 986937 1000683 963415 1060327 2247969 2369921 1434645 1165990 784925 765887 936339 937379 985570 991697 1013972 1029354 1151820 1159734 5180099 5339521 39.85 70.3 1
10:39:42 2024-01-24 712889 701884 221923 217676 359288 368628 391364 384427 238884 237843 295253 301795 335019 337548 4358428 4666417 6737896 6546243 1181977 1237182 327029 286943 307760 306353 354634 344839 339545 342289 233061 233496 742019 705726 1596961 1535150 486934 484573 707429 717377 904022 878129 933019 940819 986900 1000282 953674 1063500 2244495 2357580 1430732 1175316 783375 764495 937549 940782 984173 991183 1016663 1032398 1160496 1153015 5213027 5339521 39.75 70.3 1
10:39:43 2024-01-24 710450 701473 221156 217863 358786 366417 387921 385003 239559 237642 295704 302219 334445 339370 4358165 4681678 6792070 6532396 1186952 1235751 324911 287387 308236 304542 354304 345861 338699 342843 232640 233496 736731 706735 1611619 1540017 491246 485328 708433 718984 906630 873779 931691 943183 986239 999567 956454 1066535 2247247 2364884 1450987 1181273 786045 765887 938214 939412 984173 990483 1018388 1036967 1158851 1153867 5199685 5348005 39.85 70.4 1
10:39:44 2024-01-24 709480 702102 221497 217898 359869 366417 387921 385617 239651 237878 295632 301441 334948 339611 4358709 4675313 6781652 6537068 1185470 1235898 323877 287909 306478 304577 356898 346632 338699 342843 232539 233333 737083 706363 1593609 1540017 490201 485292 708433 718984 904059 873779 931691 944520 986239 1001697 956454 1066535 2246974 2366685 1455919 1180433 785620 765887 938214 940115 982743 990483 1019565 1037707 1158851 1153867 5201666 5343190 39.85 70.4 1
10:39:45 2024-01-24 710487 700940 221537 218542 359327 366417 387957 387666 241113 237310 295776 301760 334984 340370 4377009 4691105 6790946 6517922 1188074 1235898 326676 287621 306478 304577 354339 345581 338153 342771 232584 233136 744341 705726 1609297 1540017 489158 485292 707393 719495 905075 873779 931654 944520 986239 1000282 956454 1065404 2244370 2366561 1428776 1179593 785485 765887 938214 938080 983476 989747 1019114 1035491 1157993 1153015 5182855 5351821 39.75 70.3 1
10:39:46 2024-01-24 709983 700361 221191 217863 358786 366417 387885 385274 239651 237843 295740 302927 334512 340113 4361238 4674847 6791650 6517824 1185470 1235861 323390 287064 306010 306672 357403 345581 338699 342843 232640 233136 733912 705726 1643048 1540017 490549 485063 708433 719495 904022 873779 931691 944556 987672 1000282 956454 1066573 2244097 2366561 1454976 1181273 785485 765887 938214 938080 983476 989784 1019841 1037707 1157136 1151352 5182855 5348005 39.75 70.3 1
10:39:47 2024-01-24 709480 701990 221683 218355 358817 366417 387957 386468 242136 237798 295941 301228 334843 339501 4361126 4681489 6762502 6527958 1177620 1237145 326676 287706 306586 304542 353241 345581 338462 342843 232563 232096 735322 707746 1591753 1535655 489158 485292 708433 718475 903750 875019 930991 944165 986974 999604 957848 1066392 2241317 2352744 1417039 1180433 783808 765851 938214 936759 982743 990483 1019114 1036967 1154643 1153867 5140982 5346262 39.85 70.4 1
10:39:48 2024-01-24 710487 700134 221883 217828 358535 369014 387704 387686 239513 237204 295435 301618 334618 339946 4370808 4688961 6785159 6517679 1182932 1234109 323686 287153 306010 304577 354375 345057 338699 342843 232340 233136 733912 704719 1627101 1540017 490549 484915 706391 718475 904022 873779 930292 943851 986239 1000282 955776 1066573 2244097 2354447 1422907 1179593 783375 765851 938214 937379 981351 989784 1019565 1035491 1155498 1153867 5182855 5333717 39.75 70.4 1
10:39:49 2024-01-24 710487 700857 221635 218297 358535 366825 387849 387795 240970 237501 295596 301583 334772 339611 4348814 4688450 6735225 6518073 1188074 1235898 323686 287068 306478 305569 354872 344534 338735 342843 231839 233136 731094 703713 1572108 1540017 491246 485873 706391 719495 904059 873779 933019 945932 986937 997425 958565 1068095 2252592 2352744 1376697 1180433 783250 764732 940916 939448 981314 991183 1019491 1039225 1155498 1151388 5140982 5354465 39.75 70.4 1
10:39:50 2024-01-24 714424 700143 223096 217693 358575 368153 390594 387686 240269 238607 295596 300809 336191 339574 4380258 4720112 6762647 6518580 1187153 1235861 323912 287522 306442 305926 354304 344461 338699 342843 231483 233461 731094 704719 1587749 1543375 490898 485259 707393 716257 902741 876261 935015 944212 986297 996109 957775 1069620 2253643 2351481 1456971 1175316 781698 765013 943591 939375 977749 993286 1021705 1039928 1152923 1153051 5153218 5358033 39.75 70.4 1
10:39:51 2024-01-24 713511 700933 223096 217654 358611 367894 390775 387285 240175 238783 295704 300983 334666 339538 4370880 4720112 6757123 6509201 1191191 1234948 325344 286992 306442 305464 354703 342451 340441 342843 231804 233496 735765 707240 1581551 1540017 490549 483473 707894 716293 903592 876261 935015 945507 985598 996106 958528 1072401 2256850 2346483 1440513 1173643 778912 765581 944933 938228 977056 992584 1023197 1037707 1155140 1152781 5136907 5358033 39.75 70.4 1
10:39:52 2024-01-24 713722 700143 222502 216750 360381 368074 387957 386144 239113 239453 295181 301724 334984 338541 4377212 4747930 6752021 6527297 1191468 1238533 325380 286992 306442 305464 355423 342487 341785 341254 232703 233496 726866 707746 1581755 1544397 489158 483473 709438 717346 898873 875640 937017 944836 984201 993998 959245 1072751 2256183 2349814 1361497 1171974 778912 765581 944262 937305 977749 993989 1028337 1040178 1155140 1149588 5125320 5363043 39.75 70.4 1
10:39:53 2024-01-24 704994 700061 222194 217490 360708 366345 387885 387321 239329 238010 295435 304134 333638 339611 4374013 4727313 6738432 6527958 1193981 1235898 323877 286754 306550 305464 356087 345020 341268 340739 233819 233102 736731 707746 1594695 1546592 489158 485529 712466 718948 894544 875019 936810 944836 979880 991706 962047 1075850 2256850 2367368 1436601 1170308 781139 768094 942922 938191 979609 995213 1029080 1036781 1150220 1146225 5122231 5351821 39.75 70.3 1
10:39:54 2024-01-24 704977 701198 222159 217759 360997 365282 387921 387177 239215 238080 295253 303494 333837 340612 4367506 4708543 6701051 6532086 1205918 1235898 323997 288554 305508 305464 354339 342523 340238 342566 232990 232131 733912 698313 1589855 1556248 491246 484843 713479 716293 897528 878129 936755 940819 978530 997389 967055 1073976 2262915 2372401 1415079 1162675 781741 774338 945043 931452 980530 999632 1028034 1036466 1144198 1151220 5088799 5347182 39.85 70.3 1
10:39:55 2024-01-24 707272 702107 222542 217584 360961 366381 392472 385581 238849 239153 294802 302643 334679 340092 4361276 4674805 6700621 6546716 1205965 1235898 323425 287432 306010 306922 355009 342451 341304 341771 232855 233102 735322 698679 1613161 1549237 487699 483473 711960 713814 898660 882936 939553 937379 981342 1003114 964890 1071149 2254198 2374995 1362378 1160514 783375 771038 939674 936205 983321 1001759 1025679 1030563 1147461 1152235 5140945 5339521 39.75 70.3 1
10:39:56 2024-01-24 705263 702408 221501 217833 360668 366088 391364 384967 239651 238010 295181 303494 333942 340612 4374013 4649537 6696069 6546716 1197487 1238533 324129 288314 306190 306423 352183 346106 339688 341531 234248 232743 733498 700314 1581541 1547692 487699 485292 712453 714230 901461 880363 934716 936715 984201 1006417 965611 1066316 2260826 2390215 1415083 1165086 787309 770816 935637 935465 989739 999494 1021748 1033697 1151820 1155502 5185570 5339521 39.85 70.4 1
10:39:57 2024-01-24 708437 702143 222190 217828 358246 365317 391364 385545 240850 238080 296609 301513 334679 339210 4355020 4602037 6714954 6537283 1198017 1234985 325091 288409 305508 306423 352183 344984 338699 342843 231768 233102 735322 698313 1584015 1544397 488811 486217 708433 713814 905714 881648 932317 937379 984809 1007501 965774 1063122 2255576 2367622 1436601 1169318 785620 769396 937005 937559 986969 996659 1016901 1032072 1152923 1158059 5192260 5346262 39.75 70.4 1
10:39:58 2024-01-24 708437 702380 222194 217794 357680 366932 391364 385545 238884 238045 296401 299558 334948 339210 4355020 4608583 6724045 6537337 1194875 1234948 323355 288350 304577 305961 354921 344497 338699 342843 232264 233461 735322 700709 1616094 1544397 488428 485873 707894 713814 905986 882310 934300 939539 989693 1005956 963303 1064869 2247596 2364880 1436601 1169318 783375 765887 937005 940878 986969 991697 1016626 1030893 1155461 1160519 5182855 5347833 39.75 70.4 1
10:39:59 2024-01-24 712507 704142 221883 217642 359869 368074 391917 384967 240850 238010 295029 301302 335958 339057 4364648 4660485 6742696 6546716 1188585 1234948 323877 287634 304577 306423 353666 344534 339688 342843 231804 233531 738624 701709 1582910 1540017 487699 485873 706391 713666 907196 883765 931558 938908 989804 1005253 960967 1061455 2253643 2359253 1436601 1167653 785620 765581 935674 938760 986969 996097 1015416 1030856 1153789 1158022 5182855 5346262 39.75 70.4 1
10:40:00 2024-01-24 712001 702148 221883 217676 358750 367520 392195 385545 239250 238045 295181 299933 335733 340333 4370880 4648593 6738208 6546716 1187089 1234072 324890 287634 305042 306458 354670 344497 339688 342843 232340 234217 742721 703713 1581370 1537333 488204 488018 708237 716320 906593 881254 930143 940635 991211 1002968 958491 1063462 2244197 2362318 1430732 1175316 786045 764495 938338 940782 986969 992584 1019841 1032398 1160496 1154681 5211072 5348005 39.85 70.4 1
10:40:01 2024-01-24 714535 702153 221838 217798 359584 368333 391088 384391 239250 238010 295668 302431 334984 337548 4374013 4683023 6761346 6536653 1180329 1235861 325344 286790 306550 306423 354507 345544 340238 342843 233254 233333 744341 709774 1605028 1534023 489251 488290 710409 717236 906593 878055 934300 944799 987599 1003114 956417 1069334 2241242 2366614 1426820 1182038 787167 765814 939545 941510 984871 991883 1019841 1037707 1160496 1152978 5203402 5351821 39.85 70.4 1
10:40:02 2024-01-24 710478 700852 221501 218350 358468 367485 387921 385581 239416 237642 295704 301760 334948 339611 4361238 4674955 6785159 6517922 1187165 1235898 323877 287873 306478 304577 354872 345581 338664 342627 232739 234652 741483 705350 1627313 1545494 491596 487598 709364 719347 907733 873742 933019 945895 986850 1001697 959208 1069447 2246108 2356294 1411170 1182955 785620 765851 939545 940115 983439 991183 1019942 1038446 1157173 1154644 5155750 5355679 39.85 70.4 1
10:40:03 2024-01-24 713252 700325 222230 218320 359296 367556 390812 387975 238884 237843 296443 301724 335019 339611 4374013 4692295 6747777 6499225 1184618 1235898 324730 287994 306478 306816 358183 344207 339438 342663 232185 233752 732503 706735 1578310 1543906 491172 484390 708396 716875 902741 876261 937017 945507 986297 991670 959208 1074062 2253643 2346087 1336105 1172808 779503 765581 946277 940078 977056 993989 1024729 1038446 1153497 1148870 5126422 5355641 39.75 70.4 2
10:40:04 2024-01-24 710220 700325 221887 217117 360672 368333 387993 386432 238884 239118 295124 302431 334984 338301 4367780 4747930 6761346 6527297 1193131 1235898 327115 286705 306225 306780 355889 344389 341124 340356 232947 233357 738624 707746 1581908 1546592 489158 484843 711960 720964 898475 876261 938205 944483 984091 991634 962047 1075517 2256850 2348147 1357930 1171140 780062 767213 943591 936678 977749 993989 1026263 1038446 1152923 1145591 5117016 5342449 39.75 70.4 2
10:40:06 2024-01-24 708093 699300 221883 217828 361033 366417 387957 386740 238884 238045 294559 301241 334445 339094 4374013 4746071 6757791 6536653 1198296 1239827 324514 286884 306442 305821 354503 344316 339545 340595 233803 232062 740959 703834 1567407 1549237 490898 485873 712466 718984 894839 876335 940966 943494 978494 991476 964785 1074317 2254385 2366303 1456971 1168485 781139 770345 943591 933939 977749 991625 1029193 1034679 1146293 1145591 5098205 5336921 39.75 70.4 2
10:40:07 2024-01-24 702042 700325 221883 217455 360151 364663 390224 387939 238849 238045 294802 302061 333942 340034 4364648 4689687 6691705 6517695 1207728 1239339 324308 288613 306297 306852 355263 345119 340716 342242 233290 233136 736731 702323 1605114 1558457 492921 486217 716529 721541 901182 880510 945034 947274 984201 1001697 968502 1078793 2270573 2386667 1418917 1173643 787452 775003 950136 940782 986969 1003105 1038545 1044816 1158814 1156350 5126158 5361194 39.75 70.4 2
10:40:08 2024-01-24 711313 703327 224569 219908 364347 372049 396268 394544 241228 241765 302229 306928 340108 345576 4395836 4748819 6791820 6607677 1231618 1267077 329760 292562 315564 314678 366524 356829 353680 354347 236108 240228 747200 724259 1615967 1572921 498378 493635 724213 733578 926340 898736 959590 971233 1011782 1021346 981933 1094591 2318550 2434461 1407535 1208309 808201 788718 970330 973268 1016792 1018738 1047915 1063052 1191252 1195582 5301340 5450748 39.75 70.4 2
10:40:09 2024-01-24 738110 721088 224881 222891 372083 384161 411576 405930 246304 243286 309539 314303 347995 348673 4446438 4732550 6887734 6717268 1253994 1296643 332142 296156 322360 322908 377652 366579 360524 363461 240396 242262 766327 725573 1628823 1594205 501218 498769 732856 733146 931682 915737 969592 970543 1007418 1024583 992473 1096705 2353052 2469588 1400261 1198165 805898 794920 977759 972577 1008818 1024573 1054240 1066502 1179217 1181331 5244947 5479120 39.85 70.4 2
10:40:10 2024-01-24 744909 729856 223495 219943 371526 384250 414525 412073 244963 243731 310207 315032 349814 353551 4483836 4797827 6985156 6735872 1251271 1307847 332677 293186 323448 324789 378293 367131 360848 364222 237384 240228 769146 721441 1659017 1593075 501218 499826 725754 728715 926438 905010 955896 958579 993961 1018708 974057 1075887 2337095 2460374 1395058 1179593 800177 785785 963452 957825 1001104 1019976 1040769 1047798 1155498 1163771 5205591 5458520 39.75 70.4 2
10:40:11 2024-01-24 737265 733903 221696 216108 370083 377617 414234 413054 243182 243643 309502 314892 346492 351280 4487042 4859199 6942052 6691999 1263500 1313382 327349 294188 320517 322732 378862 367045 356489 360871 234679 236502 760690 726611 1639819 1575779 494753 495035 711960 719495 915226 888096 935682 944836 982613 996109 944225 1052600 2314209 2432734 1440513 1184641 790878 769219 947743 950002 991220 997343 1012419 1028361 1152923 1150606 5292128 5426962 39.85 70.3 2
10:40:12 2024-01-24 746542 735311 217085 214732 367243 376889 412451 404857 241021 239418 305977 312810 343585 346445 4461483 4725273 6886196 6696776 1268307 1309386 323014 285240 320081 319056 373102 362590 354317 355370 232328 233136 756462 712075 1643257 1598465 493347 484573 702330 706111 892010 876261 925670 926317 956620 974387 936968 1032468 2305998 2414945 1432689 1161022 773380 765581 936339 924800 968530 982647 1002565 1007440 1112328 1125158 5158697 5418974 39.75 70.3 2
10:40:13 2024-01-24 742470 735355 215601 210061 360925 368225 405804 403315 239093 237466 302497 309577 341066 342217 4462202 4788669 6817299 6650182 1268621 1309621 317163 282085 315491 314169 369920 358167 351835 351857 227802 232026 748629 716154 1599751 1575779 487735 481811 690045 698995 883193 857821 902097 915756 944671 952065 907798 1018323 2284231 2372401 1417039 1162675 762439 747386 926414 919004 948743 963912 983647 995202 1109659 1106525 5180099 5405195 39.75 70.3 2
10:40:14 2024-01-24 743504 732833 211548 206451 357533 367969 402726 400190 237059 235015 301261 306498 338904 340575 4467667 4822109 6892869 6650371 1242565 1304136 314234 279743 313982 313579 367040 358893 346531 349420 226008 230692 735765 712075 1650044 1571019 481987 477755 682786 687812 879516 855391 889815 894461 936903 946674 897850 997437 2262915 2375966 1313366 1161022 762982 742989 910632 914242 947398 954822 967478 981595 1110159 1103546 5254285 5405195 39.85 70.3 2
10:40:15 2024-01-24 747655 734935 210328 206490 354961 366149 401021 396628 236623 232135 301261 306568 337008 338801 4467667 4768052 6873251 6650220 1259814 1305990 314743 278956 309683 313614 365389 356577 345772 349236 227584 228286 741837 705726 1601658 1574661 479717 477383 682786 685758 870100 848601 889146 889219 926409 943037 894779 988897 2261307 2372401 1313366 1150100 759612 737831 904036 907169 944924 952370 965346 979914 1103074 1097274 5278799 5411914 39.75 70.3 2
10:40:16 2024-01-24 747367 729710 209680 206347 354814 365115 400454 395728 235800 234141 300193 305250 337008 338577 4489440 4780685 6902818 6687228 1266498 1309658 313610 278136 310624 313138 364293 357878 345974 346518 227263 227773 748006 706457 1630270 1583868 479258 474357 682786 684283 863461 848000 887990 888115 917204 939302 892767 985973 2259701 2393731 1374778 1144077 758106 742549 899618 898058 942344 953118 959155 970570 1088347 1095979 5243032 5409501 39.85 70.3 2
10:40:17 2024-01-24 746711 737714 209649 205519 352267 363827 403582 396952 234081 233154 300011 302115 337043 340273 4498708 4756383 6854600 6710743 1275877 1313382 313831 276982 314600 313138 365097 354671 346714 346518 226942 227773 746596 707746 1617060 1590135 479938 474357 680851 684556 860945 839658 883797 888018 911917 929528 888078 982787 2260826 2381595 1382454 1144523 754538 743274 898377 894277 936958 950423 957066 964931 1082119 1089783 5265478 5435941 39.75 70.3 2
10:40:18 2024-01-24 751671 741229 209505 205839 352302 360799 400942 396952 234046 232174 299588 303061 335994 340273 4505128 4783586 6853484 6724912 1283188 1315031 313134 277674 309666 312153 366524 354635 344381 346239 227423 226840 753643 715131 1595661 1581624 478203 473018 680851 684556 856706 834561 881249 885500 905432 919560 884230 979571 2268473 2377536 1315215 1138014 748642 737921 902279 893009 929667 945964 954377 956855 1076107 1085121 5267505 5422652 39.75 70.3 2
10:40:19 2024-01-24 753009 742541 208656 205274 354543 360799 399782 396916 232643 231685 300203 303027 336029 339795 4524575 4811722 6886149 6724912 1283188 1317633 312148 276363 308502 311171 365424 354635 345772 345163 225666 226330 755027 710790 1614471 1590627 476739 468886 676968 682615 853071 833700 877067 877906 901177 918469 877677 974777 2257340 2362766 1351036 1138014 748174 735720 895727 889440 925090 936187 947612 955825 1069844 1078337 5253823 5435263 39.75 70.3 2
10:40:20 2024-01-24 749270 739341 208151 208601 352051 360835 401369 395728 232217 231650 299419 303068 335054 341205 4523859 4780655 6867823 6734054 1279525 1315068 310259 273800 310017 311206 363167 351537 344796 343405 225666 226051 745187 707746 1618237 1593075 475319 468376 673294 674631 850585 830162 869391 875730 899896 916445 872060 965689 2244435 2374973 1328436 1138014 746506 733748 888115 886108 925053 935283 938876 949507 1066768 1072905 5273143 5436170 39.75 70.3 2
10:40:21 2024-01-24 756050 744683 207284 208038 354042 360907 401304 394195 231665 230732 296582 302431 335994 337511 4536116 4812563 6873027 6734290 1278612 1317905 309285 272702 308429 310228 361032 351429 342857 344819 224714 224933 754347 705726 1620345 1591485 473064 465240 668772 671451 846671 829977 868272 865683 891557 911273 866972 954879 2238644 2369663 1311448 1138860 745519 731812 883051 884212 918376 927551 930133 946312 1069185 1060778 5287729 5423327 39.75 70.4 2
10:40:22 2024-01-24 752198 743632 205719 204361 352051 358593 396259 394580 231114 228946 296437 302431 332940 337548 4542590 4875400 6932051 6729487 1273983 1316934 306454 272095 306586 307387 364011 353562 341785 342843 224398 225639 752917 707746 1614411 1581381 468683 469210 669082 671295 844266 824447 858378 862728 887593 907320 857678 944590 2222029 2340600 1305837 1140790 740340 720344 878868 882922 912562 917812 926321 943624 1059220 1051677 5222419 5442980 39.75 70.4 2
10:40:23 2024-01-24 755878 743374 206144 203519 349859 358593 396862 393329 228960 229302 295224 299933 332905 335975 4551955 4903443 6985156 6724912 1264323 1313109 306775 270180 305042 306458 360907 350368 338735 342843 221573 223512 748629 707240 1618948 1583353 468628 465717 660479 665591 844303 820905 848978 855887 888442 900289 846574 939516 2226034 2342261 1315287 1150100 739380 720307 878868 876243 905117 910610 923684 937204 1050013 1036711 5227664 5432294 39.75 70.4 2
10:40:24 2024-01-24 752528 746123 209419 202334 351983 355833 394490 392154 233299 227848 292973 302219 330911 333541 4560196 4937870 6957180 6703022 1260714 1315031 304114 274492 305148 309220 360907 350368 338664 341807 221573 225004 748629 717448 1597834 1569568 466777 465168 658822 667011 839446 811685 844160 855410 882172 887112 843007 939479 2225826 2318848 1293385 1137204 727856 715412 880118 871177 894881 910656 923684 928788 1034850 1039587 5205591 5436170 39.85 70.5 2
10:40:25 2024-01-24 754682 747293 206062 200607 347759 354233 396583 390364 229289 227654 298067 298989 330380 333469 4563464 4905562 6910553 6715533 1268621 1318877 304079 269173 305834 305773 359820 348453 340478 339389 220563 224372 743469 715904 1603511 1578172 466113 460669 654624 661245 830263 807058 842886 853455 871365 883356 841249 936703 2225830 2338941 1317206 1127083 725786 718971 872097 861326 892350 911823 915538 917432 1032545 1039551 5276910 5430671 39.75 70.5 2
10:40:26 2024-01-24 766254 747155 204877 201133 345565 353920 393239 390830 228969 224903 298031 298014 331170 333505 4563464 4867206 6901728 6743948 1286864 1315249 302810 268437 303451 304291 359460 348170 337634 336979 219911 223078 745771 703834 1619081 1593800 464128 457161 652807 656545 825684 807074 840962 841787 864681 882959 835712 923582 2207281 2342261 1321184 1124679 727856 714290 860376 860242 891236 902190 898063 915288 1039442 1033391 5314899 5445542 39.75 70.5 2
10:40:27 2024-01-24 769617 747993 202985 199870 346823 351893 392472 390830 228260 223585 293010 296180 330170 331346 4570686 4887017 6934684 6726795 1270082 1319067 300199 266978 302880 303097 356333 348600 333771 338468 218579 220961 745187 703713 1601076 1576897 461554 460016 650353 653026 824289 802502 832534 836693 863457 874780 824047 915472 2198008 2308045 1321184 1134778 725786 704137 859765 860242 885550 891189 899748 915288 1024281 1020560 5218522 5423327 39.75 70.5 2
10:40:28 2024-01-24 756587 749966 202906 197940 345006 351893 391641 387939 226980 224208 290390 297077 329671 330948 4580051 4944233 6990756 6721974 1253098 1313271 301255 264009 302880 301224 355638 345887 333699 337144 217292 220449 741483 712830 1588399 1567677 456043 456125 643164 651141 821043 794925 825615 833289 857184 865258 819782 914818 2198008 2295069 1296420 1127083 714280 702039 859765 854558 876330 889932 899035 907556 1011750 1015232 5205591 5440050 39.75 70.5 2
10:40:29 2024-01-24 752129 750116 202269 197287 344982 350176 391364 384355 225414 223482 288842 296206 327826 329345 4583319 4925330 6876712 6716285 1270120 1316147 301892 263570 300988 299435 353985 342415 333843 333830 217878 220167 737669 711809 1613036 1572135 457452 452103 642101 648695 810672 788722 826790 831950 844968 856537 821020 908881 2198008 2305382 1288887 1110038 713261 701010 851130 847343 875088 887400 890944 898204 1013186 1015418 5258099 5426798 39.75 70.5 2
10:40:30 2024-01-24 760357 749422 200791 196671 341656 350652 390775 383205 225031 223761 288577 292622 326205 328395 4572950 4860285 6895577 6717268 1273007 1315313 297090 262431 297572 299946 353884 344462 331269 333324 216652 217650 740959 702710 1586483 1576284 453058 450859 642216 643413 811860 791596 813914 820960 848068 861419 806968 897559 2182565 2292906 1301622 1128414 713261 697040 848078 847343 868996 874122 886383 898269 1005887 1003086 5192618 5411651 39.75 70.5 2
10:40:32 2024-01-24 749492 747961 199709 195141 340860 345370 387885 384967 223265 222948 287315 293755 324664 331418 4586314 4961594 6931863 6697420 1262095 1309584 297025 260830 297176 299523 354384 339727 329751 332585 215891 217650 736219 709924 1591393 1567677 454532 448385 634212 641974 802034 781287 818123 820960 834080 847451 809390 898236 2179463 2292635 1292258 1103700 704888 694504 843373 836948 864654 874483 878591 888181 999412 1005965 5248694 5411651 39.75 70.5 2
10:40:33 2024-01-24 756319 749581 198885 199107 338811 346933 385491 382292 222611 221905 286302 292316 324175 324455 4589906 4870672 6889784 6698300 1266423 1309715 295008 261716 295507 297946 349456 340313 328259 328990 216355 215896 740053 702710 1591876 1572135 448938 447422 635783 637872 804351 783506 804395 811740 838952 847523 795492 884417 2165533 2278810 1293797 1123879 707921 690840 839497 838768 860367 865541 875772 886285 993856 991092 5199685 5421292 39.75 70.6 2
10:40:34 2024-01-24 752695 747692 197776 195493 338220 344892 385527 380919 221652 221213 284733 291119 322230 328140 4589715 4971349 6913518 6696776 1261191 1307690 295919 259992 294713 296166 349960 339045 326776 328742 214085 215595 742568 707240 1585573 1567677 448938 441809 627553 636515 793420 774842 804705 811740 827421 842485 796656 883723 2165533 2287998 1307490 1103068 703380 690840 830277 828966 860978 865582 866460 876959 993820 994007 5276685 5411651 39.75 70.6 2
10:40:35 2024-01-24 760902 747391 196512 194401 334715 342915 382007 382292 220460 219767 286292 289083 323943 324009 4592661 4921220 6972204 6706154 1247883 1304136 295265 258573 292742 295957 347076 339542 327129 325813 213749 214742 742191 703713 1600811 1562889 446852 441593 625689 630460 795098 772099 797797 810589 828628 834297 787537 883057 2160918 2271269 1293797 1110038 697393 685890 833822 825302 848671 863919 870209 874354 980578 984891 5229883 5408054 39.75 70.6 2
10:40:36 2024-01-24 747072 747733 200518 193828 334680 341735 382579 378961 222038 219521 285849 287360 323140 324311 4589720 4867592 6873396 6715533 1270120 1307850 290546 257777 296256 294077 346275 337003 326522 324273 212710 213530 743469 697316 1613994 1576284 446535 438589 625689 627296 786556 770387 795422 799076 824395 837840 784140 871970 2148590 2262054 1297385 1114557 695633 680667 829063 827168 845667 856037 863923 873732 978462 977847 5192260 5396160 39.75 70.6 2
10:40:37 2024-01-24 749492 747127 200134 193141 334019 340703 384061 376331 221098 218873 283430 288303 321221 323291 4603440 4956999 6876712 6683650 1262095 1303951 289752 255372 291548 290643 346777 336490 324794 324359 212376 214201 745510 705726 1585751 1565455 444318 438424 623881 628126 784200 765314 793130 793300 816395 834297 785812 867049 2142373 2252882 1281326 1106882 694504 674727 820438 822931 847196 847478 853386 869211 977733 972591 5192260 5421292 39.75 70.6 2
10:40:38 2024-01-24 760239 747219 196576 191652 336247 341132 380638 377464 220110 217549 282520 286864 319140 325832 4605348 4985469 6927305 6678018 1248480 1300438 288224 254909 292675 289404 344403 336490 321884 324816 210684 213788 736219 705726 1573169 1556248 443128 438424 618246 627296 783607 760105 792009 795542 806922 820410 782992 866395 2142373 2256079 1274986 1091387 690554 678741 815529 813434 843834 852417 847873 858309 976359 972875 5276910 5411749 39.75 70.6 2
10:40:39 2024-01-24 759962 749427 195188 192157 331686 340260 378763 376475 218743 216723 282049 286472 319175 322150 4605348 4939499 6933307 6688752 1245458 1300438 288085 253348 288595 290215 342879 333474 320945 323375 209844 212967 734769 702710 1603885 1556525 438503 437542 613843 620714 781388 755866 783255 793300 806886 817419 774920 863733 2143375 2252882 1271148 1085192 687084 674250 813568 810552 838855 847406 845716 853288 966508 968027 5258099 5409501 39.75 70.6 2
10:40:40 2024-01-24 759855 748895 194830 190976 331292 339444 377590 375310 218064 214897 281181 285668 318317 321312 4602917 4947647 6929204 6687397 1258877 1300401 286646 252994 288613 288527 342614 332122 319455 323375 208321 212371 730419 694335 1582944 1558457 437156 435389 611243 617199 775181 754259 778108 790456 807227 811505 768103 857082 2136293 2248466 1275457 1087510 680744 671474 814145 808793 832629 844544 845352 850756 960178 965939 5248694 5418974 39.75 70.6 2
10:40:41 2024-01-24 753766 747118 194062 190349 330790 339684 375556 374258 218064 214828 279599 289432 317135 319884 4614727 4893440 6882577 6688439 1258915 1300438 285517 252185 287284 287138 342879 330849 317013 321584 207996 210875 736219 693345 1584571 1558457 437553 433079 609408 614507 774980 751403 776165 785808 804638 810530 765700 853284 2131585 2243417 1299380 1083605 678809 669573 810643 804648 828466 838500 839183 848983 955698 961030 5257796 5414628 39.75 70.6 2
10:40:42 2024-01-24 751356 747245 193449 189321 329222 338245 375832 373729 217795 214232 278705 284392 316189 320147 4608147 4891454 6882577 6687397 1260714 1300363 284610 255839 286383 286746 341843 330849 317603 319663 207348 210168 739119 693345 1577288 1558457 436000 432795 609336 611757 773845 749888 774212 783524 800187 802527 758998 850147 2126851 2235066 1295390 1085118 675746 667607 808354 802483 825499 837176 841552 844053 951036 957543 5261567 5401333 39.75 70.6 2
10:40:43 2024-01-24 750224 748969 192769 188946 327768 337767 373975 370056 216816 218030 277599 284282 315156 317371 4617512 4896289 6863926 6683764 1260437 1296643 282877 251991 284973 287297 339746 329350 315816 318958 207169 209039 734769 691863 1584446 1558457 433838 431095 607301 610587 771731 747182 769980 779573 798060 801217 758632 847770 2120032 2235177 1287411 1081787 673341 664128 804899 799643 821048 834252 834841 839086 950273 953701 5250420 5405195 39.75 70.6 2
10:40:44 2024-01-24 755378 747514 192165 187999 326851 333866 373183 370056 216238 214348 276926 282306 313550 317371 4617512 4907853 6892981 6687397 1257044 1296730 282015 251283 284263 286396 338448 330374 314948 317035 207638 208352 729875 690386 1580660 1557352 432609 428870 603224 607992 765760 744084 765433 774860 793409 799166 752056 840907 2114556 2222107 1289406 1078985 670947 662280 801479 795236 818105 829415 830430 839904 944917 950016 5240961 5414628 39.75 70.6 2
10:40:45 2024-01-24 754303 751007 191087 187020 324912 333288 372403 369839 215256 213747 275691 281482 315506 315298 4620807 4905339 6873027 6687397 1257082 1296643 280354 250330 282733 285521 337157 329440 314670 316486 207336 207345 733319 688881 1571865 1553643 431006 429383 602090 605339 763554 738252 762986 773490 788793 793441 747628 839055 2110654 2223723 1283421 1077451 668089 660405 798041 793263 815716 828962 827534 836199 943430 944643 5250420 5402540 39.75 70.6 2
10:40:46 2024-01-24 755878 745513 190289 186773 326740 331992 370002 369947 214109 212814 275269 280451 312285 315406 4617512 4934364 6905009 6688552 1253098 1294889 280231 249346 281407 284295 336106 328204 314126 315838 205893 207668 738651 692357 1587629 1548308 427448 426963 597500 605376 760316 735350 759505 767031 783775 792252 752056 834776 2107644 2222148 1289406 1075883 672106 659434 789992 791016 815836 825444 824511 834336 942871 939128 5222042 5380764 39.75 70.6 2
10:40:47 2024-01-24 756582 742929 190248 185745 325014 332711 369966 367727 213413 213236 275468 281517 317164 314004 4616630 4998286 6938529 6678018 1240131 1294889 281122 247427 281407 283746 334322 327437 313714 315802 206182 206343 723169 697814 1565762 1543300 427038 423890 596414 604770 759696 733356 756250 765641 779728 791205 751634 834073 2105284 2219252 1264453 1074845 669993 656568 788315 790757 811680 820675 818584 830258 938126 936802 5201104 5404198 39.75 70.6 2
10:40:48 2024-01-24 762400 743684 190115 189763 325014 328706 370002 367404 212651 212481 272752 278945 312416 315478 4623579 4996895 6897598 6649882 1243679 1294889 278566 246629 282738 281795 336142 324496 312068 315580 204597 206343 729327 695327 1577749 1549237 428089 421223 594691 602890 749335 729428 760167 760619 777483 790836 744211 821040 2094522 2204237 1281426 1078985 666367 649401 789731 789633 805388 811315 821030 828964 931608 930049 5140945 5388795 39.75 70.6 2
10:40:49 2024-01-24 749790 745173 189226 185982 325014 328175 369605 365344 212753 210424 277829 279085 311504 315117 4624105 4947460 6817299 6650220 1268621 1296643 276582 246422 282539 280150 334088 323439 311559 313224 204561 205561 730798 688389 1595133 1561779 427950 420559 595534 597937 747321 733789 755948 755748 778621 791205 736994 818668 2090062 2183701 1286866 1082062 659809 651251 790892 781458 801396 818394 817965 819652 924809 930049 5239288 5391907 39.75 70.6 2
10:40:50 2024-01-24 751625 748077 188040 186108 322027 330516 366204 363264 212062 210389 277683 276937 312153 312284 4626878 4905302 6864038 6668497 1251309 1291218 278414 245078 279653 280271 333866 324424 309135 312968 203953 204391 728969 686915 1585998 1549237 424619 421223 590973 595749 751658 727428 748623 756794 774902 781011 738137 821077 2096011 2203787 1273447 1066372 660753 650483 782707 779238 804282 813392 810438 820813 931608 926308 5211072 5402258 39.75 70.6 2
10:40:51 2024-01-24 753608 739377 187420 185649 321745 327715 365433 363264 211047 210389 272334 278008 310019 312661 4630179 5004001 6891886 6659261 1230443 1291218 278271 244084 279689 278501 333396 322459 308200 311073 202708 203722 727856 694327 1573386 1543375 424619 418647 588913 595291 742348 722462 752342 755210 769466 779843 736994 811714 2083886 2194743 1259483 1073848 660753 643745 781593 779389 795607 806537 813956 818449 914322 919741 5194855 5385467 39.75 70.6 2
10:40:52 2024-01-24 746590 745209 188681 185333 320530 327491 367673 361093 210722 209767 272370 274360 309585 311301 4623579 4924267 6845275 6678866 1256223 1290265 277489 243539 277868 278571 331310 320473 309639 308257 202672 204713 727856 688881 1577296 1548965 420579 417885 590357 590206 742531 726407 742237 746450 770556 775522 728821 813877 2074510 2192021 1257488 1074085 656052 647558 780482 774200 800182 808696 801734 813923 923611 919777 5203123 5385467 39.75 70.6 2
10:40:53 2024-01-24 754406 745966 190919 184190 319566 327723 363721 361093 211730 209113 270693 276290 308363 311702 4629636 5004001 6920925 6631088 1231320 1290265 276640 242721 279348 276779 331619 320508 306802 309878 201965 204713 735665 692836 1598382 1540017 422217 419364 585668 592660 740883 719522 743491 751537 761635 774832 731055 804557 2074515 2193378 1280762 1071786 656989 639582 777161 777027 790433 801345 806875 813193 910618 911963 5184851 5387233 39.75 70.6 2
10:40:54 2024-01-24 750710 745772 190790 183867 320085 324924 365106 363084 214651 207742 270730 274585 307396 310611 4626878 4956999 6829550 6677862 1265482 1287486 273307 242756 276132 281365 332621 318502 306694 307755 201648 204139 724362 683979 1588045 1557352 420914 414768 586379 588743 735973 718242 740019 740435 766097 775378 726168 806385 2079548 2170129 1262497 1071973 652787 643399 778266 769411 789836 804257 798804 805743 917172 915743 5267604 5397474 39.75 70.6 2
10:40:55 2024-01-24 753766 739084 186608 183898 316862 324924 362596 361006 210507 208932 269598 274821 307431 310004 4626878 4979741 6910553 6698828 1234260 1287449 276216 243387 275215 281365 328317 318502 306802 307255 200665 203532 734172 693345 1573588 1535150 417172 414552 583034 590416 738158 713357 736727 742613 757054 766400 727787 804492 2073627 2197976 1273833 1065427 652323 636502 769547 772160 788636 793432 801312 809336 908041 907972 5160357 5394832 39.75 70.6 2
10:40:56 2024-01-24 749907 739377 187137 182670 319589 323567 363140 360426 210507 206485 269824 275206 305756 311666 4629636 4947347 6821765 6668639 1261091 1289350 272142 246042 275866 276680 329577 320298 306802 306608 200071 202963 732679 684956 1571933 1556248 420150 412295 583152 585270 729637 717484 735743 738562 760311 771934 719343 804657 2076585 2160928 1268366 1069493 649462 640928 774371 767294 785931 799157 793129 802174 915728 909279 5211072 5394556 39.75 70.6 2
10:40:57 2024-01-24 750492 742856 186090 182710 315174 324528 363066 360426 210213 207384 267308 274821 306254 306572 4638988 5005399 6914442 6659132 1229544 1287449 274914 241980 274146 277069 325884 320072 305186 305403 199722 202821 732679 692357 1560839 1529657 415399 413529 577158 588743 735451 710227 735090 740764 748193 761346 721499 799880 2063760 2185594 1245520 1063411 648822 632792 767430 765604 783019 791196 796378 805645 899039 902524 5204483 5389310 39.75 70.6 2
10:40:58 2024-01-24 746307 743596 185547 182670 315179 322323 362596 358224 209557 206451 268060 271932 304904 308343 4629636 4933645 6845275 6678866 1255327 1283769 272368 242150 274146 276680 325322 319393 305688 305926 199722 201691 734172 685934 1572073 1544848 414222 411970 581434 582683 732851 715183 728073 735890 753670 761490 716464 801929 2069201 2177882 1245520 1057094 643927 636502 763458 760694 784168 788797 790540 802282 907325 900262 5185570 5394832 39.75 70.6 2
10:40:59 2024-01-24 746998 744767 185526 180969 315996 320932 364093 358475 208904 206485 266862 273563 304340 306572 4638988 5036811 6873027 6649766 1239854 1285643 272403 240926 272699 274918 328309 315554 305903 305926 198715 201656 744683 691371 1557741 1538925 414810 409964 578079 583667 726264 708290 730810 731082 746947 765988 718232 792775 2052566 2157826 1260412 1070744 643927 629001 765737 760042 775186 790271 792765 793068 898512 903990 5231811 5385467 39.75 70.6 2
10:41:00 2024-01-24 752583 739341 185321 180978 316001 320825 360336 358224 208904 205101 266862 272538 303916 306500 4642297 4947759 6873712 6659920 1245458 1281998 269440 240890 277040 274078 324833 315591 303084 306573 197509 201374 736130 683349 1559683 1535655 413049 410544 573930 579549 727847 704252 725791 737097 749801 759663 717484 795327 2056951 2176266 1243525 1056453 645765 632454 758607 760662 779327 784174 787724 795242 892912 894807 5152590 5383777 39.75 70.6 2
10:41:01 2024-01-24 749008 740709 185290 180299 316001 319335 360880 358555 208149 204464 266381 272658 302686 308343 4649495 4983198 6813195 6649882 1262517 1284731 268995 240855 273049 273974 325778 314930 303155 304530 197509 200358 728200 679448 1571362 1549237 412976 408231 576407 577565 722052 706286 723655 728540 750210 761008 710270 790585 2056951 2159350 1264482 1062500 640235 632417 760828 755711 778183 788784 779206 790701 899790 894696 5192899 5379308 39.75 70.6 2
10:41:02 2024-01-24 753230 742545 185130 179696 315992 319783 359810 356574 207860 205066 265564 272467 303503 307858 4652345 5026104 6897303 6640871 1230739 1281961 269781 239294 272334 271282 324888 315446 300788 304530 198625 200009 747376 687897 1549772 1535150 411772 405790 573047 579549 719113 701083 725493 728540 743886 760698 712364 787097 2047069 2151613 1258377 1066515 641183 626392 760791 757592 772569 784310 786040 788034 888373 898804 5229883 5389310 39.85 70.6 2
10:41:03 2024-01-24 753234 743067 183631 180135 314047 321990 357273 354366 207536 203829 264750 270173 303503 306515 4652256 4933379 6854600 6650371 1241903 1281961 267734 238959 272207 271507 324623 314451 299386 304102 198345 199383 745837 681061 1576681 1535150 408942 405574 570526 575685 722599 698781 721539 729179 742796 752111 710307 788258 2048529 2178039 1285340 1051200 640272 626392 757949 757718 774325 781002 782688 790701 885324 889747 5168076 5393156 39.75 70.6 2
10:41:04 2024-01-24 747367 741754 183962 179091 314083 316929 358674 354366 206890 205147 263974 270173 303240 307858 4645698 4994407 6807973 6645354 1258915 1284731 269694 238959 270603 270456 324852 312508 301035 301973 198345 198898 736130 680092 1568563 1548139 409883 404505 568108 572257 716569 700972 720474 723641 743849 754238 705156 783626 2052024 2151613 1260412 1055799 635506 627298 755846 751421 772716 782106 774478 783767 890820 883479 5185456 5394916 39.75 70.6 2
10:41:05 2024-01-24 753228 742024 183631 178569 313822 318633 356485 354366 206178 208747 263904 269951 302369 307458 4644654 5035376 6928179 6645618 1232498 1283489 267921 237116 270639 269597 324852 312983 298968 302185 197509 199071 741221 687897 1552074 1530797 408041 403296 570121 576129 715978 698344 723677 722539 737536 753670 705156 779954 2039480 2142446 1248202 1063259 634602 622581 757538 750169 765691 781002 779280 785522 881604 889747 5243032 5393156 39.85 70.6 2
10:41:06 2024-01-24 752509 743067 182470 178971 311635 319083 356521 354366 206178 204859 264860 268497 302616 304626 4634738 4972395 6873251 6669425 1240093 1280030 268552 237614 270114 269855 322884 312508 298479 301726 196955 198759 756638 684956 1563561 1530797 407334 404541 568069 575235 719476 697382 715685 723641 735931 747279 706160 781286 2042698 2167083 1279328 1051200 634327 622468 749760 750739 765728 771957 778379 785793 878559 883474 5201666 5393156 39.75 70.6 2
10:41:07 2024-01-24 744905 747016 182435 178531 312108 315911 356485 354020 205538 205113 263499 268055 302369 306436 4648843 4961594 6831083 6650182 1257969 1281961 268552 236314 268042 269597 322884 312851 299386 300307 197232 197793 734614 683005 1556735 1537333 406179 402977 570526 571828 717545 698839 712639 719504 737536 745162 695843 781107 2045611 2151713 1254307 1044017 631552 622851 747371 741447 766033 773080 769822 783705 884501 879738 5171428 5379938 39.75 70.6 2
10:41:08 2024-01-24 746763 742810 181863 177973 310215 315947 356485 352028 204332 204859 264050 267647 300747 302643 4661620 5055569 6882577 6640607 1234797 1278256 268552 234893 268869 268146 320646 311597 300361 298466 196955 197141 749593 688389 1540467 1530797 407334 400893 569571 573936 713437 697787 717438 715252 733256 746602 697096 770816 2036890 2124132 1242097 1053624 628852 617299 748743 738343 758561 776581 770008 774547 884387 874213 5265617 5393156 39.75 70.6 2
10:41:09 2024-01-24 753007 742550 180745 178249 310322 315947 354312 352028 204122 205147 263863 266800 301662 301723 4654974 5004625 6912449 6650529 1223092 1278256 268929 234461 268006 268181 318994 310615 297861 298222 196402 196560 739683 688268 1539185 1521578 407334 404280 565330 571349 711881 691863 715287 719541 729601 739251 698422 770562 2029661 2139423 1271756 1053740 632760 616392 747297 746634 756508 766247 769971 777923 874463 874501 5229883 5379938 39.75 70.6 2
10:41:10 2024-01-24 743590 742015 180741 177408 307308 317734 353745 350329 204757 203999 263305 266614 300783 302083 4634738 4943024 6831885 6698828 1238914 1278256 266495 234858 267219 269702 318958 312814 297363 299573 196402 196218 720500 679170 1558471 1534061 405028 403099 562890 568197 710330 690318 709209 719504 733738 740586 695843 774263 2031104 2148643 1234797 1043979 631000 619852 743035 745047 763887 765204 765424 777206 872804 874225 5141213 5383777 39.75 70.6 2
10:41:11 2024-01-24 740216 740965 180780 176817 309245 315322 353781 351632 204865 203038 261788 266869 299346 301759 4664339 5016058 6801252 6650144 1254890 1278256 266495 234858 265546 269437 320410 310277 297789 296663 195745 196218 734425 681061 1575327 1540017 404197 400077 565330 567301 706313 691863 708089 712341 732677 738913 691830 772136 2031104 2134875 1244132 1048028 626168 617299 743035 737944 762295 770510 763520 774417 877901 872991 5170574 5388795 39.75 70.6 2
10:41:12 2024-01-24 751625 740975 180680 176850 308341 313409 353250 352028 203596 203038 261752 266025 299346 304083 4654712 5050330 6891902 6640401 1228983 1278256 266122 233902 266920 268520 319961 309292 297369 297112 194817 196218 751877 686424 1547074 1529657 403552 399795 564305 568119 705240 689829 711234 709743 725744 738749 691450 765087 2021831 2122715 1261372 1049260 623498 613697 741653 736911 753260 766427 764619 769289 875517 875590 5265617 5393156 39.75 70.6 2
10:41:13 2024-01-24 752470 742020 180071 176817 306410 314842 354752 350894 202965 203678 261680 270232 299800 302278 4670999 4990404 6912899 6663883 1226593 1277304 266051 234675 265103 268520 317035 310277 296080 298564 195161 195626 749593 686915 1549877 1520332 402646 401283 562129 566840 708355 685785 707044 713861 721938 730237 690923 765087 2021831 2139151 1238027 1043274 625276 610088 738041 738041 752193 761771 765424 772141 866305 865415 5207351 5383777 39.75 70.6 2
10:41:14 2024-01-24 741599 742015 179537 180430 306380 312897 354502 348782 202999 202684 261644 265412 298576 301291 4651356 4968869 6836357 6650220 1244149 1278256 264424 233182 265139 268143 318262 309329 296497 295543 194616 194658 749593 678963 1565594 1534023 402933 401014 562129 562756 707816 687243 702850 713354 727806 725742 685863 765087 2027676 2133325 1231556 1038793 625276 614893 741192 737944 755935 757377 757220 768706 869793 866382 5133752 5379938 39.75 70.6 2
10:41:15 2024-01-24 740246 737922 180071 180254 309292 312677 352010 347733 203596 201765 260616 265587 298032 302083 4664339 5013922 6807973 6640227 1240645 1278292 263579 236919 265510 266091 317035 306180 294649 296722 193894 194490 748030 676767 1563725 1543906 403508 396596 559706 561088 701184 686532 702883 706602 725304 735624 685378 764553 2029035 2127183 1263449 1044017 621727 615806 738078 733141 754835 763925 755827 765921 870063 867609 5182855 5394832 39.75 70.6 2
10:41:16 2024-01-24 749961 738471 180067 177164 306445 312933 351371 349800 202336 202048 260067 265184 298032 300974 4658033 5035376 6857847 6631124 1221994 1276408 263614 237037 265510 265276 315823 309074 292856 296937 193588 194658 744905 683349 1571150 1528356 401500 395095 556008 564356 699124 682122 702577 705011 717287 734586 687918 760197 2014722 2114975 1253065 1047843 620664 609080 738082 733141 746537 761771 760698 763966 865876 866382 5239288 5383777 39.75 70.6 2
10:41:17 2024-01-24 751440 740975 178971 179962 306987 311948 351654 349800 202336 201098 261414 265598 297924 300913 4681748 4983828 6864373 6654511 1236596 1272778 262371 237109 263446 265683 315788 306613 293829 295816 192468 194658 751877 681395 1578391 1530247 399221 396317 555281 559390 702679 680599 697745 706231 718447 726029 686871 764275 2018960 2142556 1240062 1037892 626904 608258 731755 735853 751676 755139 756006 764747 859046 856474 5158697 5383777 39.75 70.6 2
10:41:18 2024-01-24 740720 740714 178933 176779 306987 310748 351902 346615 201710 201191 260433 264785 297714 301984 4664474 4999297 6821765 6669425 1253869 1276397 262590 236668 267334 265461 315091 305914 294314 294957 193077 195616 749593 679689 1559895 1529974 399789 396632 558087 559353 703178 684311 699810 704160 720517 721517 681205 757545 2021831 2128692 1263449 1031978 618591 609190 728858 727241 747236 754835 751463 767847 864649 856366 5164044 5385467 39.75 70.6 2
10:41:19 2024-01-24 740246 740960 178407 176774 306555 312697 350558 345019 201710 201098 258359 265598 296119 300022 4677040 5018864 6817680 6640503 1236806 1278212 261205 232702 263851 263654 315874 306217 292170 295379 192831 195205 758225 675797 1548629 1539520 398654 393012 555971 556050 696049 681601 695837 699115 719971 726029 679974 757005 2016056 2117976 1235992 1037333 615951 603875 728858 726659 747801 756899 751463 762879 863714 857266 5173449 5394832 39.75 70.6 2
10:41:20 2024-01-24 743826 741759 178250 176276 306079 309519 351866 346651 205616 200467 258395 264379 295671 300197 4676396 5074520 6882577 6612142 1230739 1276397 261970 232538 262274 263619 317249 304105 293382 293084 192223 195170 755051 685311 1561791 1528074 399221 393047 556401 559390 696049 682122 699884 699115 712138 723740 678994 750219 2012559 2101052 1240062 1042999 615951 603947 733867 724603 745245 754307 747058 754998 863104 856438 5211072 5389310 39.75 70.6 2
10:41:21 2024-01-24 762974 736359 177658 176276 304254 311474 348693 345574 201428 201063 257203 264600 297612 297487 4683070 5044741 6912411 6650530 1215309 1275491 262371 231616 264146 263619 314950 306001 290538 293531 192088 194861 753464 681156 1603151 1523139 399789 394260 552101 557699 693932 673742 698888 701101 713526 729075 682721 746588 2003287 2108247 1246835 1048214 617709 604542 733379 728724 743025 752945 754752 755841 855905 856474 5224348 5389310 39.75 70.6 2
10:41:22 2024-01-24 746283 740975 177252 176153 304905 309555 347608 345538 205651 199631 258178 263168 295225 297234 4681522 4981927 6854600 6650371 1238287 1272778 259976 232049 263586 263118 314950 304604 292054 294878 191785 194998 739180 682860 1569767 1524223 396322 394540 550539 557879 697219 673423 691711 700107 714595 721332 681753 755224 2008273 2139145 1245404 1035435 616231 601908 726241 727691 740595 748400 754752 759939 853034 856055 5209103 5393156 39.85 70.6 2
10:41:23 2024-01-24 742165 738621 181668 175784 305191 308081 349783 346556 205581 199805 257600 262110 297086 297523 4674951 4972230 6826624 6668497 1245458 1272778 260373 232049 261662 264168 314950 305312 291957 291952 192088 193974 739683 676748 1548644 1528074 396959 393012 552885 555603 696688 674804 691747 701101 715366 720788 674736 753040 2012559 2127183 1253065 1029558 617228 605399 726278 725630 744863 745065 745970 760311 854660 852327 5141209 5383777 39.75 70.6 2
10:41:24 2024-01-24 740347 740181 177247 175232 304691 308186 347608 343431 205616 199735 256556 263975 295655 297559 4682794 5031123 6827129 6635767 1233954 1276397 260157 230608 264373 261209 313816 304104 290432 292192 191750 194044 742757 673863 1550007 1538426 395163 391758 552101 553536 691020 674804 687652 694798 713234 720208 671773 751398 2009688 2111249 1248911 1031023 611585 603113 724186 719203 744079 748436 746502 755468 857152 851763 5170612 5394832 39.75 70.6 2
10:41:25 2024-01-24 746233 740551 181347 175232 303302 307185 348407 343502 204725 199805 256772 262328 294059 297451 4686412 5078128 6902818 6640401 1229539 1272778 260338 230537 262947 261209 313670 303904 291317 291268 191013 193602 744905 682371 1547177 1525904 396359 392312 553130 552880 688051 674804 691821 692872 710362 721296 670605 744314 2006056 2093617 1221747 1035435 611840 604970 726793 720890 740327 748436 741136 753692 854849 852819 5185456 5394832 39.85 70.6 2
10:41:26 2024-01-24 750557 739927 181672 174105 304290 309542 348367 344500 201755 199145 256377 262110 292596 297595 4674838 5075650 6891902 6631036 1225482 1272778 259510 230179 261662 261140 314662 303436 291646 291748 190049 193738 750687 683349 1537161 1523139 394567 391445 551917 553698 688051 672279 691220 691881 706162 717142 669619 742125 2003287 2090356 1246835 1038830 609225 601021 726756 717171 733972 744018 742190 746961 854020 854810 5250530 5385467 39.75 70.6 2
10:41:27 2024-01-24 746516 738877 180793 174709 302211 308116 346300 343015 201755 198937 255161 262145 292596 294735 4688257 5053921 6919878 6650257 1212669 1272778 259579 229108 261662 260965 311332 303640 291024 290419 190049 192576 748703 679448 1566391 1520975 395127 387727 547162 553536 685583 667684 691394 691930 706382 717241 672759 745080 1991900 2099562 1236451 1044017 611585 597316 726793 720061 734898 746187 742430 746924 848109 852059 5229994 5402535 39.75 70.6 2
10:41:28 2024-01-24 749966 742166 180991 174321 302345 309834 345243 343466 201473 197935 256556 261310 293820 296089 4692435 4994735 6854600 6654511 1234847 1272778 262897 230537 260494 260930 311805 303473 290658 291445 191223 193296 710531 680908 1541059 1518814 391880 390987 545849 552751 690041 667987 687089 691660 704384 712390 673501 746213 1997601 2124168 1228144 1029558 610716 595974 718544 720330 735941 745810 746082 753007 844229 846952 5203635 5389310 39.75 70.6 2
10:41:29 2024-01-24 741905 741075 180947 174083 302805 306933 346041 343015 201473 197935 255947 259684 295262 296089 4676396 4989918 6835950 6668497 1249026 1272778 258893 229896 259290 260532 312498 303227 289321 289405 190049 192214 755051 675797 1542800 1525308 392303 391205 548982 550406 690041 672468 686565 690953 703232 710207 667469 744388 2005385 2108952 1246835 1026110 611150 600100 719638 718994 735982 738793 736718 750483 846802 846354 5143171 5377792 39.75 70.6 2
10:41:30 2024-01-24 738147 738617 180662 173529 301458 306933 344966 342496 201192 197660 255125 260992 293764 296996 4685748 5026061 6798648 6640776 1249043 1272778 258885 229896 259690 261415 311841 304531 288865 289348 189749 192045 751877 677253 1545981 1529160 387682 387835 547431 550406 688628 669358 683553 686958 704384 711817 667006 745905 2003287 2105781 1240604 1022464 605613 599253 715531 713302 733972 739422 735637 751365 849310 838410 5163136 5385467 39.75 70.6 2
10:41:31 2024-01-24 740772 738767 177279 173560 300469 306933 345485 341665 200912 197901 254342 260695 293764 295150 4685748 5057726 6829550 6640401 1233492 1274586 259800 228506 260530 261047 310824 302113 288599 290431 188924 192079 752075 671936 1544448 1532276 389911 386328 545042 546693 684686 667648 680249 683939 705882 714933 665657 743785 1999020 2099562 1238528 1026110 603818 597076 715531 711214 735018 739458 735079 746357 848073 838410 5170574 5389310 39.75 70.6 2
10:41:32 2024-01-24 744611 737760 177279 173245 299598 306177 345485 342979 200283 197935 256369 259900 292551 294735 4686449 5093084 6873251 6631126 1227231 1272506 260604 228436 259726 260827 311923 302552 290551 288761 188924 191573 749593 676767 1544292 1528074 392062 386636 545006 547418 681776 668630 684579 685950 704384 712246 664281 736887 1991900 2081448 1234374 1031757 605890 594861 719638 713302 732264 742408 734035 743752 845063 838482 5215851 5394832 39.75 70.6 2
10:41:33 2024-01-24 759279 737801 177625 172415 301383 306645 344937 343015 199656 197832 256462 259504 293764 295924 4688332 5096386 6891902 6621625 1227193 1270336 259399 228116 259290 260827 310024 300590 288775 288797 189611 191573 747116 681395 1561164 1521578 390847 386600 545849 550543 680810 667950 685590 683939 701143 714427 662399 735091 1991182 2075256 1248911 1031757 605890 597076 719638 710136 727437 740236 732955 741529 847437 843298 5210261 5394846 39.75 70.6 2
10:41:34 2024-01-24 748721 736423 177036 172454 300927 306861 342997 341978 200108 197557 256456 259108 291945 295673 4695100 5072192 6891902 6621625 1221346 1274341 259399 228116 258890 259948 310024 302124 287927 290431 189611 191573 740767 681395 1535462 1519420 387718 386021 545042 549444 680847 666018 682564 682661 699193 708175 662399 735091 1985895 2076727 1246835 1032491 604159 596231 718617 710284 727815 738273 731840 739876 845570 838482 5204483 5394935 39.75 70.6 2
10:41:35 2024-01-24 748188 738877 176466 172454 299073 306933 342997 341978 199656 197214 256100 259108 292425 295673 4704452 5083506 6872990 6621625 1217865 1273397 258419 227445 258890 258783 308186 301764 287010 288797 189611 191103 736006 679448 1542230 1519420 389671 383139 543293 547007 677922 662101 680520 682177 696684 709707 663339 734041 1983027 2079673 1247524 1032491 601574 592756 717562 709277 724690 736572 733961 737704 845063 838410 5267145 5393156 39.75 70.6 2
10:41:36 2024-01-24 747867 738808 176179 173210 299550 306357 344937 340837 199587 197043 255105 259865 292354 292630 4708514 5079684 6930277 6640569 1209146 1274266 258347 227374 258890 259511 307615 302552 286535 288761 189611 190635 742355 677739 1536311 1516658 389671 383067 541224 547007 676375 662004 681233 681956 696081 709671 664281 735053 1979109 2084104 1243283 1032491 601574 590103 715531 709277 723591 737162 734107 737667 841370 838338 5267514 5393156 39.75 70.6 2
10:41:37 2024-01-24 751933 738872 176492 172393 299478 304994 342925 339809 199413 197214 254600 258250 292594 297998 4699135 5068319 6919878 6650182 1211415 1274266 258347 226952 257368 259329 309215 300797 286571 288761 189611 190335 743942 677509 1564257 1516658 389948 384826 539004 545864 674868 660447 681233 684602 695242 707072 664281 731948 1983331 2088694 1239043 1032491 599050 585883 712930 709277 722020 736054 736901 737630 836443 839034 5261857 5393156 39.75 70.6 2
10:41:38 2024-01-24 750062 739646 175990 172042 297793 304958 342997 340837 198340 197405 254996 257822 292835 291980 4705763 5064714 6915994 6650182 1220773 1272455 258564 226670 256612 259511 308561 301002 286499 287805 189477 190000 743942 679448 1538134 1508073 389948 386466 538317 544316 676890 658506 678484 684528 695242 703413 663339 726342 1981922 2080562 1223990 1035435 601992 585631 715531 710284 723628 736134 734520 736030 835882 839034 5229883 5391505 39.75 70.6 2
10:41:39 2024-01-24 744009 740970 175587 172076 297915 304922 341852 340909 198340 196257 254996 256681 291909 291980 4701801 5047602 6883517 6645354 1230026 1272307 256580 227092 256146 258747 308561 299633 286535 287841 188945 190335 743942 679448 1534336 1508229 386640 386466 539458 543816 680296 658506 676996 681863 691139 700689 660633 730625 1983331 2091839 1226067 1028459 603182 589234 711383 710284 719628 727437 730171 737078 832229 837849 5229883 5379938 39.75 70.6 2
10:41:40 2024-01-24 739711 737127 175315 172166 298045 305890 342888 337728 198962 195373 254241 257464 291058 293084 4701765 4989014 6835950 6650492 1235404 1272307 256186 226108 256541 258277 309602 300517 284751 287841 189477 189174 739180 673173 1547073 1512358 386420 383067 536686 544316 679575 654646 673160 681210 691139 699176 662128 732816 1983331 2101052 1226067 1025104 602865 588312 709914 709780 719628 725469 732918 735504 833444 834161 5229883 5383777 39.75 70.6 2
10:41:41 2024-01-24 740420 736318 174992 172325 297973 303995 342997 337455 198962 195950 254241 257430 291022 293037 4688295 4988610 6826624 6650534 1233960 1272307 255540 226108 255037 257699 308561 297167 284316 288283 188546 189868 713656 676282 1540275 1512358 385289 384826 535100 542774 676927 652691 673713 679763 691139 698157 660415 731738 1981922 2101052 1226067 1023192 598897 587063 707365 708272 719628 726056 731803 737078 831052 829361 5218522 5383777 39.75 70.6 2
10:41:42 2024-01-24 740075 738840 174469 171743 297266 304415 342925 338475 198340 195339 252774 256647 290987 292077 4701801 4990327 6826624 6664690 1231000 1272307 255504 226038 255002 257234 306825 297167 284081 286486 188812 188911 747314 671735 1533808 1514240 385399 383196 532054 541217 674941 654371 671327 678764 691139 701216 659910 730625 1980515 2101722 1209254 1020285 599860 586232 705364 706231 719628 725510 730727 737078 828596 829325 5220477 5393156 39.75 70.6 2
10:41:43 2024-01-24 739973 739927 174870 171266 297973 303443 342925 339231 198340 195305 252774 256681 291022 292114 4705156 4990138 6841231 6678952 1231038 1272307 255112 225688 255002 257188 306753 299138 284206 286083 188546 188615 745529 671423 1541907 1515709 385546 383196 534887 541217 674905 654983 670952 679763 690128 698073 658474 730106 1979109 2098618 1214924 1020285 599005 585403 704329 705158 718535 727050 728618 737078 827353 829918 5218522 5393156 39.75 70.6 2
10:41:44 2024-01-24 739973 738872 174469 171198 297973 303013 342888 338991 198134 195035 252774 256647 290819 291871 4708514 4997046 6826624 6678952 1232714 1270758 254755 225339 254967 256577 306285 299138 284117 285316 188546 188449 747116 669738 1533116 1519250 384781 382655 532018 540832 672927 652907 670952 678801 689118 698648 656577 728516 1981097 2102543 1219165 1020248 598578 585476 703795 704124 719444 727050 728581 736030 827287 829918 5211072 5393156 39.75 70.6 2
10:41:45 2024-01-24 741016 740551 174992 171045 297973 302584 341852 339231 197687 194731 252666 261173 289893 291871 4708615 4999297 6826624 6679067 1236290 1270758 254755 225339 254931 256146 304922 297383 284316 284339 188546 187988 745529 669738 1544395 1519894 384383 382115 533750 539678 673561 652944 669997 678764 689154 699808 655540 726342 1975469 2099562 1238248 1017279 597300 585366 703192 705694 719407 725594 726407 734983 825531 827539 5203635 5393156 39.75 70.6 2
10:41:46 2024-01-24 742102 736341 174474 170655 297973 302156 340820 338751 197687 199280 252666 256222 290244 290938 4701765 4999297 6831885 6683650 1234847 1270758 253939 224643 254184 256146 304887 297167 283449 284303 188017 187858 743942 669738 1529499 1518027 383224 382115 532994 538145 672936 652202 668094 676771 685169 697104 654578 727823 1975469 2101052 1224201 1018762 597300 583640 701198 702061 717553 721674 727851 732821 824326 826919 5209103 5383777 39.75 70.6 2
10:41:47 2024-01-24 741020 738872 174469 170616 297973 301230 341576 337685 197549 199280 251883 261173 289224 290991 4708551 5000615 6836757 6674180 1227473 1270720 253939 224677 255590 255227 304887 296998 282585 284570 187489 187467 729281 671257 1538508 1513545 382610 381037 531863 537307 673524 650357 667071 674750 687559 695096 652660 726750 1972663 2096587 1235242 1018762 596455 582463 701198 699971 715522 721395 727851 732263 824326 826335 5211072 5393156 39.75 70.6 2
10:41:48 2024-01-24 741030 738687 173883 170650 297027 300283 340855 336933 197378 199001 251883 261102 288820 290801 4708501 4990214 6826624 6664690 1230307 1270758 253160 224295 255590 255013 305567 298122 281724 284445 187489 187728 736006 671936 1532884 1512358 381997 381037 532240 537167 672569 648905 667071 672261 686101 692266 655061 725716 1974065 2093324 1254150 1018799 595681 581062 701198 699971 713426 721323 726298 728521 825531 825133 5220477 5376101 39.75 70.6 2
10:41:49 2024-01-24 740039 737057 173330 170109 295249 299408 340820 335709 197035 198930 251883 256760 288785 291664 4714528 4999297 6831885 6669465 1231343 1268916 253160 223326 255410 255227 303959 296331 281689 283613 187489 187433 739180 670742 1545506 1512358 382033 378857 532240 536126 670984 649401 665577 674273 685097 695096 653206 725679 1972663 2095101 1232682 1016784 594825 581472 700204 700997 715016 721359 723682 728521 820688 820347 5225381 5393156 39.75 70.6 2
10:41:50 2024-01-24 740499 736527 173330 170105 296264 301193 340269 335709 196898 198894 251140 256760 288312 288581 4711166 4982935 6817299 6669047 1231195 1269818 253372 223326 255229 254835 303923 296191 281927 282731 187489 186846 743942 670016 1536753 1512358 382033 378857 530735 537231 670591 647456 664125 672772 686101 693059 653206 724647 1972663 2095632 1217840 1016784 593914 580169 699211 701064 713462 720779 723682 728410 820108 820383 5221438 5393156 39.75 70.6 2
10:41:51 2024-01-24 739308 738156 173291 170101 294140 299373 339791 335890 196455 198616 251140 256580 287508 290823 4708501 4986648 6835950 6669497 1231870 1270758 252350 223292 254832 254408 304887 297074 280394 284445 186797 187433 693697 673380 1541358 1505967 378668 378894 531486 538911 670481 646505 664125 671533 682085 690213 653206 722479 1972663 2082625 1215683 1016784 594825 576906 701198 700567 709256 718138 722543 727790 820725 820383 5214795 5385467 39.75 70.6 2
10:41:52 2024-01-24 738923 737578 172225 170114 293620 300248 338766 333676 197035 195422 251104 256042 287473 291180 4711166 5003759 6817299 6679056 1230107 1270758 252420 225344 254832 254219 302999 296403 280937 282748 187226 186682 729281 669738 1523571 1512358 380883 378785 529199 534801 667821 646505 662133 672486 684126 691555 652244 722479 1969862 2093324 1211479 1016784 593979 576834 697196 699078 711337 717129 722580 726310 818299 820275 5204483 5385467 39.75 70.6 2
10:41:53 2024-01-24 739448 737578 172268 169953 294389 301193 339481 333676 196421 195422 250891 256007 287438 290938 4705156 4992509 6835950 6659920 1226555 1267077 251613 225026 254005 253663 303496 295611 279656 283702 186369 186846 705844 675759 1535199 1509555 378668 378216 529044 534986 667785 644572 661158 669633 681567 685061 650786 719333 1966197 2086595 1239573 1016060 592229 579536 697196 698088 709905 716049 721481 727790 819493 817931 5220477 5385467 39.75 70.6 2
10:41:54 2024-01-24 737875 737573 172744 169532 294425 298849 338695 333676 195842 195286 250291 256007 287473 288581 4715363 4990214 6826624 6650371 1230107 1268879 251613 224868 252540 255388 302928 295648 279231 282748 186404 186519 718344 673502 1534858 1507412 380135 377648 528825 536544 667312 644847 663617 669633 676155 689263 646437 718498 1964800 2067282 1236922 1016556 593979 576798 699211 697099 707356 717460 718014 722997 818680 820347 5229883 5385467 39.75 70.6 2
10:41:55 2024-01-24 737981 738281 172156 169953 292414 299338 337165 334001 196284 194876 250327 255614 287003 290490 4711166 4992509 6840225 6660126 1223921 1267077 251543 225026 252504 253095 302999 293564 280218 282748 185187 186880 724593 675931 1526976 1498166 378704 378785 530174 538145 665318 645556 666087 670582 676083 690236 645488 714308 1963507 2069006 1234802 1023192 593910 576955 701198 699078 708359 717093 717213 719264 816363 820383 5244947 5389310 39.75 70.6 2
10:41:56 2024-01-24 741931 738286 172234 169038 294183 301230 334635 335890 195808 194876 250679 254438 287003 288689 4711874 5035810 6886144 6669744 1225904 1265079 251578 224868 252468 253130 302786 293358 279887 281887 185022 186812 721664 677253 1538499 1501007 378519 377346 530286 531743 665825 643663 662170 668648 678398 685385 644540 716417 1964800 2070473 1234802 1017316 592224 576897 698221 697099 706354 716448 717503 721384 817521 819120 5235548 5379938 39.75 70.6 2
10:41:57 2024-01-24 739378 737634 172156 169038 292200 299338 336658 334001 195808 194876 250291 255008 286568 288712 4715249 5007559 6857847 6650573 1227663 1267040 251158 224394 252504 253309 302574 292662 278453 281923 185222 186675 698140 675577 1538432 1507412 378519 376479 528293 532945 664848 643477 660149 667157 677918 687449 645488 716417 1964797 2071942 1235153 1015337 590550 577895 696209 696003 705355 712417 716482 720871 816363 820222 5229883 5385467 39.75 70.6 2
10:41:58 2024-01-24 737884 735243 171857 169537 292119 298431 336693 332090 195842 194739 249554 254829 286134 288617 4720531 4998843 6829550 6650031 1223968 1266881 250808 224394 252468 254200 301762 293073 279761 281458 185741 187462 716781 671735 1550133 1508073 379326 375771 523112 530200 661928 642111 660699 665670 677918 686963 645524 716417 1963404 2074884 1232682 1013893 590554 576669 695224 692982 705355 712417 718014 719301 816363 817871 5220477 5383777 39.75 70.6 2
10:41:59 2024-01-24 737976 736532 171883 169000 291942 300137 337402 333099 195808 194331 249343 254226 286134 288653 4713804 5008208 6830397 6669122 1226631 1267040 250564 224394 251686 254020 301303 293785 278470 281672 185187 187990 697408 673863 1536108 1506342 378519 375207 523076 532070 661928 642111 660699 664693 676480 684276 645841 712170 1960616 2059816 1232682 1017316 590508 577895 697196 695018 703786 712417 714373 717116 813981 819643 5241203 5389310 39.75 70.6 2
10:42:00 2024-01-24 740676 738972 171887 168461 291675 298849 334671 332990 195638 194295 249343 253624 285701 288631 4715249 5018964 6876308 6669425 1226593 1265079 249312 224200 251650 252770 302584 291962 278649 281852 184740 186417 704477 675313 1538520 1503138 377982 377272 523112 532825 663399 641202 660699 664693 674973 683278 644012 710077 1960616 2062740 1230562 1020285 590117 577077 697196 693018 702257 712417 714410 717443 811609 819643 5239288 5385467 39.75 70.6 2
10:42:01 2024-01-24 741131 736686 171883 167962 291595 298431 334600 333766 195164 193682 249132 253624 285701 288761 4720531 5013266 6869898 6669015 1227777 1266141 251913 223850 251260 252770 301057 296803 278383 280994 184025 186158 719906 675797 1526194 1501681 378177 376737 523148 532070 662459 641202 660699 663755 673983 682797 643063 707991 1956924 2062827 1230562 1020285 590471 577077 696702 692945 702294 712417 714373 716385 811609 818485 5241203 5389310 39.75 70.6 2
10:42:02 2024-01-24 740877 736682 171883 167962 291463 298396 335872 333730 195164 193682 249168 252882 285875 288721 4723156 5016831 6867280 6645279 1226593 1263410 251913 223499 250907 252914 300425 297334 279171 280597 184576 187199 705844 673653 1550047 1506005 378250 374226 522968 531135 662459 639806 658822 662709 674496 682941 644012 710077 1956924 2064199 1230562 1016784 589653 577077 695224 691930 701192 712309 712308 716385 810999 817294 5239288 5385467 39.75 70.6 2
10:42:03 2024-01-24 739378 736589 171610 167936 290776 298396 334600 332018 195029 193647 248537 252882 290464 288152 4723156 5013266 6852947 6664357 1226593 1265079 251913 223029 250590 252504 300389 292019 278778 281728 184881 185029 702756 669259 1550850 1503138 377447 373594 523814 530379 660547 638377 656878 663280 672484 681422 642152 707991 1955534 2064199 1228441 1016784 588813 575854 693223 690392 701189 710234 710178 716385 809209 811441 5229883 5385467 39.75 70.6 2
10:42:04 2024-01-24 735274 735492 171099 167970 290780 299605 334565 330942 194894 193647 248573 252882 290260 288256 4723156 5018813 6869784 6660164 1223007 1265079 251382 223029 250238 250498 299514 296210 279761 282561 183733 185643 710449 674829 1528175 1499942 376158 373106 523076 531317 660547 638413 658822 661738 671025 680771 640227 708163 1955121 2059816 1226321 1019560 588813 574597 694732 690429 700202 712309 710215 714276 808030 811477 5244947 5385467 39.75 70.6 2
10:42:05 2024-01-24 741256 736686 171460 167894 290789 299605 333983 332719 194556 193376 247980 252460 290260 288116 4723156 5026104 6871798 6650031 1223959 1266881 251382 222958 250626 252770 299479 296210 278778 282162 183838 185029 693525 673653 1535396 1501681 376195 372512 523072 530379 660547 636502 656878 662340 671025 679980 640190 708667 1954971 2059812 1226321 1014394 587975 574597 693150 691844 700194 708202 709134 714276 806854 811405 5241203 5383777 39.75 70.6 2
10:42:06 2024-01-24 738018 730035 171303 167624 290431 299605 333983 330353 194556 193036 247944 252425 290357 288067 4717166 5013266 6857847 6664654 1226555 1266881 251382 222837 250238 252326 301303 296593 277763 279183 183978 188624 702756 671460 1545271 1502430 376112 372476 523072 531135 659613 636502 656878 662340 667214 676083 638345 707119 1954145 2059812 1228441 1016784 587975 573712 692171 690863 700194 709698 709134 712174 808913 811369 5239288 5377792 39.75 70.6 2
10:42:07 2024-01-24 740801 735492 171074 167372 289959 297667 333983 331444 194253 192901 247944 252073 290188 287360 4720531 5022532 6874715 6650031 1223007 1265079 250676 222631 249464 251632 299025 292045 279689 279573 182779 185063 708911 674829 1523121 1501719 375846 371954 521461 529706 659613 636502 656841 662340 667142 680198 638308 706113 1952336 2059812 1224201 1017316 587138 573712 692661 690863 700691 709698 709134 711632 808340 811405 5248694 5394832 39.75 70.6 2
10:42:08 2024-01-24 742298 736532 171065 167405 290648 297919 333983 331390 194422 193071 247980 252073 290188 287684 4729897 5035376 6885727 6669122 1226555 1264179 251028 222944 249500 251581 299234 296316 277975 279349 183325 188659 702719 673377 1526332 1504568 375314 371658 522332 530379 658680 634634 654905 660465 667142 676083 637334 707081 1949295 2059812 1224201 1016784 586720 572829 691978 689884 698670 707596 707481 711595 807195 811297 5246779 5393156 39.75 70.6 2
10:42:09 2024-01-24 739973 729967 171005 166705 289572 297919 333983 329586 194354 192697 247735 251828 290117 287315 4729897 5026104 6857847 6669425 1226480 1265079 250569 221710 249464 251758 300452 292045 277087 279748 183616 185892 699679 670982 1551923 1503138 375277 373552 522702 528873 658177 634562 654403 660465 669711 678768 635912 704998 1951333 2059812 1203223 1016784 586303 571948 691487 689395 697187 707063 709200 710044 807195 811686 5239288 5389310 39.75 70.6 2
10:42:10 2024-01-24 739609 734454 170733 171056 289554 297559 333947 330406 194220 192697 247561 251653 289674 286898 4727271 5026104 6856691 6650257 1227815 1265079 249865 221710 249043 251279 298501 291742 277051 279748 183325 185892 698140 671735 1542407 1505967 374975 373024 520819 525729 656209 630956 650981 658524 669711 678768 638308 706076 1951370 2059885 1235153 1013172 585469 571984 690018 688907 696693 707383 708191 710081 807195 811686 5237360 5389310 39.75 70.6 2
10:42:11 2024-01-24 737879 735492 170458 167113 288956 297919 333983 331013 194220 192732 247144 251653 290247 287351 4729897 5027433 6846910 6650257 1223921 1265079 249972 221674 249254 250978 299955 292276 277373 279784 183290 185372 693697 668781 1531384 1502072 374144 373024 520083 527298 655745 634740 651018 658488 668763 677808 635912 703960 1947908 2056444 1235153 1013893 585469 571141 690018 687895 696200 707383 707184 708964 805446 810540 5241105 5389310 39.75 70.6 2
10:42:12 2024-01-24 738018 729962 170729 171021 288391 297883 333947 330544 193917 192258 247144 251233 289674 286472 4736650 5029630 6846910 6650371 1226517 1261448 249972 221364 248658 250978 300028 291341 276381 279784 182744 185372 699679 669738 1549035 1500296 373579 372761 520083 528047 656245 634740 651941 658488 667817 677328 636621 700894 1947652 2056444 1203223 1015337 584637 567856 690018 687371 696200 707383 707184 709140 804234 811113 5239288 5389310 39.75 70.6 2
10:42:13 2024-01-24 738525 734454 169990 171225 288273 296369 332629 329408 193314 192258 246418 251058 285481 286441 4729897 5026175 6865668 6649993 1223883 1264179 249972 221364 248448 250430 297847 290447 277763 279784 182201 185892 707439 673380 1545415 1500296 373279 372498 520083 522729 654284 633841 651018 656591 667344 675751 635719 700857 1949556 2053528 1219960 1015337 583807 567856 689003 686921 695178 707383 707184 707384 802529 811113 5246779 5385467 39.75 70.6 2
10:42:14 2024-01-24 740056 735492 169982 170712 288676 297428 332936 330544 193348 191822 246418 250883 285677 286535 4733272 5029630 6856691 6659690 1225603 1263521 249972 221364 247926 250378 300131 291447 276452 279784 182744 185372 691986 671657 1551696 1503138 373579 371972 519348 525692 653786 632943 651400 656591 665894 676297 635719 700857 1950423 2053528 1217840 1016060 584637 567784 689529 685877 695215 703404 706178 709140 802493 810540 5239288 5393156 39.75 70.6 2
10:42:15 2024-01-24 737541 735497 170344 170751 289501 298027 332395 329355 193314 191822 246382 250500 285276 286235 4727271 5038996 6866083 6640456 1225904 1262588 249411 221364 247926 250414 297451 290177 276065 279587 182166 185372 699594 673583 1545064 1502072 372716 369880 519348 525729 652827 632943 651400 656591 665857 674864 634818 698761 1944885 2047224 1261306 1015337 582978 570342 688028 685355 696200 703404 705138 707086 802493 809359 5239288 5385467 39.75 70.6 2
10:42:16 2024-01-24 741503 735492 169948 170593 289149 297428 331623 329408 193180 191822 246347 249735 285365 285797 4727271 5038996 6875046 6659690 1223083 1262588 249236 221054 247682 250202 297667 290744 276100 279354 182166 185372 699594 673101 1526825 1499942 371891 369880 518981 525766 655121 632943 651400 656554 665387 674864 634818 700994 1942296 2047224 1213599 1016060 582978 569534 688028 683829 696200 703404 704599 707086 801286 808180 5239288 5393156 39.75 70.6 2
10:42:17 2024-01-24 741649 729962 169952 170712 287836 296484 330889 329052 193013 191787 245968 249700 285276 284924 4727271 5050519 6875046 6650257 1227853 1261619 249201 220401 247126 249464 297451 290739 276488 278961 181590 185372 691782 673583 1542556 1498166 371854 369880 518615 525692 654192 632943 651400 655590 664880 674827 634818 699847 1942124 2047224 1218105 1015337 582564 568728 688028 683829 696200 703404 704562 706044 800155 807003 5235548 5385467 39.75 70.6 2
10:42:18 2024-01-24 741843 735492 169804 170677 288518 295221 331354 329907 192713 191787 245624 249700 284876 285147 4729897 5069536 6893804 6650031 1219128 1259868 249622 220330 246365 249306 297739 288333 276488 277981 182166 185077 693697 675797 1534807 1493918 369763 369880 520083 522693 653729 633841 650060 655554 663905 674325 634331 697820 1942124 2047224 1214129 1016060 581288 567923 687541 682827 694650 703404 704599 705040 800155 802392 5235548 5394832 39.75 70.6 2
10:42:19 2024-01-24 742488 735030 169644 170522 288273 295093 330817 329907 192148 191787 245624 249700 284876 285022 4729897 5081630 6884425 6659690 1224149 1261693 249236 220365 246400 249429 297451 289072 276294 278177 181394 185372 702756 674549 1516516 1493918 369691 369844 519348 525319 653265 631153 651400 654628 663868 674827 632948 697820 1942124 2044321 1230911 1015337 580839 568325 687054 681826 693141 703404 704062 705040 800155 802428 5235548 5394832 39.75 70.6 2
10:42:20 2024-01-24 740750 735497 169413 170408 294022 294229 329889 329355 196437 192428 245417 249769 284876 284680 4733272 5084294 6912336 6669122 1207769 1262588 253644 219609 246400 249060 297667 288338 275413 277750 182039 184819 693697 674958 1596038 1502072 374144 368364 514135 524387 646605 631153 649549 650339 662931 676300 631048 697820 1944885 2028784 1224201 1010739 577826 567748 686046 677730 693105 703332 697885 704465 808913 802356 5244853 5394921 39.75 70.6 2
10:42:21 2024-01-24 743826 734536 169149 170642 288960 294807 331623 327883 192148 191787 244868 249735 283146 286710 4739262 5119143 6913518 6631502 1210338 1261693 249272 219609 248448 248188 297241 288550 274799 277786 181877 184689 699679 672050 1520747 1502072 371891 367588 520083 525131 647630 632943 651400 652221 665930 676300 627075 698851 1938157 2044321 1215720 1007184 577004 567856 682758 678764 696693 703138 697388 707086 805409 802570 5185456 5393156 39.75 70.6 2
10:42:22 2024-01-24 745947 734527 169800 167028 288956 293155 331623 328911 193961 191822 249329 249769 284109 284964 4739262 5144304 6884425 6650257 1216027 1263484 253609 219302 246365 248188 297545 288477 276488 275628 181877 184139 729281 668198 1517966 1512358 372716 367552 518615 519805 647324 632495 644732 649419 665857 672287 629192 700857 1945800 2056857 1226321 1000280 578649 567784 680824 679726 695178 699203 695865 707086 802493 800305 5154638 5389310 39.75 70.6 2
10:42:23 2024-01-24 732750 734309 169384 167492 293594 294193 331623 327883 192148 190582 245624 249284 283924 286235 4742644 5089067 6809395 6659690 1241063 1263521 248467 220330 245950 248471 297487 288043 275642 276475 181347 184268 702756 669059 1518095 1503138 370349 368660 520083 522126 651432 634740 645722 655001 667817 671378 631085 700857 1947652 2069116 1235695 1003166 577826 565444 678860 680690 692615 698675 700958 709140 798028 799703 5211072 5394935 39.75 70.6 2
10:42:24 2024-01-24 738147 738058 168877 167374 293760 292334 331928 326860 196332 191485 244833 249700 284145 283219 4739262 5030627 6837531 6669160 1226555 1262625 248467 219455 246330 248471 296657 289095 274343 276051 181590 183975 705833 664376 1562830 1498166 370612 368660 514026 522902 650458 627412 645758 653146 658092 668411 629229 694738 1938379 2041424 1233076 1013172 578649 566718 683551 680690 691969 700716 698862 700824 798028 801154 5248694 5394832 39.75 70.6 2
10:42:25 2024-01-24 740241 735628 168843 167253 293417 294229 329319 328678 196297 191171 249578 248524 284676 283895 4738300 5087465 6912561 6669425 1209499 1259693 249622 219267 245571 248820 297752 288175 274763 276051 181429 184303 701218 675313 1527230 1493646 373015 369251 514026 522126 646642 630401 649549 649382 658164 676300 632015 698563 1938379 2036559 1202757 1011013 575450 565444 682758 674750 689483 701245 698478 702392 804876 802570 5276910 5394832 39.75 70.6 2
10:42:26 2024-01-24 747025 735610 168575 170403 288553 293987 330889 326895 196367 191653 249366 249735 282350 285058 4742644 5119143 6903183 6640825 1205175 1259831 248258 218280 247126 246977 296901 288117 273122 276510 181015 183975 698140 671936 1516951 1501800 369655 365313 513990 522126 644072 632047 648590 647511 661996 672322 625624 696419 1942124 2039978 1237408 1004594 575861 568728 681790 675778 693141 702269 694499 703965 802493 799703 5199685 5398682 39.75 70.6 2
10:42:27 2024-01-24 746516 730368 169534 167020 293562 293745 329355 327883 196125 191653 246049 249735 283574 284533 4739262 5147043 6893804 6640825 1217123 1261693 249061 218550 246157 246977 296758 286240 275642 275435 180478 183718 693697 672898 1512545 1503138 369691 366706 518615 519841 644986 632245 643289 645574 664916 671342 627402 698798 1947652 2050618 1213599 995295 574548 567119 676940 674273 691969 698318 691775 707086 801323 793342 5158489 5385467 39.75 70.6 2
10:42:28 2024-01-24 736019 736375 168843 167024 293044 293297 329889 325384 192413 190547 249366 249492 282315 285040 4729897 5094909 6818774 6650257 1227231 1263286 246973 218585 246365 246699 296758 286678 274887 275435 180478 183137 701218 664376 1535334 1512358 369299 365313 514099 517862 645236 631117 639962 648428 662931 667286 625181 697323 1944885 2053528 1226321 998077 578237 567119 677899 678764 693141 694390 695865 704502 795698 793342 5141095 5393156 39.75 70.6 2
10:42:29 2024-01-24 737100 735812 168877 166795 293904 292370 329853 325945 195988 190651 249044 248904 283610 281464 4729897 5049573 6830814 6650031 1226555 1262588 247666 218585 245571 246907 293872 288189 273122 274365 181015 182847 704872 663425 1515156 1498879 369299 366964 513904 518265 646642 625546 643782 649879 658675 667322 625502 691674 1932508 2042872 1205118 1009540 577826 565949 681790 678764 688019 698318 697885 699590 793413 801436 5244947 5381352 39.75 70.6 2
10:42:30 2024-01-24 738142 730003 167814 166324 288156 294193 328326 327641 195988 190582 249257 250017 283177 283431 4731511 5085270 6903183 6664357 1214624 1259868 248119 218280 244403 247497 295400 286580 273158 275366 180443 183137 708526 673863 1513095 1489686 369389 367588 514633 521351 644745 625570 647615 647475 658056 671814 628304 694738 1926955 2032230 1175434 1008069 572068 558915 679859 670802 687045 699203 695902 699794 798989 799139 5269380 5394832 39.75 70.6 2
10:42:31 2024-01-24 748160 729967 172151 167024 287337 292405 329586 325910 195953 190582 248869 249700 281850 283188 4732508 5114554 6921940 6625926 1200847 1258939 248084 217532 246157 246699 293872 287522 273052 275789 180409 183102 705641 670016 1529511 1499544 369389 364182 513904 519034 642212 621979 644732 639988 660075 671133 623817 691146 1932545 2026442 1217760 1004594 573732 567119 680824 672772 690988 698184 689705 698234 799726 793450 5199685 5393156 39.75 70.6 2
10:42:32 2024-01-24 744467 729971 168279 166616 288156 293297 328822 328373 195953 191015 248832 251216 282315 284019 4724736 5141261 6903651 6650257 1217160 1258047 248119 218058 244850 246907 295852 284848 274343 274945 180375 183102 709295 671936 1516252 1503138 369353 365313 514099 518228 642212 629261 640891 639988 661960 667358 625624 698316 1944885 2047713 1211479 992468 572105 565444 673538 670802 689483 694354 689705 703965 793301 791002 5155750 5385467 39.75 70.6 2
10:42:33 2024-01-24 735460 734536 172136 166558 288138 291925 329818 324987 196367 189386 249329 248110 282390 284888 4732508 5083215 6800017 6649979 1236508 1261619 246107 218891 244368 245732 296686 286405 273052 274205 180375 182904 699679 668066 1523453 1507412 368879 364729 514026 517424 645901 629224 643015 649346 658164 666274 626512 695763 1941138 2061273 1209254 998133 575365 558806 673538 676698 689972 694354 697388 702355 792222 792675 5211072 5393156 39.75 70.6 2
10:42:34 2024-01-24 738128 735538 167709 166527 288147 290595 329818 326826 196122 190212 245559 248110 282012 282685 4736650 5034230 6838273 6659412 1222207 1259831 246452 217532 244368 246147 293944 287234 271958 273628 180409 182742 701218 664363 1523395 1493009 368032 365277 513177 518228 643799 624660 643473 647438 656741 665301 626512 690521 1932458 2038004 1204923 1010257 575365 558842 680034 674750 687008 694390 695828 697254 790760 797903 5239288 5393156 39.75 70.6 2
10:42:35 2024-01-24 740503 734500 172271 166558 287301 293305 327759 325840 195848 190380 245003 247354 282279 282685 4746029 5096328 6894259 6659412 1217514 1260589 246867 218023 248427 246111 293944 286696 272219 274170 179805 183067 708969 673863 1519056 1488920 368916 365313 513904 519364 644745 626434 643252 647475 659608 667358 627402 690521 1932841 2030754 1207088 1010334 572031 561148 678860 673404 684025 699305 695865 698781 794536 793306 5246779 5393156 39.75 70.6 2
10:42:36 2024-01-24 745474 734495 172115 166519 287301 292334 328822 326895 192196 191148 243761 248144 282359 284348 4746029 5104396 6912299 6659412 1208635 1259831 248432 217532 243992 246699 293979 286427 272183 274453 180055 183067 698140 673863 1524464 1493918 369389 365277 513177 516694 641757 623775 643015 643040 656778 667322 621906 690521 1937002 2020171 1211530 1004594 572031 565008 678380 673404 688019 698318 689567 697787 799726 793270 5216555 5402535 39.75 70.6 2
10:42:37 2024-01-24 744281 730327 172151 166558 287063 293021 327830 325840 192734 190380 243797 248110 282012 283303 4745177 5156311 6903651 6640547 1216972 1261485 247977 217497 244574 245732 293944 285352 273122 274205 179805 182777 699679 672050 1526717 1508117 371139 364182 514633 516656 640396 625497 639293 643040 659608 663359 621430 691637 1941837 2050618 1222080 996713 574548 563739 674650 672736 689483 690240 688655 698729 793108 793454 5140869 5393156 39.75 70.6 2
10:42:38 2024-01-24 735424 734237 167705 166024 288689 291516 328290 324987 195575 189913 243797 246600 282381 284824 4746029 5066297 6852189 6650069 1230107 1260725 246452 217497 248463 246491 293773 284821 273017 273039 180340 181910 683411 664376 1521873 1503138 368253 363891 510967 515193 642212 622893 639293 646219 654815 663324 623817 690521 1926991 2038004 1209254 1007459 574548 558806 677376 674713 681949 693268 691738 696758 791028 793342 5246779 5393156 39.75 70.6 2
10:42:39 2024-01-24 737177 735035 172115 166028 286101 292405 328587 324987 195848 189351 245212 251986 282648 282254 4739262 5069223 6875046 6650587 1220610 1260515 245602 217532 248778 245354 294835 285551 271803 274294 179203 183102 696602 670016 1525750 1493918 367210 364694 513177 516694 644528 625546 641359 646219 656741 667250 626512 689011 1932458 2029278 1202757 1007459 570949 560353 676671 672450 682986 694390 694803 697787 793108 793454 5248694 5398682 39.75 70.6 2
10:42:40 2024-01-24 751726 734486 171924 166033 287037 292279 327795 325577 192062 190547 243761 248110 281385 283635 4746029 5100589 6922436 6659412 1205175 1259831 247630 216149 248778 245354 292879 285797 271129 272827 179771 182326 696602 671084 1541273 1498166 369115 364449 510967 513679 638477 623775 642101 641859 658209 667322 618253 689502 1932458 2032230 1209254 1001703 570949 562907 674955 671021 688019 694390 688586 697787 797757 792893 5186558 5393156 39.75 70.6 2
10:42:41 2024-01-24 744319 729962 167679 165462 287833 290560 326806 325349 192196 190380 243761 247904 281126 282254 4746029 5150566 6904112 6640419 1214662 1261448 247752 216822 243992 244942 293084 285748 272720 272586 179771 182199 707406 670016 1516888 1501681 369299 362512 513904 516290 638514 626434 637895 641405 658209 663324 619128 691600 1939068 2047677 1219960 995295 572068 562113 674974 672927 688019 688194 688586 698284 793108 791214 5140945 5394921 39.75 70.6 2
10:42:42 2024-01-24 733269 730327 171995 166024 287113 290701 327830 324987 192734 189386 243761 248656 282138 284549 4746029 5077627 6846910 6669122 1231870 1261448 246325 217159 248041 245904 293404 284244 272635 272170 179771 181910 683411 664376 1516999 1501793 367992 363056 510967 515193 642212 621975 636465 645501 652895 661389 622383 689502 1934362 2039978 1209254 1007459 573732 560750 677339 672700 682749 692257 691174 695199 788566 793270 5246779 5393156 39.75 70.6 2
10:42:43 2024-01-24 741289 729998 171924 166411 286624 291445 325822 325349 192196 189879 243761 246566 281927 283836 4748627 5091109 6903651 6645241 1214624 1261448 245791 216822 245085 245319 292843 285325 271283 272848 179926 181910 698140 672898 1521873 1484440 368775 364182 510967 513715 642212 621975 641644 642012 652895 666274 620113 688521 1932841 2016701 1209254 1004594 570136 558915 674991 667593 682986 693793 687607 693645 797867 792893 5212828 5394921 39.75 70.6 2
10:42:44 2024-01-24 744616 730332 171648 165758 285548 291516 325822 324987 192196 189386 243725 247354 281023 282822 4746029 5124457 6899183 6640825 1211188 1261448 246072 216787 248742 243813 294122 286154 270834 273074 180331 182199 698031 671455 1514547 1506753 367992 363629 513540 513715 639906 625546 642101 641556 659141 667250 620076 691600 1935626 2041153 1235695 992468 568514 558734 669692 667593 683989 691211 687570 699926 795698 784364 5180847 5393194 39.75 70.6 2
10:42:45 2024-01-24 751792 730327 171733 165457 286141 290118 328786 324001 192599 189282 243797 246634 280535 283890 4746029 5097428 6809395 6640825 1235142 1261448 244526 217124 245085 243813 295414 285343 271248 272205 180597 181588 696602 664774 1548813 1510213 365581 363789 513177 515193 640396 625546 638386 644866 658675 662355 621980 690619 1933227 2056444 1220203 997423 570542 557977 669692 671497 681985 691203 691211 698781 787743 790025 5214795 5393156 39.75 70.6 2
10:42:46 2024-01-24 734866 729706 171617 165873 285503 290061 328326 324987 192196 189151 243761 251774 280529 284384 4755407 5036144 6840300 6689235 1222397 1257794 244421 216787 243707 243883 292511 284107 272243 272933 179169 181301 704086 666199 1545097 1493918 366135 364267 510245 513643 641303 621975 640277 644866 652895 665337 623780 688521 1926367 2023037 1189763 1003880 567705 557977 672583 667832 680778 694282 689705 694175 791028 792333 5258099 5394916 39.75 70.6 2
10:42:47 2024-01-24 746609 734454 171457 165727 285276 292150 326771 324987 191795 189317 242796 247766 280373 283310 4752016 5111715 6933307 6649993 1200903 1261485 245966 217864 245085 244359 290736 284339 272279 272516 179169 181791 705844 668104 1557547 1500575 368253 362908 508015 515193 634698 620108 639330 637384 655080 663359 618182 685966 1932878 2032230 1183915 998133 568514 558770 672583 667969 684062 692257 684570 693682 791028 790396 5182855 5404198 39.75 70.6 2
10:42:48 2024-01-24 746595 730332 171928 164953 286862 290540 325893 324987 192196 189913 242931 247354 280068 284586 4748627 5149356 6876712 6645317 1217160 1261448 246518 215929 248391 243813 292476 283192 273435 270548 179237 180452 711988 664376 1526237 1513470 367210 362908 510711 512245 634734 623334 632682 641184 656778 658344 616401 690521 1935626 2049071 1205118 992468 571183 559560 669218 672450 684025 688230 689567 696795 786519 784364 5210012 5398282 39.75 70.6 2
10:42:49 2024-01-24 735982 734500 171582 165188 285508 295134 329125 324494 192062 189019 243345 251563 280504 283836 4746029 5036811 6838704 6669425 1222979 1261411 244456 216149 243382 243779 290524 284023 270711 271270 179169 180728 706820 662410 1524920 1495097 365065 363677 505049 513735 639817 617849 636502 643040 649186 662127 620113 682491 1922349 2025908 1200591 1006025 567705 556401 673060 668102 681509 691734 689143 691641 788860 791178 5267227 5402535 39.75 70.6 2
10:42:50 2024-01-24 743165 734454 171302 165307 284756 295551 325822 324433 191661 189282 242248 247766 280068 283034 4753956 5111766 6919840 6654931 1204384 1259619 245175 216045 245085 243382 291347 283210 269257 271959 180597 181301 693525 668781 1516276 1498166 366951 360866 507978 515703 634878 621535 639367 638359 654851 663359 617305 688031 1931506 2035114 1207088 995295 566898 558768 669218 665127 684025 690240 686556 694742 791101 784256 5182855 5404198 39.75 70.6 2
10:42:51 2024-01-24 746791 730332 171604 164659 285548 288906 325296 324987 191058 189386 242212 246600 279642 284384 4746029 5149356 6886144 6645814 1217160 1261448 246311 216045 243707 243065 291587 282725 270561 272266 179418 180693 710449 665329 1520340 1510382 367694 360866 510245 510689 634878 621975 631713 638395 654851 658272 612668 688521 1926955 2045772 1183915 991726 570949 559560 667799 671021 683506 688194 688096 695199 784297 783704 5177455 5393156 39.75 70.6 2
10:42:52 2024-01-24 738239 730098 171613 164927 285624 290821 325857 324530 191928 188722 242967 247922 280494 281691 4748627 5055569 6854983 6683208 1221890 1259619 244250 216045 243707 243404 291871 283157 269703 272650 180597 180373 699679 660584 1544833 1497411 364773 362908 505013 510725 638002 612965 632719 641675 650453 658344 617780 681412 1922566 2025908 1173314 1006025 569324 556364 673060 669596 679813 688230 689567 690675 784297 784364 5241203 5393156 39.75 70.6 2
10:42:53 2024-01-24 742993 735872 167939 165192 284171 295515 324841 324987 191024 190005 242006 251527 280068 282126 4743709 5111841 6933307 6640494 1200842 1259619 245175 215641 243598 243065 289986 285343 270748 270583 180597 180487 702719 667150 1581614 1492777 367137 360866 505013 513735 633942 618053 636465 634580 649150 660960 615557 684979 1929107 2023537 1181795 998133 566429 560353 671154 665127 681985 690240 684068 691605 788725 784328 5196626 5380764 39.75 70.6 2
10:42:54 2024-01-24 735944 730296 171668 164400 285548 289018 325296 324987 191058 189317 242006 251563 279495 282998 4752016 5141058 6876712 6659690 1214328 1261448 245553 215976 243526 243030 291587 281676 269737 269501 180597 180762 710449 664376 1547253 1511285 366398 360578 509488 510652 634878 621625 632802 638322 652931 657309 616430 688521 1935737 2045772 1209254 991021 569324 557977 667290 669596 681985 689254 686630 694705 783080 782014 5210050 5393156 39.75 70.6 2
10:42:55 2024-01-24 736097 734532 171422 164927 284743 288906 325857 323055 191661 188688 243003 247229 280299 282998 4748627 5046190 6841485 6669122 1216859 1263280 243739 216045 243490 243030 290701 282725 270222 270961 180597 180624 701156 663827 1535981 1493158 364221 363239 505049 513008 638026 616505 638113 642129 649078 659498 619638 682454 1926371 2023037 1194094 1003166 566092 556676 669218 665127 677890 689234 688586 692273 788301 784436 5269380 5398405 39.75 70.6 2
10:42:56 2024-01-24 745139 730891 167934 164646 283737 295306 325261 322696 191493 188688 242177 248511 278369 282598 4750512 5126459 6876712 6611992 1206778 1259656 244456 215825 243598 242081 290595 282298 269986 271152 180089 180624 686120 669059 1519979 1493046 364832 360106 505121 513735 633044 619707 636343 636448 649186 661425 616430 686491 1929107 2026442 1204923 992431 564486 556401 665802 664184 681504 689254 682555 691641 788761 784338 5180847 5390986 39.75 70.6 2
10:42:57 2024-01-24 738408 730327 167934 164663 284094 288906 325822 321065 191661 188061 242589 247229 278605 281464 4748627 5096216 6810685 6659690 1231618 1259619 244899 216010 243490 242146 291454 281005 268882 269724 178075 180521 697756 662410 1536628 1499656 362790 360758 510245 511846 636638 620181 630820 642129 649114 658308 617817 688031 1925091 2045772 1170272 994587 566898 553048 666170 664657 677890 685268 688586 691641 786319 784292 5220477 5385467 39.75 70.6 2
10:42:58 2024-01-24 733922 734811 167704 164932 282125 290540 325524 321743 191493 188061 242212 247056 278828 282998 4748627 5035376 6830397 6664357 1216859 1259656 242887 216010 242697 242687 290224 281398 269986 270583 179824 180556 691782 666199 1528065 1493918 362826 360384 506851 512245 636153 612929 633652 639660 650453 658344 616473 680410 1919834 2019292 1196260 1001740 565288 553048 667799 662673 676416 689254 686593 687547 784297 784328 5267505 5398682 39.75 70.6 2
10:42:59 2024-01-24 745176 730454 167970 164084 282908 290395 324969 322099 190856 188391 241461 251527 278335 282729 4755407 5118828 6923874 6673782 1203450 1260589 245210 214488 242733 242926 288904 281398 270366 269724 179583 180408 693525 669537 1523343 1493918 365913 360866 506169 511846 632148 615915 632234 633859 648615 658344 613706 681345 1923632 2013843 1230562 997423 565288 558768 669692 661470 678851 685376 680255 688525 786592 784338 5182855 5404198 39.75 70.6 2
10:43:00 2024-01-24 745806 734004 167974 163594 284641 288653 324969 322696 189860 188688 240676 247229 278335 284114 4752016 5158735 6900252 6669122 1219604 1259693 244421 216346 243490 242146 290083 282929 269986 268647 178638 179430 701602 662476 1518429 1508073 362826 359707 507833 508778 633044 619232 631004 637420 648957 655389 616430 685479 1926367 2044777 1173314 989577 567301 553048 664318 667629 678851 684267 685580 690624 780797 781713 5211072 5394832 39.85 70.6 2
10:43:01 2024-01-24 736019 730364 167943 163913 283768 289140 324969 322040 190688 188096 241461 246883 278369 281004 4752016 5039286 6835517 6669122 1222510 1257831 242991 214777 242356 242180 290048 281363 269002 269759 179583 180292 683089 664263 1518765 1488772 360749 360866 507298 512062 634734 612929 632719 637871 647370 658344 612933 680410 1919834 2016787 1189763 998823 562885 549865 665875 662303 674396 689254 684570 689506 784261 784292 5269380 5404198 39.75 70.6 2
10:43:02 2024-01-24 744043 729926 167708 164404 282046 288906 326540 323019 190891 188130 241425 247229 277912 282561 4757993 5126113 6912486 6669311 1198296 1256938 244456 214673 242527 242180 288763 281363 269986 269689 179457 179882 702719 667240 1513431 1493918 363925 358625 506491 510433 629434 612929 632719 634308 648164 658344 611033 680447 1923632 2016825 1200591 994587 562848 556328 664862 661834 680815 685376 679992 687547 787186 779846 5163136 5388795 39.75 70.6 2
10:43:03 2024-01-24 737153 733388 167826 163913 282081 289018 324681 320023 191024 187506 241255 246503 277581 282798 4751212 5089757 6807698 6659920 1224149 1259693 242717 214708 243202 240698 290278 282856 269986 268869 179457 179998 705258 660584 1534560 1506342 360677 359454 505085 509785 633978 618322 632352 636484 649042 657044 616430 684505 1923632 2044321 1189763 992468 565288 549829 662906 663646 677620 681312 685580 689572 779692 782677 5227664 5389310 39.75 70.6 2
10:43:04 2024-01-24 733844 729971 167470 164808 282003 288906 324969 320769 191024 187506 241461 245779 278335 281728 4748627 5042542 6820117 6669465 1220761 1257868 242211 214777 241738 241774 289642 282856 269191 269689 178882 180157 696329 668198 1522631 1482335 360677 360866 504621 511953 634734 615915 632719 636448 646710 662069 612933 678411 1917107 2013843 1210521 998823 561143 549829 665875 660428 673418 685376 679955 686495 786556 783152 5275036 5400345 39.75 70.6 2
10:43:05 2024-01-24 743382 730323 167470 164404 282011 288906 324969 320745 190423 188061 240712 246467 277104 283946 4761388 5130076 6902518 6655210 1199233 1257868 242956 214340 243490 243490 288763 283731 269191 268869 179079 179838 690447 667917 1524510 1493918 362826 358625 504266 511596 631144 616505 632682 634758 649042 658344 613742 682491 1924999 2025908 1200591 989577 562412 553866 662436 660428 678851 685304 678475 689083 786592 775423 5170536 5387233 39.75 70.6 2
10:43:06 2024-01-24 734012 733903 167826 163844 282081 289014 324969 320059 191126 186952 241800 245331 278012 282998 4755407 5082548 6798648 6655210 1234732 1261485 241804 214777 241979 240732 291184 281985 269950 268869 179457 179589 693525 662410 1549614 1507412 360605 358625 505085 508419 634570 617376 631004 636035 647180 655389 612897 682454 1923632 2042872 1183266 993880 564486 549793 662436 663243 674909 683451 682555 687547 779140 781572 5229883 5385467 39.75 70.6 2
10:43:07 2024-01-24 733269 736414 166971 164668 280881 288906 324969 320059 190723 187506 241461 245744 277947 281927 4757993 5049870 6835950 6659920 1220369 1260552 242548 214708 241604 240732 288623 282929 268292 268869 179079 179555 698031 662410 1538423 1497102 360677 359707 503309 504738 634150 612870 631004 634580 645761 655389 615557 677292 1917107 2018132 1194094 1001740 565288 549829 667326 663243 672931 685304 682555 685483 779696 783230 5273261 5398682 39.75 70.6 2
10:43:08 2024-01-24 742617 730449 167470 163869 281656 288906 324969 320709 189894 187595 240676 247229 277490 281294 4749793 5141284 6892682 6640974 1203375 1257868 242956 214673 243111 240663 290467 282601 268328 268869 178576 179589 699594 667150 1507202 1495046 360713 357475 504022 509931 629252 616505 632802 632962 649533 658308 609630 680450 1923858 2020171 1173314 990280 561597 553048 662436 659457 678851 685304 679287 688525 786036 775351 5160613 5385467 39.75 70.6 2
10:43:09 2024-01-24 734049 733379 167570 163612 282108 288910 324681 319574 191058 186754 241175 245744 277264 282598 4741860 5098697 6801252 6650447 1231076 1260278 241433 214673 241193 242387 290947 281750 270065 270543 179331 179486 691986 662410 1532912 1508856 361873 358265 504977 507593 632834 618030 630034 634544 649533 653405 614649 682380 1922566 2041424 1183266 991689 562848 551563 660525 662303 673847 679256 682481 690451 778001 779810 5227941 5383777 39.75 70.6 2
10:43:10 2024-01-24 733080 730071 166396 163904 280846 288630 324969 319988 190688 186884 240391 245296 277877 279603 4752016 5047602 6831885 6650492 1221649 1259346 242176 214340 241023 240663 290431 282820 268029 270734 178953 179486 693344 662410 1513335 1492421 361873 358553 502917 504702 633044 612541 631004 636562 645232 655354 614612 677218 1914642 2012379 1189763 998133 561597 551563 664318 660428 672574 684750 680474 685409 781542 783230 5267608 5394916 39.75 70.6 2
10:43:11 2024-01-24 745258 733903 166936 163844 280654 288964 324897 320544 189756 187437 240268 246432 277108 281258 4746029 5122800 6892644 6641005 1198296 1261212 242176 215431 242697 242387 288797 282384 268855 270734 178576 179361 699594 666199 1514317 1493784 360641 356400 503309 508383 627475 613445 631902 630916 647662 656313 608962 679222 1919834 2019564 1196260 991689 561197 553012 662906 658451 676931 684267 679287 686458 781938 775279 5173449 5391468 39.75 70.6 2
10:43:12 2024-01-24 736298 733384 166967 163316 281621 288003 324969 318761 189791 186884 240436 245709 277034 282126 4748627 5104665 6801252 6641005 1225714 1263280 240728 214340 241568 242047 290744 281514 268604 269937 178389 179203 691986 659640 1538499 1505183 361103 357726 506169 504702 631254 617080 630378 635659 647662 652451 614177 680410 1923660 2044321 1181100 991021 562848 549491 660525 661365 672859 681631 682481 690214 777414 775387 5231679 5383777 39.75 70.6 2
10:43:13 2024-01-24 733080 729706 166633 164329 280227 288666 324969 319091 190389 186720 240641 245416 277877 279640 4755407 5042542 6826624 6655210 1219897 1259805 241804 214673 240445 240663 290431 281949 268292 270734 178541 179486 693155 666199 1515297 1488201 362131 358553 503273 507629 633044 613011 632347 635659 643831 654432 614612 677255 1915746 2012379 1185432 997423 559999 550392 663376 659420 671584 684267 680474 684436 781351 782088 5282582 5398682 39.75 70.6 2
10:43:14 2024-01-24 743664 733899 166396 163805 280227 288427 323911 320023 189458 186918 239859 245296 276614 282362 4757993 5135398 6902518 6641005 1198296 1259361 242176 215431 241604 240629 288797 282620 268292 270468 178576 178954 698031 665249 1532229 1492356 363664 356365 501851 504738 622114 612353 631933 628761 645724 654432 608962 677255 1919834 2016701 1194094 992468 561197 553012 662436 657949 674909 682752 676321 685446 780798 775279 5184550 5398682 39.75 70.6 2
10:43:15 2024-01-24 736298 733899 166932 163281 281201 287746 324969 319020 189756 186918 239895 245674 276807 281691 4752016 5108308 6801252 6635971 1223921 1259361 240693 214008 241193 241537 290472 281081 268292 269649 178576 178817 690856 659169 1529304 1503138 360807 357081 505452 504666 629434 615915 627060 634308 646674 653004 611033 678374 1918968 2043984 1185432 988808 561597 550002 659787 661365 673051 680189 681224 686495 774876 775315 5218522 5389310 39.85 70.6 2
10:43:16 2024-01-24 732714 729706 166633 163547 282452 287176 324933 318057 189791 186591 240268 244201 277586 279567 4755407 5036144 6820852 6641005 1219902 1257532 242891 214043 240445 242047 288797 281081 266612 270734 178541 179100 693344 664301 1516749 1484698 361103 358158 502917 504702 631254 611930 630371 636290 640137 654396 613272 676700 1910562 2008918 1190541 996004 559600 549613 662592 656518 669683 682236 680739 682385 779435 779810 5265617 5389310 39.75 70.6 2
10:43:17 2024-01-24 744198 733913 166366 163320 280192 288427 322965 320023 189458 186884 239859 244713 278253 282126 4761388 5137373 6930277 6650295 1198296 1259361 243571 215128 241228 242217 288797 281949 267468 269937 179067 179134 687370 665329 1511986 1491800 361873 355995 501851 504702 622150 614173 629738 632041 646674 654432 603920 678739 1919834 2019292 1194094 988808 559999 549757 660057 656017 674873 681241 676802 685446 780798 772990 5166834 5393156 39.75 70.6 2
10:43:18 2024-01-24 733789 733908 166919 163163 281078 288640 324933 318021 189791 186299 240472 244748 277034 282561 4757993 5105514 6803849 6640503 1226593 1259361 243102 215431 240480 241537 288833 279464 268068 269106 178059 179100 690447 659169 1524114 1503138 360079 358229 504700 507437 629398 614608 626763 632668 646710 653004 610997 680711 1917107 2038459 1187597 988808 561597 549613 658657 660428 672574 676363 680255 686458 772884 775279 5227941 5393156 39.75 70.6 2
10:43:19 2024-01-24 731755 734939 166361 163581 280084 287396 324668 318797 189791 186884 240268 244748 277069 279338 4755407 5053316 6831885 6649882 1223386 1258427 243444 215773 240409 242047 288797 281985 266647 269142 178576 178852 693344 660584 1524645 1491800 360079 357763 501227 504666 630771 611029 629139 634198 639907 653441 612765 676182 1910562 2010344 1176769 996713 559202 549613 662436 656249 669683 681277 680255 682385 780797 779578 5263718 5402535 39.75 70.6 2
10:43:20 2024-01-24 742616 734004 166353 163277 280210 288103 322929 319091 189458 186884 239188 244919 276195 282437 4757993 5135940 6873712 6621587 1208635 1259361 243896 215072 240480 240993 288915 281117 266647 269937 178415 179526 693344 668104 1499440 1488735 361103 357869 503985 504738 627461 614173 629139 630916 647438 652487 607372 679222 1919834 2025908 1206547 983158 558406 549369 656686 654780 671621 676363 673298 686458 779660 777189 5140907 5394832 39.75 70.6 2
10:43:21 2024-01-24 732039 734000 166932 162760 280650 286629 322965 319056 189195 186591 239117 243178 277069 279603 4757993 5080079 6801365 6659261 1230422 1259361 243932 215698 238851 242047 288797 279392 268328 268279 178541 178288 690447 662476 1507202 1493918 361103 358049 501632 505420 629325 609195 622595 630170 641079 652967 609163 671216 1910562 2013843 1217160 998786 562412 550002 663847 660392 669997 680189 679287 680678 772884 775351 5248694 5389310 39.75 70.6 2
10:43:22 2024-01-24 745179 733899 166396 162794 280302 287104 322929 320508 188567 187472 238412 245674 276842 279066 4757993 5119256 6906648 6650690 1200772 1259361 243191 214683 239965 242047 288594 279500 267468 269178 178541 180062 688909 666279 1549976 1491800 361616 355294 501227 507437 625647 612363 627282 629243 645860 655668 607141 678219 1917107 2019564 1194094 985996 558009 550392 656723 652637 673051 681150 673298 684436 781905 774127 5169393 5389310 39.75 70.6 2
10:43:23 2024-01-24 732559 730035 166659 162608 281078 286665 322929 318092 189756 185715 239895 243178 277034 281221 4755407 5093084 6789323 6631124 1231044 1259361 242383 216038 240133 240886 289045 279392 267540 268315 178255 178322 688909 662476 1508105 1493918 359569 356436 504736 506570 630066 614173 624472 632962 643831 649078 614660 679222 1917107 2035114 1173730 988808 559999 547285 656759 657520 669209 676291 680255 683913 776864 775315 5237360 5385467 39.75 70.6 2
10:43:24 2024-01-24 732567 730318 165898 163277 279445 288224 322929 317132 189756 185715 239895 243791 276807 279298 4753196 5053698 6864038 6649882 1218372 1253883 243102 215886 239593 241635 288797 279211 267504 269937 177844 179417 690447 668198 1554351 1482831 361103 358049 501851 508842 630140 610541 627208 627394 641298 652823 609146 671216 1917107 1999705 1235695 992468 559999 549793 662436 656054 671584 679220 670805 681163 779660 775279 5192899 5398921 39.75 70.6 2
10:43:25 2024-01-24 742957 733908 166396 162790 281130 285316 322702 320023 188601 186884 238746 244954 276614 279603 4755407 5160395 6864373 6649882 1214398 1257632 242817 214683 240169 240886 289338 279428 268155 267491 178576 178288 705833 662476 1516418 1505967 361103 355045 501887 504567 626535 612363 623503 628761 640173 650343 609824 677255 1919561 2032230 1200591 985996 561997 550902 656759 660428 673529 676363 677283 685173 770595 774127 5211072 5389310 39.75 70.6 2
10:43:26 2024-01-24 735415 730323 166664 163006 280227 286088 323947 318797 189492 186591 239488 244758 276705 279531 4751212 5072183 6826624 6659261 1220534 1255392 243102 215359 239593 240886 288486 281154 265865 268913 178290 178288 698031 660584 1525096 1488112 359733 356400 501496 504558 631000 609516 626282 631135 640029 650585 612432 673234 1909204 2006071 1174603 995295 557612 547285 659590 654965 667753 679256 677357 679377 777451 775315 5269382 5387233 39.75 70.6 2
10:43:27 2024-01-24 740953 732865 165902 163024 281660 287194 321951 319020 189029 186557 239152 244166 275242 281294 4752016 5133752 6883629 6631124 1201370 1254338 241317 215021 240373 239900 288247 279428 265865 268917 177720 178322 696469 666283 1527237 1493158 360079 355045 502953 504630 627061 612870 626763 627569 643831 653004 608334 677255 1917107 2019712 1191929 983195 556820 549613 656924 654036 671584 676363 671317 682458 779110 773034 5140907 5385467 39.75 70.6 2
10:43:28 2024-01-24 732039 733638 166245 162465 280227 286311 322440 317167 189195 185749 239152 243008 278289 279603 4757993 5082473 6798648 6640503 1231320 1257905 244317 215395 239354 240681 289005 279247 267093 267491 178028 178288 690447 663900 1496780 1496346 359059 356924 503309 505999 627992 612723 622559 630916 640101 649295 612432 678702 1912990 2030483 1159444 988808 559999 546825 655759 656054 667753 674280 679287 682385 774013 773570 5229883 5385467 39.75 70.6 2
10:43:29 2024-01-24 733596 729962 165867 162798 278527 287584 322440 317132 189195 185749 239152 243382 276614 279495 4757993 5053921 6845275 6640645 1218660 1254338 240561 217799 239186 240886 288332 279283 265830 269142 177720 178728 696329 666199 1517597 1490232 360079 358613 498986 505640 628436 609992 626282 631099 639091 649331 610619 673676 1910562 2008106 1172438 996713 557612 547285 658657 654555 667753 678267 678321 679377 775181 775315 5261563 5394921 39.75 70.6 2
10:43:30 2024-01-24 744133 733903 165867 162798 279340 287823 321951 318092 188863 186299 238782 244713 275324 279603 4761388 5141133 6902518 6640503 1192599 1254338 240831 214223 240338 240104 287805 279356 265830 268315 177400 178288 687370 666283 1542235 1491037 360079 355775 501851 507437 625684 613660 626171 625515 643831 653004 608098 678130 1917107 2016701 1191929 983195 556820 548836 654796 653764 671584 676363 671317 681901 779692 771906 5166834 5385467 39.75 70.6 2
10:43:31 2024-01-24 733080 733638 165858 162495 279367 285904 322440 317132 189195 189768 239188 243008 275505 280700 4748627 5085270 6789323 6635767 1229530 1254338 244175 214647 239389 240104 288725 279051 266576 267491 177844 177900 699594 660584 1527152 1495282 358805 355010 503309 504567 627069 613224 624836 630616 643883 647360 609163 675074 1908884 2017274 1187597 988838 559600 545631 656723 654817 665286 672349 675804 678379 772302 774967 5239288 5389310 39.75 70.6 2
10:43:32 2024-01-24 736916 733899 165863 162500 279463 287782 321949 317167 189195 185715 238782 242635 275427 278637 4754601 5065261 6854600 6649882 1215535 1254338 239657 217457 237622 240681 287769 279247 266541 268953 176868 178322 689981 666199 1542755 1488205 359022 355294 500873 505999 625706 607440 627066 629243 639813 653004 607372 671684 1909204 1999662 1174603 994587 555240 546439 658657 652646 664780 676363 672307 679189 777451 774151 5222253 5384937 39.75 70.6 2
10:43:33 2024-01-24 753446 732879 165708 162461 278483 286262 319685 317097 188567 185749 237675 243417 275630 279640 4751212 5137373 6901945 6631124 1198141 1254338 240561 214223 240039 239732 287567 279320 265688 268315 177435 178254 695883 665806 1503803 1491037 360079 355848 501851 505999 624829 609231 630253 625479 640065 649065 606806 675222 1917107 2015271 1189763 983195 556029 548836 654634 653109 671350 676327 669344 681380 778589 770781 5180569 5393156 39.75 70.6 2
10:43:34 2024-01-24 732807 732865 165858 162098 279410 285561 320976 319336 189195 189901 239117 242635 275427 279603 4757993 5095188 6798648 6640503 1227744 1257905 244210 217799 238693 239806 288689 278390 266318 267125 177880 177726 698031 662197 1516517 1493158 358006 356857 501851 503487 625669 611029 621435 629097 639091 647288 607039 675222 1912106 2030790 1178156 986698 558406 545209 655098 653632 665793 672313 676321 680378 771757 774674 5237360 5389310 39.75 70.6 2
10:43:35 2024-01-24 732969 730296 165331 162794 278457 286665 321987 316840 189160 189768 239152 243008 275427 278673 4757993 5053921 6845275 6640974 1217274 1254338 244346 214223 237622 240068 287567 278818 264873 268207 177435 178007 696329 664376 1508764 1488112 358768 357362 500044 505999 625706 603987 625169 628172 639938 649331 608429 670265 1910972 2001809 1154231 996004 555240 545631 658657 652184 663841 676363 671317 678706 777451 773026 5225988 5393156 39.75 70.6 2
10:43:36 2024-01-24 738147 733214 165712 162244 278488 286665 320941 317167 188305 185749 237710 243417 275427 281294 4760564 5137373 6902221 6631389 1198179 1254338 240595 214223 239470 239308 287252 279283 265280 267384 177311 177726 704265 666283 1528390 1487646 359824 355848 501032 505640 623693 609231 623551 627305 640065 649331 605518 673271 1916234 2013843 1162712 982497 555240 548059 654169 651260 669683 675302 670942 679377 777451 766337 5173449 5394832 39.75 70.6 2
10:43:37 2024-01-24 732555 732355 165708 162089 278562 285387 320976 317652 188636 186881 238746 242263 275393 279567 4749793 5074326 6793808 6626782 1231191 1254338 239858 217799 237385 239679 288341 279305 266132 266937 177329 177726 687370 662951 1511903 1496346 359059 355972 500996 502674 625706 608341 621290 627268 638058 643549 606303 669923 1910972 2013843 1162712 994587 559202 546439 658657 655554 662868 673296 672344 676187 769979 772446 5222419 5389310 39.75 70.6 2
10:43:38 2024-01-24 753981 733480 165712 161756 278518 285316 319745 318092 187976 186299 237604 243212 275427 277551 4751212 5101422 6882577 6640645 1205965 1254066 240428 214073 237551 240184 286866 277998 266278 266937 177293 177726 685832 669059 1523369 1481777 358805 355188 498769 505999 626572 607158 623551 624901 636488 649259 605444 669923 1910562 1995455 1196260 992468 556029 548447 658657 650302 663841 675302 669988 676187 777036 773580 5201666 5387369 39.75 70.6 2
10:43:39 2024-01-24 740259 733123 165867 161761 278523 285352 319003 317132 188141 185715 237604 243212 275255 278637 4752016 5142989 6868060 6621783 1201184 1254066 240393 213623 237622 239476 288427 277572 266314 267384 176726 178186 691782 668198 1519373 1493643 359824 355848 501778 505925 623536 609268 623503 623794 642024 645433 602769 672242 1916834 2024471 1173314 981799 558406 550122 654796 654500 669209 670354 669512 680404 770632 766409 5145233 5385191 39.75 70.6 2
10:43:40 2024-01-24 738151 730291 165867 162238 279836 284445 320941 316840 188601 185715 237710 243417 275393 276665 4748627 5064948 6820117 6650371 1221346 1257905 240025 214223 238324 240016 285423 278446 265723 266118 177898 177624 693525 659640 1528588 1490777 358550 356604 498387 504493 626572 603915 623317 627394 637803 649259 608962 669243 1907848 2002511 1165941 993880 553665 544020 656759 651260 661896 676291 670805 676742 775218 774674 5235420 5394832 39.75 70.6 2
10:43:41 2024-01-24 739734 733485 165438 162495 278065 286226 320455 317132 188271 185715 237675 243417 275393 279676 4767358 5139335 6902221 6621746 1201631 1257012 240393 214073 239099 239273 286974 278678 264909 267908 177329 177905 691782 667240 1501488 1487530 359807 355848 501387 505567 623876 609195 622632 625121 640065 649186 604551 673197 1917107 2018927 1187597 980368 553665 547285 652779 651260 667789 673806 669988 679896 777451 766409 5162009 5385467 39.75 70.6 2
10:43:42 2024-01-24 731110 732865 165708 162206 279153 285116 320490 316840 188271 189936 237675 241185 275358 279066 4755407 5083705 6793808 6650092 1231618 1259905 244210 217457 236817 239679 287611 276935 265688 266278 177329 177501 687370 662476 1506956 1491837 359059 355722 500289 501427 626980 607158 619453 621695 636221 646601 606640 668933 1909204 2012489 1183266 993880 558406 545631 658831 654130 658137 672313 671317 675190 770524 774674 5224348 5389310 39.75 70.6 2
10:43:43 2024-01-24 753981 733903 165327 161752 278793 284481 319003 318092 187387 185749 236905 242670 277862 276931 4757993 5109556 6863926 6649919 1211188 1254338 242141 213923 236817 239679 286333 277361 264415 266527 176726 178028 694907 669059 1498403 1481777 357463 356604 498387 505567 626091 605440 622632 623500 635772 649423 604484 667983 1909204 1993770 1189763 991021 556029 547285 656796 651260 663841 674280 668048 674674 775181 770781 5190266 5393156 39.75 70.6 2
10:43:44 2024-01-24 742394 732599 165823 161650 279106 285169 319003 317132 187811 185749 237604 243008 280549 278405 4755407 5163288 6868060 6626395 1208163 1254338 240393 213623 237551 239405 286333 276051 265785 265710 177010 177624 687370 667719 1510451 1498166 359824 355091 499804 499866 621764 608451 617988 623794 640391 641672 604729 672132 1910562 2026442 1183266 983195 558009 544788 651357 654287 667753 671297 671317 679189 766065 766035 5211072 5385467 39.75 70.6 2
10:43:45 2024-01-24 734196 733903 165262 161654 278457 283890 321689 316548 187942 189830 237604 242601 274907 278512 4752016 5045062 6822540 6640503 1215233 1254338 241060 213623 237350 239238 285459 278446 263465 265958 176974 179004 694907 660584 1517356 1486090 356847 355848 498115 504383 625647 606523 624391 626897 636603 648765 607579 668933 1907848 1993198 1194094 993045 555240 547248 656723 649382 663300 673770 667536 673165 775145 770781 5189176 5388795 39.75 70.6 2
10:43:46 2024-01-24 740815 731828 165828 161396 279375 283657 320903 317132 187387 185715 236835 243008 280155 278209 4755407 5155788 6863763 6640503 1209100 1254338 240762 213623 237340 239273 286548 276705 265971 265329 176479 177624 691409 664376 1507090 1501681 359569 354844 495963 501055 620099 608883 617840 626452 640391 645469 605481 675156 1910562 2032230 1178123 984382 556996 540887 652317 654965 667108 670354 672307 680678 766065 766337 5218522 5385467 39.75 70.6 2
10:43:47 2024-01-24 732621 733903 164767 162206 279547 284410 320680 318094 188271 189564 237675 242432 280491 278637 4757993 5045470 6827019 6654511 1217828 1257012 244346 213623 237551 239754 285521 278642 264089 265993 177293 177501 684293 660584 1522148 1487054 356632 355848 495927 505354 625647 606403 625244 626897 635663 649259 604551 667983 1910562 1995418 1185432 993880 554614 546475 655722 649346 663367 673296 668048 673202 775145 773034 5201666 5393156 39.75 70.6 2
10:43:48 2024-01-24 737265 732879 165677 161688 279306 283542 320715 316583 188074 189830 237604 242263 275324 276082 4752016 5072183 6826624 6650371 1223092 1254338 239991 213473 236121 239679 286025 276087 265156 264366 176479 176677 693525 660551 1527013 1492449 357463 354844 496975 499160 625167 602932 619268 627388 634730 645505 605739 667471 1908249 2001124 1170272 993880 553628 545076 654634 651260 663367 675266 671317 675670 770524 771906 5275036 5389310 39.75 70.6 2
10:43:49 2024-01-24 743423 733011 165142 161692 279159 284445 319003 316583 187387 187311 237569 243008 280061 279066 4762683 5156053 6888070 6631124 1206179 1254338 244382 213623 237516 238164 286772 277269 263904 266367 176285 178550 687094 668198 1535627 1492081 357859 354844 498841 503706 620136 610615 622468 622691 641298 644455 602191 671610 1917601 2019564 1164833 979483 554845 546920 651393 650763 665286 671124 666115 678706 771617 766301 5126196 5389310 39.75 70.6 2
10:43:50 2024-01-24 733006 732860 165673 161426 278488 283626 319934 316105 187387 189564 237237 242263 275505 276047 4755407 5074326 6826624 6649766 1226669 1257632 244725 213623 236086 239679 285423 276087 265745 265143 176974 176677 690447 660551 1525066 1496615 356774 355095 496975 499160 622884 602932 617877 626860 635737 645433 605481 666013 1904045 2001124 1183266 994587 553665 540621 655061 651260 663367 674316 671281 675951 770524 770781 5269382 5393156 39.75 70.6 2
10:43:51 2024-01-24 743929 733379 164767 161722 279159 284445 319486 316140 187421 189599 236905 243178 280061 278245 4767358 5137373 6912449 6649882 1197529 1257905 240393 212769 237350 239238 284987 277592 263837 265993 176303 176956 694907 663425 1506956 1490627 357569 351636 496975 502957 619697 607821 624969 622728 639756 647360 601844 671216 1908920 2017493 1185432 979483 551986 546626 651283 648391 663805 670318 667062 679552 772920 765725 5152590 5385467 39.75 70.6 2
10:43:52 2024-01-24 728669 732860 165292 161430 278453 284210 319038 315757 187421 189768 237202 240943 275324 277818 4757327 5074956 6821765 6645392 1230107 1257905 239858 213623 235358 239273 285557 276087 264379 265324 176479 176189 698031 660584 1506402 1492622 357589 355812 496975 498420 621966 601803 617840 625491 634597 647589 605739 665976 1898897 2005390 1152111 995295 555240 540779 656222 650967 662427 672349 670330 673202 770254 766409 5261857 5389310 39.75 70.6 2
10:43:53 2024-01-24 742455 733388 164767 161484 278235 284445 319486 316105 187421 189697 237237 243043 276376 277782 4767358 5141246 6901227 6626373 1196573 1254338 244210 212584 237587 238199 284587 277361 263500 265958 175810 176677 693344 663425 1521100 1490232 357316 351636 498350 502921 620136 608020 622505 623377 640245 647589 601881 670667 1908920 2018260 1181100 978785 553199 545631 650946 652074 664310 667349 666041 675190 770049 764038 5145233 5393156 39.75 70.6 2
10:43:54 2024-01-24 735982 732897 165257 161143 278488 283507 319710 315153 187387 189661 237237 241891 280204 275817 4757993 5074326 6826624 6650371 1223092 1254301 244346 213473 236086 239644 284951 275628 264379 264296 176726 176155 688393 658698 1512036 1490325 356738 354444 496938 498456 622443 602578 619268 626415 631015 647589 604833 666960 1901289 2001124 1147870 992431 551950 540743 653242 650032 661774 673296 669307 673238 770524 770514 5271269 5394832 39.75 70.6 2
10:43:55 2024-01-24 742088 732961 164468 161722 278766 284423 318967 315849 187387 189564 236870 241891 275988 279279 4761388 5146555 6883517 6602640 1196142 1254338 244275 212953 237587 237393 285521 276935 262694 265958 176127 177340 690219 666199 1506999 1484440 356774 351600 497644 502774 619223 607388 621583 621371 640230 647589 603270 670192 1910562 2019187 1185432 979483 552245 544788 649515 647438 664272 667349 664115 677260 770595 765725 5122499 5373384 39.85 70.6 2
10:43:56 2024-01-24 731000 732869 165266 161177 277629 283542 319166 315153 187421 189529 236905 240948 275630 276895 4755407 5064948 6807323 6654511 1229227 1254338 243968 213587 237862 238199 285673 275206 264379 265143 176444 176155 694294 660584 1506067 1491037 356485 355812 496938 501055 622920 601342 619745 625564 631051 647370 605261 667797 1903995 2001124 1197243 992300 553033 540707 653242 648850 661640 674891 669344 673238 770524 766409 5256198 5381628 39.75 70.6 2
10:43:57 2024-01-24 742723 733379 164618 161688 278766 284210 318485 315153 187387 189564 236870 241219 275988 279495 4761388 5133723 6887733 6612179 1194116 1257012 244003 212918 237551 238324 284117 277361 263500 265550 176127 176155 693344 665447 1522834 1487863 357030 351600 496586 503087 621727 607589 621621 621810 638400 646674 602302 672791 1913281 2016701 1160592 979208 553428 545173 649515 647438 662868 666831 666078 678224 766260 766229 5126196 5389310 39.75 70.6 2
10:43:58 2024-01-24 732039 733384 165301 161400 278030 283109 319003 315153 187114 189830 236504 241150 275324 276082 4748627 5078575 6817299 6649882 1230626 1254338 243968 213288 235323 238199 285712 275206 264379 264331 176444 176189 696469 660584 1516506 1490888 357030 354844 496938 499633 621542 603080 617951 625528 631051 647589 605124 666812 1902818 2001124 1170272 991021 552245 542376 653242 648813 660515 673296 671899 673202 769979 766409 5267505 5393156 39.75 70.6 2
10:43:59 2024-01-24 742186 733716 164503 161688 278374 283998 318744 315974 187387 187347 236504 241185 275988 279298 4761929 5141246 6893340 6631162 1199922 1254338 243968 213473 237551 237393 284987 276705 262476 265143 176003 176677 696860 665249 1500553 1487863 356778 351853 496271 501317 621285 607011 621583 619981 637461 645761 599447 673271 1912143 2016701 1183266 978089 552535 545850 649515 646414 662897 667349 667315 677074 766260 764074 5126158 5385467 39.75 70.6 2
10:44:00 2024-01-24 731000 731833 165023 161168 279543 283198 319003 315974 187387 189299 236139 240746 280168 276895 4761388 5083705 6807973 6649766 1231195 1254338 240721 212989 235123 238199 285459 275206 264124 264296 176320 176189 694907 660584 1504967 1493918 356021 354593 495229 500344 621727 601964 617119 623684 633040 644849 601771 665859 1902818 2004612 1178935 993880 554845 541845 655061 651224 661452 670390 669988 673238 766065 766301 5259988 5394832 39.75 70.6 2
10:44:02 2024-01-24 743929 732874 164737 161434 279159 283542 318967 315974 187387 189529 236669 243043 275988 277356 4767358 5128101 6892682 6649766 1199149 1254066 240393 212287 236051 238199 283648 276087 263644 264366 175845 176155 701410 666283 1519331 1491869 357030 351853 494867 500828 618205 604327 620994 621847 637461 645290 599964 670766 1911868 2009668 1183266 977477 550673 540657 650483 647402 663367 667349 664078 679425 770632 764074 5137233 5392879 39.75 70.6 2
10:44:03 2024-01-24 731000 732966 165262 161475 283801 283074 319003 315153 187387 189529 236504 240377 280168 277551 4767358 5087927 6820117 6654511 1224841 1257905 241060 212953 235358 238903 285223 275242 264309 264296 176444 176122 704487 658698 1510920 1489686 355985 351853 494867 495724 621764 602224 619253 623574 634387 645761 603086 663903 1902818 2001831 1168106 991689 551851 539186 652337 648502 660048 671124 666078 669248 772564 770817 5207351 5389310 39.75 70.6 2
10:44:04 2024-01-24 739989 732342 164737 161400 278766 284410 317079 315974 187353 189529 236139 241185 275988 278209 4767358 5139335 6873251 6626119 1206865 1254338 244311 212953 236782 236660 285459 276051 262694 265448 176127 176677 696329 666199 1521968 1487863 356485 351853 496035 501609 618021 606115 620552 622971 638436 646674 601447 671833 1912498 2016061 1156352 978089 550673 540887 649245 648963 662832 667313 663137 675190 769997 765689 5141095 5394832 39.75 70.6 2
10:44:05 2024-01-24 733862 733379 165331 161027 277643 282678 319003 315974 187223 189361 236139 241150 276586 275624 4760564 5074326 6826624 6659261 1226593 1254338 243968 212953 234632 238199 284783 275242 264309 264111 175937 176088 670721 658698 1512090 1484513 355985 353394 494867 495688 619843 599295 619037 623537 634276 645761 604989 663866 1902818 2001087 1172438 994587 552245 541224 651393 647438 660442 671297 669988 672210 767186 766193 5267505 5393156 39.75 70.6 2
10:44:06 2024-01-24 744193 732956 164235 161650 278374 283786 318039 315153 187353 189564 236139 242025 275795 278386 4767358 5137058 6911067 6621625 1194443 1254338 243932 212953 237219 237393 283835 276123 262659 265178 175880 176849 690219 665249 1513758 1484440 355985 351285 495218 500864 617585 605440 620552 621644 639210 646601 601447 671318 1912143 2016946 1181100 976623 550673 540851 647643 645046 663220 667349 663571 676224 766260 763653 5134081 5384937 39.75 70.6 2
10:44:07 2024-01-24 731000 732865 164771 161031 279154 282678 320449 315974 187059 189325 236139 239676 279972 276895 4754325 5076457 6798373 6645139 1231305 1254301 240721 212918 237089 237725 285387 274749 263869 263856 175845 176088 695883 660584 1537065 1491800 355661 354593 496271 495616 618385 600105 614310 624303 631924 643722 604017 664399 1902818 2003254 1199456 994463 555010 542376 654169 650763 661640 672365 670942 671801 764333 765689 5269382 5393156 39.75 70.6 2
10:44:08 2024-01-24 746266 733908 164587 161512 278374 283167 318004 315757 187353 189458 236139 242601 275795 276895 4764786 5126685 6907444 6626316 1197524 1254338 241060 211587 236051 237408 283180 276051 262441 264296 175810 176122 691782 664376 1501202 1484698 355661 351213 494517 500755 613136 605011 619856 620724 638904 645123 601336 669774 1912143 2012527 1181100 977740 550673 540815 647715 646908 662390 667047 664352 673165 768298 765162 5133563 5383777 39.75 70.6 2
10:44:09 2024-01-24 732195 732418 165116 160494 279749 281781 317968 315974 187319 189325 236139 241081 276764 275202 4757993 5072183 6826624 6645741 1226593 1254338 241060 212918 235123 238093 284404 275171 264089 263487 175810 175811 680816 658698 1509231 1487678 355122 351853 494167 495580 620844 598340 614383 622397 632371 644668 602825 665272 1902818 2000409 1170272 993045 552245 541188 652280 647365 659581 672072 669214 673681 765992 766265 5272241 5393156 39.75 70.6 2
[truncated: 193,462 more chars]
