# Supplementary material for: Methods for Estimating the Detection and Quantification Limits of Key Substances in Beer Maturation with Electronic Noses
Source: Sensors (Basel). 2024 May 30;24(11):3520. doi: 10.3390/s24113520 (PMC11175341; doi:10.3390/s24113520)
Supplement: Supplementary file 1 [file sensors-24-03520-s001.zip › Data/Acetaldehyde/raw data/Day 2/6000ppm17.txt]

Time Date R01 R02 R03 R04 R05 R06 R07 R08 R09 R10 R11 R12 R13 R14 R15 R16 R17 R18 R19 R20 R21 R22 R23 R24 R25 R26 R27 R28 R29 R30 R31 R32 R33 R34 R35 R36 R37 R38 R39 R40 R41 R42 R43 R44 R45 R46 R47 R48 R49 R50 R51 R52 R53 R54 R55 R56 R57 R58 R59 R60 R61 R62 T01 H01 Phase
14:13:00 2024-01-24 676343 672104 215005 210170 337281 345659 354002 347733 226919 224937 272717 280795 315481 321312 4411475 4731559 6677418 6499022 1166004 1199018 310695 275060 286723 286946 319996 315237 311742 314626 221502 222801 736683 695823 1559247 1515582 465176 463659 677927 681647 853034 833632 887137 890471 938158 954685 913072 1011753 2154603 2270359 1344659 1153376 746506 726675 882465 887350 932317 937965 965643 982372 1097604 1092664 5207351 5338640 40.05 71.4 1
14:13:01 2024-01-24 681201 672095 214393 210534 337517 346393 354002 351956 226919 224208 274391 278889 316435 321312 4411475 4738657 6743050 6490444 1150039 1199875 311166 274639 287567 291089 323637 313019 311051 315802 220123 223114 742191 700314 1566372 1510213 465159 458399 675444 684334 853539 830332 886280 894461 938158 948381 914099 1022576 2160918 2264862 1322963 1152219 741397 728835 888115 878549 927027 943028 973081 982372 1080551 1086703 5098205 5336884 40.05 71.4 1
14:13:02 2024-01-24 674359 673091 214996 210534 337790 346124 354002 347697 226884 224937 272752 280360 315898 321312 4414540 4747057 6654027 6499262 1168327 1202428 311166 276065 286759 289149 320446 312544 312982 313737 221537 222957 740144 697814 1572365 1516009 464091 464575 681271 682504 852326 832522 888847 893718 935393 956748 915816 1007547 2157849 2267211 1322963 1147340 742274 726342 882624 885463 933673 937543 964581 979539 1096048 1093437 5203635 5338640 40.05 71.4 1
14:13:03 2024-01-24 684721 673086 214745 210534 337245 346883 351938 349836 227588 225787 273971 278923 316400 321768 4411475 4737732 6742696 6495187 1141314 1199875 310730 274411 288080 291402 320932 313531 311051 315358 220158 223114 735665 705350 1559097 1511007 467776 459728 675481 686505 856007 826520 885870 894351 940897 947078 910295 1022036 2160918 2245279 1380535 1153864 738758 728184 885596 882917 925652 937615 973891 981595 1086841 1087472 5096076 5324244 40.05 71.4 1
14:13:04 2024-01-24 673607 672863 214996 210205 337236 345903 354002 347697 226533 224937 272752 279738 315446 321048 4414264 4749614 6635390 6490555 1169998 1201574 310259 274675 285610 287216 320967 311596 313017 313993 221253 223007 738651 698826 1537848 1514589 462811 459728 679777 679460 851116 833706 888922 886297 936986 959227 918423 1010423 2154748 2278187 1322963 1146523 742987 727668 882052 884207 931650 937651 963933 979539 1094223 1092664 5184851 5338640 40.05 71.4 1
14:13:05 2024-01-24 684287 671120 214393 210534 336466 345334 354002 348747 226919 224243 273971 279906 316435 319389 4414622 4697470 6696069 6495187 1148668 1196430 312842 274604 285846 287181 320446 313281 311747 315104 221098 223078 735665 703713 1552807 1505679 465176 462365 677404 684556 854280 827810 884856 894683 940897 946674 910522 1015519 2159383 2250062 1319125 1155019 740868 726122 889377 885463 925090 938629 973081 983029 1089706 1085167 5117256 5336884 40.05 71.4 1
14:13:06 2024-01-24 679375 670784 215000 209842 339278 346393 351974 350858 227015 224868 273865 280560 315446 322829 4411678 4797265 6677773 6462045 1165767 1204138 309214 275446 287756 288752 322347 314706 311890 315214 221169 223549 732821 695822 1589746 1528356 466777 458973 678407 681610 850276 834299 889072 889476 932784 953447 918349 1015314 2160918 2277722 1317136 1142414 743517 729396 881370 879984 934299 946400 968819 978033 1088384 1093978 5175125 5327505 40.05 71.4 1
14:13:07 2024-01-24 674586 671083 215005 211485 336159 346138 355003 349765 227359 224903 273552 278008 316878 321048 4408395 4708556 6714720 6499715 1144575 1203409 313252 274356 287855 288788 320753 313352 311600 315436 220979 223542 746738 705350 1596667 1500296 466445 463164 676404 686505 855492 826564 883760 897407 940897 948418 910485 1016798 2162172 2247824 1382454 1150063 739285 728701 888115 884170 926405 937615 973891 985165 1088384 1088242 5099719 5327505 40.05 71.4 1
14:13:08 2024-01-24 673129 667196 215000 210170 337245 345379 355756 350822 226463 224937 275747 278889 316365 321275 4402109 4743678 6631468 6499822 1168903 1204271 310882 275111 286580 287914 320268 313316 311854 313522 221324 223078 740144 697316 1569575 1515394 463687 463236 679850 682578 852363 831931 888847 889550 936903 956857 916467 1010423 2156241 2268502 1346615 1147340 743517 726636 881370 885463 934299 940778 964581 981634 1097604 1094210 5209103 5333843 40.05 71.4 1
14:13:09 2024-01-24 679703 667232 214393 210525 337446 345903 352010 351636 226849 223585 274356 278906 316365 319928 4411678 4742858 6724533 6479733 1152378 1203521 312573 275075 286620 288915 324442 312110 311854 315802 220088 223584 731186 701317 1572294 1513545 465450 459045 675481 682615 853539 827810 888288 893083 938232 946601 913109 1022726 2160918 2266475 1322963 1147340 740868 730972 889382 878817 926405 945731 974469 982334 1078986 1089783 5098205 5327505 40.05 71.4 1
14:13:10 2024-01-24 676483 672791 215334 210170 337745 345903 354002 347661 226884 224868 272717 280591 315859 321275 4408395 4720574 6678630 6508770 1160566 1202317 309794 275922 286544 288829 322359 313204 310544 315802 220776 222957 741637 695327 1560740 1512358 464788 462635 675961 680608 856706 832091 883131 889550 939229 955505 913182 1013347 2154708 2259282 1342702 1153376 745444 727668 882425 887981 931650 937965 963859 982334 1097604 1092628 5199685 5336884 40.05 71.4 1
14:13:11 2024-01-24 682721 671074 214393 210824 337482 346393 352010 351956 226884 225787 274391 279054 316365 321275 4405363 4738657 6706928 6471040 1149902 1202552 313682 275269 286687 292528 323639 311596 311997 315766 219982 223741 743707 701317 1562124 1514701 465450 458327 674909 684556 852363 829301 888922 896627 938232 946565 914228 1025801 2160918 2268502 1324882 1150614 740868 729423 890010 879984 926405 945731 974469 983774 1080551 1089783 5098205 5322389 40.05 71.4 1
14:13:12 2024-01-24 675523 672791 214996 209837 338493 345903 354002 349800 228100 224555 273552 280665 315411 320172 4408239 4686832 6668714 6499338 1163891 1199838 309250 276098 286687 287146 321882 313352 311269 315802 220123 223114 737158 695327 1559316 1512358 464128 459872 675002 681574 857923 833270 883131 890811 943425 956181 911491 1013347 2151646 2263667 1340746 1160985 745975 728701 885596 885463 931650 937543 969583 985866 1094963 1092628 5145233 5338640 40.05 71.4 1
14:13:13 2024-01-24 683257 667272 214996 210534 336431 346883 354002 350575 226884 225984 273517 279626 317135 320294 4414836 4797827 6725604 6480599 1155033 1205918 312799 274776 287581 286711 322323 312983 313458 313921 221897 223427 735665 703330 1570089 1512358 466777 459764 680332 686017 848703 827810 893260 897264 932125 946565 919570 1021997 2167108 2274493 1328720 1141262 740440 731526 887484 878734 929011 947738 974888 978033 1085264 1090555 5145233 5318126 40.05 71.4 1
14:13:14 2024-01-24 673607 673271 214849 210347 338802 345415 354002 349800 227553 223516 274356 280129 316686 323029 4411678 4660077 6650220 6481065 1156352 1198871 311131 275869 285574 288194 320932 312944 311854 314914 220811 222067 762987 699712 1560341 1503138 463798 462474 673566 682615 853427 830162 886392 889183 939156 954794 908851 1013347 2151646 2265892 1307610 1160985 744580 728701 885684 885559 931650 939292 969546 985903 1094458 1093401 5126158 5338640 40.05 71.4 1
14:13:15 2024-01-24 683257 667200 215334 210525 336431 346883 351974 350822 226849 225635 275005 279950 316853 320748 4411602 4811849 6724533 6499376 1156716 1201808 312112 274376 288144 291826 321906 312508 311997 313665 221848 222801 738651 701820 1590631 1512358 465122 459764 680580 685529 848703 828985 891877 893083 932088 946637 918954 1019775 2166926 2271269 1332558 1138014 739285 729464 885684 879772 930329 947069 973081 979464 1082155 1087935 5145233 5318126 40.05 71.4 1
14:13:16 2024-01-24 673607 673774 214401 210525 338771 345415 354752 350571 227238 225787 276851 280457 315843 323103 4405358 4658150 6658767 6480599 1157178 1200809 312277 275482 285811 287099 320967 312289 311997 314914 220088 222067 761399 698313 1559512 1503138 463469 462474 673566 682131 854849 830162 885761 893414 940558 954831 910191 1012317 2151646 2259282 1323140 1160985 745444 728701 885596 885463 930989 940778 970311 985903 1091323 1090242 5133752 5338640 40.05 71.4 1
14:13:17 2024-01-24 683257 667263 215459 209837 339739 347473 351686 350324 226605 224833 275310 280451 316737 318878 4411636 4800151 6715181 6480473 1156716 1202428 311603 274604 288495 291813 322620 314593 312032 314657 221502 222453 733741 698313 1599775 1518814 466852 459800 680851 685529 851153 830162 890448 893193 932784 953447 920984 1019775 2165533 2266475 1342154 1138014 742456 729423 883083 878513 931650 946400 971695 976605 1086841 1092628 5155750 5318126 40.05 71.4 1
14:13:19 2024-01-24 673607 673543 214152 211609 339739 346187 356008 349657 227061 224833 274862 278727 318637 322608 4386418 4674880 6696069 6480637 1147848 1199022 313098 275162 286687 287007 320967 313460 312068 314914 221121 223114 746738 704719 1564515 1498166 465119 463855 676931 685529 856706 828985 886392 896701 939229 953410 911777 1015277 2160918 2259282 1353240 1155842 741397 727711 890642 887350 927723 937543 974469 983029 1091323 1091328 5117016 5337538 40.05 71.4 1
14:13:20 2024-01-24 678657 672588 215211 210424 339693 346283 353893 351776 227378 225461 274214 280380 315411 320433 4405363 4764828 6659069 6462045 1169370 1209085 309250 276328 287365 291777 323411 311596 313194 315358 221156 223114 735665 694335 1574378 1528074 465450 459368 678888 681610 848740 834561 891752 889550 934841 956181 917002 1015314 2159383 2285703 1324882 1145707 746506 731526 881370 880308 935476 945731 964618 979464 1088384 1098938 5185289 5337516 40.05 71.4 1
14:13:21 2024-01-24 683468 672388 214773 210719 337612 347865 351722 350413 227731 223551 274163 279791 316400 321312 4402211 4730990 6723784 6481065 1142428 1199018 311166 274639 288486 288414 321906 313019 311051 315802 220811 223114 745222 700035 1618125 1510213 466513 459764 675481 685451 854280 827810 887656 897005 940230 948418 913145 1020151 2165533 2257680 1324882 1150063 742456 729387 890010 882498 928316 944396 975861 985328 1085301 1088242 5092525 5339168 40.05 71.4 1
14:13:22 2024-01-24 677445 673533 215565 210359 338113 346283 354002 347697 227553 225443 272717 281436 316259 320872 4405363 4711916 6650333 6481065 1160566 1199018 309905 276328 286732 287391 321906 312544 311559 315802 220088 223114 737158 694335 1565878 1511285 464128 459872 673566 680608 857923 832091 883131 887888 942630 956857 911777 1013347 2151372 2259282 1317206 1156665 746506 726636 885051 885559 931650 939292 969583 985202 1092920 1093540 5141095 5339168 40.05 71.4 1
14:13:23 2024-01-24 684699 673538 215601 210277 336666 346883 351974 349800 226835 224799 272682 280521 316400 319389 4408330 4777364 6705394 6481065 1154758 1199875 312148 274604 287639 291777 321906 312508 312032 313444 221537 223114 737158 701820 1589561 1512358 466445 459800 680851 683747 848740 829573 893096 894719 932784 946637 918339 1019775 2167108 2271269 1328001 1138014 739285 731526 887484 879026 930717 948408 974805 980577 1087631 1095979 5146366 5329735 40.05 71.4 1
14:13:24 2024-01-24 673607 672506 214397 211189 338533 345125 354029 349765 227359 224903 274812 278624 316259 320397 4398971 4662990 6682360 6475973 1150311 1199018 312184 275446 286392 287853 320932 312544 312032 315358 221466 223284 729879 702209 1570737 1499544 464128 463527 677657 684556 855492 829573 886392 894719 939229 954831 910485 1013833 2156008 2254427 1332921 1155019 740340 726636 890462 885559 926330 941141 974282 990407 1093031 1084985 5110031 5329275 40.05 71.4 1
14:13:25 2024-01-24 677763 667236 215159 210429 339764 345903 352010 351425 226884 224833 274935 279738 315191 320468 4405250 4738248 6622035 6452794 1172711 1202428 310259 276098 284973 287146 322920 311560 312982 314914 221191 223114 737158 693345 1577238 1518169 463798 459764 679850 680608 850549 834561 891752 888144 935540 955579 917002 1013833 2154785 2286942 1319125 1144077 746506 732636 882587 885005 938292 948159 965755 979315 1093808 1097535 5200471 5322389 40.05 71.4 1
14:13:26 2024-01-24 683601 673054 214393 210534 337517 345903 352010 351848 227553 223585 274391 278941 315958 321275 4399061 4736115 6729185 6460760 1147354 1199018 311893 275060 287163 291425 323938 311596 311778 315802 220158 223427 743707 701820 1563823 1511285 466113 459009 674946 684556 852998 828985 888922 894424 940230 946674 915816 1023131 2160918 2269856 1324882 1147340 742456 734418 891873 881881 927686 947665 975861 983624 1083771 1091255 5090929 5327505 40.05 71.4 1
14:13:27 2024-01-24 676483 671079 215298 210218 338633 345903 354002 347733 227588 224903 272752 280591 316140 321312 4392744 4705890 6650446 6481065 1160566 1197282 309285 275517 285936 287059 321454 311631 311594 315802 220052 223114 735665 694335 1573527 1506673 464128 463623 675002 680608 857923 832091 882503 893290 943297 957534 911814 1013460 2151646 2257680 1315287 1158856 747782 728392 886401 887907 931613 939183 970198 987958 1096048 1092628 5136907 5323705 40.05 71.4 1
14:13:28 2024-01-24 682560 671625 215032 210530 336195 346883 352010 349836 226884 225903 272752 278980 316435 320104 4392704 4784471 6696069 6471825 1154211 1201808 312148 273765 287603 291835 321906 311631 312032 313004 221883 223114 745222 703713 1579589 1512086 466113 459764 681334 685721 848703 828985 894531 894388 932784 946674 920890 1021997 2166926 2278628 1313370 1137739 741397 731812 888078 883117 931691 945586 973081 976642 1087008 1091181 5145233 5307168 40.05 71.4 1
14:13:29 2024-01-24 673607 667304 214393 211856 337236 345659 355003 349519 226884 224555 273936 277973 316435 321768 4386177 4676371 6678851 6485815 1146172 1199018 313098 274411 286848 287818 320671 313019 311559 315358 220811 223114 738651 703713 1556069 1498166 465450 463927 676968 683747 856706 827810 885761 896066 942792 946674 913145 1019116 2166926 2253610 1328720 1153902 740868 728110 893273 887369 927064 937687 975314 986435 1093411 1088242 5099831 5329275 40.05 71.4 1
14:13:30 2024-01-24 677176 667272 215000 210525 339597 345415 352010 351956 226849 224937 273936 280411 314971 321180 4399061 4725440 6621466 6462082 1169998 1199018 311850 275446 285815 288054 321003 311596 313935 314435 221466 223114 738651 698313 1540717 1512358 464017 462546 680851 681647 851790 834524 890041 889550 938232 960137 919382 1015671 2157675 2279807 1322963 1147340 744699 730254 883051 885463 935665 943178 971047 982334 1096048 1094283 5175458 5322436 40.05 71.4 1
14:13:31 2024-01-24 682827 673271 214397 210894 337750 346883 351938 349836 227623 223585 274356 278889 318260 321312 4402109 4717544 6733370 6471686 1147391 1199018 311202 275482 287603 291294 322920 312544 311051 315802 220811 223114 743707 698313 1578754 1508117 466550 460996 674946 686017 855970 829573 888064 899669 940750 949614 915018 1024881 2163929 2264098 1303953 1151699 742987 731009 890010 883709 930366 945731 973161 983029 1085117 1090635 5083668 5323705 40.05 71.4 1
14:13:32 2024-01-24 676298 671079 215005 210339 337790 346148 354002 348747 227588 224781 272752 280591 315922 322226 4392744 4689799 6640116 6462082 1159943 1199018 309971 275904 287779 287181 321942 312544 311086 315802 220776 223114 730798 694335 1575982 1512358 465119 462510 676404 681647 858448 837270 886503 893082 942917 958889 915557 1013272 2154603 2259282 1342702 1155842 747136 726379 886126 888212 931650 938629 970632 988593 1096048 1094210 5171428 5318126 40.05 71.4 1
14:13:33 2024-01-24 678856 667047 214393 211636 336728 346393 354002 351425 225955 224937 276250 278430 316878 320821 4395878 4753822 6686743 6425185 1152308 1199912 312148 274639 287450 287181 321906 311596 313971 313993 220811 223741 740676 703713 1590464 1512358 466113 459872 681271 687934 850401 828874 892947 899817 935393 951105 921039 1024112 2167108 2271269 1322963 1144523 740868 733674 890642 879359 929704 949324 975314 982334 1082192 1089472 5121182 5319909 40.05 71.4 1
14:13:34 2024-01-24 675830 671106 215307 210352 338811 346393 354502 350365 228100 223585 273552 280591 314971 319947 4392744 4661662 6650333 6471686 1157253 1199018 309945 275517 286248 287391 322656 312983 312032 314914 220193 222565 762987 699213 1584118 1504894 465028 462909 676885 682504 855382 833706 886280 891633 944915 956325 910448 1015314 2157849 2260690 1334877 1156665 743395 728184 890642 888212 929011 937615 972387 987382 1092907 1091049 5119106 5333077 40.05 71.4 1
14:13:35 2024-01-24 682338 667299 218965 210205 337719 345144 352010 350894 226919 225635 272752 279826 316818 320104 4399061 4798127 6705394 6500130 1155893 1201808 312148 275642 288523 287391 322657 314593 312068 314692 222230 223114 733741 702323 1571190 1520332 468778 463293 682749 687482 851116 832522 895289 897042 934841 953447 921021 1023538 2167071 2271269 1348571 1140449 740868 731682 885689 882370 931650 947738 974469 979501 1086841 1093437 5145233 5318164 40.05 71.4 1
14:13:36 2024-01-24 672871 667281 213853 211185 338811 345659 353215 350894 227588 224903 274462 278889 315922 322739 4392744 4655205 6668093 6462082 1151133 1199018 311863 275517 286723 288089 320967 313239 312068 315358 221289 224336 737158 703834 1579177 1502430 464788 464438 678778 686505 857204 832249 886392 896627 941999 956784 911591 1016761 2157849 2274418 1332921 1156665 743854 727668 890642 887981 929011 937615 972387 987382 1093682 1091085 5119106 5322389 40.05 71.4 1
14:13:37 2024-01-24 679579 667272 215005 210534 338811 346883 352010 351708 227429 224937 273971 281447 315481 319947 4402109 4764828 6650446 6452832 1171039 1201574 310224 276399 286848 288559 323938 312769 313171 315364 221599 223549 737158 694047 1572226 1527481 466113 459620 681781 682343 850512 837004 894405 893091 937567 955615 921058 1016836 2160918 2286377 1350527 1144077 746506 733711 881800 882917 938204 947738 967478 981634 1091323 1098938 5166066 5318578 40.05 71.4 1
14:13:38 2024-01-24 681313 671083 215294 211185 337255 345370 355003 349309 226884 224590 273971 279458 317135 319352 4386606 4712030 6714817 6481065 1140501 1199245 311573 274604 288527 288883 321620 314678 311854 315730 221324 223706 746738 704339 1577165 1509555 467873 464511 676416 686729 858411 829741 887656 899632 941890 950007 915129 1019775 2163720 2250062 1342154 1153376 740340 728701 892003 885555 927723 942955 979562 985903 1091250 1088242 5098205 5318126 40.05 71.4 1
14:13:39 2024-01-24 673607 670784 215005 210828 339800 344855 354502 351920 227333 224903 274356 279782 315411 321370 4386380 4725440 6626288 6480562 1165930 1203371 311319 276042 287351 288790 320753 313096 313499 314698 221670 223706 740144 696822 1573822 1514506 465119 464912 682675 684994 854753 832681 889778 895629 940897 955579 918423 1011865 2157776 2266893 1316486 1149795 745444 728701 884304 887981 936531 937615 968819 983736 1097604 1098938 5192260 5318126 40.05 71.4 1
14:13:40 2024-01-24 683257 667272 215005 211185 338264 347719 351938 350858 228260 224520 274128 279473 316365 321275 4395878 4715330 6724533 6458610 1151552 1203371 311970 275304 287540 288824 324215 311417 313243 315658 220789 224300 767748 702323 1565526 1510307 468110 459656 679579 686505 852357 830088 892424 899929 939563 946637 918423 1022726 2166926 2274493 1326801 1150614 743517 733674 891915 882218 928974 948408 976739 985866 1085227 1091049 5090929 5349967 40.05 71.4 1
14:13:41 2024-01-24 675255 671083 215454 210499 339764 346393 355003 351389 228260 224868 274165 281215 316329 320433 4412474 4672131 6650333 6489220 1157742 1204063 311715 276185 286508 287914 322442 313352 312946 315802 221502 222754 761399 701820 1574106 1501681 465450 464583 676931 686505 857923 832055 888922 897264 943297 957534 912927 1016523 2154785 2268502 1329009 1162675 745975 728320 890642 889243 931650 945027 974469 988827 1096825 1094210 5124333 5330135 40.05 71.4 1
14:13:42 2024-01-24 682555 667272 215303 210135 338731 346883 351974 351330 227359 225251 273971 281876 315887 321312 4399175 4778454 6669198 6478843 1169998 1203521 309577 276768 287864 287391 323830 311596 312982 315358 221253 223706 740331 694825 1587141 1526989 466740 459620 680815 683042 852363 836967 893208 889146 938232 955349 918126 1019775 2159383 2286942 1330639 1144077 746506 733803 883170 882996 938204 948408 970237 982334 1091509 1100496 5164044 5327505 40.05 71.4 1
14:13:43 2024-01-24 680589 671083 215005 210525 337748 345854 355505 349519 227518 224903 274356 278509 317357 321275 4386380 4705174 6724987 6489581 1144972 1197946 313723 275375 288211 287216 319641 314199 311890 315802 221613 223584 737158 704719 1559113 1501007 467542 465241 677927 686729 857923 829573 886392 898681 944002 953410 913182 1016798 2160645 2247824 1326801 1156665 741397 728701 892245 889243 927621 942992 979562 987345 1093645 1090555 5103964 5318126 40.05 71.4 1
14:13:44 2024-01-24 677445 672063 215445 211011 339791 346638 354002 351992 226570 224937 274356 280560 315376 320433 4386418 4728714 6631351 6480473 1175873 1199987 311603 275482 286400 290869 321870 312472 313899 314878 221537 223670 738651 696320 1575389 1515582 464017 463563 682301 682615 853502 836967 891752 887888 940230 961094 922057 1013074 2159383 2280426 1339276 1147340 748637 731526 885596 885463 938168 947069 966715 982334 1094494 1101731 5164044 5333957 40.05 71.4 1
14:13:45 2024-01-24 684987 672068 215000 211159 338537 347374 351938 350858 228260 224520 274391 279703 316878 319909 4405501 4728957 6697190 6462307 1149489 1203521 312006 275904 287567 287993 324623 311560 312731 315766 220811 222719 742191 702323 1567824 1511285 466147 459764 678617 686505 854244 830162 890601 898317 940897 952065 918423 1024589 2163717 2278431 1332558 1143264 741397 734788 891636 881593 931650 946664 978131 983461 1088384 1094210 5135827 5322502 40.05 71.4 1
14:13:46 2024-01-24 673607 672827 214393 211636 339481 345659 353745 350894 227941 224937 277971 279703 316631 323754 4405477 4658450 6688514 6475973 1147697 1200913 314015 275446 288044 288693 321835 313973 312946 315536 221466 223741 737158 703713 1555527 1506753 465817 465241 678888 687739 857960 830162 888922 899992 944707 956857 917118 1021268 2160918 2254240 1328720 1156665 742987 728701 893511 889440 929011 943178 978131 988789 1096048 1090242 5122419 5327505 40.05 71.4 1
14:13:47 2024-01-24 679217 667263 215468 210494 340589 346883 354002 352028 227553 225741 276876 281166 316118 322771 4405358 4751005 6649717 6480900 1169370 1201584 309723 276839 288008 287181 324586 312508 313678 315802 221537 223741 737158 694335 1581396 1525904 466445 459800 680851 682615 851754 837004 895717 893414 938232 955687 921021 1019775 2160918 2285126 1321044 1146523 748637 733711 884304 884968 940202 948408 967441 982334 1091323 1098514 5169756 5318126 40.05 71.4 1
14:13:48 2024-01-24 680373 673013 215307 211011 336702 346671 355898 350042 227785 225741 274285 278749 317964 321129 4395926 4694889 6706417 6481065 1147697 1196430 314015 276065 287603 289351 320932 313496 312032 315802 221502 223741 748253 704719 1563613 1500296 465159 464620 677927 686729 857923 830162 888288 901305 944707 956181 915816 1019775 2163993 2259282 1342702 1156665 743517 728283 892245 889875 929011 942992 976702 988048 1096048 1091012 5107611 5327505 40.05 71.4 1
14:13:49 2024-01-24 680269 667272 218973 210912 339550 347756 353712 351812 227378 227065 274705 282320 316224 322644 4399016 4764828 6650333 6443561 1172711 1203282 310188 277212 286759 287181 323902 311596 312982 315358 221502 223584 737158 692357 1571026 1525904 465450 459800 681818 682615 852363 837920 894615 889403 938232 955615 921546 1019049 2160918 2286942 1326801 1145707 748637 734788 883051 882881 939536 948408 968856 982334 1091287 1097000 5164044 5318578 40.05 71.4 1
14:13:50 2024-01-24 682770 674706 215494 211243 337340 348852 353857 349130 227766 225147 274670 279989 316702 319804 4395602 4719081 6726748 6471686 1144091 1199018 311639 275869 288604 292604 322920 313239 311559 315802 221466 223741 745222 698313 1597280 1511285 467946 459836 676931 686207 856706 830162 887846 901209 940713 946601 915816 1025356 2167074 2258835 1328720 1151736 743859 731664 888021 884285 930329 947738 976702 985903 1088112 1090242 5073611 5333717 40.05 71.4 1
14:13:51 2024-01-24 678732 672909 216061 210714 338668 346565 354930 348568 227890 225496 273517 282011 316365 320397 4396544 4699852 6650446 6462120 1161636 1201574 310904 276399 286795 287940 322395 313019 312068 315838 220123 223741 746738 696320 1558846 1512358 466113 464583 676452 682615 860399 833897 887137 896738 947426 955651 915166 1015314 2154708 2262076 1321044 1161022 747782 728320 888119 887981 935665 937651 974193 990980 1097604 1097384 5143711 5333805 40.05 71.4 1
14:13:52 2024-01-24 682749 672312 216245 211009 337577 348605 354643 351353 227686 225635 273901 280683 317110 320638 4386493 4794708 6696069 6462307 1156441 1201808 313062 275253 288559 287391 321620 313019 313017 315358 222230 223114 730048 698313 1571573 1519649 467946 463200 682786 686766 854615 832091 895182 897042 938232 955505 925062 1022726 2165533 2271269 1317136 1138014 743517 732182 889470 883037 934336 948408 973891 979539 1088384 1096448 5153218 5320341 40.05 71.4 1
14:13:53 2024-01-24 675486 672615 215601 212379 338224 347104 354312 350329 227588 225426 274705 278395 316561 321768 4389646 4676371 6668093 6462045 1149489 1199987 314051 276042 287365 288247 321906 313973 312946 315802 221502 223741 737158 703212 1563636 1501007 465450 465241 678888 685758 857960 831341 888922 900666 944744 957534 913219 1019775 2163993 2259282 1334877 1156665 744384 728480 892245 888810 930329 942992 973161 987845 1097704 1091144 5108528 5320303 40.05 71.4 1
14:13:55 2024-01-24 675107 671625 218973 211194 340589 345415 354248 351848 227518 225787 274391 280360 315481 324252 4392744 4720112 6602827 6462307 1176905 1199018 311639 276328 285811 288597 322884 311596 313971 315358 221537 223741 738651 695327 1576724 1516658 465119 463200 682786 682615 853034 838514 893217 888517 939563 955687 922239 1013795 2157849 2286942 1351245 1149795 748637 733803 885051 885559 939536 947978 969170 985613 1094347 1103619 5163022 5322389 40.05 71.4 1
14:13:56 2024-01-24 682827 671115 215298 211181 338517 346375 354002 349800 227588 224903 277183 280312 316843 319389 4380077 4708543 6733885 6462307 1140804 1199875 311858 275482 288595 291777 322657 313531 311523 315802 221156 223741 735665 698313 1603888 1511081 468646 463200 676931 687776 857314 830162 887893 901305 943462 946637 915816 1023131 2163993 2256079 1330639 1150063 742987 731526 888723 886266 932982 949324 979450 989408 1088038 1092875 5077954 5318692 40.05 71.4 1
14:13:57 2024-01-24 677556 673533 216061 210828 338811 346638 354502 348461 227448 225443 273517 281223 316365 320172 4386606 4701921 6649442 6490167 1160018 1199245 310224 276292 287603 288194 322920 313973 311051 315622 221502 223114 736683 694335 1576942 1512358 466777 463927 677927 682615 860399 837004 888922 889219 946084 955651 917002 1016798 2154708 2262076 1326801 1156665 749390 728516 888298 893124 938292 943288 969850 989408 1103074 1097237 5185456 5318616 40.05 71.4 1
14:13:58 2024-01-24 680819 671800 215005 211699 338774 347865 354752 350894 226605 226019 274391 278889 317392 321048 4386484 4746738 6696069 6462420 1153677 1198132 314051 275446 288080 287181 322884 313275 314670 314435 221502 222033 743707 703713 1559445 1512358 467211 463891 682786 687776 853034 830162 895717 899992 938232 953447 922365 1023131 2170191 2277722 1332558 1144523 744580 737036 893180 883117 933636 953793 980051 985066 1088273 1095526 5130526 5310544 40.05 71.4 1
14:13:59 2024-01-24 674577 672542 215606 211189 339836 345576 355003 350894 228295 223585 274427 281250 316143 320433 4386506 4643280 6650446 6500130 1154431 1199018 312148 276292 286817 288343 322395 315489 312982 315802 221502 223063 758225 701709 1567018 1503138 465450 464912 678137 686017 857923 834488 889146 898650 944707 955615 915166 1019049 2157547 2267258 1327053 1159684 745113 730773 893909 890605 931691 944625 978651 991686 1096048 1093437 5114914 5307026 40.05 71.4 1
14:14:00 2024-01-24 678892 670852 215307 210890 339871 346883 354002 351992 227359 224972 277146 281018 316023 320468 4386506 4742686 6626617 6443561 1172711 1203409 311166 277212 286723 289149 323938 312508 313971 315358 221573 222067 749769 693345 1590600 1521578 465450 459872 682301 682615 852394 838786 895717 893451 939563 961130 922402 1019079 2163836 2292613 1339276 1150614 750245 733528 886401 887239 941003 949324 967478 983774 1097704 1100103 5158697 5314771 40.05 71.4 1
14:14:01 2024-01-24 681163 671120 215307 211516 340221 346883 354002 351992 227588 224243 274427 279582 316878 321768 4373785 4710840 6719741 6443550 1148668 1200098 312112 276134 288283 291984 324105 312544 312032 315838 220811 222033 732679 700314 1564770 1511285 467909 459836 676968 684752 856706 831466 890582 898354 941926 950958 918258 1028511 2170161 2259669 1328720 1153902 744580 732853 893273 885555 931650 947738 981453 989371 1088384 1091049 5069988 5330819 40.05 71.4 1
14:14:02 2024-01-24 674800 667272 219278 210859 338811 345628 355505 349800 226884 225950 273971 280591 316596 321768 4383379 4710488 6630667 6471867 1166004 1198169 311675 275815 288044 288930 320932 314706 313458 314435 222266 223584 740144 696320 1604600 1512358 465122 465241 682786 685529 855492 834561 891789 897079 943499 961497 923008 1016208 2163929 2270541 1328720 1152256 746506 728480 885559 886595 940296 945695 972387 984465 1100491 1100312 5188554 5319909 40.05 71.4 1
14:14:03 2024-01-24 683257 672095 215426 211520 338775 345370 352010 349836 227941 224746 274391 279856 316878 320367 4373823 4701770 6724045 6462307 1144128 1199601 312148 276328 288820 291885 323639 314009 312754 315838 221156 222101 745222 700314 1597613 1512358 469348 462510 677927 687776 857923 834855 893973 904310 943855 953802 915705 1028587 2170105 2264079 1426820 1155019 741397 730116 893826 887981 931650 947069 981453 991686 1091287 1089472 5086657 5314333 40.05 71.4 1
14:14:04 2024-01-24 673607 670816 215485 211224 338775 345903 354312 352028 226919 225635 274391 280591 316878 321144 4386230 4710840 6602815 6462045 1166659 1202428 312148 276098 287437 289958 321003 313496 314449 315136 222230 223741 729327 697316 1559247 1515582 465450 465241 682786 685906 857190 837866 892984 894646 942335 962970 923666 1017661 2160918 2277722 1315287 1150259 750333 732599 888115 887981 939628 946592 970311 983029 1097036 1101768 5149319 5318126 40.05 71.3 1
14:14:05 2024-01-24 683257 671120 215303 211229 338537 346411 354002 349836 228295 225286 274391 281187 317322 319389 4383379 4707132 6714720 6480788 1142943 1196392 313062 274639 288631 287853 321003 314966 312068 315622 221537 222067 737158 705222 1577432 1503138 470789 466376 680301 690423 860362 830125 891461 903666 945900 954649 917770 1022839 2163993 2254240 1328720 1155019 743517 727255 894779 888846 929011 945731 979361 990980 1096048 1090242 5103964 5319909 40.05 71.4 1
14:14:06 2024-01-24 677445 670816 218626 211037 340349 346638 354502 352028 227626 225477 274427 280556 315922 321441 4392744 4735148 6630791 6452966 1170762 1199875 309754 276982 288044 287181 324395 312544 313935 315802 221537 223741 737158 694825 1584647 1529657 468110 459728 681781 684519 856007 838676 895568 894572 939563 955651 922402 1021305 2160918 2286414 1334477 1144523 746576 735309 885596 882917 939536 946664 973081 985328 1091323 1096733 5147282 5310544 40.05 71.3 1
14:14:07 2024-01-24 674572 671120 215459 211918 337754 346700 353781 350611 227588 225320 274391 278659 317392 321768 4377132 4673747 6696069 6457436 1144575 1199018 314051 275060 288283 288089 320967 314230 312982 315043 221946 224121 746738 706363 1582699 1501793 468778 466559 679506 690423 860362 831894 890190 902658 946084 958546 918839 1021231 2163836 2256461 1321044 1155842 743854 728701 894145 888846 929669 945064 979637 991686 1096825 1092628 5090317 5319909 40.05 71.4 1
14:14:08 2024-01-24 678819 667268 218889 210569 340341 346883 352010 351992 227588 225320 274165 281451 316179 320172 4383283 4745794 6640116 6443561 1166042 1199018 309577 276363 288523 287216 322813 313281 315163 315658 221982 224178 732821 694825 1604403 1529027 468778 462329 681781 686017 852998 837270 895736 898185 939156 957534 925062 1021366 2167108 2273972 1332203 1141649 745514 733711 888115 884835 936839 946701 975314 982372 1091287 1097384 5135827 5304961 40.05 71.4 1
14:14:09 2024-01-24 674162 672068 215303 211922 337790 346638 354312 350306 228295 224972 274427 278430 317392 322371 4377132 4660485 6668093 6452832 1151133 1197282 313574 276328 287351 288614 322144 314235 313315 315922 221897 224372 737158 705726 1564139 1501793 466777 465241 680369 688423 860399 834892 889109 898717 947426 955651 918034 1021268 2160918 2266893 1334877 1156665 745975 728871 893511 890540 931654 944396 973928 991686 1097269 1094283 5117016 5319909 40.05 71.3 1
14:14:10 2024-01-24 681313 671083 219468 210525 339333 346133 354002 351992 227941 226019 273517 280738 317427 320821 4386484 4777401 6696069 6476274 1156716 1199652 313249 275849 288342 287984 323267 313352 313350 315250 222748 223392 738154 700314 1560992 1519420 469385 463927 685664 689441 854280 834561 895964 899743 936505 956181 926377 1026161 2169917 2277196 1338316 1140827 742987 735401 888094 884304 934336 952092 979637 981595 1089706 1096607 5111504 5308748 40.05 71.4 1
14:14:11 2024-01-24 673607 675185 215334 211560 340349 346638 353781 351708 228135 224555 275304 280626 316435 321667 4377132 4637270 6649442 6475094 1159772 1201622 311970 276221 286983 290161 322216 316226 313243 315730 222017 223219 758225 700709 1573306 1506080 466777 465899 678888 685721 857923 836638 890411 897042 944707 955615 916845 1019775 2159383 2268502 1330965 1162675 746506 730972 892245 889476 936995 944360 973853 993810 1097604 1097424 5124333 5318126 40.05 71.3 1
14:14:12 2024-01-24 682770 667232 214543 211194 338264 346375 354002 351389 227518 226369 274356 280129 317357 321042 4386506 4743331 6696477 6479733 1157253 1199726 313836 275920 288378 288352 323195 314014 313863 314878 222927 223741 743130 704339 1577282 1516658 469311 463891 683793 690423 852357 832055 899556 900630 938897 957534 926377 1024589 2166926 2276107 1340235 1141262 742987 733674 890642 885463 935000 952020 976702 985178 1088091 1094210 5117251 5307168 40.05 71.3 1
14:14:13 2024-01-24 673607 671605 215000 211194 340305 346393 355505 350822 227906 224555 276377 279703 316400 321406 4377134 4631272 6664763 6471040 1148256 1199981 313872 275304 287531 288838 321870 313496 312946 315802 221910 224056 737158 703212 1586519 1500296 467776 466229 679850 686729 860399 832522 890190 902493 947426 958889 917118 1022726 2160918 2259282 1319605 1156665 744580 729090 894890 889476 931650 944515 976739 988827 1097604 1094210 5107611 5307130 40.05 71.3 1
14:14:14 2024-01-24 678732 667272 215637 211185 340589 346883 354002 351956 227588 225600 274356 280648 315887 323670 4380077 4704947 6617218 6470662 1173237 1202552 312077 276256 286687 288930 323050 315377 314892 315322 222159 223741 749769 697316 1553789 1516658 465450 465241 682786 684556 855492 839381 895042 894719 939192 964262 925062 1019011 2160918 2289657 1322963 1147340 749785 735830 884931 886266 940870 948408 970274 985178 1094458 1101695 5165699 5316331 40.05 71.3 1
14:14:15 2024-01-24 681859 672279 215450 211194 338022 346898 355003 349765 228225 225600 274391 280164 317845 320294 4383379 4711267 6726876 6470662 1144054 1199018 312148 276136 288270 287003 323866 313424 311997 315838 221502 224372 740144 700314 1583541 1511285 470014 462873 678407 687739 857923 832091 891752 903667 944744 952065 917770 1027624 2170191 2252882 1338316 1153376 743517 733404 893511 889243 931650 948408 983835 990980 1091287 1091049 5086657 5308748 40.05 71.4 1
14:14:16 2024-01-24 673905 667236 218970 211185 338775 346883 354277 350822 227553 226369 274391 280591 316878 322334 4392704 4707240 6668973 6490167 1161066 1199615 312112 276328 288247 288492 322920 314128 311783 315658 222195 223741 738154 694335 1561232 1516385 467211 465241 680332 685529 860909 839381 889109 895990 947426 961130 922365 1019775 2159383 2265286 1328720 1156390 748717 730254 888115 892744 939590 942992 972387 988864 1105255 1099717 5182855 5318126 40.05 71.3 1
14:14:17 2024-01-24 680343 671800 215307 211516 338771 346883 355236 352028 227712 224937 275269 280376 317145 322203 4379926 4715292 6687125 6458610 1153953 1199018 313538 275869 288198 290458 322633 313460 315335 314878 222230 222719 730626 703834 1568273 1512358 467909 464547 682786 689765 852357 832522 898274 902621 939156 956181 922329 1026124 2170191 2277722 1332558 1147340 744454 735830 894816 884835 931650 952092 981733 987026 1086841 1096607 5102425 5308471 40.05 71.3 1
14:14:18 2024-01-24 674867 673050 215637 211279 340589 346883 355505 351389 228688 225787 275599 281166 316631 324169 4386493 4642905 6650333 6476161 1151133 1200159 313908 276363 287127 289000 321906 313496 313422 315573 221537 222754 737158 702710 1579530 1501007 466113 465241 680851 686729 859789 832091 889639 898317 946754 955615 915816 1022726 2160918 2266893 1338790 1159140 746749 729473 889389 887815 931650 943773 973891 993102 1097604 1097384 5107611 5318126 40.05 71.3 1
14:14:19 2024-01-24 682766 667236 219305 210499 338264 348852 353748 351668 227626 226125 273830 282244 316737 321165 4373635 4787049 6683726 6455649 1165063 1198095 310188 276328 288486 287216 324623 312544 313678 315802 222004 222067 737158 693830 1574378 1525904 468610 462510 681818 685529 854886 838191 895964 897264 939192 955615 926377 1023094 2160918 2280251 1342154 1145707 747650 735830 887484 886266 940870 946664 974469 984465 1093682 1096964 5145233 5304961 40.05 71.3 1
14:14:20 2024-01-24 677342 671079 215806 211565 339735 348285 355898 350185 228119 225496 274670 280416 317951 320147 4389637 4688224 6686743 6462007 1144537 1199018 314087 275446 288486 288693 321870 314451 311640 315802 221910 222565 737158 704719 1566045 1501793 468646 467280 679850 689802 860909 832522 889146 903939 948770 957534 918423 1025801 2167074 2259282 1328720 1156665 744384 729350 896724 890774 931650 947069 984265 993102 1097604 1094210 5098205 5308748 40.05 71.3 1
14:14:21 2024-01-24 675826 673065 216141 211570 340721 346320 356008 351920 227925 226195 275091 281039 316737 322347 4389637 4719081 6617218 6471686 1172222 1199018 312184 276363 286813 288825 322920 313245 314892 314519 222543 224056 735212 698313 1542713 1515582 466113 465241 684727 685529 857314 839381 895741 893864 943297 963921 926763 1019049 2160918 2289657 1336834 1149795 750776 735830 885596 887981 943582 946592 970311 983029 1096825 1103788 5160357 5324244 40.05 71.4 1
14:14:22 2024-01-24 684721 671914 215610 211675 338668 348852 354375 350679 228633 225496 275197 280556 317100 321019 4389637 4705663 6724302 6462307 1141314 1199018 312148 276292 290152 287059 322956 314194 312032 315838 221502 223741 746738 700314 1643321 1511285 470384 464583 680301 689765 860399 833114 892424 905066 946483 954831 918423 1026124 2168649 2250062 1380535 1155019 743517 731563 894618 889243 931650 948408 984537 990748 1094458 1089472 5062140 5320025 40.05 71.3 1
14:14:23 2024-01-24 674575 672583 216209 211393 338633 347337 356008 349765 227906 226300 274391 281412 317357 323287 4380258 4710488 6640116 6481065 1165826 1196392 311858 276328 288247 288212 320932 314451 313458 315536 222891 223741 733741 696320 1564515 1515582 467542 466559 682786 686505 857923 838191 894131 897264 944707 965284 922402 1019049 2160918 2274493 1330639 1149795 749705 732714 888207 889340 939536 949998 973081 985903 1099675 1105075 5155636 5320303 40.05 71.3 1
14:14:24 2024-01-24 683116 673543 215606 211715 338775 345370 352010 350894 228649 225391 275197 280626 316878 320909 4383218 4688375 6696477 6443550 1147354 1196430 311283 276328 288486 286946 324586 313460 312726 315838 221156 222719 739161 701317 1568064 1512358 467946 462510 678888 686766 857923 832091 893096 901305 944707 954831 916966 1029127 2167074 2266587 1330639 1153376 745514 733748 894816 886266 931650 946592 979637 990786 1091509 1097498 5056203 5310870 40.05 71.3 1
14:14:25 2024-01-24 677431 671074 219278 211154 339800 345593 355323 350113 227871 226142 274199 281447 316118 322644 4383379 4701843 6650446 6462307 1160566 1197245 310695 276042 288170 287940 322920 313531 311997 315056 221502 222500 738651 694335 1571576 1512358 466777 464912 678888 684556 862165 839381 890190 898185 946896 963921 916966 1019775 2157849 2262076 1324882 1159335 750240 728480 890010 893377 938204 947306 976202 994055 1103074 1100459 5136574 5314733 40.05 71.3 1
14:14:26 2024-01-24 682827 667263 218970 211600 338117 346898 355505 351992 226884 226335 275441 280024 317427 321312 4386606 4744556 6687125 6452929 1153953 1198746 314087 276098 288662 288492 323639 313531 315514 315358 222578 222719 741077 703713 1603498 1516658 469348 464912 683542 690817 852998 834524 900017 903939 937793 956857 925062 1029127 2173279 2282408 1338316 1145707 744384 736352 892877 887530 936921 956500 979487 987958 1093808 1098828 5127168 5308748 40.05 71.3 1
14:14:27 2024-01-24 673697 670934 215000 211852 339800 346883 354312 351402 228014 225635 275884 279473 317357 321370 4377134 4642632 6668093 6443561 1149489 1199018 314051 276098 288044 289361 321906 315377 312982 315802 221848 222565 748253 704442 1587567 1501007 466183 466559 680851 689838 860909 832091 889146 901342 947426 955651 918423 1022726 2163993 2265286 1334877 1156665 745975 732816 898283 894954 931613 945586 978019 991537 1100688 1097535 5098205 5322427 40.05 71.4 1
14:14:28 2024-01-24 677445 667263 218934 211220 340609 347619 354002 352028 227941 225635 274812 281299 315922 321441 4380258 4713846 6612555 6452929 1172673 1199018 312870 277212 287257 288343 323902 312544 314892 315802 222230 222565 732270 693345 1583756 1520498 466777 463891 684025 684556 855492 839381 896570 894830 940594 963921 924230 1024300 2160918 2289657 1313370 1147796 752079 737036 885559 885278 940833 953793 974118 987215 1096048 1101731 5162725 5307305 40.05 71.3 1
14:14:29 2024-01-24 680364 673275 216218 211847 336737 346411 354277 350894 228550 225477 274391 279738 317427 320821 4377134 4669731 6677418 6443636 1144537 1198131 314087 275446 288725 288527 321620 313973 312660 315802 221848 222067 737158 703713 1567641 1500612 467946 466559 680851 689802 861248 832522 889146 903939 948770 959227 917002 1020151 2165381 2263250 1328720 1159140 744580 730773 896687 894317 931576 945549 980996 993139 1097604 1092728 5090293 5312902 40.05 71.3 1
14:14:31 2024-01-24 675348 667236 218889 211194 340385 346614 355003 352028 227588 225635 274427 280360 315827 321406 4380258 4713996 6593380 6452929 1173350 1198281 312148 276855 286486 289000 323639 311596 314413 315358 222039 223741 738651 694335 1584682 1516658 466445 464583 684727 684556 855492 839381 895829 893753 941260 962524 925062 1023538 2166926 2290700 1317206 1146158 751409 737884 886401 885352 940870 946664 973081 985613 1096106 1103326 5140982 5308748 40.05 71.3 1
14:14:32 2024-01-24 682823 671083 215307 211520 338537 346933 354502 349800 228295 225868 274427 280674 317357 319389 4367471 4684949 6705394 6452929 1139688 1195542 312148 276292 290300 287181 322920 313531 312032 315802 221502 222101 735665 700314 1650129 1512358 470384 464912 678888 689802 860399 832249 890485 903939 946084 956509 919382 1028511 2167074 2247750 1380535 1156924 744580 732853 894779 888810 931650 949998 985675 993139 1096048 1091012 5077238 5303415 40.05 71.3 1
14:14:33 2024-01-24 672175 667232 219242 211511 338811 346883 355825 351956 226919 226019 274391 280827 316878 321996 4374013 4716080 6650333 6481065 1165967 1199018 312148 276982 288382 288492 321419 314487 312982 315802 222734 223741 731477 694335 1572867 1512358 467909 467220 682301 685200 859654 839381 890499 898391 949078 965703 922218 1021884 2162388 2268928 1330639 1159140 750776 729492 888207 895052 940966 944991 973081 990274 1106478 1099362 5163098 5304961 40.05 71.3 1
14:14:34 2024-01-24 681587 667200 215454 211918 337754 345370 355003 352028 227394 225635 275004 278967 316878 321312 4361276 4726830 6663346 6434171 1152308 1199018 312842 275904 288486 288194 324130 311631 314670 315573 221502 222754 748914 702323 1564680 1511285 467909 462546 681818 688788 855970 834224 897251 903368 943573 956072 921564 1029385 2171707 2277722 1330639 1150063 745169 736773 893887 884290 931650 952056 982320 988827 1088384 1097384 5074289 5295589 40.05 71.4 1
14:14:35 2024-01-24 673607 671070 218894 211194 339862 346883 353215 351708 229030 224555 274427 281451 315922 320468 4361276 4633526 6631464 6452929 1156976 1199018 312148 277177 286853 288435 321620 313496 313017 315802 221537 223288 762987 699674 1575032 1501681 465817 465241 680301 687896 862500 838463 894011 901209 949370 961917 917659 1019626 2156241 2265286 1361219 1165774 749705 731490 893621 892111 936958 947069 976739 992301 1100454 1096696 5107611 5307168 40.05 71.3 1
14:14:36 2024-01-24 682555 667308 219314 210525 338775 347719 352010 351956 227588 225600 273971 282196 316143 320821 4361276 4741054 6626288 6443817 1168499 1198131 310224 277212 287585 287216 324395 315411 313971 315802 221537 222067 737158 692357 1569297 1521578 466516 462220 685391 685344 856007 839345 898236 894609 940897 963059 923554 1021997 2157849 2293445 1328720 1145707 750240 736352 887447 885463 940870 946664 973081 985202 1094494 1100175 5126234 5288111 40.05 71.3 1
14:14:37 2024-01-24 678856 670821 218925 211547 336737 346411 353781 349836 228100 224972 276911 279543 317427 320784 4367762 4666417 6678630 6457698 1142943 1196430 313098 275253 288595 288089 321003 314487 312982 315802 221573 223741 735665 705350 1585954 1501495 470789 467220 680815 689691 862811 833706 891461 903829 948770 957534 916966 1023999 2167074 2252882 1332558 1156665 744580 729387 896724 890774 931650 948651 982433 993139 1097604 1093437 5088799 5308748 40.05 71.3 1
14:14:38 2024-01-24 675830 667196 218970 211551 340349 345903 353816 352028 227941 225984 274427 280806 316913 321894 4367780 4701568 6588682 6443711 1169998 1199018 312148 276328 287401 289607 323409 313019 314892 315358 222677 224336 740144 698826 1542570 1516658 466777 466889 685701 686505 857886 839308 895829 893753 943334 967074 926266 1019775 2160918 2292650 1347916 1148976 750776 733835 889470 889095 940202 946592 970311 985941 1097306 1103363 5140982 5310544 40.05 71.3 1
14:14:39 2024-01-24 682827 671115 218934 211551 338806 346447 354752 349836 228330 225286 275040 280626 317427 320330 4380340 4688488 6705394 6462345 1140501 1199245 312184 275904 290336 288194 322920 314235 313341 317516 222392 224652 746738 702323 1596332 1514626 470608 466253 679777 691835 859654 829704 890638 904730 948770 955505 918423 1026161 2173254 2251249 1374778 1153376 743517 731654 893924 886559 931650 946556 984265 993139 1096825 1091085 5071442 5301179 40.05 71.4 1
14:14:40 2024-01-24 673340 669546 218925 211551 338811 346638 354348 351992 226884 225984 274391 280591 317135 320172 4377134 4712515 6602815 6457436 1165558 1199018 312112 276328 288270 289159 321620 315527 314640 315472 222820 224214 732270 696822 1564117 1517894 468110 467220 682786 685758 857923 839658 895717 898539 944039 965284 927658 1016836 2159383 2280463 1331297 1148976 750856 734788 889377 886888 940966 946592 970311 985903 1097306 1102295 5152138 5306758 40.05 71.3 1
14:14:41 2024-01-24 682827 671115 218590 211551 338802 346447 355054 349800 228295 225477 274427 280478 317357 320330 4358165 4688375 6705119 6462307 1138066 1195283 311863 276078 290277 287914 322287 314343 313378 315802 221706 224372 735105 702323 1584818 1510213 470051 465241 679333 690670 860399 830162 890485 903939 948549 956181 916929 1025393 2164031 2252508 1337853 1153376 743517 729460 897361 888846 931650 946556 982433 993139 1096048 1091049 5073611 5295313 40.05 71.3 1
14:14:42 2024-01-24 672858 667227 218934 211310 338811 345903 353781 352028 227394 226019 274391 280626 316878 320433 4367780 4701568 6593489 6465828 1167229 1199764 312006 276221 288342 289220 321537 314050 313827 315464 222748 224214 741637 696320 1566109 1512358 468110 467882 684062 685758 857923 838463 895936 896103 944707 965284 925720 1019775 2160918 2286942 1356056 1149795 750776 735830 888746 887985 940870 948226 970311 984465 1094133 1103399 5140982 5301179 40.05 71.3 1
14:14:43 2024-01-24 683257 667304 218925 211891 338802 346168 352010 350365 228330 224972 274427 280360 316435 318762 4370895 4692295 6705394 6470459 1141276 1199987 312955 275568 290155 287984 322477 314307 312507 315802 221537 222101 737158 704339 1575230 1509555 470718 466559 678888 691687 862202 829741 890721 903939 947426 957534 917002 1024626 2164031 2254390 1326553 1155019 743854 729423 896724 890397 931650 946556 981766 993848 1097604 1093437 5079394 5301179 40.05 71.3 1
14:14:44 2024-01-24 673129 667268 218961 211703 338811 345903 353816 352028 227588 225669 274812 280591 317203 320468 4367780 4701568 6612603 6475842 1166583 1198871 311970 276221 288256 289022 321906 313496 314449 314914 222677 224336 735212 697316 1564914 1511007 466777 468606 684062 685273 857960 838191 895717 895796 944744 965284 926377 1019775 2160918 2289657 1347256 1149795 750776 736875 889377 886888 940870 946664 972020 985202 1094133 1104961 5147282 5308748 40.05 71.3 1
14:14:45 2024-01-24 682827 673024 218898 211734 338806 346933 354002 349836 228330 225286 274427 280591 316878 319425 4374013 4682889 6706229 6442743 1146612 1200841 312184 276363 288757 287059 323674 316451 314118 315838 221848 222754 734172 698313 1587772 1512358 470718 464583 678888 689838 859789 832128 893389 905066 946754 954831 916732 1026198 2167108 2251285 1424864 1153376 743854 732636 894255 889476 934115 946556 984537 993139 1094494 1093109 5042748 5301179 40.05 71.3 1
14:14:46 2024-01-24 674650 671083 219309 211224 339836 346883 353555 349800 228295 225635 273971 281482 316179 321621 4370880 4677346 6640668 6461203 1159736 1195511 310913 276399 287873 291444 322586 313460 311676 317625 221466 224652 727304 694335 1570756 1511285 466513 465241 678888 685529 862165 839381 887809 899289 950359 963921 918423 1019775 2156241 2261804 1322963 1159335 750776 729387 891471 893377 938168 945731 975165 993848 1100454 1096964 5117016 5307130 40.05 71.3 1
14:14:47 2024-01-24 681859 667160 219278 211530 338260 346375 354752 351425 226849 225984 274812 278889 317357 321048 4380079 4737732 6669311 6452929 1151676 1202696 313765 275640 288559 288597 323375 313496 313648 315320 222962 224056 740144 702323 1570638 1516658 470384 465241 684098 690817 854280 835781 893908 902269 940897 955579 927695 1028436 2170191 2277722 1344073 1140790 745169 735918 889352 888078 935439 953438 978865 983029 1091250 1098938 5105495 5289990 40.05 71.3 1
14:14:48 2024-01-24 673629 667272 215307 211847 340314 346638 354064 351389 228100 224972 275691 280268 316596 323984 4377061 4616502 6649717 6451273 1151476 1195475 313574 276328 287163 289361 322108 313424 313458 315802 222195 222754 737158 701317 1560501 1500296 466477 466559 680851 687776 860909 835744 891789 901305 948770 962488 917118 1025069 2160918 2266475 1330965 1159966 748104 731526 894779 892970 935665 947738 976739 992301 1097233 1098938 5096076 5308748 40.05 71.3 1
14:14:49 2024-01-24 678819 667191 218934 210565 339836 346133 354002 351956 228014 226091 276679 282059 317809 320674 4377061 4763834 6673015 6457363 1159191 1199022 311934 276078 288559 287216 322920 313460 313935 315802 221910 223741 730048 697316 1571993 1523585 470718 465959 684727 687739 857923 838191 898274 902386 943334 955651 926134 1026161 2170191 2276107 1345992 1141262 745514 735313 892245 887981 938204 953401 981415 983066 1092907 1098938 5117016 5291813 40.05 71.3 1
14:14:50 2024-01-24 673340 667200 215005 211918 339836 346700 356980 351137 228014 225903 276007 279563 317286 323139 4360727 4615216 6669387 6462307 1146612 1198094 314087 275060 288626 288930 321906 314194 312982 315802 222230 222719 739211 704719 1584625 1500735 469447 467220 681818 691344 862165 832091 890466 903939 946932 955651 922365 1023094 2165533 2257680 1328720 1156390 745444 730456 897361 894159 932982 947738 982433 994557 1099944 1094247 5086657 5293929 40.05 71.3 1
14:14:51 2024-01-24 675523 667232 215806 211600 341129 346419 355068 351884 227960 225845 275126 280534 316480 324058 4361238 4688299 6622686 6443561 1166583 1198131 312148 276328 287639 289844 322395 313019 314892 315358 222927 222067 729327 697316 1569025 1512358 466183 467220 684062 685758 857960 839381 895717 898539 946222 966650 925062 1019049 2160918 2277722 1321044 1149795 750776 735309 888931 888810 940870 946664 973081 988086 1100491 1103363 5141128 5299369 40.05 71.3 1
14:14:52 2024-01-24 685568 673538 215806 211640 338704 347865 354429 351884 228509 225304 275513 280766 317216 321996 4367762 4698973 6659946 6434171 1147316 1198131 313566 276292 288617 288343 324852 312508 313935 315802 221537 223098 766161 703212 1566795 1512358 469447 463200 682786 689276 857314 833307 896570 904627 943334 957534 920883 1032105 2167108 2271269 1332558 1153376 747247 735309 894779 887981 934336 946592 982157 991686 1089706 1095832 5051177 5305303 40.05 71.3 1
14:14:53 2024-01-24 673423 673564 216514 211746 339409 347619 355720 349657 227925 226195 274356 281180 316143 321996 4370808 4688488 6640116 6471686 1163332 1198870 311639 276328 288283 288194 321942 315180 311778 315802 222230 223584 739625 694335 1563902 1516658 467946 467220 681818 686505 862161 839381 890573 894424 948770 963921 924406 1019049 2160918 2268502 1307720 1153376 749705 729487 888207 891075 943582 946400 974469 990980 1106039 1103399 5170347 5316501 40.05 71.3 1
14:14:54 2024-01-24 679703 672106 215610 212379 338633 347865 354930 351920 226849 225600 275233 278889 317145 320170 4370880 4733671 6668261 6443550 1153130 1196430 314051 275904 288536 288527 322956 314644 315335 315580 222230 222754 742191 703713 1594305 1512358 469385 465241 685318 691344 855492 833307 898405 903939 941260 957534 925062 1029127 2170021 2277722 1334477 1150614 745975 736971 893253 885559 934299 954822 982433 991686 1088384 1099874 5084501 5284182 40.05 71.3 1
14:14:55 2024-01-24 673497 672798 216066 211340 340589 346883 353250 351425 228809 225077 274812 281447 316365 320468 4361223 4617278 6626730 6452929 1154431 1199018 312842 277212 287706 288838 322884 313531 313171 315802 222230 223443 758225 699712 1576284 1501681 466777 466559 679850 687739 860872 837004 893096 901209 948770 961094 918423 1019877 2157849 2268502 1332921 1164331 748642 732599 894890 893377 935439 946556 978168 997251 1103784 1103004 5108528 5291779 40.05 71.4 1
14:14:56 2024-01-24 682869 667196 219392 211007 338846 346411 354785 351029 228260 225565 273552 281482 317100 321202 4374086 4757202 6677773 6437174 1153353 1197245 313062 275482 288716 288089 322920 313019 313494 315802 222962 223584 731869 698324 1588150 1519420 470718 465241 685551 689802 856706 836967 898915 901665 939229 955651 926170 1029127 2170191 2282483 1322786 1140449 745975 735830 889462 888162 938204 955822 981453 986398 1093031 1100496 5127447 5289990 40.05 71.3 1
14:14:57 2024-01-24 673607 667236 218970 212755 338537 347104 354277 350365 228295 225443 275548 278889 317145 321768 4361501 4657852 6649442 6452929 1147810 1194656 314787 275851 287603 288965 321906 313722 313935 315802 222230 222067 737158 702710 1562367 1498166 467211 467220 681818 689802 861555 834524 891789 903939 947602 961130 916317 1022367 2163994 2263667 1342702 1159140 746586 732258 894816 894954 935682 949324 979450 994445 1100725 1097237 5096076 5301179 40.05 71.3 1
14:14:58 2024-01-24 677613 672583 215918 211189 340900 346883 354502 351884 228295 225600 274427 281215 315481 321406 4367762 4713959 6602902 6443550 1171874 1198746 311675 277212 287127 288527 324395 312544 315070 315802 222578 222067 737158 693345 1573472 1521578 466550 463927 684062 684556 855492 841233 897130 897264 941926 963921 926377 1023860 2160918 2289657 1334477 1146523 749927 737773 888931 888796 943545 954002 977255 989371 1097456 1105186 5135827 5299369 40.05 71.3 1
14:14:59 2024-01-24 678031 667272 218853 211525 337612 346133 353781 350611 228135 225286 274391 278923 319451 321275 4358428 4657852 6663346 6453032 1144537 1203344 314087 275482 287639 289902 321906 313973 312982 315802 222230 222754 737158 703713 1577570 1498166 467946 467551 682301 690328 862165 833343 890448 903939 950306 955579 918339 1023131 2165533 2254390 1309603 1159684 745646 732853 898600 893045 931613 948336 984462 994482 1100452 1094247 5073508 5284295 40.05 71.4 1
14:15:00 2024-01-24 671987 671635 219314 211882 340121 346148 354312 351956 227588 225635 274427 280683 316878 322865 4348739 4681602 6621466 6452794 1163332 1199018 311425 276363 288486 288527 320386 314966 313458 315802 223111 223741 730419 694335 1560438 1512358 468646 465894 682786 685758 860909 839381 893059 898539 947426 963921 925062 1016873 2157271 2269330 1330639 1158314 750776 732332 889340 895591 942344 946923 976202 990980 1106824 1100349 5173449 5295825 40.05 71.3 1
14:15:01 2024-01-24 680626 667272 218929 211926 338264 345370 355003 352028 227623 225477 275269 279738 316878 321312 4370880 4710840 6650446 6438954 1151552 1196396 314051 276328 288649 287940 322920 315153 315335 315580 222230 222754 734172 703713 1568273 1512086 470051 465241 684135 691835 855492 832091 899757 905066 941260 957534 925062 1031534 2174753 2277685 1334477 1152256 745646 737921 897324 887276 936995 954822 983835 990786 1091509 1097424 5108477 5299369 40.05 71.3 1
14:15:02 2024-01-24 673129 667304 215450 211891 340891 346393 356169 351425 228295 224937 275691 280560 316179 321441 4348814 4598769 6630516 6448429 1151133 1194656 313098 276363 287823 288965 322920 313531 312660 315838 222614 223443 754456 701709 1562897 1501793 466550 466559 680851 688788 860945 837004 893096 901342 948308 964335 918237 1024731 2162388 2271882 1325096 1163280 749705 731417 895727 893414 935476 947306 979637 993713 1098897 1097000 5098205 5301179 40.05 71.3 1
14:15:03 2024-01-24 680589 667232 218965 211042 339597 346133 354002 351992 228295 225635 273971 282376 316435 320821 4364648 4745076 6621466 6438678 1166042 1199018 310695 277212 288166 287853 324395 312544 313971 315550 222230 222754 739211 693345 1590907 1525904 468778 463927 684241 686505 856706 841171 901939 898391 943499 967074 927658 1024149 2163929 2291817 1332558 1147796 752923 737397 887484 888796 944361 953401 972851 985941 1097530 1103363 5141209 5291930 40.05 71.3 1
14:15:04 2024-01-24 678892 672822 218970 211551 337517 347212 353781 349836 228014 224972 274847 280199 317427 320367 4364648 4669731 6677418 6452929 1144260 1192923 315008 275482 288658 288435 320967 314487 312982 315802 222039 222410 737158 703713 1566636 1501007 469718 465567 680851 690854 864039 834855 893973 907003 950117 961607 921039 1025613 2163929 2257680 1308897 1156665 745444 732853 898160 893377 931378 947069 984537 992301 1097269 1097384 5079394 5291930 40.05 71.3 1
14:15:06 2024-01-24 675730 667232 218965 211887 340936 345613 355003 352028 227588 225635 274427 280665 315481 321441 4355020 4686832 6584164 6425185 1166659 1199018 312148 276328 288523 289000 321003 313496 314892 315580 222614 223670 740144 696320 1564515 1512358 467247 467220 686365 689441 860251 839658 897559 899817 944561 966613 927584 1019626 2157547 2271269 1332558 1152219 750776 735309 890642 889513 943545 946701 974469 991686 1102906 1106525 5141095 5292006 40.05 71.3 1
14:15:07 2024-01-24 682716 671509 218590 211918 338811 345370 352010 351708 228649 224937 275886 280626 316913 319947 4358428 4692022 6678630 6429582 1148668 1199018 312184 276328 288559 288492 324852 313019 313458 315021 221502 223098 743707 701317 1574374 1510232 470865 464538 681670 689654 860362 836080 897559 910277 947279 957461 921674 1030925 2168649 2272155 1332558 1153376 747571 736875 897324 887981 935665 953008 982433 992431 1090477 1097384 5043969 5284272 40.05 71.3 1
14:15:08 2024-01-24 677061 667236 214880 211560 339836 345370 354312 349196 227782 226369 274427 281482 316435 319912 4358428 4682452 6631351 6453168 1158908 1196433 311639 276399 288559 288597 323637 314966 310802 314801 222266 222101 727519 694825 1561135 1518169 469447 467220 682265 686505 865306 841768 894011 896857 948345 966650 924406 1022501 2160918 2264862 1330639 1158856 751848 729555 890102 895591 940870 947069 973891 993139 1106824 1101768 5155712 5293624 40.05 71.4 1
14:15:09 2024-01-24 678892 667160 218970 211953 338300 345405 354752 352028 227941 225635 275304 279812 317392 322371 4348777 4710840 6649442 6429582 1147354 1195175 313354 275904 288559 288597 322920 312289 314892 315802 222164 225321 758968 704339 1591334 1513854 469238 464899 684727 690633 856633 834524 894217 904954 943334 959421 925062 1032105 2170191 2278628 1334477 1147340 746506 738018 894632 885559 934336 954822 985675 990980 1087321 1097384 5048323 5291813 40.05 71.4 1
14:15:10 2024-01-24 675255 671593 219005 211037 339871 346883 355003 350930 228969 224937 274427 282108 316400 320433 4358428 4633526 6612140 6443728 1156009 1195548 312148 277212 287199 288623 322657 316463 313612 315298 221599 225480 747376 698313 1585065 1505893 468853 467183 679740 687482 862165 839381 892387 899447 951032 963848 918954 1021231 2160849 2265286 1321044 1165160 750776 733711 892245 892074 939590 948408 978131 995165 1102833 1100619 5101848 5299369 40.05 71.3 1
14:15:11 2024-01-24 682827 667232 214692 211150 338771 346411 354248 351920 228065 226369 274356 280591 317322 320330 4358390 4745401 6669222 6434171 1155033 1198982 312112 275869 290123 290463 323579 313686 314715 315766 222556 223706 726653 696822 1582625 1525308 470571 465241 685030 688751 857923 839658 898274 903778 944744 955615 929639 1029127 2170191 2277450 1342154 1141262 745444 735830 894779 889243 938168 954111 981733 985165 1092834 1100496 5105495 5288059 40.05 71.3 1
14:15:12 2024-01-24 673335 671038 215005 211937 339800 346393 353993 351389 227906 225600 275655 280103 316400 321370 4361613 4618797 6640245 6443550 1149451 1201840 313765 276078 287995 289809 322252 314050 312839 317322 222365 224846 737158 703330 1568516 1502072 467873 467882 682638 690817 862129 836337 892924 901367 950359 962488 918423 1025356 2160918 2268502 1338790 1159966 748637 731668 894521 891075 936330 947269 979599 994420 1099639 1100496 5088799 5299369 40.05 71.3 1
14:15:13 2024-01-24 678732 667191 219242 211150 340824 346097 354002 351956 228295 225635 274391 282438 316878 321768 4354983 4738419 6612309 6441786 1172260 1201659 311715 277921 288342 288825 324191 313316 314712 315730 222713 223063 738651 693840 1594965 1525904 469199 465241 685701 686505 857651 843453 899720 902529 944671 965703 926134 1026086 2167074 2289657 1338316 1147340 750856 737921 889377 887981 944924 956172 975970 988789 1097604 1104924 5133752 5289990 40.05 71.4 1
14:15:14 2024-01-24 681067 671074 219242 211847 337482 349310 355505 350858 228649 225635 275233 281018 317427 320784 4361501 4670651 6705829 6449330 1148668 1199133 312919 276609 288482 288229 324708 313352 313279 317625 221812 224968 740676 700314 1562921 1512358 470718 464912 682030 691901 861623 836337 895717 905066 947426 956857 919679 1032105 2166926 2259282 1334477 1155019 746506 735830 897435 890508 936330 952056 983089 994557 1092871 1098938 5044076 5289990 40.05 71.3 1
14:15:15 2024-01-24 675523 670191 219300 211194 339552 346883 355505 349765 228649 225635 276837 282306 316843 320433 4358390 4658929 6622035 6452176 1159661 1197379 311024 277423 288306 288790 322849 313496 313678 315056 221156 224968 737158 696320 1561629 1511285 467909 467220 678888 686505 864686 839381 890448 901268 951068 965967 918303 1025069 2157812 2265286 1302070 1162675 751848 733155 892245 894011 940202 947306 978131 992301 1103651 1100139 5105495 5292119 40.05 71.3 1
14:15:16 2024-01-24 683257 667160 214876 211673 338229 346933 355003 351920 227906 226404 274812 280129 317392 321275 4361501 4729385 6678240 6433311 1153878 1201696 314494 276062 288559 288492 322884 314199 314568 315322 223590 222376 737158 702352 1578205 1516658 470718 466229 687082 691835 855492 836374 901038 903939 939192 955615 927695 1030633 2170191 2280782 1338316 1144077 745686 737921 894779 890064 938204 957524 982433 987345 1093645 1099717 5101848 5280611 40.05 71.3 1
14:15:17 2024-01-24 672652 672207 214996 211891 340855 346883 354029 351920 228295 225286 276114 280556 316850 321406 4352122 4614769 6650064 6452176 1141701 1192960 315008 275815 289190 289528 321870 314415 313458 315802 222230 222719 737158 704719 1586721 1500296 470051 467882 682301 691835 863425 833897 892424 907799 948345 955687 920984 1023860 2167074 2257570 1332558 1158314 746045 732816 898637 894683 934336 948408 984537 994457 1100454 1097384 5069988 5289990 40.05 71.3 1
14:15:18 2024-01-24 675830 667164 214293 211856 340864 346393 353745 352028 228100 226091 275233 281680 316400 322383 4367471 4712433 6603135 6462307 1163332 1198710 314127 276768 288604 289563 321906 314930 315070 315658 223468 222376 743130 696320 1565761 1517736 467946 465930 686073 687739 859789 841768 898274 902493 947426 964629 929173 1021231 2160918 2279677 1332558 1152556 749705 733711 890647 892074 943545 946592 973891 990980 1105255 1103363 5154638 5276713 40.05 71.3 1
14:15:19 2024-01-24 680073 667236 215307 211891 338846 345854 352010 351992 228649 224903 275462 280591 319164 322003 4361389 4688488 6659069 6415414 1146172 1198425 313538 277177 288523 289348 324780 312508 313971 315838 221848 223443 740676 702323 1572114 1512358 470014 464612 682301 691073 857923 835744 897746 904954 946147 959567 922402 1032105 2167108 2277722 1307720 1153376 748108 738018 894558 888078 935665 954111 983835 993139 1090979 1097384 5041772 5280611 40.05 71.4 1
14:15:20 2024-01-24 675830 667227 214210 211189 340050 346883 355003 349519 228295 226125 276679 281812 316631 322644 4361389 4669510 6621568 6443362 1158908 1197245 310882 277459 288486 288728 322884 313973 312032 315497 222472 222754 738651 694335 1582687 1512358 467946 466559 680851 686505 864686 840574 890448 897971 951068 966650 921674 1022726 2157539 2265286 1324882 1161022 750776 731526 892245 894683 940202 947069 976702 992301 1102833 1100139 5105495 5289990 40.05 71.3 1
14:15:21 2024-01-24 680856 671047 219305 211887 337754 346411 355072 351632 227769 226160 275513 279598 317286 321165 4364507 4720112 6669501 6434171 1156085 1199018 314051 275869 288676 288435 322920 313275 313935 314914 223625 222067 738651 702323 1571936 1515582 470718 466229 686110 691835 858560 836374 901038 905066 941926 955579 926134 1030596 2173279 2280463 1337596 1145707 745975 737921 896087 885463 937232 957524 984537 988789 1092907 1099326 5085167 5284559 40.05 71.3 1
14:15:22 2024-01-24 673425 671120 218929 211574 341369 347463 355898 351776 228828 224799 275319 281704 316702 323139 4352136 4597829 6621466 6452754 1144499 1195511 314787 275904 288329 289000 321906 314230 312982 315802 222230 222410 732270 703713 1573092 1501793 469348 467882 684241 691835 864073 834561 893059 903939 948345 961130 919679 1023860 2165533 2257113 1342702 1159140 746716 731568 898363 894683 935665 948408 983835 996512 1099639 1097384 5079394 5291813 40.05 71.3 1
14:15:23 2024-01-24 675077 672551 216487 211636 341369 346846 356008 351920 228154 226195 278439 281271 316224 322239 4358390 4690830 6574873 6443550 1173350 1199018 313062 276363 286831 289404 323639 313239 314892 315802 222927 222719 735212 696320 1577888 1514240 467578 465564 686110 686505 857923 841197 898302 898539 946754 964593 927483 1024589 2163957 2292906 1342702 1147340 752923 737921 888115 888737 944924 954822 975165 988827 1097269 1106525 5133563 5299618 40.05 71.3 1
14:15:24 2024-01-24 682371 673065 215914 211750 338695 347385 356008 350449 228474 226003 275655 281412 317427 320330 4351991 4673750 6696477 6443550 1142943 1197245 314015 276328 290300 289339 322395 315188 312982 315838 222195 222719 737158 704945 1546495 1505967 470718 467882 681818 693530 864686 833897 893732 907799 950359 955651 921674 1026161 2168649 2256079 1338316 1156665 745975 732636 899915 894048 934336 946628 986001 995202 1102869 1097384 5061776 5291779 40.05 71.3 1
14:15:25 2024-01-24 672747 671625 216550 211711 340146 347865 357522 351920 227906 226369 274812 280934 317075 322534 4336362 4686946 6621466 6438932 1163332 1199018 311827 277177 288559 288930 322431 315410 312982 315802 223362 223741 736683 694335 1559554 1516658 469385 465894 682786 687252 863461 841768 894405 898644 948345 966650 926377 1021997 2163720 2268502 1307720 1155842 750776 731526 890010 894683 943582 948408 978168 993139 1106411 1105743 5175942 5293865 40.05 71.3 1
14:15:26 2024-01-24 680343 672321 215905 212857 338624 346097 355505 352028 228295 225426 276007 280560 317392 319912 4358274 4692295 6654324 6415414 1150666 1199018 313574 276363 288559 289000 324852 312544 314892 315838 222039 223443 729693 703212 1566074 1512358 470051 464583 682786 691835 860285 834561 897093 906510 946084 955651 924406 1032393 2167108 2276107 1332558 1154197 747650 736875 897361 889243 935476 954822 985239 995086 1094548 1100042 5046771 5292006 40.05 71.3 1
14:15:27 2024-01-24 677176 673065 214508 211224 340864 348248 355359 350786 228969 225950 274427 282341 316656 322003 4358390 4624290 6641323 6443550 1154431 1194656 313098 276982 287163 288965 322884 314451 313971 315838 222734 225444 758225 699712 1579051 1503138 467946 465567 682514 688788 862202 838191 895717 903298 948308 963921 917002 1023094 2160629 2265286 1346615 1159140 747571 732636 898637 894683 935665 948408 984265 997288 1103784 1099643 5080150 5284295 40.05 71.3 1
14:15:28 2024-01-24 676964 667011 219188 211739 341120 347374 354752 352028 228100 225635 277774 281271 316469 321441 4352122 4691105 6593750 6429582 1169258 1196430 312184 277212 287697 288636 324395 312508 314892 315802 222578 222754 738651 692357 1577285 1521578 467776 465241 685588 685200 857923 841233 898405 898650 944707 965967 926170 1028394 2163993 2289657 1336396 1146523 751848 737921 890010 888796 946157 959497 978576 988640 1099944 1105597 5136907 5292119 40.05 71.3 1
14:15:29 2024-01-24 681313 673543 219314 211847 338229 347212 354029 350858 228509 225669 275269 280164 317427 321312 4349018 4651239 6658767 6432300 1141314 1197282 314529 275904 290440 288965 322657 315446 313017 315838 222927 223098 728776 704339 1559989 1503138 472057 466987 682786 693310 864686 834561 894405 907169 951068 961130 922365 1027661 2167108 2255543 1340235 1156665 745975 733896 901800 896442 937017 953793 988057 997401 1103074 1097237 5069988 5272833 40.05 71.3 1
14:15:30 2024-01-24 673607 667196 219314 211918 340589 346700 357522 354020 228100 226369 275269 281333 317203 321894 4336325 4674843 6574615 6425185 1164994 1199018 312184 277800 288559 289607 321906 314966 313935 315802 222998 222565 736683 696320 1565711 1516658 470051 469136 686073 688788 859691 841768 897634 902621 945559 964665 927695 1021231 2160918 2277722 1350527 1151081 753531 737464 893817 892410 943545 951911 975823 988640 1103858 1108878 5126271 5289990 40.05 71.3 1
14:15:31 2024-01-24 684773 671074 215905 211852 338882 345370 354002 351920 228969 225833 275269 281018 316913 321129 4345271 4664478 6691705 6424792 1138066 1196392 313098 276363 290746 288054 323902 314966 312068 315838 222230 222754 735665 698313 1618678 1512358 472057 466229 681334 691835 862202 834291 895717 907169 948308 957534 921583 1030633 2167108 2254091 1413126 1156924 745646 733601 898600 891964 936958 953793 988057 995128 1097604 1094247 5058400 5274956 40.05 71.3 1
14:15:32 2024-01-24 671987 667160 219305 211878 339831 346883 356907 351992 227941 226369 275040 281250 316878 320433 4358390 4687065 6588796 6453094 1163332 1198131 312148 276363 288523 289404 320967 314230 313935 315358 222962 222067 732270 695823 1565412 1512358 468646 465966 685588 687776 860399 839381 898274 900666 948954 965967 926377 1021268 2166926 2277008 1289331 1153902 750776 732853 890865 897338 944887 948408 975314 991686 1109094 1106939 5163325 5291892 40.05 71.3 1
14:15:33 2024-01-24 678860 667227 218780 211957 338846 345370 352227 352028 228649 224972 275269 280332 317357 322371 4355283 4683023 6631351 6415137 1147848 1197282 313098 276098 288559 288798 324395 312544 314892 315586 222039 223288 747376 703713 1568700 1512358 470789 464912 684241 691835 857923 834561 898109 904954 944707 955651 926302 1034129 2171707 2274953 1336396 1153079 749705 739582 894447 888078 935682 956172 985089 993625 1090441 1097384 5046153 5280611 40.05 71.3 1
14:15:34 2024-01-24 676003 670848 219314 211220 339822 346883 355003 349872 229043 225635 274391 282341 316400 322160 4358390 4642905 6612140 6434171 1157253 1197282 311675 277602 288283 288965 322956 313496 313458 315056 221502 223443 734172 696320 1591553 1508117 467983 465607 680851 686729 865269 839381 893133 903298 955531 966467 923628 1024881 2160849 2268928 1329920 1165774 752923 735830 894816 894683 940598 951096 979599 995240 1105255 1105112 5103964 5292119 40.05 71.3 1
14:15:35 2024-01-24 683257 667232 214910 211708 338811 347492 355505 351992 228135 227072 275233 281018 317427 321042 4346142 4740907 6658767 6434171 1152496 1199018 314051 275517 288631 288492 323447 313531 314413 315358 223661 224336 735665 702323 1584322 1515582 470718 466559 687785 691835 856706 837004 906002 906325 946259 961021 932169 1032030 2173254 2281428 1328436 1140790 747571 737397 895727 891860 940870 956172 983835 989333 1096825 1100953 5098205 5261666 40.05 71.3 1
14:15:36 2024-01-24 673607 670857 215459 212925 339827 346883 354348 351425 228330 225669 276640 279795 316782 321406 4339813 4605309 6649442 6443550 1141701 1196638 315008 276363 288523 289642 322884 313722 313714 315838 222770 222788 737158 702710 1550706 1501007 469015 465966 682786 691835 865269 838463 896570 907154 952819 963776 923008 1028700 2167037 2265286 1317206 1159966 749927 732718 898637 894683 935512 950862 986075 995240 1100491 1098938 5060583 5282448 40.05 71.3 1
14:15:37 2024-01-24 675348 667227 219278 211918 341692 346883 353781 352028 228135 225669 275269 281482 316435 323434 4349076 4678447 6555846 6443550 1163332 1199018 312184 276399 288523 289809 322369 313567 314892 315580 222962 222754 732270 697316 1572365 1516658 468683 469876 688632 690423 862538 841768 899640 899595 948660 971200 930338 1022726 2160918 2291965 1319228 1152256 753683 737921 892355 891961 944643 954822 973891 988864 1097269 1108093 5135827 5288337 40.05 71.3 1
14:15:38 2024-01-24 681859 672316 218956 211887 338838 347528 355505 349836 228330 225669 275691 281447 318255 320330 4345917 4664478 6677418 6443550 1141276 1197282 314529 276100 290300 288965 321942 314966 313017 315838 222578 222754 737158 704719 1584739 1503673 471909 469248 682786 693765 864539 836080 895289 910384 954174 961094 921674 1026198 2170105 2254480 1330639 1156665 747136 734641 899915 894683 934336 946628 984636 995202 1100491 1097384 5060583 5280611 40.05 71.3 1
14:15:39 2024-01-24 675048 667232 219005 211918 340900 346638 353781 352028 228135 226160 275075 281439 316878 322156 4346156 4673750 6565625 6434171 1169998 1197245 312878 276399 287603 289809 322884 315264 314892 315580 222614 222754 740144 697823 1538926 1520332 468110 467882 687653 687971 861586 843891 899635 896405 946754 964629 930162 1025157 2160918 2292906 1334877 1151980 751328 737921 889382 889513 944643 956172 976739 988864 1096493 1106525 5119106 5276879 40.05 71.3 1
14:15:40 2024-01-24 679892 671120 219309 211926 337781 347212 356980 350930 228330 225669 275269 280595 317427 321312 4339729 4654829 6672390 6443550 1141314 1196467 314087 275904 290467 288965 322693 314966 311711 317480 222329 224810 728776 705350 1595416 1507412 472728 469210 682749 693691 865913 834561 894443 907848 955531 961130 920984 1027661 2166926 2259010 1340235 1159140 746506 733192 901438 894793 935665 946701 986075 996694 1100491 1097384 5062753 5276473 40.05 71.3 1
14:15:41 2024-01-24 673335 667232 219381 212345 340625 346638 354348 352028 228135 226369 275269 281548 317392 322156 4336325 4674918 6584107 6443817 1165826 1199018 312878 276787 288595 289431 321656 315194 314604 317249 223868 224372 735212 697814 1565312 1518814 470237 469210 687082 689838 861555 840638 899092 900912 949444 964665 927695 1027704 2163993 2276107 1334477 1151736 750067 736875 892245 892111 943582 953756 973891 991686 1105255 1108093 5130561 5286217 40.05 71.3 1
14:15:43 2024-01-24 683220 667299 218965 211962 339597 345405 354002 350499 228969 225443 275691 281447 317427 319947 4349076 4675303 6665420 6415414 1147848 1199018 313288 276732 288351 289194 324442 312437 314784 317589 222436 223443 758968 703330 1602915 1515394 470718 465241 683578 691835 861511 838191 896764 906527 947426 963776 925062 1033975 2170191 2282446 1332558 1152556 748104 737459 898637 887796 936839 954897 985337 992338 1091323 1096964 5027395 5284559 40.05 71.3 1
14:15:44 2024-01-24 676826 671079 214876 211551 340349 345370 353215 349836 228330 226369 274427 282341 317132 320208 4349018 4657734 6602865 6434171 1160234 1200098 311644 277388 288640 289809 323531 313865 311925 318262 222088 224372 740144 694335 1584250 1511007 469274 468201 682749 688460 866528 841768 893180 899099 952415 966650 922365 1022330 2160918 2265286 1330639 1159966 752923 732430 889352 893679 940870 948408 975636 993750 1106824 1103326 5122231 5280611 40.05 71.3 1
14:15:45 2024-01-24 680819 667200 219269 211891 338493 346898 355505 351992 227553 226335 275655 279777 317392 321275 4349107 4702316 6654324 6449445 1156906 1196244 313872 276149 288450 288614 323195 316501 314712 313897 222927 223029 737158 703330 1571552 1518814 471722 467220 687568 693802 857190 839060 903680 906890 943261 955579 927870 1032105 2173279 2280426 1336396 1147340 746506 735982 894595 887447 938168 957524 985239 991686 1091287 1101438 5053361 5280611 40.05 71.3 1
14:15:46 2024-01-24 675255 667236 219314 211181 340864 346883 354277 351956 229289 225443 274812 282500 316843 322955 4349018 4605864 6603170 6452176 1157742 1199133 311899 277618 288054 289704 322741 315713 313899 315802 222230 223477 740644 700314 1562024 1504894 467946 467882 682675 689092 863425 839381 895717 903939 955942 965967 920294 1023131 2160918 2271233 1326801 1164331 753683 735830 894816 894683 940870 946556 979599 999563 1106039 1103326 5098205 5289713 40.05 71.3 1
14:15:47 2024-01-24 682827 667196 214910 212598 338766 347456 355003 351992 228100 226879 277146 280595 317039 321768 4352132 4729385 6650106 6442743 1157253 1202694 313616 276185 290674 288930 323902 314415 314377 315658 223976 224056 741096 698313 1591267 1523276 473400 466559 688055 691835 860399 839381 902358 906510 944707 961130 930888 1032430 2176373 2280463 1344073 1144077 746506 737925 896724 888144 939536 959217 983163 988827 1096825 1101695 5088799 5280611 40.05 71.3 1
14:15:48 2024-01-24 674591 671047 215610 211882 341380 346883 354312 351632 228649 224937 276149 281447 316400 322383 4352122 4599749 6602715 6445005 1141701 1196355 315008 276292 288559 288825 322369 315188 313899 315838 222734 222754 738651 705350 1600954 1502072 470718 467279 684241 693310 865913 836967 895950 906490 953127 965284 922365 1028357 2170191 2260368 1336396 1159335 746586 733674 900800 897508 936330 946592 984562 996657 1100491 1100496 5069988 5289990 40.05 71.3 1
14:15:49 2024-01-24 675043 667187 214876 211926 341897 346883 353745 354020 228295 226177 275233 281447 317132 322418 4354758 4682889 6593729 6457363 1164994 1198982 313062 277478 288536 289647 321906 313973 315335 315802 223689 224336 741637 697814 1567404 1516658 469348 469839 687568 689802 861518 841768 899556 903778 949444 964701 928836 1025801 2167074 2286942 1313359 1151699 754756 738197 892245 892074 945983 956172 976901 990980 1100418 1109663 5135827 5289990 40.05 71.3 1
14:15:50 2024-01-24 682560 671079 214543 212521 339836 347492 353745 350858 229129 226535 275655 281447 318353 320982 4360395 4671041 6687472 6431442 1146574 1196392 313503 276910 290327 287818 324623 314786 313648 315973 222543 223098 740891 698313 1568225 1512358 472392 465241 682786 691835 862165 838514 898302 907799 950117 957534 922239 1031659 2170191 2256079 1334477 1156390 746716 735830 897361 893525 938168 952056 986038 993713 1097604 1097384 5033234 5261666 40.05 71.3 1
14:15:51 2024-01-24 675043 667227 214876 211525 339827 345370 354277 351389 227906 226369 275441 281682 317110 322534 4358196 4673429 6621888 6452176 1160566 1204201 312112 277177 288973 289598 322956 314930 312946 317625 222891 224056 733741 694335 1573169 1516658 470718 466586 682786 687776 865913 842462 895717 901305 952708 964629 927036 1023094 2163993 2269623 1336396 1153376 750856 733674 891471 896590 946268 946664 978168 993848 1106411 1106525 5152590 5286217 40.05 71.3 1
14:15:52 2024-01-24 678590 667196 218894 212890 338811 346375 353215 354589 228528 225933 276712 282170 317251 322873 4348763 4674993 6640365 6421943 1153353 1201464 315187 276328 288716 288343 323639 313531 314892 315358 223976 222754 740144 702323 1575782 1515582 471872 467220 688055 693802 857923 838786 905317 907649 943297 955651 928836 1031622 2176330 2282081 1340235 1147340 748853 740108 898637 889243 939536 955570 985764 991686 1094494 1101731 5064910 5284559 40.05 71.3 1
14:15:53 2024-01-24 673607 674287 214543 211843 341632 348815 356691 351668 229117 225496 276007 282174 316959 324058 4348763 4597851 6616943 6421520 1149489 1195511 315008 277177 288523 290974 322657 315144 313935 315838 222578 222754 738651 703212 1563076 1501793 469348 467315 684241 691835 865269 838191 895717 906510 952452 965967 922057 1026161 2167108 2268502 1342702 1159298 750240 733711 899275 896590 939536 946592 983835 996620 1103651 1102510 5077238 5289990 40.05 71.3 1
14:15:54 2024-01-24 678247 671081 216823 212234 341369 348815 355756 351884 228154 226230 275971 282165 316959 322500 4345917 4670651 6574972 6434171 1169998 1200098 313098 277212 287982 290012 323902 313239 315335 315802 222927 222719 746738 696320 1556817 1516658 468110 465567 687785 686729 860399 842462 896723 897042 948770 964701 929531 1024589 2163717 2286942 1341271 1152556 754756 738018 889352 889183 946268 956172 975276 991686 1102869 1109193 5111504 5280659 40.05 71.3 1
14:15:55 2024-01-24 684228 673538 216177 211785 340170 348852 354680 351740 229149 225496 275935 280451 317064 320397 4346179 4658894 6636364 6406035 1147848 1199018 313574 276328 288523 288965 324852 312544 313756 315838 222230 223443 758968 702323 1597953 1511007 470718 465241 684727 691835 860399 837004 899720 908444 948098 961130 925062 1035174 2170191 2274493 1336396 1155842 749705 737921 898637 889476 936802 956172 984525 993713 1096048 1100496 5032366 5290138 40.05 71.3 1
14:15:56 2024-01-24 676210 671635 216828 211562 339728 348358 356008 350696 228119 226335 274391 281876 317357 320397 4352122 4657734 6602865 6434171 1157253 1195511 311675 276946 288523 289000 322884 314451 311997 315627 222543 222754 732270 694335 1578751 1512358 470051 467551 682786 688423 866528 842462 895173 899632 953839 964593 927036 1023131 2160918 2268502 1332558 1159966 752385 732737 889316 894116 943582 948408 976702 993750 1109622 1103363 5133759 5288224 40.05 71.3 1
14:15:57 2024-01-24 680442 670669 216213 212344 339393 349594 355003 351920 227588 226369 275233 280508 318105 321275 4345917 4710840 6649584 6434171 1152308 1195542 314463 276328 288847 288527 323902 314451 315335 315580 222927 222754 735665 702323 1567846 1514506 470718 467220 687568 693802 857923 837004 900815 907132 944707 955687 926134 1030888 2174551 2282081 1338316 1149795 746716 735982 897176 888709 937503 955534 987480 993848 1091331 1103509 5099069 5282573 40.05 71.3 1
14:15:58 2024-01-24 672982 673538 216209 211520 340860 346883 353745 351920 228407 224833 275619 281608 316878 322120 4352122 4597851 6602815 6434171 1151133 1193052 313831 277177 287724 289607 322884 314451 313971 315838 222891 223477 758225 700709 1559748 1503138 469311 465930 682786 691344 865269 839381 895741 903939 952489 966650 921021 1026161 2160918 2271269 1316486 1165990 753683 735835 894816 894683 943309 946628 982433 1000218 1110159 1109114 5084501 5292006 40.05 71.3 1
14:15:59 2024-01-24 684015 667187 214910 211856 338846 350339 355756 351920 228774 226335 274812 282376 317181 322373 4349257 4731516 6626288 6415414 1166004 1196392 311166 278065 288329 288089 324623 313239 314449 315838 222734 222754 738651 693345 1569868 1528074 470122 465241 687298 687252 857960 842462 902432 900630 946084 965284 926134 1029861 2166924 2289657 1317136 1147340 751928 737387 890642 888144 945034 959217 980713 995086 1100725 1106379 5117988 5280611 40.05 71.3 1
14:16:00 2024-01-24 677858 667272 216478 211644 338220 346933 355130 351425 228649 226125 275744 279743 318353 320172 4345922 4628133 6659765 6429582 1138066 1199018 313098 276098 291230 288728 322431 315446 312982 315838 222578 223098 737158 703330 1584899 1508856 472728 466987 682786 693802 866528 834561 895717 907885 951105 955687 922365 1030357 2168649 2252882 1328436 1156665 746506 733748 902441 895591 936921 956500 989470 998827 1103074 1098828 5052590 5280785 40.05 71.3 1
14:16:01 2024-01-24 674441 667272 219273 211856 340864 346638 354881 351884 227941 226369 275269 281451 317357 321406 4342743 4675106 6584164 6443550 1163332 1194656 312842 276363 288595 289404 322167 314487 314449 315358 222998 222410 733741 696320 1559644 1516658 470718 467351 687082 689802 862202 841270 899167 901342 947602 970195 927483 1020151 2160918 2275801 1336396 1152556 751919 736512 894415 893884 945558 953793 980751 994407 1109934 1106379 5145233 5288155 40.05 71.3 1
14:16:02 2024-01-24 679375 670372 219079 211926 339719 346411 354502 352028 228969 225443 275884 280626 317167 320397 4342743 4664478 6673015 6415414 1144017 1194656 313098 276399 288559 287251 324623 313973 311711 315056 222258 223098 745222 700314 1563718 1512358 472057 466289 681818 691344 862202 838191 894512 906510 948345 955579 922402 1032430 2170191 2260605 1311486 1157201 749927 737884 898600 893045 936958 953966 989921 995940 1096048 1098938 5029665 5271233 40.05 71.3 1
14:16:03 2024-01-24 677040 672588 214910 211891 340349 345405 354348 350611 228330 227239 275040 281876 316878 320397 4342160 4667086 6622000 6434171 1157253 1199018 312148 276982 288631 288544 323411 315446 312032 315056 222543 222067 741637 693840 1599613 1516658 470384 467220 682786 687776 865913 842192 895717 901851 953839 964629 927624 1023897 2166926 2274181 1309603 1161346 754216 733008 893184 899141 946231 951096 978865 994457 1109622 1106755 5140982 5276677 40.05 71.3 1
14:16:04 2024-01-24 680856 667232 219077 212881 338846 346933 355862 354020 228295 226019 276114 280591 317427 319912 4345917 4692295 6631036 6424792 1150666 1198392 315008 276328 288595 289000 323674 314009 315780 315802 223468 223443 724362 703713 1563920 1514240 473982 465240 687568 693802 857923 837004 899461 909057 947426 961130 927510 1034129 2179413 2283926 1313370 1151435 749705 741076 902479 890508 938131 955570 986038 994332 1091287 1100496 5047583 5276569 40.05 71.3 1
14:16:05 2024-01-24 673340 672068 219005 212008 340900 346883 354312 351992 228969 224937 275920 282108 316878 321894 4345917 4597851 6593489 6434171 1150273 1194664 314051 277212 288062 289880 322920 314487 313971 317213 222578 223512 755051 701709 1581816 1501681 470446 466622 682786 691835 864686 839381 897998 903939 954137 968447 923628 1029309 2163929 2274953 1338790 1165774 752645 736327 898637 897227 939536 953044 982283 1001001 1105255 1103363 5079394 5276750 40.05 71.3 1
14:16:06 2024-01-24 680337 670821 214543 211229 340927 346725 355003 352028 228330 226019 274812 282376 317427 321768 4349076 4732550 6650446 6424792 1161788 1199018 311202 277212 288752 287940 324586 313496 314670 315838 222927 223443 734172 692836 1583718 1528074 472057 466229 686110 689802 860399 843095 905355 905066 948954 970762 931663 1031256 2170105 2293283 1338316 1148976 754868 737059 890735 893846 948743 955534 981733 991724 1101507 1107309 5113363 5261629 40.05 71.3 1
14:16:07 2024-01-24 678892 671111 219005 212552 338300 347212 355130 351672 228809 226019 275691 279738 318353 320172 4336552 4635265 6658767 6434171 1141276 1195839 315008 275904 288667 289809 322657 315188 312624 315056 222641 223098 737158 705726 1587713 1503138 472392 468512 682786 694789 867774 839060 896570 909706 953692 963059 922218 1028978 2173254 2257680 1336396 1159335 748853 733683 899804 893716 935476 952333 989921 998115 1103688 1097000 5051177 5276845 40.05 71.3 1
14:16:08 2024-01-24 673607 669072 219386 211918 340891 346638 354348 354020 228295 226335 275269 281482 317357 322418 4345917 4673750 6565513 6424998 1166075 1196396 312842 276982 288283 289633 322920 314199 315335 315704 222962 222754 740144 697316 1545994 1516658 467983 469210 689613 690423 864039 844164 902771 900875 950080 972137 932716 1026086 2164031 2294533 1313368 1153079 753348 736054 892245 894317 950090 957524 978131 991724 1100491 1109266 5107858 5274920 40.05 71.3 1
14:16:09 2024-01-24 682555 671120 219341 211953 338811 347528 354312 351389 228969 225984 275691 281530 318388 320821 4339646 4646090 6668093 6434171 1138066 1194656 313574 276363 291642 288965 322956 315410 313971 315056 222543 224810 737158 703834 1614967 1513854 474037 469210 684941 695777 867069 837270 898162 911680 954852 961057 925062 1029423 2171326 2259282 1432689 1156665 747571 736654 899915 894683 939536 954147 988962 998152 1097604 1098938 5041772 5273083 40.05 71.3 1
14:16:10 2024-01-24 671662 667196 219377 211926 340376 346133 355379 352028 228330 226404 275269 281916 317392 321370 4339729 4654590 6593419 6448326 1161673 1199018 312842 277212 288698 289404 321942 315446 313428 315802 222927 222376 731869 696322 1560438 1518924 471538 468232 686676 689654 866539 844164 899481 908332 949687 964701 926170 1024453 2167074 2274493 1334477 1154379 750776 736875 893511 894683 944643 956579 975314 991724 1105255 1109229 5121182 5282448 40.05 71.3 1
14:16:11 2024-01-24 684496 671083 219350 212547 340349 346411 354502 351762 228969 225669 275691 281250 317427 319463 4339724 4655205 6650446 6410838 1146209 1199018 313831 276363 288698 288912 324852 313019 314670 315442 221946 225639 745222 704339 1571260 1514931 472020 466522 685701 694372 862811 839381 901753 907885 949896 963240 927036 1035524 2170191 2280463 1338316 1156665 750240 736382 899275 890356 938204 956172 986038 995202 1097604 1100175 5028774 5277014 40.05 71.3 1
14:16:12 2024-01-24 675043 667308 214910 211856 340054 346168 355414 351956 228295 226404 275269 282108 317392 320433 4345917 4672454 6607576 6443550 1157253 1196912 312148 277212 288595 289000 323615 315194 313207 317553 223210 224372 736683 694825 1574725 1518814 470608 468939 684727 688788 867143 843729 896570 901669 955264 964701 927695 1027776 2160918 2264804 1336396 1155842 753147 733752 889389 898613 946019 953438 979637 992301 1106448 1106525 5145233 5292798 40.05 71.3 1
14:16:13 2024-01-24 677779 671115 218780 212552 339836 346168 352227 354020 228723 224972 276114 280626 317427 320172 4336552 4665333 6621813 6406267 1152308 1195585 314123 276732 288342 289809 323124 313388 315744 315766 222471 225004 742191 704339 1597205 1516009 472057 467433 687082 693802 860136 838191 900741 907885 946754 962970 926134 1031696 2171698 2280463 1290487 1152556 748637 738539 899989 885342 937933 955570 986777 993750 1091323 1100139 5038172 5257839 40.05 71.3 1
14:16:14 2024-01-24 675523 667304 214731 211224 340864 347228 353745 350894 228969 226019 275040 282460 316143 320468 4330274 4599490 6598252 6424578 1150651 1197510 313729 277316 288094 289704 322741 314307 314712 315766 222748 225639 753464 702209 1572686 1501681 469311 468804 686639 691761 865299 841171 898943 907537 953163 966650 922199 1028357 2163993 2268502 1340746 1164331 752385 735830 897213 897227 940870 946664 983835 1002467 1103651 1103326 5077238 5284559 40.05 71.3 1
14:16:15 2024-01-24 679997 667227 219309 211189 340864 346411 355003 351992 228809 226300 274391 283168 317357 321768 4342743 4732275 6630791 6422813 1163219 1198871 311024 277459 288559 288588 323735 313316 314424 315766 222855 223374 739025 692836 1580104 1532735 473400 466559 686037 689765 860399 844460 904510 903261 948770 965967 931548 1031828 2170191 2283700 1370940 1144448 750776 737921 894779 889476 943582 955606 984537 988827 1097604 1103363 5099719 5261854 40.05 71.3 1
14:16:16 2024-01-24 674771 671043 214210 213224 339557 347619 355379 351920 228809 225984 275269 279703 318317 320397 4339646 4624100 6669387 6440067 1141276 1199987 312919 276998 291423 290724 323723 315374 313386 315973 222195 223408 746738 702043 1587807 1512358 473400 467220 684167 696358 864686 838191 899556 913532 949687 955651 922365 1032393 2170191 2259282 1424864 1156665 746506 736875 897361 894411 939536 954785 988887 995202 1098787 1098938 5033739 5271233 40.05 71.3 1
14:16:17 2024-01-24 675527 667200 214876 211847 340600 346375 355379 351920 228260 226404 275004 281130 317322 320433 4336552 4661662 6612603 6433311 1160528 1198281 311720 277034 289014 289607 322657 315188 312946 315586 223219 224214 728969 694335 1566109 1516658 471463 467315 684727 687776 865913 843058 895829 899632 953163 964593 927695 1022367 2163720 2268502 1336396 1156665 752923 733784 889316 894388 946268 946592 979562 992301 1111232 1106525 5133525 5271233 40.05 71.3 1
14:16:19 2024-01-24 677822 671074 219238 212854 338833 346375 355505 354020 228333 225600 275884 280230 317357 321996 4333365 4661437 6640672 6414446 1151133 1194508 314458 276292 288595 288693 322633 314199 315449 315322 222927 223063 743707 702323 1603579 1515319 472057 467220 688055 693802 858411 838191 901493 907799 944671 955651 926134 1032393 2174826 2284384 1316430 1147340 746586 738539 899275 889243 939264 957524 986001 994557 1092871 1103290 5036774 5271233 40.05 71.3 1
14:16:20 2024-01-24 676210 671043 214215 211485 340864 347865 353745 351920 229611 225408 275233 282306 316365 320468 4324906 4589873 6607464 6430823 1139256 1194628 313980 275446 291567 288926 321870 314415 313458 315838 222734 224687 737158 703834 1551417 1506080 472728 467315 684653 694295 866528 836374 895964 907848 952452 961130 922365 1029127 2167108 2257645 1354440 1159140 746716 733711 901806 895953 936995 953438 988183 999391 1102869 1099717 5048981 5271233 40.05 71.3 1
14:16:21 2024-01-24 673607 667236 219314 211942 340314 346638 355094 354020 228260 226335 275233 281447 317357 322120 4345271 4669510 6584306 6434171 1161673 1197491 313098 277177 288523 289607 320932 314451 314490 314798 223625 222719 733741 695823 1559644 1516658 470718 468010 688055 690291 862202 841233 893908 902232 947602 970195 928141 1024589 2160918 2277722 1334477 1150063 752923 737930 893511 894793 944924 955786 976702 994557 1106824 1109193 5126539 5261591 40.05 71.3 1
14:16:22 2024-01-24 682658 667236 218970 212512 340349 346133 354002 351672 229289 225635 275655 281166 317181 321444 4348763 4655016 6659336 6403044 1151133 1197208 314051 276363 288829 289638 323399 313019 314532 315802 222734 223443 739161 702323 1566894 1512358 470718 467220 686110 693802 860127 838191 903718 907812 947426 962823 927695 1033864 2170191 2277722 1338316 1155019 749785 738503 899915 887961 938168 957524 986001 994457 1094458 1099326 5022961 5271233 40.05 71.3 1
14:16:23 2024-01-24 674584 671047 214876 211668 340864 347978 353745 351956 229239 226091 275900 282885 317110 323139 4339331 4580217 6584164 6433760 1149451 1189504 313765 276803 288314 289844 322395 314451 314892 315838 222734 225285 738651 701709 1559989 1503138 469348 467351 684834 691835 865913 839381 897634 907154 953839 966650 921674 1028357 2163799 2268502 1317206 1159966 750856 735830 899915 897227 939536 946628 983835 1001038 1103651 1101731 5067819 5280611 40.05 71.3 1
14:16:24 2024-01-24 679375 667196 214543 211708 340891 348815 354821 353766 228688 226160 276555 282235 316737 323139 4339331 4676162 6555702 6424792 1166913 1199200 313062 277177 288486 289809 322622 313531 315335 315802 222927 223063 738651 697814 1564407 1516658 469348 468010 688055 689802 862165 842965 896760 902269 950117 970158 930191 1025356 2160918 2292906 1343266 1152556 755832 738466 893621 893377 946653 958537 978131 991686 1100454 1109663 5117016 5277014 40.05 71.3 1
14:16:25 2024-01-24 682981 667272 216146 212571 339550 350339 354821 350714 229219 226037 275971 281275 317216 320901 4333365 4655128 6673015 6408114 1143758 1192923 313098 276363 288559 288492 324586 313239 313935 315021 222039 223443 734172 700816 1564914 1512358 470718 465241 682786 691835 862165 839381 898405 907169 948345 961094 925062 1035449 2168649 2273056 1332558 1155019 749785 737921 899915 890360 938204 956848 986001 995202 1096048 1100103 5022961 5254090 40.05 71.3 1
14:16:26 2024-01-24 676816 673275 216828 211570 340472 348112 355756 350432 228828 226160 275091 282200 319088 322792 4330274 4624661 6584306 6424792 1156427 1196722 312112 277547 288486 289404 322884 313496 314892 315973 221537 223443 735665 696320 1564930 1512358 469348 465930 682301 688788 867143 841768 895820 904954 956620 964629 922365 1025356 2160918 2266893 1348571 1164331 754219 737036 894521 893679 943545 946664 982433 1000763 1106824 1106525 5095594 5284442 40.05 71.3 1
14:16:27 2024-01-24 683116 672583 216675 211379 340685 349594 354894 351848 228633 226230 275619 283601 316878 319912 4345271 4699177 6574901 6406035 1168327 1197859 312184 278065 288143 289000 324623 312983 315040 315802 222927 223063 730247 692357 1575900 1525904 470051 466559 687568 687739 860399 845893 905155 900630 947426 964629 930851 1030596 2167074 2289657 1320903 1147758 752923 738503 892245 889476 947361 955340 983835 990980 1099639 1104961 5109064 5273141 40.05 71.3 1
14:16:28 2024-01-24 676695 672111 216523 213011 339383 348605 357522 351690 228295 225984 275233 279738 318070 322150 4336552 4621750 6669387 6415414 1137255 1198131 313574 276328 291848 291280 322884 314930 312982 315838 222578 222754 737158 703399 1570363 1510213 473400 467315 682786 694863 865913 837004 897106 910499 953839 961094 925062 1032105 2170191 2256079 1334086 1156665 746506 734875 899804 893046 935439 954111 988925 998152 1103688 1099874 5030931 5273141 40.05 71.3 1
14:16:29 2024-01-24 671478 671625 216550 211711 342786 346375 355414 352028 228100 226125 275126 281412 317322 321108 4329898 4651100 6574839 6434171 1163332 1195511 312148 276982 288523 288930 320967 314930 313971 315802 223425 222754 728969 695823 1562174 1515582 470718 468476 687568 690780 863461 842462 898274 902621 948345 964701 926134 1020151 2163993 2276107 1336396 1152556 754756 738188 894145 894048 945596 956172 978902 993625 1108580 1111480 5127447 5263708 40.05 71.3 1
14:16:30 2024-01-24 683243 672325 215601 211922 339800 346411 353748 351776 228969 225600 275655 281215 318613 322040 4330372 4652544 6649717 6396656 1146209 1192960 313098 277177 288595 288089 324852 313496 313678 315497 222386 223098 734172 699813 1569925 1512358 472057 466229 682786 691835 864654 839381 898405 907799 951068 955579 925062 1034675 2170191 2260473 1315253 1155019 749705 737921 899915 893377 940202 956500 989432 997251 1097493 1103619 5026137 5254015 40.05 71.3 1
14:16:31 2024-01-24 676483 667263 214910 211847 340716 346375 354086 350822 228330 226369 277220 282764 316435 322003 4333365 4651698 6593489 6424792 1157253 1189504 311639 277212 288234 288930 322884 314451 312068 315532 222578 222754 733189 693345 1597644 1512358 470718 465930 682786 687776 867143 843692 895731 902621 955942 964665 927036 1024589 2160918 2266893 1328720 1159140 753003 733674 894145 898993 946157 950986 980051 997364 1111549 1106755 5123179 5276569 40.05 71.3 1
14:16:32 2024-01-24 680585 671635 214543 213257 338811 346411 353781 353802 228119 226019 275864 280164 317075 321996 4339646 4673750 6621888 6415414 1152308 1197491 314051 276363 288595 288930 322920 313973 315780 315580 222962 223098 734172 703330 1577521 1512358 472057 465894 688055 693802 857960 838191 905005 909854 946084 961130 926134 1033901 2170191 2280463 1315253 1151699 748717 742088 901800 890397 939665 961262 989470 996614 1094585 1105186 5055531 5261666 40.05 71.3 1
14:16:33 2024-01-24 674867 671120 214876 211878 341605 348358 353745 351596 229289 224937 276078 282346 316435 321441 4333365 4582918 6574540 6424792 1151133 1195839 313574 277177 287842 289809 323374 313531 313971 315838 222927 223546 758225 699712 1559550 1503138 470014 467351 682786 691835 865913 841171 898391 904954 952452 964593 922329 1026161 2160918 2273094 1334877 1169110 753999 736727 894484 899392 940759 953793 983722 1000889 1106824 1105743 5076831 5280611 40.05 71.3 1
14:16:34 2024-01-24 679375 669619 216666 211856 341656 346133 354002 352028 228809 225984 274462 282412 317132 322334 4336552 4708556 6579561 6406035 1168327 1197245 311166 278065 288486 288527 323938 312508 314670 315802 222927 223098 738651 692357 1612694 1524671 470051 465303 687082 687812 860399 843729 903718 901034 947426 964593 929531 1030596 2167108 2293960 1326553 1149437 752923 741071 893180 890508 946231 959522 982519 993102 1100454 1106525 5109145 5261699 40.05 71.3 1
14:16:35 2024-01-24 674841 669546 219001 211918 338771 346411 354845 351956 228649 225635 275269 278889 317392 320433 4330274 4605009 6650446 6415414 1137916 1192091 314051 275869 290395 288912 321942 315122 313678 315622 222578 222788 737158 703713 1553174 1501681 473064 468046 682786 694789 867143 836967 895717 907848 953875 963921 925062 1031534 2173202 2259669 1311486 1159966 748637 733528 902553 897153 938318 953438 988221 998152 1103784 1100619 5047888 5261699 40.05 71.3 1
14:16:36 2024-01-24 671987 667200 214692 211926 339836 346638 357775 351992 227941 226335 275233 281688 317135 323021 4339646 4675774 6583889 6434171 1162502 1195548 312112 277177 288523 288965 320967 314930 313935 315802 223468 222067 725525 694335 1560041 1514240 470718 468376 687568 690817 864073 841233 897093 903298 949970 970652 930226 1023999 2163929 2274953 1311486 1153902 752923 735125 893143 894683 944643 954822 978651 994557 1106039 1108410 5126422 5271233 40.05 71.3 1
14:16:37 2024-01-24 682269 670816 219309 211565 340110 346411 354002 351425 228969 225286 275269 280626 317135 319947 4330372 4645933 6649717 6396656 1144575 1194664 313098 276399 288559 288089 324852 313531 313458 318894 222195 223443 735665 700314 1574073 1512358 473127 466559 682786 691835 864073 839381 899447 908979 952708 961534 924914 1037424 2173254 2264061 1338316 1157201 750499 737921 899915 893414 941003 956172 988925 996657 1097704 1101731 5018826 5263717 40.05 71.3 1
14:16:38 2024-01-24 674867 667191 214726 211551 340864 346133 353781 350858 228649 226335 274391 282416 316913 320433 4333365 4633526 6584164 6410838 1157253 1195511 311639 277638 288486 288965 322598 313531 313017 315788 222230 222788 734172 693345 1589622 1512358 470718 465930 682786 687776 868756 846569 896570 904954 956472 971200 926266 1027814 2163929 2268502 1332558 1161848 753683 733748 894779 898502 943582 946592 979637 1000407 1106824 1105743 5088799 5263717 40.05 71.3 1
14:16:39 2024-01-24 680337 667232 214547 212592 338300 347265 353250 352028 226884 225984 275691 280164 318035 321768 4330372 4692295 6621466 6406035 1150666 1195511 315008 276627 288662 288965 322956 314230 315557 315802 222998 222788 727856 702323 1577619 1514506 472728 467367 688055 695703 860251 839658 904931 911680 947315 964335 932327 1038019 2176330 2280463 1342154 1151081 749710 742842 900161 889476 941636 961085 988925 992301 1094494 1103326 5046153 5263717 40.05 71.3 1
14:16:40 2024-01-24 674867 671106 214726 211922 341656 345405 353781 351389 229289 226112 274847 282376 316878 320468 4323200 4605390 6584213 6415414 1157253 1195511 311929 278065 288613 289642 323411 314230 313971 315753 221848 223477 742757 696320 1568667 1512086 470714 469210 684204 691408 868954 843564 895619 905755 957867 970075 927036 1026124 2159383 2270387 1348571 1165715 754756 737397 897643 897975 942307 952056 982433 1001038 1106411 1106525 5079394 5267406 40.05 71.3 1
14:16:41 2024-01-24 681859 667232 214945 211891 338811 347528 355610 352028 228295 226404 274812 280626 317427 321048 4333365 4710840 6631036 6415414 1153353 1199018 313574 276363 290783 288597 323902 314230 314670 315802 223661 222067 731325 698313 1593244 1523919 474374 468545 689483 694789 862848 842366 904826 907462 948954 965284 933645 1030925 2170191 2280463 1332203 1142451 750776 735462 895727 887924 942875 955606 983126 990274 1097269 1103399 5079394 5258101 40.05 71.3 1
14:16:42 2024-01-24 671987 667259 218894 213224 340589 346883 354348 351992 228649 225984 276114 279948 317357 321406 4336552 4593301 6630791 6424792 1144499 1194878 315008 276098 288559 289880 322431 314487 313971 317734 222927 225321 737158 705350 1581900 1505006 471784 468598 686188 695777 867069 839271 897998 907848 953875 965703 925062 1028511 2167108 2264862 1328720 1161022 750499 735830 901438 896030 938204 952092 985337 998152 1105255 1100175 5049986 5273247 40.05 71.3 1
14:16:43 2024-01-24 672979 667232 214577 212547 341416 346883 354881 354020 228295 226019 275269 281447 317392 322383 4336552 4655128 6565513 6434171 1163332 1196392 312842 277248 288811 289607 321394 314487 315611 315658 223375 224968 735212 696322 1565711 1518814 472020 468562 688958 691687 864415 843729 899720 903666 952143 972027 930191 1023169 2167037 2277722 1336396 1152556 755294 738018 891987 891743 946019 957524 978168 993139 1103688 1110871 5126535 5257839 40.05 71.3 1
14:16:44 2024-01-24 682827 671111 219149 212547 340345 347492 355003 350894 228969 225669 275691 281482 318609 320821 4333402 4645933 6650333 6396902 1144575 1196392 314051 277374 288595 288544 324672 315602 313684 318262 222088 223443 743707 701317 1571963 1516009 472691 467258 684241 691835 864686 839658 899535 908902 951105 955687 927624 1037739 2173279 2264804 1324670 1156665 748104 737746 897213 891780 940870 956172 989357 998152 1097269 1097000 5032366 5267473 40.05 71.3 1
14:16:45 2024-01-24 671699 667236 219222 211922 340349 346411 355414 352028 228330 226404 275269 281995 317392 320433 4336552 4648195 6588796 6438954 1161066 1192997 312556 277352 288342 289396 320825 316501 313827 315802 222855 224372 736683 695822 1564515 1518541 472057 468742 686073 692394 866539 843692 898274 903939 952342 964701 930228 1022367 2163993 2272880 1338316 1153376 751928 737397 893511 894683 946194 954822 979637 992338 1106448 1106718 5152946 5261799 40.05 71.3 1
14:16:46 2024-01-24 680343 667227 218929 212587 340349 346411 353025 352028 229129 225635 275691 281250 317392 322114 4333402 4655205 6621191 6396902 1149902 1199950 313800 276256 288680 288860 323759 312840 314939 315802 222784 223374 729134 703330 1573169 1512358 472617 467882 687082 693802 860399 838191 904249 909854 948345 963921 926134 1035486 2170191 2280192 1338316 1156665 751029 738576 901438 889513 938870 955606 988221 996657 1096048 1100139 5013555 5261615 40.05 71.3 1
14:16:47 2024-01-24 673757 667308 214577 211234 340864 345370 353250 350365 228649 226177 274847 282341 316878 320468 4327186 4621361 6569860 6421711 1154861 1192812 312735 277690 288139 289831 322741 315564 313827 317480 222195 223512 764574 698716 1565516 1507412 471449 467315 682786 691835 865189 841233 897767 903939 953912 966650 921674 1028062 2159383 2268502 1322963 1165990 751208 736875 897361 894424 940870 952092 982433 1000325 1106824 1103399 5069988 5265568 40.05 71.3 1
14:16:48 2024-01-24 681859 667011 214910 211229 339862 347492 355003 351992 228464 226369 274391 281724 317392 321048 4330372 4736407 6603170 6414446 1163055 1195468 312204 277034 288414 288790 324623 313239 313971 315802 222578 225004 737158 692836 1569820 1525904 472057 467110 687082 689802 861555 842462 903755 903939 948098 965967 931585 1029423 2167108 2280463 1394787 1144077 750776 737908 894816 890811 943000 955606 984599 990980 1097604 1105473 5079394 5254352 40.05 71.3 1
14:16:49 2024-01-24 672206 667304 218581 213070 340661 347546 355414 351992 228649 226019 276149 280164 317135 321406 4323986 4586745 6631468 6416989 1140070 1200098 313836 275904 290952 289000 322395 314451 313207 317589 222195 224968 735665 703713 1609631 1510628 473400 468010 684454 694789 867143 837004 895834 910536 953912 963240 925062 1029423 2166926 2254480 1349830 1156665 748104 734880 901158 893083 935476 954147 988962 1000325 1103688 1096964 5032366 5261854 40.05 71.3 1
14:16:50 2024-01-24 673607 667236 219068 211926 340855 346883 355450 354020 228295 226177 275851 281482 317392 321894 4327186 4660899 6598407 6433311 1163891 1198982 313098 277018 288595 289633 321656 314930 314892 315802 222998 222754 733741 696322 1564010 1517482 470718 468778 688055 691835 864686 843132 899757 903939 948345 970231 928873 1024389 2163993 2277722 1338316 1152556 754756 737921 894816 894683 944643 955570 976739 993139 1103688 1110871 5111804 5263717 40.05 71.3 1
14:16:51 2024-01-24 683956 671074 219041 211957 339871 347492 354752 350324 228969 225635 275269 281447 317100 320330 4335785 4646776 6689321 6398607 1146209 1195475 313544 277034 288635 288755 324586 312508 314892 317480 222400 223477 766161 701820 1570834 1511285 471722 466229 684098 693802 862235 839381 899535 907848 948308 965284 927695 1037739 2170191 2274181 1340235 1155019 749705 738539 901270 891664 939536 955570 988887 995202 1094458 1100139 5018826 5261854 40.05 71.3 1
14:16:52 2024-01-24 673607 671079 214543 211708 340887 346097 353250 350365 228969 225984 275040 282429 316885 323029 4332845 4612915 6598421 6406035 1157704 1194878 311095 277569 288748 288965 323088 314307 314007 315973 221537 223098 738651 695327 1589012 1511007 470718 469136 682786 688751 868991 842462 895717 906510 956620 964701 922402 1025356 2160918 2268502 1334477 1165160 755294 737921 897361 896590 943582 946664 982433 1000325 1106824 1106525 5079394 5261891 40.05 71.3 1
14:16:53 2024-01-24 682832 667236 214906 211887 338811 347456 355003 351992 228100 227274 275635 281166 318070 321019 4328995 4728049 6640245 6412425 1156716 1203344 312112 276078 290254 288492 323938 313531 313971 315802 222927 222067 731869 696320 1574958 1528074 473400 467220 688055 691835 861623 842192 904562 906510 948770 965967 932954 1029423 2170191 2276107 1342154 1143803 748852 737921 897361 892074 943582 957524 983163 990980 1097604 1103363 5079394 5246496 40.05 71.3 1
14:16:54 2024-01-24 673607 671079 218898 213065 340575 346883 356402 351668 228723 226827 277137 279989 317251 323828 4329898 4596830 6631468 6415414 1140885 1192812 315008 275904 288631 289000 321906 314487 313714 315838 222891 223098 738651 703713 1564589 1503138 473064 468742 684727 694789 867180 838191 898274 910499 955457 965284 926377 1031369 2168649 2259282 1317136 1159335 748717 735830 902479 897227 938168 954147 988925 1000325 1104983 1100103 5048981 5261854 40.05 71.3 1
14:16:56 2024-01-24 673905 667200 214726 211926 341369 346700 357522 353802 228154 226230 275548 281658 316737 322275 4333132 4656493 6565549 6433311 1163332 1195548 312548 276363 288685 289704 321906 314451 315335 315802 222962 222719 741637 697316 1569075 1516658 470718 468778 689031 691835 862202 842462 899535 905066 951068 973011 931548 1024626 2163720 2286942 1345261 1152556 754542 738969 891987 891743 947325 957524 979324 993139 1103651 1109229 5113363 5254090 40.05 71.3 1
14:16:57 2024-01-24 681859 672976 216814 212598 340338 348434 356008 351245 228864 226195 275742 281700 318176 320147 4327186 4642232 6658767 6406035 1138066 1195511 312842 276363 291642 288492 322920 314487 313458 315532 222734 223098 737158 701317 1596332 1513236 473400 468203 682786 695777 867736 838191 897093 911791 953163 961130 925062 1031659 2168649 2254480 1440264 1156665 746506 736875 899915 894683 939264 954822 988962 998189 1100454 1096928 5018940 5267406 40.05 71.3 1
14:16:58 2024-01-24 674755 671589 214841 211785 340206 348852 357016 350679 228084 226932 275126 281732 317357 320205 4333132 4642905 6598252 6415414 1157253 1195548 312112 277177 288365 289000 323639 314709 312946 315056 222927 222565 736683 694335 1575996 1516658 470789 467279 685803 689802 867180 844962 898274 903298 955942 964701 926134 1026124 2157547 2263592 1328720 1162675 753469 735830 897088 903134 944924 946664 982433 1000105 1106824 1106525 5076908 5274956 40.05 71.3 1
14:16:59 2024-01-24 682707 672111 214876 211746 340170 348362 356008 351848 228828 227037 275815 281876 317427 320038 4323986 4717658 6612603 6396656 1155070 1199018 313098 276328 290746 288597 323902 313496 314892 315838 222927 224056 730048 697316 1589777 1524671 473400 465603 688055 691835 862165 841768 899386 906890 946932 965284 934308 1032891 2170191 2277722 1326553 1143264 748637 737921 897435 892111 940870 955678 984599 991686 1097604 1103363 5076792 5259947 40.05 71.3 1
14:17:00 2024-01-24 676003 672583 216218 213073 339657 346097 354845 351762 228809 226019 276748 280538 317357 321858 4327186 4581026 6602815 6415414 1140885 1193781 315452 275675 288559 289229 321906 314451 313971 315586 222543 222788 737158 705726 1559950 1501793 472392 468742 685067 694604 867143 839381 898274 910536 955942 966650 926377 1030596 2167108 2262076 1338316 1159372 749705 735830 902718 897701 938355 952092 988925 998189 1108580 1101909 5037338 5263708 40.05 71.3 1
14:17:01 2024-01-24 672715 671630 214876 211891 340313 346883 355450 353802 228119 226369 275233 281482 317392 321406 4327186 4655128 6574794 6424792 1163332 1194656 312184 277212 288631 289000 320646 315224 313971 315838 223425 222754 727700 695327 1560835 1516658 472057 468814 687568 691835 865913 844962 898405 903939 952452 970158 928836 1023131 2166798 2274493 1338316 1153376 752923 738018 891950 893083 947398 957524 981453 994332 1107791 1112813 5112798 5273141 40.05 71.3 1
14:17:02 2024-01-24 682827 673081 219231 212547 340573 349842 354502 351992 228723 225635 275691 281280 317427 319947 4327186 4635041 6602815 6396656 1150666 1194721 313831 276363 288631 289404 324395 312544 315780 315838 222770 223443 748914 703713 1559733 1512358 472057 467220 687082 694789 861474 839381 905043 910536 949444 963921 926134 1037739 2170191 2280463 1318313 1156665 750856 738448 901438 891442 942032 960128 990885 1000407 1097530 1105186 5023393 5267473 40.05 71.3 1
14:17:03 2024-01-24 675730 671552 214841 211852 341380 346411 354312 350365 229434 226774 275040 283204 317392 320468 4323986 4591966 6555809 6406035 1153878 1193818 313062 277212 288257 289809 322920 313531 314449 315838 222770 223512 762987 699712 1597353 1503138 470718 468046 684062 691835 865913 841233 894180 907537 955942 964629 922761 1029127 2160918 2271269 1332558 1165160 755832 737921 898288 898354 946383 951911 984499 1003898 1109934 1107983 5077238 5259111 40.05 71.3 1
14:17:04 2024-01-24 682284 667633 214906 211194 340341 349842 355003 352028 228809 226019 275601 283636 316913 319947 4327186 4689799 6556197 6406035 1169162 1197491 312184 278101 288044 289607 324623 313019 315335 315838 222962 223288 740144 693345 1598188 1521578 470051 467220 688055 688751 859654 847398 905043 902658 948770 964701 931622 1032105 2163993 2292906 1342154 1148616 755333 743710 895052 893045 950315 961262 980884 994445 1103858 1109193 5103964 5261854 40.05 71.3 1
14:17:05 2024-01-24 681313 670610 216518 212415 338811 348296 354348 350894 228969 226335 275691 281285 318353 321048 4320902 4636660 6649442 6394353 1138066 1193781 313098 276399 291303 288492 323673 314487 312982 315056 222386 223098 740891 698313 1636047 1512358 474074 465930 684241 695777 865913 839381 901939 911865 952489 963921 925062 1033938 2170191 2260968 1432689 1160514 749927 737921 899915 896798 940796 956738 991672 998152 1099639 1096964 5018750 5246602 40.05 71.3 1
14:17:06 2024-01-24 675523 670852 214945 211918 340900 346447 355414 351956 228330 227072 275269 281973 316850 320172 4327186 4639594 6593489 6424792 1158908 1195511 312112 277513 288559 290161 323447 315188 312982 315838 222998 222754 736683 694335 1563902 1516658 471722 469210 684135 690817 867180 846197 897634 903939 956620 970195 928178 1026161 2166926 2272155 1313370 1159966 755078 736999 895089 901702 948964 946628 979637 996694 1112882 1109663 5126422 5258101 40.05 71.3 1
14:17:07 2024-01-24 680306 667196 216557 213224 339597 346933 353781 354020 228295 226019 276114 280164 317427 320172 4317821 4664478 6602865 6406267 1150666 1197282 313693 276363 290304 289404 323411 313531 315780 315802 223468 223288 734172 703713 1565620 1516658 472728 466658 689556 694789 860399 839109 905043 909854 947426 963240 932899 1037944 2179457 2284199 1340235 1153902 751024 742125 902479 889476 940202 955678 989432 996657 1094494 1101768 5027395 5255982 40.05 71.3 1
14:17:08 2024-01-24 675523 672791 214876 211847 340896 345405 355323 350611 228809 226369 275233 282412 317392 320468 4323986 4624147 6574615 6406035 1157253 1193818 311639 277638 288608 289022 322956 313531 313714 316265 222230 223443 735212 694335 1575817 1512358 470718 466987 682786 689802 869645 843729 895717 903939 959840 972064 926302 1026012 2160849 2272155 1340746 1168448 755078 738018 894632 894388 945034 956172 983835 1002504 1106925 1108020 5069988 5267473 40.05 71.3 1
14:17:09 2024-01-24 682770 667268 214945 211953 339836 347528 353215 352028 228649 227107 274427 281764 317427 321312 4327186 4713408 6626580 6401466 1155893 1194656 313787 276399 291230 288965 323938 313531 314892 315838 222927 222101 732906 696320 1569883 1525904 474374 465930 689031 691835 862202 841270 906904 907350 950007 966613 935144 1035019 2173254 2282540 1326553 1144077 749927 736018 899659 894415 943545 955606 987168 993027 1097269 1104961 5075768 5231791 40.05 71.3 1
14:17:10 2024-01-24 672652 673271 218780 212916 340341 346883 355130 351956 228809 226212 276149 280360 316631 321406 4317821 4574519 6612140 6410838 1141239 1194664 314787 276328 288631 289607 321906 315180 313971 315021 222770 223443 738651 703713 1597953 1501681 472057 468742 684098 695666 868305 839658 898087 911680 955154 966613 927347 1031219 2170161 2260436 1336396 1161022 751002 736875 901438 898502 939536 953292 988221 998189 1105255 1103363 5041772 5261966 40.05 71.3 1
14:17:11 2024-01-24 675348 667191 214880 212552 341969 345092 354752 352028 228649 226177 275691 282341 316179 321665 4320902 4657734 6546862 6401466 1169998 1196689 313134 277212 288221 289809 323938 313019 315780 315802 222962 222788 740144 694335 1578005 1516658 469447 469210 690606 690423 864076 847288 901307 901516 950117 971420 931475 1029127 2163836 2292307 1326801 1150063 755832 742463 892245 894793 949416 955642 982433 993750 1100491 1107627 5092525 5248729 40.05 71.3 1
14:17:12 2024-01-24 676899 670857 214726 212592 338528 347492 355379 351956 228809 226019 275691 280164 317427 322106 4317821 4614255 6650333 6406035 1136446 1197282 313098 276134 291642 289000 321584 315188 313207 315056 222614 223098 730048 702323 1600982 1514589 474749 470543 684727 696767 868991 838314 899645 913385 955081 963204 925062 1030651 2174753 2256079 1349830 1157201 748104 736398 901800 894388 938204 956848 988962 998189 1103688 1096964 5013555 5244987 40.05 71.3 1
14:17:13 2024-01-24 672670 667232 214915 212552 340110 345441 354881 353752 228330 226177 275269 281482 316948 321441 4317821 4647181 6565513 6420210 1163332 1194701 312184 277018 288581 289598 320967 314966 314449 315802 223661 222719 733741 697541 1562422 1519894 472728 468634 689519 693877 866539 845366 902127 904954 951105 972324 931589 1026124 2165533 2283700 1330639 1153376 755832 735535 894816 894683 946690 955606 978168 993139 1105255 1110871 5102425 5263717 40.05 71.3 1
14:17:14 2024-01-24 682343 670857 219104 212592 340376 347563 355003 350858 228969 226019 275304 282081 317392 320367 4317821 4636660 6649442 6394073 1144575 1194664 313823 276399 288595 289149 324852 313531 313684 318487 222293 225321 735665 700816 1564515 1513507 474508 467845 684690 693691 866528 839381 900690 907812 955457 961094 926340 1035449 2173123 2260436 1340235 1156665 749927 737921 899915 894683 940870 957524 991509 997367 1097604 1100139 5015347 5254336 40.05 71.3 1
14:17:15 2024-01-24 675830 670780 214910 211887 340864 346411 354312 350786 228464 227037 275233 281876 317357 320397 4314607 4632423 6584505 6398607 1158908 1195475 311166 277141 288523 289369 322633 313942 314715 318938 221861 225004 738651 694335 1607120 1516009 470608 469876 684241 689765 870882 843692 896570 903939 957977 970158 926377 1028587 2160918 2266893 1329920 1164331 755294 735830 896724 898607 945994 946628 981733 999575 1106824 1108878 5069988 5252475 40.05 71.3 1
14:17:16 2024-01-24 680851 669724 214880 212516 338739 349273 355505 351992 228295 227072 275233 281018 317392 321048 4320902 4710085 6602827 6403310 1162652 1192886 310913 277352 288577 291462 324564 313352 314748 315802 222592 224846 738651 694327 1568169 1530247 472728 467220 687785 690291 862774 843692 905005 903939 948770 968666 931585 1030888 2166926 2283700 1341619 1145707 750776 737023 893216 888480 946268 955606 983126 993848 1100418 1106525 5087496 5245207 40.05 71.3 1
14:17:17 2024-01-24 677342 667232 219377 212556 338766 346933 355094 351636 228969 225984 275851 279708 317392 322829 4314607 4595231 6631468 6406035 1137517 1195357 313765 276114 291012 288825 322741 315302 313791 318038 222748 225004 737158 704339 1570824 1508856 474074 468706 685664 696767 868991 838191 898274 913629 956620 963921 926377 1032119 2170191 2256079 1330320 1156665 748637 736875 902404 897227 938204 957524 991078 1001038 1105255 1098514 5020724 5245075 40.05 71.3 1
14:17:18 2024-01-24 673425 669724 214876 212521 340828 346133 354845 354020 228260 226369 275269 281876 317357 321370 4320902 4651810 6565513 6421520 1161066 1196207 311720 277459 288450 289704 323493 315266 313243 317589 222784 222719 736038 694335 1561135 1519037 472728 468706 686073 690780 867143 846013 899556 903939 955228 972288 928836 1026124 2165533 2274715 1338316 1156665 755294 735830 894779 899669 948743 955496 982433 995202 1109622 1109663 5126422 5261854 40.05 71.3 1
14:17:19 2024-01-24 678302 667223 219377 213188 339822 346411 355003 354020 228969 225635 276114 281447 318797 320172 4323986 4645933 6593380 6413327 1154621 1199133 314901 277585 290200 289466 323195 314307 315335 315580 223976 223408 738651 704339 1586058 1516658 473400 469173 690596 695777 860399 839381 907738 910499 947426 963921 931585 1035449 2176373 2285320 1342154 1149795 749705 743698 901438 890774 940870 961085 988962 995165 1096825 1103363 5043969 5252475 40.05 71.3 1
14:17:20 2024-01-24 676488 667268 214543 211847 341380 346375 354029 351389 229289 226851 275426 283636 316878 320433 4316811 4596465 6584306 6417104 1151095 1191891 312342 277850 288315 289774 322884 313496 314670 315838 222677 224343 761399 699712 1580535 1507412 470608 468010 684727 691835 867143 842192 898405 907799 956620 964629 923628 1029127 2160918 2271233 1330639 1165990 755944 738018 897176 894388 945596 953438 982390 1002504 1107979 1108093 5069988 5261557 40.05 71.3 1
14:17:21 2024-01-24 682827 667673 214945 211926 339791 348016 355286 352028 228969 227425 275233 281307 318799 321275 4323986 4708430 6612217 6395581 1166659 1199133 310877 277798 288559 288492 324852 313829 315557 315802 222927 223098 738651 692836 1573821 1528074 472057 467882 688055 690780 862235 846161 905043 903939 948954 964701 931548 1031331 2163994 2292906 1360308 1147340 754756 740668 893511 891406 948743 955642 985239 993102 1100454 1106525 5088799 5252475 40.05 71.3 1
14:17:22 2024-01-24 676352 667268 214543 213039 338811 346133 355130 351956 228969 226142 276114 280332 317392 320468 4313721 4602105 6631280 6412106 1138028 1196689 313531 276363 291804 289404 322884 314930 313678 315056 222578 225004 737158 701317 1593663 1512358 474337 468010 684241 695777 867143 838786 899139 913159 953839 963204 923554 1032430 2170191 2257680 1407258 1156665 748853 737494 901762 894314 938204 956172 992216 1000325 1103651 1100496 5013555 5254374 40.05 71.2 1
14:17:23 2024-01-24 671662 672279 214876 212521 340891 346411 355414 352028 228260 226404 275269 281876 316631 320433 4323385 4641212 6598421 6415414 1163332 1196638 312006 277141 288559 288965 321870 315216 313791 315802 222962 222754 736683 694335 1569552 1516658 472057 468778 687082 691344 866502 845561 894180 903939 952452 971565 929919 1023131 2165533 2271269 1315253 1153376 753999 737921 899414 897227 948743 957524 978131 994707 1106824 1112442 5109714 5242752 40.05 71.3 1
14:17:24 2024-01-24 684232 667268 219309 212556 340075 347456 355003 351425 229289 226142 275691 282024 317145 320785 4326804 4637371 6636015 6384867 1147848 1195511 313795 276363 290574 289159 324852 312508 314892 315838 222230 223477 750453 702323 1569980 1512358 472728 467220 688105 694789 862165 839381 903718 910499 950798 965284 926134 1038479 2170191 2277722 1340235 1156665 752385 738503 901525 890480 940870 957524 988887 997213 1097604 1101731 5004150 5243096 40.05 71.2 1
14:17:25 2024-01-24 675523 667236 214910 211384 340864 346411 354312 350329 228688 227497 275828 282064 317286 322873 4317379 4632276 6588906 6415186 1157253 1192923 311970 278065 288523 288825 322920 314451 312726 316669 222927 222788 730798 693840 1576783 1512358 471387 467315 684062 690328 869645 846197 897998 903939 956620 970158 926134 1029127 2160918 2268502 1338316 1159335 753385 735529 894816 898644 946690 953008 979637 995202 1112809 1109663 5111466 5258101 40.05 71.3 1
14:17:26 2024-01-24 677371 667196 218965 213224 339836 349347 356475 354839 228014 226160 276007 280416 317286 322150 4320466 4664478 6603170 6396656 1151133 1197245 314051 276363 288595 288930 323086 313496 315780 315580 222927 223098 745222 702323 1561719 1512358 472728 465930 688055 695283 860399 838786 905043 910499 947426 962933 927483 1033901 2170191 2280463 1340235 1153376 749785 740668 901438 890360 940202 955606 988925 995202 1096048 1101731 5006400 5243096 40.05 71.2 1
14:17:27 2024-01-24 673598 667268 216823 211644 340613 348582 356727 351812 229380 225530 275742 282200 319088 323103 4314607 4573566 6565625 6396656 1151133 1194878 312112 277316 288044 289607 322622 313531 313935 315838 221848 224261 757405 698313 1564351 1506342 470718 468010 682786 691835 867143 842462 898391 907537 956620 964665 925062 1026161 2160918 2268502 1326801 1165990 755944 738018 894595 894424 944924 954785 984537 1002228 1109183 1106525 5061776 5258101 40.05 71.2 1
14:17:28 2024-01-24 681313 672551 216828 211287 340712 348852 354967 351920 228864 226195 275708 283067 316702 322829 4317821 4661123 6527711 6396656 1169124 1195511 312184 277177 287603 289809 322884 313019 315335 315802 222962 223098 740144 696320 1557103 1516658 470051 467315 689519 689802 862165 846197 899423 900949 948308 970195 931622 1030596 2165533 2294533 1334477 1150614 755832 740668 893621 893414 949416 961121 982433 992264 1102088 1107627 5098205 5255982 40.05 71.2 1
14:17:29 2024-01-24 681372 673538 216518 212375 338633 347385 357522 351451 228828 226195 275849 280094 318353 320397 4320902 4605009 6650333 6394023 1138066 1194656 313574 277177 291194 288492 324358 314451 312982 315532 222927 223477 735665 698313 1602220 1512358 474749 465966 683059 695777 867143 839381 896769 913159 953875 963921 926377 1035486 2170191 2257150 1434645 1156665 748717 737921 899915 895591 940870 956172 991785 1000325 1100491 1096964 5014206 5263708 40.05 71.3 1
14:17:30 2024-01-24 673533 671635 214876 212340 340685 348852 356764 350679 228295 227072 275233 282306 316921 321263 4317821 4631780 6574540 6406035 1155602 1196689 311639 277088 288559 289404 322956 314487 312946 315532 222927 223098 744623 693345 1555701 1515582 472057 469210 684062 690817 869645 847398 897746 904954 956620 970195 927483 1029127 2160918 2268502 1338316 1159335 755294 737036 893253 898956 947361 954111 981733 996657 1112882 1108410 5137886 5263708 40.05 71.2 1
14:17:32 2024-01-24 679676 671625 216209 213046 340135 346898 353745 354520 228809 225903 276712 281882 317357 320172 4309131 4661662 6621568 6396656 1151676 1195511 313729 276098 290751 288619 323639 313531 314892 315358 223976 222754 740144 701317 1587026 1519420 473400 467315 690045 694372 860399 840964 907626 907848 947426 963921 932954 1035449 2173241 2280463 1319020 1147340 749251 742316 899915 889513 940870 961121 988962 992301 1097420 1106755 5061231 5253580 40.05 71.2 1
14:17:33 2024-01-24 673460 673275 219202 212592 341647 346883 354312 351668 228809 225443 276149 281447 316656 321441 4314331 4553208 6555809 6396656 1141701 1194664 315008 276328 288523 289809 322395 314451 313971 315838 222770 223098 737158 702710 1551954 1508903 470718 468778 686073 693802 867143 839381 898391 907848 955494 964593 924406 1031369 2167108 2268502 1338790 1161022 750776 735927 899841 897005 940870 953438 987944 1003084 1108305 1105970 5049535 5254276 40.05 71.3 1
14:17:34 2024-01-24 674829 667187 214880 212587 342415 347792 355756 354020 228295 226369 275269 281777 316737 322383 4308456 4637869 6537537 6406035 1163294 1195548 312556 277212 288667 289647 322657 313531 315113 315802 224098 222788 741637 696320 1578049 1516658 470718 468778 690045 691835 864686 843692 902395 905066 951105 973011 933645 1026124 2160645 2292906 1329009 1152556 754542 740144 893511 891743 950278 958734 981453 994482 1105144 1112813 5108528 5252475 40.05 71.3 1
14:17:35 2024-01-24 682823 673266 216514 212521 339836 347492 355003 350858 229444 226160 275691 281447 317357 320104 4317821 4627388 6645581 6382722 1144575 1196689 313098 276399 288595 288597 324852 313496 313458 315973 222195 223443 735665 698313 1573966 1512358 473400 467882 684062 693310 867143 841768 896797 907848 952452 961130 926377 1037000 2170191 2262076 1343353 1156665 749705 737852 899581 895689 942032 957488 988813 1000369 1100651 1105186 5013555 5246496 40.05 71.2 1
14:17:36 2024-01-24 677445 667196 214979 211926 340860 348852 356512 350575 228969 226369 274847 282341 317135 320433 4314607 4608955 6565625 6396656 1153953 1195839 311893 277833 288257 289607 322920 313531 314670 315973 221537 223512 732679 696320 1569415 1509555 470789 468046 683793 691344 869645 843095 897751 906890 957977 964737 926377 1026198 2157547 2273094 1336834 1166607 755158 737736 901525 899780 944216 954002 985202 1004412 1109109 1108093 5060583 5271233 40.05 71.3 1
14:17:37 2024-01-24 682832 667259 216823 211746 340864 347492 353250 352028 228969 226369 275006 282376 317427 321312 4311668 4707219 6612140 6396656 1156716 1198982 312184 277177 290746 288492 324395 313496 314347 315838 222927 222565 738651 694335 1570362 1526847 474074 465930 688055 691835 863425 843692 905043 907169 948345 966650 935637 1033664 2170191 2283499 1345386 1148616 754635 742125 894595 891927 948252 962961 987351 993102 1102869 1106525 5079394 5243096 40.05 71.2 1
14:17:38 2024-01-24 676210 667272 214876 213219 338838 346411 355130 352028 228969 226335 276149 280129 317392 321406 4308456 4574519 6612555 6406035 1137991 1193182 315008 276098 288752 290145 321942 314128 313971 315056 222927 223443 749769 703437 1574561 1501681 473400 468778 686073 695921 867143 839381 898274 911865 956620 966650 927695 1029423 2173202 2264862 1313370 1163280 750776 737026 905127 899780 941003 954785 988962 1001038 1106824 1103509 5026023 5252475 40.05 71.2 1
14:17:39 2024-01-24 673425 667200 214880 212556 340636 346883 355414 354020 228330 226404 275269 281594 317357 321406 4317821 4635153 6565513 6415414 1162502 1194664 312812 277212 288559 289607 321419 314487 314670 315802 224134 222754 735212 694335 1556788 1516658 472057 468814 688055 691835 864686 843692 899757 903939 952489 973011 932991 1027004 2166649 2278187 1313370 1153902 754538 737847 895727 898502 947398 957524 981033 997364 1106824 1111656 5103366 5254352 40.05 71.2 1
14:17:40 2024-01-24 682790 672242 219309 212592 340385 346447 354502 351956 228969 225984 276078 281482 318927 319499 4311530 4624100 6616943 6377899 1144575 1193781 314051 277212 288703 290161 324852 312755 314892 317625 222266 223512 731186 701317 1570055 1512358 472728 466559 686110 694789 864039 839381 904510 911828 954815 967074 930226 1039886 2173254 2281428 1319020 1156375 752385 742463 901438 893525 940870 961598 988925 997404 1096825 1103509 4990063 5243096 40.05 71.2 1
14:17:41 2024-01-24 675830 671074 214915 211887 340900 346133 354312 350611 228969 226369 275269 282478 316878 321178 4311530 4596011 6565513 6396902 1157253 1194664 311893 278101 288365 289439 322956 313973 313971 316044 222230 223477 740144 694335 1588802 1512358 471463 468376 683866 691344 870063 845598 898087 907651 959190 971456 927658 1028978 2160478 2270059 1324882 1168485 753469 737921 899641 899780 945596 954822 984599 1005241 1111232 1108093 5060583 5258101 40.05 71.2 1
14:17:42 2024-01-24 681859 667272 215583 211887 340625 347563 353250 352028 228969 227072 275428 282341 317427 320821 4314743 4707219 6626730 6387536 1156716 1199018 312842 277212 291325 288435 324395 314009 313648 315838 222962 222754 737194 695823 1588312 1527481 474411 465966 689556 693310 865269 845967 906002 909593 950117 968703 935489 1036999 2173254 2278847 1334086 1141649 752478 740574 898637 893414 944924 960164 988925 994670 1098860 1106525 5066369 5243096 40.05 71.2 1
14:17:43 2024-01-24 673629 667259 218961 213074 340900 345370 354348 351762 228969 224972 276149 282108 316913 321929 4302316 4550402 6565625 6396902 1147848 1194989 315008 276787 288486 290903 322431 313531 313971 315056 222927 223443 738651 702434 1588710 1502072 470718 471546 688143 696579 870251 841768 900953 910130 956472 970762 924914 1032105 2163994 2274493 1322963 1167653 755294 737921 898637 899892 944253 954822 983126 1002504 1109622 1106525 5051177 5231558 40.05 71.2 1
14:17:44 2024-01-24 681859 667232 214945 211891 338846 347492 353215 352028 228649 227072 274812 281764 317392 321084 4311668 4694889 6602827 6394137 1159191 1192960 311346 277212 288631 288089 323938 313239 314670 315838 222962 222788 738651 694335 1583893 1529657 474749 468509 687982 691724 862848 845366 904026 907762 950080 966650 935637 1032468 2169829 2280463 1339736 1142451 750776 741169 894595 889183 944924 955678 987480 992431 1098860 1106525 5062753 5235621 40.05 71.3 1
14:17:45 2024-01-24 672945 671083 218811 213224 340625 345370 354348 351920 228563 225320 276149 281124 316913 321441 4308456 4553208 6565513 6387536 1141701 1193182 315008 276363 288523 289642 321680 313496 313971 315838 222927 223098 736038 703834 1571929 1505006 470681 470469 686676 694789 869593 841134 898840 907848 955264 964629 925642 1032217 2165533 2268502 1318405 1161584 750776 735830 900800 901850 940598 954147 983200 1001790 1106039 1106525 5034577 5252475 40.05 71.2 1
14:17:46 2024-01-24 677780 667191 214543 211887 340936 346447 355003 352028 228330 226019 274391 282412 316435 321048 4308456 4667859 6551514 6377899 1164994 1195475 311131 277602 288613 288930 324852 312948 314892 315658 223339 225480 732086 692836 1567803 1529160 472020 468877 689664 691408 862811 846124 907091 903939 951660 972101 932804 1032105 2167071 2296162 1338316 1149795 755832 742989 894145 894793 950090 961085 985239 994457 1103651 1107591 5082214 5243096 40.05 71.2 1
14:17:47 2024-01-24 680819 671038 214876 212516 338735 347528 355343 351636 228969 226335 275655 280591 318317 320747 4305229 4621973 6630791 6403310 1136409 1189467 313062 277177 291642 288693 324482 315158 315163 317480 222784 225004 732821 702323 1603692 1514589 475425 470543 685701 695847 867143 839658 902019 914691 955905 963921 927695 1037741 2173279 2257607 1399433 1157201 748717 737925 902479 897227 939536 957524 993200 1001038 1105255 1100103 5009041 5243096 40.05 71.3 1
14:17:48 2024-01-24 674591 667196 214910 212556 340864 346411 355379 351704 228260 227037 275655 281876 317392 320397 4314607 4637869 6574951 6408114 1157253 1193781 312112 277742 288306 290418 323350 315194 313279 318038 223290 224846 727519 694825 1601054 1520332 472728 468670 686073 691835 869498 847775 899673 904954 956620 974897 930851 1029127 2163993 2273094 1338316 1159298 755944 735918 893253 900912 948743 954822 982433 996620 1112020 1109229 5124333 5252578 40.05 71.3 1
14:17:49 2024-01-24 677822 667196 219314 213215 340314 346933 353781 354020 228969 225600 276114 281018 317100 322224 4311530 4645182 6598252 6384867 1150666 1197491 314685 276078 290419 289466 323759 313352 314748 315694 223797 225004 737158 703330 1586125 1515319 473400 468476 692074 695847 861623 841768 907626 912704 948770 964602 931622 1035449 2176330 2283700 1342154 1147340 749785 742842 901438 889476 940870 961121 990885 994457 1097604 1103363 5036774 5233718 40.05 71.2 1
14:17:50 2024-01-24 675523 671007 214543 211852 340900 346375 354029 350894 229289 226335 275233 282341 316878 320397 4308456 4577254 6565549 6394353 1151806 1195786 312919 277850 288008 289739 322705 316501 313756 317589 222748 224169 773699 698313 1578471 1507508 471983 468670 684241 691835 867143 844164 901939 907799 956620 964665 926377 1029127 2160918 2268502 1344659 1165990 755294 737921 899915 899892 945034 954822 983163 1002467 1108015 1106933 5060583 5246496 40.05 71.2 1
14:17:51 2024-01-24 682343 666975 214910 211847 339800 347492 354712 351992 228809 227072 274427 281482 317357 320821 4305229 4701568 6602827 6403310 1159980 1192775 311024 276839 288450 288790 323723 313316 314377 315802 222734 223098 738651 694825 1584348 1528074 473400 467882 688055 691687 862129 843692 905043 906510 950983 964593 931585 1032393 2167074 2286942 1334086 1149795 753003 740668 893327 892074 947398 955642 986001 993848 1098824 1106525 5067819 5243096 40.05 71.2 1
14:17:52 2024-01-24 675523 667263 219273 213219 340589 345854 355379 351992 228969 225635 276149 281289 317100 322156 4314607 4562481 6593738 6402915 1141701 1198281 315523 276149 290128 289629 321835 314930 313935 317625 222641 225285 737158 705222 1568273 1501681 474712 468634 686073 694863 869645 839381 901869 913159 957977 966650 927695 1032105 2170191 2259282 1344073 1161848 749927 737397 903999 899141 940870 956172 991509 1001038 1106824 1101695 5030143 5243096 40.05 71.2 1
14:17:53 2024-01-24 673129 672242 214910 212881 340575 347619 355914 352028 228330 226369 275655 281942 317357 321334 4311530 4625920 6584306 6412387 1158183 1196541 311970 277141 288572 288965 322920 315122 312696 317589 222891 223063 732270 694335 1584069 1519522 472728 468742 687082 691835 869645 846798 899556 903939 956620 972288 931585 1026161 2167108 2271269 1340235 1155842 752351 737921 894816 897971 950090 957524 981033 995202 1108015 1113061 5107611 5252475 40.05 71.2 1
14:17:54 2024-01-24 682658 667263 214876 212885 340349 347421 354752 351992 229611 225635 275691 281447 317392 321142 4305229 4631780 6593685 6386148 1150591 1195511 315008 276363 291460 289598 322598 312508 315780 315802 222927 223477 742757 703713 1591334 1512358 473400 467315 691024 695777 862235 839381 908386 913159 950117 965284 928836 1038442 2170191 2279045 1342154 1150614 749921 744042 902446 892258 940870 961121 991078 999525 1096048 1103363 5033234 5233755 40.05 71.3 1
14:17:55 2024-01-24 673607 671047 214867 212552 341933 345890 354277 351992 233123 226177 275811 282460 316878 320433 4316811 4565474 6579317 6400970 1141701 1194083 315422 276696 288653 290250 322359 314451 313935 317480 222784 223443 735212 703713 1577751 1503138 472728 468778 687082 695777 869645 839381 899584 911828 956620 964629 927036 1030888 2168649 2265286 1330639 1161848 750776 736879 902718 899892 940870 953683 988183 1000325 1106824 1103326 5033234 5243096 40.05 71.2 1
14:17:56 2024-01-24 673425 667191 214876 212547 341620 346883 354348 354020 228295 226335 275233 281447 316118 324713 4316811 4633526 6546751 6406035 1160490 1196578 312112 276363 288559 290285 321809 313352 315335 315802 223432 223098 725581 696320 1569425 1512358 470718 468814 691024 691835 864686 843692 902395 903939 951068 974897 933608 1026086 2160918 2289657 1330965 1152556 755832 740632 894779 894917 950090 955606 981033 992264 1103651 1109229 5098205 5243096 40.05 71.2 1
14:17:57 2024-01-24 681592 667268 214538 211852 338264 348261 354348 350894 228969 226125 275864 281201 318808 320755 4311034 4638084 6640833 6387278 1136409 1193781 313098 277052 291460 288054 322920 314415 312946 315056 222962 223443 737158 699813 1605284 1512358 474749 470209 684025 694863 867143 839381 899720 914456 955228 963921 926377 1034675 2170191 2256079 1417039 1156665 748637 737921 902718 897227 940202 956848 991785 1001038 1103651 1099326 5001886 5243096 40.05 71.2 1
14:17:58 2024-01-24 671662 666831 214876 211887 340855 346411 355379 351776 228014 227575 275864 281735 317251 322416 4303479 4626920 6565441 6396656 1157253 1193660 312148 277177 288595 289404 322657 315188 312946 315838 222927 222754 736683 694335 1586483 1518814 472728 468742 687082 691835 869028 847127 894222 903939 956620 971602 930189 1026161 2163993 2271269 1340235 1155567 751171 737921 894816 897336 948743 957524 979637 995202 1106411 1112406 5094565 5237009 40.05 71.2 1
14:17:59 2024-01-24 682518 667236 219341 212547 340577 349347 354567 353802 229219 225530 276007 281306 317216 322379 4311034 4627388 6598252 6377026 1150666 1193781 314529 276328 288698 288965 323411 313496 315557 315802 222927 223443 738651 703713 1556110 1512358 473400 467315 689519 695777 861011 839381 907738 911828 948954 965284 931585 1035449 2173279 2280463 1322786 1147340 750240 742989 901196 892258 940870 961121 988962 995202 1096554 1103363 5027395 5233718 40.05 71.2 1
14:18:00 2024-01-24 673607 673275 216819 211636 341641 348285 356008 351848 229575 225845 275513 282235 316702 323103 4299090 4537267 6560870 6384629 1141701 1193182 315631 276292 288680 289880 321906 314415 313678 315802 222927 223253 739584 702710 1593118 1501007 470497 468814 686073 695283 869028 839381 899139 910499 956620 964629 925908 1032105 2167108 2266893 1330639 1161848 751540 737397 902718 899892 940870 954111 987205 1001038 1106039 1103363 5029627 5237009 40.05 71.2 1
14:18:01 2024-01-24 674867 672789 216823 212415 341753 346883 356008 353911 228547 226230 275548 281700 316365 322418 4301160 4620326 6546862 6396656 1163332 1189669 312184 276363 288671 289844 320967 314966 314892 315802 223625 223063 735212 695823 1557183 1515582 472728 468814 689519 691835 866502 844925 903867 903939 952452 973011 931585 1026124 2160918 2283700 1330231 1153376 755832 738430 894816 896590 948471 955570 979637 992301 1105255 1114090 5083668 5248460 40.05 71.3 1
14:18:02 2024-01-24 682030 672579 216855 212708 340685 349695 354643 351740 229184 225950 276114 281482 317135 321312 4305229 4614662 6588906 6375728 1147354 1193182 314751 276328 290684 288930 322920 313496 315557 315802 222962 223443 735665 702323 1571448 1512358 473400 467315 691024 695777 861623 839381 907626 910536 949444 964602 929528 1035449 2170191 2280463 1342154 1153376 750856 741754 902078 890774 940202 955678 988962 998152 1096048 1101731 5016523 5244843 40.05 71.2 1
14:18:03 2024-01-24 673533 672588 216671 211711 340716 348358 354277 351956 229450 225443 275601 282663 317357 320433 4302158 4560962 6546862 6384981 1146172 1193196 314087 276363 288486 290974 322395 313531 313971 315573 222927 223477 738651 701209 1552130 1502072 470718 468778 686110 693310 867180 841768 898405 907812 956620 964701 925062 1029423 2163993 2271269 1330639 1168485 755944 738018 898488 897005 945596 956463 983126 1003220 1108837 1109902 5046771 5244843 40.05 71.3 1
14:18:04 2024-01-24 683145 672111 216114 211856 339800 347528 355003 351992 228014 227567 274427 281951 317392 321048 4317821 4688375 6574578 6377899 1156716 1195511 311166 276982 290300 288492 324586 316084 314892 315802 222962 223253 738651 692836 1595323 1528074 474074 465894 688055 691835 862165 843766 905043 906890 948308 964665 935637 1033901 2170191 2275389 1337853 1147340 753683 740668 893253 893008 947398 955642 986038 995086 1100577 1108327 5056203 5225978 40.05 71.2 1
14:18:05 2024-01-24 672468 666970 218934 213215 340864 346737 357775 351920 228809 226335 276149 279738 317845 323139 4299090 4565259 6574615 6382722 1137629 1189799 315008 276100 288703 290567 321906 314451 313935 315838 222891 223443 738651 703713 1560835 1501007 473400 472552 686073 695777 869645 839381 898915 912887 956620 964629 925478 1029423 2170191 2259282 1336396 1161022 750240 737658 902718 899892 940202 956500 990885 1003122 1106750 1103619 5018636 5243096 40.05 71.2 1
14:18:06 2024-01-24 673425 667160 214577 212602 340721 346883 354348 354020 228649 226605 275742 281482 317135 321894 4301160 4624687 6574839 6406035 1158908 1192091 312148 277212 288658 288965 321003 314930 313935 315802 223625 222754 725707 694335 1561135 1516658 472057 468814 688055 691835 867143 845926 901990 903939 953875 973011 931551 1024626 2163993 2271269 1338316 1153102 752933 737921 894816 899429 950278 957306 982320 998827 1111549 1111163 5105495 5237009 40.05 71.2 1
14:18:07 2024-01-24 680678 671635 219269 212999 340349 346411 353712 351740 229540 225443 275691 281447 317135 322334 4302158 4618115 6565184 6375842 1147391 1189467 314087 276328 288631 289000 323411 312544 315557 315802 222962 223477 751991 702323 1595159 1512358 473064 467351 689031 694863 862165 839381 905043 911828 950306 963921 931585 1035449 2173279 2282081 1320903 1149795 750320 744240 901614 893008 940870 960976 988813 997364 1096406 1105970 5018016 5243096 40.05 71.2 1
14:18:08 2024-01-24 673607 667259 214876 211891 341504 346133 353781 350611 228969 226177 274427 282341 316400 322371 4295850 4570050 6551525 6375449 1146953 1193182 313823 276399 287639 289607 322431 313496 313971 315838 222770 223477 750290 699712 1563880 1501681 470789 468778 684098 693310 867143 841233 900010 908832 956620 964701 924150 1031369 2160918 2266480 1334877 1168275 755078 737865 899692 896857 944887 953929 988057 1003823 1107979 1108093 5045024 5243096 40.05 71.2 1
14:18:10 2024-01-24 677763 671561 216828 211926 341933 346375 355003 352028 228688 226212 275075 283239 316400 322334 4305229 4661662 6537493 6373350 1168537 1193781 311675 278065 288080 288965 323938 312289 314892 315802 222927 223098 738651 692357 1584441 1525904 470718 465930 689556 691344 862774 848601 906979 904310 948345 970231 933328 1032430 2167108 2295592 1327730 1151081 755078 741608 895727 893681 949781 962961 986703 993139 1102088 1106028 5067819 5227932 40.05 71.2 1
14:18:11 2024-01-24 673607 667272 214915 213523 339552 346664 354881 351956 228809 226369 275655 279508 317392 320433 4299090 4596011 6612140 6387278 1138028 1193182 313538 275517 291330 289000 322431 314966 313458 315838 222578 223443 739211 703834 1560079 1506342 474411 468778 685803 695884 869645 839381 900017 913159 956620 965967 927036 1033391 2171326 2259068 1378616 1159966 749916 738008 902055 894277 940870 957524 992492 1002367 1103504 1100103 4982897 5235621 40.05 71.3 1
14:18:12 2024-01-24 671987 667227 214910 211962 340385 346133 355379 352028 228135 226404 275886 281911 317100 322408 4305266 4629402 6565441 6401466 1161673 1194664 312184 276399 288595 289000 321003 314966 313714 315802 223432 222788 726069 694335 1559335 1515319 472728 470944 688055 691835 867143 846798 899757 903939 955264 974206 932991 1028549 2168617 2274953 1336396 1156375 755078 736764 894816 898644 948743 955570 985239 995202 1109659 1109229 5109714 5237512 40.05 71.2 1
14:18:13 2024-01-24 680557 667236 214530 212890 339871 346969 354002 351762 229289 225635 275691 281697 316878 322224 4305266 4635927 6593717 6373350 1146209 1192091 314087 276363 288703 289229 323902 312289 315335 315838 222578 223512 748914 703437 1565103 1512358 473064 465930 688055 695666 862165 839381 905043 915491 952708 967074 930338 1038367 2171707 2281428 1317136 1153902 750776 742879 903195 891840 940870 961085 991078 997404 1097704 1107309 5036774 5235621 40.05 71.2 1
14:18:14 2024-01-24 673607 671079 214915 211922 341861 345405 354277 351425 229289 225669 274847 282429 316878 320433 4302316 4558496 6546862 6387278 1149451 1192335 313134 276399 288044 289880 321978 313496 313971 315838 222414 223512 756837 699712 1573968 1501681 470718 468584 684098 693802 867180 844090 902057 910309 956546 970762 924951 1031219 2163929 2274493 1332558 1165990 755832 738566 896954 898502 945596 954822 985089 1003898 1108837 1108093 5051177 5244987 40.05 71.2 1
14:18:15 2024-01-24 681011 667236 214979 211922 338846 347492 355003 351992 228330 227072 274427 280661 317392 320367 4302316 4688961 6602815 6387278 1151133 1195548 312842 276363 290746 288247 323938 313722 313971 315550 222962 222067 736219 697316 1566017 1521578 474749 466658 691024 695666 866502 845366 904894 910130 950117 969388 936620 1038019 2174826 2278847 1328436 1146976 751409 740071 899915 894683 944813 963912 987443 994557 1098860 1105896 5051177 5228160 40.05 71.2 1
14:18:16 2024-01-24 671987 667268 218961 212592 340900 346883 354312 351992 228649 225669 276149 280841 316400 323984 4292964 4543936 6565611 6384981 1137954 1189504 315008 275904 288342 289844 321942 314451 313494 315838 222578 222788 722625 703713 1572234 1501007 474749 471881 686676 697226 869608 839308 899565 912978 959300 968630 926134 1032105 2164031 2257350 1334477 1159298 749785 735835 905052 898717 939536 954147 988962 1000325 1106039 1101731 5030331 5235345 40.05 71.3 1
14:18:17 2024-01-24 672858 667196 214577 212459 340864 346883 354348 352028 227941 226369 275269 281482 316878 321406 4292964 4618115 6532883 6392094 1160018 1192091 312878 277212 288559 289607 320967 313567 314892 315573 223468 222565 732270 696320 1562921 1519250 471909 471881 690988 693765 865840 846569 899039 904805 953127 974387 931659 1029127 2167108 2286942 1337282 1151736 757989 738503 897435 894683 948743 959402 979637 992301 1103688 1112479 5090929 5235621 40.05 71.2 1
14:18:18 2024-01-24 681313 667272 219037 212556 339588 347528 355254 350078 228809 226019 275655 281486 317392 320330 4299090 4607176 6621813 6348418 1142943 1189504 313134 276399 288631 288562 325159 312544 313971 315532 222195 225639 732679 701820 1570356 1513507 473400 467882 686188 694752 866539 841768 899535 910572 953875 963921 928867 1038479 2170191 2269330 1342154 1156665 750856 738539 901438 894317 940870 955606 988962 998189 1097604 1101768 4980502 5226256 40.05 71.3 1
14:18:19 2024-01-24 676796 667223 214945 211891 340625 345405 353250 350365 228330 226369 274427 281911 317203 322334 4292964 4602727 6556188 6378171 1153953 1192091 311202 277605 288653 288965 322920 315898 311818 318487 222641 224846 735212 692836 1599613 1516009 472691 470469 685701 690144 869645 846197 898274 904679 957756 971565 926170 1028394 2162388 2265286 1336396 1159372 755832 736612 893924 901814 947398 954147 981415 997442 1112882 1107664 5107611 5228160 40.05 71.2 1
14:18:20 2024-01-24 677858 666939 219032 213224 339827 346933 355003 354020 228649 225669 275691 280626 316878 321312 4292964 4627388 6574578 6375842 1147391 1189540 314087 275517 290572 290161 322669 313978 313684 315622 223518 224372 733741 698313 1572109 1520701 474749 469876 691515 694372 860945 840007 907588 907885 948770 965284 935654 1038170 2173279 2280463 1338316 1145707 748637 738211 897213 887851 942307 961157 988962 994557 1098897 1103399 5041772 5220041 40.05 71.2 1
14:18:21 2024-01-24 673905 667272 214915 211926 341416 345370 354086 351708 232506 225635 274847 282442 316179 322114 4289725 4545873 6546587 6378171 1146134 1199070 313800 276732 287792 290004 322108 313388 313756 315802 222784 225639 742183 701820 1563844 1501681 470718 468778 684062 693580 868991 842965 898368 908444 957572 970762 925062 1030596 2160918 2271233 1309603 1165990 755832 737921 900273 898502 946268 955496 985239 1003182 1108800 1108093 5052590 5243096 40.05 71.2 1
14:18:22 2024-01-24 680819 666975 215544 211495 339561 347492 355003 351920 228295 227072 274391 281412 317357 320330 4302158 4683023 6602957 6403995 1159736 1197491 311354 276891 290227 290161 323723 315713 314233 317299 222748 224846 742944 694327 1573884 1525904 475489 469173 689031 693802 862165 843656 906026 909090 950117 966650 936302 1034492 2167074 2277722 1335969 1144077 752645 738503 898637 894011 945596 955642 985964 993102 1098824 1106525 5048981 5224339 40.05 71.2 1
14:18:23 2024-01-24 673905 667196 219233 213224 340864 345334 354277 351956 228295 225443 276114 280591 316400 322387 4295850 4541116 6556188 6403310 1140402 1189356 314829 275956 288694 289669 321965 314786 313823 317589 222855 223098 737158 703713 1563746 1506005 474411 468778 685067 694826 871191 839381 897056 911828 957977 967760 927695 1032105 2167074 2254451 1340235 1160985 749785 736875 903358 899141 939536 954822 991078 1001038 1106039 1100103 5013555 5224339 40.05 71.2 1
14:18:24 2024-01-24 671108 669724 214726 212521 339800 347104 355094 352028 228295 226335 275233 281412 316048 322224 4295850 4620326 6565441 6412502 1157140 1189319 311715 276998 288378 288825 322216 314894 312032 315802 222927 224703 738154 695327 1589223 1516658 472057 468778 688143 691835 867143 846197 899556 904954 956620 970195 930191 1026124 2162172 2265286 1338316 1161848 755832 735830 894816 898644 946690 953438 982433 998115 1112809 1109663 5085862 5233718 40.05 71.3 1
14:18:25 2024-01-24 678856 669724 214245 212556 338766 346411 355505 352028 227588 225950 275815 280168 317100 321275 4295850 4648032 6593414 6380409 1156604 1196650 310735 276998 289077 287818 323603 312544 314413 315802 222677 225004 738651 692836 1585262 1525904 474749 465894 688055 691835 862165 843692 905043 906510 948308 968018 935637 1033901 2165533 2277722 1295201 1144077 750776 737616 894521 889183 946268 960091 985263 993102 1099639 1106525 5060583 5224339 40.05 71.2 1
14:18:26 2024-01-24 673905 667155 219242 213219 339800 346883 354312 350894 228614 226019 275691 279063 317100 320397 4295850 4589459 6621821 6376716 1137629 1194804 311720 276328 291303 287949 323637 314678 311747 317625 222855 223408 735665 700816 1632139 1512358 474749 468010 684062 695777 867143 839381 899683 913629 955264 965967 927036 1034675 2170191 2257645 1417039 1156665 749705 737921 902134 895591 940202 957524 993200 1001038 1105255 1100103 4975670 5229985 40.05 71.2 1
14:18:27 2024-01-24 671694 667160 214910 211891 340589 346149 355379 351992 228100 226369 275233 281303 317075 322829 4294761 4620426 6565548 6390412 1153878 1193182 311639 277602 288360 288921 323339 315158 313458 316486 222039 225265 738651 694335 1574776 1512358 472057 468376 684727 691307 870027 846161 898274 910618 957424 973011 927695 1029127 2157547 2266893 1354440 1165990 755944 738018 897176 896968 946268 956172 983126 1003036 1108800 1108093 5040459 5233718 40.05 71.2 1
14:18:28 2024-01-24 678782 667200 214880 211525 340855 346933 355003 351992 228809 226177 275006 282381 316400 321275 4304241 4627688 6526952 6398721 1156604 1193196 311899 277034 288523 290770 320896 313531 314670 315472 223625 223063 732270 696320 1574374 1516658 472728 468850 690008 693802 866528 846161 902395 906510 952452 974387 931622 1028357 2160918 2285320 1347256 1153376 757561 736538 894558 894351 948743 959217 979637 993713 1105255 1112479 5088799 5233718 40.05 71.3 1
14:18:29 2024-01-24 683257 667263 214731 212552 339836 347492 355003 350329 228969 225635 275269 281166 317110 320038 4301601 4611969 6631110 6356407 1143758 1194878 313098 276292 288523 289194 324478 311560 313971 315838 222195 223477 750453 701317 1564117 1512358 472728 467882 687082 694789 862202 839381 899535 910499 950359 965284 926134 1039961 2167074 2272562 1336396 1155019 750776 740668 901438 894280 940870 955642 988925 998115 1096825 1101768 4991178 5229985 40.05 71.3 1
14:18:30 2024-01-24 673607 670784 219341 211708 340891 345370 355254 349800 228014 226160 277072 282059 316885 321922 4295456 4583291 6546858 6380295 1144972 1189799 313508 277103 287567 289607 320967 313496 313678 315802 222543 223477 750453 701709 1571467 1501793 470718 470543 685588 693802 867143 841768 898368 909854 956620 964665 923628 1032105 2163993 2268502 1344659 1163503 752923 736617 900800 899141 940870 954147 984562 1002467 1106039 1106525 5033739 5224339 40.05 71.3 1
14:18:31 2024-01-24 675043 669724 214543 211926 341412 346883 355898 351740 228014 226160 275513 281074 315341 323828 4293635 4620050 6560081 6396656 1159364 1195511 311166 276363 288450 288527 320671 314487 312982 315802 222962 222410 736683 693840 1573320 1514240 472728 468850 687568 691835 866528 843729 898368 903939 953875 972252 930191 1025848 2160918 2271233 1340235 1151081 754756 737921 893327 896590 947398 955570 978168 997552 1106039 1110834 5081537 5233718 40.05 71.3 1
14:18:32 2024-01-24 682981 667227 214543 212269 339550 348852 353748 351451 228864 225845 275548 280451 316959 321849 4302158 4612674 6584253 6348230 1145646 1193293 313795 275904 288559 288597 322656 311596 315557 315802 222578 223288 742191 701820 1568700 1512358 473400 467351 688055 694335 859618 839381 903569 910499 949444 966650 928873 1035412 2170191 2282483 1344073 1147340 749705 739256 899804 891664 940870 961085 988962 995202 1096825 1103363 5015792 5220613 40.05 71.3 1
14:18:33 2024-01-24 672652 673275 216182 212265 341115 347865 356008 351812 228154 224833 275971 281271 318819 323103 4289725 4532573 6565625 6382722 1140070 1189941 315008 276042 288559 289000 320967 313973 313458 315802 222891 222754 737158 702323 1594732 1501007 472728 468814 685551 694372 869645 839381 898391 911643 956620 964593 927036 1032105 2167074 2259282 1336396 1159335 750776 735988 902441 897005 940202 954111 988925 1000763 1106039 1101695 5005939 5229514 40.05 71.3 1
14:18:34 2024-01-24 673905 670573 216334 212375 340721 346846 356764 351848 227925 226230 275126 280983 316108 321406 4291687 4612400 6556008 6387536 1158908 1190130 312112 276328 288523 289000 320932 314451 312767 315802 222962 222719 736683 694335 1559159 1515319 472057 468850 688055 691835 865913 844925 896760 904273 953875 973011 930888 1025848 2160918 2271269 1338316 1151081 755294 737925 893327 897338 948070 955606 978865 992301 1106039 1112479 5092525 5230322 40.05 71.3 1
14:18:35 2024-01-24 682841 671625 216057 212379 339657 348358 354930 351596 228934 224903 275269 280670 316400 321775 4292786 4618710 6574874 6348418 1147354 1192335 314051 275482 288523 288492 322656 312983 314892 314914 223625 222719 735665 701317 1581618 1512358 474074 467315 690045 692863 860399 839381 906979 910499 947426 965284 930888 1035486 2170191 2279195 1344073 1146523 749705 742316 899915 890397 943582 961121 988962 994670 1097269 1103363 5047812 5225978 40.05 71.3 1
14:18:36 2024-01-24 671515 671630 215610 212379 340676 346846 356008 351389 228330 225635 275864 280068 318637 320433 4289725 4534663 6556188 6373350 1138442 1186023 314565 276007 288523 288825 320967 313496 313458 315802 222543 222788 737158 701709 1584441 1500296 472057 470543 686073 695283 867143 839381 897093 911865 956620 964593 926377 1032105 2163994 2265286 1330639 1159335 750776 737036 902078 897971 940870 953438 986038 1000325 1107003 1105075 5018473 5231492 40.05 71.3 1
14:18:37 2024-01-24 672796 670683 216346 211847 340900 346638 354029 352028 227979 226003 274776 281215 315481 323660 4289725 4612674 6528212 6384867 1160018 1192909 311202 276292 288523 288527 320932 314230 312907 315802 223625 222754 733741 694335 1566508 1516658 472392 468850 688055 691835 867143 846532 899720 903939 953875 972288 930191 1024626 2160918 2271269 1313370 1154379 753003 737921 894779 897227 947398 957256 981453 995790 1108580 1114392 5084222 5235411 40.05 71.3 1
14:18:38 2024-01-24 682555 667200 219314 212556 339800 349347 351686 351726 228969 225443 275233 280591 318783 321768 4292786 4612860 6556188 6359141 1147354 1193182 313574 275904 288658 288509 322431 312508 315335 314554 222927 223443 740676 703713 1563746 1512358 473400 467351 688055 695666 860909 839381 906979 910536 948770 963921 928873 1034675 2170191 2280463 1317136 1153376 750776 740705 901438 891803 942307 961524 990885 997966 1097530 1103619 4995014 5226256 40.05 71.3 1
14:18:39 2024-01-24 673607 667227 216828 211887 340609 347619 355003 351672 228969 225530 274391 281960 315446 320172 4289725 4534100 6537537 6373350 1144972 1189799 313098 276363 287603 289404 320932 313275 312440 315802 222641 223477 751877 698313 1555108 1501681 470718 468548 684062 691835 867143 842965 898405 905208 955264 964665 922402 1029127 2160918 2268502 1315287 1165990 752923 736875 899878 899669 945034 955822 986343 1002392 1106787 1105560 5032366 5226256 40.05 71.3 1
14:18:40 2024-01-24 682986 669509 214884 211194 338846 346969 354429 351992 228135 225984 273936 281482 317135 319389 4289725 4673750 6584164 6359141 1158870 1194989 310224 276328 288559 287993 323411 315153 313935 315256 222927 223098 748253 692340 1577951 1525904 473400 465240 687082 691835 860909 843729 901642 904954 948770 966650 936302 1031622 2163993 2276107 1339736 1142451 752923 740997 898283 893054 947615 960237 988057 991537 1100688 1107721 5065002 5224339 40.05 71.3 1
14:18:41 2024-01-24 675043 667196 219041 212747 338633 345334 355935 350858 228330 225635 275655 278963 316400 320136 4283612 4556000 6583889 6377899 1135196 1189799 314087 275446 288595 289000 320706 313496 313458 315838 222578 222754 737158 703713 1572336 1501681 474074 468850 685067 695777 867180 839381 897093 912512 958253 966650 927036 1033729 2164031 2253938 1317136 1161547 751002 735757 903426 899780 939628 954640 988738 1000138 1106824 1100953 5004692 5220613 40.05 71.3 1
14:18:42 2024-01-24 671987 669729 219032 211926 339871 346638 354312 351992 227588 226369 274847 280941 316400 320397 4289725 4613215 6542202 6384867 1157253 1193182 311390 276134 288761 288527 321680 313973 312032 315802 222891 222033 727519 693345 1575519 1515582 472057 468778 687082 690854 867143 846197 897093 903939 955264 970231 928836 1024626 2163560 2272562 1313370 1156665 755078 736279 895737 899780 949639 953793 982433 995202 1112882 1111480 5107611 5233718 40.05 71.3 1
14:18:43 2024-01-24 674873 667611 218929 212890 338811 345890 354752 352028 228100 224972 275304 280164 316435 321275 4289725 4614255 6574951 6363978 1146612 1189799 313831 275517 288676 288106 321942 313245 315113 314369 222927 223098 745222 702323 1564770 1512358 473400 467315 689556 694372 860399 839381 906979 910499 949444 963921 931589 1037981 2176305 2284823 1345992 1147302 750776 742659 902553 891775 943650 961157 988962 995790 1097604 1103788 5025909 5214300 40.05 71.3 1
14:18:44 2024-01-24 671662 667196 218771 213224 340341 346883 355935 351708 228649 225635 275884 279477 316400 321930 4277308 4553208 6574951 6377899 1138442 1189799 314751 275869 288658 288838 320967 313531 312982 315838 222578 222788 737158 703713 1582278 1501007 473400 468850 686110 694900 869028 839381 899556 911828 958253 968557 927510 1031880 2167074 2262883 1315253 1163280 750776 736727 908122 898644 939536 955822 988813 1001038 1106039 1101731 4990025 5216890 40.05 71.3 1
14:18:45 2024-01-24 673607 667155 214876 211926 340864 346638 354348 352028 227941 225984 274427 282046 316143 320468 4285561 4614956 6556188 6387278 1157253 1193182 312615 276363 288631 288544 320967 314451 312982 315802 222962 222101 728969 693345 1557973 1515582 471835 468850 688055 691835 867180 846197 899406 905271 956891 974206 932169 1027852 2163929 2272155 1344313 1156628 755078 736875 892603 899669 948926 952056 982157 996657 1112698 1107627 5098205 5226256 40.05 71.3 1
14:18:47 2024-01-24 676826 669316 218780 212916 338846 345890 355003 352028 228295 224937 275269 280164 316435 321312 4289725 4615513 6565513 6348343 1148256 1192335 314051 275446 288595 287844 321942 315824 313971 313158 223468 222754 738651 701317 1595316 1512358 473400 467351 690045 695777 860399 840986 906755 911680 947315 963776 934160 1038019 2173254 2280426 1342154 1148976 749785 744240 901010 889476 942912 961121 990966 995202 1094494 1103509 5008638 5214960 40.05 71.3 1
14:18:48 2024-01-24 671987 667263 219119 211926 340936 346883 354051 350894 228295 224555 275269 280626 315446 322497 4283414 4524617 6555913 6371166 1135196 1189799 313538 275253 288631 288527 320706 313496 312509 315838 222578 222754 725833 703330 1555933 1503934 474074 468814 684690 697226 868880 839658 899575 912364 959337 966577 927621 1034280 2167074 2255807 1320903 1160514 750333 734793 903727 897227 939628 954822 990372 1001038 1104471 1099326 5000577 5216890 40.05 71.3 1
14:18:49 2024-01-24 671428 668781 219032 211891 338846 346638 354348 351956 227588 226019 274391 280591 315958 321312 4283612 4609393 6546862 6380016 1153953 1189799 309976 276363 288523 288693 322431 313496 311778 315694 222578 222067 753275 693345 1563111 1512358 474168 470543 687653 692394 869608 846050 901072 903792 955795 972137 930154 1026161 2160918 2268465 1317136 1156665 755078 735830 895727 899992 947398 954822 982157 995240 1109659 1107627 5098205 5226256 40.05 71.3 1
14:18:50 2024-01-24 674841 666934 218894 212592 338846 345890 354002 352028 228049 224937 275691 280164 316400 321312 4289725 4608281 6570216 6359440 1147316 1192335 313610 275517 288559 288527 321942 311596 313648 315802 222578 223288 747376 701820 1568625 1514589 474374 469351 688019 695777 863358 839308 904931 912327 948272 965967 928178 1037739 2170124 2276107 1288638 1155019 752487 740705 901438 893414 940598 955678 988962 998152 1096825 1103399 4978224 5224339 40.05 71.3 1
14:18:51 2024-01-24 675527 667232 214876 211695 340900 345370 353745 349836 228649 226177 274391 282341 316400 319947 4292964 4572993 6537537 6366608 1146097 1189799 313134 276399 288054 289000 321680 313496 313458 315838 222770 225639 751877 701317 1556267 1502430 471685 468634 686676 694752 867106 844164 899044 906527 955942 964737 924763 1030596 2160918 2269330 1340746 1165990 753683 737921 899878 898644 943582 954822 984599 1003036 1104810 1106525 5028774 5235621 40.05 71.3 1
14:18:52 2024-01-24 678819 666975 219345 211229 340110 346933 354002 351992 228100 225669 274163 282376 316400 320367 4289725 4674165 6579561 6350075 1160018 1193182 309754 276982 288631 289709 322956 311596 313433 315622 222677 225004 735665 691844 1563411 1526847 473400 468545 687945 690670 861518 846197 905043 905066 949970 964593 933645 1032156 2163929 2278847 1318913 1144523 752385 740144 893327 892111 944680 955678 986038 991724 1097306 1105743 5041772 5214960 40.05 71.3 1
14:18:53 2024-01-24 673149 667200 215303 212745 340625 346638 354064 350571 228295 225635 275691 279508 315481 320433 4280360 4540707 6565625 6348418 1134718 1185146 313098 274639 288667 288755 321392 314235 312696 315802 222436 224687 735665 703330 1562869 1506710 474749 468634 684062 694900 869028 839060 901089 913159 956620 966650 927624 1031696 2164031 2253938 1352483 1159335 748717 735830 902441 897042 938204 954822 990372 1001038 1105255 1100139 4991178 5220613 40.05 71.3 1
14:18:54 2024-01-24 670706 667164 219041 211926 338846 346614 354312 351992 227588 226212 274427 281053 316154 321312 4280360 4603375 6546862 6378171 1157253 1193293 311644 276676 288270 289404 320718 314379 312874 315766 222820 224739 736683 694825 1560345 1516658 472728 468850 687568 692394 867143 846197 896797 904954 954137 973011 930888 1024626 2160918 2271269 1315253 1153376 753147 736058 894816 898613 947398 957524 979637 993750 1104810 1112479 5079394 5220613 40.05 71.3 1
14:18:55 2024-01-24 681313 667227 216226 211922 338882 345925 352010 350894 228649 225320 275269 280661 316435 319061 4283414 4596830 6565277 6348532 1147433 1193920 312848 276114 288414 288422 322777 311489 314931 315766 222400 225004 757405 701317 1561719 1512358 472728 468877 688055 695283 862202 839658 903196 911865 948345 965284 928214 1038479 2168649 2276107 1340235 1157239 750776 737168 901158 889183 940870 955376 988962 998189 1096825 1102547 4970846 5214960 40.05 71.3 1
14:18:56 2024-01-24 675255 667128 214841 211485 340075 347374 355505 351123 228969 225635 274391 282271 316143 320945 4283414 4549471 6537493 6362649 1145320 1192496 314607 276609 288342 289704 320789 313352 313499 315730 222159 223219 737158 702323 1564213 1502430 471463 468742 687082 694789 870251 841768 900198 909136 956620 964435 923554 1032067 2163993 2275414 1342702 1161811 751928 737397 901438 899918 940870 954785 985263 1002467 1106966 1103326 5020724 5224339 40.05 71.3 1
14:18:57 2024-01-24 673570 669459 219238 211926 341620 346883 355505 352028 227906 225635 275233 281412 316618 321370 4283414 4612674 6508846 6393947 1157140 1193108 311715 277334 288342 288825 320753 314415 312910 315802 222927 224056 731869 692836 1558850 1515582 472728 468814 689123 691835 867143 846197 899044 906510 953875 970195 930191 1026086 2163993 2271233 1315253 1153376 753003 740019 894779 897227 948743 957524 979599 993750 1106824 1112442 5075768 5224339 40.05 71.3 1
14:18:58 2024-01-24 683257 667200 214665 211891 338811 346097 354002 350858 228809 225741 275233 280670 316878 320367 4283414 4596830 6565441 6348418 1144972 1193808 312919 276149 288527 288693 322884 311524 315070 315622 222293 223408 747376 701820 1562483 1512358 473400 467882 687568 695777 862165 841171 905043 912475 948308 966650 926739 1038479 2167074 2273632 1340235 1155019 750776 741754 901438 891406 940870 955642 988925 997367 1096048 1102510 4980502 5214960 40.05 71.3 1
14:18:59 2024-01-24 673326 667200 214543 211673 341620 347619 355254 351690 228969 224903 275233 281530 315411 320397 4277092 4530974 6546791 6368511 1138769 1192384 314715 275218 288599 288755 320410 313829 313863 315802 222543 222754 737158 703834 1571561 1500296 473064 468814 686073 694073 867143 839381 899556 911828 957977 964327 927695 1032105 2163993 2259282 1350527 1159335 750776 735830 903839 898644 940870 953438 988183 1001038 1106966 1103290 4989987 5214960 40.05 71.3 1
14:19:00 2024-01-24 672139 669259 219278 211918 340864 346883 354312 352028 228065 226177 274812 280983 316840 321370 4278865 4601453 6556107 6348715 1153018 1185987 310224 277052 288870 288790 322359 314706 312726 315497 221502 224968 737158 693345 1560446 1512358 472057 468010 684727 690291 870263 845524 898274 907799 957977 972288 927695 1029127 2159383 2265286 1332558 1162675 754495 737036 897361 898644 944607 952056 982433 998152 1114461 1107591 5075068 5214960 40.05 71.3 1
14:19:01 2024-01-24 679343 669255 216378 212696 338811 346411 355505 354020 227906 225635 275655 279773 316435 321312 4291687 4650491 6593738 6358833 1155070 1197491 311970 276946 290336 288032 322562 313019 314316 315766 222891 222410 738651 694335 1580512 1527481 474749 466622 688055 693310 862202 844053 906979 907649 949687 964593 936302 1033664 2170191 2277722 1335969 1141649 750776 738539 898637 894683 944607 963644 988183 994557 1098824 1106525 5032366 5214960 40.05 71.3 1
14:19:02 2024-01-24 672853 667196 219242 211926 340900 346883 354029 351762 228649 224937 276114 281166 316596 323754 4284512 4551224 6588906 6356407 1135196 1189799 313098 275904 290952 290458 321727 313496 312982 315838 222543 223098 735665 701847 1604390 1512358 475279 468742 685067 695884 867180 839381 899081 913159 956620 966381 926302 1033901 2168649 2256079 1339736 1156665 749705 737397 903999 897971 939536 956172 992492 1002504 1103784 1100139 4977184 5214960 40.05 71.3 1
14:19:03 2024-01-24 670674 669729 214876 212547 340345 345854 354845 351992 227626 226160 275828 281201 316631 322873 4284512 4589758 6537537 6368225 1153916 1193182 311639 278708 288486 288965 322395 312983 313935 315056 221537 223477 734172 695823 1577309 1512358 471722 470543 684727 691835 870882 843729 898274 907848 957388 971602 926377 1029127 2159383 2266893 1332558 1165990 753422 738503 898637 897227 944643 952020 981733 1001038 1109585 1108093 5039562 5214960 40.05 71.3 1
14:19:04 2024-01-24 681313 669259 214547 212516 338264 346933 355610 351668 227273 226827 275742 279598 316737 321165 4292169 4645933 6589022 6359141 1153841 1195839 312112 276328 290263 288194 322920 313740 313971 315802 222734 222067 731477 695823 1581505 1525632 474749 466951 689519 693802 862202 842462 902060 907537 948345 966650 936968 1033901 2170191 2277722 1324670 1144077 751848 740888 898637 894793 946383 955642 986740 993848 1098860 1107119 5033234 5208549 40.05 71.3 1
14:19:05 2024-01-24 674873 667164 219341 212567 338252 349347 355643 350714 228668 225880 275126 280878 317181 319170 4277092 4587545 6593380 6357851 1141276 1193293 312184 276328 288559 288194 324395 312508 313458 315021 221848 223443 734172 698313 1564515 1512358 474074 465894 684062 693802 865913 841768 899058 910499 955494 963204 927695 1038479 2170191 2263680 1319255 1156665 751848 735982 901121 891707 940870 957524 991078 998189 1097332 1103326 4970076 5214960 40.05 71.3 1
14:19:06 2024-01-24 675523 671589 216819 211570 340338 348358 355756 349657 228668 226003 275055 281940 316224 321849 4277092 4550456 6518886 6359141 1141701 1185146 314743 276328 287639 289404 321644 313239 313017 315802 222578 223443 735665 701709 1567840 1502072 471463 468814 686595 693802 869028 841768 900427 907848 956620 964665 925062 1032105 2163993 2266475 1344659 1164331 753003 737921 901438 897005 940870 954822 986038 1003936 1106824 1106525 5020724 5222921 40.05 71.3 1
14:19:07 2024-01-24 673905 671917 216514 212415 341237 346846 356764 351884 227925 226230 275126 280988 316400 321144 4281247 4611627 6546862 6377899 1159364 1189540 311639 276328 288486 287844 320446 314235 313017 314554 222962 222410 735212 694335 1578153 1516658 473064 468886 688055 691835 867143 847398 899757 906510 953875 973011 931622 1026124 2165533 2271269 1336396 1153376 753348 737387 894816 897227 950278 957524 982433 996657 1109659 1109902 5090317 5230322 40.05 71.3 1
14:19:08 2024-01-24 679101 670674 215601 212893 339657 348852 355716 353911 228774 225635 275884 280129 316435 320755 4286261 4614769 6565350 6359141 1149846 1189430 313062 275482 290300 288089 322657 312544 313935 315358 223625 222101 735212 698313 1555482 1517267 474411 467351 691024 695777 862165 842366 907626 907848 948954 966650 936302 1035449 2170191 2277722 1326553 1144077 750320 738539 900207 894683 944924 961085 987443 996090 1098860 1106525 5045024 5216546 40.05 71.3 1
14:19:09 2024-01-24 672982 671368 216218 213077 339648 346883 354277 351141 228295 225635 275233 279458 316994 321996 4277092 4556000 6569860 6368243 1136372 1193293 313795 275253 288631 288798 320896 313496 312982 315622 222770 223098 737158 703713 1592682 1503138 475764 468850 686073 695884 869645 839381 896760 913159 957977 966650 927695 1030925 2167074 2256079 1344073 1159335 749927 736971 903727 896968 940202 955496 991509 1001038 1107003 1103472 4985555 5207113 40.05 71.3 1
14:19:10 2024-01-24 670845 670408 216707 211887 340314 346638 354845 351992 227988 226265 274776 280983 316179 322224 4274260 4591308 6528212 6377899 1159705 1193182 311639 276134 288595 288728 320446 314194 313935 315802 223468 222719 735212 694335 1593708 1512358 473064 468886 690045 691835 867143 845561 903867 905866 953163 973011 931585 1026124 2160918 2271269 1318313 1152556 755832 739494 894816 894683 948471 955570 980013 995790 1107003 1114463 5080150 5216546 40.05 71.3 1
14:19:11 2024-01-24 682823 667236 219314 211926 338811 350118 353712 350858 228614 225286 275233 281209 316772 321202 4280360 4594981 6556197 6348305 1147354 1192335 314051 275482 288365 288089 322431 312508 314892 314914 222927 223098 734172 702323 1554013 1512358 472879 468010 691243 694863 860909 839381 907626 912512 949444 965284 930226 1035449 2170191 2280463 1342154 1152556 750856 742316 901438 892074 940966 962924 990885 1000218 1095900 1105186 4989912 5220613 40.05 71.3 1
14:19:12 2024-01-24 673607 667232 216666 211781 341611 347865 353250 351672 228969 225391 275744 281683 315446 320433 4280360 4525848 6546576 6359141 1133105 1193196 312148 275517 291194 289755 321680 313973 312068 315838 222543 223098 735665 702323 1559640 1508073 474749 468778 685067 695884 869645 839381 898405 913159 957977 965284 927695 1035486 2167108 2252882 1328436 1156665 750240 737921 903999 898354 941636 959497 993125 1002392 1105107 1103619 4990289 5214998 40.05 71.3 1
14:19:13 2024-01-24 672191 671552 214876 211878 340349 345370 354348 353947 228154 226212 275269 281447 316400 321930 4283414 4592270 6528212 6375728 1157253 1193182 311420 276363 288721 288965 320682 314451 311747 315802 222962 222565 736038 693345 1573571 1515582 473064 468850 688055 691835 869373 847398 899720 905866 956620 972064 931585 1026124 2160918 2271269 1315253 1153376 755153 739908 898283 896820 950315 957488 985202 998827 1113130 1111988 5088799 5224339 40.05 71.3 1
14:19:14 2024-01-24 679371 667200 219278 212556 339728 346184 354502 352028 228809 224972 275691 280591 317110 321768 4270994 4590298 6560870 6349763 1145684 1192335 314051 275813 288671 288746 322920 312544 315335 315580 222927 223258 745222 702323 1593452 1512358 473400 468376 690045 694863 861518 839381 907626 913629 947602 965284 930228 1036963 2170191 2280463 1319020 1155550 752923 745499 903764 893045 940833 962961 991635 1000256 1097604 1103363 5000023 5214960 40.05 71.3 1
14:19:15 2024-01-24 673607 671598 216518 211703 340860 345405 353781 350365 228649 225635 274427 282306 316179 322371 4277092 4537342 6537537 6359141 1141701 1192335 314087 276328 288044 289607 321644 313496 313392 315802 222770 223098 737158 701209 1574228 1501681 470718 468850 687082 694789 869028 841768 899720 909172 956620 964701 926377 1029150 2163836 2269330 1319125 1163514 753999 737921 902479 899780 943508 956702 986038 1004048 1106824 1106525 5014887 5215344 40.05 71.3 1
14:19:16 2024-01-24 673830 667164 214863 211922 340864 346883 354348 352028 228100 225984 275233 280841 316179 321441 4274260 4599570 6509561 6377899 1158908 1192335 312112 276328 288500 289607 320669 313496 314892 315358 223311 222754 730798 696320 1556886 1515582 471722 468850 690045 693310 864686 845598 900815 906510 952489 975766 934308 1028549 2166926 2288892 1340235 1153902 755333 740019 897324 899392 948743 955606 979637 992338 1105928 1112406 5069988 5220613 40.05 71.3 1
14:19:17 2024-01-24 682827 671805 219001 211926 339597 347212 354002 349836 228809 225635 275075 280556 317132 319389 4280360 4590298 6593380 6340384 1141314 1193293 313098 276949 288559 288798 323902 311560 313971 315838 221848 223477 754280 701317 1569025 1512358 473400 468804 687082 695283 864686 841171 901419 913159 953875 967760 930226 1042484 2173254 2274953 1321374 1156375 752928 740193 902404 889183 940870 955678 990966 998152 1097604 1103326 4975933 5211241 40.05 71.3 1
14:19:18 2024-01-24 673905 667200 214910 211520 340864 347619 353781 350894 228969 225868 274427 282341 315481 320172 4269378 4521387 6537537 6348305 1135196 1189527 314087 275446 288833 289000 320967 313531 314184 315838 222578 223098 737158 703713 1582446 1505006 474411 468850 687082 695921 869645 841768 898405 914280 959153 969242 930338 1034280 2170161 2259068 1338316 1164942 750776 737397 903999 899595 940833 956172 991078 1001038 1106824 1103619 4997008 5214960 40.05 71.3 1
14:19:19 2024-01-24 673612 667196 219386 212547 340589 346883 354383 352028 228295 226369 275233 281447 316913 321406 4273765 4605540 6528212 6375728 1158908 1189577 311639 276399 288523 289620 320967 314451 313458 315802 222962 222101 728969 694335 1559554 1516658 472728 471881 688055 693037 867180 848983 902696 904768 957103 972866 931663 1030521 2163929 2272155 1336396 1159372 755832 737142 897653 899410 949416 954822 983133 998003 1114190 1110834 5088799 5224339 40.05 71.3 1
14:19:20 2024-01-24 676863 667006 218965 213224 338846 345925 355254 354020 228330 225286 275691 280395 316913 321312 4280360 4595577 6556188 6359164 1145684 1193182 314087 276328 288667 289351 321942 312544 315335 314662 222962 223443 740891 702323 1572466 1512358 474712 468412 690045 698256 864039 841620 910438 913049 950117 966577 932991 1035337 2174826 2280463 1342154 1154197 753699 743932 905835 892744 940870 962370 991509 998189 1096825 1103363 4990289 5211241 40.05 71.3 1
14:19:21 2024-01-24 673905 667038 214876 211922 340936 345334 353745 350894 232572 225635 274427 282341 316400 319947 4280360 4524354 6537664 6368520 1141422 1192335 314087 276328 288283 289844 321906 313496 313971 315838 222734 223098 737158 702710 1578338 1501681 472057 471285 688632 697226 872699 842965 900840 916147 958583 971449 927621 1032105 2163994 2266103 1277545 1162675 752923 737397 902718 901061 940598 954822 987480 1002504 1106824 1106525 5011761 5211241 40.05 71.3 1
14:19:22 2024-01-24 673755 667196 214726 212552 341933 345540 353781 352028 227906 226019 274427 280696 315481 321406 4269378 4600101 6528234 6377899 1159980 1192054 312148 276363 288329 289022 320446 314009 314449 315802 223661 222754 744623 695327 1570225 1518924 474173 471285 691697 693765 867143 846050 904708 907799 953729 975766 931622 1027661 2163395 2267231 1340235 1156008 754542 737921 896451 902455 950090 956848 983835 1000325 1112882 1110834 5094565 5220613 40.05 71.3 1
14:19:23 2024-01-24 676347 667200 218961 212890 339314 346411 354502 352028 228330 224937 275851 280595 316435 321312 4274260 4596034 6546576 6343731 1147391 1194083 313574 275904 290300 288089 322693 313019 313971 315802 223661 222599 733741 699831 1582220 1520332 475425 468598 691969 697759 864076 844164 908198 909817 946932 966650 935637 1039108 2174826 2280463 1320903 1147796 749785 742915 900161 892781 943582 964326 991078 993750 1100491 1106525 5025184 5211241 40.05 71.3 1
14:19:24 2024-01-24 673905 667227 219041 211922 341416 346883 354029 351992 228649 224903 275726 281697 315481 320468 4264908 4516118 6528212 6359141 1138442 1189799 313472 275711 288595 289404 322167 313531 313714 315730 222677 225321 737158 703834 1591740 1502430 473528 471357 687945 697263 870845 841768 894180 911717 956362 973011 927695 1032393 2163994 2266662 1336396 1162675 751848 737494 902441 899669 940870 954822 988962 1002504 1105629 1104961 4997008 5213171 40.05 71.3 1
14:19:26 2024-01-24 673129 667200 214876 212592 340900 346614 354348 352028 228295 226369 275269 281285 316083 321406 4274260 4590298 6509610 6368806 1159980 1193182 311929 276042 288662 288755 320682 313758 314640 315586 223375 223120 738651 696320 1562025 1518169 472728 468742 691969 693802 866528 846197 906002 914527 953839 975766 934308 1027738 2167108 2286942 1337282 1154197 757449 740960 897361 894683 950090 955642 981733 995202 1105255 1112479 5069988 5214960 40.05 71.3 1
14:19:27 2024-01-24 681313 667268 216557 212587 340385 347528 353250 350365 228809 225669 275269 281018 316913 318835 4270994 4581026 6602815 6340384 1141314 1194716 312878 276149 288572 289607 324636 314482 315256 317589 222124 223408 743707 702323 1560041 1518169 473400 465966 686110 695283 867736 842891 900741 913159 953912 967074 930228 1040741 2170191 2275178 1344073 1156665 752923 738211 902441 891112 940870 955714 991078 998189 1097604 1103399 4972381 5207525 40.05 71.3 1
14:19:28 2024-01-24 674961 667272 214910 211739 340936 345405 355003 349836 228330 226369 274391 281911 315922 319499 4274260 4567875 6528212 6354606 1150628 1194083 311390 276926 287905 291280 322287 313388 313827 317589 221360 223408 738651 698035 1586919 1511285 471722 468742 685664 693232 870263 844962 900017 908832 957461 971638 926377 1029127 2157849 2266893 1332558 1165990 755832 737921 898637 896631 944643 952056 982433 1001076 1109659 1106065 5029955 5216890 40.05 71.3 1
14:19:29 2024-01-24 680893 667236 214915 211926 338517 346969 355003 351992 227941 226404 274427 280591 316878 320367 4280360 4655205 6565513 6356407 1160566 1197491 310047 276185 288414 288387 323687 312804 313177 315766 222499 223219 737158 692836 1571260 1529657 475425 467672 688055 691835 862165 846013 906979 906510 948345 964593 935637 1033901 2167074 2277722 1339736 1146523 753003 740668 897361 894011 946690 955642 988962 994557 1099602 1108093 5022961 5205582 40.05 71.3 1
14:19:30 2024-01-24 673335 671487 214547 213818 338846 346883 354312 351389 228295 225950 275233 279473 317357 321731 4274042 4565259 6603127 6365893 1135475 1193108 312699 276185 290770 289000 322478 316276 312910 317625 222891 223443 735665 700838 1610297 1512086 475764 468706 685067 698753 868991 839381 899423 913159 956620 965284 926134 1035486 2168649 2254352 1420951 1156665 749705 738018 901762 896294 942307 957524 993200 1003220 1105255 1100103 4967759 5199063 40.05 71.3 1
14:19:31 2024-01-24 675523 670821 214910 211852 340349 345370 354312 350822 228260 226879 275233 282073 316365 321996 4277092 4586633 6546026 6348730 1151133 1194195 310989 277034 287864 289550 322359 314706 313935 317625 221564 223408 745222 695823 1582995 1512358 470460 468634 684727 691835 871501 844925 897056 906490 959618 972975 927695 1029090 2159346 2265286 1334477 1165990 755033 737921 898637 899780 947361 954111 982433 1001038 1112574 1109663 5032366 5214960 40.05 71.3 1
14:19:32 2024-01-24 680310 669734 214543 212850 338502 346898 355505 352028 227553 226335 275269 279812 317357 321048 4277092 4633526 6589022 6361775 1152233 1194767 312112 275833 290263 288054 322884 315153 314752 315622 222699 224056 727189 696320 1570372 1525904 476103 467315 691024 694789 864686 843656 906002 909817 950359 966650 936968 1035449 2173279 2277722 1326553 1144077 751540 740632 899915 894683 944924 961121 988650 994557 1098824 1105743 5022961 5205582 40.05 71.3 1
14:19:33 2024-01-24 673129 666939 215606 213184 340314 346883 354312 351672 228428 225950 275619 279668 316400 322334 4270994 4554862 6584306 6348154 1134681 1189799 312148 275446 290558 291093 321870 313460 312946 315838 222734 223063 735665 702323 1566858 1507412 475425 468778 684062 695884 871501 839381 898405 913159 958657 966650 927695 1033901 2168649 2252882 1385006 1159140 749705 737397 903999 897227 940598 957524 991785 1001038 1106039 1103326 4983048 5214960 40.05 71.3 1
14:19:34 2024-01-24 671149 669259 214543 211882 339557 346883 354312 351920 227906 226335 274812 280988 316400 321275 4281209 4594163 6551427 6367921 1151133 1187743 310846 276363 288252 288895 321870 312544 312032 317589 222004 223063 738651 693345 1558952 1512358 472057 468706 686559 690817 870882 847398 898274 905866 958657 973011 929666 1029861 2159383 2266893 1336396 1164331 754495 736875 902617 901268 947361 954822 982433 1001038 1114461 1107627 5077238 5214960 40.05 71.2 1
14:19:35 2024-01-24 680343 669724 214245 213188 338775 346375 355003 354020 228065 225635 275691 279738 317110 321474 4297525 4640897 6584035 6339199 1160566 1198094 310188 276363 288523 287216 324215 314780 313971 315802 222927 222788 737158 692340 1577951 1525904 474074 467735 689031 691835 862165 846197 906979 907154 948308 964665 935637 1034362 2167074 2278810 1370940 1144077 753003 740668 894595 894683 947398 962479 988925 992264 1099639 1108093 5025184 5205582 40.05 71.3 1
14:19:36 2024-01-24 673326 667196 215606 212854 340828 346883 354845 351762 228774 226125 276712 280310 316596 322992 4279676 4575940 6593489 6354384 1136409 1194989 312842 276363 290866 288194 322395 313496 312946 317625 222734 223408 735665 698826 1613900 1512358 476103 468706 685551 696907 867143 839381 899386 913159 955942 966381 926634 1035486 2170191 2256079 1411170 1156665 749705 738018 901762 896968 940870 957524 993200 1003220 1102925 1100139 4966527 5214960 40.05 71.3 1
14:19:37 2024-01-24 672652 667164 214910 211913 340075 346375 354845 351668 227979 226827 275864 281306 316737 322187 4282736 4592780 6527711 6348305 1147772 1189430 312184 276627 287567 289000 321644 314780 313935 315802 222891 223477 759812 698313 1582904 1505006 471722 470543 684062 693310 867143 843692 899757 910499 957977 970195 926377 1030596 2160918 2268502 1321044 1165990 755294 737700 899915 898607 945596 956172 985300 1001573 1108015 1108878 5013555 5211241 40.05 71.3 1
14:19:38 2024-01-24 677445 667155 216101 211852 341129 348532 354821 351740 228014 226195 275548 282165 315782 322608 4272121 4588251 6499413 6375380 1158908 1194878 311893 276363 288617 288636 320967 313973 312946 315802 222962 222376 739625 692836 1572516 1515319 473400 471092 688055 691835 869028 847398 899720 906356 956620 972288 931585 1025886 2160918 2268502 1342154 1155842 755294 737921 894890 898644 950090 955606 983835 997404 1109622 1109229 5079394 5205582 40.05 71.2 1
14:19:39 2024-01-24 679425 668603 215989 212571 339550 348815 355756 353947 228154 225339 275971 280416 316737 321129 4259892 4614769 6570216 6349763 1149846 1193182 311792 275482 290318 288054 323374 312289 313935 315802 223590 223899 728969 697316 1594044 1521578 474749 467351 691024 695777 862202 842388 907626 909817 948308 964629 936302 1038479 2173279 2282408 1339736 1144077 750776 738503 897208 894917 944643 963912 988962 993713 1099639 1106525 5022961 5196502 40.05 71.2 1
14:19:40 2024-01-24 673386 671598 216473 213082 338633 347596 356008 350714 228119 225845 275126 279625 316818 321731 4267714 4571753 6593738 6349763 1131495 1189799 312148 276292 290318 287216 322395 314706 312032 315838 222230 225019 735665 698313 1621994 1512358 475425 468706 684098 695884 867180 839381 901038 914280 955942 965284 927695 1035486 2166926 2252882 1418995 1156665 749705 737921 902718 897864 940870 957524 993200 1001536 1105255 1100139 4964210 5218036 40.05 71.2 1
14:19:41 2024-01-24 676372 671635 214876 211746 340197 348605 356008 350149 228793 226230 275622 281876 316365 320397 4277092 4564731 6527495 6348532 1140070 1190614 314787 276098 288559 289844 320932 313496 313935 315573 222927 223098 737158 703212 1591740 1503138 473064 471575 688055 694863 869645 841768 899720 911865 959337 964665 927695 1033901 2168649 2263667 1334477 1162675 751928 737921 903999 899955 940870 955786 988962 1002504 1106824 1103363 5004692 5209965 40.05 71.3 1
14:19:42 2024-01-24 670527 669729 216855 212375 340170 346846 358029 351992 228036 226335 274812 281447 316888 322644 4270994 4589758 6537295 6354606 1153055 1187707 311166 276982 287729 288965 321906 312508 313714 315753 221848 223098 742191 694335 1558305 1511285 472212 468742 684025 691835 871370 844925 898274 912228 957424 973011 927695 1030596 2159383 2265286 1312664 1165990 757989 737930 899915 899892 948471 954147 983133 1002504 1112845 1109902 5044191 5225978 40.05 71.3 1
14:19:43 2024-01-24 682684 669729 214841 212375 338633 347456 355003 351992 227588 227179 275828 280129 317100 320330 4272121 4662346 6565549 6349763 1163332 1193182 310224 277212 288293 288527 323902 311596 313971 315802 222891 222754 737158 692357 1570626 1528074 473064 466622 691024 691835 862202 848000 907626 904954 948345 970195 932916 1033938 2164031 2287126 1341619 1147340 753683 742316 894816 894048 950090 955678 988183 992301 1103784 1109902 5033234 5197681 40.05 71.2 1
14:19:44 2024-01-24 676446 671368 214197 212885 338533 345890 355130 351632 229129 225635 276412 278923 316878 322003 4270994 4553208 6593750 6359141 1131457 1190614 312184 275904 290988 288597 321906 313973 312982 315273 222543 223408 737158 700816 1595966 1512358 475425 468814 684098 696907 869028 839381 896797 913159 957977 965967 927695 1037739 2170191 2252882 1376697 1156665 749705 738018 903727 894424 940202 957857 995148 1004559 1107003 1103619 4967834 5207113 40.05 71.2 1
14:19:45 2024-01-24 671950 667155 214876 211922 340099 346133 355059 351992 227906 226335 274427 281698 315922 320945 4274042 4588526 6528212 6368520 1158908 1193182 312148 276363 288536 288965 320384 314194 313935 315802 222962 222067 735212 694335 1598683 1516658 473400 472241 690008 693310 867143 847398 902395 906510 955264 974860 931585 1026161 2160918 2271269 1340235 1153376 755832 738503 896724 898148 951632 958697 984265 999541 1112339 1112813 5089609 5216890 40.05 71.2 1
14:19:46 2024-01-24 680343 670573 216487 212521 339525 346671 354002 351992 228864 225443 275655 280626 317039 321312 4270994 4590298 6551525 6335862 1147316 1194989 313831 276007 288559 289000 322395 312544 315335 315580 222962 223223 734172 702323 1600525 1512358 473400 468742 690045 696414 862202 839381 904744 913629 948308 965967 931585 1037739 2173279 2280463 1344073 1155019 750776 744434 905052 894322 944361 962961 991672 999188 1097493 1105970 4980880 5200385 40.05 71.2 1
14:19:47 2024-01-24 672615 667227 219273 211922 340860 346883 354348 351992 228330 224937 275691 281447 315922 320468 4267714 4511603 6565441 6385664 1133577 1188586 313098 275060 290952 288728 320967 315713 313017 315838 222578 223288 735665 702323 1560489 1506014 475425 472149 686073 696944 870882 839381 899720 913159 956711 966650 926134 1034437 2168649 2257607 1338316 1160514 750846 737736 906989 899780 940833 959558 993088 1002355 1106676 1101695 4975782 5213018 40.05 71.3 1
14:19:48 2024-01-24 673905 667164 216828 212410 339836 346883 354348 351992 228295 226404 274847 281447 316435 321768 4270994 4588526 6537519 6368520 1159736 1194141 312148 276363 288559 289000 320384 314230 313971 315802 223311 222565 744623 694335 1578153 1516658 473400 472277 689031 693310 867143 847398 898072 904954 953912 974980 931622 1026161 2160918 2285838 1344073 1157201 755078 738008 893776 898169 951670 957415 984462 997367 1112882 1109266 5088799 5207525 40.05 71.2 1
14:19:49 2024-01-24 677445 667200 218970 212556 338811 345871 354002 352028 228969 224937 275269 280665 317039 321768 4270994 4596395 6546862 6340384 1146500 1189799 314087 275619 288559 288527 321942 312544 314892 315358 222770 223223 735665 701820 1593431 1512358 474074 468742 690045 694900 860909 839381 907626 914280 948308 965284 931585 1037739 2176305 2281391 1320903 1150614 750776 743033 903121 893045 944887 963195 991785 994965 1097604 1106416 5010613 5205582 40.05 71.2 1
14:19:50 2024-01-24 672652 667227 219278 211882 340896 346883 353781 351425 228295 224590 275269 281303 315446 320433 4259892 4518690 6546576 6349763 1131532 1192446 312148 276328 290746 288194 321906 313496 312068 315838 222230 222754 735665 700314 1622870 1512358 475425 468778 685588 696944 869645 839381 896797 913159 956620 965284 927510 1037981 2173202 2256461 1409214 1159966 750484 738004 903615 896968 940870 959217 993200 1006113 1106039 1100175 4966636 5201869 40.05 71.2 1
14:19:51 2024-01-24 671472 667155 214876 211922 339836 345370 354348 352028 227941 226369 274427 281250 316143 322224 4264908 4588526 6528212 6368520 1156642 1193182 310882 276328 288559 288930 320669 313531 313935 315580 222962 222565 735212 694335 1566788 1516658 473400 471575 690045 693310 867143 846197 902395 906510 955531 975583 934987 1027512 2163929 2276188 1342154 1157201 755078 740019 894816 898993 950090 960128 982433 996657 1108052 1112442 5072145 5211241 40.05 71.2 1
14:19:52 2024-01-24 681785 670852 219227 212881 338846 345405 354002 351461 228969 225635 275269 280626 317132 321312 4267950 4581026 6556197 6331005 1146209 1193182 313098 276949 288559 289000 322395 311560 315335 315802 222614 223443 748914 702323 1571687 1512358 474074 469876 689031 694863 863461 839381 904520 915345 954100 966650 931663 1041371 2173254 2279807 1322786 1153376 750781 742549 902446 894410 942875 963195 991785 998189 1097530 1103363 4980502 5196203 40.05 71.3 1
14:19:53 2024-01-24 671987 667272 214876 211887 340900 345405 353781 350930 229289 226570 274847 282412 315922 319947 4266321 4523434 6528212 6348532 1134644 1187472 314787 275482 288595 289000 320932 314230 313706 315838 222578 223288 737158 703713 1581857 1503138 473400 471539 687082 695392 871427 843490 902052 913086 959337 970762 928948 1035019 2168559 2257113 1332558 1162675 750856 737736 903999 899918 940870 955496 988813 1002504 1106824 1104961 4994744 5201869 40.05 71.2 1
14:19:54 2024-01-24 673340 667200 214735 211891 340864 346883 354312 352028 228135 226019 274847 281250 315922 321406 4261353 4581026 6500297 6366721 1158908 1186023 311893 276363 288523 289383 319961 313973 313494 315802 223625 222719 735212 694335 1556936 1516658 473400 471881 690596 694330 868843 848528 902209 907799 953952 975656 931401 1028170 2163993 2274493 1340235 1156375 755948 736018 894558 894424 950955 955606 981733 996694 1108603 1112442 5062753 5205582 40.05 71.2 1
14:19:55 2024-01-24 681749 667236 219305 211962 339827 345890 354002 351672 228969 225635 275269 280692 316400 321312 4264670 4581026 6546858 6330729 1146462 1192335 313574 276134 288581 288965 322395 311596 315335 315622 222578 223288 758968 701820 1569175 1512390 475529 470543 690596 697759 864076 841768 909900 913012 952143 966577 930191 1038479 2170191 2281428 1317136 1152556 749927 742915 905052 892111 940870 962551 991509 997404 1096048 1103399 4986321 5198160 40.05 71.2 1
14:19:56 2024-01-24 671987 670848 219350 211887 340900 346883 353285 351672 228688 224937 275304 281561 315446 320433 4264670 4510386 6537537 6345234 1138028 1189799 313831 274604 288734 288838 320967 313965 313053 315838 222770 223098 737158 703330 1570272 1505639 475764 471394 686676 697759 871455 841731 902127 914280 959337 964629 926170 1031880 2170191 2256079 1294878 1161022 750776 737665 905127 898644 940870 956172 993200 1003220 1104810 1103399 4961444 5198160 40.05 71.3 1
14:19:57 2024-01-24 671432 667164 214581 211900 339871 346393 355130 352028 227941 226369 274847 281018 315958 320881 4264670 4588526 6528212 6359440 1158908 1189799 311893 275904 288405 288728 320446 313531 313458 315802 223468 224336 735212 695822 1566109 1518814 473400 471394 691609 693728 867106 846013 902358 906510 953641 974897 934308 1026124 2160918 2272118 1317136 1153376 754219 737921 897088 899141 949416 955606 979637 997251 1106411 1112479 5055531 5201869 40.05 71.3 1
14:19:58 2024-01-24 680782 667196 219309 212556 338842 345890 354002 350894 228969 225635 275428 280626 315958 320857 4259892 4583505 6537143 6330148 1147391 1194083 313098 275253 288631 288728 322657 312508 315237 315364 223725 224652 735212 701317 1576457 1518814 475425 470543 691969 697759 862129 841233 906376 910957 952143 966650 935637 1040741 2173254 2278810 1344073 1147340 750856 743969 901438 892111 943582 964349 991785 996694 1097306 1106525 5013555 5196203 40.05 71.2 1
14:19:59 2024-01-24 673425 667223 219309 212556 340900 346883 354312 351992 228649 225443 276149 281250 315481 322739 4264670 4511715 6565513 6339199 1131495 1189799 312112 275482 290336 290458 323066 313978 313171 317516 222436 224846 737158 703330 1565975 1510382 476103 468670 686073 696944 869830 839381 902734 915106 956072 965703 926134 1037277 2170191 2256079 1332203 1156665 749705 737921 904036 897336 940870 955570 991693 1002504 1106039 1101499 4966527 5198160 40.05 71.2 1
14:20:00 2024-01-24 671186 667196 214910 211953 339871 348582 355130 351992 228135 226404 274427 281089 316435 321312 4261629 4576759 6528141 6330110 1151133 1189799 309940 276891 288225 289159 321656 312876 313279 318262 221360 224860 737158 694825 1570094 1515671 473064 468742 685803 691835 873287 846761 899556 907132 957388 974242 927695 1030596 2157547 2268502 1340746 1168485 755832 740019 899989 904421 946268 956848 985263 1004464 1109622 1109663 5015157 5205582 40.05 71.2 1
14:20:01 2024-01-24 679375 666898 214543 211481 341380 348358 354002 352028 228614 225984 277700 282341 315951 321996 4267714 4597347 6494882 6349763 1160234 1194312 311863 276660 288378 289809 320493 313352 314269 315464 222784 224846 743130 696320 1562819 1516658 473400 471539 691969 693802 867143 846161 901033 907425 953839 975766 933608 1030596 2163993 2282577 1325313 1153376 757989 737689 897435 897227 950090 961262 981733 992301 1106824 1112442 5060583 5203625 40.05 71.2 1
14:20:02 2024-01-24 681313 667191 219242 211887 339525 347492 355003 350575 228649 225600 275004 280591 316400 317978 4260005 4576759 6546845 6346521 1147976 1197292 313872 276185 288414 288790 321441 312401 315672 315400 222748 223219 735665 702323 1562406 1516754 474749 468670 691024 695847 863802 841583 906718 913159 948308 965629 931585 1036963 2170191 2277722 1342154 1153376 750776 742842 903999 892074 940870 962479 991785 998115 1096825 1104655 4975933 5196203 40.05 71.2 1
14:20:03 2024-01-24 673340 667200 214547 211821 340900 347719 355756 351920 229289 224868 275233 281447 315411 320397 4259892 4512249 6556188 6356407 1135158 1193071 311970 275497 290853 288632 321692 314014 312910 315802 222578 223098 735665 704339 1564930 1509555 475764 468814 688055 698753 869645 839381 899720 915756 958657 966650 928998 1035449 2168649 2259282 1332203 1158314 750776 737921 905127 899780 940870 957524 993909 1001573 1106824 1102510 4964210 5203625 40.05 71.2 1
14:20:04 2024-01-24 671149 666939 214696 212449 340349 345890 355094 351992 227906 226335 277072 281290 317738 320397 4267714 4588526 6537143 6348154 1153606 1189393 310735 276768 288446 288912 322359 313424 312032 316448 222677 224846 745222 692836 1584341 1516658 473400 468634 686073 691835 871501 848601 899410 907649 957388 974387 930191 1032105 2160918 2268502 1338316 1162675 755832 737100 898711 901268 948743 955072 983835 998152 1116044 1110798 5067819 5205582 40.05 71.3 1
14:20:06 2024-01-24 678818 669255 219124 213030 338811 346411 355505 354020 228295 225600 276078 280556 316843 321077 4266114 4624812 6574927 6339090 1150554 1194767 311822 276256 290263 288054 322299 313209 313648 315802 222855 224056 736219 696320 1594641 1525904 475425 468010 691515 695283 866256 844925 905043 909817 951105 968447 936968 1037702 2173279 2276107 1332203 1144892 750856 740668 899915 894683 945983 965275 991785 994457 1099675 1106525 5013555 5196203 40.05 71.2 1
14:20:07 2024-01-24 672652 667236 215610 213034 340864 346113 354277 351992 228649 224937 275884 281412 317847 321370 4258335 4533266 6593711 6357148 1133948 1189430 312148 276292 290939 288824 322359 313496 312982 315056 222230 225373 734172 698313 1596770 1512358 475764 468778 685551 696377 869645 839381 902395 914205 956620 965967 927695 1036963 2166926 2254352 1418995 1156665 749785 737921 902718 898502 940870 955570 993909 1003936 1103651 1100103 4951252 5196203 40.05 71.2 1
14:20:08 2024-01-24 671699 668545 214880 211852 339836 345890 355379 351956 228100 226369 277735 281412 316365 321275 4269683 4560353 6527890 6343693 1144972 1189835 312812 276078 287558 289809 320932 312508 313899 315428 222592 223477 750290 699674 1562269 1501681 472057 468778 686110 694789 869028 843058 899757 907885 957977 970158 926377 1031659 2160918 2268502 1321044 1165990 754219 737921 901438 898644 944253 955108 985300 1003936 1106375 1108093 5026835 5203625 40.05 71.2 1
14:20:09 2024-01-24 675830 667164 219037 211891 341380 346883 355003 352028 228295 225984 275004 281478 315411 323066 4272741 4583138 6532011 6348532 1153055 1188476 310188 276328 288486 288930 321906 314521 312032 315056 222195 222754 737158 693345 1580768 1512358 472728 468742 685551 691835 871333 848000 899556 906510 957424 974387 928141 1030596 2157776 2265286 1314547 1162675 755608 736875 897361 901268 947127 954822 982433 998152 1115252 1110566 5062016 5205582 40.05 71.2 1
14:20:10 2024-01-24 680819 669729 219350 213219 338811 346898 355756 354020 228260 225635 276482 280385 317110 321055 4270250 4635667 6565549 6348418 1151639 1195728 311166 276098 290502 288553 322920 312983 313935 315802 222927 222565 738651 694327 1581383 1528074 475425 468010 692006 694789 864686 845524 907626 909799 952452 964665 938327 1035449 2173279 2277722 1335969 1145707 752923 740668 899915 894683 945983 963912 988962 995165 1100454 1108093 5004474 5186824 40.05 71.2 1
14:20:11 2024-01-24 673607 667011 218925 213077 340309 347374 354312 351920 228688 226160 278540 279884 319003 322873 4265924 4577254 6588906 6330110 1139110 1193182 312444 276363 288590 287818 323411 313496 312982 318669 222195 223408 743707 698313 1569825 1512358 475385 467315 685588 695777 867143 842462 904768 913159 956620 965967 926134 1037944 2170191 2259282 1342154 1158314 752645 738539 902718 897864 943582 955570 993909 1001038 1100491 1103326 4960664 5196203 40.05 71.2 1
14:20:12 2024-01-24 676483 667160 214910 211887 340828 348285 356691 350535 228819 226793 274320 282051 316259 322150 4273304 4508123 6532048 6348532 1138769 1189430 314051 275446 288595 288965 320932 313973 313678 315838 222891 223253 737158 703713 1576912 1503138 475425 471881 687568 696414 871390 841171 899720 913159 956711 964593 926134 1033901 2168649 2256079 1383049 1160985 750856 737921 904036 898644 940598 957524 993200 1001573 1106824 1103326 4973629 5196203 40.05 71.2 1
14:20:13 2024-01-24 671950 669264 214876 212567 340063 347756 357522 351848 227960 226897 275126 281503 316259 322831 4267714 4580093 6537519 6366726 1152233 1187707 310913 276363 288004 288492 321906 313973 312032 315021 222891 222754 736683 692357 1574776 1516658 473400 468778 686639 691835 870027 848601 898405 906510 957192 974387 930888 1031331 2160918 2265286 1338316 1161848 755608 736875 898637 901231 948743 954822 983835 998677 1114461 1109229 5069988 5201353 40.05 71.2 1
14:20:14 2024-01-24 677854 671552 216173 213362 339550 348852 355756 353911 227766 226195 275935 279954 316702 320638 4261629 4616502 6560870 6340384 1150002 1193182 311639 275482 290377 287940 322657 313740 313678 315622 222543 223741 728618 696320 1564502 1524821 475349 468010 691515 694789 864686 843729 907626 909817 952452 964629 936968 1039103 2170191 2274493 1330320 1144077 751571 740108 899915 894683 944643 964593 991785 994457 1100454 1106525 5004474 5185294 40.05 71.2 1
14:20:15 2024-01-24 674867 672307 216523 213082 339648 347865 357016 351740 228643 226195 275900 278906 317322 321275 4266321 4571753 6584164 6331005 1142943 1189577 312184 276134 288662 288032 324395 312983 313422 317625 222195 223408 734172 698313 1564964 1512358 474749 467315 686073 695283 867736 841233 902395 912475 956620 963921 929015 1039961 2170191 2262076 1345992 1156665 752923 740144 903839 896590 944924 955606 993200 1001038 1098860 1106525 4964210 5231128 40.05 71.2 1
14:20:16 2024-01-24 675311 672106 214837 211785 340685 348358 356008 351528 229344 225600 275233 282306 315481 322454 4264418 4497573 6528212 6339199 1134718 1189540 313795 275482 290549 288965 320932 313973 311680 315802 222770 223253 736598 703330 1576211 1503138 475425 471539 687082 696907 868796 839381 899720 914354 957461 966650 927695 1032393 2167108 2255807 1355587 1159335 750776 737397 906607 898681 940870 957524 991785 1003936 1106824 1102547 4972585 5200066 40.05 71.3 1
14:20:17 2024-01-24 673497 671630 216855 212421 340170 348852 357016 351105 228260 226404 274427 281526 316923 322224 4258335 4550456 6518035 6339072 1140847 1185987 314743 276098 288044 288965 320932 312544 313714 315802 222891 223253 737158 701709 1568674 1503138 471835 468886 688055 695777 869645 841233 900690 910536 957977 970195 926264 1032393 2165533 2268502 1332921 1162675 754538 737921 903358 901268 942875 956172 988687 1005483 1106411 1106718 5004692 5200461 40.05 71.2 1
14:20:18 2024-01-24 673149 672588 216523 211746 340864 346883 354348 352028 227591 226827 275828 281189 316329 320433 4259816 4573566 6528212 6359141 1153210 1192335 310259 276363 288297 288930 321906 313898 311997 315056 222770 222754 733741 693840 1561926 1516658 473400 468814 686110 691835 870882 848000 899720 906244 957424 974387 931313 1031369 2160918 2268502 1338316 1161848 755832 737397 897361 901268 950090 954822 983835 998152 1117096 1116588 5070690 5215420 40.05 71.2 1
14:20:19 2024-01-24 680343 670683 214692 212876 338806 346933 355003 353766 228065 225984 275655 280129 316400 321203 4260005 4635265 6560870 6312023 1156716 1194030 310224 276328 288306 288947 322920 312253 313971 315802 222578 222754 725833 693345 1582966 1526989 474749 467315 689556 693310 864686 846197 907626 907812 952489 964665 936968 1035449 2164031 2278539 1341619 1144077 753003 740705 899915 894683 947398 962515 990885 996991 1102999 1107983 5013933 5200104 40.05 71.2 1
14:20:20 2024-01-24 675264 667232 214543 212674 338526 346933 354312 351920 228649 225984 276078 279563 316656 321996 4255298 4563620 6584213 6307483 1138442 1193182 313062 276098 288595 288527 323902 313221 313714 317516 222195 223477 742191 701317 1566109 1512358 475150 466622 687082 695777 867143 840602 903420 913159 953912 965284 930191 1037944 2170191 2269660 1344073 1158314 751651 738503 901438 897227 946383 960128 994430 1002392 1103858 1103619 4957176 5186824 40.05 71.2 1
14:20:21 2024-01-24 675734 670605 214880 211852 340828 346411 355094 350894 228014 226932 275233 281876 316435 320945 4261629 4573566 6528181 6340384 1153953 1193293 310695 276982 288766 289000 322108 313019 311711 317625 222195 222754 740144 694335 1566273 1515582 473064 468778 686073 691835 871063 848601 894180 907537 957461 974897 928836 1030633 2160918 2268502 1338316 1165160 757989 738018 898266 901330 950278 956063 985239 1003898 1112339 1112025 5022961 5204820 40.05 71.3 1
14:20:22 2024-01-24 681859 667164 214910 211516 340106 349819 355505 352028 228330 225984 274427 282376 316400 321048 4260005 4579627 6490910 6348343 1158908 1193182 311639 276328 288559 289404 320671 313496 314634 315802 223625 222754 733741 695327 1563606 1518814 474411 472241 691734 694789 867143 847398 905043 907169 956620 973642 934308 1029127 2163836 2277722 1342154 1155019 759418 742125 900207 899780 950016 962279 982320 999978 1106750 1115667 5067655 5199063 40.05 71.2 1
14:20:23 2024-01-24 677297 667236 219269 213082 340349 346411 355003 352028 228969 225286 275849 280591 316878 321312 4260020 4590024 6537143 6340384 1149148 1192960 311675 275482 290300 288089 322920 312544 313935 315802 222927 222067 734769 696320 1568967 1525904 476103 470237 692006 695777 865913 843729 906979 910536 952489 964665 935301 1038203 2174826 2278628 1370940 1147796 755078 742170 899238 894572 948964 964683 990885 995940 1103651 1106028 5026061 5192497 40.05 71.2 1
14:20:24 2024-01-24 677061 671635 218912 212881 338775 346447 354348 350535 228649 225984 275655 279703 317100 322334 4253795 4572224 6584164 6331005 1140501 1192335 311033 276328 288586 287181 324129 312544 312507 315056 222230 223443 732679 698313 1571561 1512358 475764 467315 685588 695777 867143 841233 902395 913159 955942 966650 927695 1039961 2170105 2260968 1374778 1159966 751848 741071 901651 898073 945558 960237 994618 1002467 1102869 1102727 4957122 5193654 40.05 71.2 1
14:20:25 2024-01-24 675043 667232 214910 211891 340349 346671 355505 349800 228649 226369 274427 281968 316118 322334 4255556 4558496 6523010 6345234 1141701 1189799 314087 276363 288283 289404 320932 313496 313935 315478 222927 225639 737158 701209 1565005 1503138 472728 471575 687785 692863 868796 842462 896797 910536 956711 970195 926377 1034129 2172882 2260680 1328720 1163280 753003 739494 906570 902344 940870 956848 991785 1003036 1108211 1104924 4985338 5198160 40.05 71.2 1
14:20:26 2024-01-24 672615 670242 214880 212552 340864 346883 354348 354020 228295 226404 275566 281482 316400 320468 4264670 4581026 6514246 6366721 1157253 1192309 311893 276399 288559 290161 321003 314451 312982 314763 222962 222565 728969 693840 1575580 1517267 473400 472611 689031 693802 868833 848601 901075 906510 957977 974897 935654 1033011 2167014 2273301 1342154 1159966 755496 739494 898637 902621 950090 959217 986534 1000325 1114461 1112442 5079394 5205582 40.05 71.2 1
14:20:27 2024-01-24 679301 667272 219186 213074 339597 346933 355003 354020 228969 225635 276114 281119 316913 322334 4264908 4587036 6546862 6340384 1146537 1193182 312776 275940 288662 288763 323637 313019 314892 315802 224011 223098 746738 702710 1585674 1516658 475425 468778 692006 696944 862202 841865 908993 914280 952032 969279 936989 1039886 2176373 2285956 1322786 1149795 750776 745024 902718 894954 947540 966641 991785 995240 1102051 1108056 5009976 5192497 40.05 71.2 1
14:20:28 2024-01-24 671685 667268 219233 213039 340900 345144 354312 351992 228649 224937 276114 281876 316631 321441 4259930 4512909 6537537 6349763 1137255 1192335 314051 275482 290327 288763 320967 315602 313458 315838 222927 225373 735665 703713 1576408 1507412 475764 471575 687082 697968 870716 841171 903379 917311 959190 969388 930338 1036536 2169910 2259669 1409214 1158314 750776 738503 905127 899780 942875 955606 992435 1003673 1106039 1101731 4947716 5188794 40.05 71.2 1
14:20:29 2024-01-24 671699 667191 214910 211953 340349 346411 354881 352028 228295 226439 275657 281561 316400 321768 4261629 4569600 6527711 6340384 1153953 1192347 311202 277248 288649 290723 322431 313496 313458 316009 222195 223288 735665 693345 1563062 1512358 473400 468850 687082 691835 874568 848983 900728 910242 962065 975693 930338 1033504 2163929 2268502 1307588 1164331 757241 738437 899989 902621 948743 956500 985239 1002504 1116044 1109266 5039562 5205582 40.05 71.2 1
14:20:30 2024-01-24 680828 667200 219176 212925 338846 346969 353745 354020 228295 226019 275920 280556 316878 321312 4260005 4632426 6546862 6325591 1155070 1192091 310913 276363 290535 288054 323124 312544 313100 315802 222927 222754 737158 692836 1609511 1528627 475425 467680 690596 694604 865611 847288 907588 909090 952819 971891 938931 1038019 2168649 2277196 1335969 1146158 752465 741791 899915 893827 948289 961157 988962 992301 1100491 1108093 5013555 5179429 40.05 71.2 1
14:20:31 2024-01-24 673593 667268 214880 213224 338811 346184 355165 351461 228649 225984 276078 279703 316818 320172 4252264 4563620 6574839 6302948 1140885 1189799 313098 276328 288559 287853 323674 313258 313714 315091 222195 225373 745222 698313 1571561 1513620 475425 469876 687653 696767 867143 844164 904249 913385 956472 963776 927447 1041484 2170105 2266103 1342154 1156665 753147 740705 904408 896590 943582 955642 992492 1002504 1099675 1103399 4947716 5186824 40.05 71.2 1
14:20:32 2024-01-24 675523 667268 214945 211882 340349 346133 354277 350858 228295 226404 274971 281482 316400 322106 4260005 4530545 6499413 6330148 1140070 1188884 314565 276328 288635 288838 320967 313496 313971 315573 222927 223098 735665 701709 1565711 1504894 474037 471914 688019 697759 871464 844164 903416 911543 957424 971602 925478 1034712 2170067 2269623 1342702 1165990 755083 737944 902718 900630 944643 959365 986075 1004501 1112057 1109229 5009976 5196240 40.05 71.2 1
14:20:33 2024-01-24 681313 667263 214910 211555 340900 347492 354752 352028 228649 226019 274391 282341 316913 318988 4260485 4570050 6472259 6345234 1159742 1189540 312148 276363 288671 288838 320932 314487 313971 315802 223468 222599 735212 696322 1595837 1519649 474291 472132 691969 694752 869336 847251 904856 909029 955942 976280 935654 1030596 2163993 2280463 1317136 1154197 757989 738430 897998 896030 950090 961121 982433 995948 1106824 1115667 5053361 5196203 40.05 71.2 1
14:20:34 2024-01-24 681974 667272 214876 212885 340349 350564 354002 351425 228969 225669 275304 281447 316435 321084 4260005 4577366 6537537 6312023 1147391 1193182 314787 276363 288667 288728 322920 312580 315780 315586 222713 224752 732679 703330 1564257 1518814 476103 468634 691697 699251 864076 841768 908347 913159 950007 966577 934308 1038479 2173202 2280463 1319020 1153376 751928 743969 904036 894683 943582 963912 993200 1001038 1096457 1106525 4972193 5188794 40.05 71.2 1
14:20:35 2024-01-24 673607 667308 214876 211918 341924 345370 353250 351425 229450 225669 275428 282376 315922 320172 4255298 4498652 6537143 6339237 1131495 1190614 313062 276363 291221 288527 322144 314199 312731 318219 222677 223339 735665 701317 1608633 1514589 477121 468706 686676 697932 869448 839381 902696 915682 957977 965967 926170 1037981 2170191 2252882 1407258 1158314 750776 737423 904036 898008 940870 959217 992473 1001573 1106824 1101768 4947716 5188794 40.05 71.2 1
14:20:36 2024-01-24 671031 667236 214915 211962 339550 346447 354383 352028 227976 226369 274812 281482 316400 321312 4253795 4567052 6518886 6345234 1152779 1188697 310948 276982 288306 289598 321894 313245 312619 317589 222436 224687 729327 692836 1571026 1516754 474749 468814 687082 691835 872990 848454 898405 906527 959531 974897 931663 1031369 2159383 2264804 1342154 1158314 756909 736879 897361 902621 950090 957524 983163 1000325 1114461 1112442 5069988 5200104 40.05 71.2 1
14:20:37 2024-01-24 677638 667268 218961 213219 339836 348545 353250 354020 228135 225704 276114 280164 316913 321312 4255298 4621473 6546862 6321077 1152533 1194181 313461 276114 290456 288755 322777 312437 314305 315802 222592 224192 725456 695822 1574975 1525904 475319 468742 691734 695703 864686 846197 907626 910536 952342 964701 937365 1037000 2170067 2277233 1332203 1144077 751848 738247 899878 893716 947398 965957 991785 997877 1100491 1105992 5004692 5180089 40.05 71.2 1
14:20:38 2024-01-24 673607 667299 214726 213224 339597 345405 355165 351992 228809 226019 276770 280360 316435 320468 4261629 4512274 6551323 6348456 1137954 1196638 313544 275797 290974 288860 321799 314343 313315 317589 222784 225321 743106 703713 1577301 1506673 477121 473039 688055 698959 871333 841768 903444 917058 957388 964593 928141 1037739 2170191 2256079 1349830 1161022 750776 737930 905963 900369 940870 959217 994618 1001573 1106824 1103363 4964210 5196203 40.05 71.2 1
14:20:39 2024-01-24 671509 667196 214876 211918 340349 346883 355379 352028 228100 226879 275233 281447 316400 320945 4261629 4576390 6532834 6356407 1154356 1194804 311970 277069 288550 289669 322490 314307 313823 317625 222891 222754 734769 693345 1576032 1518962 474074 468850 688055 693310 873088 848601 902581 906510 958816 974897 931585 1033767 2160918 2268502 1342154 1159335 757989 737930 897361 903741 950090 957524 983126 1000325 1115252 1112442 5067819 5198160 40.05 71.2 1
14:20:40 2024-01-24 676826 667196 219269 212890 339561 346671 355505 354020 228614 225443 276078 280591 317075 321275 4258335 4590298 6546576 6348418 1156427 1196578 311970 276185 290118 288588 323603 314409 314413 315838 222891 224739 737158 696283 1616849 1528074 474946 470209 691478 695777 866528 846197 906302 910272 953127 964665 936664 1035486 2171571 2278847 1337853 1144077 752385 741229 899915 893790 947398 965275 991785 995673 1100454 1108093 5002349 5186824 40.05 71.2 1
14:20:41 2024-01-24 672652 667236 218929 213215 340896 346883 354810 351956 228649 225984 276698 279743 316400 320433 4248956 4556695 6583778 6310688 1140032 1193236 312919 276185 288613 288965 323938 311306 314449 318183 222195 223443 731186 701317 1574525 1514626 474749 467315 688055 694863 867143 841197 907091 913159 956620 966650 930888 1041692 2170191 2274493 1324670 1159140 752385 740668 903999 897227 944924 960091 992398 1002504 1100454 1103363 4957122 5186824 40.05 71.2 1
14:20:42 2024-01-24 676796 667268 214910 211882 340864 346133 354312 350858 228295 226404 275040 281841 316400 320681 4256842 4547502 6518574 6338986 1141757 1190130 314972 276098 288283 289404 321394 313245 313935 315802 222927 223098 730048 702323 1548631 1501681 473400 471575 688055 694863 871099 843058 898747 913159 957424 971303 926170 1032430 2167108 2268502 1321044 1162675 754756 738018 905015 899632 943582 957524 988925 1002999 1106411 1107823 4985338 5196203 40.05 71.2 1
14:20:43 2024-01-24 675730 667160 214876 212556 342451 346627 353781 354020 228330 226369 275233 280626 315922 321406 4235385 4583291 6537359 6348154 1153878 1193182 311420 276363 289742 288926 322359 313204 312032 315056 222734 224687 735212 693345 1561926 1516658 473400 468814 688632 691835 871370 848601 896764 907799 957424 975076 931585 1032105 2160918 2267011 1315253 1161848 757989 737921 898363 903902 950090 956848 983163 1001752 1116044 1112442 5066369 5198160 40.05 71.2 1
14:20:44 2024-01-24 677858 670821 219377 213565 339827 346933 354029 354020 228969 225635 276640 280591 316631 321312 4269683 4609932 6570224 6345234 1150666 1197491 313538 276292 290915 288798 322956 312983 314748 315749 223468 222067 725760 697316 1589275 1524821 476103 468742 692006 694863 866528 844962 904432 912512 951105 964701 935301 1041484 2176373 2280463 1326553 1145707 750776 743103 902078 897338 945983 965694 993200 997404 1100454 1108093 5011761 5186824 40.05 71.2 1
14:20:45 2024-01-24 671987 667272 218970 212916 341897 345334 354348 351992 229289 225443 276114 282094 316631 322660 4259816 4504597 6570216 6342376 1135326 1189540 313098 276328 291312 289159 321513 314451 312982 317401 222927 223408 739025 701820 1603236 1512358 475655 471539 687082 697968 871333 841171 904365 915756 957388 966650 927520 1038479 2170191 2256079 1399433 1159140 750776 737930 905963 901172 940907 955606 994592 1001611 1106824 1103094 4947716 5192497 40.05 71.2 1
14:20:47 2024-01-24 673340 667200 214910 212512 340589 348248 355130 351920 228368 227532 275864 282024 317110 322187 4259892 4546888 6509561 6349441 1147848 1186023 312812 277316 288293 289000 321906 313019 313935 315838 222770 223512 761399 698313 1559078 1506342 472728 471539 688055 694789 869645 845561 903718 910499 958816 973011 927695 1032105 2160918 2266475 1350527 1169318 755608 738503 901167 901268 946690 956172 986075 1006723 1112057 1109229 5013555 5205582 40.05 71.2 1
14:20:48 2024-01-24 681859 667232 214949 211708 339871 347456 355359 351776 228688 227179 274933 281967 317216 319921 4263871 4621084 6478920 6340384 1160566 1194941 312148 276328 288283 289844 320967 312289 315335 315802 223468 222788 740144 696320 1566109 1516658 472057 471575 692006 693802 867143 848601 906979 907799 955264 975766 936968 1033729 2160918 2292906 1342702 1153376 759071 741425 893887 894388 954183 965275 983835 997367 1106824 1112479 5064773 5196203 40.05 71.2 1
14:20:49 2024-01-24 682555 667268 214543 212571 340604 350836 354821 351654 229380 226072 275971 281346 316959 321165 4258335 4568505 6546845 6331180 1147391 1193293 314087 275904 288595 289000 321942 313019 315335 315580 222998 223443 740144 703330 1568700 1515582 474712 468814 692006 696944 863461 840602 907364 915106 948345 964363 932916 1039999 2174826 2283700 1345992 1153376 752385 745098 904036 894876 943582 963912 993200 1001038 1099267 1108093 5009976 5192497 40.05 71.2 1
14:20:50 2024-01-24 673425 673538 216173 212602 341645 347865 357016 351812 229219 226037 276819 281271 316003 323139 4258335 4537481 6565625 6349763 1134755 1189467 313098 276718 291230 288728 321906 314230 313017 315838 222962 223443 737158 702323 1577695 1512358 475655 472552 687082 697968 870063 841768 901716 916367 956711 966650 927483 1035524 2170191 2256079 1372859 1159140 750856 738576 906607 898681 942875 955642 994592 1003750 1106824 1103363 4954791 5200461 40.05 71.2 1
14:20:51 2024-01-24 676617 672542 214841 211785 340757 348852 356008 351245 228828 227392 275091 282271 316878 322371 4247445 4530360 6508846 6340384 1139256 1192909 315008 275517 288595 289404 320967 313496 313861 315838 222927 223098 737158 703713 1576341 1503138 474749 472981 688055 696944 870716 841583 898109 913159 957461 971602 928873 1034712 2168649 2265286 1319020 1163243 752923 738018 905052 900912 943582 955304 992492 1001573 1108015 1106525 4981779 5203114 40.05 71.2 1
14:20:52 2024-01-24 673257 671149 214841 212410 340206 347865 357775 351330 228084 227072 275269 281447 316400 321996 4259892 4553676 6509561 6321077 1150516 1189799 311202 277177 288247 289642 322393 313019 313971 317480 221537 223512 732679 696320 1578391 1512358 472728 468814 686110 691835 871333 847398 899757 909209 960210 975766 926170 1032105 2159383 2266475 1338316 1165990 757989 738539 900161 899669 948743 954822 984599 1001573 1112845 1109266 5023720 5209965 40.05 71.2 1
14:20:53 2024-01-24 681313 671368 215775 211523 340681 347385 355468 352028 228649 226369 274812 282945 319270 320184 4256842 4620849 6486108 6334709 1160566 1192335 312184 276363 288635 290321 321906 313813 314892 315802 222962 225055 741077 696320 1562472 1517736 472392 472277 692006 693802 867143 848000 907194 907537 955264 973642 936968 1031369 2163836 2292906 1338790 1153376 757299 742915 896724 897227 954183 963912 982427 996420 1106824 1115975 5057239 5196616 40.05 71.2 1
14:20:54 2024-01-24 681651 671635 216302 212704 339836 346411 354002 351672 229289 226125 276007 281412 316400 321312 4247445 4571753 6542180 6331005 1146537 1192091 313831 275904 288595 288728 322395 312544 315083 315580 222998 223132 740676 703713 1577645 1514894 474749 468814 692006 696944 862165 840007 907401 913159 950395 964593 934308 1039722 2174826 2280463 1320903 1151081 752923 745024 904408 894683 943582 966641 993200 1003122 1100834 1109902 5004587 5188248 40.05 71.2 1
14:20:55 2024-01-24 674591 667232 219278 213215 340589 346883 357522 351992 228969 226142 276114 279703 316435 322534 4255556 4521793 6556188 6340384 1131495 1189799 311542 275904 291101 288527 322656 313531 313494 315056 222578 223443 728040 702323 1580729 1512358 475655 471575 688055 698500 871333 841768 904510 915756 957424 964665 927520 1035524 2170191 2253938 1318913 1159335 750776 740364 905052 902827 940907 960128 996637 1005900 1109146 1103217 4947717 5196203 40.05 71.2 1
14:20:56 2024-01-24 671699 667236 214945 211644 340613 349076 355379 351992 228330 227072 275055 281967 316596 319947 4252264 4558496 6509561 6335862 1151133 1188623 312184 277638 288080 289844 321906 313019 313971 315838 222614 224400 762987 698716 1603245 1507412 472728 471575 686110 695283 868796 846798 903718 908942 960210 973011 935101 1030925 2160753 2268502 1342702 1168485 755645 738539 901438 901665 948926 958734 990885 1007291 1113130 1112025 5004284 5201869 40.05 71.2 1
14:20:57 2024-01-24 679375 672588 214910 211882 341892 347212 354752 352028 228864 226019 275042 283437 316435 321312 4255298 4576440 6480863 6343807 1157253 1193233 311893 276399 288563 289000 321003 314230 313238 315573 223625 222754 738154 693840 1565200 1517267 474749 473352 690045 693802 868833 848601 903718 907848 957977 974387 934308 1030633 2163993 2271269 1322786 1155019 753422 736054 899565 902307 953706 961945 986647 998040 1112698 1115183 5066369 5200461 40.05 71.2 1
14:20:58 2024-01-24 679703 667164 219238 212925 339836 346447 356008 354020 228649 224972 275920 280591 316400 320454 4253908 4590298 6537537 6312023 1147391 1193182 313538 275904 290336 288527 321656 312544 314449 315802 223661 222067 728969 697814 1570823 1521578 474275 468814 692006 696450 864415 843766 907364 911865 950432 968594 936968 1039999 2173278 2280463 1324670 1147796 752993 745831 903727 894609 946268 965166 992380 997364 1103858 1108093 5004511 5194233 40.05 71.2 1
14:20:59 2024-01-24 672862 667272 216146 212782 340936 347264 354312 351992 228330 226019 276149 280556 316435 320468 4256955 4563620 6584164 6331005 1141314 1191210 312148 276363 290041 287251 323938 312544 313017 315056 222266 223132 745222 698313 1565412 1512358 476103 468046 687568 694900 869028 843132 904398 913159 956620 965967 928948 1041484 2170191 2260031 1345992 1160514 753999 740559 902367 899780 945558 961598 997462 1002999 1103651 1103399 4957122 5188794 40.05 71.2 1
14:21:00 2024-01-24 675887 670947 214945 212274 340625 346447 354348 350930 228330 226439 275040 281486 316400 322106 4253795 4539739 6499526 6331068 1140032 1189799 314087 275904 288080 289607 321003 313275 313971 315694 222614 223098 737158 701709 1549937 1502072 473326 472647 688055 695921 870063 843095 902696 913159 957424 971602 926170 1033938 2168559 2272123 1319125 1163280 754241 739061 904940 902121 944887 957452 991509 1001573 1108015 1109902 5005282 5194454 40.05 71.2 1
14:21:01 2024-01-24 673570 667011 218939 212543 341933 345334 355003 352028 228723 226054 275269 282341 315446 319947 4252264 4572684 6490129 6348532 1157742 1189467 311639 276363 288559 288930 320967 313970 313017 315838 222962 222599 727519 693345 1583081 1516658 474411 472981 690045 694789 868833 848601 903718 907206 956035 974387 934036 1031534 2170105 2276776 1319020 1156665 754921 739720 898600 904273 954183 955642 985337 1000218 1116044 1114842 5073182 5198160 40.05 71.2 1
14:21:02 2024-01-24 678892 667191 214543 213219 339836 347177 353745 355021 228969 225635 276114 281215 316878 321659 4255026 4596302 6546845 6331005 1150666 1194878 313062 276328 290347 288597 322849 312983 314413 315802 223397 224056 726653 696320 1580768 1524821 476103 468778 692006 694863 867143 846161 904707 912475 953875 971339 939451 1042447 2179457 2284199 1332203 1147796 752923 744240 905127 897227 947361 967751 993050 999487 1102051 1109663 5004150 5186547 40.05 71.2 1
14:21:03 2024-01-24 673598 667277 219278 212829 341897 347865 354312 351956 228809 225635 276114 280665 316400 321370 4248956 4553771 6579561 6330729 1141314 1193182 313062 276363 290227 288194 323866 313460 313458 318038 222543 223443 745222 698313 1559950 1512358 477462 468706 687082 696377 869645 843058 906002 915345 959618 968447 931663 1041371 2173254 2267258 1320903 1159966 753159 737580 903727 899528 945983 955570 993574 1001573 1106750 1103290 4935953 5186824 40.05 71.2 1
14:21:04 2024-01-24 671662 671491 214915 211926 340336 346411 355094 351992 227979 226404 275004 281508 316878 322829 4255298 4561362 6527487 6331005 1151514 1193182 311603 277177 288044 289000 322359 312980 313935 315973 221502 223443 742191 694335 1584362 1512358 473400 468850 686037 693802 871370 848983 900826 910017 962065 974278 930064 1031955 2160753 2268502 1340235 1165990 757199 737833 899016 899558 950090 956172 985675 1003936 1112809 1112406 5004360 5196203 40.05 71.2 1
14:21:05 2024-01-24 682284 667227 215883 212552 338775 347492 355505 351992 228260 227266 275655 280700 317357 321497 4255298 4633526 6518149 6331005 1165788 1194878 311537 277177 287756 289607 322037 311560 315335 315802 222962 223253 729327 694335 1610977 1517736 472728 468742 692567 693877 867119 851406 904595 906778 953458 975620 936856 1034981 2167074 2292906 1332558 1151081 758970 744459 897162 896590 954386 963912 984537 997213 1106824 1112442 5040459 5186547 40.05 71.2 1
14:21:06 2024-01-24 682076 667272 214547 212967 339836 348505 355003 350822 228809 225635 277971 281089 318187 319090 4255298 4566180 6546822 6312248 1144575 1187707 313795 276363 288644 288912 322884 311560 315780 317358 222543 223443 740676 702323 1569552 1512358 475764 470543 690596 698716 866539 842965 909942 915583 955531 969352 931548 1044462 2170191 2280251 1334086 1155019 752923 741461 906417 896590 943582 962851 993200 1001038 1097604 1106525 4947235 5186824 40.05 71.2 1
14:21:07 2024-01-24 673607 671578 214880 211891 341647 345854 354029 350575 229450 226335 274427 282429 316365 322792 4248956 4495272 6509561 6331005 1137629 1189799 315008 275869 288559 289809 321357 313496 313971 315838 223276 223443 737158 703713 1556985 1505967 476103 472988 688958 698753 872084 844164 903529 915645 961345 971954 930191 1033938 2176305 2263592 1342154 1162675 754543 740112 905052 900912 943582 957524 993200 1002999 1108800 1106525 4983048 5186824 40.05 71.2 1
14:21:08 2024-01-24 673425 667209 214876 212547 341380 345593 353745 354020 228649 226369 275269 281447 316154 321406 4248956 4575479 6500236 6349763 1157253 1193182 312148 276328 288559 289000 320896 315602 313678 315802 223625 224703 717183 694825 1578960 1518962 475087 472836 690988 695740 872084 850336 906120 910130 959337 975766 936989 1028978 2166926 2274493 1320903 1156665 755832 738503 899350 901305 952115 961085 983835 1000049 1109659 1117248 5061776 5192497 40.05 71.2 1
14:21:09 2024-01-24 679366 667196 216478 213021 340828 346933 355003 352028 229289 225286 276114 280983 316878 321996 4247672 4581517 6551525 6331005 1147391 1195511 314051 275904 290263 288930 322442 312983 314568 315586 224076 224968 730798 701317 1594236 1523994 477121 468670 693936 699749 865306 844016 908993 913159 953385 970762 936968 1040464 2176368 2286942 1322786 1148616 752385 745024 902718 891891 946690 966372 994618 1001038 1097233 1108093 4982897 5178131 40.05 71.2 1
14:21:10 2024-01-24 673335 667272 219264 213034 341611 345370 354277 351762 228969 224937 275655 281845 315481 320433 4247823 4498675 6556188 6327947 1131495 1189628 313098 276328 291198 289351 322144 313722 312916 317516 222641 223374 735665 702352 1601327 1514589 477649 468670 688632 698922 870882 841768 906002 917968 959337 964363 929516 1039811 2170191 2257680 1415083 1159966 751848 738503 904036 901268 943545 955606 995300 1001573 1106178 1103363 4935953 5186824 40.05 71.2 1
14:21:11 2024-01-24 671987 667196 214945 211926 340828 346898 355414 352028 228100 226879 275233 281679 316400 321996 4247672 4568419 6518182 6331005 1146915 1188697 313098 277569 288198 290418 321882 313281 313791 315802 222820 224031 756638 700314 1584739 1506710 473064 473224 687082 695777 870734 847398 899349 913159 959337 974897 927447 1032393 2163993 2274493 1336396 1165990 759071 740252 902553 901268 949416 956848 987087 1004464 1112845 1110834 5013555 5192497 40.05 71.2 1
14:21:12 2024-01-24 682560 667232 216064 211926 340349 348261 353781 352028 228969 227519 274427 281880 317392 320330 4256842 4624147 6509437 6312060 1164994 1194083 311899 277547 288000 289264 323231 312365 315191 315766 223447 225004 727856 693830 1587831 1525904 473064 468742 693936 693382 865913 850742 908310 906325 955228 975766 938327 1034675 2167074 2294533 1337853 1151462 758530 745024 897361 895953 951632 965275 985263 998115 1106824 1114842 5041772 5189576 40.05 71.2 1
14:21:13 2024-01-24 682343 671079 214910 213215 340900 348541 354242 351389 228969 226369 276078 281876 317357 319841 4253908 4570202 6542180 6327947 1149902 1194316 314386 276185 288450 290123 322741 314595 315708 315730 222784 224031 730798 702323 1571712 1516658 476103 471733 692006 698687 864686 843453 911008 915756 949896 964593 934308 1040741 2173279 2280463 1345992 1155019 753683 745024 904036 894683 943582 965275 992398 1001038 1097776 1106525 4961744 5185598 40.05 71.2 1
14:21:14 2024-01-24 673425 671083 214543 212547 342066 345890 354277 351992 229611 225443 275691 282306 315922 320433 4235536 4497573 6537537 6346920 1137139 1189540 312664 275304 290929 289444 321501 313352 313823 315802 222606 223443 735665 703330 1564050 1510628 476103 473418 688055 698463 873946 841197 902358 917058 959494 964629 928836 1035486 2170191 2257680 1324670 1161848 751848 737921 907710 899955 942206 955606 995148 1003036 1106375 1103363 4957122 5183125 40.05 71.2 1
14:21:15 2024-01-24 673340 667164 214910 212547 340828 345370 355130 354020 228649 226921 275691 281942 316843 321441 4250405 4564214 6513699 6348418 1154431 1192835 313274 277034 288378 289809 322359 312983 313670 315753 222230 225480 738651 693840 1563062 1516658 473400 471248 688055 693310 872605 851014 896797 909481 961607 975766 930152 1029423 2160918 2266438 1330639 1165990 760267 734943 899804 902269 950090 957524 983163 1001573 1116044 1110834 5011567 5196203 40.05 71.2 1
14:21:16 2024-01-24 681583 669734 214910 213039 338775 347492 355505 352028 227553 226404 275269 280234 318746 321048 4255298 4636660 6550910 6329553 1167229 1195654 311970 277423 287567 289000 323866 311631 314347 315298 223625 223408 738651 694335 1587783 1527481 473400 468742 692006 694372 865913 851014 907364 906890 953127 975076 936968 1035449 2167108 2294533 1361344 1150063 758530 745024 897435 896954 953505 963912 988183 996657 1106824 1110834 5022961 5186824 40.05 71.2 1
14:21:17 2024-01-24 678892 671074 214876 212916 338521 347528 355130 351956 228969 226177 276114 280591 317392 321275 4247709 4556747 6536842 6329553 1148256 1193182 314529 276363 288595 289000 322633 313132 315780 315802 223625 223477 741637 704339 1570407 1515319 475764 472343 692006 697968 864686 842462 910031 915483 953163 964593 934308 1040741 2176368 2283700 1345992 1155842 753683 745024 905127 894683 945596 965275 995148 1001038 1097233 1106525 4947272 5183125 40.05 71.2 1
14:21:18 2024-01-24 675348 671083 214910 211926 342415 346375 353745 351389 229611 226177 275040 282456 316365 320397 4247709 4499263 6546102 6343995 1134755 1189467 312842 275849 291575 288492 321906 313973 312982 315056 222677 223408 737158 702323 1593556 1512358 476365 472241 687568 698995 871333 841000 899535 917058 957461 964593 930152 1038479 2170191 2256079 1370940 1161848 750856 737944 906607 898644 940870 955642 993848 1004501 1109183 1103363 4945372 5186824 40.05 71.2 1
14:21:19 2024-01-24 672385 667236 214910 212583 341416 347212 355414 352028 228295 226404 275691 281911 316913 322992 4263268 4562490 6523230 6340384 1151133 1194736 312587 277141 288486 290291 322657 313209 313827 315838 222578 223546 762987 698035 1569808 1508117 473400 471575 687082 694630 870882 847398 905043 911181 960247 974387 926170 1032430 2163993 2271269 1336396 1168485 759071 738576 901438 902584 950090 956848 983163 1001573 1115772 1111620 5013555 5196203 40.05 71.2 1
14:21:20 2024-01-24 682827 666975 214979 212547 339557 347528 353745 352028 228330 227107 275269 281370 317145 320528 4260824 4654662 6537493 6327947 1165137 1189467 311921 277212 288044 288825 323902 312508 314892 315802 223468 223443 738651 693345 1576656 1528074 473289 468742 692006 693802 865913 849737 909382 907799 953839 974387 937658 1036963 2168649 2292906 1345992 1150100 757241 741950 897176 893716 952828 965275 990802 995202 1106824 1109229 5018826 5188794 40.05 71.2 1
14:21:21 2024-01-24 680343 672791 214876 213215 338775 347492 355414 351956 229174 226827 275900 280411 317251 321694 4254439 4565008 6565549 6321265 1144575 1189799 313431 276328 288595 289000 324359 311560 314670 315056 222734 223512 747376 701820 1564366 1512358 474749 468046 690045 696907 867143 842462 904744 915106 955905 964629 931622 1041692 2170191 2274493 1320903 1156665 754756 742879 905127 897227 944924 961121 993909 1002504 1100454 1107039 4940655 5186824 40.05 71.2 1
14:21:22 2024-01-24 674841 667304 214945 211887 340864 349337 355935 350607 229239 226827 275126 282235 316737 322150 4251399 4493699 6499376 6321039 1137629 1189799 314015 275446 290980 288965 320967 313496 313458 315838 222927 223288 737158 703713 1566374 1503138 474946 472981 689519 697932 871370 841233 902395 915756 957461 964701 927510 1035486 2168649 2256079 1334086 1163503 752923 738503 906607 901268 940870 955570 992398 1004501 1108800 1105743 4957122 5186824 40.05 71.2 1
14:21:23 2024-01-24 672652 667011 214876 213017 340604 347756 358029 351920 228119 226809 277035 281306 316737 322608 4247672 4551224 6518886 6340384 1151322 1189799 310695 276328 288523 288825 322657 313019 312032 316448 222891 223098 746738 693840 1567185 1516658 474074 468850 687568 693802 873261 848601 901442 912880 960247 973606 931622 1032430 2160918 2268502 1336396 1164331 757989 738151 899915 903902 950090 957857 983163 1002504 1116044 1112479 5060583 5188794 40.05 71.2 1
14:21:24 2024-01-24 679703 671593 216823 213640 340721 347385 356008 354770 228704 226195 276007 281074 317251 320982 4252264 4608843 6546576 6311985 1156441 1193182 310659 276982 288595 288457 322598 312544 314449 315802 222962 223288 738651 692836 1619920 1529657 476103 468742 691024 694789 866256 848601 907664 910499 953912 970615 938030 1038479 2168649 2280463 1326553 1145707 752849 743969 901438 897227 949416 965275 991785 995240 1103688 1107627 5004150 5191621 40.05 71.2 1
14:21:25 2024-01-24 679106 673538 214846 213566 338704 348385 357522 351492 229184 226265 275742 280383 317427 321275 4247604 4556975 6560870 6312248 1142943 1193182 313574 276328 289742 288965 324359 311596 314892 315021 222230 223512 745837 702323 1565711 1512358 474749 468046 690596 696907 866528 843095 906339 915756 956348 964665 931659 1041822 2170191 2277722 1345992 1156665 755294 742915 906067 897227 943938 961121 995374 1005279 1105255 1105743 4947609 5201094 40.05 71.2 1
14:21:27 2024-01-24 676964 670970 215814 212501 341717 348852 356008 351209 229540 226335 275040 282376 316400 322003 4253795 4485760 6509561 6335585 1138442 1189799 314565 275904 288671 289607 320967 313496 313714 315658 222927 223408 739211 703713 1546308 1503138 475764 473018 688055 696944 870680 841233 904510 915756 958779 971602 930265 1035449 2167108 2263667 1340235 1162675 755078 740364 905963 902455 943582 957524 991509 1001611 1108015 1106525 4982092 5193967 40.05 71.2 1
14:21:28 2024-01-24 673497 672793 214841 212704 341717 347619 354845 354020 228688 226369 275269 281629 317216 321370 4249232 4564214 6509561 6349763 1153916 1193293 311166 276328 288559 289000 322431 314222 312032 315838 222927 222719 727189 693345 1559070 1516658 474749 472611 689068 693802 871390 848601 898146 907537 957461 975076 934036 1031369 2163993 2271269 1320903 1156665 755832 738794 897361 903741 952828 955678 983163 1000325 1115508 1115975 5046771 5192889 40.05 71.2 1
14:21:29 2024-01-24 679703 671625 216209 213219 339836 346447 353250 354770 228758 226072 276114 280591 316878 320170 4247709 4581026 6537537 6321627 1147391 1193182 313574 275517 290188 288290 322431 312508 313971 315802 224011 222565 736683 698313 1579503 1521578 475655 468850 693936 697968 865913 846197 909030 913703 952219 964701 935338 1041484 2176368 2283700 1345992 1147340 752385 745024 903764 894461 947398 966641 994468 1002207 1100614 1111237 5000894 5178816 40.05 71.2 1
14:21:30 2024-01-24 672982 667272 219001 213420 341416 348322 355308 351992 228969 226369 276149 280969 317251 320468 4235536 4537455 6579477 6321350 1141276 1192335 313098 276363 288689 288089 324395 312544 313971 317589 222422 223512 740891 698313 1570626 1512358 477462 468778 688055 696414 869645 845561 907948 913159 958657 966650 930228 1040211 2173278 2263680 1320903 1159335 755078 744042 905963 899892 944607 962924 998611 1006656 1106750 1103253 4941793 5186824 40.05 71.2 1
14:21:31 2024-01-24 673607 673273 216828 212606 340891 346933 355949 352028 228368 227373 275584 282306 316878 322371 4247709 4558496 6500236 6326490 1150727 1189799 312148 277212 288613 289677 322431 312980 313971 317401 222266 224169 742191 697316 1593439 1510213 473400 471575 687082 693802 872642 847398 903867 911865 963043 975076 928601 1031659 2160918 2268502 1328720 1168608 757877 742463 902718 904384 951670 960128 988072 1008246 1112698 1112987 4989987 5196240 40.05 71.2 1
14:21:32 2024-01-24 682139 673065 214949 211891 341933 347528 353250 351920 228969 226369 274427 282487 316913 320791 4246204 4579200 6472259 6340710 1158908 1190130 312184 276399 288559 289809 320932 313275 313612 315802 224011 223443 733189 696320 1561629 1519420 473400 473018 692006 692863 868411 848601 904707 909854 955360 973678 935338 1031369 2168649 2289386 1349250 1155019 759612 744244 902441 901814 954146 962370 985239 999297 1106750 1117138 5036774 5195926 40.05 71.2 1
14:21:33 2024-01-24 681747 671079 214876 212229 339728 348541 354312 351425 228969 226019 275691 281482 317427 319389 4246204 4556975 6528212 6311784 1145684 1193182 314743 276134 288631 288930 322431 311596 315557 315802 222962 223546 740676 702323 1584205 1515582 476103 468886 692006 698500 864686 842462 910069 915756 952525 964701 932991 1041484 2173279 2280463 1353668 1158856 756410 745860 906570 897190 946231 965166 996473 1003823 1098824 1106525 4964278 5170603 40.05 71.2 1
14:21:34 2024-01-24 673607 672854 216218 212556 341964 345370 354348 352028 229434 225635 275269 282341 316400 320433 4247709 4488301 6528212 6331005 1135512 1189799 313098 275482 290422 289000 320967 313970 313714 315021 222962 223443 738651 703713 1571649 1507412 475655 473687 688055 698995 871370 841233 903867 914350 959531 964701 929956 1035486 2168649 2257345 1305971 1164942 752928 740019 907859 903741 946231 961598 996039 1004464 1108015 1105896 4958333 5184592 40.05 71.2 1
14:21:35 2024-01-24 673423 667268 214945 212578 340900 346933 355972 352028 228295 226914 275304 282341 316435 321738 4246204 4551617 6509286 6326490 1153953 1190130 311202 277248 288559 289000 322920 312580 311783 316044 222578 223477 733189 693840 1561941 1515582 473400 471575 688055 693802 873880 848601 898146 907885 963043 973606 931585 1031696 2166926 2273906 1338316 1165990 760155 740116 902330 903406 950016 956848 984599 1001573 1119069 1112479 4990063 5194178 40.05 71.2 1
14:21:36 2024-01-24 682555 667236 214945 213065 339836 347492 354312 352028 228295 227107 275304 280718 317427 321312 4252264 4621787 6542180 6330729 1159906 1192091 310224 277212 288694 288527 323938 312544 314449 315694 222962 223477 739211 693345 1571687 1530797 476103 468778 692006 694789 865913 850410 915925 909854 953875 973011 938820 1040993 2173254 2287447 1341619 1150614 757241 744877 899915 897227 950090 963912 990885 997288 1104434 1109266 5013555 5176381 40.05 71.2 1
14:21:37 2024-01-24 678892 673740 214910 212925 338838 347563 355414 351992 229078 226404 275726 280395 317427 321312 4250751 4559688 6579477 6321979 1141314 1193182 313098 276399 288559 289351 324395 313267 313971 317589 222927 223512 734172 700314 1565597 1515582 475764 468778 688055 696944 870251 845598 906333 915756 959153 968593 932716 1044462 2176373 2268465 1322786 1161622 755078 741461 904036 897336 947398 962961 996755 1003073 1106824 1106755 4950047 5192497 40.05 71.2 1
14:21:38 2024-01-24 676261 671006 216029 212512 341380 347177 355914 351992 228809 227390 275269 282306 316843 320881 4248956 4537304 6509437 6331005 1150311 1193182 311760 277602 288198 290047 321549 312983 314634 315838 223432 224482 759812 700314 1588159 1508117 473400 472611 688632 694863 872121 847398 906002 914280 963049 975656 930301 1035019 2163929 2275389 1324882 1169318 757449 740108 904036 904917 947325 957524 988925 1008164 1115470 1111620 5001886 5186547 40.05 71.2 1
14:21:39 2024-01-24 681831 667268 214945 211495 340349 347456 355505 352028 228614 226335 275004 282341 316878 320330 4248956 4570050 6472029 6329833 1160566 1194878 311885 276363 288680 289607 319961 313496 314413 315802 223783 223098 733741 695823 1568152 1518814 475764 473985 692006 695777 870251 851406 906904 911605 957867 978530 937899 1030446 2168559 2284199 1319020 1155019 759413 744240 899915 899780 950090 962515 986370 998115 1106824 1117248 5051177 5187518 40.05 71.2 1
14:21:40 2024-01-24 682827 672275 214876 212881 340349 346898 354502 351956 229399 225600 276078 281841 316400 321048 4248956 4562481 6518886 6302948 1149846 1193182 314051 275869 288595 290161 322622 312975 315557 315580 222927 223477 737158 702323 1567744 1516658 476103 468850 693407 699749 867027 844127 912822 917021 954852 970762 935215 1041334 2176373 2283700 1347911 1158856 752240 746081 906607 894683 946194 966641 992398 1002504 1098860 1109663 4968832 5183125 40.05 71.2 1
14:21:41 2024-01-24 674867 672059 214876 212521 341933 346375 354277 351672 229611 226335 275233 283168 316143 321142 4248956 4491789 6509561 6330073 1135121 1193182 313729 275675 289937 289607 320125 314194 313935 315838 222927 223443 736972 703713 1561640 1503138 477462 474065 690484 700747 873983 844164 903416 916984 964530 973516 931512 1035449 2167074 2263250 1340235 1165160 752923 739494 910228 903902 944253 955606 992398 1005279 1109622 1106525 4966527 5186547 40.05 71.2 1
14:21:42 2024-01-24 673266 667187 214876 213039 340864 347865 355664 354520 228295 226369 275655 281876 316400 320468 4235498 4564214 6518842 6340107 1153093 1193182 311385 276363 288559 288965 322359 313496 312690 315622 222927 222754 735212 693840 1567823 1518924 476211 472552 688958 695246 873983 850977 904306 909090 963433 975766 934308 1029423 2166926 2268502 1342154 1161022 759413 740019 899275 903902 952115 957524 985727 1001038 1116044 1112479 5060583 5186824 40.05 71.2 1
14:21:43 2024-01-24 677822 670821 219140 213215 340309 347212 353745 354020 229008 225635 276114 280556 316400 321275 4245926 4581026 6537537 6330411 1152308 1189430 313795 276098 290300 289755 322884 313195 313935 315802 223976 222719 736683 699831 1567896 1525308 477462 468670 694960 699749 867065 846569 911519 913159 951068 964665 939214 1041484 2177915 2283700 1302273 1150614 752385 742475 903727 891780 948743 965957 994618 1000325 1097269 1108410 4975745 5177445 40.05 71.2 1
14:21:44 2024-01-24 673905 671083 214876 212854 341933 346375 354312 351992 233123 225635 275269 282412 315887 320170 4248956 4488301 6518886 6340384 1136334 1189799 313180 275482 290383 289000 320090 313496 313935 317516 223339 225639 737158 704339 1557489 1508856 477462 473468 690067 698811 873325 843564 899386 917058 963086 972137 929458 1035486 2170191 2259282 1328436 1162675 752923 735982 907635 902232 943545 955570 992398 1005999 1108800 1106525 4964210 5186547 40.05 71.2 1
14:21:45 2024-01-24 671795 667227 214910 212234 340864 346883 355914 352028 228295 226369 275655 281841 316400 321768 4245926 4564214 6514144 6339185 1152196 1186230 311166 276946 288523 288965 322371 313281 312696 318269 222677 225004 732270 694327 1560820 1518169 475239 471357 688632 693802 873880 848601 904230 910130 960210 975766 931585 1035019 2160918 2268502 1340235 1165990 758326 737921 901438 903902 950090 957524 982852 1003220 1115553 1112406 5043164 5180089 40.05 71.2 1
14:21:46 2024-01-24 680819 667006 214726 213219 338775 347492 354277 352028 228014 226369 276114 280626 317392 321048 4248956 4630074 6546858 6321627 1159312 1193182 310224 277316 289973 291329 323579 312980 314748 317589 223447 223374 740913 694327 1573973 1532425 476103 468706 691024 694789 867027 851014 908659 909481 953839 973442 940496 1038479 2170191 2283700 1337853 1147340 755832 745024 901270 894683 952115 963912 991785 996657 1103651 1110798 5004150 5179429 40.05 71.2 1
14:21:47 2024-01-24 675830 667304 214876 213673 339800 346133 355379 352028 228969 226369 276149 280591 316878 321142 4235461 4540707 6565513 6331005 1134792 1194083 312812 276078 291567 288387 322252 313388 313315 317589 222748 225321 746738 701820 1626429 1516658 477041 471539 691068 699749 871260 842462 905043 918214 959940 964593 928836 1040741 2173279 2259282 1430732 1159335 752385 740668 906334 898280 944924 955678 996755 1007518 1106824 1103363 4938311 5183125 40.05 71.2 1
14:21:48 2024-01-24 673603 667272 214945 212531 340900 347456 355949 352028 228649 227072 275691 282108 316878 322334 4235536 4550456 6499526 6327667 1148614 1194083 313167 276609 287900 290215 321501 312840 313791 315802 222784 224482 756638 699712 1581909 1503138 474848 472799 688055 694863 871333 846569 906904 912512 957424 974387 929431 1032430 2160918 2273486 1344659 1169318 757241 737059 903727 902269 947398 957524 988650 1005969 1114461 1110834 4990025 5192497 40.05 71.2 1
14:21:49 2024-01-24 681822 672594 214949 211856 340855 347492 353215 352028 229008 226335 274427 281995 316843 320367 4245926 4589459 6471726 6346920 1159810 1194841 312006 276221 289027 290621 320789 315328 315227 315802 224133 223253 741637 697814 1573571 1521578 473400 473687 693973 695283 868880 848601 904744 909481 956620 973642 936430 1032105 2163994 2294533 1338790 1155019 760155 744496 898711 897299 954861 963912 983163 998152 1106824 1115667 5027395 5186824 40.05 71.2 1
14:21:50 2024-01-24 682770 671120 214910 213039 338811 348541 354348 351461 229289 226335 275691 281482 317392 320097 4247823 4550456 6527711 6338986 1147848 1193108 313329 276149 288162 288838 321513 313204 315557 315580 223625 225126 751991 703330 1564589 1516658 476103 472552 695500 698995 864686 843095 911008 915756 953568 968703 935637 1041484 2174826 2280463 1347911 1155019 752923 746081 906978 894683 946268 965957 992435 1000218 1098083 1108093 4967577 5177169 40.05 71.2 1
14:21:51 2024-01-24 674349 671043 214871 211605 342451 346375 354029 351992 229450 225984 275269 282376 316143 320397 4235498 4473005 6550910 6338934 1133540 1192384 312620 275869 291157 288798 321680 314009 313648 317516 222784 223408 735665 701820 1607813 1516009 477462 472241 688055 700024 871333 841768 903379 917058 957461 964593 929666 1038479 2170191 2256079 1341619 1159966 752079 736018 906989 899595 943582 955642 996517 1004501 1107979 1105743 4945372 5183125 40.05 71.2 1
14:21:52 2024-01-24 671662 671253 214945 212881 340860 346933 355414 352028 228295 226404 275655 281876 316878 323058 4248956 4563506 6518574 6329553 1150228 1189799 312842 276363 288044 289404 321692 315229 314634 315838 222962 224673 762987 699813 1567881 1509282 473400 472611 687568 694372 871296 848000 905043 913159 960210 975076 928799 1032393 2160918 2271269 1338316 1169318 758958 740144 901438 903261 950090 957524 985300 1001611 1116044 1112666 5004150 5196203 40.05 71.2 1
14:21:53 2024-01-24 682827 667227 216253 212885 339836 348577 353781 352028 228330 227618 275655 281684 317392 320982 4253795 4644002 6499262 6343995 1166659 1189467 312184 277316 288241 289809 322849 311596 315557 315838 223882 225480 728776 693840 1579291 1518565 473400 468850 692006 693802 867143 850375 908310 907169 956620 973642 936664 1035412 2168649 2295890 1336396 1153376 760267 742512 898451 894424 954861 966641 988925 998189 1104810 1112515 5033467 5186547 40.05 71.2 1
14:21:54 2024-01-24 682555 672068 214906 213215 338811 349067 355094 351956 229450 226369 275691 281951 317357 320038 4256842 4560549 6546216 6312248 1146462 1189356 314743 276328 288649 289000 322884 312401 315816 315802 222998 223477 757405 703713 1569756 1516658 476103 468850 692006 698959 865913 843095 911406 916407 953839 964701 934246 1041692 2174826 2283700 1322786 1156665 755078 745553 906417 897227 944643 962515 994341 1001573 1102869 1108093 4954979 5186824 40.05 71.2 1
14:21:55 2024-01-24 676483 673531 215583 211926 341924 346933 354312 350894 229043 227072 275864 282094 316853 322040 4247558 4499725 6518149 6338995 1139046 1191489 315008 275482 288342 290621 320967 314199 313935 315586 222962 223512 726385 703713 1560557 1503138 475282 474357 689519 700024 873880 843692 900741 916889 962325 972975 931350 1035524 2170191 2259282 1332558 1164331 753794 735982 907635 903592 945034 955642 993885 1004538 1109622 1105075 4964210 5176381 40.05 71.2 1
14:21:56 2024-01-24 672652 667263 214945 212881 340381 346447 358029 354020 228563 227532 275900 282059 316515 322608 4241973 4537267 6500236 6321002 1152196 1189799 311060 277407 288486 288965 321942 313460 314449 316486 222195 223477 734172 695327 1567779 1512358 473400 471575 687568 694789 873880 848601 901716 911865 963322 975766 930191 1032393 2160918 2269660 1320903 1165990 758958 738503 901837 903902 950090 957524 984562 1001536 1115516 1112479 5030143 5186824 40.05 71.2 1
14:21:57 2024-01-24 682560 667232 214910 212890 339323 350090 355935 351776 228563 227672 275584 281975 317251 320184 4235385 4633526 6490025 6307483 1168827 1192091 312812 276363 287837 290321 322431 311631 315557 315802 223625 223288 738651 695327 1563213 1519420 473400 471539 692006 693310 867180 851014 907664 907799 956620 973642 936664 1033938 2166835 2296162 1336396 1153376 758996 745024 894595 894461 954183 965275 987908 998152 1104810 1112515 5032366 5179429 40.05 71.2 1
14:21:58 2024-01-24 678856 673271 216828 212936 338552 350836 357486 351245 229415 226265 276007 281306 318637 319206 4248956 4553208 6556197 6298493 1144896 1193182 313574 276363 288595 289000 323866 314706 314892 315586 222927 224169 758968 703212 1567424 1515582 475764 468742 691024 697968 867143 843729 908086 916236 956620 970195 934699 1043483 2170191 2280463 1322786 1159335 752351 741461 907063 897227 947398 961121 996046 1001573 1105255 1108093 4945372 5179429 40.05 71.2 1
14:21:59 2024-01-24 678695 672579 216819 212940 340757 348852 357016 351281 229380 227285 275548 283084 316702 322454 4248956 4502224 6499187 6339463 1135158 1188586 314087 275253 288631 289000 320932 313496 313458 315838 222927 223098 725833 703713 1589916 1501681 475282 473687 689031 698500 873261 842462 903718 917058 963043 971602 930191 1035486 2170191 2261804 1338316 1162675 753003 738503 907635 903902 943582 955642 992435 1004538 1109622 1108093 4957122 5189576 40.05 71.2 1
14:22:00 2024-01-24 673793 672583 215509 212897 340793 348852 356057 351812 228668 227637 275971 281799 316435 319912 4247471 4539739 6490910 6331005 1149489 1189799 311899 277212 288184 289607 320646 313275 314449 315838 222414 224169 756233 699213 1573768 1509143 473400 472981 687082 693844 870063 847398 905155 912512 961607 974387 926170 1032430 2163720 2271269 1338316 1168485 759071 740181 902718 901305 950090 957524 988925 1003036 1115252 1111656 5010613 5193109 40.05 71.2 1
14:22:01 2024-01-24 682859 671625 216149 212226 340446 348118 355756 351848 228969 226879 274812 282341 317392 320038 4235805 4587488 6467417 6321627 1158870 1189799 312112 276328 288193 289880 320967 312544 315335 315802 223661 223288 730247 696320 1558824 1520227 472994 472945 692006 694789 867180 848601 909034 906527 956620 973678 938066 1029423 2167108 2296162 1342702 1155019 760155 745024 898637 897971 955067 962515 983835 998152 1108015 1117248 5065970 5183362 40.05 71.2 1
14:22:02 2024-01-24 679375 672337 216518 213082 340437 349347 355538 354020 228969 225984 276712 280773 316400 321275 4235612 4590298 6537537 6326490 1149027 1193293 312148 275904 290336 288742 322657 312544 314449 315838 222962 222410 730048 697316 1566459 1525904 476365 468886 693481 695921 867143 846798 906718 913159 954100 970231 938066 1040741 2174826 2280463 1335969 1147340 752923 744042 902479 898613 947398 966641 991693 998152 1105429 1109517 5001008 5175115 40.05 71.2 1
14:22:03 2024-01-24 674829 672583 216518 213818 340636 345405 354348 351668 229078 225984 276114 281166 315481 321930 4236554 4512547 6546862 6321979 1131495 1189799 311680 275517 290860 288527 320386 313496 313017 315056 222883 223098 739025 701317 1574764 1512358 477077 471575 688055 699032 871370 841233 905155 916330 959531 964629 928873 1038479 2170191 2256079 1334086 1159372 750776 740364 906607 901814 943582 955678 995926 1006694 1110159 1106718 4938257 5178816 40.05 71.2 1
14:22:04 2024-01-24 676210 667227 215578 212592 340900 349842 356980 350858 228969 227274 274847 282341 317251 320172 4231432 4511876 6490129 6321627 1137144 1192062 314565 276363 288559 289880 320932 313275 314626 315838 222770 223132 737158 702710 1571576 1504894 474749 473687 690045 698463 872642 845524 903718 913159 960210 974387 928873 1035486 2170191 2268502 1340235 1165990 754756 736127 906607 902344 944924 959412 993724 1006656 1111549 1109627 4975816 5177445 40.05 71.2 1
14:22:05 2024-01-24 674775 667232 214949 212940 342934 345854 353215 354252 228330 226827 275900 282310 315446 320468 4235498 4568973 6481585 6332896 1157253 1192335 312148 276363 288604 289000 320446 314230 313971 315034 223661 223132 726069 696320 1577950 1519420 475087 474021 692006 695629 868833 848601 904100 909172 956035 973678 935637 1030596 2167108 2277722 1319020 1155842 759071 741791 900161 902069 954386 962924 985239 1000889 1114351 1115521 5051177 5179429 40.05 71.2 1
14:22:06 2024-01-24 684232 671593 214841 213215 340334 346969 355003 351848 232669 225669 275691 281447 316143 321312 4236852 4556000 6518886 6317118 1147391 1189467 314087 276098 288595 288965 322657 313019 314532 315358 223689 223288 750453 702710 1573520 1516658 475692 472713 692652 699032 864686 843729 911694 915756 952489 964665 933941 1038733 2176368 2285320 1322786 1153376 754249 744472 906839 895689 946231 966604 995148 1001603 1102290 1109627 4980502 5168067 40.05 71.2 1
14:22:08 2024-01-24 675250 672542 214876 213074 341789 346411 354348 352028 229752 225635 275691 282376 315922 320433 4236554 4479028 6528212 6321627 1133948 1186023 313098 275482 291024 288728 320932 315750 313494 315838 222614 223098 735665 703330 1558718 1507802 475692 472981 688055 699032 871370 841233 902432 917058 960247 964701 931585 1035524 2170191 2257680 1334086 1163280 754075 740508 907598 902344 944959 961561 996001 1006731 1109971 1103326 4935656 5161116 40.05 71.2 1
14:22:09 2024-01-24 676478 671048 216828 211887 341380 346898 357449 351353 228260 226879 275233 281876 316365 321996 4223296 4524504 6499526 6321265 1140809 1187707 314051 276098 288450 290361 320896 313204 313935 315838 222927 223063 748253 702323 1560538 1503138 474074 473855 690008 696636 871333 843656 899386 913159 960986 974387 927447 1035412 2167074 2273748 1342702 1164942 755078 740112 904977 902125 946231 959485 988775 1004427 1109352 1109663 4980744 5170603 40.05 71.2 1
14:22:10 2024-01-24 673905 667011 214876 212516 341344 346883 355379 354020 228295 226369 275691 281764 316365 321108 4233533 4550380 6509437 6321627 1150554 1193182 309976 277141 288450 288720 321692 312983 313422 316009 222378 223443 730798 694335 1611577 1516658 474749 471539 688055 694789 873880 851014 901038 907848 963006 977147 931548 1032393 2166649 2274181 1338316 1167653 760155 740545 902479 904917 951670 957524 987443 1004501 1113019 1111878 4990506 5192497 40.05 71.2 2
14:22:11 2024-01-24 682827 671483 216033 212521 339791 347528 353745 352028 228809 227425 275233 281680 318925 319352 4235498 4629678 6499489 6321627 1164402 1193182 312148 277141 287468 290285 322359 313813 315557 315802 223625 223443 730247 695823 1590580 1521306 473400 471575 693973 693802 867143 852224 910331 908444 956620 973642 941534 1036386 2171571 2298339 1313370 1155550 761240 747067 899238 899141 955877 965957 988183 1000851 1106824 1114245 5033234 5178017 40.05 71.2 2
14:22:12 2024-01-24 684232 671083 214876 213224 340828 347492 355003 351389 229450 226335 276114 282052 316365 320001 4235461 4553208 6523489 6312248 1144575 1189799 314051 276292 288788 288693 321906 312253 314604 315802 222962 223477 737077 703713 1583541 1516658 476103 468850 692006 698463 865913 843058 908993 917058 957572 970615 935654 1041371 2173254 2284401 1349830 1153902 754538 746081 906607 894683 946268 968437 994618 1001038 1097233 1109902 4986723 5168067 40.05 71.2 2
14:22:13 2024-01-24 673603 671083 219314 212531 341933 345854 354312 351992 229611 225635 275269 282341 315922 320397 4235498 4469824 6509561 6321350 1133911 1189799 313062 275218 290395 288965 320896 313496 312982 315658 222891 223408 730063 703330 1578329 1503138 477462 472981 688055 698959 871333 842965 906904 916873 963322 972137 932327 1038019 2170105 2259669 1320903 1162675 752923 737921 907896 905029 943545 960237 993574 1004464 1111549 1106525 4954791 5170603 40.05 71.2 2
14:22:14 2024-01-24 672652 672242 214945 213065 340589 346898 355379 352028 228260 226369 275269 281447 316365 321996 4239578 4555245 6500236 6321627 1151552 1185987 310913 277212 288008 288650 321870 314706 313935 316289 221848 223443 743707 695823 1578346 1512358 474074 472241 687082 694789 875814 848983 904670 912732 964118 977802 932716 1033466 2163929 2268502 1332558 1169318 758940 743182 902718 901231 950090 957524 986496 1001573 1114425 1113061 5001886 5186824 40.05 71.2 2
14:22:15 2024-01-24 682827 667227 216214 212547 339836 348541 355505 352028 228649 227618 275233 280810 317100 320491 4239578 4620326 6490054 6321627 1166621 1188586 312148 277177 287567 289607 322622 311596 315323 315802 223432 223408 727304 694335 1576651 1520498 473400 471539 694923 694604 869631 852719 910219 909090 957903 978421 939600 1035019 2167074 2295890 1342154 1153902 760155 743565 898488 896968 955503 965957 987480 998152 1106824 1114878 5029627 5182848 40.05 71.2 2
14:22:16 2024-01-24 682560 671083 214910 212977 338846 348505 354312 351389 229289 226335 276078 281333 317392 319389 4239578 4553640 6546822 6302869 1142943 1192335 313538 276328 288626 288965 323603 311560 314892 315428 222543 224169 761897 702323 1566956 1515582 477186 470543 691367 699749 867106 845366 911355 917021 956436 972137 934234 1046263 2170191 2283700 1320903 1159966 755557 744496 907635 898502 944607 961121 996755 1002999 1106824 1104924 4938311 5170603 40.05 71.2 2
14:22:17 2024-01-24 676483 670821 214910 212556 341888 346411 354348 351389 229190 226404 275233 282306 316878 322334 4235461 4517454 6490910 6321627 1144972 1189799 314051 276292 288351 289880 320932 313239 313935 315838 222927 223477 738651 702209 1561044 1505967 474712 473504 690988 698753 874605 847172 906002 913012 960173 974387 926134 1035449 2170191 2274493 1329920 1169318 759612 740668 903358 903261 949144 957524 988887 1005932 1114461 1112173 4994744 5186824 40.05 71.2 2
14:22:18 2024-01-24 683257 667232 216029 211918 339836 347492 355505 352028 228969 227037 275004 282108 317357 321042 4242898 4611969 6462934 6321627 1160528 1193182 312077 276363 288198 289844 320967 312508 315780 315802 223625 225480 736598 698324 1555221 1523139 474074 468706 694546 694715 867032 853437 908273 908444 956620 973606 939488 1034637 2167108 2293923 1315253 1152556 758921 746081 903260 897227 954861 965957 988183 1000105 1106824 1112442 5013555 5173476 40.05 71.2 2
14:22:19 2024-01-24 680856 671083 214910 212679 338775 348541 354312 351672 228969 226177 275655 281482 317392 319804 4239578 4543936 6532048 6302592 1144575 1187743 313538 276328 288559 288965 322359 311560 315600 315406 222677 225639 766161 703330 1565711 1518169 477047 468598 691969 699749 866528 843095 911694 918272 957572 970122 934308 1041692 2176352 2280463 1322786 1159298 758101 743638 908931 896331 947398 965275 998250 1005969 1106824 1109229 4945372 5186824 40.05 71.2 2
14:22:20 2024-01-24 678856 674287 217224 213823 343033 350405 359179 353232 230604 228521 277885 284947 320285 322454 4256842 4540072 6537519 6368520 1169998 1208238 315183 280788 293850 297946 329559 323033 322348 327346 227584 229729 744623 707746 1619761 1536793 482673 480979 701225 709231 895713 869977 927652 936242 984772 1001697 955720 1060327 2224244 2335626 1459076 1193967 783250 762294 931696 935315 983865 992584 1020568 1038446 1157993 1155502 5162009 5299406 40.05 71.2 2
14:22:21 2024-01-24 703988 692765 223279 219530 356279 366521 375999 375189 236788 233535 292150 294840 330611 335428 4352122 4673750 6785159 6532086 1206003 1261156 329119 292644 312823 312025 349558 341473 338248 342771 236007 236327 764635 734459 1659337 1572135 499795 495202 724213 737050 927096 894701 955748 971233 1015491 1018386 977648 1088186 2300005 2416021 1442470 1217602 804749 783748 959356 962782 1011755 1020697 1044891 1060208 1180583 1182278 5244947 5394916 40.05 71.2 2
14:22:22 2024-01-24 723798 712438 223499 222047 366285 375283 393027 386740 239651 238783 300520 303730 339285 341857 4408395 4688224 6835950 6659979 1255024 1298575 331798 295324 318660 318914 358486 351690 348226 351677 237372 239210 771499 733418 1636582 1597209 501218 501277 732860 732867 927644 910517 963738 964725 1004460 1027517 983962 1091364 2340421 2452901 1409418 1203292 799951 793240 966883 957517 1005409 1021419 1052628 1058713 1167971 1170482 5180847 5411914 40.05 71.2 2
14:22:23 2024-01-24 718614 719517 225079 219908 368561 375291 396547 394472 240352 240100 302323 307426 339557 346627 4442739 4818595 6914442 6687709 1263438 1315313 333274 292562 321142 320508 360907 349204 349679 353848 237344 238937 768118 740269 1697844 1590627 504079 501041 722093 732867 925122 891860 948852 963354 1001841 1012230 963415 1072475 2326169 2441948 1468940 1210174 799951 778337 954192 956394 1001067 1012221 1026189 1043423 1162143 1167102 5242829 5396160 40.05 71.2 2
14:22:24 2024-01-24 731677 721052 221466 216483 363220 374231 396538 390912 239250 238045 302657 303977 339557 344493 4442739 4688186 6865806 6697420 1277405 1317832 325941 294237 318544 318772 358414 349978 348590 349702 234679 235703 773193 726611 1646453 1604557 499440 492589 716810 721029 906630 887369 941636 943494 975656 991670 955513 1060316 2326364 2443681 1488329 1192268 783808 774383 947624 936870 980530 997416 1021296 1028819 1132875 1138948 5162009 5402535 40.05 71.1 2
14:22:25 2024-01-24 725795 724736 218300 218035 363112 368333 394419 390603 238424 236307 299878 303942 338536 342375 4455918 4783586 6838273 6678018 1270044 1324639 324875 286043 315419 315188 357838 348453 347487 345441 231407 233102 761693 734992 1633242 1586117 493347 485976 703822 712801 894618 869926 923036 931599 964445 972288 930616 1041484 2309278 2397031 1446382 1188022 772830 760064 937005 928850 964127 973669 1003884 1013763 1125264 1121595 5178027 5380764 40.05 71.1 2
14:22:26 2024-01-24 732811 724227 219278 211847 358755 367078 391364 387939 236258 233570 296214 305169 336217 338764 4455579 4836866 6892682 6659261 1264323 1321689 320539 283876 312849 314092 356547 347933 342338 344368 228654 232026 771991 733418 1613271 1574370 489158 485746 697223 706075 889488 860261 904026 919693 953839 965284 917118 1019775 2293993 2406801 1345992 1192268 771734 755149 922476 922342 957950 966641 987480 1001573 1116044 1115667 5231679 5408054 40.05 71.1 2
14:22:27 2024-01-24 733858 725199 214397 211011 355459 365115 390797 387722 236085 233904 297056 302536 335852 339464 4471386 4812837 6932329 6698030 1275232 1325450 319535 282567 311096 313258 354872 347724 342821 344403 228671 232026 762923 724405 1633793 1586117 486245 485529 694195 699251 885583 861418 899757 906510 947426 960862 911814 1007510 2295625 2421802 1359225 1175316 772280 755824 915853 915446 959310 964620 976739 991686 1108015 1115667 5276910 5430671 40.05 71.1 2
14:22:28 2024-01-24 733826 730935 214790 210904 358578 364896 394700 390097 235355 234470 297266 304027 336866 343674 4511561 4797265 6915994 6762427 1302053 1337280 320764 283546 311604 314678 359206 348710 345284 344921 230294 232679 766668 726611 1645716 1604261 489158 483473 697223 701055 880141 858309 902060 908832 939563 954831 913109 1012348 2309278 2418370 1401389 1169946 765157 756735 921131 911791 950090 964426 983163 991686 1097269 1106525 5220200 5479735 40.05 71.1 2
14:22:29 2024-01-24 737078 737559 215914 211044 360237 367708 396682 394718 235883 234152 299056 303942 340587 342483 4549983 4933645 6999826 6762164 1298524 1344715 322979 284769 315262 315153 360907 349240 345772 348332 231012 234451 769568 741228 1637382 1586117 486971 486217 695744 704048 885583 857213 897130 908905 943334 954831 904296 1006718 2310903 2425241 1359425 1196521 773943 755687 921131 919693 954861 961121 978168 996420 1114461 1110834 5402657 5527817 40.05 71.1 2
14:22:30 2024-01-24 753766 742732 216675 211777 360875 369704 396934 393017 237758 234291 301603 306498 341634 342447 4592691 4877613 7013379 6846835 1330350 1355757 322489 287755 319104 317132 365770 351465 347297 347599 233290 234217 771499 744528 1657011 1604557 489158 483473 698743 704005 881786 857821 904856 913159 938232 951357 907155 1012625 2327823 2441948 1401389 1192268 770554 756771 927073 922342 952828 966641 988925 1000181 1113474 1109114 5337563 5556115 40.05 71.0 2
14:22:31 2024-01-24 750981 745136 216249 213818 366057 373411 402441 397025 238424 236142 300909 310233 344514 347683 4633484 5004701 7162436 6893729 1322695 1370805 323651 293664 320307 321030 365353 357878 348830 351821 234679 235538 785155 740172 1657646 1622997 490549 485529 701225 704549 884327 868659 910331 907169 939563 955651 913145 1009703 2337095 2462121 1442470 1182114 774483 764495 927732 923568 960958 977657 988057 993027 1111549 1114695 5368413 5588014 40.05 71.0 2
14:22:32 2024-01-24 757232 753159 218280 214876 367129 375823 408050 403600 242493 238045 304631 311968 347960 354307 4677040 5075538 7190314 6952210 1312455 1380064 329902 291731 320185 321973 367628 357090 353861 355370 236674 237200 791317 743348 1662071 1622997 491945 490894 702294 706111 894918 870542 907738 910499 946084 961130 913145 1006002 2355640 2489780 1359425 1198244 785620 771038 929052 928918 968456 978521 986647 997364 1119180 1124809 5482034 5646382 40.05 71.0 2
14:22:33 2024-01-24 762990 759747 219947 215035 372176 377545 410414 402833 239651 239595 306568 312633 348307 353557 4715249 5128101 7274908 6996932 1336263 1392600 329404 292740 322468 324859 372013 360407 354862 355370 237644 239856 797001 750607 1664403 1632327 491945 489704 710445 708226 893534 876261 910031 910536 944707 965284 917770 1010423 2369874 2498634 1426593 1198228 785620 773555 934358 930240 968530 981363 991785 998152 1119069 1121595 5464697 5683897 40.05 71.0 2
14:22:35 2024-01-24 776306 761680 222324 216478 372047 378826 412380 410722 240755 241215 310378 315032 352540 360019 4764786 5152317 7311545 7042090 1356373 1404845 332949 294118 324577 327389 371212 363139 358103 359459 239121 242127 805828 753830 1692916 1650656 497635 490432 711960 715699 897384 875640 916325 920942 948279 964748 921039 1016686 2387738 2503967 1494434 1203487 783808 777175 940916 931562 968902 986266 998250 1001536 1117170 1126578 5470383 5722620 40.05 71.0 2
14:22:36 2024-01-24 773464 768400 223279 218232 376645 384433 413906 411133 242644 242275 310207 319415 355231 358454 4798979 5170755 7311545 7118818 1389980 1415089 333924 296861 330150 327919 377688 367295 360522 360835 240645 242128 805835 766531 1690313 1641437 496929 491126 710445 719937 902204 876959 915321 924965 950117 962970 917007 1027117 2396135 2491921 1470935 1221394 788291 774251 948752 944128 969630 980670 995337 1013427 1132875 1130674 5576444 5761224 40.05 71.0 2
14:22:37 2024-01-24 786129 774715 223938 220290 378090 387150 418635 412434 244963 240719 313338 320419 358992 358127 4828888 5170650 7327189 7127399 1368687 1426360 335964 297771 330321 329907 378934 368273 362658 362841 242558 244443 804325 771721 1707768 1653054 498650 495385 712466 718400 911801 885135 914182 922232 957977 971602 919570 1018350 2396914 2523078 1494434 1221295 797670 778373 943591 944483 979609 988315 993909 1006007 1134484 1141093 5625932 5806908 40.05 71.0 2
14:22:38 2024-01-24 781868 779742 224877 221355 382319 387551 423235 418653 245753 243765 315287 321289 359951 367004 4886710 5261788 7442100 7233537 1396377 1429517 337794 301116 329323 333893 381694 372294 365721 367859 246076 245056 820317 773151 1725025 1667458 501218 496791 719628 724410 904022 881685 924867 931599 948308 966650 922439 1028549 2420547 2537303 1500539 1226541 794264 783464 954871 948655 972702 982453 1004636 1015319 1139619 1134754 5593906 5844153 40.05 71.0 2
14:22:39 2024-01-24 797754 784457 225583 223332 382963 393575 423601 418162 251184 243765 318483 322326 362981 364531 4907838 5256053 7448464 7240742 1368004 1445869 342469 300873 332797 334547 384323 373761 365224 369668 246460 246607 825244 768843 1701657 1669096 501106 500685 719665 723594 915226 892166 920799 926169 957461 975766 924982 1019775 2428093 2572760 1496469 1225431 805898 788718 950099 947237 981314 991661 1004636 1010390 1133873 1139827 5620900 5880850 40.05 71.0 2
14:22:40 2024-01-24 792942 788910 227557 222934 387379 393575 427049 423921 251819 245993 320172 326302 364653 368156 4957924 5276460 7499255 7306006 1401797 1453123 344878 301896 335807 334583 386061 373871 367606 369884 247589 249146 818867 780450 1763140 1669096 504079 500034 719665 730787 919197 887999 920993 934248 962361 973011 922402 1026198 2435354 2559905 1500539 1243248 808003 784020 955550 959222 986969 991697 1002565 1016803 1149657 1148906 5718971 5923516 40.05 71.0 2
14:22:41 2024-01-24 797147 795556 229014 223654 387997 394338 430235 427743 247397 247586 320014 326302 368473 372774 4982485 5380039 7569072 7348260 1421874 1461320 343462 302888 338023 337077 387840 376213 369862 373593 248563 250341 835251 786012 1755259 1675937 504187 501350 721619 728715 919849 892166 924867 931599 963080 975766 919679 1026161 2439092 2559905 1452251 1240594 809202 788718 955923 956431 991220 998851 1003997 1013837 1142979 1152235 5769411 5951632 40.05 71.0 2
14:22:42 2024-01-24 797987 797518 229245 225041 391958 395557 429559 428954 248739 248178 321544 330018 369925 372931 5020719 5349397 7571191 7372044 1412522 1466359 345781 305670 338831 337763 389684 377793 369862 371402 247949 251261 829016 789248 1730752 1673843 503362 501705 720562 728715 922462 894701 924867 931599 967184 973678 922365 1024663 2448365 2572760 1458119 1240594 813245 794358 956601 953651 986969 1003105 1010489 1013837 1143704 1147247 5718971 5984850 40.05 71.0 2
14:22:43 2024-01-24 811868 800273 231750 226124 391191 401287 435641 433843 249397 249574 324343 329093 371028 375561 5056965 5429083 7650382 7409559 1399102 1474752 348443 306784 339071 341629 391246 378434 369862 376738 250224 251792 835821 783206 1730849 1696756 503362 503126 728885 728715 917172 901572 932982 931562 957388 982065 931585 1030596 2464638 2587484 1533428 1235974 807048 798980 968539 956394 984137 1001688 1016863 1021570 1146257 1144712 5821060 6033885 40.05 71.0 2
14:22:44 2024-01-24 820918 807136 231942 227425 393351 402278 438850 432614 251068 249892 324487 330232 372388 378422 5083663 5523005 7740513 7495003 1452972 1484799 344979 306712 340286 340837 392056 381491 375104 374195 249451 252267 835251 792638 1729746 1701581 509041 503839 726784 735702 927755 894775 927652 939412 967870 975766 927695 1030596 2466909 2591199 1462032 1249919 814101 795496 962084 963317 995917 1003105 1004562 1019008 1153497 1160045 5857963 6042791 40.05 71.0 2
14:22:45 2024-01-24 811758 809532 233190 228276 396304 404608 437760 432971 251242 251409 324523 332931 374043 376715 5111799 5458872 7640768 7457711 1411857 1490228 350818 307040 339736 342906 391435 383275 373052 378185 251072 251881 843516 787138 1746120 1705976 505296 504553 731997 730787 922462 903921 933019 931599 959494 982065 930851 1028357 2476182 2600419 1447703 1240594 809356 802460 973099 962470 988934 1003032 1017727 1025580 1143593 1151220 5868433 6068510 40.05 71.0 2
14:22:46 2024-01-24 827294 814105 233532 228626 394428 404474 439162 432985 252082 251409 327233 330902 376918 378285 5139935 5572905 7812769 7589074 1462126 1493982 347657 307040 342388 342906 395364 383837 376196 377617 251072 253856 841135 799477 1750618 1705976 509041 504553 728368 738041 927690 894406 928314 939448 967870 973606 925062 1029127 2479961 2605899 1438108 1256171 816427 797760 966463 966060 998297 1005947 1006067 1019016 1150146 1158599 5871480 6105269 40.05 71.0 2
14:22:48 2024-01-24 824713 816414 234553 228626 396313 405401 439162 438070 251837 252756 328537 331967 377981 378321 5163207 5548225 7790662 7561025 1440277 1498305 348426 308041 341317 341375 393195 385927 376533 377652 252671 253891 838622 791097 1765222 1729319 509041 503126 733894 737935 919849 897245 935528 941585 958253 972829 929676 1034280 2491856 2594790 1449622 1261939 813521 795311 972406 970195 992630 997343 1006821 1025580 1161319 1154684 5924947 6124697 40.05 71.0 2
14:22:49 2024-01-24 821126 819347 233089 229373 399284 403265 441895 438563 252821 250800 329504 333968 377981 382675 5187522 5530241 7753254 7555628 1444694 1502569 351384 310195 342388 342881 395279 386475 375932 381042 252707 253678 840109 792638 1776089 1723520 506962 507151 735090 733910 926401 906872 934300 932930 962065 982065 929495 1023094 2489354 2618859 1494873 1246365 811673 804742 971330 961267 986969 1003105 1016102 1022334 1146257 1145591 5946564 6156624 40.05 71.0 2
14:22:50 2024-01-24 834808 823830 233286 230646 396943 405401 444394 439407 253987 250800 329341 332966 376621 383019 5220341 5622302 7872952 7615891 1452984 1509694 350926 309409 342496 343191 400336 388564 378094 380840 253955 254923 852905 806098 1772103 1718138 506962 504516 730921 734432 931021 905848 928846 934174 965813 979259 926377 1024626 2498277 2637299 1484899 1254838 818762 802460 968539 964688 991220 1008614 1015379 1021198 1143704 1151420 5955100 6180969 40.05 71.0 2
14:22:51 2024-01-24 836591 826747 233483 231558 401066 410330 441534 439312 254447 251359 328843 335045 378945 380643 5243101 5675176 7934636 7665561 1476054 1517959 354693 309807 344884 344359 400866 386328 376354 382623 254423 255456 854376 810344 1749187 1715890 506805 504553 727852 732867 931686 903350 926330 934248 965813 973642 920712 1024300 2500055 2637299 1459839 1259244 819932 802315 968539 963612 989776 1008614 1013898 1019742 1143704 1152235 5990018 6199727 40.05 71.0 2
14:22:52 2024-01-24 841641 828092 234204 232086 401634 410658 445506 438871 255016 251955 329377 336798 380611 382946 5271237 5695644 7961446 7687829 1470785 1519179 352205 310349 344506 343502 402074 388877 377450 382660 254136 255491 855847 812783 1745429 1715196 504544 503839 728368 732320 931686 904935 924943 931599 963322 973642 919605 1021231 2501834 2644642 1531351 1259244 818762 804742 971330 962100 989073 1006408 1012456 1019046 1140427 1148906 6011549 6227367 40.05 71.0 2
14:22:53 2024-01-24 844350 829964 234557 231923 401350 411567 446840 439252 255195 252341 329412 335081 381251 385340 5312907 5716898 7987054 7712994 1471779 1518953 351959 310637 345273 344877 399738 387303 377630 382119 254675 255491 857318 810923 1806951 1720073 504544 502870 728885 731522 931021 904935 923693 931327 963006 973606 921021 1021231 2503999 2646519 1514784 1259244 818177 804742 971330 961950 986969 1000710 1013099 1019742 1140427 1145591 6024787 6255999 40.05 71.0 2
14:22:54 2024-01-24 844076 834492 234561 232249 401062 410367 450455 444007 254949 252237 333115 334940 381074 387531 5318431 5728414 7987054 7737814 1466588 1521716 351952 310855 346605 343396 400054 387448 378803 382156 252707 257104 863428 805729 1791828 1734816 506086 505268 733375 732512 925122 904935 927538 928191 956620 977838 925062 1016798 2501834 2633560 1463056 1253487 813521 803451 972711 963317 985346 1001688 1013177 1021198 1146956 1143093 6046424 6285521 40.05 71.0 2
14:22:55 2024-01-24 839844 837123 234453 233226 404482 409860 449670 441516 256016 251534 331413 339145 381489 387072 5346267 5773657 7917434 7739847 1468666 1529299 352240 311551 346079 345574 400336 387411 378839 381659 255215 255526 855832 802071 1769853 1741037 504544 503126 731897 732346 922190 906491 931617 926184 953163 974897 922365 1021231 2509347 2637785 1473769 1259244 814101 804171 974095 968170 983358 991733 1009769 1023505 1155140 1148517 6116311 6291847 40.05 71.0 2
14:22:56 2024-01-24 837004 837194 235716 232231 405060 410513 450873 441949 255622 253541 333300 338860 382930 387056 5360340 5740083 7964674 7756572 1455129 1530825 351952 312785 345029 346094 400335 390923 378876 381042 255577 256314 845872 802071 1793114 1755811 507598 501705 733894 737935 919849 898026 931654 934248 948308 966650 921541 1023094 2513939 2618859 1460268 1268570 815165 799805 976832 968294 987564 999632 1006868 1021814 1152776 1148870 6103009 6303084 40.05 71.0 2
14:22:57 2024-01-24 844045 840085 236054 232249 402258 410078 448828 447186 255622 253117 331180 339145 382358 387335 5383782 5771319 8024462 7812844 1481270 1530936 351952 311836 346079 346580 401506 387339 381019 382967 255577 255491 859343 810153 1791379 1752076 508412 501705 730958 737096 921154 896608 929593 934248 948308 963921 917548 1023538 2518293 2617060 1481594 1274006 815748 797760 974057 968405 986969 991625 1003184 1018978 1152106 1145554 6122746 6339486 40.05 71.0 2
14:22:59 2024-01-24 841356 839084 234963 232245 404387 410695 450486 446627 255622 252905 330947 338637 383540 385030 5402643 5814263 8146038 7861573 1507411 1538565 351384 310384 347414 344500 399738 389781 381019 383237 254675 257104 854376 813828 1791860 1742856 507238 503126 727852 736002 928934 894185 920690 931603 953729 966577 911740 1014720 2509347 2628079 1490883 1270068 818177 801323 962084 960869 989739 1000237 1003281 1006723 1140427 1143093 6107540 6325615 40.05 71.0 2
14:23:00 2024-01-24 851199 842727 234553 233146 402258 412734 449817 444558 256051 252131 333263 339145 383540 384721 5421297 5841108 8104203 7836320 1479154 1537472 351186 310891 346605 346556 401004 390299 378803 382696 255577 257181 857318 815578 1777202 1747237 504079 500814 728848 730713 926401 905723 918265 922379 953912 966467 913145 1007436 2513272 2659882 1466894 1259244 814101 800187 966480 957825 980530 996640 1001671 1010572 1134484 1137340 6145975 6349824 40.05 71.0 2
14:23:01 2024-01-24 849170 846041 234226 236604 403462 410695 451413 446870 256051 251569 332185 340578 383504 388781 5454919 5848144 8052518 7850359 1465542 1543516 351735 311587 345787 346473 402892 391367 380946 382083 255577 256496 860260 806676 1806040 1765050 506962 499619 728775 732346 918509 894443 925670 926241 946084 961130 917118 1010878 2522544 2646519 1490883 1268570 809356 797775 971330 964002 977749 993286 998287 1013800 1143704 1139754 6170437 6387301 40.05 71.0 2
14:23:02 2024-01-24 844769 845656 235655 232735 402541 409678 448089 448136 255836 252376 332221 339145 383540 387026 5468228 5884755 8159301 7936904 1501411 1546245 351771 311694 346605 344500 400969 390892 381019 381937 254855 257069 866458 819177 1781134 1752786 505333 501705 724727 731430 925122 893433 916325 926184 948345 955687 907715 1007547 2509347 2633560 1486894 1268570 814101 797849 959319 958100 985570 991697 997502 1001573 1137126 1139827 6178667 6396680 40.05 71.0 2
14:23:03 2024-01-24 860765 848196 234954 232456 402258 411613 450836 445573 255836 252376 334286 338907 385881 387642 5493153 5895731 8173861 7902726 1488803 1546731 351952 309914 346079 346069 401360 390574 378876 381391 254855 255491 867048 809187 1798340 1755811 502646 501314 728368 728715 917172 894480 919486 917053 946084 963921 909803 1002537 2511133 2642767 1481594 1253487 809356 797284 964137 954058 974943 993286 998287 1007240 1130431 1133951 6188415 6410862 40.05 71.0 2
14:23:04 2024-01-24 852742 851612 234239 232245 404707 410695 452264 444304 256871 254618 330804 341057 384547 389297 5508957 5870626 8136686 7914059 1485514 1548931 350890 309949 345310 344259 400336 387411 378876 381042 254675 255491 858789 811503 1830820 1761296 504079 495747 725754 731826 911947 889531 920993 924345 938232 954156 906477 1007510 2516848 2628079 1488004 1268570 806196 793240 965795 959222 972702 986877 993200 1007515 1138775 1135557 6208059 6439442 40.05 71.0 2
14:23:05 2024-01-24 851593 850526 234884 232142 402115 409860 450983 449089 254663 252307 331413 339145 383235 390057 5530893 5920866 8202150 7964924 1517251 1548658 350890 308076 345590 343191 399738 387067 378876 382696 252707 255456 868541 816258 1813803 1746571 501218 495891 721199 728198 918409 889531 909030 919693 944002 956181 898600 1000358 2503999 2628079 1510714 1264963 811784 794358 954192 952900 980567 991183 990372 1000181 1134899 1134414 6233228 6442804 40.05 71.0 2
14:23:06 2024-01-24 863851 852481 234230 231772 404486 411577 451734 444558 255230 251955 334286 339002 385881 387642 5529895 5942493 8182303 7934767 1469478 1548931 351952 309914 342424 344536 399702 390262 376533 378898 254855 255099 862651 813828 1785196 1761296 498378 494684 723729 723594 910655 894701 915672 911865 935306 957534 903284 992333 2507563 2637299 1490883 1257452 806846 798895 963061 949855 971284 987663 996001 1001364 1125190 1126403 6269009 6453229 40.05 71.0 2
14:23:07 2024-01-24 850394 857061 234756 231400 403498 410695 450234 441660 254838 252341 330143 340099 384690 386173 5552599 5940707 8196030 7972282 1500896 1553781 351397 309949 342424 343466 400969 387375 378234 378538 254136 255491 861732 820935 1794005 1757058 502288 494684 717627 728161 913242 885578 908458 917016 937567 945740 898255 1006607 2518293 2631910 1489816 1283371 810513 790846 956909 958542 974252 982092 983647 997367 1138811 1130747 6259980 6481088 40.05 71.0 2
14:23:08 2024-01-24 861669 853085 234915 230484 401022 412843 449560 446555 253667 252411 330911 337578 385303 387679 5574014 6012011 8263285 7974090 1492500 1549302 350890 308041 345273 342162 400373 389481 376533 378898 252707 255526 875080 815676 1787583 1759556 498378 494280 721675 723483 914088 890758 909570 911680 933996 949896 893592 991008 2511133 2648816 1494873 1260662 807048 793240 950136 947378 974011 984873 986038 988864 1121244 1124809 6273450 6462106 40.05 71.0 2
14:23:10 2024-01-24 865651 856033 234161 231076 401634 410042 450836 444231 254447 251569 331951 336091 384690 387407 5580735 5995071 8186960 7962641 1490702 1553781 347728 307790 342424 342436 398925 386758 378876 378574 252454 254817 855847 813650 1820486 1773852 500469 493525 723252 725656 906937 884313 907364 912512 927714 945595 898600 993172 2513272 2644642 1504609 1266765 800177 788681 955923 950002 962758 973597 983200 992338 1125264 1118320 6269419 6499846 40.05 71.0 2
14:23:11 2024-01-24 852410 853281 233509 230480 400424 405867 449180 446263 253455 250834 330179 337614 382393 387679 5595499 6012086 8333979 8028555 1520411 1557736 351433 309283 342280 342906 400902 387573 375753 380643 252490 254140 865555 823288 1781426 1747812 494753 494538 713499 721541 909062 882973 902771 908333 930149 937660 888175 987135 2494727 2624353 1529274 1263127 802459 784083 946277 950002 968530 979019 973775 985941 1122076 1125782 6233114 6499286 40.05 71.0 2
14:23:12 2024-01-24 869424 854783 238080 230874 401350 410330 448118 445560 253632 251409 330411 336833 383575 387367 5604871 6038872 8301288 8036830 1494973 1556665 348599 308520 342424 341410 396961 387110 377826 378754 252243 252936 856566 810923 1782329 1766304 495025 493984 715559 718984 906041 884226 899794 903939 927722 943037 889442 982405 2502220 2644642 1492878 1257452 801317 788718 946277 942218 966471 973705 978902 983774 1114461 1117248 6311126 6517983 40.05 71.0 2
14:23:13 2024-01-24 867226 857084 234226 230097 400208 408236 448792 441624 252891 255569 332318 335010 383540 387335 5627386 6037862 8230047 8019176 1490702 1552641 345605 306182 340837 342726 396817 387375 376533 376555 252457 253112 867048 810344 1807275 1774290 496892 489704 717627 719495 899864 877915 898109 904954 920997 937975 890605 982325 2504560 2635429 1529274 1264063 796532 784020 950136 944799 957950 972315 979637 988827 1116044 1109266 6311980 6523326 40.05 71.0 2
14:23:14 2024-01-24 856626 857312 237749 229408 401066 405506 448924 445633 252612 252792 331920 336928 382216 387605 5631617 6046650 8374639 8066070 1506042 1554885 348217 306784 340322 342424 400336 386475 372007 377955 251072 252372 875551 820935 1787671 1747812 491945 489704 708433 714194 904394 878753 895829 901628 922310 936650 878831 979534 2490762 2615146 1554966 1260662 798809 780692 940916 943457 963442 972011 967478 982372 1117998 1117248 6259743 6550591 40.05 71.0 2
14:23:15 2024-01-24 870840 857937 233460 229985 400354 408363 446670 441624 252681 250703 329412 335081 382038 385083 5647701 6073891 8262734 8031592 1477986 1552678 346647 306784 338236 342665 396925 387023 373043 375390 251888 251320 868541 811503 1808505 1761296 490549 486769 711446 711789 897384 879099 898274 896738 919193 937588 882940 971629 2490762 2622493 1490883 1245479 794264 781799 943591 937772 957950 974378 971695 977741 1109369 1109480 6337467 6555608 40.05 71.0 2
14:23:16 2024-01-24 865353 858525 233532 229377 396727 405185 449388 442485 251837 249964 331736 335737 380611 387642 5658491 6047432 8288778 8054626 1500135 1553781 344979 306244 339551 342906 396781 385344 374893 375319 250260 250470 860120 815578 1804163 1766304 492645 487105 710445 714663 893534 869889 898274 902493 913238 928871 880295 973789 2500055 2626215 1542244 1259725 795079 783388 946392 936870 952078 966531 973683 979952 1103037 1103290 6383465 6546739 40.05 71.0 2
14:23:17 2024-01-24 859682 860854 234025 227878 400217 405687 449707 443063 250508 251409 329504 335081 380878 386744 5665144 6081366 8380086 8084827 1523465 1557097 345569 305311 338200 340562 396817 384182 374099 375919 249487 251110 864062 820935 1796998 1751616 489158 486733 705391 712295 898660 870743 888288 897264 917241 928270 873153 977724 2497425 2622836 1533763 1267483 796218 774727 939006 940745 954183 955376 962588 977263 1107979 1105706 6339383 6579571 40.05 71.0 2
14:23:18 2024-01-24 867143 858530 233532 227534 396871 405529 445155 441949 249709 251055 330007 331967 381467 383832 5683901 6119678 8370486 8056691 1480095 1553781 346090 305777 339071 340837 395341 386201 371954 374195 250260 251792 863203 811503 1787548 1765050 486245 484573 709247 709074 894554 874871 891461 890642 913201 934142 875790 963513 2485454 2626215 1559206 1246799 791675 778925 933019 929892 955503 965275 963729 966581 1099639 1101731 6367316 6574954 40.05 71.0 2
14:23:20 2024-01-24 870928 861037 231790 227516 395719 405080 448435 441218 250857 249928 330007 331967 380913 387056 5693280 6073891 8323726 8094206 1505258 1553781 342911 305741 337525 338820 396853 383873 373043 375145 250010 251861 864062 820268 1779393 1767079 488974 484560 705221 710127 890255 865775 889109 897264 909169 921069 873673 970209 2492911 2600419 1483550 1257452 785485 772334 939705 931562 942875 955570 966728 972982 1097604 1092628 6421630 6584268 40.05 71.0 2
14:23:21 2024-01-24 862513 859773 232120 226505 396943 402025 447168 444254 249674 249928 328268 332966 378910 385886 5702659 6136313 8413007 8112963 1509841 1560139 346306 302709 339478 337585 395449 382877 373798 375145 247353 251933 864943 817332 1806868 1758472 489600 485346 699202 710201 893644 862096 882083 891927 910651 910619 863255 969443 2483236 2600419 1443559 1267893 788291 771474 931696 931562 946268 955903 954593 972289 1100454 1097384 6353341 6584254 40.05 71.0 2
14:23:22 2024-01-24 864123 859549 231196 225739 396975 405421 441895 439037 249674 249470 324631 332466 381999 380643 5702748 6153398 8395339 8102857 1497115 1557773 345609 301051 338555 337728 393670 384182 369609 372480 246316 250519 864943 809187 1787943 1762059 484797 484500 701225 704048 885619 866426 878600 882917 902764 919488 861996 957075 2476182 2618859 1433385 1249029 788291 773702 925099 926939 947361 957524 948806 960888 1094474 1098938 6302115 6593633 40.05 71.0 2
14:23:23 2024-01-24 867709 861032 229892 226124 394535 403229 441822 439097 249709 248316 327002 331007 377780 378357 5730318 6152974 8305538 8090860 1479224 1549302 340905 302711 336743 336604 392056 382716 368678 369884 247113 249531 862569 811503 1788618 1765050 483704 477755 700231 700521 880611 866426 881212 879481 898507 921069 864516 951520 2474100 2609639 1478914 1236149 783808 772136 926414 920961 943582 956172 951586 959171 1088384 1094247 6376289 6593633 40.05 71.0 2
14:23:24 2024-01-24 874030 861376 229919 225551 393945 403265 444213 439165 250729 248068 324487 332796 378769 381647 5725904 6120254 8346198 8112963 1499063 1553781 341385 301051 335952 334724 392390 381833 369862 371456 246352 249816 869489 807832 1816073 1771331 484760 477347 699202 701055 880075 857821 878317 881630 897560 910511 862175 955820 2470420 2591199 1533763 1240594 778912 770382 927073 917021 935476 955108 954377 955678 1082119 1089783 6409895 6602577 40.05 71.0 2
14:23:25 2024-01-24 873264 862179 229073 224937 394187 402607 441534 439934 248775 247792 327196 330054 377182 383270 5747183 6126149 8342430 8101096 1500929 1549339 340833 302757 332365 334724 392056 381593 368678 369884 246352 248276 865555 814994 1803142 1760807 483360 477011 696730 701055 876438 852897 879570 882954 892277 906742 860433 955710 2473937 2600419 1522366 1249919 778912 765581 926414 916943 932043 948408 948843 955211 1079106 1085121 6403344 6603119 40.05 71.0 2
14:23:26 2024-01-24 866311 862252 227756 224659 393922 401251 441534 438070 249085 246580 324487 333704 378744 380643 5740174 6166070 8361134 8147902 1518234 1553744 337759 299263 335442 333749 391435 378470 368382 368110 246460 249045 857403 818592 1776587 1757058 484048 477050 690045 701055 879218 850339 869354 880345 896557 901497 852151 954311 2466909 2572760 1407100 1253487 776140 762837 928855 923568 929704 943288 949141 959056 1079053 1078954 6452209 6621836 40.05 71.0 2
14:23:27 2024-01-24 861669 861991 229139 223546 392109 401542 441534 438070 246609 247881 323466 329681 378513 382368 5774411 6198353 8464006 8152729 1496788 1549339 339840 298321 333411 332646 390886 376888 365331 369848 246540 246783 846146 819763 1803498 1750297 479221 476712 688055 693802 880464 854106 866469 873760 896217 901641 849062 946398 2462935 2587419 1417075 1249882 779503 759590 917770 919471 931650 937965 936801 956817 1082082 1075978 6385560 6607375 40.05 71.0 2
14:23:28 2024-01-24 860446 861037 227721 223434 392109 396853 437822 438166 246609 246372 323466 330406 376617 377185 5740235 6224231 8388966 8131721 1491587 1553781 338269 297383 333411 333893 392113 378398 367304 368664 245418 247476 860528 811503 1794791 1755811 478578 475701 688055 693877 880030 856812 865756 870762 894798 906597 846648 940963 2453016 2572760 1421064 1240319 776663 758902 913219 916370 932982 940585 935673 948708 1083690 1076051 6390765 6651073 40.05 71.0 2
14:23:29 2024-01-24 865874 859819 227686 223803 390355 400939 440012 437088 251748 246580 321735 330232 378658 379377 5758931 6190032 8426598 8130468 1477710 1549339 338815 302940 330858 332611 389875 377226 364783 369220 245072 245672 858090 808991 1807230 1762059 478484 477050 691969 694372 873325 852830 865199 868908 884204 901497 849025 938318 2457637 2602189 1425245 1237947 776693 761214 909579 909136 931650 937543 931645 944926 1078986 1076051 6403348 6640527 40.05 71.0 2
14:23:31 2024-01-24 873413 859810 227020 222930 390306 399135 438818 438070 247931 245236 323502 329004 377449 377185 5777689 6197570 8355177 8131721 1471837 1548931 337716 299981 333207 333676 389997 378181 364688 365211 245591 245571 867387 810734 1801186 1768815 477041 468562 688055 691408 867143 851014 867741 867060 882186 902199 848606 934940 2455340 2581980 1500199 1225431 771221 758682 912572 904917 925090 939292 934252 942237 1069844 1076015 6349143 6640527 40.05 71.0 2
14:23:32 2024-01-24 869682 861647 226278 227149 391133 399135 438768 433138 251571 244447 321997 329235 375752 376742 5777689 6176376 8382154 8147608 1496006 1548857 334578 297590 332263 333243 387494 376022 364783 365353 243513 245672 860397 806098 1820469 1768815 478826 472519 688055 691835 867143 844962 862630 867060 881910 892555 843026 936736 2448365 2578319 1455769 1230055 765157 758952 912572 902621 921122 937543 937008 935964 1063783 1069958 6433573 6626378 40.05 71.0 2
14:23:33 2024-01-24 871547 861647 225897 223332 387957 396115 439916 433066 247237 244482 321997 326267 374663 378055 5777751 6179655 8394186 8159857 1497992 1548448 334578 297243 329323 332918 386333 377596 366535 364734 243693 244408 865848 805521 1775937 1766304 476329 468814 687082 689838 864654 843095 860108 865830 878116 893419 843370 934149 2448365 2572760 1478653 1231268 764510 756250 911924 898644 918857 936641 935673 936947 1060702 1066697 6433344 6631111 40.05 71.0 2
14:23:34 2024-01-24 870928 861642 225548 222706 387019 394929 439916 432339 247064 244237 324551 325985 374342 380615 5794338 6193066 8385907 8159857 1501373 1548931 333643 296861 329449 331946 387912 376213 363952 364222 243693 242874 862569 811225 1801094 1757058 474749 468742 682786 689530 860399 838786 860108 865830 872836 886965 843044 934940 2453593 2578319 1409095 1237066 764510 754218 909579 899955 913247 928565 931607 935299 1058949 1062319 6428746 6649629 40.05 71.0 2
14:23:35 2024-01-24 866511 862825 225585 223154 387894 396373 438699 432755 247096 242774 322448 328791 372769 378422 5796725 6237288 8438624 8187993 1515394 1549302 334145 293868 329287 329907 387222 376747 362819 364222 241805 244202 864309 811503 1778642 1752076 475425 471546 678888 687776 865913 836374 852109 866788 879910 882811 834492 934274 2448365 2550698 1413085 1240594 762328 747350 910632 903902 911915 924898 932308 936703 1054652 1057819 6421477 6659713 40.05 71.0 2
14:23:36 2024-01-24 862024 862106 225837 222181 388038 393712 438052 429648 246747 243521 321344 328207 373506 378154 5815203 6243124 8498644 8206750 1496690 1548411 334145 294695 330383 329907 387222 375003 360848 363676 242181 243247 867387 816162 1772960 1743494 470718 468742 678888 685236 864073 835781 848412 860790 879250 883470 832601 929943 2446625 2563540 1408965 1248974 764723 747141 904036 904917 914331 926289 928967 938247 1060236 1057650 6517713 6668663 40.05 71.0 2
14:23:37 2024-01-24 863737 861647 224842 221856 387930 393949 437379 432971 245718 243491 321491 326004 371796 378459 5811056 6311558 8451950 8178614 1491587 1548931 333678 293420 329449 329408 384293 376213 360848 363131 240645 242874 850462 804369 1777468 1755811 470718 468046 680369 682615 859789 839381 848412 854088 871604 891199 830240 920226 2438909 2558717 1401116 1231231 763889 747141 899238 902644 918413 923633 918932 934908 1060702 1059246 6414735 6673279 40.05 71.0 2
14:23:38 2024-01-24 867189 861991 224655 220264 385568 394374 435534 430325 244210 243696 321117 324272 372388 374999 5815203 6240796 8383965 8169236 1472830 1548931 332445 294774 327617 327919 384293 375910 359725 360871 241394 241925 858881 805155 1774285 1761296 470718 465241 677657 678608 853034 837004 853872 853381 868913 888368 834933 918174 2434020 2574485 1403111 1225431 762328 747619 895727 890517 915807 924862 914359 927446 1060724 1056999 6406068 6650205 40.05 71.0 2
14:23:39 2024-01-24 871547 861642 224573 221355 384454 394411 432402 431047 245522 240719 320889 324272 370167 373939 5815203 6246680 8370486 8201219 1487642 1546731 331355 293009 327409 326895 383214 375040 360848 360871 240645 241722 852819 799781 1811486 1767824 471636 464292 676441 680129 853539 834892 852415 852849 867101 879258 830240 918020 2431534 2554320 1461874 1214970 759214 747141 898137 889476 910623 919587 913708 923586 1053457 1054651 6372806 6669335 40.05 71.0 2
14:23:41 2024-01-24 871547 861028 224253 220665 383268 393575 432559 429765 244928 246132 320435 323749 370945 372774 5824582 6263416 8398542 8159377 1490702 1547557 331403 292019 326450 326683 384015 373051 360560 360726 240130 242981 852001 802071 1833115 1765822 470237 463855 675481 678091 850549 832374 848337 851033 863136 879584 830412 916161 2429820 2556241 1389652 1216352 755070 742622 894145 888181 909978 921060 913671 920886 1050425 1053163 6377359 6674110 40.05 71.0 2
14:23:42 2024-01-24 870297 861642 223938 220132 383232 393296 431119 427872 244722 242446 320172 323262 370131 369524 5833961 6268248 8426598 8187325 1496195 1548894 331028 291975 326305 325769 383237 372035 360378 360799 239492 242639 850462 801792 1789994 1766304 469311 462510 674523 679854 851153 829573 846000 848620 863457 874564 825325 914294 2425717 2554320 1417075 1212617 752277 742915 892245 887350 906598 918460 910351 918158 1048149 1051674 6377059 6683674 40.05 71.0 2
14:23:43 2024-01-24 872161 861642 223624 219908 382087 392463 430235 427814 244175 241765 318969 322326 369543 369488 5839172 6262123 8393597 8187750 1489774 1544535 329902 291779 324505 327641 382696 372443 358678 359748 238954 242190 862090 799781 1779265 1761296 467946 462635 673566 674631 848703 827810 842886 848620 860941 871960 824525 912918 2423992 2546237 1403111 1212881 750856 739256 890642 885463 902708 915834 908983 915479 1042063 1048703 6377359 6678889 40.05 71.0 2
14:23:44 2024-01-24 871539 859819 222925 219228 381783 391319 429594 427743 243800 241765 318483 322326 368441 372364 5857958 6269123 8388966 8188689 1489637 1544535 329119 291370 324397 324405 381078 371619 358643 359170 238381 241242 852251 799210 1782536 1760981 466550 459764 672611 675790 846298 824189 839192 844944 857221 871786 821020 916166 2420547 2546237 1417105 1211754 749785 738503 889377 882917 905177 915798 908912 915564 1040512 1047149 6382205 6688576 40.05 71.0 2
14:23:45 2024-01-24 870854 861037 222385 218507 384451 393077 432596 427453 243286 242033 317815 322152 370033 369006 5843340 6238224 8439917 8206750 1496615 1544535 326926 290520 322922 323395 381427 368273 356454 357550 238416 240904 865848 810344 1790718 1749054 464788 457003 667826 674831 843232 820942 839192 846216 854656 868104 821020 910934 2420547 2540804 1411000 1221943 748637 739621 891612 878006 894770 910610 910999 911587 1036317 1042105 6458644 6702083 40.05 71.0 2
14:23:46 2024-01-24 872125 864055 222435 217693 382210 387695 432342 427743 242609 241595 317960 319811 369961 373866 5840896 6285747 8437329 8234887 1516830 1544535 326890 289330 324433 324422 382732 368792 356454 356440 236910 240939 848028 809187 1775195 1747812 465450 456967 664853 671487 845699 820942 837340 842480 856579 865514 814388 907588 2418827 2531710 1379173 1224557 746586 735830 889419 881901 893502 908728 910097 916336 1036007 1039373 6468240 6693256 40.05 71.0 2
14:23:47 2024-01-24 867226 862252 221887 218607 381940 387114 430877 427441 241935 240713 315545 320361 369172 372774 5852718 6302939 8454654 8216129 1510462 1544535 329119 293736 323185 321973 381078 366872 355918 358665 236143 240228 841230 805238 1801276 1742856 465119 459081 663404 673395 846298 816226 831992 842443 857221 863928 811187 910256 2417109 2517440 1415070 1226541 746841 732853 890010 884060 890596 905386 910149 914484 1031144 1033391 6458644 6682651 40.05 71.0 2
14:23:48 2024-01-24 860173 864090 221692 216474 380941 387767 430163 423957 241193 241086 315741 321324 368733 369416 5857729 6303131 8505195 8215852 1487338 1544263 326890 294151 321943 323055 382462 368273 355364 356476 236108 240024 844308 808609 1752617 1741037 461054 457003 660552 666064 845699 820942 829258 834543 857771 870022 811761 900057 2402005 2539109 1394720 1228931 750776 729510 881370 883009 893878 901697 900943 913906 1037970 1028979 6471415 6701395 40.05 71.0 2
14:23:49 2024-01-24 858383 861037 221156 216444 382065 387150 428936 426501 241159 240677 314072 321324 367955 370400 5845135 6330482 8504702 8159481 1464454 1540119 327950 288856 320185 324758 378862 367131 352196 357264 235743 238743 856597 798640 1804903 1747812 459085 458604 666198 665879 839798 820905 833998 834317 850890 868828 811003 895647 2408845 2546050 1410786 1216079 748717 732636 878868 878697 893502 901488 895727 906232 1036023 1028615 6452604 6705901 40.05 71.0 2
14:23:50 2024-01-24 871274 861037 220957 216439 378952 386569 428936 427743 240386 239276 315287 320419 367955 368233 5863105 6296431 8400975 8200897 1488573 1540119 324890 293970 320446 323737 376555 366028 356838 356861 237834 238461 855841 798332 1793242 1760807 462774 455974 664309 667960 837105 813881 830440 833915 848624 861455 810612 898236 2406389 2532285 1399121 1199573 741397 729423 878245 873068 889673 901524 896560 904291 1030138 1030106 6396170 6688462 40.05 71.0 2
14:23:52 2024-01-24 869053 859819 219745 215143 379024 387114 428330 423655 240789 239560 313594 320869 367438 368679 5876660 6259341 8467321 8219641 1494051 1545718 326712 288649 320234 322875 378682 366935 354339 356393 237344 237059 853611 804369 1768783 1749592 460725 454546 662464 665515 830300 811450 832623 835800 843899 855223 811187 898316 2409016 2524414 1398790 1210892 739285 732700 880118 869488 885670 902828 897737 896653 1025626 1030471 6489660 6706365 40.05 70.9 2
14:23:53 2024-01-24 872167 862257 219710 215100 376636 384797 430151 422585 239984 239524 314514 318897 368468 369380 5890233 6307629 8442502 8253777 1513079 1544045 324766 288757 321216 320508 378668 366715 353680 354598 236674 237935 848028 810344 1780236 1742856 458778 450823 656750 666236 833444 810571 829848 833289 845095 856651 807026 897559 2408845 2535880 1396755 1217565 740340 728835 880118 868334 883042 901553 899546 899576 1023313 1024447 6499489 6715556 40.05 71.0 2
14:23:54 2024-01-24 864622 862257 219062 216108 377778 383072 428633 422585 240352 238010 313338 320869 365750 368788 5901077 6329624 8540152 8241784 1508747 1540082 324627 286754 319477 320330 377387 366786 354611 353985 234679 237200 836615 804369 1763602 1742275 459740 454437 655126 664175 837105 807058 822871 834543 845602 852390 800196 895741 2396914 2499000 1402860 1216699 736132 724580 878868 871141 878025 894678 895820 899280 1016467 1020062 6489938 6706178 40.05 71.0 2
14:23:55 2024-01-24 860332 861637 219026 214186 378080 383036 428644 423420 241800 239276 311515 319437 365571 369128 5895688 6325700 8523393 8244265 1482209 1538547 322904 286633 320761 320059 378826 366749 350773 354885 234679 236467 838153 806879 1769439 1732885 455503 454144 653270 657830 834699 811104 821114 826582 846294 856046 800233 887500 2396135 2509941 1382510 1224789 741397 724543 872097 868604 883042 893712 889137 899613 1023844 1015382 6517841 6727053 40.05 70.9 2
14:23:56 2024-01-24 861898 859627 218921 214262 376501 383237 427507 423705 239113 238607 311587 318897 364071 368197 5897672 6394094 8486544 8206750 1482209 1539659 323997 284969 318475 318538 373968 367045 351835 351857 234349 236467 838653 799210 1769596 1742856 455503 450895 655126 658219 832661 811146 818742 823295 843899 856429 796747 883686 2388659 2510472 1384545 1212617 739285 719481 867156 871955 884295 889167 885752 900137 1025500 1017532 6465862 6716308 40.05 71.0 2
14:23:57 2024-01-24 860293 858489 218315 215597 377742 385413 423867 420994 238815 237642 310642 319898 364476 366485 5887116 6324248 8467893 8216129 1466551 1537472 321678 286079 317543 319020 373968 364791 348626 351857 234679 235011 844308 797189 1783111 1742856 452057 449411 655481 654955 825531 810571 821114 820378 835294 854837 797821 878526 2381430 2535880 1408666 1208309 739910 725642 867750 867615 883872 891364 882346 897406 1026756 1020152 6483438 6725149 40.05 70.9 2
14:23:58 2024-01-24 867189 857858 218746 215624 373194 384433 423903 422288 242423 237310 311368 316496 364071 367041 5899612 6337754 8400975 8206750 1481270 1537472 321452 285240 318392 318538 373968 366453 351267 351290 234349 234941 838153 792472 1791853 1752076 455774 449082 653270 656818 824326 806486 822285 820960 836507 847559 801256 881858 2395432 2535573 1394720 1203369 739285 725126 864668 862691 883042 891819 878591 892514 1023844 1016857 6477264 6724935 40.05 70.9 2
14:23:59 2024-01-24 870928 859174 216922 213706 373199 383347 424003 420626 238153 236507 310678 316975 363525 367078 5895575 6339533 8445302 8225508 1486447 1537472 322489 284299 317906 318057 371402 362590 350773 351821 233983 234614 835076 795229 1799682 1752076 454855 449656 654661 658613 825806 804673 820523 823295 835804 848141 799311 882008 2387743 2517440 1393137 1192585 734112 721837 862825 860242 880505 889435 878591 891541 1017260 1009747 6414981 6706178 40.05 70.9 2
14:24:00 2024-01-24 867709 859778 216922 217612 376410 384433 421308 419838 238153 236507 310207 316496 363525 364235 5896391 6286968 8473358 8220424 1484326 1537472 321061 283471 315527 317167 373629 360407 349152 351290 233254 234652 846466 798238 1790417 1748481 452910 448056 653696 658414 820387 800649 819908 820960 829873 845150 795357 882158 2383457 2502763 1390650 1193117 729413 719481 864050 857803 875709 883569 880816 888852 1013905 1016545 6409895 6697954 40.05 70.9 2
14:24:01 2024-01-24 867671 859819 218045 214424 372640 383347 420976 418653 237755 236142 311734 315543 362402 362586 5908991 6277886 8476666 8244265 1486447 1533073 320776 284046 314945 316885 375218 360298 348483 350616 233639 234652 848923 800625 1764490 1742275 451945 448800 650923 656633 818717 795524 816342 820688 828897 838473 795051 878489 2379739 2504664 1384545 1193967 727337 719217 863438 857803 871338 884341 879877 886285 1008813 1014389 6452411 6710767 40.05 70.9 2
14:24:03 2024-01-24 871893 859819 216249 213818 373229 382805 423497 419245 238424 235777 311037 315071 361389 367004 5908991 6312243 8442502 8272642 1497269 1532884 318651 283289 315017 315577 373110 360370 347541 348368 232604 234652 842000 802071 1754907 1734816 451978 445807 647634 654027 817557 793276 813300 819796 825015 837221 793360 881101 2390359 2508220 1406745 1199871 726303 718971 864050 852805 867147 891357 879877 881106 1005139 1010736 6499144 6717054 40.05 70.9 2
14:24:04 2024-01-24 869424 859814 215570 213518 372702 381078 423199 418653 238424 235612 311220 314778 361318 366477 5914148 6375451 8467779 8239109 1505723 1536353 318427 281781 315491 315825 371994 359924 346389 347284 231804 233299 830460 802071 1795809 1733636 450997 441484 644990 653063 816412 793240 811570 818634 827320 836007 791927 879532 2383457 2508220 1376405 1199871 725270 717443 862216 851561 867147 882181 878591 879780 1005405 1009272 6499182 6724935 40.05 70.9 2
14:24:05 2024-01-24 867221 859819 214945 213224 372375 378754 422531 418358 238257 235896 311038 315497 363062 366748 5912429 6362446 8461367 8256067 1505723 1534199 317128 282603 314460 313293 371698 359321 345974 347004 231804 232096 837091 801792 1761953 1733636 449647 441593 645906 653755 813945 793282 811570 816244 825563 835383 791002 874387 2379255 2501179 1400515 1190586 724189 714326 857937 852842 867147 882099 874526 881069 1005887 1008524 6447598 6720139 40.05 70.9 2
14:24:06 2024-01-24 871543 862212 216571 212975 373011 380969 422387 414872 238353 235602 310159 313218 361177 365857 5927748 6339345 8461367 8258398 1486447 1535289 317163 281909 312517 313258 373102 358167 345454 347319 231839 233335 836615 800925 1798981 1733636 449831 441593 645906 650644 811860 792157 811211 813214 823192 836657 786370 869280 2374185 2499000 1390650 1188022 723672 713726 855469 850996 867147 879611 871274 878221 1004692 1000656 6431771 6735173 40.05 70.9 2
14:24:07 2024-01-24 866897 860376 216550 212713 372856 378826 420414 414944 238091 234806 309138 313069 359057 360402 5927748 6294261 8455320 8233465 1482209 1530862 317128 280583 311569 314169 369920 357090 344935 346518 230329 232026 846146 794909 1792721 1741620 448266 441412 645906 647320 811860 792719 808255 810015 822573 835383 786370 866881 2368278 2506441 1417147 1193967 725270 712738 851130 848583 870738 880661 868263 878098 1008264 1002941 6442776 6716922 40.05 71.0 2
14:24:08 2024-01-24 866133 857900 215637 212854 370083 378185 419523 417291 237758 233535 309174 312415 358876 360366 5918369 6312628 8458568 8223996 1482209 1530899 317128 280004 313823 313258 368736 357054 344935 345476 229614 232679 841778 791506 1788223 1741620 447949 440791 644990 647572 811247 793282 807070 804078 819524 836007 783882 861943 2368278 2514677 1364195 1195400 726781 713293 848680 848509 867629 876719 865004 878836 1005887 1001669 6494448 6730360 40.05 70.9 2
14:24:09 2024-01-24 867184 856023 218934 211926 370011 377581 419227 417436 237059 233535 308919 312163 358869 360438 5923520 6319754 8485723 8225508 1481270 1529299 316136 279222 310624 314977 369292 358639 343383 345441 228936 231864 844653 794630 1775084 1738566 446927 440171 644076 648219 810672 792157 805886 807019 820309 837658 785738 863250 2367401 2513239 1412906 1191417 724754 710652 848717 847709 868978 873180 862658 875674 1006146 1004807 6480820 6734314 40.05 70.9 2
14:24:10 2024-01-24 867180 857280 215032 212331 370011 377315 418303 415052 237024 232169 308543 311728 358055 359859 5920051 6348489 8464006 8234887 1479154 1530899 316171 279766 312289 315421 367076 356017 343383 344921 228901 232373 827383 792638 1771764 1742900 448127 442892 643436 645662 808839 793245 807053 802446 819838 837767 782955 861294 2364912 2509314 1408495 1193967 723724 708249 852673 848583 862170 873009 865227 876305 1003979 991607 6483763 6734314 40.05 70.9 2
14:24:11 2024-01-24 867226 855318 218586 211194 369418 376483 419820 415052 236093 233930 308447 311442 358556 360402 5929651 6361105 8454654 8229013 1479154 1528213 317612 283985 311060 314056 366524 359292 346714 346737 228654 231848 840216 788122 1817007 1747237 447377 440379 640314 640992 807232 792157 802463 804654 820456 829496 778229 862860 2362193 2477043 1390131 1194121 720068 703603 846275 848583 862207 864927 861935 876959 999682 994007 6480668 6729511 40.05 70.9 2
14:24:12 2024-01-24 865361 856069 218934 209842 367753 377049 418635 414678 235201 234291 306568 309860 358055 360366 5937127 6348489 8425288 8225508 1472890 1531978 315789 279743 312490 313400 367485 359913 344493 346492 228760 231234 838153 788122 1760517 1733636 442874 440422 640400 641028 811247 790776 797674 802520 820757 829496 774920 859761 2360671 2480560 1377671 1207676 720581 704174 848717 847380 857282 865203 865227 875711 994772 982629 6550753 6734314 40.05 70.9 2
14:24:14 2024-01-24 852736 856670 214401 209872 368862 375072 417418 415016 235495 232851 306316 311156 357948 360076 5942265 6370821 8527394 8216047 1452972 1525447 314199 279743 311166 312847 366202 358165 342713 344368 227961 230657 827383 787138 1745469 1732406 441803 439113 638518 639596 808950 786455 791932 800247 818367 829104 770428 860215 2355640 2480560 1379747 1203115 719555 702112 848115 846142 856674 862927 861396 871833 993363 987681 6536648 6724712 40.05 70.9 2
14:24:15 2024-01-24 854447 856033 214393 209842 368271 374231 414926 414288 234804 232135 305132 311407 356944 358703 5929347 6398063 8528489 8206412 1453035 1526043 315659 278101 309612 313435 365389 357624 342821 344819 227096 231665 822700 792638 1761757 1729319 442744 437665 634644 636515 808377 783533 793093 802520 816138 820518 770355 861943 2355640 2458630 1373517 1194355 713261 700047 849100 845469 851121 862699 866422 871759 985294 986285 6517841 6724658 40.05 70.9 2
14:24:16 2024-01-24 855161 857244 214772 209148 367129 375291 419227 414814 234491 234319 304845 312300 357769 360294 5942851 6434040 8513547 8234887 1470785 1529299 315897 278492 311938 309976 365353 357878 342821 344783 229199 230622 833966 797189 1758286 1715196 440585 439755 632601 638167 807232 779554 793138 802248 816395 819796 770355 858341 2355640 2469588 1415027 1193967 713261 701843 848078 839363 852331 865752 862658 867634 986265 987681 6518236 6726409 40.05 70.9 2
14:24:17 2024-01-24 863133 859728 212874 210026 367280 374158 417164 413640 235355 232755 306394 311831 356873 359244 5945608 6383617 8575562 8253747 1473705 1526988 314638 278101 310945 310917 365389 354635 340788 344819 225973 230299 827716 794909 1742715 1725980 443058 438823 631705 638325 802603 779003 796590 802520 809519 819183 774920 857462 2355640 2471340 1388054 1182114 710953 702039 844280 838173 850480 866364 860857 865092 984704 992480 6479766 6726938 40.05 70.9 2
14:24:18 2024-01-24 872060 857937 213024 209143 366542 374159 414637 411776 234769 236794 306538 310623 357948 360019 5946506 6369675 8473358 8258398 1495853 1528213 313062 278065 311166 308354 366453 355420 341544 341807 227220 228836 827383 794909 1742958 1731778 442042 437274 634882 638167 799762 779554 793093 793300 808945 827567 774459 850226 2349707 2489780 1367287 1187747 716487 701010 838270 839639 855938 864562 856379 866961 993215 986102 6480204 6735895 40.05 70.9 2
14:24:19 2024-01-24 865836 855506 213051 208500 364311 374231 414601 413342 232643 233154 306329 308711 357720 360971 5942265 6384216 8470043 8225508 1475950 1526043 314565 278065 309775 310228 362587 354635 341304 342289 225973 229192 821229 786998 1802578 1741037 442430 436004 633049 636064 797426 784062 794835 795556 809240 820288 765700 849016 2345122 2468117 1377671 1189718 714790 695870 837386 843546 853506 857212 852720 867634 987604 981168 6471249 6734314 40.05 70.9 2
14:24:20 2024-01-24 858920 855511 212690 207483 364894 375291 413615 409908 233651 232066 303405 310587 356801 358708 5946506 6404057 8421266 8225508 1462405 1524960 312184 277638 309301 308354 363967 355748 339724 342325 225938 227976 828922 787138 1745003 1729319 437242 437274 633049 634471 802603 781841 788220 793049 810520 821955 765553 853872 2350436 2462853 1358980 1199083 710722 696053 842808 840836 845667 853939 858406 866848 981808 981461 6564747 6734314 40.05 70.9 2
14:24:21 2024-01-24 854859 855980 212357 207807 364342 369848 414818 411133 232609 232827 304442 309647 354733 358199 5946506 6425740 8532738 8206298 1453021 1521716 314685 275482 308756 308354 364011 354598 338735 341807 226942 229227 828405 790376 1768706 1725491 439941 435062 629250 632667 800219 779257 785676 797820 811818 811468 762880 854535 2348472 2443681 1390131 1190572 705179 695763 841884 835689 843798 855817 857566 861224 974975 978539 6499182 6724935 40.05 71.0 2
14:24:22 2024-01-24 853400 855996 211755 206593 365438 372575 414489 409873 232609 233154 301790 310117 354698 358962 5946506 6415703 8495357 8225508 1467636 1524960 313098 275904 308974 306458 365781 354881 340033 341483 226942 227633 829279 797189 1746228 1715697 437553 435171 627466 635613 800329 773472 785863 795556 806012 811541 765700 853872 2346368 2471340 1404425 1187241 707188 698065 839497 830143 841875 856262 855891 857050 976359 973579 6527763 6725149 40.05 70.9 2
14:24:23 2024-01-24 858006 854519 211000 207846 363220 369222 413579 410432 232643 231092 302285 309612 353599 358708 5951637 6397652 8551120 8253731 1470521 1525447 313431 274918 306442 307211 364554 350682 338485 342109 225666 227738 823029 792638 1741799 1724416 439184 432759 626576 632806 795528 773743 790846 793300 802561 816168 765700 844048 2337095 2471340 1364195 1174479 708196 697076 832638 830143 848069 856456 847836 855148 980615 979196 6433573 6734314 40.05 70.9 2
14:24:24 2024-01-24 862890 855506 210840 206559 362132 372049 411079 408408 232609 231452 301790 308174 354130 355671 5951637 6330369 8472136 8244344 1472910 1521605 311166 275482 305293 306423 365005 351357 338117 340153 225666 226840 828693 785450 1767830 1733636 437847 432105 631041 630943 792258 776141 787927 788741 804807 818476 758998 841542 2332794 2452901 1369364 1184641 708196 691331 830277 834506 847467 847514 845352 860002 983471 974323 6471429 6726691 40.05 70.9 2
14:24:26 2024-01-24 854822 853085 210671 206520 363255 369848 411868 409563 231860 231812 301896 309612 352575 354881 5954981 6379001 8467893 8229994 1442634 1518953 310948 274376 305256 309606 360907 351393 334605 340739 225031 226330 826154 783206 1745341 1724416 436310 432507 627553 628126 796862 774842 780991 787876 804302 811396 756707 848374 2335743 2441948 1369364 1190572 703882 690351 837082 831412 837072 847442 850853 858731 969320 964602 6555206 6734314 40.05 70.9 2
14:24:27 2024-01-24 855905 854679 211022 206307 364139 369184 415385 410540 231619 231726 302972 307602 352434 358815 5963962 6452999 8514047 8225508 1463451 1521114 310940 272964 306514 305464 360907 351393 335578 338056 225666 226295 826154 792638 1738856 1715196 436037 430827 622117 627047 793420 768135 781144 791053 800150 807904 758388 845287 2340421 2462121 1398064 1184641 703882 691980 834712 827755 839451 854225 850853 852645 969320 972911 6523004 6726862 40.05 70.9 2
14:24:28 2024-01-24 861559 857254 210227 207353 364102 367413 413915 408803 232045 230161 301790 307708 352258 357910 5973507 6414772 8556960 8253367 1467588 1521407 311202 273765 305544 305464 362948 348714 334605 340224 224873 226295 835992 791506 1735875 1719801 437553 431470 622998 628820 791136 767865 783910 788741 797857 809042 758961 842124 2332794 2458630 1388054 1171140 703882 690930 829063 825302 842604 854225 841607 848306 974975 977676 6449478 6735173 40.05 70.9 2
14:24:29 2024-01-24 862857 856720 209459 206342 363103 369510 410159 405714 232182 230661 300663 306778 353997 353267 5965263 6333248 8458568 8253644 1485514 1521642 307418 274411 304577 304083 363743 349240 336084 337630 225031 224551 830088 787204 1769324 1729319 436000 429509 626576 629051 787743 772099 783813 781859 799191 811855 758093 838458 2327823 2445952 1367287 1177917 702879 687909 828088 830314 842961 848132 842115 854999 976285 974215 6489938 6726900 40.05 71.0 2
14:24:30 2024-01-24 857927 855506 209964 204570 361069 369596 410704 406002 230953 231487 301261 306315 352540 354057 5955884 6379883 8417246 8225508 1461360 1518953 307382 272928 303651 304295 360907 351109 336681 336106 225031 224707 824306 783206 1761746 1724416 432303 429500 625541 626406 791136 769947 774067 784080 797730 808814 754264 841505 2335743 2443658 1363133 1188022 699879 685707 833785 827571 833775 844363 846555 852645 963011 968456 6499182 6729511 40.05 70.9 2
14:24:31 2024-01-24 853909 854294 209833 205027 361069 367226 410755 405930 229698 230732 301049 305853 350398 357836 5961009 6462217 8495869 8206750 1458231 1516797 309250 271576 305042 309330 359784 349240 336206 336578 223304 224898 821466 789248 1760878 1715196 433223 427596 618462 623675 788896 764510 776548 789359 797766 802311 754117 839578 2331786 2457605 1363133 1181273 699879 687579 830449 823258 833412 844986 844150 847442 965781 966659 6508925 6715556 40.05 70.9 2
14:24:32 2024-01-24 856716 854900 208120 204884 361069 366381 410414 403507 231114 229267 301049 306778 349839 355132 5947393 6406977 8507982 8234887 1463451 1517622 308314 272060 303402 305129 360907 348188 333843 336578 222998 224864 821466 792638 1773058 1713723 433654 432128 620886 629079 789791 765548 779104 785961 793379 802455 755808 836633 2329687 2451161 1381824 1165160 699879 689427 824960 820923 837072 846177 839756 846532 966508 964602 6424154 6724935 40.05 70.9 2
14:24:33 2024-01-24 867112 854148 208335 204570 360417 368664 410449 403435 230405 229302 301261 305604 351449 353521 5955884 6393097 8455320 8253644 1490702 1521642 305494 272060 304603 303914 360654 349754 335623 338099 223554 223443 826154 787138 1780036 1729609 433802 428740 623439 626406 784200 768135 781746 778433 793445 807103 752056 833736 2318550 2434461 1361057 1177831 699879 682841 821057 824097 837072 838537 834878 848306 969356 963857 6471249 6734078 40.05 70.9 2
14:24:34 2024-01-24 860446 854294 208991 208414 359905 367809 408967 404396 229312 230374 299201 303977 351970 351496 5965263 6398058 8426598 8225271 1457766 1519065 306631 271955 302089 305021 359845 350693 333699 336436 222927 223477 821466 780450 1731453 1725491 429982 429687 621677 621838 788631 765965 772835 778433 795766 801217 747628 839093 2327823 2425241 1377392 1182955 695907 681322 827888 822931 827879 838392 841009 848983 957392 955624 6550715 6724935 40.05 70.9 2
14:24:35 2024-01-24 853622 853085 208665 208237 359874 365282 410704 405323 228960 229302 299383 303977 349351 355707 5956758 6463413 8537881 8216047 1439420 1516797 308349 270369 304387 305129 357014 348453 333807 334252 222578 223546 825180 786575 1752736 1715196 430055 427566 617370 619023 784200 760680 770017 781859 795766 799166 749385 833553 2321216 2434461 1376405 1175316 693513 681876 824642 818561 829054 838537 839756 843416 959229 955552 6499631 6715556 40.05 70.9 2
14:24:37 2024-01-24 851195 853085 207468 208202 359874 364151 408353 400714 229664 229042 297698 304683 348237 351460 5972691 6410439 8502068 8238342 1459282 1515720 307347 269546 302660 303275 358665 347196 333807 334556 221684 223477 819904 788122 1741380 1715196 432303 427868 614750 622719 781942 756181 774690 780444 788892 800054 749856 829146 2316903 2445952 1341271 1165160 695907 685890 818114 813753 832233 844544 830430 841492 965781 961066 6433792 6724712 40.05 70.9 2
14:24:38 2024-01-24 861669 853085 207319 208237 358215 365282 405624 403886 231549 228310 299945 304525 351016 352297 5961715 6339925 8479966 8244265 1467636 1515460 305494 269581 301810 304664 358125 347441 333807 335754 222230 223098 819904 778743 1747577 1729319 431348 423890 618462 619833 777451 763995 774487 774399 790538 802383 743684 826715 2309278 2427564 1383222 1174479 697615 678741 816377 820923 832233 836057 830430 846532 965781 957543 6471571 6731073 40.05 71.0 2
14:24:39 2024-01-24 853417 853557 207512 205358 359405 367188 407283 403256 230901 228345 297266 304861 351159 349728 5963511 6371085 8485610 8199689 1437365 1511842 306170 275304 300842 302955 356476 348710 333807 334521 220776 223477 824883 783206 1784414 1714924 428658 427868 616495 618076 784163 759446 767631 777259 789907 793405 743941 832259 2316903 2416668 1357230 1175316 692032 681633 821057 814906 825499 839016 834841 842054 956587 959236 6517713 6735551 40.05 70.9 2
14:24:40 2024-01-24 853511 855207 206360 204935 358750 365621 405912 402029 229528 227778 296883 304401 349742 353766 5955884 6406560 8523393 8237258 1458231 1512422 305459 269511 300293 302319 358905 346668 331789 336466 220776 222754 813654 787204 1732717 1713260 430628 426288 612975 621597 779103 756402 774487 777064 786031 799166 746362 824220 2312564 2443681 1385978 1164331 694504 682601 815303 813980 832481 843145 827220 838239 964771 962187 6438172 6716922 40.05 70.9 2
14:24:41 2024-01-24 863133 852481 206291 204926 356279 365115 405877 401067 228926 226879 297266 304134 349783 348954 5955884 6333520 8455518 8216129 1463414 1511842 304538 270730 300921 302779 356476 346069 332581 333830 221121 223741 817755 777608 1768260 1724416 429678 423746 616274 618076 774980 761219 771076 772629 789749 801427 740677 823013 2305961 2434332 1374741 1185418 694504 678558 819372 818072 825689 834612 832323 843293 958221 946574 6564861 6724935 40.05 71.0 2
14:24:42 2024-01-24 849132 851877 206326 204074 356565 362948 404626 402833 233193 227425 297518 301241 347995 350786 5946506 6398428 8501156 8183138 1446721 1511842 305459 269968 300574 301365 354304 347651 331287 333830 220811 222311 816779 789248 1744851 1701581 426735 423746 610726 619393 779729 753191 764938 774399 784048 793299 749312 829587 2320807 2440089 1329601 1161622 688591 680667 817843 811703 826864 836648 830430 836086 953807 959236 6449670 6715556 40.05 70.9 2
14:24:43 2024-01-24 864118 853085 206005 204074 355494 366149 405804 401606 233158 227072 297518 301206 350029 349236 5965263 6401536 8445302 8234887 1483030 1512385 305481 270539 301841 300451 355406 346069 331789 331812 220811 222921 823029 785450 1764936 1719837 428604 424443 615438 620714 774943 758015 769832 769456 784159 793297 740348 823383 2309278 2424592 1374741 1169318 692525 674422 812956 816134 827879 828211 824945 841492 957356 952461 6461830 6715556 40.05 71.0 2
14:24:44 2024-01-24 857003 851877 205684 202789 355459 365631 403985 401387 229611 227813 296013 303178 349537 348673 5955884 6394576 8394986 8206750 1443540 1510410 304660 270730 299038 301154 354268 345534 329501 333577 219876 222971 823029 779332 1761654 1717006 427646 423601 612496 616251 778950 755729 764887 774399 788892 792324 740677 824257 2313135 2421802 1366230 1171974 688591 676748 816340 811703 821011 829523 830430 834706 948276 946574 6480557 6715556 40.05 70.9 2
14:24:45 2024-01-24 851593 853085 209789 203745 356601 362985 406165 400473 233229 226404 295704 302570 347960 349974 5955884 6407357 8495357 8218066 1457059 1510223 305084 269788 301024 300310 356333 345379 329608 333649 219227 223078 818534 785450 1726045 1710554 429476 422446 609026 617199 773845 750950 768905 772629 781937 792774 742888 820418 2304917 2440216 1329601 1161811 690554 678741 809500 806395 825499 835467 823448 832740 957945 951966 6433792 6724935 40.05 70.9 2
14:24:46 2024-01-24 857932 851877 209678 203144 354348 363816 400942 400473 233158 225984 296013 303068 347675 349273 5955884 6342534 8466691 8216047 1461034 1511147 303695 269932 297212 301154 354042 342451 331001 331525 219710 222453 813654 777173 1762409 1727951 427646 419897 611207 612623 770524 755804 764515 767818 783112 793405 738004 820418 2300005 2421802 1370501 1175316 690554 673381 811837 811703 821048 828728 824359 834706 952420 947014 6480668 6715556 40.05 70.9 2
14:24:47 2024-01-24 848703 850672 209749 203113 355459 360835 400625 401606 228969 226142 294802 301206 347400 349273 5946407 6425628 8505794 8187993 1432816 1508257 306020 269138 297536 299576 354739 344875 330383 331776 218720 223114 818125 780970 1760473 1710827 424619 420523 607154 610508 774394 750950 760130 770332 781089 788974 739716 823420 2305998 2425241 1404164 1168485 686594 674763 814145 804648 816368 829451 827957 830332 947536 948427 6508803 6706178 40.05 70.9 2
14:24:49 2024-01-24 854026 850677 205922 203144 353294 359676 402743 400473 229043 225234 296013 302394 346593 350762 5963647 6434242 8491496 8217876 1481270 1509333 302667 268688 300708 297694 352218 342451 328791 330773 219179 220594 824591 782131 1741882 1713260 425524 418647 611207 615345 769979 753191 765162 762471 778621 789881 738041 815614 2293993 2412595 1370501 1165990 688591 670998 806939 811128 822798 825187 820520 834706 953095 942937 6466449 6715556 40.05 70.9 2
14:24:50 2024-01-24 853585 852682 206611 201586 357062 363352 403296 400363 228668 226195 294588 301228 347222 349236 5964430 6374923 8411941 8187993 1434107 1506481 301994 268723 297500 300370 354670 342415 327764 332315 218086 221830 821708 776490 1755323 1710827 424619 421187 608476 609920 774943 751365 759590 765910 779692 784391 733734 821040 2300005 2403389 1376861 1165990 685125 673469 811224 804765 815102 828175 825568 830332 944639 945677 6507696 6725741 40.05 70.9 2
14:24:51 2024-01-24 853349 852938 206031 202330 356810 360183 402142 396592 229450 225286 294845 303458 345835 350550 5963686 6403594 8529583 8225508 1464454 1510410 304874 267486 297284 298146 354420 341861 329520 328742 218685 221173 816947 786012 1721740 1705976 424017 418476 607301 613564 765325 746961 762712 761237 774045 791029 740139 814997 2298371 2434461 1390606 1159335 688066 673381 807172 804042 818685 827339 820822 830472 950048 945495 6479766 6724935 40.05 70.9 2
14:24:52 2024-01-24 859682 848643 206249 202396 352055 360799 400906 401606 228119 225477 295460 299933 346391 349769 5956073 6384938 8388966 8199412 1443464 1507278 300620 268499 296757 300479 353920 342451 325756 331812 217327 221138 818341 775500 1721654 1710827 423416 419897 609026 610587 772748 752309 757807 764555 779724 781491 731499 821040 2300005 2397581 1358091 1168850 682542 671253 809490 805909 815257 827144 824586 828300 943541 942828 6498168 6706178 40.05 70.9 2
14:24:53 2024-01-24 852809 852481 205191 201805 354798 360056 402441 396916 228809 224746 293716 301760 344761 349769 5946506 6398678 8529494 8206750 1459282 1507551 304160 266630 297536 297209 353884 340038 328259 329738 217362 221483 817118 784888 1722709 1705976 423716 417885 604082 610387 764366 742782 757844 762353 773548 790987 737783 814662 2294484 2410740 1368380 1163280 685125 668369 802617 807003 819908 820437 818719 832740 950085 937525 6457024 6706178 40.05 70.9 2
14:24:54 2024-01-24 853417 848196 205489 200183 351695 360763 401588 396988 227588 225669 293115 299933 345835 348175 5951637 6370390 8365015 8176977 1429976 1503202 301396 267040 295650 297766 351893 341344 325826 330505 216432 220484 818534 777633 1752559 1705976 422181 420850 605399 609889 772280 745607 757454 765024 778437 784048 735062 818729 2300005 2416021 1368380 1161811 682053 673381 808927 797835 810640 827787 822276 820610 938200 945640 6504152 6706178 40.05 70.9 2
14:24:55 2024-01-24 855465 850636 205340 201453 351983 357479 400942 396988 227553 224590 294766 299408 345280 350302 5955884 6424648 8513547 8216129 1467588 1515529 302314 265812 296757 295862 351893 340349 327764 327220 217327 220202 811591 787204 1744415 1708852 422034 414696 606667 612325 764106 743533 758437 756758 769681 788974 737158 815245 2290733 2406801 1340289 1162675 682686 665611 800306 804042 816368 817985 813327 830332 948247 938610 6457214 6715556 40.05 70.9 2
14:24:56 2024-01-24 849020 848159 205480 200856 355048 359676 400454 396952 227553 224903 298104 301266 343797 346591 5961009 6379676 8439285 8182793 1428993 1502136 301148 266381 295399 297550 351605 341236 328518 329595 218340 220453 816947 777608 1764002 1705976 421473 419660 603833 606532 770087 742590 755298 763471 775213 781490 731645 814997 2296738 2416021 1366260 1159966 679292 671474 808083 795506 809491 826389 821105 822801 938200 937597 6537497 6706178 40.05 70.9 2
14:24:57 2024-01-24 857964 850636 204904 200506 350356 358018 400344 396916 226884 224555 293904 298049 343762 349805 5965263 6415256 8492062 8238342 1477042 1510523 302792 265635 297320 296641 351785 340241 327591 326762 217747 219044 812189 782099 1712318 1710827 421546 417885 606667 609022 763554 746123 756287 755748 772061 783215 729496 809369 2289105 2407415 1368380 1159335 681229 665684 800306 802483 815102 818467 812937 827897 946052 936550 6457396 6706178 40.05 70.9 2
14:24:58 2024-01-24 853622 848159 204590 199909 352055 359640 400454 396916 226849 224555 298150 299443 343797 346346 5955884 6377969 8400900 8178317 1427973 1501821 301432 265776 294912 297487 350759 339763 326667 328214 216652 220308 812280 778188 1747010 1705212 419615 418180 601167 607302 765760 740417 752877 761274 772916 775522 729455 815343 2293993 2413299 1362019 1156665 677678 669573 804899 793149 806592 820545 819662 819839 934110 941972 6489938 6698025 40.05 70.9 2
14:24:59 2024-01-24 860173 848196 204214 200053 349854 358018 401588 394508 226305 223516 298279 296285 344796 348449 5963366 6348602 8429939 8209081 1457190 1507551 300235 266345 293395 295450 351893 338227 325496 325778 217878 218856 805842 772116 1732983 1715196 420914 414768 602330 604446 758593 747256 751138 755884 771788 782113 726682 809057 2281460 2403389 1369513 1169318 679292 663659 804328 800210 806555 818593 816333 823054 935508 935622 6480506 6697949 40.05 70.9 2
14:25:01 2024-01-24 846643 848232 204263 199288 352055 359546 401137 396120 225904 224451 293596 298849 343070 346226 5955095 6403382 8514520 8206298 1455129 1503276 300939 264186 295326 295915 350795 339542 325756 325813 217878 219079 813893 783893 1712843 1703727 419615 413529 599270 607131 756913 738835 751138 756421 768341 782113 730982 802239 2286333 2416021 1391170 1157201 678809 663659 798041 799040 811791 818199 811202 823017 939160 936586 6461830 6721593 40.05 70.9 2
14:25:02 2024-01-24 856464 850489 204766 199114 350741 359982 399071 395548 225310 224799 298113 297493 343762 346101 5973784 6387856 8365053 8178614 1441308 1503202 298385 265776 293850 300033 349415 339763 324794 327750 216652 218516 815216 773773 1724137 1705976 418358 417885 602367 603554 765488 739857 750331 756831 770263 775378 728549 811136 2290733 2406801 1362019 1159140 676881 667607 802617 793263 806533 820437 816296 817434 932977 940796 6437207 6706876 40.05 70.9 2
14:25:03 2024-01-24 860945 851130 203866 199696 349300 357515 401021 395839 225869 223447 297526 296250 343486 348212 5965263 6388759 8462168 8216129 1471837 1503239 297798 264997 294470 295957 351893 338191 324830 325515 216652 217685 818534 777658 1748586 1710827 419615 414112 602127 606495 756949 742957 755461 753599 768341 780721 723490 802239 2278220 2403389 1378176 1168485 679292 661751 799739 800056 805960 816276 817589 824525 931645 931465 6479766 6688462 40.05 70.9 2
14:25:04 2024-01-24 849174 849997 203875 198764 351145 355548 396826 392118 225483 223326 293124 297734 342182 346101 5965263 6398428 8482710 8196812 1445804 1503276 300402 263710 293815 295879 351857 339432 324794 325848 216347 217719 812186 780693 1726747 1701581 419615 414804 597260 605069 758593 736916 754873 756825 766097 780743 730374 802389 2281460 2403685 1357779 1156375 677195 663690 796784 797688 809955 813968 808774 823975 938200 930195 6518236 6716308 40.05 70.9 2
14:25:05 2024-01-24 844350 848159 202941 198630 349827 355999 396547 394544 225100 222827 297114 298730 340646 344529 5955884 6388622 8479654 8178614 1427153 1500435 299607 263088 294207 296166 347599 337681 324794 324762 216652 217650 816352 779856 1717546 1696756 417766 413529 595350 599932 759167 735872 746511 757905 768988 777373 728563 806847 2287923 2409133 1364140 1144523 673821 663690 796784 791867 808917 818249 804622 813734 936871 928583 6433792 6701395 40.05 70.9 2
14:25:06 2024-01-24 855465 846961 202308 199314 347724 355263 396268 392190 225798 227197 293143 296285 341395 342411 5957997 6370821 8435950 8159377 1452972 1500435 297870 263307 295383 295749 347076 339542 324794 324816 216652 216974 808967 773773 1726905 1705976 416876 413754 602367 600803 756430 740061 746436 748498 770446 777960 723701 809323 2281460 2369700 1369364 1160514 671903 662280 798041 793263 802571 817312 811779 811427 929006 928475 6489938 6696799 40.05 70.9 2
14:25:07 2024-01-24 852414 846961 201987 199253 348493 354994 396934 392154 225449 223261 296694 297148 339626 345820 5955884 6406773 8504529 8194553 1467636 1503276 299555 262537 293815 295055 349210 339542 324830 324816 217878 217183 810529 782692 1726174 1705212 417766 411501 599806 603371 755357 738585 751658 746979 757242 779062 725209 800033 2272188 2376217 1373845 1162675 676400 660405 795653 793263 801433 809033 811779 818635 928348 927496 6461830 6692023 40.05 70.9 2
14:25:08 2024-01-24 846266 848196 202946 197802 348773 355999 399289 391533 224059 223262 292145 296285 340611 346065 5955884 6384938 8461367 8187993 1444694 1501034 300402 263061 294865 295012 349630 339469 322468 327577 215719 217324 810599 777608 1726442 1696756 418360 412259 595534 604340 756205 733867 750368 755612 761168 777336 726168 797723 2276221 2412595 1351418 1150100 673821 660405 792235 793263 806021 809377 802304 820415 934147 919533 6462153 6701395 40.05 70.9 2
14:25:09 2024-01-24 844350 846317 202304 197970 349014 355245 394454 392190 224025 223889 292182 297806 339626 342411 5946506 6389155 8449242 8177838 1425936 1501933 300402 262361 293712 293970 346375 339062 323388 324816 216081 217463 828966 777608 1726868 1696756 415399 410995 595497 598786 755948 733876 744388 754278 764978 773025 724552 802276 2281460 2403389 1355659 1144077 669516 662059 793397 788109 803633 811459 802454 811444 932752 930195 6452604 6701395 40.05 70.9 2
14:25:10 2024-01-24 856468 846661 201669 198009 346364 355747 395360 393918 224845 222948 292182 296242 340611 342519 5956758 6413249 8368823 8194667 1443540 1498305 296816 262501 293676 294256 346518 339542 321920 324564 215739 216058 804304 773938 1722709 1701581 415127 412295 597757 597762 756949 737962 745650 749177 763862 768158 719601 802389 2278220 2397031 1349298 1147340 669516 662009 795653 785252 800297 810245 802377 811719 927690 929501 6405576 6696799 40.05 70.9 2
14:25:11 2024-01-24 854822 847560 201322 197974 347200 355999 394383 391936 224128 223261 291531 296242 339592 341304 5968416 6351564 8413007 8188727 1450897 1497476 295927 263941 294092 293191 344439 337625 323880 324550 215891 215930 807404 773151 1706149 1709613 415399 410544 596414 597513 752225 734921 743585 746141 763862 770880 719601 802426 2274675 2366377 1381102 1153376 668089 656495 793397 786291 796793 811351 809314 809262 922268 930158 6421630 6687581 40.05 70.9 2
14:25:12 2024-01-24 858642 846888 201287 197591 346607 357007 396223 392053 223783 223710 291611 298667 342992 343674 5961715 6344103 8412932 8218864 1452972 1500896 295858 261812 296885 293146 344403 336966 323844 324550 215435 215561 808967 772597 1727958 1710827 415399 410544 595534 596171 751653 733858 743000 746141 763825 774118 719601 802389 2278387 2366377 1357779 1155019 667796 655495 793397 786327 796793 810173 808121 808111 920892 928808 6440254 6687420 40.05 70.9 2
14:25:14 2024-01-24 859669 848647 201358 197698 345458 356755 396367 390982 223887 223154 290824 296034 340303 344384 5957997 6325101 8388966 8186748 1450897 1501032 295858 261664 292164 294612 346482 335979 322862 323866 215097 215595 812186 768843 1732580 1710827 416580 410544 595241 597900 747833 735872 745560 744863 762468 770844 715348 796479 2272188 2379141 1355659 1156665 668273 654533 793397 789822 797959 808805 804557 810452 920892 919497 6497959 6678738 40.05 70.9 2
14:25:15 2024-01-24 855815 848712 201248 197184 346937 355245 396511 391091 223956 223261 291405 295231 339557 344457 5963686 6348489 8382914 8190297 1452972 1495236 294964 262065 291751 292085 347040 335943 322826 324322 214759 214962 812186 768065 1749483 1710827 415399 410544 594691 595676 749520 735438 745174 745084 761388 773025 714841 795311 2271914 2369921 1356519 1156665 666367 654941 793397 787478 795629 809399 805573 810410 921550 928937 6470058 6696973 40.05 70.9 2
14:25:16 2024-01-24 854837 845693 201353 197115 345958 355496 396196 391382 223265 223154 291006 294403 339557 342483 5955884 6348489 8382951 8197372 1461314 1500752 296197 261629 291957 291348 347040 335979 321848 324093 214759 214962 810599 769945 1744953 1710827 415399 410544 595534 596135 749446 733876 745174 745084 761388 773025 713252 792982 2270300 2369737 1345057 1157201 668273 654831 794844 789633 797305 806949 806264 809253 921007 927621 6442776 6696973 40.05 70.9 2
14:25:17 2024-01-24 856674 846290 200827 196671 343493 353920 395638 389916 223265 222599 290359 292587 341066 341821 5955000 6348527 8389190 8190297 1449860 1499828 297032 261629 291203 291436 346518 335433 320909 323565 214121 214893 813773 767477 1762827 1710827 415399 409386 592974 594376 744909 733752 743019 743992 761388 770845 713252 796312 2273058 2370780 1350022 1156375 666367 654440 793147 787391 795644 808805 804534 803346 921025 919497 6440712 6688576 40.05 70.9 2
14:25:18 2024-01-24 857269 847518 200310 196671 344492 354994 393828 388011 223076 222599 288649 295267 339285 342098 5946506 6330369 8382988 8159452 1445692 1498305 295838 260614 291194 293225 343405 333510 321884 323601 214085 214893 810599 766531 1739449 1710827 415104 409097 592100 591840 746754 734460 743245 744830 760164 771825 715238 797030 2272701 2368245 1355659 1155019 664469 653086 793147 786273 793351 809377 803947 805607 921118 919533 6385018 6687581 40.05 70.9 2
14:25:19 2024-01-24 856049 845656 200306 196671 344492 354994 393204 388011 223265 221940 288649 293915 341066 341727 5955000 6321697 8426598 8169236 1448825 1493074 296197 265544 291664 292085 345343 335469 321884 322584 214759 214227 799592 773270 1725631 1706840 413175 407905 593200 593780 747284 731334 739014 742186 760091 766400 714262 796516 2271914 2356115 1346519 1147340 663523 651904 790330 783487 792226 809377 802193 802207 919812 924997 6384824 6687618 40.05 70.9 2
14:25:20 2024-01-24 855440 845693 199713 196057 344492 353920 392065 387614 222921 222252 288649 292691 341066 339246 5946506 6330369 8388928 8159857 1448825 1497662 296161 265472 291642 290621 344819 336200 320139 322369 214437 216320 818534 770383 1739087 1701987 411704 410508 593952 595588 751087 731050 737186 744726 760150 763934 711127 797649 2270255 2383277 1369513 1147340 665417 655531 789992 779499 793388 802482 797751 802170 919591 923035 6429199 6698168 40.05 70.9 2
14:25:21 2024-01-24 855440 843912 199683 196671 345714 351821 392065 392213 222543 221905 288721 292587 340108 341028 5955884 6369675 8354336 8147608 1438216 1498892 294109 261608 291087 290657 345794 333366 318794 323625 212866 214755 809012 768729 1717025 1696756 411772 410072 593618 592551 751087 728742 737889 744974 756981 761780 711200 795364 2271914 2388441 1369513 1140449 662578 654569 788278 781786 793388 802518 794506 803500 926340 918944 6433344 6678042 40.05 70.9 2
14:25:22 2024-01-24 853641 843921 199992 195480 343042 351821 390859 390278 221209 222443 288577 293755 340108 339210 5955884 6365631 8355177 8147608 1421293 1490768 295838 261644 288486 291472 344819 333438 318901 320611 212710 216320 807425 773773 1735275 1692335 410266 408050 587246 592210 747321 724548 736218 745084 754699 763934 715421 793019 2270573 2383536 1349298 1133128 662578 653086 782669 777222 795666 802482 793129 804110 923574 918369 6421630 6678852 40.05 70.9 2
14:25:23 2024-01-24 845277 845451 199648 195437 343493 351749 392472 390278 222234 221403 286813 292656 339083 341690 5951637 6394208 8459389 8163911 1438392 1492923 295222 260210 291908 289730 342879 333510 317973 320646 212710 215408 807425 777608 1728096 1681894 412309 409386 588079 592332 747321 724621 738018 744556 751537 763934 714299 788414 2259701 2402272 1341360 1140790 667615 653803 783029 781822 795644 798029 793129 806652 921771 913900 6504152 6678042 40.05 70.9 2
14:25:24 2024-01-24 841685 843651 199049 195137 344982 348541 390895 391106 221857 221559 288098 293506 338025 342098 5946407 6385052 8486135 8159490 1443663 1494019 295933 260764 290132 289554 343405 332392 318419 320575 212341 214193 801076 775490 1710740 1692335 413792 405826 586379 592168 743058 722462 738078 742902 752221 764065 714841 783799 2262915 2379141 1365182 1142414 664469 650967 779706 783487 793388 800287 793084 804289 918472 910448 6499107 6678042 40.05 70.9 2
14:25:25 2024-01-24 847472 846046 199683 194828 344982 350688 392065 387650 221652 221657 287815 294581 338940 342551 5952283 6393097 8437141 8178614 1441478 1492124 295294 260796 290409 289404 344403 334860 316978 321584 212192 213565 813893 773773 1755292 1692335 412742 408231 586379 592660 746335 722462 740232 742339 751156 763395 713252 783799 2256850 2390789 1363016 1141262 663523 650740 779299 781786 793388 793504 793129 804684 915801 911963 6518236 6664565 40.05 70.9 2
14:25:26 2024-01-24 846648 846165 199883 196594 345958 349169 393306 385473 222251 221036 286633 294581 338120 339723 5942108 6403344 8430765 8178614 1463414 1493982 294358 259809 290891 288930 342879 332122 317048 318604 212710 214201 802765 772042 1742526 1695946 411759 405754 589749 592587 738425 725649 736400 735890 753396 763395 708332 786012 2250442 2372364 1368431 1153376 664469 650470 781919 781232 785840 793504 797184 802356 910451 910448 6474468 6688576 40.05 70.9 2
14:25:28 2024-01-24 852051 846004 198910 196594 341753 351074 393584 386740 221776 220524 287369 292649 338738 340575 5938040 6314975 8379675 8152729 1443540 1493408 293810 260210 288283 289809 342879 331350 318454 317960 212341 214201 804251 768816 1736777 1701581 410825 403296 587246 588743 736232 723522 730773 734848 748229 763395 709374 788414 2258456 2349814 1340817 1144892 657844 647521 781919 774824 785840 799446 797590 802174 915691 916344 6406791 6687770 40.05 70.9 2
14:25:29 2024-01-24 852410 843680 197780 199103 342713 349487 392472 388047 221174 219802 288049 293300 338061 341484 5946506 6374923 8342430 8131721 1434107 1493408 292640 260246 288486 289000 342879 332392 317603 320375 210873 214201 809012 765982 1705593 1692335 409074 405826 588496 589579 742727 724621 732369 737713 752221 755112 707292 787816 2260713 2379141 1363016 1138014 658867 651904 783822 776879 790433 802552 789976 800844 920970 914437 6423911 6678852 40.05 70.9 2
14:25:30 2024-01-24 848749 843912 199049 195976 342897 349630 390260 387357 221021 220334 285864 292146 337788 339094 5937127 6356818 8413007 8133944 1421874 1493408 295745 258645 288523 289000 341843 332392 316499 318923 211098 214201 802663 773773 1717057 1678316 408203 405633 585964 591750 745167 719803 734007 738234 745645 756248 710381 786065 2256645 2389917 1354354 1136766 665417 651128 777124 778237 790956 797376 788478 802170 918509 909149 6447997 6678889 40.05 70.9 2
14:25:31 2024-01-24 839294 843310 198401 199072 343042 348541 391444 387975 220494 220670 286302 293343 337043 340237 5946506 6424863 8413045 8159857 1438392 1493408 293462 259477 288523 288194 344855 330384 316978 318923 210684 214201 801076 773773 1702582 1687536 410209 406004 582997 590531 738122 719522 734829 740143 746947 761526 713414 783031 2257602 2372465 1360851 1140412 660694 644987 776888 778948 791972 793468 791963 802356 910618 909813 6442776 6649927 40.05 70.9 2
14:25:32 2024-01-24 843155 845113 198461 195493 343042 347212 391917 385617 221209 219451 286338 292350 336465 339246 5946506 6410121 8461367 8159857 1459282 1493408 293221 258288 288595 287391 342879 331386 316022 317070 211345 213338 808967 770936 1691834 1696756 409657 406004 588766 592548 740162 722316 734941 732913 747021 757242 707165 783738 2247969 2369921 1354354 1153079 661635 645479 779706 776879 783538 793360 794826 797654 910347 910439 6480506 6669018 40.05 70.9 2
14:25:33 2024-01-24 852809 845118 198214 198722 340900 350158 392195 385274 220987 219837 285900 291190 338061 338026 5946506 6314677 8353074 8159857 1443540 1493408 292604 259226 286723 288798 342843 330348 317013 317035 211133 213581 805838 767629 1725869 1704411 409657 401949 585403 586368 737623 721568 728590 732659 751537 757495 709182 787846 2253643 2347876 1334456 1145707 656052 645023 779336 772629 782464 799721 793129 793024 910488 911963 6367954 6668663 40.05 70.9 2
14:25:34 2024-01-24 851199 843315 197158 199001 341652 348541 390224 387939 220494 219118 286777 291155 336500 339611 5946506 6369675 8333078 8141099 1434107 1493408 290793 259522 287351 290554 342314 331242 315780 321030 210543 213951 798029 764341 1714421 1692688 408203 405147 583822 586241 744384 721056 728000 737457 750469 753454 706107 786102 2259213 2389012 1360851 1131910 656052 646921 776707 771497 788864 798029 783271 796484 912984 909316 6414981 6678042 40.05 70.9 2
14:25:35 2024-01-24 846234 843651 197815 194951 343042 347492 387921 385617 220494 219802 285636 293755 335958 338614 5939024 6435517 8439285 8139892 1430014 1492496 294251 258032 288148 288194 340631 331709 317566 317035 210614 213750 802663 775990 1729240 1678316 406179 403936 584866 589694 741823 717484 728627 736934 744941 754844 709374 783725 2247969 2388361 1375115 1131518 661635 648900 772725 773176 786524 791020 783901 800607 914326 901434 6480668 6669297 40.05 70.9 2
14:25:36 2024-01-24 839557 842727 197737 198326 341933 346969 391917 386160 219816 220145 287625 292042 335994 339611 5946506 6388759 8442502 8159452 1441478 1495533 292979 258573 286875 287391 342879 331981 316978 317000 210649 214201 816676 773773 1724074 1687536 408041 402092 581330 588185 736614 715453 732927 735890 744414 757386 709374 779141 2247564 2359603 1356519 1138014 658817 643892 772762 776952 785840 789908 789675 799431 902733 901470 6433573 6650205 40.05 70.9 2
14:25:37 2024-01-24 843476 843908 197128 195003 342970 345890 390812 385581 220155 217759 285864 292451 334948 341727 5939997 6391089 8393597 8178614 1464379 1495770 290519 258139 288283 291407 341843 332253 315816 317000 210354 212967 778148 767629 1728961 1696756 408203 402057 585549 588432 735973 720348 730773 729487 744414 757350 701161 779141 2247969 2363207 1345691 1147340 656989 643436 779706 773259 781910 793468 792312 792466 905327 911963 6358221 6663907 40.05 70.9 2
14:25:38 2024-01-24 851921 843324 197124 194946 341151 346411 386686 384967 220494 218437 285650 292444 335946 339317 5938002 6385052 8334258 8112776 1418282 1484467 291489 258211 284973 287146 339746 330312 315816 316743 209991 213600 793141 772042 1708224 1685482 405891 401492 579719 583580 737637 714368 725791 733858 739251 752715 708332 786012 2241280 2356152 1344262 1128689 656520 646428 770538 769205 785840 792315 782715 797087 910488 902847 6438321 6673279 40.05 70.9 2
14:25:39 2024-01-24 839566 841530 197162 195220 341396 347756 391699 385873 221416 219627 284848 290696 337612 340948 5945608 6365965 8411941 8135975 1439276 1489058 291679 257380 286530 291294 341483 330374 317530 316044 209844 213600 812374 777281 1705033 1686339 407334 401428 579719 587003 732576 714404 727520 729482 742527 757350 706253 778399 2242776 2357354 1352188 1137204 657881 642070 770538 772629 781547 788965 790274 795353 902539 901434 6442992 6669489 40.05 70.9 2
14:25:40 2024-01-24 846411 843844 196299 195493 340242 347364 391182 383942 219749 218978 284991 289320 335019 339094 5955000 6332374 8373979 8169236 1460203 1491176 288724 258609 285963 287203 341843 328054 315816 316009 209809 212817 809012 761858 1733282 1701581 407913 400259 582997 583095 734562 718750 727520 729446 745645 756248 700369 780324 2244370 2348147 1341360 1144077 653252 642070 774957 769205 778520 793202 788553 791902 905400 907996 6384660 6669691 40.05 70.9 2
14:25:42 2024-01-24 853342 843811 196470 195220 339561 346933 387691 386160 221381 218873 285026 289075 335019 337972 5955884 6370610 8330547 8136276 1421762 1488001 289840 258211 285574 291705 339782 329314 315816 317000 208716 212967 797902 764341 1717893 1687264 405891 402694 580446 583095 738158 716976 725791 733858 744978 748409 701552 782623 2247708 2362840 1356519 1128179 652787 643892 770538 767781 786324 793185 783617 796848 911092 902701 6432857 6668663 40.05 70.9 2
14:25:43 2024-01-24 839566 843076 198552 194388 339827 346638 390224 385003 220727 219048 284339 291119 334984 338541 5941988 6407265 8401013 8150201 1433269 1498067 290758 256984 285846 290817 341843 330140 315550 316451 208716 212967 814013 773773 1699283 1687536 407334 401428 579309 584971 732851 714404 727520 729446 738421 754050 706253 776856 2248650 2354014 1354354 1138390 656989 641952 772688 770222 778810 784346 788330 796429 899964 904124 6431171 6659284 40.05 70.9 2
14:25:44 2024-01-24 850327 844280 196474 194946 338264 347212 387993 383014 224095 218590 284121 289355 335019 337511 5938027 6323962 8346663 8135975 1440541 1493297 289875 256984 284032 291223 340260 329440 315708 315021 209335 212371 801076 761615 1733275 1701147 405603 400578 580542 581196 731769 715453 723655 726696 743506 754245 701161 783342 2248125 2341338 1363016 1138014 651321 641960 774920 765567 776796 791196 783579 789577 909528 907776 6424387 6650243 40.05 70.9 2
14:25:45 2024-01-24 852809 841535 195929 194401 337790 345370 386686 383277 220180 218778 283886 288881 334480 337511 5937127 6352065 8318687 8101209 1415242 1480188 290458 256589 283868 290885 338175 329614 314892 318001 208716 212668 822724 769365 1702599 1683089 404183 401428 576407 580074 734930 712248 722344 732355 740659 748229 705156 780731 2237870 2364880 1336576 1125480 653252 643621 767505 768761 781910 784418 780426 791826 907584 897614 6462009 6659284 40.05 70.9 2
14:25:46 2024-01-24 837077 841265 200353 193783 338846 346393 386686 380350 221381 218402 283264 290916 332940 337548 5937127 6366641 8449242 8144665 1439531 1484836 290546 255337 284937 286485 338722 329907 315816 315580 208751 211741 812280 772597 1691306 1685787 404807 401319 582983 584715 731595 715307 727268 724419 738567 748301 697927 774413 2228422 2356371 1343525 1144077 655117 640128 774957 770185 775186 788965 783803 788075 898836 904764 6414479 6650012 40.05 70.9 2
14:25:47 2024-01-24 853349 841498 200275 193752 338775 346883 384878 383277 223989 217865 283850 289285 333335 337475 5929537 6360863 8307509 8126767 1430804 1484430 287814 256701 284032 287018 338650 330374 313935 318938 210442 211424 797902 763610 1705307 1690281 404594 402310 579683 582812 736944 714294 722553 729523 744106 749380 700443 779067 2246071 2368245 1352188 1127083 650469 642070 769547 765061 783019 788965 781537 790701 907968 900189 6405316 6659404 40.05 70.9 2
14:25:48 2024-01-24 839455 840890 200382 194024 338533 345903 387849 382597 220180 218895 283859 289320 333638 337475 5929537 6378504 8435950 8152729 1438489 1483341 291155 256091 287204 286477 338436 329061 315744 315694 208577 211565 802663 773151 1698104 1687879 404418 399730 579572 583507 730842 711196 725753 724529 735748 754677 700130 774413 2235098 2351481 1370689 1140790 655117 639692 772725 770332 774362 784418 783245 787187 899336 902578 6433344 6650394 40.05 70.9 2
14:25:49 2024-01-24 852405 843917 200275 193717 338264 346393 384337 382060 224095 217351 283722 290734 333907 336962 5937127 6379186 8354336 8141799 1431556 1487421 287709 256772 283890 287234 337523 330264 314454 318074 207313 211671 807443 764459 1706219 1687879 403808 400861 576407 580372 734599 712322 719333 730314 738421 747756 700167 776856 2244370 2366577 1352188 1122558 649545 640181 765737 762857 780802 784418 779243 789540 905001 899943 6421749 6650281 40.05 70.9 2
14:25:50 2024-01-24 836410 840867 200170 192936 338774 345903 386650 382022 220180 218215 281530 289250 332869 336450 5927748 6388005 8442502 8140587 1438216 1488252 289699 255302 283563 285485 337121 327936 315564 315178 208251 211600 796315 773151 1696015 1685482 403522 396885 578079 581751 727810 710155 723655 722407 734368 748445 697049 772136 2232167 2342261 1334051 1140753 653252 638299 770538 766921 773348 783758 780944 786033 894881 901535 6421630 6640527 40.05 70.9 2
14:25:51 2024-01-24 853011 842727 199813 193106 337719 344529 384302 382597 220180 216827 283183 288408 332905 336450 5927748 6366421 8314944 8103584 1416536 1483170 289840 255337 282267 286360 336613 329870 313392 315730 207996 211636 822724 767173 1729836 1681894 401419 400013 573894 579960 731705 708290 718535 728244 737632 743955 701161 777960 2241465 2357354 1334456 1121411 649545 641124 763531 764518 776796 783206 774644 790701 904468 894729 6461641 6650516 40.05 70.9 2
14:25:52 2024-01-24 837077 841457 200103 192802 337750 345659 387175 381752 220180 217351 284014 290994 333978 336670 5946674 6385598 8447989 8129815 1462405 1491376 288242 254980 284897 284614 337665 328473 313935 315802 207926 209986 810529 766644 1706338 1691134 403559 399166 579309 582849 728881 714910 724722 720330 735998 748337 692932 772449 2233510 2351481 1361837 1142891 651395 635903 771630 765604 774362 784455 783245 783705 894544 902172 6371317 6649905 40.05 70.9 2
14:25:53 2024-01-24 848518 842723 196571 193137 336737 345332 387175 384675 219250 218123 284673 287395 333498 335319 5933418 6348915 8365053 8103594 1414538 1488145 289840 254553 282932 286275 335600 329440 313422 315536 207961 210350 807443 770936 1694928 1676222 400816 399730 573894 581196 731705 707788 718823 725630 729949 744701 701161 773956 2241303 2363207 1334456 1125480 651395 641615 765171 765111 776796 781554 774607 785475 900786 896263 6471073 6641029 40.05 70.9 2
14:25:54 2024-01-24 842241 844011 197505 192189 338113 342735 385348 383374 220480 216688 284673 290236 331604 337475 5939024 6377397 8351782 8150478 1443540 1484725 287421 255372 282231 284578 338413 327437 313458 314914 209579 210315 796315 758640 1709949 1697152 403845 396813 576407 579102 726779 711196 719333 722174 738785 748373 695005 771551 2239871 2333042 1352188 1136395 646687 636050 767915 761164 770529 784491 781537 783137 899975 898882 6384565 6645265 40.05 70.9 2
14:25:55 2024-01-24 852062 841286 196576 192931 337821 346810 383152 382833 219873 217013 283066 289075 332729 333325 5912278 6370610 8388966 8094206 1427973 1484836 288487 253737 284019 284978 334591 328145 312032 315358 207313 210433 794728 773266 1694843 1669096 401456 400295 574779 582849 729701 708290 721490 726696 732851 745052 697049 767610 2232167 2369649 1350772 1127885 652323 634485 761836 765604 777152 783212 779280 790404 893968 894696 6423127 6640848 40.05 70.9 2
14:25:57 2024-01-24 843150 841489 195746 193146 337780 344602 385455 381177 219565 216340 284014 287325 332869 333361 5927748 6276310 8351782 8124552 1438216 1480115 287011 254162 282267 285521 334556 327936 313678 313444 207816 209658 799489 764341 1686349 1692335 400816 396425 576000 576092 726264 710303 717512 719541 735707 743955 692932 774413 2235209 2329734 1349298 1131910 645305 638312 769516 761118 772248 784320 776098 781254 903912 901356 6414479 6650055 40.05 70.9 2
14:25:58 2024-01-24 848445 839048 196576 191856 338988 342735 382543 382833 219377 216374 283978 289004 330841 333541 5929537 6443236 8395918 8109874 1433269 1484024 287421 253772 282267 283278 337157 327400 311523 315580 207638 210315 789967 768011 1695120 1678316 402951 396741 571359 579549 724722 705249 719444 722444 732851 746124 697086 765359 2230579 2347059 1340548 1130599 649462 634625 764082 762096 771739 775261 780759 785980 891021 893731 6421630 6640848 40.05 70.9 2
14:25:59 2024-01-24 848786 842727 196020 191931 335689 344565 383356 381752 219565 216270 283978 287064 331639 333433 5927748 6348376 8316874 8112963 1434107 1484024 291664 254553 281442 283866 334627 328509 311015 313957 206990 208969 809012 759986 1705982 1683089 399612 399166 576407 576981 728733 710303 718023 721386 737536 742417 693378 773319 2235346 2355608 1345691 1128985 646687 639219 764615 757774 774948 784080 773938 783110 898800 895629 6400469 6650516 40.05 70.9 2
14:26:00 2024-01-24 844076 839043 196025 191891 337245 341735 384074 382833 218883 216340 284051 287299 330611 336159 5927748 6429237 8401275 8089589 1430169 1484024 286977 253737 281561 282846 336649 327437 311051 314914 207638 209693 791554 766455 1690665 1678044 402308 396146 572147 577579 725270 706812 722644 723641 732828 747168 696866 768090 2229206 2342261 1341360 1128689 649462 633799 761370 761201 768240 775441 779095 783743 893497 893731 6423911 6640527 40.05 70.9 2
14:26:01 2024-01-24 844350 840899 196020 191891 334366 344892 382579 378961 219259 216154 287248 287099 330876 331381 5927748 6310488 8351782 8112963 1437328 1484799 291736 253737 281407 284490 335791 327437 311484 312055 207313 208969 797902 763062 1696308 1688189 400358 396741 576298 577243 728844 710266 714234 722613 734405 739323 691450 771588 2237363 2351481 1341360 1127083 647610 638312 763531 757868 773812 779834 772239 779146 898800 893731 6385607 6650394 40.05 70.9 2
14:26:02 2024-01-24 839532 837785 196020 191545 334715 340703 384302 382292 218238 216340 282829 286412 330876 336176 5929855 6369675 8365090 8095948 1431226 1484799 287421 253348 281407 283512 335600 326729 312696 313199 207638 209518 793147 770936 1695418 1680996 401224 393877 572147 579102 719903 704215 717252 718300 729062 747353 691941 765322 2219881 2335626 1341360 1133971 647610 634427 763531 761201 765728 775441 773472 778872 889669 893731 6403191 6640527 40.05 70.9 2
14:26:03 2024-01-24 851199 842727 195471 191589 334141 342253 382579 382292 218238 215035 283978 285797 330380 333397 5923520 6348451 8305022 8105768 1416558 1486344 287864 254307 282756 283476 336704 326296 312011 314220 207422 209518 802605 763249 1717688 1678316 399789 395589 572110 574355 725750 703146 713838 725428 729949 739431 693005 772173 2235766 2351481 1350022 1116975 643927 635599 758669 756384 772168 779864 771842 786129 897528 883515 6447598 6640527 40.05 70.9 2
14:26:04 2024-01-24 838035 839080 195746 191287 334680 342253 382543 378925 218918 215969 282194 287534 329885 333433 5927748 6364614 8437141 8147540 1452934 1487286 288856 252855 284545 282704 337180 324172 310797 311983 206667 208468 801076 764114 1707547 1683089 400177 395517 574633 577872 721505 708290 718535 718521 731814 744524 688893 764440 2225826 2340328 1317537 1137204 645765 632454 764045 757829 765997 781554 774681 776823 891859 894025 6339737 6645163 40.05 70.9 2
14:26:05 2024-01-24 847509 839012 194853 191930 334028 342843 381703 379033 218238 216862 281995 285762 330876 332118 5923520 6333520 8366264 8083992 1411857 1482970 287212 252185 282938 283715 333685 327218 310073 312933 207638 208678 793141 768672 1697795 1667328 398654 396777 568108 578728 726779 702153 716492 720330 727591 737207 690903 765359 2226057 2368351 1339194 1122558 648585 635149 758669 762861 772716 774241 773938 782590 888373 888549 6409895 6631148 40.05 70.9 2
14:26:06 2024-01-24 839534 840899 195286 191119 335428 340188 383188 378997 218238 215634 283066 283934 329850 333541 5925292 6322392 8343161 8113076 1438103 1484725 288138 253313 282140 283746 336704 324532 311778 311764 207638 208643 794728 761422 1697551 1689933 398976 393155 571359 573418 719939 704179 712281 715472 734926 742943 689944 767610 2229091 2320527 1342713 1128689 641183 632902 762450 753562 767906 779900 771103 774547 895551 894172 6395619 6635791 40.05 70.9 2
14:26:07 2024-01-24 848712 836607 195471 190642 335913 342650 382274 378997 218238 215634 281505 287360 331368 334729 5924942 6434583 8383026 8094206 1431556 1481916 287234 252219 282938 281091 334591 324496 309603 313701 207346 208678 788380 764341 1737050 1677126 400213 394369 569718 574464 721047 701083 718535 719541 729081 742943 693724 762875 2224244 2340600 1339194 1127083 645305 629183 758669 756721 765728 774521 774644 781403 887116 888585 6414479 6622056 40.05 70.9 2
14:26:08 2024-01-24 844127 839080 195299 190951 333812 342555 383497 378068 218743 214932 282085 285658 331995 333031 5947359 6346991 8286318 8093929 1424675 1482696 286508 252959 282539 281984 335791 324496 308270 313701 207054 207993 797902 759444 1699573 1678316 399221 396146 570526 571853 726264 705749 712281 720330 734151 735028 690960 768502 2231923 2348147 1339756 1116181 641183 632902 755846 753706 770529 775441 768840 781440 893276 884323 6405576 6631524 40.05 70.9 2
14:26:09 2024-01-24 837112 839501 195294 190950 336392 341591 384442 378479 218029 216201 279563 286664 331869 333126 5929537 6356093 8435950 8122342 1451999 1483525 288101 252185 281557 281139 333551 324460 309639 311764 207638 207668 802663 762947 1713175 1683656 396732 393743 573047 574428 718378 706286 717238 716486 729765 739467 685863 762912 2222664 2333042 1317537 1133128 641888 629183 762450 757440 765728 775513 774478 774547 889705 889490 6356055 6631416 40.05 70.9 2
14:26:10 2024-01-24 849170 839234 194677 191717 334019 342253 383085 378997 218158 216770 281217 287154 330345 331346 5929651 6352065 8377241 8075448 1413721 1482970 288748 251378 282938 282019 333866 324496 308270 312019 207200 207993 802605 769365 1715913 1667913 396959 394369 570526 575721 724722 700089 712281 719031 725376 733959 691941 766668 2225826 2357354 1345691 1119364 645765 633542 758003 756758 770529 772834 771729 782198 889400 884177 6394365 6621769 40.05 70.9 2
14:26:11 2024-01-24 838035 839112 193960 191009 335918 339603 382007 378925 217864 215506 282484 289472 331170 333397 5916813 6276310 8310447 8103810 1433082 1482027 286835 252150 282140 281765 333866 324136 308270 310095 207638 207853 810668 761071 1707059 1678316 396959 394960 571359 571853 724722 704714 710187 716486 731773 736664 685863 767880 2225826 2344549 1339194 1122558 641888 635001 760131 755711 770091 775297 768431 778809 894326 886091 6385014 6621611 40.05 70.9 2
14:26:13 2024-01-24 835077 837822 194273 190792 335872 340667 382007 377220 217340 216120 281362 285330 331170 332387 5928662 6354676 8437414 8112963 1434397 1482970 291736 251413 282539 280859 333866 324424 310109 309157 207492 208027 798776 768691 1704338 1678316 398654 393190 571741 575314 719431 702189 715982 712294 721390 738282 685378 760633 2220029 2339412 1328366 1135144 645765 629001 762453 760033 765691 777400 773376 774417 883215 893099 6339737 6631148 40.05 70.9 2
14:26:14 2024-01-24 846004 839043 193896 190484 333762 340667 382274 378961 216665 214966 279743 289365 331869 331381 5918369 6333520 8281385 8063999 1407179 1478762 291736 251378 282140 281984 333866 324195 308235 311038 206763 207703 802605 768729 1701099 1666963 396677 394333 568911 574464 722636 700585 710224 718521 724497 729913 690531 763849 2219881 2358168 1303977 1119289 645765 632203 755445 756150 769470 772797 769934 780707 881931 884614 6405316 6621769 40.05 70.9 2
14:26:15 2024-01-24 837077 839075 194234 189493 334028 340648 381703 377787 217526 214897 282230 289329 331170 333433 5918369 6321260 8311870 8122342 1435315 1481916 286392 252185 279581 281651 335791 322459 309603 310095 206472 207489 800993 755664 1751932 1692335 399221 391944 570452 571792 718456 705077 710040 713156 729523 740062 688381 763269 2224244 2314602 1337028 1129873 640056 627298 759208 750932 761361 779334 769971 774417 892231 883551 6386181 6622056 40.05 70.9 2
14:26:16 2024-01-24 846643 837822 194238 189489 334028 340739 380833 378356 217526 214932 279671 286230 330205 331346 5904776 6407700 8365314 8084827 1425936 1482027 286835 251413 282938 280236 333866 324496 307268 311038 206472 207524 812374 768232 1726944 1677669 399789 393636 567229 574418 719624 700549 714234 718447 725340 737207 690960 759658 2219881 2342261 1309012 1120959 642553 625493 753123 755847 764606 772470 773376 777965 882503 883037 6403382 6612390 40.05 70.9 2
14:26:17 2024-01-24 844829 839048 194203 190282 334028 341495 378943 376067 217864 214932 279707 284072 330241 329381 5909931 6336823 8274789 8075448 1424675 1481217 285081 251798 279689 280389 333649 324208 309374 311506 206619 206918 800993 758156 1692445 1678607 396959 394540 567156 570760 719431 699592 707794 717791 728529 734586 687918 765125 2227345 2338941 1311133 1112145 638231 629220 753235 749140 765728 770871 765153 777549 891598 882226 6414981 6612203 40.05 70.9 2
14:26:18 2024-01-24 835077 836602 194067 189454 334019 339639 382004 375489 217329 214932 279635 286013 330241 331884 5895688 6351025 8411666 8103584 1443540 1483170 286432 252380 281994 280096 333758 323296 310067 308116 207054 206309 805830 764341 1700393 1678316 396959 393981 571704 573602 715554 701088 712281 713354 721260 738858 682721 756139 2216553 2326432 1339706 1131104 639817 625284 758669 752069 760822 772536 770008 771630 883178 883443 6311520 6612257 40.05 70.9 2
14:26:19 2024-01-24 848518 836016 192984 189493 332009 339639 378979 376654 216851 215762 279169 289401 331170 329345 5908991 6333520 8365328 8097067 1424637 1478953 285338 252310 281958 280096 331704 323116 306340 310095 206182 207170 807458 768729 1666550 1664596 396959 392051 565553 571889 718640 698106 710224 715472 722668 730273 686871 755426 2213405 2351209 1349284 1118567 641183 621902 750451 754241 763522 770835 768840 774547 878707 874177 6391044 6593291 40.05 70.9 2
14:26:20 2024-01-24 839566 837963 193014 190153 331466 340667 381196 374400 216816 213637 279671 289329 330241 331183 5908991 6330256 8305538 8074560 1427454 1475579 283883 255839 279581 280404 333072 323952 306983 310095 205244 206412 797768 758156 1702481 1675937 395834 391395 565263 568741 718604 697118 707193 716486 726437 730323 685899 763348 2221287 2337747 1311133 1110038 637321 628258 750414 746513 765728 771925 764073 774547 884245 879040 6414981 6602701 40.05 70.9 2
14:26:21 2024-01-24 834673 836016 193625 189424 332387 338033 381123 374328 216631 214266 279133 285071 330134 331310 5910564 6375913 8358084 8103584 1454528 1484024 283905 251343 281235 279423 333420 321791 309338 309121 206182 206378 797768 758156 1710610 1687536 398088 392312 568911 570356 715554 701051 710150 711177 725467 736581 682721 763838 2216553 2314602 1334863 1128689 637321 626392 755408 750998 756361 773080 767674 773241 881677 887121 6367954 6631412 40.05 70.9 2
14:26:22 2024-01-24 847467 837114 192944 189420 332945 340153 378907 376618 216596 214599 279274 287279 329885 332175 5921164 6392650 8380507 8083361 1426105 1481916 285245 255839 281235 278501 333360 323630 308538 310060 205857 206343 809097 763610 1740450 1672654 397805 391049 564791 571976 715554 695073 710150 714855 724717 734260 687881 757956 2216553 2333042 1332697 1121759 639780 625505 751670 755657 761324 770799 769386 776074 880538 882045 6405046 6612525 40.05 70.9 2
14:26:23 2024-01-24 841953 837785 193384 189386 331641 341616 381203 376917 216678 214163 279455 285673 329992 330999 5921283 6337505 8288778 8086707 1422602 1480864 283839 251343 279509 279384 332855 322160 306724 310095 205244 206165 791554 757327 1688955 1678316 395834 391944 565663 568668 719661 698781 707193 714892 725340 730345 683816 763310 2221287 2340600 1334863 1113206 636137 626376 750377 747164 765691 771925 764333 776074 884172 874068 6417137 6622056 40.05 70.9 2
14:26:24 2024-01-24 840055 838786 193414 189282 333306 338436 378763 375850 216980 214163 278561 284072 329138 330808 5895500 6348338 8344970 8103584 1451934 1481916 283296 251991 279617 278584 333866 321410 307233 310273 205893 206165 799380 758156 1706724 1685482 397741 391758 566864 568668 711369 700089 708705 710321 721188 736664 682721 755501 2216553 2311320 1346346 1127083 634602 626392 754845 745736 758121 773562 765153 772104 883178 884724 6394821 6636193 40.05 70.9 2
14:26:25 2024-01-24 849170 838272 193231 189282 331785 338615 378266 375453 216445 213603 278453 286552 329138 331381 5895424 6388962 8370486 8075448 1424675 1479812 285245 251814 281037 278272 331847 322423 306802 309121 205244 206309 794543 767629 1683497 1664596 396959 391682 563957 571570 715554 694017 709107 715398 722084 730021 685341 755224 2210745 2342261 1335280 1117771 638231 625505 750442 752033 761361 766355 768819 774119 878083 881722 6394386 6630951 40.05 70.9 2
14:26:26 2024-01-24 842241 837822 193014 189179 332452 338615 378835 374030 216816 213603 279311 286279 329635 330443 5908991 6324248 8335605 8083361 1434107 1482009 284374 255659 279509 278501 331310 322913 308320 307685 206182 205667 807443 758374 1688309 1678316 395834 391944 567799 568705 719661 700089 707193 711214 720958 728696 682721 758776 2221287 2338941 1330531 1115350 635960 629028 751259 746979 767645 772943 764619 773680 888156 880542 6377059 6626566 40.05 70.9 2
14:26:27 2024-01-24 835073 836598 192944 188929 332765 339684 378943 373732 216110 214266 278473 289736 328907 330808 5908991 6348338 8400938 8103584 1448897 1484024 284610 251814 279653 278562 332819 321374 308538 308222 206182 205062 804251 761968 1702911 1678316 396396 391758 568471 570356 712916 700089 708028 710321 724717 734260 680713 757491 2216982 2320797 1339706 1128985 635960 624508 753622 747053 758622 774036 766810 769215 879081 882858 6386181 6631148 40.05 70.9 2
14:26:29 2024-01-24 847472 836607 192944 188778 331928 338615 378266 375453 216144 213603 277885 284072 329373 329310 5908991 6421820 8373979 8084827 1425660 1481916 284850 251991 279509 277721 333600 321898 306730 309157 204884 206309 809097 763795 1695930 1673843 396959 391481 559095 569548 711369 691985 709209 710321 723720 735370 687551 755874 2210556 2327790 1328366 1119289 638231 623698 750488 749103 755836 767642 768282 772067 879182 879448 6405046 6621949 40.05 70.9 2
14:26:30 2024-01-24 844350 837826 192774 189088 330933 338650 377697 373208 216445 218030 279169 289258 328180 330912 5912694 6341987 8258582 8066070 1421976 1478762 282877 252346 278223 278501 331812 323033 306802 309121 204383 205987 805819 757152 1702416 1675032 394714 392035 562258 568383 717508 696795 702887 714368 725671 728813 685636 762295 2219881 2333042 1332697 1109306 636413 627171 747297 747274 760174 764127 760150 774380 883037 875498 6457024 6612390 40.05 70.9 2
14:26:31 2024-01-24 838035 836598 192640 188761 331937 336542 378835 372946 216631 218066 277850 284003 328145 329345 5942792 6348711 8333078 8105768 1450859 1481916 282094 251991 278651 277656 332855 320437 306802 307220 205208 205667 794543 756238 1692517 1688708 396212 389993 565330 567575 710404 696898 704924 706084 724717 734586 681753 756877 2216982 2305382 1355198 1124679 632456 622668 752202 745047 755399 771925 763376 767577 881895 882045 6366489 6602776 40.05 70.9 2
14:26:32 2024-01-24 846234 836598 192779 188198 331933 338033 377661 374328 216098 213569 277850 283796 328145 331183 5895688 6379710 8355811 8086984 1424919 1479812 284156 251637 279617 277734 331345 323952 306658 310273 204600 206136 796155 766357 1709516 1669538 396322 392312 564127 570319 713421 691948 709209 712230 720407 730309 683296 753576 2213820 2333042 1326200 1117771 637321 623798 747371 749103 756917 764056 764844 773839 874075 879738 6394018 6607375 40.05 70.9 2
14:26:33 2024-01-24 843476 837826 192340 188795 330933 338650 377130 373172 216144 215292 278705 284947 329173 330209 5908313 6345923 8298689 8064004 1415242 1480161 284139 252344 277581 279811 331202 321303 306766 308081 204419 208518 812468 760876 1708624 1673843 393488 391205 561656 567575 714468 691863 700930 711214 724058 728003 682813 759479 2216553 2332770 1339194 1106882 634602 626392 747431 742572 758561 765204 756241 773278 883830 875498 6443198 6617046 40.05 70.9 2
14:26:34 2024-01-24 835855 836607 192605 188533 331968 336507 378835 372056 215509 218066 277850 289401 327650 329345 5908991 6367991 8334371 8113564 1431946 1481060 284232 252310 276765 278457 331704 322118 308538 306970 204884 205667 810735 754908 1723315 1685482 392340 387907 564791 567575 712916 696058 700930 706267 723692 730345 678750 759479 2214978 2313102 1334456 1120959 634602 621938 753235 741447 756508 766463 758428 767885 884464 880258 6376749 6602663 40.05 70.9 2
14:26:35 2024-01-24 840055 835980 192301 188625 332981 337528 378871 376053 215440 218030 277850 284145 327685 331381 5912542 6378504 8400325 8093425 1424675 1481060 284538 251283 277832 277656 331583 321060 308502 306935 204561 205987 802202 765831 1685149 1673843 393525 387835 562294 568705 709434 693000 705184 705194 716275 730418 680787 753576 2202702 2314602 1350772 1125480 637776 623734 751670 747605 753687 764091 762977 764747 875704 879521 6339119 6603012 40.05 70.9 2
14:26:36 2024-01-24 848899 837790 191730 188198 329969 336507 378266 375489 215256 217959 278509 283239 327915 329047 5895735 6344174 8334585 8054512 1419594 1483096 285063 250259 279043 277742 329542 323033 306766 307005 204561 205028 809097 767629 1697641 1659604 393525 391758 562527 569951 714505 691680 707193 710321 712210 727671 681753 750679 2207281 2342261 1356072 1113351 634602 621457 742741 747164 756508 765006 765153 769836 873843 875590 6385052 6612390 40.05 70.9 2
14:26:37 2024-01-24 841685 836561 191730 188203 329666 337559 377130 371830 215440 214348 277850 284069 327897 329143 5923986 6339232 8276966 8077749 1408465 1476998 282033 251283 276096 277621 329809 319952 306802 307900 203597 205347 804181 757821 1726098 1672654 392026 390102 561332 563607 711405 691863 700162 710321 720517 726065 682721 755463 2213132 2326432 1364050 1106882 632347 625061 742179 742865 756508 764091 755095 769873 882503 873671 6414735 6593217 40.05 70.9 2
14:26:38 2024-01-24 835077 836343 191730 188168 330965 337767 377978 373848 216446 215182 277280 285543 327050 331851 5895462 6367828 8334258 8112963 1447676 1478766 281269 251283 277601 276883 331847 319432 306802 306292 204801 204993 809097 754913 1711990 1685482 394714 387835 562294 562775 709434 691985 700967 704961 723692 730418 678750 755799 2213405 2303747 1332697 1122245 631000 621934 751096 739802 753260 766391 759866 764520 882411 880981 6376749 6593217 40.05 70.9 2
14:26:39 2024-01-24 846648 837382 192629 187993 331292 338724 376421 374186 215337 214951 277706 285744 326979 331418 5895650 6406105 8364522 8075448 1423657 1475616 283273 250894 278419 281393 330808 320950 305903 307720 203597 206762 804181 760876 1720522 1669096 394714 387907 560537 565275 708391 689903 706690 708309 716312 727896 682721 749117 2205675 2323550 1321869 1116181 634150 619155 745458 745047 755378 763386 764064 767614 872930 875498 6393366 6612551 40.05 70.9 2
14:26:40 2024-01-24 845551 839497 192161 188404 330513 339444 375963 372021 215475 214348 277850 283821 327631 330443 5918369 6324524 8334750 8066070 1428955 1478854 281980 250542 276908 276813 329809 320473 305043 306043 203953 204073 787092 754908 1686216 1673508 392026 391205 562129 561981 714505 690971 699900 708811 720553 725521 678750 753204 2210262 2330056 1355198 1108458 631000 622815 742705 738343 759098 764127 758097 768720 883830 873802 6395019 6612551 40.05 70.9 2
14:26:41 2024-01-24 835269 837114 191691 187574 331040 337584 377144 373202 215038 217582 276149 284069 327137 331073 5909931 6348602 8398542 8084827 1444656 1475579 282806 249732 277796 281365 330545 318502 305903 306825 204561 203756 789967 760957 1687301 1673843 392340 387835 563559 565348 708391 693037 704071 702134 712246 728219 673234 748586 2205712 2314602 1298046 1125480 632797 619191 751518 745863 754543 767642 762248 762730 876326 879150 6320545 6607421 40.05 70.9 2
14:26:42 2024-01-24 848528 836525 191324 187613 328636 336507 377165 375318 215106 214348 276114 284149 327156 329166 5891324 6370610 8338745 8066062 1420608 1475542 282015 250506 276908 281379 331345 321023 305688 306613 203241 204709 804181 762159 1687995 1669096 394119 387799 558914 564876 707889 687950 703534 705231 715550 729281 681753 751049 2204145 2319123 1348559 1119744 636413 619921 745870 747090 751546 761196 760262 764294 873843 875590 6384938 6593633 40.05 70.9 2
14:26:43 2024-01-24 849170 836607 191092 187578 329168 337289 375435 374066 214773 213747 277423 282376 327156 330443 5908991 6312168 8262734 8047312 1403170 1478762 284694 249521 277370 277586 327821 319208 305903 305829 203918 204357 804181 764341 1689818 1660213 387718 387871 561332 566586 711405 688925 700433 707305 715550 721444 681205 755111 2210663 2343002 1326200 1110174 636087 621714 744663 747164 756881 761771 757835 769936 871223 872533 6375496 6603012 40.05 70.9 2
14:26:45 2024-01-24 837657 837114 190491 188190 327874 337289 378835 373202 214945 214047 276768 282376 327685 329939 5912580 6287158 8314374 8066070 1430014 1475704 281826 249767 276096 281627 326798 319952 305903 306789 203953 203722 797768 754908 1693329 1673843 390847 390102 559131 563209 712449 695310 701807 707105 718809 721260 676857 750916 2216865 2327790 1324034 1110038 631000 623354 746614 741682 758659 764091 758097 764482 878541 872429 6348300 6612390 40.05 70.9 2
14:26:46 2024-01-24 833618 835381 191393 187016 329400 336575 377697 372938 214739 214657 276114 283870 326205 330443 5895650 6325624 8365015 8084827 1445804 1477712 281783 249732 277565 281182 329311 320525 305903 306825 203561 205422 799489 760876 1678926 1678864 393855 387511 564090 565963 706313 693830 702850 705096 719619 729847 675379 750516 2207281 2312827 1355198 1122558 630551 616428 744960 742246 751092 764091 759618 763966 875777 875498 6335211 6574414 40.05 70.9 2
14:26:47 2024-01-24 844350 835937 190924 187541 327874 337528 375136 371500 214109 213747 275691 283946 326205 327931 5887116 6361338 8358563 8068199 1420608 1475616 281550 248961 277796 281591 327821 319468 305008 306825 202993 206155 805819 766908 1671779 1665214 391603 387727 559706 567171 709900 689414 701004 707305 714537 725358 680268 748604 2198008 2331753 1337972 1112413 632797 616392 740897 745854 753260 757486 759608 764205 867531 871686 6377059 6603012 40.05 70.9 2
14:26:48 2024-01-24 841641 837114 190491 187020 329367 337528 375435 372938 214109 213148 276149 282376 326170 327164 5899612 6315265 8305022 8054626 1424675 1475579 280808 249482 275846 278096 328334 322045 303937 306789 203135 205288 791554 755152 1703449 1674090 389948 387871 559743 561958 712387 690882 698888 706267 717360 721332 674663 752467 2207281 2323822 1321057 1106882 628852 620104 741983 737409 756324 762847 751166 764168 877901 865451 6384862 6593633 40.05 70.9 2
14:26:49 2024-01-24 832702 835942 190787 186371 328405 335537 375999 370056 214109 213747 275691 283672 325679 329975 5900566 6367170 8301015 8077483 1432854 1478879 280981 250363 275073 278168 329666 319371 306226 305925 203099 203756 805819 752216 1690407 1685787 391567 385406 559743 561958 705886 691372 699386 701101 717867 726065 673783 751398 2207281 2296162 1324034 1119579 628404 618244 747297 737944 747801 763430 753343 760638 878189 875498 6348225 6598302 40.05 70.9 2
14:26:50 2024-01-24 841953 835937 191562 185817 329702 335863 374275 372091 214109 213747 276114 283870 326803 330480 5900566 6397652 8357610 8089344 1425899 1482896 281971 249168 276060 281951 328813 319357 305365 306681 203029 204357 829881 764341 1679776 1669538 391616 385135 558951 564042 703818 687950 698908 701101 713021 726101 674736 746919 2198008 2309682 1315372 1119364 634268 618244 746767 744519 747510 757450 755641 760060 870100 875498 6330068 6603012 40.05 70.9 2
14:26:51 2024-01-24 846458 834211 190491 186991 327874 336575 375435 372649 213890 213747 276998 281447 326205 328468 5908991 6331076 8319093 8054678 1404171 1475542 282656 248676 276694 278044 326798 318502 304115 306825 202993 205288 804181 766644 1670079 1658075 389984 387835 558914 564912 708931 687950 699937 705231 711437 721517 676242 744730 2204270 2338941 1317576 1110038 633699 617951 740336 744519 754328 757414 762268 766710 868181 865487 6375686 6593633 40.05 70.9 2
14:26:52 2024-01-24 839294 835390 190293 187578 326921 337289 375999 372149 214109 213869 276114 282570 326205 327931 5915822 6305069 8288778 8054512 1413881 1475542 281122 249732 274966 278239 327821 320298 304793 306789 202319 206120 831604 755449 1707117 1669096 387682 386600 556547 561162 708391 685931 695343 705767 711908 721404 677753 751212 2207281 2322174 1304772 1100713 631000 621494 740897 737118 754328 756239 751463 763966 873843 865451 6433573 6593633 40.05 70.9 2
14:26:53 2024-01-24 835077 835716 191096 186603 329435 333902 375435 373202 214831 212496 275900 282921 325397 330838 5921164 6354046 8286727 8071403 1428993 1475579 281122 249557 275215 276670 326798 320298 305903 305926 202708 207284 786793 757071 1674544 1678316 388841 385442 560537 562756 707388 690882 695343 699115 715550 721404 673501 753613 2207281 2318164 1346346 1115387 629656 621494 746767 739899 751509 762847 749825 759753 875384 871154 6348802 6593633 40.05 70.9 2
14:26:54 2024-01-24 836462 834745 190848 186850 328653 333577 376457 374258 213972 213976 276007 282165 325804 331307 5895801 6350448 8366264 8075448 1425085 1475579 282099 248576 275637 277458 328055 318869 305688 306357 202637 203722 824417 763795 1687976 1669096 389672 384829 559743 563209 703818 687950 698376 699115 711474 727060 672722 745258 2196446 2311320 1339706 1122282 632797 616464 745406 743992 747251 757450 755603 758818 868181 874880 6334593 6607835 40.05 70.9 2
14:26:55 2024-01-24 845577 838306 190613 186914 327468 335646 376365 375053 213869 213747 276114 281018 326135 329166 5917431 6328462 8315339 8048859 1414538 1475542 282094 248157 276025 277848 325848 320987 304080 305315 202602 205288 804181 764341 1683739 1655599 389948 387727 558124 563607 709397 687426 698834 704160 710862 721332 674700 746436 2198008 2333042 1353809 1110174 631000 618062 740176 742266 751055 757991 756241 765055 865583 869885 6384900 6593686 40.05 70.9 2
14:26:56 2024-01-24 841641 838274 190750 186918 326877 337289 374204 369984 214831 213420 276042 282073 327265 326897 5908991 6332966 8279413 8054512 1415167 1475579 280659 249696 274302 277848 327291 320072 304507 306789 201930 203756 821030 756405 1711648 1669538 389948 386256 555724 560764 706386 683848 695343 704659 715550 720869 676206 751324 2207281 2314602 1328366 1100713 630651 620067 740176 740042 751212 759043 752602 764444 873077 871301 6446176 6603052 40.05 70.9 2
14:26:57 2024-01-24 834078 837386 191115 186367 328866 333830 375399 372675 214543 212602 276149 281876 325153 330912 5908488 6313723 8289759 8077592 1430014 1475579 280924 248715 273464 278044 327750 319320 304864 305460 202602 205000 805819 753830 1735784 1683089 389948 384252 559743 560367 704851 689903 695874 699611 712210 725521 673501 750790 2207281 2298851 1352188 1116349 628852 620882 747585 736824 749191 761590 752498 761569 878818 873774 6339119 6603012 40.05 70.9 2
14:26:58 2024-01-24 839225 834749 191076 186328 329400 333794 374275 373729 213378 213463 275884 282100 324664 331418 5899612 6350448 8355675 8089173 1423903 1475658 281541 248541 275180 277263 327786 317018 305688 305710 202248 205566 810802 764341 1686652 1669096 389948 383947 558914 564356 702253 685895 699884 698125 709821 725521 673501 745439 2198198 2311181 1337493 1122558 632456 618062 745346 742149 747251 757341 756905 755468 866921 875635 6329586 6593633 40.05 70.9 2
14:26:59 2024-01-24 844313 837118 189857 186739 325932 333902 373714 373729 212753 213597 276078 280164 325644 328359 5899612 6312360 8323726 8045803 1403170 1473519 281515 247356 275180 276608 325778 320298 303119 305926 201965 205000 802542 764341 1705206 1655350 389948 387145 556547 561945 707388 683921 699884 705059 710362 722522 676857 745276 2199663 2334651 1317576 1110967 628852 615874 738082 739571 750405 757305 755529 762842 865876 868837 6348225 6584254 40.05 70.9 2
14:27:01 2024-01-24 839844 837123 190156 186401 325901 336338 373119 370020 214040 213077 275197 281412 325612 326364 5899612 6342265 8279413 8054626 1414889 1474752 280231 248925 273883 277228 329472 319845 302799 305926 201930 203722 828158 760098 1698680 1669096 389394 385406 556862 559243 708462 686045 693111 705096 713343 722558 678303 752555 2205839 2320527 1332697 1103919 631000 619082 739651 739517 752193 756972 750284 760564 871296 868223 6423911 6593633 40.05 70.9 2
14:27:02 2024-01-24 834808 835980 190456 185775 327910 333794 374239 370056 213709 212410 275691 281876 324175 331147 5887116 6331744 8276337 8054512 1428757 1475579 280231 248192 274338 277848 325778 319393 304507 304530 202637 204713 804181 758415 1681544 1676861 388841 386149 559706 561051 708318 689521 693641 701027 714537 717151 671081 746956 2207281 2322174 1315372 1110174 626614 616392 739651 735858 752579 757450 751426 761720 875083 866382 6348451 6593660 40.05 70.9 2
14:27:03 2024-01-24 831843 834754 190122 186113 327344 333902 373119 369754 213378 213597 274391 281911 324664 328432 5895801 6317643 8322809 8066070 1447716 1478052 279345 248157 275180 275726 329742 318803 304603 305387 202320 204390 807458 756238 1687930 1678607 391059 384074 558841 559500 701221 688925 698613 698821 714500 721517 670568 746436 2200955 2294533 1353809 1117771 625276 614566 741421 735853 745134 761771 753678 756107 871370 865487 6348451 6584254 40.05 70.9 2
14:27:04 2024-01-24 844350 834749 190126 190047 325932 335827 372003 372149 213616 213113 274391 282376 324210 327432 5891475 6396208 8332802 8054626 1419975 1480161 282475 248257 274232 276236 328671 317231 304387 305746 201848 205252 822724 760300 1678302 1664596 389394 384826 556466 562357 701184 681845 695874 698472 707211 721517 674458 745374 2194886 2303747 1311040 1116181 630066 615806 741229 740042 744606 752909 753105 755543 865876 865451 6357884 6584254 40.05 70.9 2
14:27:05 2024-01-24 847476 836530 189295 185813 325901 333830 373119 373202 213378 212128 275269 280352 324210 328163 5895404 6323962 8233463 8042833 1397800 1476850 281374 246488 274616 276394 327382 319357 302163 304136 201296 204893 802542 765888 1663135 1658075 387739 385406 556862 562756 706386 682882 695874 701101 702930 716125 673501 745374 2196446 2333042 1341919 1103700 630551 612888 737554 738526 751092 754835 751463 760601 865876 865122 6348697 6574876 40.05 70.9 2
14:27:06 2024-01-24 835073 837118 189235 188214 325340 333794 374275 369947 213344 212928 274391 279508 325188 327396 5899612 6268613 8296133 8046263 1423330 1473704 278496 248925 273464 277194 328541 318833 303084 306357 200665 204713 812468 754908 1700303 1666963 387739 384252 550081 559266 704352 682643 691711 701101 710862 717883 673234 750516 2201136 2313102 1328366 1099146 628852 617771 738170 737420 749956 753770 749515 757624 868759 866382 6405046 6584254 40.05 70.9 2
14:27:07 2024-01-24 835077 836525 190122 189807 327600 332783 373977 370056 213378 211746 275040 281102 324405 330443 5891591 6330482 8277435 8056691 1429222 1476850 279735 247912 273883 277263 326545 318201 302941 303177 201965 204139 805819 754908 1688394 1676222 387189 383067 558124 559537 703548 685931 689677 696076 710862 717102 669072 750553 2198008 2304738 1313206 1111621 626168 617335 742509 735424 746008 757341 746502 755767 873843 868837 6357884 6593633 40.05 70.9 2
14:27:08 2024-01-24 836424 834754 189261 190011 326851 331776 374310 372149 212719 213113 274391 281275 324872 330632 5891211 6329624 8374115 8075448 1427115 1478953 280855 247356 274110 275762 325813 317412 304543 303142 201789 204569 807471 761314 1702476 1667875 388841 383103 557729 561958 701224 685662 697894 694527 703232 720460 669546 741815 2188736 2305382 1335280 1119364 629172 614566 742509 737944 743785 755103 753678 755767 865876 865451 6315900 6593633 40.05 70.9 2
14:27:09 2024-01-24 845277 834754 189064 190078 324885 333577 375227 371605 213173 213640 274249 280307 325013 326255 5886927 6344455 8342430 8047312 1418574 1473704 279611 247356 274373 274883 325778 318608 301035 305122 200980 204569 812468 761422 1771849 1665288 389675 383103 550045 559537 701221 681675 698488 700604 708246 719231 673501 739346 2198008 2311320 1337493 1108458 626600 613427 735428 735950 746192 753168 754752 759173 863425 865158 6367316 6564737 40.05 70.9 2
14:27:10 2024-01-24 844201 838529 189088 185156 328005 333144 373111 369839 213242 211605 274670 279989 324965 327396 5891591 6312131 8248910 8028592 1399377 1472657 280319 247392 272629 276149 324797 318121 303383 304066 201121 203961 814134 759986 1694671 1659876 386640 382840 552922 558708 703818 680709 689677 699115 707211 717469 673501 746539 2195062 2315596 1339194 1102282 627956 617185 736759 737420 747765 748472 745593 756144 864649 863254 6364783 6583975 40.05 70.9 2
14:27:11 2024-01-24 832702 837077 189524 187409 328241 331597 373679 369911 212719 211816 274391 278645 324035 327859 5891591 6258963 8267614 8042984 1423657 1473704 278531 246665 275692 275568 324308 318869 301597 304102 201121 203532 791554 752758 1690941 1669096 387739 384829 556862 556232 705387 683364 691711 700107 713432 716457 670568 746436 2202702 2320527 1313206 1100713 623498 616311 733867 733427 745934 754835 746502 762187 873287 864309 6404181 6593686 40.05 70.9 2
14:27:12 2024-01-24 837456 834754 189261 189369 325937 333036 375035 369911 213709 211781 273971 281567 323513 328432 5890233 6344648 8298689 8054588 1425936 1474752 278531 247356 271797 276608 325287 315554 303119 303853 201331 203961 804181 754908 1695336 1678316 387739 380782 555724 556196 701221 683884 689677 693018 711401 717339 668561 745824 2198008 2294533 1323059 1112413 625276 617185 742246 733919 746362 756899 746464 752524 872495 868764 6357884 6569449 40.05 70.9 2
14:27:13 2024-01-24 836261 834749 189187 189639 325375 330880 375832 370020 212028 212481 274163 280247 323653 328432 5878672 6332374 8355177 8056691 1421330 1474752 280231 246594 273499 275304 324797 319088 303119 302185 201613 204104 821030 761971 1684790 1666963 387739 382798 556547 561162 701221 683884 695874 692456 703196 718653 667107 739871 2188736 2303777 1333067 1122784 628852 612646 742288 737870 742512 759117 752384 753357 864649 865388 6305143 6574876 40.05 70.9 2
14:27:14 2024-01-24 844350 834745 188929 189900 325010 333794 373183 369984 212685 212964 272717 280217 324175 324492 5878433 6324248 8334371 8028555 1416520 1474752 278531 246629 274338 274463 326726 318383 300772 304066 200980 203818 800187 761277 1680761 1659876 388841 383139 550009 559537 701221 680709 695874 700107 703268 718301 672766 740293 2195030 2318518 1335280 1108589 627956 610769 735099 735941 743025 748472 752346 760164 864649 863828 6366426 6574876 40.05 70.9 2
14:27:15 2024-01-24 843443 834754 189226 189436 325340 333794 372657 369391 212719 211415 273936 278984 323166 326400 5882873 6323667 8220854 8028555 1411857 1470566 278239 247356 276917 274918 324535 315591 301281 304030 200036 204139 829881 755125 1733686 1666963 387591 382494 552138 555374 701036 680006 690372 699353 710399 717939 672399 746362 2198161 2312531 1287809 1097583 625276 616127 736146 733610 744951 748364 745723 757331 867069 861355 6405046 6565497 40.05 70.9 2
14:27:16 2024-01-24 833570 834745 189226 189166 325866 331507 373975 369355 212753 211190 273552 280164 322196 328432 5890233 6311943 8263210 8037933 1428946 1472657 278496 246848 276772 275726 324833 315482 302234 302645 200665 203532 802542 750687 1707214 1678864 387042 382795 556071 556295 700190 682643 690521 694835 711218 720008 665620 745905 2194886 2293960 1319614 1110038 623055 615438 741719 731835 744721 756563 745970 753007 871370 866382 6344267 6579558 40.05 70.9 2
14:27:18 2024-01-24 837456 834154 188929 189334 325893 330701 373711 370056 212062 211781 274165 279773 322196 329202 5882104 6307629 8345831 8054754 1427115 1472657 279770 245835 275109 274463 324797 315554 302659 304268 201121 203926 797011 763610 1683239 1667162 387739 384282 556466 559353 700153 681845 694318 690953 703124 719898 665657 737663 2188736 2306525 1330854 1119364 627061 611024 740176 738211 744717 752380 750321 751328 862202 865149 6283304 6584254 40.05 70.9 2
14:27:19 2024-01-24 842241 834745 188074 189675 325014 332243 373183 369355 211408 212779 273936 278610 323688 327148 5913072 6305703 8314374 8028062 1408502 1472657 279463 246347 275377 274635 324708 317752 302525 303035 200560 203747 812468 763868 1669831 1655492 385546 382494 550081 559868 704178 680116 690693 697136 704384 715440 668925 741085 2188736 2323822 1328641 1100713 627061 612322 733347 736375 746537 748472 745593 756107 859046 856474 6329880 6574876 40.05 70.9 2
14:27:20 2024-01-24 834634 834749 187875 189710 325014 333293 373975 367138 212028 211450 272752 278854 324929 324119 5886032 6273425 8267614 8035539 1416536 1473630 277969 246523 273822 274741 326690 317195 301104 303852 199653 203961 817642 754988 1699997 1669843 386640 381851 551356 554125 699969 678672 689085 699115 707247 716457 671880 745374 2196446 2308045 1321869 1097583 624387 614566 732828 731586 744349 748436 744379 755767 865876 856474 6424154 6574469 40.05 70.9 2
14:27:21 2024-01-24 830346 834754 188597 189122 324920 329773 373975 368539 212062 210936 273971 278889 322196 328163 5889957 6295072 8247661 8046263 1423368 1473845 279448 246488 272177 274008 324888 315518 298968 302928 200280 202751 810802 750607 1687976 1664952 386640 381887 551356 552917 700724 679745 689085 697136 708819 712426 669582 743747 2196446 2311320 1339706 1097583 621727 614131 730930 729373 744079 748364 743284 754998 863714 856402 6414479 6579558 40.05 70.9 3
14:27:22 2024-01-24 835077 834488 188632 185588 324876 330737 373183 366622 212887 211084 272752 280168 321712 326436 5890233 6305143 8277322 8036830 1424675 1472657 277686 246214 274525 275726 324852 315446 302237 301091 200876 202787 800903 754449 1668838 1672654 385000 382115 553266 554553 699198 679885 687616 691209 703160 712426 663632 744314 2190370 2302113 1306709 1106882 621727 612829 737031 727510 741974 752706 741626 750224 865620 856510 6311126 6546463 40.05 70.9 3
14:27:23 2024-01-24 829436 827544 187586 185592 322651 327679 372131 366587 211374 211119 273756 277586 320970 326436 5854739 6283341 8310447 8016718 1436478 1466323 278108 245456 275106 272613 324395 313275 298515 300319 199653 201515 789967 753900 1682798 1659876 386640 381037 552998 552917 692647 680709 690693 689941 707283 716058 664281 737736 2182565 2286942 1322002 1110038 619926 603911 733347 728724 736200 752909 749219 751180 864649 866382 6293121 6536676 40.05 70.9 3
[truncated: 154,366 more chars]
