# Supplementary material for: Methods for Estimating the Detection and Quantification Limits of Key Substances in Beer Maturation with Electronic Noses
Source: Sensors (Basel). 2024 May 30;24(11):3520. doi: 10.3390/s24113520 (PMC11175341; doi:10.3390/s24113520)
Supplement: Supplementary file 1 [file sensors-24-03520-s001.zip › Data/Acetaldehyde/raw data/Day 2/6000ppm18.txt]

Time Date R01 R02 R03 R04 R05 R06 R07 R08 R09 R10 R11 R12 R13 R14 R15 R16 R17 R18 R19 R20 R21 R22 R23 R24 R25 R26 R27 R28 R29 R30 R31 R32 R33 R34 R35 R36 R37 R38 R39 R40 R41 R42 R43 R44 R45 R46 R47 R48 R49 R50 R51 R52 R53 R54 R55 R56 R57 R58 R59 R60 R61 R62 T01 H01 Phase
14:33:00 2024-01-24 699060 697219 223274 217863 352297 360219 369736 364867 234407 232100 284835 292451 329671 334216 4558454 4900939 6850576 6683650 1203343 1235898 320054 285240 297536 299523 334591 324460 324830 325515 228671 231056 758060 713092 1602806 1567677 481987 475701 702947 705039 880501 864548 923656 922379 967184 984186 950025 1053465 2240357 2343721 1413126 1171823 768984 758926 921076 915608 964776 982056 1007575 1010572 1124800 1127999 5246499 5515080 40.05 71.0 1
14:33:01 2024-01-24 697973 695265 223314 217859 354547 360183 372131 367102 233651 232561 284991 291155 329671 333090 4558454 4907881 6907744 6687397 1190511 1235898 323961 284077 299364 297694 335791 324532 324830 326690 229614 230622 748452 721296 1604304 1556248 481303 477050 702294 710275 881786 857821 923693 928191 964804 983357 948787 1056771 2235569 2346335 1457041 1181195 769533 760027 922439 912438 959038 981223 1009012 1016728 1117133 1126133 5258099 5505701 40.05 71.0 1
14:33:02 2024-01-24 696832 693301 222894 217859 354047 358557 368781 367102 233849 236794 285026 292133 328627 332892 4560310 4933379 6919878 6688552 1188037 1235898 323997 284099 297608 298146 333866 324496 326558 324762 228654 231340 754315 722471 1600857 1553643 479938 475431 701225 710275 880657 858309 924621 931603 969620 981956 946203 1058580 2235569 2343002 1464202 1184641 768900 756771 926339 915719 959310 973633 1013376 1018866 1123668 1124809 5293874 5496322 40.05 71.0 1
14:33:03 2024-01-24 700392 695000 223082 218507 353294 360763 368745 366551 234513 236829 284183 292932 329173 331346 4561320 4919314 6912411 6659979 1182089 1235861 322751 284969 297212 299523 334591 324460 324794 327450 227926 231665 752088 720031 1605667 1549237 482673 475701 699921 711098 888321 861373 920031 930940 972692 983393 943370 1053578 2232167 2319123 1448338 1187113 766701 755824 922476 919656 959236 975757 1010489 1021235 1128810 1124809 5284229 5520518 40.05 71.0 1
14:33:04 2024-01-24 704243 694769 223938 217789 353489 360871 369597 366551 233651 232816 284955 290704 330205 330808 4558454 4914834 6952285 6678018 1174530 1235861 322716 284769 300708 297451 335791 326902 324565 329202 228156 231340 744039 721296 1692015 1556525 484463 479763 701189 710164 889996 859003 917944 931603 974133 983490 943554 1051920 2232577 2322174 1374002 1188879 769257 754500 925099 920998 959310 975067 1004599 1021964 1131233 1128243 5303293 5520518 40.05 71.0 1
14:33:05 2024-01-24 705114 694996 223274 218883 352051 360763 369893 368475 234012 236865 285900 289681 330170 332118 4557046 4893971 6947854 6715533 1185357 1235898 323997 284769 296757 299210 333866 324568 324830 325778 228866 231813 745510 723367 1655466 1543906 479450 477611 701225 709074 889363 862096 918287 925492 973310 982692 944333 1050862 2224244 2334422 1342154 1193967 772285 755824 919607 919656 962942 973002 1001671 1022693 1132875 1130674 5350388 5515080 40.05 71.0 1
14:33:06 2024-01-24 704725 695265 222546 218724 354038 360763 368709 365451 234769 236829 287217 291155 329707 330844 4555203 4888171 6923874 6696776 1188863 1235898 322000 285298 297255 298633 333866 324316 324289 328505 228459 231991 758146 717178 1620771 1545011 478321 478404 699165 705002 888138 862065 916978 926132 976391 982692 940842 1047654 2219707 2329734 1361344 1192384 774483 755288 918460 920998 965786 974378 1001137 1019780 1134484 1130674 5370966 5515080 40.05 71.0 1
14:33:07 2024-01-24 705786 695256 222546 218542 352051 360907 369929 364356 234571 232066 285249 291155 330170 330308 4537059 4840654 6873712 6688439 1194875 1234985 320740 284991 297036 299049 335609 324424 324132 327644 228015 231792 743487 716154 1602152 1555852 479938 474893 700231 704005 891268 865812 915672 922379 972829 990473 946240 1047831 2219707 2326161 1367102 1183798 773380 753539 918460 922342 968530 975067 1001851 1015561 1134484 1130747 5348334 5507216 40.05 71.0 1
14:33:08 2024-01-24 701961 694773 222925 218507 351947 360183 370002 365451 233686 236829 285748 288969 329938 332423 4548710 4823116 6864373 6707412 1200842 1239827 321714 284627 297392 299837 333722 327255 324685 328041 228725 230480 751395 713092 1600006 1555852 479680 479423 703786 706075 884954 864893 923524 922379 967945 991192 948787 1044031 2222664 2351481 1367204 1180159 774483 756361 917807 917021 966491 973669 998287 1010846 1124731 1135557 5330030 5505701 40.05 71.0 1
14:33:09 2024-01-24 697973 694764 222890 219565 354047 358593 369929 365487 234046 232663 285026 291155 328180 333239 4537413 4843071 6863926 6726423 1198296 1237182 321857 285026 297392 300013 333722 327255 324794 324762 228901 230470 754337 715904 1601802 1555852 478542 477047 705184 708065 884327 863899 920300 923605 967945 991192 950025 1047929 2225826 2354018 1379871 1177880 774483 760019 913256 915719 968530 980670 1001137 1012322 1124695 1133951 5330030 5496322 40.05 71.0 1
14:33:10 2024-01-24 696889 696246 221887 218542 352306 359640 369929 365195 235131 231812 284795 292932 328942 333126 4551955 4884666 6875895 6706691 1211198 1240272 322799 286146 296059 299086 335791 324460 326558 328041 228475 231143 746981 713092 1607167 1560282 479598 474101 703859 703470 882573 867041 923693 922379 968705 982692 948641 1052562 2225830 2340600 1435867 1171974 769533 757842 918460 913122 965515 981363 1006104 1012592 1122076 1129570 5295599 5501774 40.05 71.1 1
14:33:11 2024-01-24 699239 694282 223310 217828 354047 360497 372131 365416 233326 232135 284760 290599 329351 331381 4550527 4900457 6840300 6687987 1206007 1234985 322000 285343 297002 298387 335791 324424 324830 325252 228671 231092 756567 712075 1613806 1561779 479938 476104 702294 705039 880826 865812 923693 922379 967184 982656 949315 1051065 2228998 2338941 1472049 1168608 769014 757844 919826 913122 962979 982092 1007613 1013465 1123668 1127446 5271242 5501774 40.05 71.0 1
14:33:12 2024-01-24 699244 694996 223279 217646 354047 360219 370002 365487 233326 232135 284791 290395 329209 331848 4556932 4886752 6880386 6669465 1191698 1239413 321929 284299 299002 297244 335791 324424 324830 325743 228511 230334 755776 714877 1620016 1562889 482330 476375 705391 710275 880657 860771 922773 926976 965129 984613 950099 1054137 2231923 2342261 1399433 1175316 768436 758989 922476 912850 962075 979286 1009769 1016840 1121244 1126403 5239288 5492402 40.05 71.0 1
14:33:13 2024-01-24 695002 694509 222925 218507 354042 358593 368781 367691 233849 233411 285614 291907 327897 333217 4537262 4933619 6912411 6678018 1184655 1234899 323505 284724 299582 298181 333866 324195 326667 325743 228156 231665 760377 722471 1607652 1549237 481303 475701 701225 709771 884327 860261 920993 928923 969352 981408 946240 1060391 2225937 2332244 1343503 1184641 768900 755629 922476 915719 959310 973633 1011931 1019742 1124695 1121631 5292133 5499368 40.05 71.0 1
14:33:14 2024-01-24 701267 693296 223274 217863 353285 360582 368493 366301 234164 234105 284849 292755 329796 333415 4553240 4929874 6912458 6650220 1181977 1234109 323014 284370 297680 297764 334591 324460 324649 326762 227802 231864 748542 721441 1597765 1549237 482673 475701 700231 709231 887507 859517 919646 928886 973626 979259 944896 1058729 2228993 2321902 1385471 1184641 767913 756765 925099 917016 959310 973669 1011931 1019083 1127958 1124809 5261601 5505701 40.05 71.0 1
14:33:15 2024-01-24 703219 694932 223652 217624 354361 360618 369749 366408 233942 233268 285093 290696 330063 332359 4542590 4911383 6944030 6678866 1171988 1234072 322716 284370 300532 299523 333866 326938 324565 326762 228156 231340 755074 721296 1624236 1552540 481081 477755 701225 712295 887578 857821 918171 931599 975007 983490 944506 1046072 2225826 2326432 1349830 1193233 772280 755288 922476 922342 960958 975757 1004636 1021607 1134484 1131606 5291902 5505665 40.05 71.0 1
14:33:17 2024-01-24 705980 694932 223167 218900 351911 360654 369713 368101 233873 233811 285864 290642 330205 332122 4544872 4877024 6947854 6696776 1182089 1232323 323997 284449 299582 299086 333866 326477 324794 325778 228156 231403 756567 722471 1588538 1540017 479598 477011 700231 708226 888138 862065 915622 927534 975007 982728 940842 1052514 2221178 2335626 1363264 1193967 773981 756735 919826 919693 965786 973002 1000959 1022806 1134484 1130747 5368528 5510502 40.05 71.1 1
14:33:18 2024-01-24 703807 695156 222012 218708 351911 360292 368011 365159 234571 236304 284995 290837 329617 331346 4537337 4877657 6910553 6687397 1188863 1231310 322000 285205 297255 299086 333866 324568 324830 325813 228156 232026 755069 718362 1628940 1544397 479258 476949 699239 705039 890591 863324 914368 925002 976391 989757 943554 1047831 2216553 2326432 1420316 1188879 774483 753539 918460 922342 966885 973002 1001137 1016840 1140837 1136833 5358042 5505016 40.05 71.0 1
14:33:19 2024-01-24 706262 695156 222890 218498 352055 360641 370002 367736 234606 236794 285049 289998 329885 330808 4542590 4822109 6845275 6696776 1194875 1232287 321774 284370 297176 298181 333866 327437 324336 325252 228394 230334 750059 711809 1633134 1553643 479938 477755 702330 706111 885583 865812 918302 922379 970762 992593 947223 1047085 2219328 2352410 1367204 1177880 774483 758415 915853 916852 968530 981259 1002904 1015299 1128463 1137130 5320312 5494781 40.05 71.0 1
14:33:20 2024-01-24 694582 695000 221883 219285 351762 358557 369893 365487 234993 232612 284920 290943 328942 333397 4537337 4856829 6835950 6688439 1205965 1232323 322036 284778 297291 299540 335342 324568 326667 324797 228866 231178 746981 716666 1584108 1558457 479938 475701 704357 704005 881938 867041 923693 922379 965138 988360 950025 1052600 2224244 2341190 1490364 1171140 771183 757842 920384 916873 967524 981911 1005955 1013277 1125084 1130326 5291826 5481835 40.05 71.0 1
14:33:21 2024-01-24 697899 694728 223238 217642 354785 359640 369533 364029 233651 232100 284578 293039 329138 332315 4549075 4886938 6836757 6668639 1189739 1232287 320727 284733 297284 299632 336265 324496 324794 325743 228831 230657 756567 715131 1648790 1565111 483629 477050 705891 710238 883074 861344 926330 926147 967184 984882 954155 1053801 2230691 2342261 1399433 1177694 771107 762837 924952 914653 964090 983384 1011022 1019121 1121171 1127999 5245411 5496322 40.05 71.0 1
14:33:22 2024-01-24 691752 693946 223118 217828 354047 358593 370002 367655 233651 232032 284955 291119 329440 336199 4539697 4928943 6902706 6679029 1188074 1232287 323925 283940 300211 298111 335754 324532 324794 324762 229543 230622 749923 720031 1603826 1556958 481951 474857 705355 712295 880464 860261 926330 928886 967184 984613 948605 1058692 2230985 2347059 1399433 1183726 771226 760009 925679 916637 961964 980601 1011931 1019742 1125264 1129998 5273150 5496322 40.05 71.1 1
14:33:23 2024-01-24 697861 693264 223234 218472 355550 359676 368709 366515 234012 232066 284121 292316 328641 331381 4539697 4933379 6920925 6659261 1182089 1231347 322979 284299 297572 298146 336265 324388 326667 326502 228475 231828 762762 721296 1608757 1549237 481303 475701 701225 710238 885698 861484 920918 928886 971449 981372 947401 1062952 2229206 2330430 1399433 1185418 768900 759542 925679 918325 962758 973669 1013150 1022581 1128463 1124809 5284455 5496322 40.05 71.0 1
14:33:24 2024-01-24 702993 693301 222890 217607 355550 360835 369301 366838 234012 232100 284187 292833 330134 330040 4545831 4905562 6911573 6659261 1180404 1232250 322716 284769 297572 299523 334556 324424 324794 326727 227926 231665 750595 721296 1601007 1549237 482673 476712 700231 710238 886840 859517 919609 932930 975823 983357 943407 1057034 2229206 2318518 1448338 1185418 767341 755824 925679 918214 960958 975757 1011209 1022693 1131675 1126403 5269382 5496045 40.05 71.0 1
14:33:25 2024-01-24 704989 692734 223938 218223 352055 360835 369265 365451 232609 232100 287594 290200 329902 330308 4539697 4897454 6922285 6668639 1171039 1231642 322489 283524 299111 297659 333866 326404 324528 325743 228086 231340 755074 722330 1611153 1547692 481987 477719 701225 710275 890591 861336 916753 931603 974823 984809 945731 1053002 2226217 2320527 1377914 1188842 771660 755042 922439 922342 961355 976271 1003847 1021607 1132875 1130638 5286316 5493148 40.05 71.0 1
14:33:26 2024-01-24 703256 692729 223238 218817 352019 360763 369664 367655 232609 233318 285828 289962 329138 332138 4536459 4860112 6932253 6678165 1175330 1231915 323697 283546 300854 298633 333866 326902 324794 325743 228511 231340 755074 723503 1608802 1540017 481118 479763 703909 712113 890628 861484 915321 931603 974860 989772 946240 1050243 2223198 2331753 1338316 1193135 771307 755824 925679 922342 962038 975757 1004599 1022825 1134484 1130711 5288174 5496322 40.05 71.0 1
14:33:27 2024-01-24 701267 693032 222690 219040 352046 360763 367637 367655 234012 232541 285026 290642 329635 332118 4530785 4863902 6934684 6687397 1181246 1231915 324453 284064 297536 299505 333866 324532 324794 325743 228671 231340 755074 723367 1620787 1542000 481569 477575 702683 710164 890628 862709 919523 931603 976391 982692 946240 1053684 2226034 2333042 1360308 1194824 773380 756361 922439 921651 965113 975757 1003847 1025844 1134484 1134134 5297659 5491525 40.05 71.0 1
14:33:28 2024-01-24 703261 693032 222542 218848 352019 360763 369857 367102 234012 233154 285026 290200 328907 331583 4524312 4869737 6932253 6678018 1175989 1231915 324453 283498 299582 298598 333866 324208 324794 328505 228654 231264 744039 723367 1605608 1539520 482673 479763 701189 710090 890628 860261 916978 929504 976851 987672 945568 1050942 2225826 2323822 1357506 1189809 771734 754612 922476 922342 962038 975757 1003847 1021296 1133679 1130674 5276647 5486943 40.05 71.0 1
14:33:29 2024-01-24 701267 692770 222542 218813 352019 360183 368450 367102 234012 236529 285663 290642 329173 331310 4530318 4860112 6932253 6678018 1179431 1229682 324225 284166 297500 299294 333613 326150 324577 328041 228690 231198 745510 723503 1595878 1539520 479827 477719 701225 710275 889589 860113 918058 928850 975007 982656 945006 1047597 2224244 2329734 1303247 1192379 771734 755288 922439 920998 964539 975067 1001671 1024304 1133679 1133149 5272880 5482025 40.05 71.0 1
14:33:30 2024-01-24 701267 691230 222542 218813 351983 360208 368745 366551 234046 233154 284991 290642 329138 331310 4530318 4866114 6902518 6678165 1182810 1231385 323709 285022 296968 298910 333794 324424 324721 328041 230176 231198 744039 721296 1601683 1539520 479938 477562 701152 709231 888101 860735 918287 927213 975007 982692 940805 1051073 2216553 2331387 1368133 1194083 773931 756361 919826 919619 964344 973002 1004621 1021964 1132875 1130674 5322322 5482025 40.05 71.0 1
14:33:31 2024-01-24 699739 693946 222390 219036 352010 359640 367601 366551 234060 232663 284991 290880 329173 331381 4533224 4868472 6887733 6688439 1181787 1232754 324309 284192 297176 299155 333433 324352 324685 328041 228635 231340 755074 720413 1636805 1565199 479938 477683 701225 710275 889127 861484 919486 928191 975007 986886 942885 1052514 2219471 2329734 1366177 1194218 772285 756361 922439 922342 964813 975067 1003884 1021570 1134484 1130674 5307085 5486943 40.05 71.0 1
14:33:32 2024-01-24 700770 693264 221887 219189 352010 360183 367637 366258 234571 232827 285026 291084 329671 331381 4530318 4869577 6914442 6697420 1182734 1230092 324478 284555 296966 301330 333866 326404 324794 325743 228635 231777 755074 721296 1613319 1540017 479598 479763 701189 707651 888138 864548 918062 926147 977084 988288 943554 1050928 2216553 2329734 1363264 1193233 773943 756361 919826 921651 967156 973002 1003004 1021964 1136284 1133149 5345339 5511746 40.05 71.1 1
14:33:33 2024-01-24 700273 693032 222190 218848 352051 359640 367601 365487 234046 232827 285026 290642 329173 331346 4536459 4853160 6912336 6688439 1179393 1231804 324417 284263 297536 301153 333600 326648 324613 325743 228795 231340 756567 722471 1600206 1540017 479938 477755 701225 708189 888138 862028 918171 925492 975007 988324 942848 1050243 2216553 2331753 1342154 1193967 774483 756361 920478 922216 965749 974378 1003133 1024267 1134484 1133951 5322360 5486943 40.05 71.0 1
14:33:34 2024-01-24 700622 692770 222194 218507 351726 360219 367601 364903 234046 233154 285000 290880 329173 331381 4531757 4868594 6902518 6697115 1185470 1230166 322750 285548 296762 301117 333866 324568 324794 325778 228725 231991 760530 718362 1593672 1540017 480195 476304 700231 706075 889669 864548 918058 926976 977777 990456 943554 1048677 2216553 2326432 1359425 1190683 776160 754218 919826 922342 967156 974378 1002565 1019742 1137126 1133149 5345339 5486943 40.05 71.0 1
14:33:35 2024-01-24 703967 693296 222577 218507 352055 360799 368709 363774 234046 233482 284955 290677 329138 331939 4541237 4832381 6894707 6669465 1191315 1230166 322453 284733 296340 299296 333649 324388 324794 325252 228121 231991 763531 717178 1594260 1540017 479510 476268 699239 705575 888856 864585 916978 926317 977777 992325 944896 1047929 2214978 2326432 1363264 1188972 774483 754218 919826 924965 967156 974378 1001851 1019016 1139179 1133951 5348334 5486943 40.05 71.0 1
14:33:36 2024-01-24 705114 693296 222577 217863 352055 360799 369929 364320 233769 233904 284813 290613 329849 332359 4511185 4804674 6855461 6678165 1191393 1227772 320847 284733 297500 299523 333866 326404 323844 327524 228156 230981 749923 712075 1609049 1552540 480961 477719 702720 706075 888360 866426 915585 922379 974316 989720 947223 1047831 2219707 2342261 1343503 1179556 774483 756361 917807 916943 968530 981363 1000423 1013800 1127921 1135661 5314533 5477565 40.05 71.0 1
14:33:37 2024-01-24 696925 693301 222890 219224 351983 360056 369641 366037 234328 232791 285000 292219 328038 333217 4527980 4811722 6846109 6688552 1193943 1231915 322000 284334 297500 299523 333360 327169 324794 324797 228866 230657 746369 713092 1600774 1552540 479938 477792 705391 707651 885702 864585 920993 925002 971200 993998 950062 1050113 2219707 2354014 1353668 1177880 776140 760639 916334 916294 971321 982092 1001671 1015281 1126325 1135557 5314533 5486667 40.05 71.0 1
14:33:38 2024-01-24 694997 695426 222101 219376 354903 358955 369785 365380 234992 233283 284884 292274 328499 333217 4520939 4839106 6849117 6678018 1200772 1232250 322000 284773 297572 299540 333866 324532 324830 324762 228866 230657 759553 716154 1617547 1553643 479598 477383 706391 705039 884987 867041 923693 922379 971486 992593 952801 1048888 2222664 2351481 1403345 1176853 774483 761178 917155 915719 972011 983908 1007575 1013800 1126325 1133951 5307102 5473985 40.05 71.0 1
14:33:39 2024-01-24 695605 693146 222368 218900 355012 359532 369713 365017 234630 233283 284955 292897 328180 332387 4524274 4840311 6807973 6668639 1200814 1231377 321025 285356 297897 297729 334053 324460 324830 325480 228475 231340 748636 711061 1641144 1562889 481645 477050 702330 706111 883074 867041 925670 925002 969352 982692 952801 1053163 2228993 2335355 1446997 1170308 769533 756735 922439 915719 965749 984873 1009769 1014759 1125264 1130674 5274965 5489890 40.05 71.0 1
14:33:40 2024-01-24 697973 692891 223096 217689 355044 360003 369929 364065 233849 232135 284799 291724 327932 331848 4521082 4866912 6801252 6659261 1204380 1232052 322000 285240 296340 301995 335791 324195 326752 324762 228671 231178 725760 712584 1622939 1558457 479938 476712 704393 704041 883074 870223 925670 922379 966540 988324 952124 1054286 2224337 2338941 1482224 1171974 771107 758952 918460 915069 967156 981363 1007613 1012322 1125600 1131090 5297718 5488852 40.05 71.0 1
14:33:42 2024-01-24 695990 693082 223046 217794 354793 359676 369605 366177 234046 232032 284520 291865 328942 331346 4536459 4860112 6807698 6659261 1204380 1231413 322036 285205 297234 300479 335791 324159 324830 325480 228475 231340 756567 711061 1641066 1558457 479938 476375 705198 705039 883074 867041 926330 925002 966308 988324 950099 1054100 2222757 2337283 1490364 1170308 771734 758952 918962 915719 967156 984081 1009750 1017552 1125190 1132806 5287909 5486943 40.05 71.0 1
14:33:43 2024-01-24 696131 692770 223310 217584 354643 359640 369966 365416 233292 232135 284741 290731 328180 331381 4511335 4867192 6801252 6649882 1203478 1229293 319734 285240 296340 298181 335791 324424 324830 325252 228831 231340 745510 711061 1644131 1562889 481303 476375 704357 706075 883074 866769 924792 925002 966540 982692 951604 1050731 2224244 2342261 1486294 1175041 771696 760064 918460 916852 970283 984081 1007426 1014724 1125227 1132806 5288007 5475813 40.05 71.0 1
14:33:44 2024-01-24 695916 694282 222859 217863 352297 359387 369375 365659 234046 236699 284085 292487 328216 333667 4527087 4868287 6798648 6659261 1198697 1232287 320800 286114 296757 300479 334322 324460 324830 325515 228671 231340 756567 712075 1604820 1565111 482330 476375 704087 706111 883074 867041 926330 926317 966577 982728 954155 1052302 2222034 2335626 1413126 1169946 771107 760009 923703 918325 967561 984836 1010376 1018843 1125190 1130674 5254346 5506467 40.05 71.0 1
14:33:45 2024-01-24 697154 693260 223495 217724 354543 360219 369966 364356 233686 234535 284555 291190 329209 332118 4522277 4863593 6813195 6649919 1201729 1230468 320090 285878 297176 297729 334053 324136 324830 325515 228671 231340 745510 712075 1601159 1565183 482673 476712 703859 707651 883700 867041 926330 926317 966577 982728 955513 1057333 2221992 2342054 1437023 1172659 770554 759467 923703 917636 968940 984763 1010376 1016728 1121481 1133951 5241203 5490004 40.05 71.0 1
14:33:46 2024-01-24 697154 693296 223781 217785 354042 359895 370002 365416 233849 232135 284555 291119 329209 331381 4523859 4853160 6801252 6654511 1203421 1227735 321810 285793 297117 300158 335791 324424 324830 325252 228511 231178 744039 711061 1635330 1561779 481303 475481 703859 706075 883074 867041 926330 926317 966577 982728 952801 1056926 2232577 2339676 1474084 1169318 771183 760670 921076 916984 965712 984873 1007613 1015336 1125264 1129004 5263718 5474175 40.05 71.0 1
14:33:47 2024-01-24 695146 693260 223279 217676 354793 359676 369929 363774 232643 232100 284085 291119 328676 331381 4523859 4859199 6817680 6645139 1193841 1230504 320504 284769 297212 297244 335791 324460 324830 325287 228511 231178 749923 711809 1648806 1565111 483704 474893 706391 709771 885652 863936 923693 928228 968447 987562 957084 1053652 2232167 2337063 1411170 1172659 769533 758342 922439 917021 966112 982575 1011209 1015319 1123668 1132534 5224348 5474175 40.05 71.0 1
14:33:48 2024-01-24 697973 693301 223310 217828 354047 359676 369966 365451 233326 232135 284755 291155 329675 331381 4517412 4861360 6836757 6645139 1186337 1230166 320219 284370 297284 299632 335791 324496 324830 325743 229070 230334 739119 713092 1612566 1558457 483360 475598 705891 710275 882448 865167 927517 930940 967833 986974 954759 1058580 2233700 2342261 1401389 1175316 768900 762837 926414 913122 962942 983481 1012465 1021235 1121244 1129041 5220477 5474175 40.05 71.1 1
14:33:49 2024-01-24 691826 692017 223274 217828 352055 358018 369966 367138 233686 232100 284591 291155 328216 333469 4527087 4905509 6873251 6659979 1184693 1231915 323014 283564 299787 297729 333866 324532 324794 324535 229578 230692 749923 717963 1597557 1553643 482673 476304 707230 712616 883867 862096 927404 931452 968520 986937 949878 1058317 2226057 2340600 1401389 1183726 770859 760100 925099 917930 963442 979286 1010943 1021235 1125600 1127410 5246779 5479120 40.05 71.1 1
14:33:50 2024-01-24 696884 691230 222925 218355 353069 360472 368190 366551 234012 236865 284161 292798 328216 331113 4511373 4910131 6901728 6644863 1182089 1228725 323733 285205 297572 300516 335791 323643 326667 328505 228511 232026 746116 722471 1608757 1553205 483392 476976 703220 710164 887586 862709 925705 931415 972027 984186 947260 1061431 2229206 2314602 1426593 1184641 770274 755629 926414 920998 959310 977657 1010980 1021607 1131270 1126403 5258099 5483030 40.05 71.0 1
14:33:51 2024-01-24 703957 691271 223310 217672 352055 360835 369337 366001 232678 232169 284755 290271 329707 330076 4517715 4874278 6902518 6649882 1172025 1228646 322525 284769 297284 300211 333902 324532 323880 326762 228619 231127 752088 718996 1621833 1548792 484048 477611 701189 713777 890628 860261 918265 931599 976851 984699 946240 1050656 2224244 2316870 1411170 1187278 769533 755149 926339 922342 959310 975757 1007613 1023062 1132875 1130674 5260091 5483030 40.05 71.1 1
14:33:52 2024-01-24 701267 691235 223117 218654 352055 360763 368781 367691 233326 236497 285316 290200 329440 331346 4527087 4853160 6915334 6659132 1171951 1230504 323997 283569 299824 301782 333577 326648 324613 328505 228654 231269 746981 723367 1601947 1540604 483704 479615 701225 713307 889705 860261 919259 934211 975620 982656 944506 1055021 2224337 2326432 1374002 1193368 772280 756361 925099 922342 964127 973669 1006104 1023864 1134484 1133951 5282542 5479120 40.05 71.0 1
14:33:53 2024-01-24 699244 692021 222230 218883 352051 359712 367637 367174 234046 232663 285249 291119 328942 331381 4511059 4856829 6891902 6669274 1177746 1226678 324466 284498 297036 299294 333722 324424 324505 328309 228760 231234 756007 721296 1595983 1540017 479938 477755 701225 710591 890035 863287 918339 926221 977556 991192 943554 1049497 2214978 2329462 1365183 1193117 774483 756361 921785 920998 967156 974378 1001708 1022003 1134484 1133951 5340969 5489307 40.05 71.0 1
14:33:54 2024-01-24 704762 693260 223046 218507 354038 360835 369821 363738 234012 233482 284818 292219 329635 331888 4520939 4810400 6878612 6664804 1191315 1231385 320633 285062 297074 298701 333758 324352 324721 328541 227980 231991 754315 716666 1607004 1546592 481569 476975 700691 706038 888043 867359 918058 926976 977074 992593 947706 1050862 2216553 2323822 1361344 1187747 773943 755288 918460 922342 968530 975757 1003997 1019742 1139582 1137167 5337677 5477565 40.05 71.1 1
14:33:55 2024-01-24 703261 693223 222854 218512 354042 360835 369857 364029 234046 233482 285053 290325 329902 332175 4520939 4801115 6850576 6669122 1188825 1230508 320883 285864 297536 298875 333758 324460 324794 327220 227379 231340 751395 714877 1617825 1549237 481303 476304 702337 706075 888007 867041 918058 925002 975620 992593 947187 1047831 2219991 2323822 1397477 1181273 773931 756361 919026 922342 971284 979250 1002565 1019467 1134484 1137167 5305348 5477565 40.05 71.1 1
14:33:56 2024-01-24 699963 692775 222882 218320 351983 359640 369929 365123 234012 233482 285864 289725 328907 333904 4511561 4782544 6838982 6669425 1188825 1231385 320847 285026 297428 297729 333866 324496 323880 327502 227980 231143 752088 712584 1612199 1553205 481569 477683 701225 706075 886087 867041 918058 925002 976391 992593 950025 1047831 2221287 2331387 1397477 1180433 774483 756361 918460 918280 970283 980634 1001137 1016004 1131233 1139258 5297556 5468186 40.05 71.0 1
14:33:57 2024-01-24 695842 691226 222542 218848 351947 358018 369857 364867 233651 232827 285026 290607 328180 333203 4501729 4780251 6833391 6678771 1188863 1229293 320990 285169 297248 298770 333866 326368 323844 327968 228475 230859 746981 712075 1645177 1549237 481987 477828 704219 707113 889488 867041 920842 923605 975007 993295 949988 1048065 2220150 2342261 1378440 1178670 776140 756066 918460 916943 970594 980634 1001137 1014969 1127958 1136464 5305127 5466605 40.05 71.1 1
14:33:58 2024-01-24 696869 691230 222690 218477 351663 358557 369893 365123 233977 233482 285093 291401 328641 332856 4525517 4785286 6838273 6678979 1193170 1231347 321025 284965 297500 297694 333866 326648 323700 324762 228831 230299 750718 711809 1610809 1553370 481987 477828 705355 708152 885702 867041 922305 926317 972174 993998 952764 1049327 2216553 2351481 1360308 1177880 776140 760064 917155 919546 972110 982092 1003997 1015244 1127921 1139332 5303293 5468186 40.05 71.1 1
14:33:59 2024-01-24 694588 691226 221852 218542 354047 358522 369857 365416 234571 232663 286292 291688 327861 334729 4518548 4816116 6826624 6673536 1194022 1226678 321964 286144 297392 300370 332855 324460 324794 326690 228866 231078 752088 715131 1589048 1549237 479598 476304 706391 704005 885583 867041 923656 923605 970725 993295 952801 1050693 2222868 2346483 1478154 1175316 773985 761753 917155 915719 971284 983481 1007538 1013005 1127123 1130674 5280455 5458482 40.05 71.1 1
14:34:00 2024-01-24 695006 692244 221852 218320 355048 358557 369569 366695 234853 233516 284813 292274 328038 331938 4513386 4839294 6840300 6669425 1196457 1229293 321738 284299 297500 299051 333324 323871 324794 326690 228866 230657 748452 714111 1603156 1552267 479598 477011 705391 704005 885070 867041 923656 922379 970762 992593 954155 1053275 2219707 2344820 1411170 1175316 774483 760064 915853 915719 973393 983481 1007575 1012322 1126288 1131017 5286316 5458807 40.05 71.1 1
14:34:01 2024-01-24 693747 692249 222257 218262 355405 361080 369713 366177 234269 233482 283943 291794 328003 334364 4514494 4841397 6798648 6650144 1203450 1226678 322489 284484 296555 299505 333866 324424 324830 327151 228866 231403 746981 713092 1597469 1553643 479938 477050 705391 706038 883189 868890 926330 923605 969315 992593 952801 1050693 2222664 2338941 1370940 1171974 772280 762295 919767 915719 968530 983481 1009049 1013763 1125264 1130674 5276910 5466340 40.05 71.0 1
14:34:02 2024-01-24 695647 693983 222989 218372 355012 359532 369157 366177 233873 233482 284342 292628 328145 331381 4519040 4856551 6799349 6640503 1196253 1226678 319535 285205 297464 299523 335791 324388 324794 325252 228121 231340 745510 709774 1590353 1562889 483360 474857 703324 707614 885583 866426 926330 926976 969352 982656 955513 1053764 2228998 2335589 1441013 1170308 769533 758915 922439 917021 965749 984873 1012653 1016766 1125264 1130405 5237018 5470104 40.05 71.1 1
14:34:03 2024-01-24 697968 692103 223167 217685 353902 360280 369785 365416 232574 232066 284711 291084 329137 333741 4517715 4860074 6796392 6640503 1199065 1230166 320990 285169 297045 297694 336265 324424 324830 325252 228475 231340 745510 709774 1600510 1562889 481987 476039 703786 706111 883189 867041 926330 926044 966540 982692 954834 1056393 2229012 2333042 1441013 1169318 769533 758952 922439 917021 965786 984873 1011931 1015281 1125264 1133536 5244853 5471222 40.05 71.0 1
14:34:04 2024-01-24 697472 693082 223096 217789 354047 359676 369893 364284 234353 234636 284165 291401 328180 331346 4520939 4845146 6808701 6640503 1188819 1230166 320054 284299 299328 297766 336363 324424 324794 325743 228475 230657 745510 711809 1596465 1562889 484048 475598 706391 710275 885583 863287 925670 928850 966577 982728 955513 1053764 2228993 2341078 1403345 1175316 769533 761214 924442 915546 965065 984177 1015547 1022003 1122329 1131164 5212582 5466150 40.05 71.0 1
14:34:05 2024-01-24 692042 691235 223310 217833 351659 359099 369785 366515 232643 236663 284484 290837 328038 333361 4511561 4874846 6827405 6640503 1188074 1230166 321415 284969 300247 299487 335791 324496 324794 325743 228475 230657 751395 713092 1605937 1561779 482561 476268 706391 711789 884327 864511 926854 930241 966540 982656 954834 1056093 2230579 2338941 1403345 1175316 770002 761214 925099 916852 966112 985478 1014546 1021085 1122403 1131201 5210577 5474971 40.05 71.0 1
14:34:06 2024-01-24 693105 693453 223938 217833 354047 359640 369966 367996 233513 232100 284613 292219 328942 332315 4514494 4849637 6836757 6631519 1184693 1231915 322489 284769 300247 297802 333866 324496 324794 325743 228635 230425 749701 715390 1619824 1558457 481802 476304 706391 712295 883074 863899 927538 930241 966540 982462 954155 1056056 2229276 2342261 1401389 1177831 771734 763924 927661 915029 964776 984067 1013338 1022543 1125116 1131164 5220477 5474175 40.05 71.1 1
14:34:08 2024-01-24 692047 690971 223082 218262 353974 358018 369821 367691 233651 232066 284555 291746 327650 333433 4498446 4883558 6846109 6640503 1184693 1230166 322716 283467 299328 299523 333866 324496 324794 325483 228901 229905 757279 716666 1609760 1556248 483704 476340 706391 712295 882411 861381 926568 931599 966540 984882 954155 1056884 2225826 2343721 1405301 1183726 771734 761068 926377 915682 964776 983228 1012540 1021926 1124466 1127374 5227941 5442817 40.05 71.0 1
14:34:09 2024-01-24 695496 689208 222925 217863 352055 358522 368745 367426 233686 236461 284520 291049 327191 332892 4511561 4892639 6864038 6635767 1181246 1230166 323997 284343 297284 300055 333866 324496 326667 326690 228866 231340 750595 720779 1598618 1549237 482673 474893 703859 711789 884327 859480 925670 931599 968373 984882 948605 1063085 2230985 2335402 1401389 1184572 770554 759590 926963 919546 964813 973705 1013898 1022334 1131675 1126403 5232398 5458520 40.05 71.0 1
14:34:10 2024-01-24 693522 689208 223082 218654 354543 357982 367637 366551 233849 236663 284951 292451 327191 331381 4511561 4896382 6867280 6621746 1182089 1229293 323733 284334 297212 298146 333866 323931 326667 324727 228156 231340 742568 721296 1596246 1548308 482330 477918 705391 712295 883101 859517 927652 931599 971163 986886 951567 1063235 2227619 2339676 1399433 1182038 771183 760027 925757 915719 963442 984081 1013376 1021964 1125264 1128394 5218522 5458807 40.05 71.0 1
14:34:11 2024-01-24 691775 690223 222894 217863 352046 358018 367637 366551 233651 236794 284187 292423 328145 333126 4514217 4893732 6878612 6631124 1182089 1226678 323014 283864 297572 299523 333866 324496 326667 324500 228866 231340 752231 721296 1633924 1549237 482673 474857 702330 712295 884954 861373 926803 935593 975462 987672 950964 1063235 2226217 2341065 1343503 1183798 771734 760064 929676 918325 964127 979250 1013935 1022618 1125264 1125782 5246779 5458531 40.05 71.0 1
14:34:12 2024-01-24 694015 690218 222577 218355 354538 358269 367637 365522 233651 236663 284866 292006 327650 331381 4511561 4896016 6868097 6631124 1182089 1229894 323505 284099 297536 299946 333866 323895 326400 325252 228156 231340 755074 720779 1591873 1549237 482330 476375 705184 712073 886387 863626 925595 931489 974076 984809 950416 1063235 2222868 2333934 1343503 1188811 771183 758379 925099 916980 964776 979250 1013935 1022334 1127958 1126403 5248694 5455239 40.05 71.0 1
14:34:13 2024-01-24 695002 689249 223077 218355 354793 359640 367926 365451 233651 236794 284187 293039 327650 332101 4511561 4898594 6883517 6631124 1180404 1226678 322979 284334 297536 300173 335791 323895 326667 325778 228121 231828 762762 720264 1602485 1552727 483285 477653 706453 712258 885005 862096 927577 934174 974076 982656 949988 1060327 2228205 2326395 1399433 1184641 769533 759590 925099 919656 964381 979214 1013935 1024319 1131233 1124158 5233025 5464286 40.05 71.0 1
14:34:14 2024-01-24 696981 690706 222600 217898 355044 360183 367637 365451 233686 236829 283926 292692 328180 329381 4514494 4887017 6863926 6621746 1178722 1226678 323014 284733 297608 300158 334053 323931 324830 325813 228121 231848 754315 722330 1632150 1552100 483715 477050 701189 710090 889363 863937 923656 931599 975007 984186 950890 1061800 2224244 2320527 1375087 1184641 768436 756698 925099 919656 965113 973705 1013898 1023099 1132875 1125084 5239288 5468186 40.05 71.0 1
14:34:15 2024-01-24 701961 689204 223238 217455 352055 360799 368745 365451 233686 232816 284085 290236 329173 329082 4508343 4867994 6874165 6621746 1175225 1226678 320740 284556 297176 299632 336265 327227 324084 329436 228584 231336 752088 717178 1613269 1548792 484737 478743 701189 713307 890033 860261 920338 936887 977084 984882 946240 1053801 2228993 2311320 1409214 1184641 769533 755687 927732 921035 962038 973597 1011931 1021607 1132875 1127410 5239288 5470255 40.05 71.0 1
14:34:16 2024-01-24 702963 689244 223703 217490 352055 360799 368450 364867 232609 234600 284121 290236 329209 329345 4485494 4868472 6868023 6612386 1168621 1226678 322036 284484 298857 299312 335646 324388 324228 327114 228015 231234 741096 717178 1612851 1550722 484048 477719 701225 713307 891896 860261 918265 934248 976391 984809 945845 1054286 2222757 2314602 1340235 1188022 770002 756361 926414 922342 964344 975757 1007575 1025361 1133679 1132659 5254346 5470369 40.05 71.0 1
14:34:17 2024-01-24 703266 689244 223082 218507 351699 360219 368745 367102 232609 236794 284991 289320 328216 330344 4505128 4839294 6873027 6612104 1169998 1226659 322202 286144 298893 299664 333830 324424 323700 328541 228335 231234 742568 717178 1661631 1548139 484048 479505 701189 713307 889705 860261 919485 935352 974930 984882 944506 1054100 2222757 2322174 1335969 1190572 772280 756361 925099 922342 962942 973633 1007575 1024631 1134484 1133951 5267514 5460390 40.05 71.1 1
14:34:18 2024-01-24 700006 689213 222613 219036 351983 359640 367637 367102 234046 232174 284991 290236 328676 330844 4485676 4832494 6882577 6659979 1172711 1228097 324309 283414 299183 299414 333451 326259 324336 325743 228121 231178 755074 722330 1591952 1538426 483360 477864 701225 714322 891859 859517 918265 934248 975693 982728 945845 1054291 2219707 2326432 1335677 1193967 773380 756361 925099 922342 966885 973669 1007575 1024631 1133837 1136362 5267505 5466453 40.05 71.0 1
14:34:19 2024-01-24 701000 689208 222568 218883 352019 360208 368781 366587 233651 232827 285026 289355 328216 331310 4498708 4825407 6905009 6650257 1169998 1227010 322763 283930 298966 300479 333866 326404 324336 328505 228619 231198 753581 721296 1598965 1540017 483704 481811 703220 712295 891635 860771 918302 933975 975693 988324 946552 1053349 2219707 2328082 1345992 1193967 774483 755931 923008 922342 967843 973597 1006755 1025361 1135480 1133951 5267519 5454914 40.05 71.0 1
14:34:20 2024-01-24 699244 685300 222568 219036 352019 359676 368486 367102 233849 232174 285026 290200 328216 330308 4511561 4829956 6903300 6650257 1171799 1226678 323014 283436 299038 298805 333577 326404 324565 325778 228156 231178 749923 721296 1623637 1540017 482330 477864 703220 711789 893534 860771 918265 931599 975693 989757 944506 1054291 2216553 2331387 1353668 1193967 774483 756164 922476 922342 967156 975757 1007575 1024631 1135480 1135557 5297659 5470369 40.05 71.0 1
14:34:21 2024-01-24 699262 690738 222577 218887 352019 359387 368226 366587 234046 232827 285026 290200 328130 330844 4509567 4832193 6903651 6659261 1169370 1227846 323817 283431 297284 300055 333396 324568 323796 328077 230013 231016 744039 721441 1592590 1538925 481987 480336 702294 711789 891004 861991 918265 931599 975656 989757 944506 1052562 2216280 2329734 1366177 1193995 774483 756361 922439 922342 968530 975757 1006858 1023099 1134484 1133951 5307291 5442925 40.05 71.1 1
14:34:22 2024-01-24 698216 688950 222390 218887 352019 359387 367637 365522 234046 232827 284791 289954 328658 333230 4505893 4811422 6872990 6640974 1169220 1225808 323997 283467 297176 298493 333600 324532 324336 325515 228156 230692 744039 720779 1616903 1535655 480961 477828 702294 710275 889742 862028 919609 930938 975693 991892 945568 1049200 2222664 2326778 1362265 1194083 773380 756361 922476 923568 966471 973597 1006821 1024631 1133837 1133951 5258099 5442887 40.05 71.0 1
14:34:23 2024-01-24 700268 685336 222577 218887 351092 359640 368745 367146 234164 232684 285641 289857 328074 333068 4499683 4835847 6890650 6640503 1169998 1227883 322646 283467 297212 298602 333396 324532 324794 325778 228316 231016 746981 721296 1601017 1535150 482561 477900 703220 712295 891635 860735 919448 931599 975693 991192 945882 1049125 2216553 2329734 1353668 1194083 776160 756735 922476 922342 968530 973597 1007300 1024631 1135480 1135557 5272880 5458520 40.05 71.0 1
14:34:24 2024-01-24 699244 690483 222577 218978 351798 360474 368493 367289 234690 232827 285521 290501 328499 333304 4502182 4825407 6896315 6640503 1168584 1235117 323050 283502 300035 300158 333347 324568 324794 325778 228156 231340 744039 722471 1628567 1538925 482330 480603 702294 712295 891750 862028 918302 931599 975656 992593 944506 1049162 2214978 2328435 1355587 1194083 774483 756164 922476 923568 968530 973597 1007575 1024631 1135480 1133951 5276647 5456971 40.05 71.1 1
14:34:25 2024-01-24 699963 691577 222288 218743 351871 359532 368047 366479 233908 232791 284884 290642 328180 331077 4495763 4835847 6863172 6649882 1172711 1226678 324164 283502 297176 300941 333360 324532 324565 325743 228156 231016 744039 720413 1579099 1535150 481303 477900 703220 712295 891635 862028 919373 931599 975693 990492 943800 1049909 2216553 2329734 1361344 1194083 773943 756735 922476 922342 968530 975757 1006546 1024631 1133837 1133951 5280594 5464792 40.05 71.0 1
14:34:26 2024-01-24 699963 690789 222364 219053 351758 360003 367458 366923 234165 232827 284955 290200 328145 333230 4502182 4825294 6897303 6640503 1170210 1226641 323961 283396 299751 300158 333275 326368 324794 325707 228121 231340 755074 721296 1593021 1537333 484048 477828 702720 713814 888043 861484 920842 934248 975620 989767 947187 1054062 2222868 2322428 1362265 1193967 773380 756361 925099 923568 965712 973633 1007538 1024556 1134484 1134341 5271080 5461790 40.05 71.0 1
14:34:27 2024-01-24 701083 691487 222868 219013 351866 359604 368745 367067 233617 233303 285071 288969 328109 330772 4505893 4835847 6882577 6640503 1170204 1226678 323864 283396 299715 299946 333324 324532 324794 325743 228121 231340 742568 721296 1607961 1538426 483704 477828 701225 713307 888043 860261 920842 934248 975620 982656 945845 1053312 2221287 2323822 1315253 1193117 773943 756361 925099 922342 966186 973597 1007300 1027705 1138136 1137640 5269339 5467979 40.05 71.1 1
14:34:28 2024-01-24 701461 688905 222546 218507 351650 360438 369857 366479 234245 233154 285062 289320 328534 330808 4502182 4835847 6872990 6631088 1171001 1226604 324682 283431 299219 299946 333600 326404 324794 325743 228475 231340 744039 721296 1628567 1537333 483704 477828 701225 713307 888043 861484 919609 934248 977037 989720 946516 1054062 2221287 2320774 1360308 1193985 773943 756361 925099 924884 967487 979797 1009750 1028554 1138518 1136288 5267415 5458807 40.05 71.1 1
14:34:29 2024-01-24 700236 691450 222949 218813 351015 359640 368745 367102 233873 233154 285067 291401 328641 331274 4502182 4833423 6887957 6640503 1172673 1226641 324645 283431 299328 300370 333360 324568 324794 325778 228475 231665 756567 721296 1619948 1537834 481802 477864 703822 712295 890967 862028 920761 931599 977765 991192 946240 1054062 2221287 2329734 1362265 1193967 773943 758363 926339 926204 967561 978521 1009750 1028516 1137636 1135411 5265617 5458331 40.05 71.1 1
14:34:30 2024-01-24 699207 685259 222542 218808 351798 360183 369301 367102 233977 233154 285031 289760 328180 330808 4502182 4832408 6892869 6641028 1172636 1226678 324682 283431 297572 300370 333360 324496 324794 325743 228475 231340 755074 721067 1607937 1537333 482673 480567 703220 713307 888672 860735 918679 934248 977729 991192 947223 1054137 2221287 2331387 1360308 1197387 776160 758511 925062 924891 967561 978485 1009028 1027781 1138136 1133951 5267415 5458807 40.05 71.1 1
14:34:31 2024-01-24 701071 691978 222537 219000 351789 360436 368745 366551 234012 232827 285093 290431 328145 332175 4502182 4835847 6897303 6649605 1169998 1225771 323997 283431 297608 300370 333360 324136 324794 328505 228156 231178 744039 722471 1607456 1537333 484463 477828 703220 713307 888672 861381 922305 933585 975656 989720 946516 1056642 2226374 2331753 1345992 1194824 773665 758511 923703 922195 968902 977829 1007575 1025323 1137525 1136362 5265617 5458807 40.05 71.1 1
14:34:33 2024-01-24 699926 685259 222350 218848 351983 359640 368745 367102 234012 232827 285062 290200 328180 331077 4502182 4828972 6873251 6645790 1173350 1226641 323997 283431 297500 300158 333360 324496 324565 327468 228121 231340 744039 722330 1619614 1535150 482673 480567 703220 712036 888043 861381 919373 931599 975656 991841 948787 1056809 2226217 2326136 1359425 1191417 773943 757919 926414 924036 964813 973633 1009750 1026054 1136902 1135557 5258099 5458807 40.05 71.1 1
14:34:34 2024-01-24 699963 685259 222890 218512 351789 360183 369301 367102 233292 233318 284991 290347 328180 330344 4492803 4831382 6882577 6640593 1169370 1226641 322979 283431 299328 297659 332855 324496 323880 328236 228121 231340 744039 720779 1590007 1535150 483773 477792 701225 713307 889485 860261 921875 935593 977630 989071 948936 1056451 2226217 2315187 1340235 1188022 770945 755687 927073 924854 964813 977829 1007613 1026091 1134373 1133951 5246779 5449428 40.05 71.1 1
14:34:35 2024-01-24 701961 685223 223274 218507 351983 360472 368745 366551 232609 236699 284991 288706 328907 330308 4495847 4831382 6897303 6621587 1169370 1226641 321964 283197 300247 299523 333866 324532 324336 327468 228475 231340 742568 722330 1588750 1544397 483360 477828 702720 716283 893166 861373 922227 934211 979861 990473 948899 1056091 2224450 2320527 1355587 1188022 773943 755687 925757 922342 964813 978521 1007575 1026091 1135823 1133951 5246779 5449428 40.05 71.1 1
14:34:36 2024-01-24 701961 685223 223046 218324 351416 359640 368745 366587 232643 236461 284991 290179 328145 330308 4495852 4822164 6892869 6621746 1166042 1226641 322000 284419 300247 297838 333866 324532 323844 326959 228086 231340 742568 717178 1656450 1546592 485083 481811 704182 714174 893203 861484 921292 935502 980558 989772 947587 1058050 2222868 2320527 1344073 1188022 770554 755687 927695 922342 963442 977657 1009769 1026091 1133679 1133951 5246779 5462541 40.05 71.1 1
14:34:37 2024-01-24 703465 685223 223274 217828 351663 359640 368450 367178 232574 233318 284520 289285 328641 330308 4492803 4825482 6874165 6621813 1168537 1224865 322000 284299 297320 297978 333866 324460 323388 328505 228121 231340 750595 718996 1593083 1548308 485428 478404 701189 714658 890628 862709 922118 935577 976391 984882 946240 1062952 2225826 2314602 1492399 1184567 769533 756361 927732 922070 962075 973705 1010943 1024556 1134484 1127410 5227941 5454914 40.05 71.1 1
14:34:38 2024-01-24 699926 685259 222542 217455 353780 360472 367637 364320 233292 232135 283325 290542 328145 331418 4495983 4859199 6845696 6602712 1172711 1224865 321964 283864 297464 297730 333866 323895 322611 328946 229524 231092 750595 717178 1623239 1546592 485153 479083 701189 713233 889400 860261 922030 934223 978242 984882 946240 1059874 2223198 2308045 1433033 1184641 769257 755288 927732 920998 961355 977657 1012653 1021570 1132875 1129004 5220477 5449428 40.05 71.1 1
14:34:39 2024-01-24 699926 685259 223274 217083 352019 360472 367637 364320 232609 232066 283329 290994 328145 331418 4492803 4849927 6855461 6603059 1168621 1226641 322000 284099 297284 297478 335609 324208 323556 328541 227662 231198 750595 717448 1591252 1547206 484334 475897 701225 711789 888226 862672 924001 934248 976391 984613 948936 1061906 2222868 2311320 1444426 1183798 768436 756361 926414 922342 962075 973669 1010943 1023099 1131601 1127999 5227134 5449428 40.05 71.1 1
14:34:40 2024-01-24 695580 685255 223046 217828 354598 359351 367307 364867 232643 233154 283219 290908 327650 329345 4492803 4877744 6859921 6603091 1176064 1229595 322692 284520 297320 297589 336229 323296 324794 327359 228335 231920 751284 720264 1618577 1547041 483285 477050 703183 710275 888101 860735 923693 932930 976391 984882 948605 1056996 2224471 2312960 1440513 1184641 769533 757379 927732 922342 962075 973705 1010980 1024594 1133679 1127374 5219477 5458807 40.05 71.1 1
14:34:41 2024-01-24 696077 685255 222542 218167 354547 359640 367049 364867 233651 233154 283254 290908 328145 329345 4495852 4877744 6855035 6612546 1176715 1227883 322799 283993 297392 299946 335718 323260 324794 327318 228086 231828 751284 720264 1595739 1548308 483360 477050 702330 713130 886246 862709 926330 934248 974316 982728 949988 1060016 2224244 2323822 1399433 1183798 770116 757844 925099 919656 965065 979250 1013935 1023099 1133679 1125746 5229883 5454914 40.05 71.1 1
14:34:42 2024-01-24 696077 685228 222542 217828 354798 359640 367307 364903 233814 233318 283219 292635 328180 329345 4495852 4870816 6864973 6621960 1179431 1226659 322835 284241 299582 300158 333866 323403 324830 325483 228121 231056 746981 720264 1604242 1546592 482673 477991 705221 711789 885836 860771 926330 934248 975007 982656 949988 1063425 2225830 2317238 1401389 1182955 768900 757844 925099 919656 964344 982092 1013935 1023864 1132838 1127999 5220477 5449428 40.05 71.1 1
14:34:43 2024-01-24 696301 685264 222577 217863 354047 359640 367307 366945 233651 236794 283219 292006 327579 329345 4492803 4881165 6856289 6603095 1179431 1227883 322943 284379 297572 298093 333866 324172 326667 327151 228121 231340 753581 719984 1606294 1547041 482673 474893 702294 712022 885583 861418 926330 934248 973589 982692 949988 1060327 2225826 2320527 1405301 1183798 769014 756735 925679 918967 964344 979250 1013935 1023099 1131233 1127999 5220477 5449428 40.05 71.1 1
14:34:44 2024-01-24 697207 685291 222890 217863 354547 359604 367049 364867 233651 233154 283236 290943 328145 329345 4490621 4886902 6860051 6617143 1178684 1225547 323014 284134 297973 297694 333866 323931 324830 326690 228370 231340 742568 719233 1600347 1546592 482673 477050 702294 711789 885583 860771 926330 933585 972900 982692 949315 1062356 2222669 2318882 1399433 1184641 768436 756698 925099 919619 964813 982092 1015379 1023099 1131233 1127999 5227941 5449428 40.05 71.1 1
14:34:45 2024-01-24 696711 685264 222542 217828 354547 360183 367601 364896 233326 236627 283219 292006 327897 332212 4502674 4873043 6861588 6603091 1176715 1223056 322489 283467 297536 297451 336229 323140 324830 325480 227414 231665 744623 717178 1619933 1544397 483360 474893 701225 710275 888138 862065 924980 931599 976851 984882 947260 1060241 2222669 2314330 1448992 1183798 768984 756361 927695 921688 962038 973669 1010980 1023099 1134484 1129004 5216750 5449152 40.05 71.1 1
14:34:46 2024-01-24 700236 685264 222890 217549 352055 360763 367637 364320 233769 234470 285849 289884 328889 331344 4493255 4858962 6820117 6593610 1172711 1226026 322346 284339 297536 297729 335791 323176 324794 325743 227767 231665 750595 719233 1619984 1545494 484048 474893 701225 710275 889400 862065 923693 931599 976391 984882 947223 1056930 2224244 2312960 1407258 1185418 768984 756004 927732 920998 962758 973440 1010943 1023099 1132875 1129041 5227941 5449428 40.05 71.1 1
14:34:47 2024-01-24 701000 685255 223082 217087 351659 360510 367903 367215 233409 232066 283943 289479 328534 331814 4496468 4849927 6874610 6603133 1168621 1224865 322036 283900 297608 296794 333866 324460 323880 325813 227767 231340 741096 716154 1631085 1547041 484737 477755 701225 713814 886787 859517 921456 935577 978242 984882 945845 1057183 2221287 2314330 1374002 1187361 771183 756361 928986 922342 963442 973669 1009769 1026091 1133679 1133149 5229883 5449152 40.05 71.1 1
14:34:48 2024-01-24 700770 690698 222989 218689 351119 360039 368047 365344 232506 233482 286963 289145 328499 332322 4489599 4835836 6839658 6603066 1172711 1226678 322000 283467 297464 297209 335791 323439 323065 325813 227414 231178 746981 717178 1599229 1545578 482673 474893 701225 710275 888138 862028 923693 931599 976391 984186 947223 1056967 2224207 2308045 1448992 1183726 768436 755687 927732 920998 962075 973440 1013376 1023062 1132875 1127410 5220477 5456867 40.05 71.1 1
14:34:49 2024-01-24 699963 690297 222747 217316 351871 360654 367458 364981 233513 234470 283850 289355 328907 331418 4492526 4849927 6855185 6603091 1172025 1223130 321061 283467 297248 296552 333866 324424 324336 325813 227414 231016 740545 716154 1614559 1546592 484737 477719 700919 713307 889669 859517 920993 934248 975693 984882 946240 1057183 2222664 2308045 1401389 1184641 769014 755687 928361 922342 962038 973633 1011931 1024972 1132875 1129041 5229275 5435461 40.05 71.1 1
14:34:50 2024-01-24 698967 690734 222555 217316 353934 360292 366497 364065 233651 232066 284182 290395 327402 331418 4492803 4855473 6835950 6593574 1172711 1225500 322000 284192 297897 296794 333902 323439 324528 325813 227414 231340 754315 717178 1600603 1547041 484737 475933 701225 712295 889400 861794 923036 934248 975007 984882 947030 1061943 2222757 2311320 1450987 1184641 768900 756361 927732 921688 962075 973669 1010980 1023136 1134899 1130252 5222816 5448418 40.05 71.1 1
14:34:51 2024-01-24 695916 687981 222894 217828 354042 359676 367056 367215 233686 233154 283183 291049 327915 331528 4492803 4866263 6845275 6602988 1172711 1223130 322036 284135 296982 297729 333866 322913 324794 325743 227449 231665 747236 717178 1592156 1544397 484048 474893 701225 710275 888138 863287 923693 934248 976391 984882 946552 1060316 2223198 2312960 1403345 1184641 768900 756361 927732 922342 962075 978411 1013188 1027705 1134410 1131201 5226725 5442812 40.05 71.1 1
14:34:52 2024-01-24 697973 685264 222881 217152 354894 360183 367601 364320 232643 236829 285444 290740 328180 330948 4486398 4848851 6826624 6593610 1172711 1223093 322036 283900 297176 297946 333902 323439 324108 325778 227449 231340 750595 717178 1601930 1547041 484392 476304 701225 712295 889400 860501 923036 935577 976391 984882 947706 1056847 2222664 2308045 1443007 1184366 768436 755824 927732 922910 962559 981259 1016273 1025618 1132728 1127926 5222253 5442963 40.05 71.1 1
14:34:53 2024-01-24 697861 685264 222533 217152 354038 359712 367086 364213 233326 236829 283135 290916 328145 330150 4480004 4849927 6826624 6593610 1172711 1223093 322036 283900 297536 297838 335791 323439 324794 325778 227449 231340 750595 716666 1607525 1544848 485083 476304 700954 712295 889852 861418 923693 934248 976391 984882 944506 1053764 2222706 2308045 1413126 1187113 771734 755687 929015 922269 963405 978521 1011818 1026769 1134373 1130638 5229883 5442774 40.05 71.1 1
14:34:54 2024-01-24 700770 685259 223688 217689 352015 360508 367637 364356 232251 234169 284085 289355 328216 329310 4474737 4832381 6826624 6593610 1172260 1223130 322000 283900 297536 297766 335791 324099 323880 325778 227414 231178 749102 716154 1601522 1544577 485428 476340 701225 713307 889400 859517 922342 934248 976391 984882 947260 1052227 2219707 2314177 1401389 1188811 770633 755687 927732 922195 964776 978521 1010489 1026091 1132875 1133951 5220477 5419428 40.05 71.1 1
14:34:55 2024-01-24 700273 685223 223274 217828 350917 359352 367343 365451 232574 236829 284121 288478 327915 329345 4477032 4812837 6864038 6607651 1162652 1223130 322000 284506 297320 296794 333866 324532 323652 325480 227449 230657 753581 718719 1627270 1540017 483704 481811 701225 713814 891635 859517 918302 933975 975693 982728 947223 1055271 2223198 2324484 1362265 1193118 773323 758239 924877 922195 965749 973669 1008991 1028478 1135443 1135557 5235420 5443038 40.05 71.1 1
14:34:56 2024-01-24 698930 687877 221883 218512 350885 358629 367637 365451 233326 232174 284555 289320 327915 330308 4477032 4790956 6864038 6612367 1165767 1223130 322000 282603 297284 299632 332621 324532 323880 325252 228121 230692 753581 719233 1617274 1538925 483360 477900 702720 712295 889215 860771 918302 931599 977630 992473 948824 1050582 2219881 2318518 1364221 1190567 773943 756361 925099 922342 964739 978521 1007538 1026128 1133873 1133841 5235548 5427239 40.05 71.1 1
14:34:57 2024-01-24 699963 685219 222577 217863 351699 359387 367637 366587 233326 232827 284555 289355 327919 330344 4477032 4812484 6863926 6612305 1165212 1223093 320704 283467 299787 297838 333631 324496 323388 325515 228359 231016 740569 719233 1616677 1540017 483704 477900 701225 713307 889465 862672 923448 934100 980558 989611 948936 1053951 2224355 2314602 1345992 1187115 771734 756176 927073 922342 962979 973705 1009750 1026128 1134484 1133951 5226149 5427390 40.05 71.1 1
14:34:59 2024-01-24 699465 684998 222925 217902 350921 359676 367673 365487 232643 236425 284640 288163 327950 329381 4477032 4806001 6863926 6612546 1166042 1223093 322979 282999 299328 299523 332891 324532 323880 325252 227997 230692 753581 720031 1600460 1535150 484048 477864 703183 714211 893282 861484 920690 935577 980558 990473 948936 1056997 2219508 2313214 1347911 1187815 770554 755824 926414 923568 964090 975757 1007613 1026128 1131601 1133149 5220477 5436170 40.05 71.1 1
14:35:00 2024-01-24 699963 685223 222577 217833 350598 359640 367084 365451 232574 232991 284121 288268 328180 329345 4477032 4812837 6869267 6612305 1164308 1224865 322453 282603 299328 297486 332621 324532 323652 327006 227961 230692 753581 719748 1620376 1538983 485725 481127 702720 713814 891938 861484 922672 935540 977777 982620 945845 1054137 2223198 2320527 1351749 1189725 773390 757919 925099 922342 964813 973597 1006821 1025323 1134484 1133951 5229883 5421292 40.05 71.1 1
14:35:01 2024-01-24 698967 688065 221847 217833 350885 358557 367049 365416 232609 232663 284520 288671 326205 331395 4474046 4798652 6864813 6603028 1164345 1222656 322453 282963 299292 297694 332351 324460 323844 325252 227926 230697 753581 721067 1619080 1538426 484048 477647 701189 713740 891896 861484 919373 934248 977777 982692 948075 1057295 2219707 2313102 1344073 1184641 770012 755824 926414 924965 963442 975757 1009769 1026091 1131564 1132311 5220477 5443038 40.05 71.1 1
14:35:02 2024-01-24 699963 688065 222542 217798 350562 358557 367601 365416 232574 232827 284085 288443 327650 329310 4474046 4797902 6855461 6593610 1166042 1223093 321736 283467 297284 297946 333631 324208 323329 328505 230013 231036 741096 715904 1686553 1547206 485279 479423 701189 713307 889400 860261 922114 936928 977084 984882 946240 1059485 2224244 2308008 1343503 1184641 768900 755824 927732 921651 962038 973633 1010188 1023099 1134484 1129041 5211072 5440050 40.05 71.1 1
14:35:03 2024-01-24 699428 685228 222894 217117 351983 360183 367049 364029 232540 232066 284152 289320 328145 330765 4474046 4827949 6846109 6584086 1172711 1221324 321025 284050 297248 299523 335609 324136 324228 328541 227662 231432 752088 716933 1615445 1547206 483360 474893 701225 710275 889928 863937 922039 931599 976391 986886 947223 1060241 2222868 2312960 1443007 1184641 768984 755762 927732 922342 962075 973633 1013376 1023099 1133249 1127410 5202426 5441659 40.05 71.1 1
14:35:04 2024-01-24 697477 685223 222506 217117 354348 359676 366497 363774 232609 233318 283219 289919 328145 331418 4477032 4840654 6827405 6583997 1176715 1226026 323180 284156 297392 297589 333830 322805 324794 327577 227980 231559 759684 717178 1602339 1544397 483248 478367 703146 710275 888138 862028 924867 933511 976391 984882 948605 1060241 2221287 2311320 1490364 1182955 771221 755687 927732 921651 962075 973705 1010980 1023136 1133679 1127410 5206160 5443038 40.05 71.1 1
14:35:05 2024-01-24 695002 688065 222350 217490 354042 359640 366497 364867 232643 232827 282751 291119 327650 330443 4483424 4849927 6836357 6602553 1176715 1226138 322608 283722 297176 300267 333758 322769 326631 325217 227732 231665 749769 718996 1595974 1547692 482673 477050 703220 711284 888766 861991 924093 931599 975007 982620 947223 1057241 2221287 2311320 1422755 1181273 768900 756361 926414 921651 962758 973705 1013898 1023099 1133286 1127410 5206160 5427202 40.05 71.1 1
14:35:06 2024-01-24 694015 685192 222542 217794 353526 358557 366497 364320 232643 233154 283219 290908 327156 329310 4480227 4861557 6838982 6607802 1179431 1227010 323061 283922 297356 299523 333866 322949 324830 324852 230013 231416 725159 719233 1590662 1547041 483629 478404 703822 712295 885583 860771 928181 934248 975007 982692 950025 1059147 2222868 2317238 1443007 1181273 769533 756735 925099 920998 965065 979250 1015379 1023136 1131270 1127999 5202426 5430671 40.05 71.1 1
14:35:07 2024-01-24 692047 685187 222506 217828 354042 358269 366497 364903 232643 232827 283948 292628 326205 330344 4480227 4867994 6846910 6593338 1179431 1227010 323469 283431 297536 297451 333866 324136 326631 324816 228475 231016 746981 718996 1625948 1547041 482673 476340 705391 712295 884442 861418 926146 934248 972174 982426 950025 1063425 2222868 2332281 1399433 1182955 771734 758415 925099 918696 962942 979250 1016901 1023099 1130395 1126403 5214795 5430671 40.05 71.1 1
14:35:08 2024-01-24 692116 685192 222542 217828 352011 358269 366497 364356 233292 233154 283953 291688 326170 331594 4474737 4874141 6847679 6593359 1176064 1223093 322751 284654 297248 299487 333866 324982 324830 327541 228370 231665 746116 719233 1600347 1544397 483429 474893 703220 712295 887470 861381 926054 931599 975007 984882 950025 1064552 2224244 2312960 1407535 1182955 769257 756361 927073 920998 964127 980622 1013935 1024594 1133679 1127410 5211072 5427202 40.05 71.1 1
14:35:09 2024-01-24 696077 685223 222350 217122 354047 360472 367049 364065 232643 236865 283250 290677 327897 330926 4487042 4842735 6836757 6574599 1172636 1224395 322525 284099 297536 299269 335718 322913 324794 325252 227414 231340 761223 718996 1593083 1544397 483704 474893 701225 711098 889400 862065 923693 933585 975620 982354 948641 1058430 2222664 2308045 1407258 1182955 769533 756361 927732 922070 963442 973705 1010943 1024556 1133800 1129041 5209103 5427202 40.05 71.1 1
14:35:10 2024-01-24 699963 685255 222542 216931 352055 359676 367049 363264 233606 234470 285849 290613 328765 331344 4477616 4839294 6831885 6593674 1172711 1222059 321857 283864 297500 297802 333866 322459 324336 326995 227449 231665 747609 717178 1598823 1545494 484737 476304 701225 712295 889400 862101 923418 934248 976391 984882 946552 1056809 2222664 2308045 1407258 1184641 768900 756361 927732 922342 962758 979741 1012653 1023099 1134484 1130674 5211072 5427239 40.05 71.1 1
14:35:11 2024-01-24 701685 685219 223279 217152 352019 360474 367350 365848 233084 234141 283979 289180 328038 331344 4480818 4827949 6865244 6588431 1171876 1224865 322525 284099 297536 297802 333866 323931 323880 325813 227414 231340 744623 716900 1612856 1544397 485428 477011 701225 714322 889002 860771 923693 936242 975656 986276 946552 1053801 2219471 2311320 1415083 1184641 769533 756361 927073 922342 963442 973633 1010489 1026091 1134212 1130711 5220477 5423327 40.05 71.1 1
14:35:12 2024-01-24 700995 689981 223652 218075 351695 360075 367494 364213 232471 233482 284413 288881 328003 331307 4474046 4822037 6827019 6593610 1170285 1222059 321774 284099 297500 297730 333902 324195 323880 325778 227414 231340 750595 715131 1593308 1544397 484737 477719 701225 713814 889857 859517 922999 936242 977777 982620 945845 1053489 2221287 2312960 1353668 1184641 770633 756361 927732 922342 963442 973705 1009769 1026128 1134484 1133951 5216750 5445715 40.05 71.1 1
14:35:13 2024-01-24 703193 690022 223096 217689 351803 360328 367458 365010 232471 233482 284684 289048 328180 329310 4483836 4812837 6859921 6593647 1164345 1223093 322000 283904 299038 297946 333360 324460 323652 325778 228121 231340 749102 717178 1670931 1544397 484737 477900 701225 714322 892267 860735 919485 935577 978017 982692 947223 1054174 2219707 2320255 1365183 1188870 773380 755629 927661 924309 965065 973705 1009049 1027629 1135480 1135557 5230332 5434608 40.05 71.1 1
14:35:14 2024-01-24 700618 690054 223132 218576 351839 360582 367601 364284 232574 236865 284121 289040 328392 331999 4474046 4822109 6849117 6593610 1172711 1224865 322000 283904 297536 297730 333866 324424 323880 325813 227414 231016 752088 716154 1617949 1545494 485083 477719 701225 714322 891118 860771 923693 934653 975693 982656 946516 1053526 2222664 2312960 1399433 1187113 770633 755687 927732 924309 963442 978983 1010489 1026128 1134899 1134414 5216555 5433596 40.05 71.1 1
14:35:15 2024-01-24 700847 689045 223096 217798 351947 359676 367565 367215 233050 233482 284085 288443 328216 329345 4477032 4812837 6854600 6602988 1162652 1223093 321061 283233 299038 299420 333396 324496 323880 325743 227767 231016 742568 719233 1638063 1540017 484048 480603 701225 713814 892267 860771 920300 935577 977879 988324 947260 1055640 2219707 2323550 1362265 1190572 773380 756361 926339 922342 967156 976992 1009750 1028516 1137562 1136288 5240961 5439773 40.05 71.1 1
14:35:16 2024-01-24 697191 685034 221918 218689 351654 358557 367601 365487 233686 232174 286889 288934 327685 329381 4470855 4784172 6848415 6593610 1162689 1224902 321774 283900 300035 297766 333866 324460 322575 325778 227961 231178 752088 717178 1649563 1543906 485083 477755 701225 713814 886751 860771 923656 935315 975656 982656 947260 1056907 2222664 2312960 1355587 1187113 770633 756361 926390 926204 964702 980989 1011134 1025979 1134410 1133768 5220477 5430671 40.05 71.1 1
14:35:17 2024-01-24 701685 685300 223274 217833 351452 359676 367601 364760 232540 236794 284613 288264 328216 329345 4474046 4812837 6839983 6584231 1166042 1219594 321061 283900 297572 295897 333866 324159 323388 325778 227414 230692 738338 715131 1609148 1544397 484737 477828 701225 713814 886787 860261 919485 935577 976826 982620 944469 1054137 2216553 2314330 1399433 1184641 773943 756213 928855 922269 964776 978521 1007426 1028554 1134410 1134754 5229883 5430394 40.05 71.1 1
14:35:18 2024-01-24 698216 684962 222293 218489 350881 358593 367637 365451 232643 232663 287222 288443 327685 329345 4467667 4797902 6844218 6584231 1166042 1224902 321025 283900 297644 296552 333866 324159 322313 325778 227449 231016 750595 714621 1598416 1543906 485083 476304 701225 712295 889039 862065 923693 934248 974930 984882 947030 1059262 2219707 2309208 1472049 1183432 768900 760802 928429 920851 963405 981296 1015548 1024556 1132875 1129041 5212828 5434029 40.05 71.1 1
14:35:19 2024-01-24 699688 685228 222542 216936 352055 360763 366497 363264 233326 232100 283219 289998 328180 330480 4470855 4831382 6801252 6584231 1171874 1223093 322000 284099 296757 297486 335791 322423 324794 325743 227414 231665 755074 717178 1603565 1544397 484737 475598 701225 710275 888373 864585 923693 934248 975693 982620 947260 1062589 2229394 2311665 1437023 1184641 770012 756361 930375 922158 963442 973705 1012419 1027291 1134899 1130601 5196473 5426962 40.05 71.1 1
14:35:20 2024-01-24 696976 685264 222577 217822 354047 360255 367049 364320 233326 236829 283219 290916 327650 330480 4470855 4833779 6810685 6584231 1174386 1226678 322489 283900 297536 299523 333866 322459 324830 325252 227802 231665 754315 717178 1588645 1544397 482673 475933 701225 710275 888138 862065 923693 931599 976899 984699 951642 1063001 2226034 2321184 1398119 1182758 769533 756735 923703 921035 965101 983384 1015379 1025361 1131270 1128394 5205383 5432294 40.05 71.1 1
14:35:21 2024-01-24 695717 685192 222385 217494 354047 359676 367049 363809 232643 232827 282937 291155 327650 330480 4467667 4843038 6810685 6579535 1173583 1221324 322489 283900 297536 297279 333866 322423 324830 324762 227449 231340 743130 717178 1595739 1544397 482673 474929 702720 710275 888226 865167 925987 935593 977777 986974 949878 1063235 2222831 2311665 1442470 1182114 768436 756361 930338 921651 962758 979286 1013935 1024934 1132875 1127410 5201666 5443717 40.05 71.1 1
14:35:22 2024-01-24 697191 685070 221883 216891 352046 360219 367084 363264 233326 231905 285614 291197 328180 330948 4467667 4827949 6807973 6574852 1170204 1224631 322000 283900 297536 297766 333866 324159 323819 325778 227414 231178 749102 715131 1591654 1544397 485083 477719 703183 714211 891896 863789 923544 936907 977777 987672 950287 1061718 2222664 2311320 1413126 1188811 769533 756361 928361 921197 964090 973705 1012456 1024631 1133679 1129875 5201666 5426741 40.05 71.1 1
14:35:23 2024-01-24 699244 685228 223238 217117 352015 359712 367350 364320 232643 232135 283338 289830 328145 330948 4461300 4822109 6818053 6579535 1167754 1221360 322000 283502 299061 297766 333866 323475 323652 325778 227414 231016 750595 715131 1601522 1547206 485428 479083 707324 712258 890116 861954 923282 934174 977703 984882 946552 1059485 2223198 2305382 1403345 1184641 768900 756361 927732 922342 963442 973705 1010980 1026128 1134484 1130674 5194970 5432294 40.05 71.1 1
14:35:25 2024-01-24 696981 685219 222542 217152 352046 360219 366533 364320 232678 236865 282985 289075 327685 330480 4467667 4827949 6807973 6579535 1171039 1219594 322000 283467 297536 296829 333758 323439 324336 325778 227255 231289 749102 716933 1615914 1547692 485428 479083 703220 713270 890749 864277 925670 936242 975656 984882 951737 1063351 2222868 2311320 1446382 1184366 769533 757973 927732 922305 963701 979214 1013898 1026054 1134484 1129802 5209103 5430671 40.05 71.1 1
14:35:26 2024-01-24 698143 688060 222506 217083 352042 360147 367043 363738 232609 233482 283183 289075 328145 330076 4471045 4831382 6818053 6584244 1172711 1223525 321964 284263 297536 297209 333866 324136 324048 328505 229524 231452 749102 715904 1591066 1547206 484737 478404 702910 712147 889660 863899 925010 935593 977740 986974 948568 1060290 2224914 2311320 1417039 1183798 769533 757379 927732 922305 963442 973669 1013898 1025816 1134484 1129004 5196626 5430671 40.05 71.1 1
14:35:27 2024-01-24 695990 688065 222854 217642 354038 360147 367307 364284 233326 233154 283219 291155 327844 330912 4470855 4840654 6827405 6574852 1172711 1222189 322453 284050 297248 298143 335609 323260 324721 328273 227980 231955 757346 717178 1601930 1548308 483360 477726 703220 711789 890223 864893 924754 934248 977777 989071 951530 1066392 2222747 2323822 1403345 1184366 770012 758379 927073 920961 965712 981326 1016863 1026091 1133679 1127999 5192899 5417255 40.05 71.1 1
14:35:28 2024-01-24 691519 688065 222542 217828 354047 357443 368751 365416 233326 233154 284085 291049 326135 330040 4464667 4859199 6831885 6584231 1180094 1226421 322728 284050 296910 300692 333722 322315 324794 326654 228335 231523 755831 719233 1606294 1546592 482529 478367 706453 713307 887470 861991 926105 935577 975007 982656 950025 1063425 2223198 2313919 1375087 1182955 768900 758400 926414 921651 964344 980634 1016901 1025816 1134484 1127374 5187092 5403898 40.05 71.1 1
14:35:29 2024-01-24 692010 688065 222546 217794 354038 358557 365398 364320 232609 233154 283219 291971 326170 329345 4464667 4849927 6827405 6593572 1175989 1224395 322799 284156 297176 298179 333722 322279 324757 327151 227926 231665 753179 717178 1598161 1547692 484186 475933 703220 713130 889400 862028 926330 934248 977084 982584 952801 1064869 2222868 2311320 1452251 1182955 768900 757973 927732 921651 965113 979214 1013898 1025323 1134484 1129998 5196626 5411651 40.05 71.1 1
14:35:30 2024-01-24 694015 688065 222341 217642 354038 359640 366749 364029 232609 232827 283051 291155 327156 330655 4464667 4840654 6820117 6584230 1176027 1227010 322799 283722 297356 299451 333866 322423 324830 326690 230013 231361 751284 717178 1612453 1544397 484048 475562 702025 712295 888138 862028 926330 934248 976391 982620 949988 1059946 2222868 2308045 1401885 1181273 769533 757304 927073 921651 964127 979250 1013898 1025048 1134484 1127374 5201666 5411651 40.05 71.1 1
14:35:31 2024-01-24 697477 688065 222350 217122 354042 360183 367013 364284 232609 233768 282751 289725 327879 330912 4468597 4860898 6828153 6574798 1171305 1224395 322716 283864 297536 297802 335791 324874 324794 325707 227414 231665 746116 717178 1589644 1546319 484737 476268 702720 711789 889400 863899 925670 934248 977777 984882 950025 1056847 2221287 2312159 1405301 1184641 769533 756361 927732 922342 964813 973633 1013376 1025323 1134484 1131606 5192899 5443717 40.05 71.1 1
14:35:32 2024-01-24 696981 688065 222190 216931 352051 360183 366462 364029 232609 232066 283135 291419 327650 330581 4468597 4830986 6828868 6584231 1176064 1223525 322692 284783 297500 297659 333866 323403 324830 327577 228121 231340 748253 717178 1579598 1544397 483360 477726 703553 712295 888138 861991 926330 934248 976391 982620 950062 1060327 2223198 2311320 1403768 1182955 769533 757973 927732 922342 964127 979250 1013898 1025816 1134484 1127410 5192899 5421292 40.05 71.1 1
14:35:33 2024-01-24 694015 688065 222542 217828 354038 359098 366462 364320 233617 233154 282985 292168 327366 331667 4471386 4849637 6840414 6593572 1178588 1223093 321678 283962 298145 298040 333866 322423 324830 326690 228086 231340 751284 718719 1605935 1546592 483704 475562 703288 712295 889400 863665 924829 934248 977084 982692 951530 1063388 2222868 2329734 1399433 1184366 771117 758915 926414 920860 965749 982056 1016901 1026091 1131233 1127374 5192899 5417255 40.05 71.1 1
14:35:34 2024-01-24 689976 688065 222546 217828 352010 356405 367078 367996 233769 233339 286292 291688 326029 332809 4471386 4858159 6818053 6593610 1177882 1226848 323014 283467 299061 299487 333866 323895 324794 324816 228866 230981 748452 717178 1607937 1548139 484048 477792 707122 713814 885583 862028 927538 935577 972174 982692 952764 1063047 2221613 2331387 1363264 1182114 773465 760064 927073 918280 965749 982092 1016901 1025048 1127958 1127374 5192899 5421292 40.05 71.1 1
14:35:35 2024-01-24 688023 688065 222510 217828 351722 359546 367314 368257 233188 233482 284130 289778 325994 332208 4474046 4845778 6807973 6593610 1177882 1223093 322799 283431 297608 297451 333866 324123 324794 324816 228901 230622 742568 717178 1614197 1549237 484048 477755 707393 713814 884442 861757 929511 934248 969352 982692 954358 1060290 2225826 2333042 1405301 1178395 770554 763412 927073 917021 964344 984873 1013177 1022334 1125264 1130674 5173449 5413376 40.05 71.1 1
14:35:36 2024-01-24 690638 687955 222953 217619 351839 357839 369195 364213 232471 233482 283907 290642 326979 332046 4461483 4817662 6762751 6584231 1188074 1223056 321234 284299 297500 297946 333866 323403 324794 326690 228121 231016 744039 709774 1621047 1558457 485083 477011 708237 711789 885583 865812 927652 931599 974045 990456 956381 1060327 2225923 2335589 1409214 1171974 770012 763412 924826 915719 967843 982647 1013935 1021607 1122076 1133149 5170574 5432336 40.05 71.1 1
14:35:37 2024-01-24 694588 688017 223100 217689 351871 358414 369677 365142 232471 232066 284022 290236 327156 330308 4464667 4794019 6738432 6584231 1196584 1224398 321025 285240 296172 297659 333866 323176 324564 324500 228475 230657 742568 707746 1619599 1558457 483704 476304 706391 708189 885702 869889 928197 926184 972211 992593 956402 1060241 2216553 2338941 1490364 1171974 773931 761214 920478 916943 971321 984873 1012653 1016803 1126288 1135557 5244528 5429336 40.05 71.1 1
14:35:38 2024-01-24 690882 689438 222560 217654 353934 359062 368386 364111 233686 233318 285849 290696 326170 330308 4461483 4793684 6747502 6602988 1194762 1223093 320183 284166 296757 299051 333866 323475 324794 324852 228475 230692 745510 711809 1601671 1549237 481303 477683 709247 707651 885583 869889 927500 926317 974736 991670 956417 1058692 2216553 2342261 1363264 1173643 774483 762294 921287 918160 974085 984873 1012653 1019742 1131601 1137640 5240961 5414628 40.05 71.1 1
14:35:39 2024-01-24 690638 690018 221776 217828 354042 357982 368421 364775 234012 233154 283219 291049 326170 333068 4464667 4793040 6762746 6612367 1189769 1222822 321061 284099 297176 300904 331847 323931 324564 324852 228831 230657 746981 711809 1616817 1549237 481303 477828 707894 707651 888138 869619 926330 926317 975007 991742 957084 1049162 2214978 2348147 1365183 1177831 777802 762330 918460 918316 974943 986084 1008953 1022003 1131675 1140395 5261708 5419406 40.05 71.1 1
14:35:40 2024-01-24 690050 687668 221506 218978 351979 357443 368386 363264 234012 231888 285058 290236 326170 331346 4458301 4746846 6761071 6602988 1185470 1220920 319439 283467 297176 297659 331847 324460 323844 326690 228831 229905 743469 707746 1590662 1546592 482330 480603 707230 710275 885707 867041 923693 928850 976119 991706 954834 1050991 2213405 2348147 1361344 1175316 776165 761178 919103 920904 976091 986964 1006868 1021085 1131675 1139550 5246779 5393457 40.05 71.1 1
14:35:41 2024-01-24 693485 686652 222163 218320 350881 357192 368047 363193 233292 232174 284764 288671 326170 331346 4452111 4711750 6743050 6584231 1182052 1222822 320019 284534 296340 297659 333866 323439 323291 325778 227379 230657 725760 707746 1589734 1546592 482673 477792 703220 707651 892267 869889 920263 925455 978494 993998 952801 1050862 2213405 2323822 1399433 1179379 775191 760093 921039 920851 972665 983336 1003922 1019593 1134336 1139790 5241203 5415523 40.05 71.1 1
14:35:42 2024-01-24 695110 684804 222052 217642 349854 358557 368977 362939 233292 232827 284085 289021 327156 330808 4452298 4714962 6751746 6593610 1182052 1220920 318768 284334 297176 299523 332531 323895 323388 325778 227414 230657 747609 707746 1620575 1544397 482673 477792 703183 707113 892267 869507 920955 926147 980377 993998 953478 1050928 2216553 2330093 1401389 1179379 773323 758511 920802 921504 974048 983336 1003997 1022693 1134484 1140247 5248694 5414628 40.05 71.1 1
14:35:43 2024-01-24 695639 685264 222194 217828 349863 358305 368709 362649 232643 233154 284121 288618 327156 330808 4452111 4714962 6761941 6584231 1182052 1222383 320019 284334 297464 301143 333595 323439 324071 325778 227220 231016 750595 707746 1617295 1546592 482673 477828 703220 708189 889339 868389 920955 926184 978494 991634 953099 1055224 2213820 2324484 1399433 1182038 776160 757919 921076 926280 974085 981363 1006858 1022468 1138738 1138144 5254285 5417255 40.05 71.1 1
14:35:44 2024-01-24 699244 688662 222185 217820 352019 360472 368421 364111 233292 232827 283651 288671 327915 330443 4455288 4729385 6770397 6593610 1177746 1220054 320219 284432 296304 298598 333324 323895 324565 325217 227449 231665 762093 714111 1614977 1537333 481303 477828 701078 710275 891598 867041 922342 930938 984474 996106 948787 1055440 2210556 2327790 1353668 1191417 778357 756361 922204 922342 970283 978521 1006067 1022431 1140427 1137130 5261563 5392315 40.05 71.1 1
14:35:45 2024-01-24 694015 684930 221847 217868 351695 358593 365398 362974 233849 232174 284728 289355 327156 329345 4445909 4805363 6817299 6584231 1168289 1219781 323014 283467 296172 300158 332585 324159 324528 324500 227961 230657 742568 717178 1570252 1530797 481987 480603 702294 710275 888043 867016 923296 935593 980558 993925 948936 1056889 2219881 2323822 1344073 1193967 774483 756213 926414 924309 968530 973669 1009750 1028361 1136284 1136362 5220477 5407768 40.05 71.1 1
14:35:46 2024-01-24 695110 687803 222194 217863 351452 358593 369023 365159 233326 232174 284555 288873 327191 329345 4448936 4756943 6845833 6593610 1162652 1220920 320704 282567 299038 297451 332585 324460 323880 324762 227926 230692 752088 719233 1592237 1535150 484048 477864 703887 714211 893166 862709 922227 936907 981679 990473 950287 1056996 2216553 2306409 1367102 1188022 770554 756361 928090 922342 964776 973669 1010489 1027668 1134484 1133951 5201666 5417426 40.05 71.1 1
14:35:47 2024-01-24 699207 687803 223243 218101 350917 359387 367049 364320 232540 233154 286630 288408 327650 331418 4455288 4784210 6772955 6560791 1171039 1221287 321061 284099 297500 297766 333866 322459 322575 325743 227220 231016 754315 716154 1604240 1547221 484737 479083 704219 712221 889484 865167 925520 934174 977703 986276 950025 1062356 2223198 2311320 1460961 1181963 769533 757973 929020 922342 964127 981824 1015379 1025361 1134484 1129041 5190266 5421292 40.05 71.1 1
14:35:48 2024-01-24 696884 688101 222350 216448 352055 360183 367049 363264 232609 236865 283334 290994 328180 330443 4448936 4812837 6791537 6565473 1171874 1222656 321738 283467 297500 297244 333577 322423 324565 325480 227414 231650 751284 717963 1631085 1546592 485083 479083 703220 712221 890749 865783 924943 934248 977482 982656 951604 1063425 2224244 2315596 1389168 1182955 769533 756771 925679 922342 964381 981363 1016901 1026128 1134484 1127410 5182855 5413287 40.05 71.1 1
14:35:49 2024-01-24 694997 688065 222354 217297 352055 360183 366497 363264 233651 232827 283264 289884 327650 330443 4458301 4824519 6801820 6565473 1174456 1223093 321821 283900 297536 297694 333866 322208 326328 327310 229524 231452 747609 717178 1586028 1543906 484048 478183 706225 713307 885583 862028 926183 935428 975007 982692 952087 1063225 2222868 2323822 1343503 1179379 769533 756771 926339 919656 965749 982092 1016901 1024594 1132875 1126578 5185575 5411914 40.05 71.1 1
14:35:50 2024-01-24 689783 687091 222385 217646 352055 357479 365398 364320 233292 233154 283254 291119 325907 330076 4455288 4840654 6801252 6584268 1175330 1220920 323014 283219 297176 299946 333613 323643 324794 324780 228760 231036 753581 718719 1607895 1548792 484048 477755 706391 713307 886387 862028 927575 935577 973310 989772 952801 1066397 2216553 2332770 1397477 1181273 772837 759479 927661 918316 965749 982092 1016938 1024631 1127958 1127410 5177989 5380764 40.05 71.1 1
14:35:52 2024-01-24 688019 686119 222577 217974 352019 356405 365433 364065 232643 233154 283254 290165 325679 331381 4452111 4831977 6791537 6574852 1179431 1226659 320776 283620 297464 297104 333758 323787 324685 327346 228494 229729 745771 711300 1597302 1553643 484737 479763 708359 714322 883189 864585 930191 931599 969352 982728 953637 1061119 2222664 2333934 1401389 1175316 769533 762330 926414 915719 964381 982611 1013177 1020118 1124466 1130674 5154638 5402535 40.05 71.1 1
14:35:53 2024-01-24 690794 688065 222925 217486 352055 358018 368781 364093 232609 236461 283219 288671 326241 331310 4452111 4793684 6748158 6574662 1191318 1222285 318980 285062 296340 300429 333794 322769 324721 326690 228156 230657 742568 707240 1611064 1558457 484048 476340 705891 709074 886163 869507 927538 928886 972618 991192 956417 1060241 2222757 2331387 1418995 1165990 770554 758415 923666 916980 968530 982683 1010943 1018290 1124731 1133951 5186834 5402535 40.05 71.1 1
14:35:54 2024-01-24 691466 687577 222577 217207 352055 358269 368745 362141 232574 236829 283219 289998 326205 329345 4442596 4779310 6725604 6584230 1194833 1223158 320883 284831 295507 299523 333866 322423 324794 324852 228459 230874 755074 707746 1611302 1553643 483666 478743 705891 708189 885615 869507 926841 926184 972211 992593 957739 1058153 2219707 2331387 1462956 1165990 772280 760639 922439 916980 968530 988315 1012653 1019742 1126325 1133951 5211072 5396160 40.05 71.1 1
14:35:55 2024-01-24 691780 685192 222542 217113 352055 358593 367343 361845 233292 236865 282985 290236 326241 330344 4455288 4787755 6734365 6593663 1197403 1222656 321061 284334 295650 298374 333613 323403 324794 324852 228121 230657 744039 709774 1600685 1549237 481987 477047 706391 707149 885702 869926 927538 926184 973347 993998 953637 1060241 2216553 2335626 1448992 1168645 773380 761214 921039 916294 971321 984873 1011931 1016803 1126325 1133951 5220477 5411914 40.05 71.1 1
14:35:56 2024-01-24 690045 685228 222385 217545 352055 358593 367084 363854 232678 236461 282937 290677 326205 329345 4455918 4774207 6777111 6607744 1189052 1222059 320811 284165 297897 300158 331578 324195 324794 324672 228760 230657 748452 711061 1621916 1548139 480961 477900 706391 707687 885878 869507 926330 925528 975699 991778 953637 1056907 2214978 2344820 1367102 1173643 776693 762871 918460 916294 974252 982719 1009769 1019780 1130431 1134860 5248694 5404198 40.05 71.1 1
14:35:57 2024-01-24 689433 685210 221156 217898 352019 357479 366533 362967 234046 232174 283254 290880 325923 333230 4464998 4760430 6762352 6603649 1188074 1220920 320764 283467 296340 298128 331202 324496 323880 324852 228475 230460 750718 709774 1591403 1547041 481303 481355 707393 710275 888138 867041 926330 927571 976851 997389 953674 1054291 2214978 2348147 1377914 1175316 776693 762330 918296 919004 974980 984873 1006821 1019742 1131270 1138144 5241203 5404034 40.05 71.1 1
14:35:58 2024-01-24 690082 688065 221501 218755 351699 357443 367637 363229 233769 231888 286403 289954 326100 331238 4443088 4735537 6742696 6593610 1182089 1222059 319876 284330 296591 299523 332855 323667 322635 325287 227802 230299 745510 707746 1587552 1544397 482673 481355 704357 709231 886787 869507 922999 926184 975693 991634 954155 1051028 2213405 2335626 1397477 1175316 775587 758415 919826 919693 972702 982611 1001745 1019016 1132875 1139827 5243106 5408054 40.05 71.1 1
14:35:59 2024-01-24 696122 685223 222421 217794 350885 360056 368457 365907 233409 232827 284720 288102 327050 333304 4452521 4710840 6752021 6588951 1181171 1217458 320019 284773 297045 298165 333396 323439 322934 325743 227379 230692 745510 709000 1637169 1544397 482673 477828 703220 708226 892267 868659 920993 926221 979714 991670 952801 1047968 2216553 2324747 1399433 1177880 774483 757435 918423 922342 973393 983481 1001708 1022843 1133837 1139863 5233727 5413287 40.05 71.1 1
14:36:00 2024-01-24 696656 689455 222257 218728 350598 360328 368637 365142 233513 233283 283979 288268 328003 332322 4448936 4722391 6781840 6593610 1177708 1220283 322036 284144 295507 300728 332891 323475 324336 324762 228156 231665 753530 715131 1598697 1530797 481987 480639 702294 710275 892382 865812 923693 931599 978530 993998 945845 1050731 2210422 2322174 1365183 1188990 776693 756361 922476 924965 971321 973705 1006104 1023136 1142892 1134860 5261563 5420682 40.05 71.1 1
14:36:01 2024-01-24 697624 690013 221670 218367 351803 358414 366283 365907 233873 232883 284014 288969 327156 330272 4456257 4779423 6841231 6593636 1163294 1220920 322979 282928 297572 299256 331812 324424 323353 326690 228121 230622 742568 719233 1607730 1530797 484737 481622 703220 714322 892267 860698 920955 935577 977593 989720 947223 1057183 2216553 2323822 1349830 1192547 774483 756361 926339 924965 968530 979214 1010489 1028361 1137126 1135557 5223511 5424060 40.05 71.1 1
14:36:02 2024-01-24 699693 687018 222868 217641 349648 359424 367422 364796 232540 232827 284054 288408 327596 331851 4455288 4785020 6786611 6556095 1168462 1218473 321025 284064 296757 297946 333866 322877 323844 325518 227379 231178 757346 715131 1590448 1544397 485428 476975 701225 713307 890666 862028 923693 936907 977777 986276 947223 1060241 2221287 2305382 1415083 1184641 770554 756361 929052 922342 964127 979250 1012653 1026054 1136516 1134341 5200318 5414628 40.05 71.1 1
14:36:03 2024-01-24 698290 687991 221981 216897 352055 360183 365362 365797 233374 232066 283148 289760 327156 330443 4455288 4819686 6808701 6556095 1168327 1216195 320990 283431 296757 297401 333866 322913 322898 325252 227379 230981 753581 715131 1599636 1540017 485428 478257 701225 713541 890255 861381 923693 935315 976851 984882 947187 1059565 2216553 2305382 1403345 1184641 770002 756361 927661 922342 963442 973633 1014094 1027705 1136516 1134414 5185342 5403860 40.05 71.1 1
14:36:04 2024-01-24 697703 687095 222159 216409 351659 359352 366426 362649 232609 232066 283183 289180 326891 329472 4452111 4810400 6803849 6555526 1172711 1218436 321738 283431 296807 297694 333830 322387 324794 326422 227414 231340 759684 717178 1605884 1543300 483360 475562 703220 712295 887590 862028 926330 935577 977084 982620 950025 1063388 2219707 2308045 1446382 1182114 768984 757973 927073 923568 964702 984081 1016273 1028554 1134373 1130362 5177875 5402535 40.05 71.1 1
14:36:05 2024-01-24 693321 687358 222314 217607 352055 358522 365362 366402 233153 232827 282360 290360 326170 330443 4455288 4840654 6818053 6556095 1171039 1220920 322000 283864 297464 300175 333866 322160 324794 326690 227379 231340 752800 716900 1622832 1544397 483704 476268 703220 713034 889488 863899 926330 935577 977777 984882 949988 1061837 2219707 2311320 1446382 1182955 771107 758363 929521 922195 964776 981296 1017000 1028516 1134336 1130638 5180847 5411914 40.05 71.1 1
14:36:06 2024-01-24 693180 687091 222350 217724 352055 359351 365362 363193 232643 232827 282355 290290 326170 330443 4445909 4831382 6796392 6565473 1176064 1222022 322226 283864 297464 298510 333360 321898 324794 324852 227926 231665 759684 717178 1599887 1544397 483704 476268 704357 713307 888138 862028 927652 935577 976391 982692 952764 1063150 2221287 2319123 1391017 1185418 770633 760130 927695 922158 966836 981911 1017727 1026054 1134484 1127374 5188258 5400028 40.05 71.1 1
14:36:07 2024-01-24 692316 686119 221847 217607 352055 357982 365070 365834 232609 233154 282786 291155 326135 330948 4455288 4840654 6820852 6574852 1172711 1220920 322000 283489 297897 300175 332819 322459 324794 324816 228121 230981 744039 718954 1590471 1544397 483704 476268 705355 714048 885583 860771 924831 935577 975007 982728 950025 1066241 2226374 2324484 1403345 1183726 770633 760009 927526 922253 967120 982092 1016863 1024698 1132875 1127999 5171733 5393156 40.05 71.1 1
14:36:08 2024-01-24 689742 686119 221852 217455 352055 357156 365362 363193 232609 232827 283219 290599 325644 332271 4448936 4832306 6803849 6565473 1174386 1220246 322751 282963 296757 297209 332855 323403 324794 324816 228635 230622 742568 717178 1594313 1544397 483360 478257 705891 713307 885583 862028 927538 935577 974076 990400 954358 1062934 2219881 2331103 1403345 1182038 772837 761178 927732 917021 964813 986877 1015342 1022334 1125264 1133402 5158322 5393156 40.05 71.1 1
14:36:09 2024-01-24 688405 686119 222546 217759 351663 355833 367049 367465 232574 232827 283334 290587 325907 331346 4445909 4818595 6761941 6565473 1180409 1221788 319759 283679 297572 299596 333866 324874 324336 326690 228086 230299 742568 709495 1615217 1556248 485428 477719 708396 713034 885583 865167 928789 932930 973347 990473 958235 1063235 2226217 2337063 1405301 1171974 769533 762871 926339 915645 967120 982575 1012419 1024117 1122872 1130638 5145233 5404717 40.05 71.1 1
14:36:10 2024-01-24 691780 687577 222542 217083 351947 357982 368450 363158 232378 233318 282751 289083 326135 332035 4445909 4775033 6705394 6556095 1189769 1221152 319051 285169 296340 297946 333866 322423 324336 324816 228121 230657 753581 706735 1615639 1557352 484737 476304 704357 711098 886387 867634 928976 930278 972064 991877 959600 1062920 2222738 2329734 1417039 1169946 770007 759991 924442 916294 970283 989711 1013139 1019742 1123899 1133951 5185456 5402638 40.05 71.1 1
14:36:11 2024-01-24 692333 688069 222542 217117 351983 358018 367601 363625 232609 233318 283183 289962 326170 329310 4445909 4765708 6714720 6574852 1194875 1220920 320990 284503 295614 298770 333866 324413 324794 324816 227926 230657 744039 708762 1604427 1548308 481118 480786 708742 709047 887470 871362 928939 927635 974823 998226 958235 1058692 2216553 2342261 1357506 1173643 774483 763893 919826 917673 972147 984873 1011931 1016803 1130962 1135557 5227941 5402535 40.05 71.1 1
14:36:12 2024-01-24 689746 688065 221466 217785 352055 356405 366497 364111 233651 232663 282954 289919 325872 329345 4445909 4760606 6747215 6593610 1187999 1219670 320764 283962 297464 300158 331578 323895 324336 326422 228831 229905 745510 711809 1634647 1548308 482673 481173 707319 710127 889996 866931 925942 928155 976391 991742 955720 1055440 2213569 2338941 1365209 1178670 776693 758952 919826 919656 972702 985478 1003133 1019742 1132875 1139754 5243032 5393156 40.05 71.1 1
14:36:13 2024-01-24 691789 687091 221883 217794 349264 356405 367601 363893 232609 232827 284085 288846 326170 331310 4439571 4691105 6733370 6565112 1179431 1220054 319051 284099 296555 297694 332855 323403 323101 328505 229362 230894 747609 710434 1614409 1543906 482673 477611 701189 709074 893534 867041 917987 930241 983311 991670 947187 1054100 2212241 2322174 1399433 1181273 774483 755687 919767 926280 974085 979286 1007575 1022806 1140026 1136500 5259988 5411914 40.05 71.1 1
14:36:14 2024-01-24 699926 687577 221852 217642 351753 359640 366497 363854 232643 232827 283219 289040 327156 328104 4439571 4729385 6772086 6574445 1166583 1217458 323240 282999 296304 299940 331561 323907 323592 327115 228015 230480 742568 717178 1617536 1532425 483641 481282 704320 712295 888709 866399 923358 934248 979880 993998 948824 1057183 2216553 2317238 1351749 1192268 773943 755593 925099 924309 968530 973705 1010213 1028361 1135443 1135557 5207351 5393156 40.05 71.1 1
14:36:15 2024-01-24 696574 686119 221847 217794 350356 358269 366497 364320 232609 232174 283651 288268 326205 330113 4439571 4766475 6830624 6555526 1168327 1222059 320776 283850 297176 297946 333600 323296 323209 328041 227786 231001 750595 715390 1617898 1543300 485428 477719 703682 713629 889632 862028 923433 935352 977777 982728 947932 1059485 2216553 2311320 1355587 1184641 768900 756361 927732 924965 964813 973669 1011931 1026128 1136516 1133914 5178027 5398785 40.05 71.1 1
14:36:16 2024-01-24 695990 686605 222194 216439 351618 359351 366462 363229 232643 237163 283183 289355 327191 329975 4448936 4803565 6789323 6565112 1176715 1223525 322284 283569 297356 297589 333414 321755 324721 326654 228086 231340 752800 717178 1592092 1546105 484737 477011 706391 713814 886251 863937 928789 935577 975007 988324 952801 1063425 2221287 2328082 1401389 1182955 772837 758952 927732 919619 965786 982092 1018838 1026128 1131233 1127374 5182855 5402535 40.05 71.1 1
14:36:18 2024-01-24 690429 686825 222203 217642 354038 358269 365433 364029 233396 232827 282985 290563 326170 331418 4442739 4831382 6801252 6574798 1173350 1220846 322835 283289 297356 297554 333600 323140 324830 324816 228156 230373 746981 717178 1589661 1544397 484048 479763 706727 713307 885583 862065 928846 935577 975007 990456 954155 1063462 2221287 2319811 1401389 1181273 774110 757842 926414 922342 965786 982092 1016938 1026128 1131527 1126578 5163212 5393156 40.05 71.1 1
14:36:19 2024-01-24 689036 686119 221847 217152 351686 356369 365398 363774 232574 232827 283219 291119 325942 329345 4436568 4835996 6820852 6565365 1175149 1220772 324152 283048 297897 297244 333631 323188 324613 324816 228831 230460 747609 717178 1609210 1546592 484011 477755 706391 713814 885583 862028 928826 935577 972211 982692 952801 1063462 2219707 2329734 1401389 1181273 773390 758989 926414 916943 965028 982092 1016938 1024594 1130431 1124194 5170726 5398682 40.05 71.1 1
14:36:20 2024-01-24 687987 686825 221887 217455 351690 356369 365398 363774 233071 232827 283219 290200 325153 330344 4443256 4812747 6763029 6564827 1187227 1220920 319016 284334 297036 299523 333613 322423 322575 324852 228121 230515 742568 707746 1625157 1558457 485083 477011 706391 710275 885583 867041 926146 931599 974316 992593 957811 1060327 2224244 2330093 1405301 1168608 769533 761178 922476 917506 968530 982647 1013935 1021235 1123668 1133951 5149319 5402535 40.05 71.1 1
14:36:21 2024-01-24 691556 685182 222537 216931 351979 357479 368709 364111 232540 236829 283183 289425 326170 331704 4437018 4766448 6724987 6584231 1193026 1222059 320990 283431 295650 299946 333125 322351 324794 324816 228359 230460 751395 711061 1567594 1549237 482330 476304 706391 707149 885583 868890 927575 926184 972211 992593 955513 1060316 2216553 2326432 1460961 1165990 772285 760064 922439 916294 968530 982647 1010670 1019016 1126325 1133951 5207351 5398682 40.05 71.1 1
14:36:22 2024-01-24 691066 684962 222194 217117 352019 357479 367307 363084 233316 233375 285444 291049 325923 331704 4446160 4773267 6714720 6574852 1194875 1220920 321025 284192 295614 299946 333036 322423 324794 324816 228121 230263 744039 708532 1633019 1549237 481987 477011 706391 708152 885311 868659 928932 926147 973626 995400 955703 1056847 2216553 2332281 1488329 1168645 773380 761214 922439 916852 971321 984873 1010943 1018290 1127958 1133951 5211072 5398771 40.05 71.1 1
14:36:23 2024-01-24 689524 688065 221883 217152 352055 359546 367056 364223 233769 233739 283112 291049 326789 332322 4443088 4775033 6734129 6588907 1193085 1220920 321061 283467 295650 298633 332855 323176 324794 324816 228394 230460 745510 712075 1609335 1546592 481303 477792 707894 708189 885702 869889 927538 926976 975007 991706 955740 1060241 2216280 2340600 1403345 1173643 774483 763412 919767 916943 974252 982647 1010943 1016803 1129630 1135557 5222419 5398921 40.05 71.1 1
14:36:24 2024-01-24 688023 684998 221599 217584 351803 359801 367199 364111 234457 232791 285591 291600 326029 332322 4445909 4765382 6742696 6593610 1184581 1219558 321025 284299 297464 298598 330987 323931 324794 324816 228866 230299 751395 710554 1602239 1548139 481987 480603 708433 709771 888103 868659 928314 926184 976391 998116 956417 1057183 2213405 2344820 1355587 1175316 776693 763412 918296 918160 974980 982647 1010489 1021235 1131270 1136500 5229883 5398282 40.05 71.1 1
14:36:25 2024-01-24 690638 687918 221360 218398 351902 357336 367164 365659 233873 232031 284377 289884 326170 330844 4436980 4701808 6742970 6565473 1180404 1220920 319051 284534 297009 299523 332891 323439 321562 325480 229524 230692 739119 707746 1608874 1544397 483360 480300 702330 708189 892267 868622 920993 927534 981379 991706 954155 1046109 2216280 2323822 1399433 1177880 774483 756735 919826 922342 972702 983481 1004599 1021964 1133837 1139827 5235028 5414628 40.05 71.1 1
14:36:26 2024-01-24 696514 688480 222399 217724 350450 359207 368565 362614 233374 232827 283651 287534 327631 329345 4436531 4701568 6723821 6565473 1180970 1220054 319794 284299 296555 297694 332621 323212 323880 325743 227061 231340 746116 711061 1639359 1540017 482673 477864 702720 708189 891973 868890 919609 928191 981379 991706 950025 1052562 2211833 2317238 1397477 1179593 774483 756361 919826 924309 973393 982092 1007613 1022693 1138811 1140284 5254285 5406893 40.05 71.1 1
14:36:27 2024-01-24 697044 688092 222021 217689 351659 359676 367601 363597 233606 232612 283722 290379 327156 329472 4436531 4710060 6752021 6565473 1176064 1220054 320183 283864 296102 297729 331847 323403 323880 324273 229904 231340 755069 713092 1603547 1535150 481987 477864 701225 710275 889669 867041 923693 930938 979916 993998 944506 1049200 2207007 2314602 1367102 1187152 776693 755687 921131 923568 969905 973669 1009472 1022506 1144198 1139586 5263718 5405195 40.05 71.1 1
14:36:28 2024-01-24 697477 685412 221501 217642 350346 360056 365070 364111 233548 232174 283886 290372 327156 329975 4433244 4758070 6801252 6574852 1166659 1220054 323050 282999 296340 300267 331525 324195 323880 324500 228121 230692 742568 717178 1619547 1530797 482673 482035 704357 714322 893262 863287 923036 935577 980647 993284 948641 1053014 2213405 2323822 1357506 1192384 776140 756771 922476 923568 972397 979834 1009750 1026016 1139327 1137093 5223941 5398785 40.05 71.1 1
14:36:29 2024-01-24 693109 687739 222390 218507 350881 358269 366240 364356 233710 232174 284121 289425 326205 329310 4439571 4766475 6826624 6574852 1163332 1220920 322393 282567 297572 299523 331883 324460 323652 324797 228411 230495 742568 719233 1592367 1534061 485083 481695 703220 712606 889375 862028 922342 935388 980684 991192 948641 1057183 2216553 2320527 1353668 1190572 773943 758437 927661 926204 967561 981296 1010138 1025979 1139327 1136252 5197953 5402535 40.05 71.1 1
14:36:30 2024-01-24 695602 687312 221883 217828 350199 358018 366533 364356 233316 232174 284196 289568 326241 330948 4436531 4766475 6817299 6556095 1156716 1217458 321025 281777 297216 296759 331561 324424 322539 324762 227484 230692 752088 717178 1587466 1535655 484048 481695 702330 714322 889339 862028 921648 935577 979916 992507 950025 1057183 2213405 2317482 1344073 1188811 773943 756361 927732 925506 967524 981296 1011818 1030563 1135480 1136362 5199685 5394832 40.05 71.1 1
14:36:31 2024-01-24 697973 686119 222542 217828 349854 358557 366497 364867 232574 232827 284085 288268 326241 331183 4433932 4778223 6772086 6546215 1171914 1220920 322036 283467 297464 297766 333866 321934 324577 323820 230013 231340 740144 717178 1583031 1543300 483704 476781 703859 712295 888138 863936 924868 935577 975620 982728 952124 1061530 2226217 2315824 1387319 1183726 769533 760009 927695 922158 967561 982092 1018388 1026166 1136516 1129839 5173449 5394832 40.05 71.1 1
14:36:32 2024-01-24 689939 687129 222230 217642 352046 357479 365433 363809 233326 232827 283325 291155 325907 329079 4436406 4831382 6789323 6546747 1172711 1220054 322072 283502 297500 297766 332567 322423 324794 324852 228156 231340 752800 717178 1597602 1540017 483360 476304 704357 712295 887865 862101 927652 934653 977084 991767 954358 1066279 2219881 2330430 1405301 1182038 772837 760670 927732 919656 965786 982687 1019841 1026091 1130431 1126578 5173449 5385467 40.05 71.1 1
14:36:33 2024-01-24 687987 686830 222230 217490 351983 356369 365433 364356 232643 232827 283687 289479 325910 330379 4436531 4797753 6770672 6556095 1178722 1219558 321061 283317 299328 296794 333866 323176 323880 324308 228394 229262 758863 711300 1600599 1552540 484797 477792 709438 713147 884327 865812 932965 934063 974076 990347 959600 1061455 2228931 2337063 1407258 1175316 771221 763412 927732 918251 965749 982683 1016901 1024631 1125264 1132348 5141560 5393156 40.05 71.1 1
14:36:34 2024-01-24 690087 687657 222577 217828 351979 358018 368745 364356 232574 236829 283219 289795 326205 330808 4439571 4776055 6719741 6556095 1189493 1219558 318828 284370 297045 297766 333866 322495 324565 324273 228121 230692 742568 706735 1619452 1557352 485428 477755 705891 711098 889289 869359 930893 931489 974897 992484 960967 1059828 2228993 2332281 1413126 1168645 772285 761178 925099 917016 968530 989763 1015416 1021964 1124731 1133951 5164390 5393194 40.05 71.0 1
14:36:35 2024-01-24 692047 684966 222925 217152 352015 358018 368745 362684 232609 236497 283498 289355 325981 329345 4433244 4753563 6696069 6556095 1192319 1220920 319087 284769 295686 297486 333866 322423 324794 324852 228394 230692 748636 707240 1600128 1554042 485428 479763 708237 710591 885698 870743 931633 930278 974133 993186 956417 1056921 2222391 2334422 1484259 1165990 771734 760602 923703 918325 968530 982683 1013139 1019742 1127123 1135557 5199685 5383777 40.05 71.0 1
14:36:36 2024-01-24 691556 687542 222506 217117 352024 357982 367637 363854 233015 236758 283334 291401 326170 331888 4436531 4765708 6714954 6565460 1196306 1220920 320990 284263 295614 298389 333324 322423 324794 324852 228086 230263 746981 710790 1613873 1548308 482673 477647 708359 709074 889363 871982 928939 927635 976391 997316 956344 1061393 2213569 2340600 1437023 1176013 775587 762834 918460 918325 974085 986964 1011931 1016803 1131196 1136362 5218522 5383777 40.05 71.0 1
14:36:37 2024-01-24 687950 684962 221466 217602 352046 357407 367013 364111 234012 232663 282786 290236 325910 332507 4430205 4746071 6738170 6584244 1187165 1220920 320729 283431 296757 300267 331310 324388 324794 324672 231213 230338 743469 711300 1617796 1547692 482673 481477 708322 709010 889363 869507 926330 926184 976851 999531 958235 1053913 2213295 2344783 1351749 1174479 776693 763412 918460 918160 974943 986266 1010213 1021198 1131196 1137167 5227941 5383777 40.05 71.0 1
14:36:38 2024-01-24 687987 684962 221156 218320 351979 356369 367307 362649 234165 231777 283219 290200 325644 330808 4436531 4722054 6733370 6579548 1180970 1220920 320019 283431 296555 299946 333941 324208 322086 327577 228370 230480 758874 707746 1594245 1547221 484048 480422 704219 709194 894530 868705 924711 927460 980611 996106 955720 1054062 2213569 2320527 1399433 1180433 774483 755687 919826 924965 974085 983481 1006821 1022693 1138775 1137303 5239288 5391468 40.05 71.0 1
14:36:39 2024-01-24 698175 688065 221812 217459 351947 360183 367637 364111 233617 232827 284050 288881 327564 330406 4427152 4717544 6743012 6565460 1177746 1220283 320776 284484 296340 298596 332207 323751 324421 327115 229850 231884 753530 715131 1599144 1536213 482330 481767 701225 712113 893644 867041 923693 931327 983348 993998 946516 1050656 2211995 2317238 1365183 1188022 776693 755687 922439 926280 971284 973669 1007575 1022334 1142892 1136500 5265617 5393156 40.05 71.0 1
14:36:40 2024-01-24 697968 687785 221812 217833 351947 358593 365362 363854 234037 232827 283837 289320 326205 330209 4436531 4758070 6794504 6574370 1167191 1220714 323326 283258 296618 298457 331417 324244 322432 327115 228299 230622 742568 717178 1623939 1529657 484011 481963 704284 713814 893896 865167 922305 935577 981342 994694 947260 1057146 2213569 2323822 1353668 1193117 776693 756735 924442 923568 971284 973633 1009769 1028361 1137162 1137167 5209103 5393156 40.05 71.0 1
14:36:41 2024-01-24 695491 686119 221812 217824 351416 358522 365106 364284 233617 232174 284050 288268 326135 331418 4427152 4761456 6830624 6574798 1162465 1220320 320301 283351 300429 297484 333267 324388 322898 327151 229741 230460 741096 717178 1606754 1537834 485083 481659 705221 714322 893534 863287 923656 935315 981342 992593 949988 1057183 2214705 2323822 1351749 1193117 774483 758511 925099 923568 968530 973705 1010933 1029094 1138775 1137167 5201666 5393156 40.05 71.0 1
14:36:42 2024-01-24 695491 686119 221847 217828 350356 357982 366497 364320 232609 232174 284050 288443 326135 331418 4436531 4767473 6820550 6555933 1159943 1220320 320847 283396 297248 300082 332855 324159 322575 328041 228051 230622 741096 713853 1638738 1543906 485428 477828 703220 714322 892382 861381 923693 936678 977074 989720 948605 1053764 2216553 2307061 1385739 1184641 771107 756361 927732 926280 965028 979250 1011931 1029094 1134862 1133951 5180847 5393156 40.05 71.0 1
14:36:43 2024-01-24 696889 687091 222859 216444 351623 359676 366240 364626 232540 236865 283334 288163 327156 330443 4433367 4802343 6771880 6546500 1172711 1217458 322429 283056 297036 299946 332819 321898 324794 324816 227732 230894 744623 717178 1594753 1540017 483360 475933 704357 712295 885583 862028 927517 935577 976391 989720 952801 1063425 2216553 2314602 1462956 1182955 773819 756735 926414 920998 965749 982056 1018112 1026128 1133679 1125746 5164044 5383777 40.05 71.0 1
14:36:45 2024-01-24 689746 686119 221847 217789 352055 357443 364814 363193 232609 232827 283183 291119 325644 331418 4440076 4810997 6772434 6556095 1175367 1223802 320954 282963 297572 296794 333600 323871 324313 324852 228440 229227 742912 711300 1603828 1553643 485428 477828 709438 714322 884447 866426 930177 934248 972174 991192 956417 1061837 2219735 2333042 1397477 1175316 771734 763412 927732 916943 967156 982647 1016140 1024594 1125563 1133149 5133563 5393156 40.05 71.0 1
14:36:46 2024-01-24 689820 687091 223238 217637 351393 357479 367673 363229 232574 233154 285444 289884 325923 332957 4433873 4756173 6705394 6565112 1187089 1217458 320740 283431 296865 298598 331812 323403 324794 324816 228641 230657 745510 711300 1604791 1547041 481303 477792 708396 708189 888226 870542 927517 926147 976391 991706 955703 1058729 2214978 2340600 1343503 1174479 776160 763412 919826 916980 974943 982611 1013099 1016803 1130431 1135557 5218522 5383777 40.05 71.0 1
14:36:47 2024-01-24 689618 688065 221506 217642 352055 357479 368762 363930 234491 232975 285444 290740 326029 332322 4433656 4728049 6744657 6574852 1184429 1220920 319699 283551 297897 297244 332086 324460 322898 324852 228511 229941 744919 707746 1603974 1546592 482673 482072 708396 710275 889405 868890 924829 930241 977777 1000282 955513 1054062 2213569 2348147 1344073 1177831 777802 762294 918460 920998 976363 986266 1007538 1021964 1131601 1139790 5219439 5383777 40.05 71.0 1
14:36:48 2024-01-24 691789 688065 222385 218228 352617 359352 368493 364884 233188 233119 283943 287430 327473 331307 4427152 4683023 6733632 6556095 1178588 1217458 320217 284733 296555 297659 332819 323439 323616 325707 226709 231016 750595 710048 1614409 1540017 481765 477828 703220 708189 889375 870125 919448 928850 981379 991706 952087 1051028 2214978 2320527 1401389 1177880 776160 756361 919826 924965 974085 983481 1005830 1022806 1137162 1138948 5239288 5388795 40.05 71.0 1
14:36:49 2024-01-24 698568 687918 222101 217724 351803 360039 367458 365142 233153 232720 286033 288426 327120 329989 4423995 4701568 6742696 6546139 1169998 1217458 322489 283542 296699 298146 332086 323140 323880 326690 228121 231503 753581 715131 1606345 1530797 482673 481319 703361 712295 892267 866426 923693 931599 979916 991670 947223 1055789 2207281 2323127 1355587 1188884 776716 756361 922439 926280 968530 973633 1006067 1025361 1140799 1137167 5256198 5393457 40.05 71.0 1
14:36:50 2024-01-24 695496 686046 221674 218367 350939 358919 365255 366177 233779 232174 283850 288443 326135 330926 4427152 4755909 6807973 6555570 1160999 1220054 320740 282963 297216 295897 333866 323403 322898 325252 227414 230657 739625 713092 1628565 1540017 485428 480603 703220 714322 892267 861991 922077 936715 979953 988324 949315 1058692 2214978 2314602 1364221 1186330 773390 756361 927732 924965 965712 979214 1011654 1029094 1133837 1135557 5204483 5405195 40.05 71.0 1
14:36:51 2024-01-24 697973 687762 223060 217619 350705 359604 366497 363193 232113 236794 286052 289157 326856 330443 4424228 4784284 6780325 6550834 1173308 1220920 322453 282567 297500 297209 332891 322423 324794 324816 227767 231178 746981 717178 1595007 1543300 484048 477383 705891 713814 887595 862065 927538 934616 976391 988288 952801 1063047 2219707 2318882 1401389 1182955 771183 758952 927073 920998 966471 982092 1016938 1027705 1134899 1131090 5186269 5386330 40.05 71.0 1
14:36:52 2024-01-24 688674 686830 222159 217490 352051 357443 367197 363229 232574 232827 283219 290360 325945 332087 4430205 4822109 6779997 6546716 1172711 1220054 320704 282999 297464 296794 332855 321482 324830 324816 228359 231340 758146 717178 1595160 1540017 484048 476304 704892 713307 887595 863287 924831 935577 974894 982764 952764 1063425 2219433 2311320 1389168 1182955 768900 756771 926414 922002 965786 985478 1018904 1028478 1133568 1131201 5166910 5389310 40.05 71.0 1
14:36:53 2024-01-24 690638 685598 222257 217584 354047 357946 364849 363193 232368 232755 282355 289919 325644 330443 4427152 4822037 6781840 6546716 1172510 1220920 322716 283065 297536 297451 332891 323403 324794 324816 228671 230657 746981 716666 1609045 1544397 484048 477828 707393 714322 887507 863324 930254 935315 973626 988324 954155 1064605 2216553 2326432 1403345 1181273 772830 761178 928986 920867 967524 982677 1016752 1025580 1130031 1129562 5164044 5376125 40.05 71.0 1
14:36:54 2024-01-24 685963 686119 222577 217122 351663 355798 367458 363229 232540 232827 283241 289320 325663 330808 4427152 4783586 6717050 6537337 1185470 1217458 318088 283869 296764 295932 333631 321446 323616 324816 227414 230299 742568 706735 1591873 1556248 485083 477490 706391 710275 885583 866426 926183 931599 973626 991192 956417 1060327 2222664 2329734 1370940 1169946 771734 764364 925062 917673 968940 987663 1018454 1021814 1121892 1132275 5142152 5383777 40.05 71.0 1
14:36:55 2024-01-24 691556 687881 222551 217117 351983 357443 367601 364111 232795 233318 283183 289320 325644 331183 4420840 4754687 6686743 6546716 1193170 1220920 320054 283864 295299 297946 333036 321446 324336 324816 228121 230299 741096 705726 1606537 1552540 483360 477011 706391 708189 885311 868622 927575 926184 974316 993989 955513 1060241 2220029 2334422 1466945 1168485 772214 760670 923703 916739 970320 989062 1013376 1018290 1126288 1134378 5185456 5376898 40.05 71.0 1
14:36:56 2024-01-24 688519 687091 221878 216767 352055 357192 366204 361042 232609 233154 282320 289962 325910 331418 4420840 4737732 6696069 6556095 1192269 1217458 320019 283197 295199 297729 331847 322160 324565 324816 228359 230460 744039 709037 1573611 1544397 481987 477719 706391 707149 884447 869926 927538 926976 973589 991634 956687 1061431 2219752 2337063 1462956 1172659 773943 760994 921076 918325 972702 982611 1012456 1019083 1126288 1133951 5188258 5374399 40.05 71.1 1
14:36:57 2024-01-24 686972 687803 221156 217152 351983 356405 366462 363084 233791 232174 282786 289919 325644 329345 4421172 4701732 6714720 6546026 1178684 1217458 319051 283467 296519 296794 331525 322459 322408 325778 227414 230657 749923 707240 1610537 1544397 483360 480603 703822 709231 890366 868622 922342 927534 981878 998828 956402 1053867 2215285 2321817 1365183 1180353 776160 755762 919826 924965 974011 981947 1004599 1022806 1137162 1140395 5214970 5383777 40.05 71.0 1
14:36:58 2024-01-24 696921 687091 221847 217490 350638 359387 367049 363854 232643 232174 283183 287465 327156 329975 4411678 4707493 6743050 6556095 1169998 1217458 321025 283431 295507 297694 331847 323176 323844 324852 228324 231340 776278 714111 1586610 1530797 481987 481127 703220 710275 892378 867634 926101 934926 981952 993961 948936 1056997 2210280 2326136 1359425 1190572 776140 756771 923703 922342 968530 973633 1009769 1025979 1137126 1136362 5227941 5379938 40.05 71.0 1
14:36:59 2024-01-24 694588 685369 221492 217863 350885 357479 364267 363229 233791 232011 283325 288163 326170 331183 4411791 4745401 6798648 6546716 1160018 1217458 321964 281707 297572 296759 330992 323931 322898 324852 227414 230657 742568 717178 1624568 1530797 485083 481695 705184 716320 894438 864552 921499 936907 981952 992448 951642 1060316 2214978 2303777 1407258 1188811 771107 756361 927732 923568 966873 973705 1011931 1029094 1134484 1133951 5170612 5383777 40.05 71.1 1
14:37:00 2024-01-24 695879 686119 222577 216478 350638 359098 365398 362141 231826 236663 283250 287569 326205 329975 4417689 4775747 6761346 6517959 1171039 1217458 320669 282999 297327 297209 332585 321446 324794 324816 228164 231016 746738 717178 1588841 1545005 485083 479763 707230 714322 885546 863937 931633 936907 973406 988288 952801 1063462 2218170 2323822 1399433 1181273 771221 761095 927073 919471 967156 982092 1018838 1026128 1131233 1126578 5154638 5376101 40.05 71.0 1
14:37:01 2024-01-24 687695 685854 221883 217152 351979 356083 365106 363229 232424 232663 283219 290642 324926 329345 4420840 4797790 6761346 6546716 1175367 1220054 320704 281742 297536 297694 333600 322459 323616 324816 228671 229262 739119 713853 1586343 1552100 485428 477647 708396 714322 884844 864552 931633 934248 972211 990492 955290 1063047 2219707 2330093 1403345 1177880 771107 762912 927732 918316 965786 983481 1016863 1023136 1127204 1130674 5135827 5374399 40.05 71.0 1
14:37:02 2024-01-24 685968 685634 221887 217152 350024 355299 366533 364320 232574 232827 283325 288881 325188 330844 4414622 4783586 6724293 6532675 1178722 1220920 319734 282603 297216 295897 332891 322423 324084 327042 229850 229854 740053 709774 1595946 1556958 486120 477647 709905 714322 885583 865812 930177 932930 973626 991155 956454 1061875 2224631 2331387 1405301 1175316 770554 763412 927073 917021 967156 982647 1016626 1023136 1125264 1130711 5126422 5374399 40.05 71.1 1
14:37:03 2024-01-24 689561 687312 222542 217152 351979 357479 367637 362939 232148 232827 283183 289425 325907 332234 4420840 4761456 6701051 6542047 1187165 1220920 318569 283900 296757 299312 333361 324413 323736 326654 228015 230515 742568 707746 1586232 1558065 485428 477347 706391 710275 887235 866857 927538 931599 974316 993284 959600 1063348 2222757 2329734 1367102 1168570 770002 762330 925099 916852 968530 982719 1015416 1021964 1125264 1133951 5141020 5379938 40.05 71.1 1
14:37:04 2024-01-24 691066 686385 222546 216478 352015 357479 367343 363084 232574 233154 282853 289425 325945 331528 4420840 4757202 6686743 6546716 1191431 1222059 320740 284085 295363 297554 332711 321791 324721 324780 230231 230480 742568 707240 1605368 1549237 482673 477383 708237 708152 885702 869310 928932 929616 975007 993998 953674 1061906 2216280 2329734 1476119 1165990 772280 761214 922439 916980 971321 982647 1013177 1019016 1126325 1133951 5201172 5374399 40.05 71.1 1
14:37:05 2024-01-24 687987 686761 221852 217117 352051 356405 366240 361042 233513 232174 282751 289479 325679 329310 4421240 4711916 6714967 6564942 1179077 1219707 318945 283325 296448 299523 332675 323260 322229 327577 227379 230299 741096 706735 1596020 1546105 482673 477792 701225 708189 895075 870743 920300 927534 980647 991706 952801 1048005 2211833 2323822 1403345 1176992 774483 756735 919826 922342 972147 983481 1001708 1021964 1133837 1141477 5205591 5383777 40.05 71.0 1
14:37:06 2024-01-24 695146 686119 221852 217494 349863 358629 367601 363597 232609 232663 283020 287064 327105 330948 4411678 4694889 6744442 6560674 1175031 1218585 320847 283329 295507 300055 331812 322459 322934 324852 227802 231452 762093 713092 1595499 1533024 481987 481136 702720 710275 891004 867041 923693 931327 981342 991634 945882 1050731 2207281 2315596 1367102 1186392 776140 755824 922439 924965 971321 973705 1006755 1022334 1142082 1135661 5244947 5376101 40.05 71.1 1
14:37:07 2024-01-24 696976 688101 221191 217637 350921 358557 364849 363084 233548 232174 283219 288443 325679 328970 4417689 4735290 6781259 6555380 1160287 1220320 322943 281715 297536 297802 329559 323679 323245 326690 227767 230334 741096 717178 1606838 1530797 485428 481695 703361 711132 894802 863324 922379 933991 981342 992593 950025 1057183 2214978 2317238 1368133 1190818 774483 756735 925099 922342 968530 973742 1010489 1028361 1137126 1135557 5193013 5374399 40.05 71.1 1
14:37:08 2024-01-24 696921 685634 221918 217459 349863 358053 365398 364356 232540 232174 283254 287569 326930 330443 4411475 4756245 6786397 6517770 1166659 1220920 321025 283233 297212 297658 333866 321446 323652 324797 229254 231092 743130 714621 1601558 1540017 484760 477719 701225 713307 886787 863972 925670 935352 975656 982692 949351 1057278 2216280 2303747 1413126 1184641 769533 756361 929020 922342 962942 973705 1012456 1026128 1133035 1133951 5164044 5377792 40.05 71.1 1
14:37:09 2024-01-24 696884 687316 221847 216431 352019 359640 365433 362141 232424 236829 281535 288671 326205 329682 4424228 4811835 6762239 6546716 1172711 1219594 322000 282567 296757 296829 331799 322351 324830 324816 228121 230657 741096 717178 1629245 1543300 484048 477047 706391 713814 885583 862065 927612 933991 975007 991192 952801 1066392 2216553 2329243 1403345 1181273 770633 758415 927073 920867 965712 982056 1018351 1026091 1131233 1127374 5140831 5372684 40.05 71.1 1
14:37:10 2024-01-24 689981 686119 221812 217459 351947 356333 365070 363193 232574 232663 285444 290802 325397 331667 4421062 4782699 6743237 6546568 1178722 1220920 318768 283183 297356 295862 332819 322423 323844 324816 229904 229227 745771 709774 1595224 1553643 485428 477792 708396 714322 884954 865812 930217 933585 971449 989720 956381 1061837 2222593 2333042 1405301 1175316 770002 763412 927073 914168 965712 984873 1016588 1023062 1125264 1130674 5122762 5374399 40.05 71.1 1
14:37:12 2024-01-24 690146 686825 222510 217083 351911 356405 367386 365845 232333 232975 285077 289180 326029 332322 4424223 4748670 6678630 6550720 1186126 1217458 320019 282928 295368 297659 330987 322423 323964 324816 228121 229905 745510 710282 1610540 1544397 481303 477755 708396 707113 885583 869889 928314 926976 976391 998761 956381 1060241 2213368 2341078 1367102 1171974 774483 762294 919767 918160 974085 982611 1012653 1016803 1130395 1135557 5199685 5365020 40.05 71.1 1
14:37:13 2024-01-24 687169 687091 221528 217584 351731 359546 368239 362976 233873 232720 284673 289884 325503 331271 4411678 4688238 6705394 6550834 1177746 1217421 318534 283431 296519 297244 331847 322387 321622 325217 229254 230622 746981 707240 1591862 1543300 483360 480567 704320 709194 889339 869507 920955 927497 979916 991670 954155 1049460 2209952 2323822 1401389 1177831 774483 756735 920478 920793 974085 984177 1004325 1019742 1133679 1141440 5211072 5364549 40.05 71.1 1
14:37:14 2024-01-24 697936 687652 221564 217502 350203 359496 367494 364002 233375 232031 285554 287465 326135 330172 4408519 4701568 6743012 6546676 1169998 1217385 320954 283197 295299 299632 331525 322913 323353 324852 227732 231340 760530 713092 1576417 1530797 482330 480603 702720 710275 891327 866426 923693 931599 981305 994694 947187 1050656 2207281 2317238 1365183 1188022 776693 756361 922439 925544 971284 973633 1006067 1022334 1142892 1137167 5248694 5383861 40.05 71.1 1
14:37:15 2024-01-24 693448 686757 221014 217724 350665 359291 366158 365142 233257 231939 283135 288408 325910 330889 4417845 4735537 6776848 6518580 1164382 1217458 320504 283197 297176 297946 333360 323140 320624 326690 229362 230657 747609 712830 1590900 1540017 484724 481391 701225 714322 892267 861381 922999 935352 978494 982692 949278 1057183 2216280 2312960 1363264 1184641 772837 756361 927732 924965 965028 973669 1011931 1029094 1134484 1135557 5170309 5376898 40.05 71.1 1
14:37:16 2024-01-24 697472 686715 222364 217285 349612 358234 365433 364626 231929 232827 285407 287499 326100 330209 4414791 4766475 6752021 6518580 1169162 1217458 320990 282963 297009 296759 333311 321149 324336 324816 227414 231016 751284 716154 1590147 1540017 484048 476304 703220 712295 889400 864548 926330 934248 975620 982728 949988 1060327 2216553 2303777 1484259 1181273 769533 757379 929052 923530 964813 979250 1015416 1028440 1136516 1131054 5155826 5376898 40.05 71.1 1
14:37:17 2024-01-24 692609 684185 221621 216444 351623 358234 367197 364884 232540 232663 287358 289760 325644 329902 4411475 4798127 6752673 6527958 1174574 1217458 322202 282532 296340 297174 331847 321898 324794 324587 227961 230622 737786 717178 1592649 1540017 484048 477011 705391 713307 885583 863287 928846 936242 976391 988324 952801 1066392 2216553 2313919 1403345 1181273 770554 758379 926414 919656 965749 984081 1018904 1028478 1133286 1127962 5144266 5365020 40.05 71.1 1
14:37:18 2024-01-24 686935 684185 221564 217549 352019 356333 364778 362939 232574 232556 283051 290642 324891 331418 4414622 4803565 6761346 6536653 1175367 1217458 320504 282532 297536 297730 332590 322160 322898 324816 227926 229157 747200 709774 1596366 1549237 485428 477828 708396 714322 884327 865198 930177 931599 970762 991155 956417 1061082 2219707 2333042 1403345 1175316 770633 763412 928986 918214 967524 984836 1016273 1025580 1125887 1132806 5117256 5368519 40.05 71.1 1
14:37:19 2024-01-24 691780 686119 222542 217083 351695 359546 367494 364111 232182 233154 282985 289285 325679 330912 4408395 4748777 6682360 6536653 1187089 1217458 320704 283197 295160 297694 331310 322387 324794 324816 227961 229905 744039 709774 1601154 1544397 481987 477755 707894 708152 885583 869926 928846 927635 975007 991670 956417 1060241 2216553 2335626 1343503 1176013 776663 763924 921076 918325 974048 987663 1013061 1019121 1130871 1135557 5197027 5366205 40.05 71.1 1
14:37:20 2024-01-24 689618 685854 221705 218320 350885 356333 366462 364111 232574 231416 283254 289285 325153 331077 4411475 4680420 6710396 6536653 1177746 1217421 319051 284299 295650 296794 332032 322423 322898 324762 226675 230657 752800 707746 1620407 1540017 482673 477828 703220 708189 893534 870125 920955 927497 981379 997352 952801 1050243 2211995 2320797 1407502 1183726 776693 757267 921076 927389 975434 982687 1007538 1020118 1140427 1138107 5237360 5376898 40.05 71.1 1
14:37:21 2024-01-24 697861 687091 221807 217117 349505 359351 366462 363084 232574 232174 283183 289083 326170 329202 4414622 4692295 6723784 6537337 1169998 1217421 320740 283467 295507 299632 331578 322423 322862 324816 227379 231178 750453 712584 1588026 1530797 482330 481319 701225 710275 891598 867041 922077 931599 979880 993998 945845 1056086 2210663 2318518 1367102 1188022 778386 756324 923703 927598 971284 973633 1007300 1026971 1143704 1137167 5240961 5365020 40.05 71.1 1
14:37:22 2024-01-24 695422 686119 221120 217117 351411 357982 364231 363084 232609 232174 282949 288846 325644 329472 4411475 4729385 6772086 6536653 1160018 1215659 321929 281707 297536 296759 330580 323403 322372 324852 227414 230460 741096 717178 1578942 1530797 485428 481659 702294 714322 892267 861381 922342 936242 983311 994694 951604 1058580 2216722 2307574 1439018 1185418 771734 756361 929052 923568 964127 980601 1013376 1026091 1134484 1133536 5154638 5374399 40.05 71.1 1
14:37:23 2024-01-24 695002 684180 221648 216409 351659 358557 365070 364111 232574 233154 281530 289425 326135 329202 4408519 4794292 6762614 6537337 1171874 1217458 320740 281826 297897 296759 331847 322196 324794 324359 228359 230263 743130 716154 1604812 1540017 484048 477719 706391 713814 885583 863900 931558 936796 976156 990473 952653 1063313 2219606 2327790 1403345 1181273 770633 758363 927695 919558 965712 982092 1018838 1028667 1131196 1125782 5141209 5365020 40.05 71.1 1
14:37:24 2024-01-24 687695 686379 221816 217117 351943 355833 364267 362649 232333 232827 282985 290200 324926 329310 4417773 4792965 6738208 6527958 1174256 1220054 321025 282567 297572 297694 332855 322423 322898 324816 228635 229905 748452 711809 1591600 1548139 485083 477828 709247 715773 888321 866399 932299 936242 972064 990473 957516 1059791 2219707 2329734 1403345 1179379 771734 761178 927732 917673 967524 984873 1015379 1024631 1124695 1130674 5126422 5365020 40.05 71.1 1
14:37:25 2024-01-24 683993 685858 221883 217148 351416 355833 366533 363229 232344 232663 283135 290587 325840 330844 4411791 4742858 6682360 6527958 1185470 1217458 318052 284410 296973 295862 333866 321482 322611 324816 230013 230622 742568 705726 1632602 1557634 486814 480513 708237 710164 888101 868853 931633 931415 974860 991010 959171 1061875 2222922 2331387 1411170 1169318 771221 763272 925099 916294 968530 982719 1016938 1021964 1125264 1133951 5137890 5365020 40.05 71.1 1
14:37:26 2024-01-24 690045 687799 222199 216448 351983 356405 367565 363084 232355 233318 282751 289355 325153 331418 4405188 4737732 6677418 6546140 1188863 1217458 320054 283436 295407 297694 331296 321934 324794 324816 228086 230263 744039 711809 1572784 1548308 481987 480458 709401 708042 889363 871982 928239 927635 976391 998798 956724 1056056 2213368 2341078 1409214 1175316 776693 763412 918460 917487 974943 982647 1011931 1019742 1131270 1135661 5207351 5370566 40.05 71.1 1
14:37:27 2024-01-24 686486 687127 220467 217486 351983 356369 366204 364111 233651 231848 282751 289479 325188 329345 4411678 4681602 6705394 6536966 1177746 1215659 318792 283467 296102 297209 331812 322160 324422 327541 229126 230409 746116 707746 1592392 1541711 482673 481245 703183 709010 894802 867041 920300 930938 984748 991670 948568 1054100 2210556 2317238 1318913 1181195 775587 755824 919826 924965 973393 979250 1007613 1020118 1140427 1136537 5229883 5370566 40.05 71.1 1
14:37:28 2024-01-24 698440 686825 221812 217148 350921 359387 366497 363084 233071 232174 282985 288268 326170 328468 4408519 4722054 6779997 6542047 1164919 1213936 322489 281742 295507 300479 332995 323415 322611 324816 227309 230157 752088 716666 1625076 1530247 483360 481282 703288 712295 892267 865167 923372 934248 979916 994694 948936 1056430 2211995 2313102 1342154 1190572 773931 756361 924442 923568 968530 973705 1010489 1028361 1137089 1136362 5173449 5370566 40.05 71.1 1
14:37:29 2024-01-24 695916 684180 221847 217122 349264 357479 365433 363229 232182 232174 283219 287465 325679 330443 4405363 4747930 6714141 6509201 1166659 1218473 320740 283183 297212 297518 333216 321303 322432 324780 229524 231198 752800 715904 1622425 1540017 483704 476745 704182 712258 889400 864548 926330 934926 977740 982656 952124 1059941 2219433 2305382 1444426 1181273 769533 756361 929052 922342 964127 979286 1016938 1026128 1134484 1129875 5135827 5365020 40.05 71.1 1
14:37:30 2024-01-24 691483 685854 221847 217455 352051 358557 364814 362649 233037 232663 287381 290642 325188 329472 4411475 4790886 6752710 6536653 1173350 1222059 321821 282541 297212 296654 332662 322279 323436 324708 228725 229905 745510 714621 1596197 1546105 486814 477792 709942 712606 884954 866931 932317 934248 972211 991892 957848 1061875 2219601 2331902 1403345 1175316 770554 762871 927732 916852 965786 984873 1016140 1024556 1125264 1130747 5117120 5365020 40.05 71.1 1
14:37:31 2024-01-24 687013 686119 222185 216966 350876 356405 367637 363264 232182 232827 282985 289320 325679 330308 4408395 4738657 6679055 6546568 1193977 1217348 319912 283785 295053 297554 332171 320473 324336 324816 229904 230495 742568 707746 1598459 1544397 481987 477383 707319 708189 885583 868695 928932 927534 973626 993998 953674 1062702 2214705 2329734 1478154 1165990 772280 760100 921785 916852 970594 984873 1012145 1016803 1126325 1133951 5181854 5357371 40.05 71.0 1
14:37:32 2024-01-24 686005 686574 221461 217152 351979 356369 365433 361042 233015 232174 281530 290200 325679 331528 4405250 4708556 6727105 6541822 1179393 1216046 318874 283727 295507 297946 331883 323403 322635 327809 228875 230460 746116 707240 1592344 1542808 482673 477864 701225 708189 894438 867041 920300 929582 982807 991742 950025 1050693 2207281 2317238 1430290 1179593 774483 756361 919682 924309 974708 982092 1007575 1025074 1139619 1139790 5222419 5370566 40.05 71.1 1
14:37:33 2024-01-24 696127 686119 221656 217602 351452 359953 366497 363084 232574 232174 283183 288443 325923 328970 4402109 4730186 6781953 6537355 1158908 1216200 320990 281460 297176 299664 330844 324874 322337 324852 227414 230299 744039 717178 1573380 1530797 485428 481319 702720 713147 893534 860771 922342 936715 980647 990456 949315 1053727 2216553 2314602 1357506 1188022 773380 756735 925099 922342 967156 979250 1010489 1029094 1136284 1135557 5175458 5370566 40.05 71.0 1
14:37:34 2024-01-24 694845 684213 221847 217642 349863 357443 365398 363264 232574 232011 283219 287604 325679 330443 4417980 4747057 6744218 6518580 1166004 1217226 320883 282567 296519 295862 333631 321410 322754 324762 226709 230657 747609 713092 1595669 1540017 484797 479910 701225 713814 890591 861418 923693 935388 977110 982692 948641 1059485 2214978 2303747 1390874 1184641 769592 755224 927704 924309 964539 978559 1012653 1027629 1134484 1133681 5150958 5365020 40.05 71.0 1
14:37:35 2024-01-24 695842 684180 222199 216409 350921 359447 365398 364111 232217 236663 282355 288198 328118 329143 4411636 4773853 6771293 6531973 1172711 1217458 321964 282455 297248 297104 331883 322387 323880 324359 228511 230263 739625 715131 1641870 1544397 484048 479763 705891 714322 884447 862028 927575 935315 973626 988324 952801 1065775 2216553 2323822 1401389 1177880 772280 760368 926414 917016 965749 982092 1017613 1024631 1130431 1125782 5135827 5353552 40.05 71.0 1
14:37:36 2024-01-24 686678 684180 221883 217152 350921 355833 364814 365918 232402 232648 285444 289884 324070 332087 4405250 4735626 6687125 6523303 1184693 1221600 318088 283431 297009 297694 333631 321896 323388 324816 227767 230299 741096 705726 1594753 1554747 485428 477719 706391 710275 886387 865812 927538 931599 975007 991192 957848 1059978 2222664 2329734 1410437 1168645 769533 763412 925099 915719 968258 982719 1013935 1020118 1123668 1133951 5121182 5370566 40.05 71.1 1
14:37:37 2024-01-24 690087 686123 222542 216444 351407 359637 367350 363673 231757 233318 284673 288667 325503 330801 4418118 4737732 6677418 6537382 1188863 1217458 320019 283787 294748 297694 331847 320508 324565 324816 227767 229905 742568 706735 1602566 1544397 481987 479083 706391 708189 885836 868695 928932 928886 973626 991634 956417 1057241 2213405 2329734 1445002 1168645 773380 762600 921131 916294 971321 982647 1012643 1016840 1126325 1133951 5184851 5365020 40.05 71.0 1
14:37:38 2024-01-24 690638 686500 221599 217246 351794 357049 365291 360898 232471 233119 284673 290060 325048 331183 4405188 4735693 6724987 6546716 1183775 1217458 320019 282567 296555 297838 329809 322423 323880 324816 228156 229262 745510 707746 1603040 1544397 481987 481355 708433 708189 888373 869507 927652 926147 976391 997389 956417 1053764 2210422 2338941 1415083 1171974 776693 762330 917807 915645 974289 982611 1010489 1019742 1130431 1136896 5197953 5367765 40.05 71.1 1
14:37:40 2024-01-24 688184 687577 220361 217689 351803 358020 366061 364111 233513 231812 282751 290033 325910 329310 4402911 4668134 6696069 6532675 1176064 1215659 318088 283087 295435 296794 331812 322423 320909 324500 229199 229262 758567 705726 1579969 1540017 483360 482862 704357 709268 891004 866168 923693 926221 975729 991670 954155 1047931 2207281 2331387 1399433 1175316 776693 758379 919826 919693 971321 984177 1004599 1019742 1131270 1139827 5222931 5367465 40.05 71.0 1
14:37:41 2024-01-24 695990 688335 221329 217502 349116 357336 367307 363084 232574 232174 283183 287255 327791 330912 4402109 4679695 6714720 6531973 1169998 1215695 322000 282576 295407 297451 330844 322423 322898 324852 227414 230657 747609 715131 1579099 1528627 481987 480603 703895 712295 890591 865198 923693 931599 980684 993998 945882 1054137 2204145 2317238 1424306 1189725 776693 755687 922439 924309 971048 973705 1007575 1024631 1144198 1137020 5215430 5367465 40.05 71.1 1
14:37:42 2024-01-24 694116 686009 221156 217789 349863 359784 364267 366177 232540 231777 282985 287604 325679 330948 4411475 4729385 6779997 6542047 1162427 1215695 322489 282742 296340 297244 330844 322949 322408 324852 227414 230299 742568 717178 1599485 1528627 484737 481368 702330 714322 893066 862065 922342 935388 979953 992593 950099 1052977 2210225 2317238 1345992 1190683 774483 758109 922476 922342 968530 979834 1011122 1028516 1139327 1137130 5174744 5374399 40.05 71.0 1
14:37:43 2024-01-24 694510 684185 221847 218228 349684 357982 365398 363264 232574 232174 283545 287460 325224 330209 4405477 4729385 6743237 6509201 1167305 1216595 320990 282793 295507 296759 333631 321932 323880 324852 227061 230692 746116 715131 1619394 1540017 484737 477011 703220 712295 888955 864548 926330 934248 975656 982656 949753 1063353 2216553 2303747 1452233 1181273 768900 756361 929020 923568 966525 981259 1016273 1028554 1134373 1134414 5129821 5365020 40.05 71.0 1
14:37:44 2024-01-24 694316 686123 221776 216448 351983 360824 367197 364884 232540 232827 281460 289355 325644 328933 4408395 4794292 6752589 6527891 1170204 1216195 321964 282716 297464 297838 331847 321934 323880 324359 228511 230263 746981 715131 1593232 1544397 484737 479763 707393 714322 885583 862028 929556 935352 972211 988288 954834 1065738 2216553 2326395 1405301 1180433 773943 763924 928986 919632 967524 981911 1019182 1027047 1131675 1127374 5133752 5363292 40.05 71.0 1
14:37:45 2024-01-24 687987 684180 221816 217316 350885 355798 365326 363193 232540 232711 282355 288846 324210 330040 4399039 4737732 6696277 6527411 1182089 1217421 318052 283864 295650 295862 333324 321410 323880 324816 227379 230299 752088 705726 1624371 1555852 485428 477719 706391 710275 885702 867041 928895 931599 975007 992593 962047 1060290 2221287 2331902 1413126 1169946 771734 761753 925062 919632 972029 989763 1017727 1021198 1124695 1134341 5139940 5360335 40.05 71.0 1
14:37:46 2024-01-24 689136 686119 221656 217113 351983 356333 365398 361006 232574 232174 281530 290200 325153 330889 4402109 4699177 6701051 6531973 1175255 1215659 318792 283197 297198 296759 331847 322423 321884 324762 227767 229905 749102 705726 1586865 1540017 483211 482072 706121 709734 892267 869507 923656 928191 978494 991706 955513 1053465 2210828 2327790 1403345 1178670 777802 760670 922388 922253 974085 984873 1003847 1021687 1134899 1139790 5204483 5365020 40.05 71.0 1
14:37:47 2024-01-24 693109 686123 221656 217117 349537 358018 367049 363084 232574 232174 282985 287099 326170 330406 4392744 4676371 6729087 6536766 1165788 1215350 321061 282532 294953 297209 329845 322387 323615 324816 227414 230263 750595 715642 1597409 1530797 482673 482035 704320 712295 892267 866426 922342 931599 979916 996106 948824 1056851 2210556 2321184 1357506 1194824 776160 758926 924406 924309 968530 978375 1011931 1028324 1137126 1135557 5171428 5350848 40.05 71.0 1
14:37:48 2024-01-24 695105 684180 222542 217459 349300 357443 365106 362649 231826 232174 283183 287299 326135 330443 4398739 4754687 6733370 6509201 1171039 1217421 321061 283043 297009 300294 331847 321184 324794 324816 227449 231178 746116 717178 1585820 1540017 484048 477347 705391 713307 888138 863899 927465 936796 978651 993284 952653 1064829 2219881 2316870 1420836 1182955 770669 756735 926339 923568 967843 982056 1016901 1026128 1134373 1127410 5135827 5355641 40.05 71.0 1
14:37:49 2024-01-24 688809 684180 221656 216835 351983 357156 364231 362106 232574 232174 282786 290642 324664 330480 4399016 4776766 6729087 6499262 1177820 1217931 318534 283197 297464 297239 332891 321446 322898 326422 227414 229941 752088 706735 1604074 1555852 484797 477792 708935 712801 888244 867634 930191 934174 972064 992448 960283 1066316 2226217 2333042 1409214 1170308 771734 765581 925757 917021 968530 986745 1017727 1021607 1123668 1133149 5117016 5357371 40.05 71.1 1
14:37:50 2024-01-24 692333 686119 222350 216780 351699 356405 367637 363343 232182 236758 282324 289048 325153 330443 4399061 4715292 6696069 6536653 1182089 1217458 319759 283197 296519 296759 329845 323439 322862 324816 228121 229905 740569 708395 1600006 1544397 482673 482462 709247 711926 890591 868853 928276 930278 977703 1000787 958917 1054100 2207281 2342261 1343503 1175316 776693 762330 917807 920667 976363 982611 1007575 1019742 1132875 1136500 5202541 5353899 40.05 71.0 1
14:37:51 2024-01-24 690638 686119 221661 217828 349264 355798 366462 363597 232344 231848 283219 288825 324210 332507 4392744 4643259 6696069 6522309 1169998 1213002 320468 282963 295865 296966 331345 322160 322635 324528 227414 230657 758968 713092 1615522 1534023 484334 481028 704219 710164 893203 866931 924716 931452 981952 993998 947223 1054100 2210663 2314602 1355587 1188022 779020 755655 922439 924965 970594 973633 1006104 1023136 1142892 1136362 5209898 5351821 40.05 71.1 1
14:37:52 2024-01-24 692047 683916 220506 217794 349854 356405 363721 362106 232574 231452 283183 287604 325188 330443 4402109 4720112 6770672 6499225 1164994 1215695 320019 282532 296555 294968 333311 321898 322372 324762 227026 230373 747609 713853 1619577 1542808 485428 479423 703220 712184 890355 865167 926330 934912 975693 986886 951567 1060527 2216553 2303747 1428512 1181273 768900 756698 927732 920998 962979 980670 1016140 1026091 1133679 1127374 5118843 5355641 40.05 71.0 1
14:37:53 2024-01-24 689976 684888 221812 217117 352019 357443 363976 364111 232574 232174 281667 290200 324929 329472 4402109 4783586 6743237 6518580 1171951 1217458 320990 281707 297464 295862 331812 321898 323101 324564 230558 228980 736219 712830 1611768 1547692 485428 477647 708322 714322 884954 862065 930254 935391 972618 988251 954834 1063425 2219606 2326432 1435867 1178670 771734 762330 927732 916852 965749 983481 1016626 1023099 1125264 1129875 5113363 5351821 40.05 71.1 1
14:37:54 2024-01-24 685733 684884 221847 217087 350885 355263 365433 362684 232378 232174 282320 288443 324175 330344 4395878 4729385 6673015 6518073 1188074 1217421 318604 283502 295399 297838 332824 323722 324228 324744 227662 229799 741096 705726 1600128 1555417 485428 477719 706391 709231 885702 870595 927500 928886 974316 993998 958235 1060241 2216553 2322577 1482224 1165990 770633 758952 922476 918177 968530 982683 1012419 1019016 1124695 1132348 5156674 5355641 40.05 71.1 1
14:37:55 2024-01-24 688009 685638 221661 216444 351983 356369 365433 361042 232540 232663 281495 288873 324140 330443 4386456 4708543 6696069 6536966 1176905 1217226 318839 283219 296304 296654 331435 326799 322458 324816 229850 229086 747818 707746 1630231 1543300 483704 482862 708237 710275 886751 869507 923693 930278 975693 991742 955513 1051776 2207281 2337283 1340746 1175316 776693 758989 919174 919656 973525 984873 1006821 1019742 1131270 1138985 5197953 5346262 40.05 71.1 1
14:37:56 2024-01-24 691284 685854 221692 217117 349546 355798 365433 363597 232355 231848 283334 287569 324210 329345 4392744 4645933 6696069 6527166 1172260 1215123 319948 282857 295263 297658 332322 322315 322456 324744 227379 230622 770922 712584 1609950 1532930 481987 480603 702222 711284 888039 866316 923693 931599 979916 994694 945845 1053312 2204145 2314602 1363264 1184641 776140 755824 922476 924965 971321 973669 1006104 1023136 1142082 1135557 5220477 5351821 40.05 71.1 1
14:37:57 2024-01-24 694055 684180 220467 217117 349827 356405 363721 363084 232609 232011 282937 288443 324929 328505 4392744 4710840 6772955 6532396 1154921 1217718 319841 282426 297176 297946 331310 322387 322127 324852 228875 229980 747609 712830 1639479 1540017 485428 481476 703719 714322 892267 860771 921648 934653 979953 989757 948605 1057183 2211720 2311320 1355587 1188022 773380 756361 925099 922342 967156 979214 1010489 1028361 1135480 1133951 5155750 5361194 40.05 71.1 1
14:37:58 2024-01-24 694854 684884 221883 216966 348773 357479 365106 363229 232079 232174 283219 287099 325153 329975 4399016 4738657 6756101 6518203 1172397 1216852 321560 281707 296340 297946 331812 321934 324577 324443 228086 229941 743130 716154 1593024 1542951 484737 477828 707894 713814 885311 862028 930292 935577 972248 986886 955513 1063047 2214978 2328082 1401389 1177880 771734 761214 927073 916294 965065 983481 1016901 1024594 1126288 1129041 5107611 5348005 40.05 71.1 1
14:37:59 2024-01-24 683993 684180 221847 217117 350885 355299 365398 363264 232378 232174 282355 289021 324667 329381 4386456 4725326 6659336 6536766 1186242 1217458 320504 282999 296095 298143 330540 321934 324336 324587 227767 230212 733319 709037 1590876 1544397 482330 477634 707894 708189 885707 869926 927427 926184 976391 991706 956417 1060241 2210262 2335626 1407258 1171974 774483 761251 919826 917021 972147 982611 1010943 1016803 1127994 1133951 5179155 5348005 40.05 71.0 1
14:38:00 2024-01-24 685963 686825 220502 216970 351699 356119 365362 361042 233431 232174 281530 289355 324699 330443 4405363 4688375 6697025 6527958 1177746 1218547 319016 282532 295507 297946 330558 323188 322366 324816 227449 229192 742019 705726 1590046 1540017 483360 482072 706391 709771 888373 868890 926330 928886 974278 1000282 955513 1052562 2207281 2337747 1348571 1175316 776693 760100 919174 920212 974980 984873 1006104 1019742 1131270 1138985 5192260 5348005 40.05 71.1 1
14:38:01 2024-01-24 688055 686119 221156 217789 348452 355263 366240 363597 232378 231289 285444 288601 324645 331939 4389646 4645070 6686743 6499394 1169998 1213936 319087 282647 294845 296759 330844 321446 322898 324816 228929 230692 762093 710554 1614328 1530797 482330 481767 701225 710275 891635 867041 923693 931599 981342 993998 946552 1053349 2203872 2311320 1367102 1184641 778880 755824 921131 924965 971321 973669 1007613 1021644 1140463 1134860 5216750 5348005 40.05 71.1 1
14:38:02 2024-01-24 696707 685369 221151 216966 349863 357479 365014 360754 232368 231726 284600 288067 324786 327287 4392785 4709868 6772955 6517959 1155033 1215695 320019 281474 297536 295862 330259 322459 321884 324816 227061 229905 739625 716154 1600338 1530797 485083 481319 701225 713183 891996 859517 922342 935388 979223 989699 948605 1057183 2210422 2311320 1358352 1184641 772280 755687 926414 923568 967156 973705 1009769 1029094 1135480 1135557 5155939 5357371 40.05 71.1 1
14:38:03 2024-01-24 695916 684180 221883 217549 349014 359801 367197 364626 232079 232791 283112 287194 325769 329289 4392744 4747930 6733370 6499262 1168537 1213936 321025 281742 296591 295897 331847 320508 323065 324359 229199 230460 741096 715642 1577187 1540017 484048 477117 704393 712295 885619 862065 926183 935577 976391 988324 952801 1063462 2216280 2308045 1401389 1181273 769533 759001 925099 920998 967156 982092 1019841 1026128 1132875 1127410 5120673 5344193 40.05 71.1 1
14:38:04 2024-01-24 688073 685634 221910 217584 351835 358020 366158 364884 233212 232067 284673 290060 324035 330443 4395836 4771635 6706229 6509239 1176709 1217458 317163 282999 297464 295415 331220 321410 322898 324816 227414 229941 741096 706735 1643981 1553643 484797 477792 708433 712295 887322 865812 927538 931599 973626 991877 957848 1061875 2219508 2326432 1407258 1168645 769533 762871 925099 915719 967156 982683 1015416 1020118 1123668 1130747 5102425 5354465 40.05 71.1 1
14:38:05 2024-01-24 688674 684071 221705 216827 351308 359036 366319 360862 232437 232827 281530 289425 325910 330443 4386418 4701770 6696069 6527515 1177746 1215659 319051 282603 295686 295862 329845 323439 320945 324816 227414 229192 743469 705726 1586274 1540017 483360 483204 707393 710275 887116 867041 926330 928652 974242 997389 953674 1052562 2207281 2338941 1347911 1175316 776693 761214 917807 918316 974980 984873 1007613 1019780 1131270 1138144 5197027 5342740 40.05 71.1 1
14:38:06 2024-01-24 689898 685075 221515 217658 348559 358020 366204 363084 232182 232011 285481 287395 324175 331418 4383379 4642632 6696069 6499300 1167756 1215123 320990 282532 295163 297730 329809 324370 322599 324816 227026 230586 737158 713092 1590819 1529160 481987 480567 703220 710275 889669 865812 922961 930129 977729 993998 946952 1053275 2202702 2311320 1363264 1184641 776693 755687 921131 924965 972665 977829 1004599 1022297 1143347 1140068 5215430 5353006 40.05 71.1 1
14:38:07 2024-01-24 695721 682959 221085 217420 349228 358708 364267 366140 232182 231416 282949 287499 325153 330406 4389637 4716823 6715181 6490444 1163332 1214259 320468 281707 295507 297946 332315 319916 322862 324191 226640 230661 740144 714621 1604382 1540017 484392 476268 701225 711789 888142 862028 925670 932893 977777 984882 949278 1060016 2216553 2298851 1417039 1181273 768900 755687 927732 922305 964127 973669 1016161 1028162 1136516 1131201 5126992 5353899 40.05 71.1 1
14:38:09 2024-01-24 691548 684180 221613 216409 351659 358234 364196 363597 232344 232174 283649 288943 325118 328395 4389637 4775747 6733370 6513756 1171874 1215622 320468 281759 298131 295862 331543 321410 322862 324816 228121 229157 739119 711300 1585883 1548139 485428 477792 708396 713814 884327 864240 930177 934248 971486 982692 957084 1061045 2216553 2326395 1403345 1175041 770012 762294 927073 918160 968213 986782 1016273 1025580 1123484 1132806 5100551 5341362 40.05 71.1 1
14:38:10 2024-01-24 690146 685863 222506 216413 350881 356405 369013 364075 232344 232827 281495 288811 325153 330443 4380258 4713846 6658492 6518580 1188825 1216521 319051 282607 294516 296759 331543 320473 324336 324816 227414 229870 742016 707746 1594002 1544397 482673 477719 707193 708152 885583 870743 927538 926147 975007 993998 955703 1060241 2213569 2329734 1444426 1168608 773943 763272 922604 919245 972665 986928 1013338 1021289 1128390 1134414 5170726 5347833 40.05 71.1 1
14:38:11 2024-01-24 685968 685854 220431 217619 350705 355833 365362 364111 232609 231092 283588 289320 324664 332234 4386506 4644203 6669198 6509201 1169998 1216521 320019 282968 295163 297730 330808 321898 322898 324816 227379 231340 768733 713092 1621334 1530797 482673 481319 702720 710275 888043 867041 923693 931599 981305 996109 947223 1053825 2207281 2314140 1367102 1188811 778386 756361 923703 926243 971247 981296 1009750 1027047 1143704 1136464 5227941 5355641 40.05 71.1 1
14:38:12 2024-01-24 696292 685487 221120 217109 349827 357156 363976 363843 232609 232011 282949 288408 325153 329436 4389637 4708258 6772274 6518580 1156679 1212659 320954 281737 297897 297536 329809 322459 321884 324816 227220 230299 752088 717178 1586624 1530797 485428 482154 703220 715065 889375 860735 922305 935315 979637 989720 948605 1057183 2213820 2319123 1336396 1188870 773523 757973 926863 924854 968213 973633 1010489 1028361 1138136 1135411 5140945 5353899 40.05 71.1 1
14:38:13 2024-01-24 695861 684148 222194 216927 348702 357156 364814 362903 231630 232174 282324 286629 325644 329472 4380258 4738657 6729087 6490444 1169162 1214388 320990 281768 295534 297838 330773 319952 323880 324550 227379 230460 758146 715131 1583431 1540017 484048 477347 703324 713307 888360 861991 926991 935577 977777 987489 952961 1068569 2216722 2319536 1399433 1181195 771107 760670 927073 919619 965028 981186 1016752 1026054 1131233 1127999 5124436 5336884 40.05 71.1 1
14:38:14 2024-01-24 686222 684180 221656 217122 351380 355263 363685 363930 232344 232174 281495 289760 323653 330443 4389637 4756245 6696477 6498525 1178722 1216521 317128 282620 296367 295827 331883 320473 322862 324816 227379 229227 741096 706363 1596209 1553643 484760 477719 707894 712113 885583 865812 927500 934260 976156 994422 959600 1063235 2219881 2331103 1417039 1170987 769533 762834 925099 917651 969630 987663 1013935 1022693 1123521 1130711 5103964 5346262 40.05 71.1 1
14:38:15 2024-01-24 689487 685634 221847 216409 350297 356369 367049 363084 231826 233154 281495 288128 324175 330172 4389637 4709756 6649442 6499225 1182810 1213899 319251 281720 294538 296794 329809 321446 323880 323866 227449 229905 744039 709774 1590562 1544397 481987 477792 707894 708152 888955 871907 930063 928955 974897 998226 958197 1060091 2215285 2333042 1343503 1171974 773943 764440 918460 917673 974252 986266 1013061 1016803 1129594 1135557 5164044 5336884 40.05 71.1 1
14:38:16 2024-01-24 685446 685849 220436 217794 350840 355798 365398 364111 233513 230732 282751 289320 324175 331888 4389637 4645651 6659765 6509201 1169720 1213397 320468 283511 294427 296759 330808 321898 322862 324816 227379 231143 762093 712075 1588849 1530797 482330 481028 703183 712621 894438 866931 923544 931489 982650 996036 949611 1052190 2202702 2317238 1375958 1190665 776693 756164 922439 924854 971284 973669 1007538 1026054 1138738 1136896 5193976 5346262 40.05 71.1 1
14:38:17 2024-01-24 692042 685153 220436 217459 349827 356405 363685 363597 232574 231812 282751 287569 325593 330209 4389637 4701568 6762502 6499822 1161862 1215659 319759 282786 297897 296785 331883 322387 320945 326690 226675 230263 747609 711300 1604490 1543375 486814 479542 703220 714322 891896 864552 925520 939576 980521 982656 948605 1058745 2220029 2302113 1367102 1184641 771321 758239 927732 922342 964813 979214 1012643 1026128 1134484 1130711 5124436 5346262 40.05 71.1 1
14:38:18 2024-01-24 695721 684180 221466 216073 350885 358522 364267 363854 232344 233154 287788 288207 325188 328432 4395878 4768964 6742970 6499822 1169923 1217421 320990 281777 297897 297838 331578 324413 322862 323016 228121 229980 744039 714877 1600201 1546105 486467 477683 709905 715847 885472 866399 931579 934248 972174 988360 960930 1061530 2216553 2330093 1403345 1175316 770002 761641 927732 917021 967156 984873 1015379 1023099 1125264 1133149 5090929 5346262 40.05 71.1 1
14:38:19 2024-01-24 686532 684180 221812 216444 350356 356369 366497 362649 231826 232663 281530 288846 324891 330044 4386493 4708543 6659803 6527958 1181977 1215659 319759 282603 295507 299632 329773 324413 323592 324528 229850 229623 744039 709774 1612851 1546105 483360 481853 709130 710090 888138 867041 928314 930203 976973 997352 956381 1053014 2207640 2340600 1351749 1174479 776693 762294 918460 918316 974980 984873 1007575 1021687 1131233 1136464 5175942 5336884 40.05 71.1 1
14:38:20 2024-01-24 687500 684180 221160 217828 349219 355263 366462 363597 231860 230768 283334 287569 324140 331999 4380258 4637270 6677418 6509201 1169998 1213628 320019 282567 294912 297550 330558 324413 323688 324744 227309 230480 760530 712830 1585946 1534607 482673 480567 701225 710275 886714 868164 928009 931562 980611 993998 948936 1054100 2202702 2314602 1363264 1190572 776140 755629 922439 922342 968530 973597 1006821 1025361 1137126 1136362 5193698 5346262 40.05 71.1 1
14:38:21 2024-01-24 692047 685858 220471 217455 349787 356369 364942 364111 232574 231452 282786 287465 324891 330209 4373785 4701808 6752589 6494807 1162615 1216319 320254 283148 296304 297838 332711 320366 322003 326654 228228 230444 749769 713853 1585232 1540017 485428 477719 703183 714322 886714 863287 925670 936759 981033 982656 948605 1061906 2213405 2301842 1401389 1183798 769533 756361 928986 922342 963442 973669 1011931 1026091 1134484 1133149 5130085 5347729 40.05 71.1 1
14:38:22 2024-01-24 693982 684185 221852 216132 350602 358557 364267 363597 232378 233154 281495 287465 325644 328432 4373823 4766475 6723746 6508193 1173350 1217025 320883 281636 297110 297586 331131 321791 322683 324406 228440 229157 745510 715131 1618025 1545494 484737 477792 707393 714322 885126 863937 929593 935577 972211 988324 954155 1065366 2211995 2323822 1343503 1177880 771734 760100 927073 916980 965786 984177 1018388 1023099 1127958 1127374 5107611 5336884 40.05 71.1 1
14:38:23 2024-01-24 685284 683141 221466 216478 349827 354730 363721 364470 231826 232174 281530 288408 323653 329310 4380258 4719081 6650069 6507467 1188825 1218585 318945 283722 294570 297514 332549 320401 323388 324816 227414 229905 741096 706363 1603954 1549237 484048 477719 706281 709074 885583 869507 929593 928886 974316 993729 955703 1056996 2214978 2326432 1482224 1165990 771734 758989 922439 916709 968530 982683 1013376 1019016 1126325 1133149 5145233 5336884 40.05 71.1 1
14:38:24 2024-01-24 687658 684180 221506 216444 351416 355833 364814 360970 232217 232174 287381 289703 324175 330443 4380258 4686454 6688063 6518097 1175873 1213978 318613 282963 296282 295862 330576 320473 320660 326690 226640 229227 744039 705222 1589355 1542808 483629 477864 703220 708152 893534 869507 920799 926221 981379 991670 952801 1051028 2207281 2314602 1343503 1175316 776693 756361 918460 922342 973393 982092 1003884 1022693 1135480 1138144 5187527 5336884 40.05 71.1 1
14:38:25 2024-01-24 695110 685529 221120 217083 350347 358269 365326 361006 232540 232011 282355 287569 325188 327468 4383379 4708543 6753123 6489752 1155033 1213899 319759 281671 297036 297838 332322 322125 322127 324816 227026 229905 750595 715642 1603455 1535655 485083 482035 702294 714322 891635 860771 920993 935577 979916 992593 949315 1056430 2207281 2311456 1340235 1190572 773931 756361 924442 923568 967843 973669 1009769 1026128 1135480 1133951 5147282 5346262 40.05 71.1 1
14:38:26 2024-01-24 695002 683916 221501 217113 348733 356405 364302 362649 231826 232174 282786 286664 325153 329975 4389602 4728407 6715809 6490167 1164271 1215450 320586 281707 296102 295897 331543 320401 322468 324816 229362 230657 754315 714621 1586633 1540017 484048 477453 702294 712295 888226 863936 926929 934248 977777 982656 950062 1063425 2216280 2302113 1444426 1181273 768984 756361 927732 921688 962979 980670 1016901 1026091 1134484 1128207 5117016 5346262 40.05 71.1 1
14:38:27 2024-01-24 690988 685369 221156 216483 351983 357192 363721 363854 232355 232174 283685 289884 324907 329180 4379964 4777635 6729199 6494467 1171951 1215695 319016 281742 297036 297550 331059 321184 322158 324816 227379 228836 742912 707746 1635251 1549237 485428 477828 708433 713814 884327 864585 930254 931599 970762 989589 955026 1059978 2216553 2322428 1403345 1175316 769533 762330 926414 914242 965065 984873 1013177 1022334 1124466 1129041 5088799 5338640 40.05 71.1 1
14:38:28 2024-01-24 685468 684180 221656 216444 350356 355833 365433 365033 232299 231960 284563 288067 324559 331814 4377099 4715722 6631050 6499262 1185395 1216852 319087 281742 294713 297802 329809 320473 322539 324359 229524 229941 742568 709266 1576665 1548139 482673 477383 706391 707651 885583 870743 927575 926184 973626 993998 955513 1060241 2211720 2323822 1428776 1165990 772280 760100 921131 917673 968530 986964 1010980 1016840 1124695 1133951 5140945 5327505 40.05 71.1 1
14:38:29 2024-01-24 686711 685854 221156 217207 351659 358782 367197 360790 232251 231832 283831 289180 324070 330260 4380258 4677713 6687125 6518580 1176064 1213039 318088 281790 295435 295897 329524 322423 320139 324816 227414 229032 743469 705726 1592092 1540017 483360 482072 706391 710275 888769 867041 925670 928886 974242 1000282 955513 1052562 2207281 2337747 1357266 1175316 776693 760064 917155 918177 974980 984873 1004636 1019742 1129594 1136500 5170883 5336884 40.05 71.1 1
14:38:30 2024-01-24 692991 685378 221408 217398 348350 358020 366319 360934 232402 231797 285831 286925 324035 331146 4374013 4633973 6687472 6499822 1163891 1212143 320504 281795 294427 296794 329577 320508 322146 324816 228605 229941 750595 714111 1605272 1528074 482330 481803 702330 711789 889705 864548 922342 931599 979953 993998 945845 1053349 2203872 2314602 1363264 1186309 776140 756361 922439 922342 968530 973633 1007575 1023136 1140463 1135557 5181739 5350848 40.05 71.1 1
14:38:31 2024-01-24 693867 684039 220361 217013 347572 358782 366677 365142 231975 230914 282320 286664 324175 329436 4386506 4707493 6710396 6471686 1163055 1212143 319087 281707 295092 297946 332621 319952 322599 324816 226008 230299 751284 713092 1608079 1537834 485083 477011 701225 710275 889705 863936 923693 935577 975693 982656 947223 1057241 2211995 2298851 1343503 1181273 768900 755824 927732 922342 963442 973705 1010980 1025361 1133679 1130674 5123179 5349166 40.05 71.1 1
14:38:32 2024-01-24 690146 683702 221324 216978 351524 359036 363140 363084 231860 231848 283813 289338 324648 328395 4377132 4766475 6719741 6499822 1170285 1213936 319016 282307 296340 297736 331310 320473 321920 324816 227220 228516 750718 707746 1607847 1549237 485428 481127 708433 714322 884327 864585 930292 933975 971486 988360 955703 1060327 2216553 2326432 1403345 1174479 770202 762600 926886 915719 965786 984873 1014710 1023099 1127204 1132732 5099069 5339168 40.05 71.1 1
14:38:33 2024-01-24 690629 683998 221847 216370 350356 356369 365469 363636 231860 232663 281495 288408 324210 329975 4386506 4706403 6650333 6499300 1180404 1213899 319087 281958 296102 297766 328547 323174 322408 323902 227767 229227 736219 707746 1592056 1540017 481987 482072 708433 708189 888955 868890 926330 926184 976391 997389 955469 1053224 2207281 2335626 1432285 1171974 774483 761214 917807 915645 974708 982611 1009750 1022003 1131638 1137167 5174744 5336884 40.05 71.1 1
14:38:34 2024-01-24 687234 684144 220502 217828 349576 357583 364814 363084 232217 230768 282949 288128 324175 331418 4374013 4615745 6658767 6499822 1170926 1211674 319087 282999 294713 297694 329845 321446 322408 324528 226043 231127 746738 710554 1593369 1535150 482330 480603 700954 709771 889339 867041 920993 931599 982807 993998 947260 1050805 2204487 2311320 1343503 1183798 776693 755824 919826 926095 973974 979834 1008308 1024571 1141971 1137130 5205746 5329275 40.05 71.1 1
14:38:35 2024-01-24 690638 684704 220696 217083 349510 356369 364608 360717 232471 231487 287598 287482 324175 328104 4361276 4688582 6742696 6490167 1162502 1213002 318732 281707 295614 299962 331847 320437 320981 324852 226008 229941 746116 711300 1590448 1540017 484797 477792 701225 714322 886751 861184 928009 935352 975693 982692 948112 1059536 2211833 2298851 1409214 1182681 768900 756213 929015 923568 963405 979907 1014823 1027047 1133532 1131201 5113363 5331875 40.05 71.1 1
14:38:36 2024-01-24 688674 682986 221501 216444 351551 356405 364978 363084 231860 231848 283850 289425 323949 328395 4373823 4766475 6714444 6489903 1170285 1213936 318569 281671 296380 295415 330844 320437 321336 324816 226709 228516 737612 707746 1596605 1549237 485428 477828 707931 713307 884327 864585 929593 931599 971486 988324 955062 1059185 2213405 2323469 1403345 1175173 771734 761104 927732 915719 966836 984800 1016273 1024087 1123668 1129875 5084501 5333077 40.05 71.1 1
14:38:38 2024-01-24 686681 683811 221812 216857 350387 356119 365433 364111 231469 232174 284292 287569 324926 331183 4377134 4705663 6631468 6499225 1181977 1212734 318828 281746 294748 296759 328849 320508 322898 323902 227414 229262 744039 707746 1579029 1540017 481987 477828 707393 706148 885583 868659 926878 926147 975007 991706 953637 1060241 2212241 2337747 1409214 1172659 773943 761068 918460 916984 974048 982647 1011209 1016803 1126677 1135557 5156674 5333077 40.05 71.1 1
14:38:39 2024-01-24 685735 684180 220088 217152 349863 355299 364302 362817 232609 230732 287321 288881 323201 330443 4377134 4633526 6658767 6499225 1172711 1213039 317163 283225 295199 297838 329845 322960 322408 323820 226008 229976 739625 707468 1604510 1538925 482673 477864 703220 709499 892267 868659 920993 927534 981415 991706 954358 1056053 2208982 2315224 1399433 1181195 776160 755911 920421 924965 972147 979286 1009750 1020118 1139311 1135661 5196212 5338640 40.05 71.1 1
14:38:40 2024-01-24 696395 684180 221160 217117 349581 358018 364814 361006 232217 231848 281535 287534 325644 327432 4374013 4692295 6724045 6499451 1156679 1219287 321061 281277 296347 297838 328813 321934 321884 324586 226744 229976 750595 716154 1588445 1526461 484737 482072 702330 713814 892267 862065 922761 936796 982613 993284 949878 1057071 2210556 2318518 1304122 1191417 774483 755629 922476 922342 968493 977610 1007613 1026166 1137325 1136362 5150958 5342449 40.05 71.1 1
14:38:41 2024-01-24 694895 683697 221847 216970 348493 356369 364267 363893 231860 232011 282786 287099 324926 329472 4377132 4716759 6696069 6475094 1163332 1213899 320019 281742 295686 295827 331847 319952 323424 324816 226709 230334 748253 714877 1585832 1538925 484011 477755 703220 710275 890070 866399 928909 936928 977740 988801 951642 1066279 2218446 2311283 1403768 1180353 769533 760009 926414 921578 965028 980634 1019182 1026091 1132227 1127999 5105495 5337782 40.05 71.1 1
14:38:42 2024-01-24 684769 683624 221120 216409 349988 357007 363175 364111 231826 232102 281495 288408 323166 331146 4377134 4714570 6659069 6471313 1177820 1212965 319259 282532 295650 294934 331812 320401 321884 324816 227155 229227 750595 704339 1589661 1552540 485428 479763 708237 712621 888955 865665 928976 932930 975462 993284 960283 1061800 2216553 2323822 1418751 1169318 770002 761178 922439 916852 968530 982611 1013623 1022656 1122039 1130674 5094565 5322702 40.05 71.1 1
14:38:43 2024-01-24 685895 686379 221430 216224 350849 355798 364743 360934 231907 232174 283978 288408 323914 329902 4377134 4693804 6682360 6513756 1176064 1213397 318052 281755 295614 295862 329275 322387 320874 324816 227732 228801 743469 706230 1629427 1545578 484737 483035 706225 709047 892730 869507 924867 930278 980558 996814 954834 1052037 2210745 2330430 1459076 1175316 776693 760009 920421 919619 973120 984177 1003997 1019742 1131233 1139521 5170612 5336884 40.05 71.1 1
14:38:44 2024-01-24 694010 684144 221120 216741 348421 357718 365326 361006 232148 231812 282284 286160 327374 329902 4370880 4651898 6705394 6494543 1158908 1212622 321025 283722 295507 297838 328778 321898 321848 324816 227026 229623 742568 716933 1595292 1530247 484737 482230 705221 714248 893166 863937 924372 935593 980611 993295 951567 1058654 2213569 2311320 1344073 1188870 773380 756139 925099 922342 967843 979214 1010489 1029057 1136902 1135557 5143171 5336884 40.05 71.1 1
14:38:45 2024-01-24 695842 683624 222092 216746 348738 356369 364267 362614 231791 231625 282751 287264 325118 329436 4364244 4726830 6715181 6471686 1166659 1213397 319983 281671 295650 297203 330808 319432 323592 324564 229199 230373 749769 715904 1586223 1542808 485083 479763 706727 714285 885698 861757 927538 936242 976280 988251 954358 1063425 2210556 2323822 1401389 1180121 771734 760602 926414 918325 965076 982092 1016901 1023062 1127662 1127374 5086657 5320521 40.05 71.1 1
14:38:46 2024-01-24 684769 684144 221630 216444 349783 357007 367968 364111 231826 232174 287358 287569 324210 331888 4377134 4705663 6635358 6490444 1185357 1213002 319051 281795 293601 299523 329559 323033 324191 324179 227309 229086 742016 709774 1594325 1546105 482673 480422 707894 708152 888138 870110 927500 926976 977777 997352 957404 1056921 2207281 2335355 1409214 1171974 774483 760602 918460 917021 974085 984873 1010489 1020015 1127958 1133951 5140945 5317850 40.05 71.1 1
14:38:47 2024-01-24 685742 683921 220242 217610 349787 357007 364267 361042 232540 230500 284292 288373 323653 330912 4370880 4620326 6650333 6490444 1168327 1211907 319510 282941 294462 297478 329666 321041 321705 324708 228875 230444 762093 711300 1599197 1530797 481987 480603 701225 710090 890121 866426 922999 930205 982650 993998 945845 1054100 2198008 2309682 1367102 1182955 774483 755288 919826 924965 971284 973669 1004599 1021607 1140427 1137167 5192260 5327505 40.05 71.1 1
14:38:48 2024-01-24 697508 684185 220467 216931 349264 357982 363140 360740 232344 231452 287788 287064 323914 326934 4370880 4683732 6733885 6489220 1156085 1212734 319357 281530 296757 300362 329364 322244 320731 324744 228875 229192 749102 715876 1587602 1531838 485428 481282 703220 714048 892267 862709 920955 936242 979880 988288 947895 1052455 2207281 2305382 1370089 1186330 771734 756361 922476 922342 967156 979214 1009769 1026128 1135173 1135557 5130085 5327505 40.05 71.1 1
14:38:49 2024-01-24 695227 682140 221656 216746 347688 356369 364267 364111 231114 232011 281495 286629 324175 328468 4374013 4710840 6701051 6480473 1163891 1213360 319876 281566 295923 297946 330630 319432 322862 324334 226675 230622 743130 715390 1621047 1540017 484463 476975 705221 713307 888138 861991 927376 934889 977777 982620 950025 1063425 2211995 2298851 1444426 1179556 768900 756361 927732 920961 963442 979761 1013898 1026091 1132875 1127374 5098205 5327505 40.05 71.1 1
14:38:50 2024-01-24 690526 683660 221085 216413 351663 356405 363140 363084 231860 232011 283066 288881 324140 327931 4377134 4763088 6727105 6492814 1172711 1215049 318392 282426 296340 297527 331310 320437 321884 324600 227627 229157 745510 706363 1615042 1553643 485428 477755 709438 713307 885583 864548 928895 931599 970762 992325 956454 1061837 2216553 2326432 1405301 1171974 770002 762294 926414 916748 965786 984873 1015379 1023099 1125264 1129839 5079394 5327505 40.05 71.1 1
14:38:51 2024-01-24 685968 684144 221812 216413 350028 356405 365398 363597 231114 232174 284014 287534 324140 330443 4367762 4696319 6650257 6508770 1179431 1215123 318792 281707 295407 297442 328635 322351 321884 323866 228324 229157 745281 707746 1588850 1540017 481645 481695 707894 709734 888138 868890 927652 926147 976391 991706 955026 1052939 2207007 2335626 1343503 1171974 775587 761214 918460 916852 973525 984873 1010213 1019742 1127994 1137167 5171428 5318126 40.05 71.1 1
14:38:52 2024-01-24 683957 685404 220502 217798 349264 355299 364814 361042 231907 230338 282320 287534 323653 331381 4376944 4620849 6673611 6499451 1166583 1209100 320254 282996 293815 295862 329275 320473 321622 324708 227026 230622 753530 713092 1615001 1530797 482673 481659 703220 710275 890554 865812 923656 931599 978494 993998 944506 1052525 2201136 2311320 1392831 1187176 776693 755824 921785 924965 971011 973597 1006067 1021570 1140427 1134860 5201666 5336884 40.05 71.1 1
14:38:53 2024-01-24 693684 684148 220396 216931 348773 357180 364608 361006 232540 231452 281495 288268 324748 327908 4377150 4684836 6752589 6470246 1159117 1209100 319016 282284 295363 295771 331310 320473 320388 324816 226008 229227 746116 711300 1591687 1538925 485428 481127 701225 713814 888043 860261 922999 938043 978494 982692 947223 1057183 2207281 2302113 1337853 1182955 771734 756361 926414 922342 964813 973705 1010489 1029094 1134484 1133951 5132161 5333077 40.05 71.1 1
14:38:54 2024-01-24 694840 681622 221812 216444 348738 356440 363976 361042 231585 232911 284124 287064 324070 328250 4370268 4737732 6710396 6485815 1165482 1212734 320622 281671 296102 296785 330808 322575 323616 323339 227026 229905 747609 715131 1587635 1539745 484048 477011 705391 713307 885583 860771 927500 934248 975007 988288 953478 1061455 2213569 2308045 1399433 1179593 768900 756698 924442 919656 967156 979250 1015379 1025361 1132072 1129196 5098205 5327505 40.05 71.1 1
14:38:55 2024-01-24 686495 683141 221120 216448 351659 358527 364978 363673 232045 232031 283831 289215 324000 329020 4377287 4724741 6659207 6480473 1180404 1213002 316835 282567 295650 296331 331847 320401 321920 324816 227026 229227 739625 703713 1590066 1553643 485428 477719 706121 710275 885583 865812 926183 931599 974316 991192 956454 1059941 2220263 2323822 1370940 1165990 769533 760522 925099 915719 967843 982647 1013898 1022417 1122076 1130711 5102025 5327505 40.05 71.1 1
14:38:56 2024-01-24 688023 683889 221999 216688 350064 358020 366061 360898 231722 232720 284233 288233 324035 329289 4370880 4696319 6668093 6509201 1178684 1211872 318792 281742 295650 297658 328778 321898 322598 323866 227414 229192 745281 706735 1586627 1543300 481987 481319 707894 709231 888138 869234 927652 925492 976391 997352 955290 1052977 2207281 2338941 1343503 1172534 775605 761214 917807 916943 974943 982611 1010489 1019742 1130431 1136362 5160357 5332045 40.05 71.1 1
14:38:57 2024-01-24 692116 684815 221005 217281 348590 357766 368165 360898 232402 231634 282751 286664 324140 330912 4370600 4602000 6677143 6499451 1163891 1209174 320800 282567 294748 296794 329809 321410 321884 324816 227026 230263 739074 712584 1585946 1527395 482330 481319 702294 710275 891635 865812 922999 931599 981379 993998 946516 1054100 2202702 2312688 1361344 1187115 776693 756361 922476 924965 971284 973633 1006821 1024972 1142082 1135557 5187092 5337501 40.05 71.1 1
14:38:58 2024-01-24 693973 681994 221014 217480 348559 359036 366158 364111 231826 231092 282320 286664 324645 329289 4364648 4701568 6701051 6443598 1161673 1212734 319051 281707 295614 295827 331847 319916 321884 324550 225973 230460 743130 711809 1605176 1538925 485428 477011 701225 712295 889400 863324 925670 935315 975656 982620 948605 1060290 2210422 2298814 1411170 1182955 769533 755824 927732 922342 963442 979250 1012653 1026091 1133679 1132732 5117988 5337834 40.05 71.1 1
14:38:59 2024-01-24 691326 682959 220974 216944 350849 356405 363140 360754 232299 231726 283029 289048 323914 327931 4374013 4746886 6696069 6470246 1168537 1210427 319051 280814 296555 294968 330808 320437 321884 324816 227414 228481 737194 709413 1634262 1547041 485428 477828 708433 713130 884327 863936 930254 934248 970762 988056 953637 1061837 2214978 2326432 1399433 1175316 771107 761251 927073 917399 964344 983481 1013225 1025467 1128810 1132806 5080150 5333957 40.05 71.1 1
14:39:00 2024-01-24 687999 683146 221501 216405 350091 358020 366061 364111 231435 232174 287285 287905 325013 331146 4364648 4691105 6621466 6495187 1178572 1213002 319792 281812 295657 296759 329311 320437 322898 323866 227414 229227 744039 707746 1619984 1540017 481802 477828 707894 707149 885583 869889 927427 927635 975699 991706 956417 1060241 2207281 2333042 1413126 1171974 773943 761214 918460 917673 976091 986818 1014094 1016654 1130068 1133841 5140831 5314771 40.05 71.1 1
14:39:01 2024-01-24 685483 683916 220260 217693 349787 354765 364267 361042 232113 230232 282457 288207 323166 331183 4367762 4619244 6650333 6490444 1165436 1213397 320019 281742 294713 297730 328990 321446 321920 324816 227026 230657 758968 712075 1595323 1529351 482330 481282 702720 710275 888439 866426 922773 931599 979916 994694 946552 1054100 2201136 2312960 1363264 1184641 776693 755288 923703 926132 973090 980601 1008308 1025580 1142571 1137093 5192260 5331875 40.05 71.1 1
14:39:02 2024-01-24 692042 684144 220436 217156 349546 359036 364866 361042 232540 231092 282320 287465 326645 329436 4355020 4688375 6729087 6471686 1161673 1213397 319087 283205 295650 296331 331883 320437 321658 324852 226008 230299 746116 713092 1595567 1540017 484797 479763 701225 714322 886087 862028 923693 938043 977765 982728 947260 1060241 2213405 2298851 1372859 1185418 771734 757553 927732 922269 964776 979907 1012530 1031652 1134336 1133951 5115190 5336884 40.05 71.1 1
14:39:03 2024-01-24 695721 684180 221705 216073 349300 357479 363211 363084 231148 232827 287321 287064 325153 327931 4355020 4731927 6696069 6471825 1166393 1211674 320764 280814 296102 296794 329880 323952 323880 322526 227255 230263 747609 715131 1588094 1538925 484048 477383 705391 712295 885583 860771 927538 936242 975007 988324 952528 1063047 2213405 2318518 1405301 1179379 770633 759590 926377 920942 968940 983384 1016863 1026128 1131270 1127410 5090293 5329735 40.05 71.1 1
14:39:04 2024-01-24 686188 683141 221506 216478 349300 355999 363175 364111 231826 231848 287321 287465 322230 330948 4348777 4693705 6626288 6462082 1187127 1212143 319087 281707 294827 295897 329845 319432 322898 324359 227414 228910 739625 705726 1596110 1540017 482330 477047 706121 707149 884327 869507 927538 926184 972248 993998 953637 1061648 2213999 2326136 1420951 1165990 772837 761714 922388 917636 968530 982611 1012653 1018002 1127123 1133914 5128377 5310544 40.05 71.1 1
14:39:05 2024-01-24 685742 684180 220502 216439 350917 355263 364231 360934 232217 232174 283066 288443 323653 329939 4364648 4664381 6658767 6480599 1171874 1211872 317163 281742 294953 295621 329845 323033 320682 324816 227026 228996 748452 704719 1589243 1540017 483704 482449 705391 709268 889669 868659 923693 928886 975693 998080 955867 1052176 2210556 2318518 1401389 1178670 773943 758888 919767 921035 973393 984081 1005431 1021198 1133679 1139827 5163325 5314771 40.05 71.1 1
14:39:06 2024-01-24 694090 683921 220467 216448 349581 357479 366049 361006 232182 231523 287394 287569 324664 327164 4358428 4683023 6705394 6495187 1155781 1211674 321025 280902 295435 295897 328778 321446 320945 324816 227026 229262 739074 715131 1599989 1527481 484737 482072 702330 713814 892267 861418 923508 936796 983797 994694 950964 1053652 2210556 2309245 1344073 1184641 772830 756361 926339 925544 967120 973669 1010489 1028361 1137710 1135557 5128498 5333077 40.05 71.1 1
14:39:08 2024-01-24 694005 682144 221852 216839 348493 357192 364011 364111 231114 232174 281530 286664 324175 328468 4367780 4713408 6686743 6471686 1166004 1212734 320019 281671 295507 297946 330576 319468 323388 324550 227220 230263 748253 714621 1597844 1538925 484048 476340 702330 712295 888955 864552 927465 936242 977777 989772 949915 1066430 2216685 2301475 1381773 1179593 770002 758379 926414 921688 964381 983384 1016901 1026128 1132875 1127410 5094565 5318126 40.05 71.1 1
14:39:09 2024-01-24 689269 684180 220502 216444 351735 356369 362886 363661 231860 232174 287381 289320 323201 328200 4374013 4749614 6696277 6481065 1168584 1212179 318088 281554 297897 295950 330844 320437 321920 323543 227061 228871 740053 709774 1611035 1549237 484797 481127 709247 716154 886387 864438 931633 934211 973384 990473 960283 1061837 2216553 2325123 1407502 1173643 770002 762330 926414 917021 965786 982611 1013935 1023099 1124992 1130674 5066369 5318578 40.05 71.1 1
14:39:10 2024-01-24 689655 684180 221656 216073 349827 356083 365947 361042 231826 232827 287692 289061 323949 329436 4364648 4691105 6650446 6504282 1177746 1210427 319051 281707 295299 297946 328317 321934 322372 322526 228121 229192 749923 707240 1591403 1546105 485725 482462 707857 710164 890628 869470 927404 930278 977777 997389 954155 1047597 2210556 2337283 1350527 1175316 778386 761753 918460 918353 974980 984177 1004636 1019742 1131270 1137267 5158697 5323705 40.05 71.1 1
14:39:11 2024-01-24 691066 683916 221156 216444 347683 355833 365398 361042 232320 231848 282937 285831 324175 330443 4364648 4620815 6686743 6495187 1160566 1211674 321025 281707 295199 297766 329292 321446 321658 324816 227379 228980 745281 715904 1573059 1529160 483704 481926 705221 713270 893017 865167 922305 934248 981379 994694 949611 1057183 2207281 2313251 1370089 1190572 774483 756164 924442 922342 968530 973705 1010489 1028361 1135480 1135557 5135827 5336884 40.05 71.1 1
14:39:12 2024-01-24 693105 683660 221501 216483 347724 356405 363721 362106 231826 231848 282751 286230 325067 329472 4364648 4707493 6686743 6471651 1164271 1213899 320054 282307 295686 295862 330844 322539 323592 324600 228875 230373 740144 714877 1580000 1539520 485083 479689 706727 714322 885583 862065 927575 936833 976156 989720 952801 1063500 2218301 2310643 1401389 1180433 769533 758719 926414 919693 965786 982092 1017651 1026128 1130431 1126578 5088799 5322502 40.05 71.1 1
14:39:13 2024-01-24 683729 682176 221501 216444 349827 355999 363211 364111 231860 232011 282320 287569 322941 331418 4367762 4701993 6621466 6490444 1183485 1213899 319759 281707 295299 299523 329559 322509 323436 324179 227786 229729 730419 710790 1576198 1548033 483360 477719 707894 708152 885583 871907 927500 926147 975007 996814 960283 1061868 2210422 2329734 1484259 1171974 773380 760485 919767 917021 974215 984873 1013376 1018253 1127921 1137167 5126158 5318126 40.05 71.1 1
14:39:14 2024-01-24 686678 684180 220207 216746 351344 355263 364231 361042 232574 231416 283978 288846 323879 330173 4348889 4637371 6650333 6481065 1172673 1217340 318286 283183 295099 297550 329666 321267 321705 324708 228067 230086 743130 709774 1583693 1535150 482673 480567 704683 709074 889302 867041 920690 932209 984201 996109 947187 1054062 2201339 2311320 1397477 1181273 775587 755288 918460 924965 973393 979214 1007538 1023062 1140390 1136464 5185456 5318126 40.05 71.1 1
14:39:15 2024-01-24 693904 684112 220471 216780 349219 356369 364866 361006 232574 231777 281495 287465 324175 327931 4345603 4674640 6738432 6506066 1163777 1217302 319805 282426 295507 297628 332135 321787 323043 324744 228228 229870 743130 712584 1579659 1537789 485428 477311 703220 712295 889400 865167 926330 934248 977777 982620 949988 1061563 2213569 2296162 1484259 1179379 769533 755687 927732 920961 963442 980366 1013898 1026091 1132875 1129004 5105495 5318578 40.05 71.1 1
14:39:16 2024-01-24 688395 683624 221156 216409 351416 356369 364866 363843 232148 232174 287655 289320 323653 328468 4361501 4737447 6688628 6480473 1180404 1215123 316951 282616 295923 299994 331399 320913 321848 324816 227026 229227 750595 706081 1592800 1553643 485428 477719 708322 713034 885583 867041 926841 931599 975007 991892 957811 1061837 2216553 2326395 1409214 1168485 769099 762294 925099 915719 968530 982611 1015379 1022693 1123397 1130711 5083668 5318126 40.05 71.1 1
14:39:17 2024-01-24 688769 684180 221812 216039 349827 355798 365398 361006 231114 232174 287655 287569 324140 329436 4361501 4688375 6669198 6508492 1176715 1215086 318357 282426 295579 297239 329311 322423 320613 324311 227379 228766 752866 705726 1584822 1542808 484933 482035 704320 709194 886714 869507 925010 927497 975656 995405 954155 1047597 2207281 2329734 1401389 1175316 778357 758379 921131 919619 972702 984177 1003847 1019742 1131233 1139790 5171428 5318126 40.05 71.1 1
14:39:18 2024-01-24 692047 684180 221120 217083 347719 357156 365362 361042 232148 231777 282320 285866 324664 329669 4348702 4648120 6715608 6489905 1157742 1219287 321025 281207 295650 297658 331073 321862 321586 324816 226675 229192 739625 715904 1589644 1528074 484048 482753 702294 714322 892267 862028 922305 935577 981342 993998 950062 1057183 2207281 2313102 1330320 1190572 774483 757973 922439 923568 968530 973669 1010489 1028361 1136247 1136362 5135827 5322702 40.05 71.1 1
14:39:19 2024-01-24 694015 682886 221812 216409 348457 356405 364231 364111 231596 232174 281495 286629 324175 328468 4373731 4725041 6701808 6457399 1165826 1216495 320586 282992 296031 295827 330773 319952 323844 324407 229254 230263 751284 715131 1584822 1540017 484737 477011 704357 712295 885583 862028 928314 935577 977084 988288 952801 1063425 2214705 2305382 1409418 1181273 768984 756735 925099 919471 965749 980634 1018112 1026128 1133679 1127374 5096076 5322502 40.05 71.1 1
14:39:20 2024-01-24 685742 683879 221120 216448 349792 355999 363140 363854 232286 232174 281530 289040 324965 330655 4370808 4691097 6631013 6479733 1188585 1213862 318569 281671 293850 297838 331814 319916 322898 324094 227185 229227 744039 705726 1608619 1543300 482673 477719 706391 707113 885311 870743 927575 926147 973589 995400 955026 1060321 2207281 2323822 1462956 1165990 772280 760027 921131 916852 971321 984873 1013376 1016803 1125264 1130711 5124436 5308748 40.05 71.1 1
14:39:21 2024-01-24 685451 684139 220053 216444 349792 357007 364231 361042 233050 231132 284124 288829 323742 330333 4358196 4612915 6649584 6494958 1171799 1211674 318357 282567 295127 297448 329773 320437 321884 324816 227906 229192 736683 706735 1596684 1537346 482673 481767 701225 708152 890636 867041 919609 930630 981342 991670 948605 1053312 2204145 2311320 1397477 1177917 774483 755824 918460 924965 973393 979250 1007575 1022693 1137126 1138926 5179155 5318126 40.05 71.1 1
14:39:22 2024-01-24 693793 683916 220467 216448 349259 360056 367197 360645 234232 231309 284233 287221 324523 327214 4358196 4681791 6724533 6471040 1153677 1211674 318980 280583 297009 296749 328547 321446 320613 324816 226675 229192 740569 715131 1586037 1529657 485428 481659 702720 713814 889068 859480 920955 936907 979880 988888 949315 1057183 2210422 2308045 1364221 1184641 773380 756361 925099 922342 967156 979214 1009769 1027629 1133837 1135557 5124333 5318126 40.05 71.1 1
14:39:23 2024-01-24 694015 684218 221564 217211 348479 359036 366158 364626 231688 231832 284435 287064 324753 328250 4336325 4715073 6691705 6462307 1165826 1212143 319051 281636 295650 296785 329845 319432 322898 324323 228713 230263 738651 714621 1595567 1538406 484737 477562 705391 713814 885698 862028 927538 935968 973589 988251 952801 1063085 2211995 2313919 1372859 1179556 769533 756735 925757 919656 965749 982092 1019841 1026128 1131233 1126578 5084501 5314771 40.05 71.1 1
14:39:24 2024-01-24 684612 684650 221324 216983 349648 356755 366158 364626 232368 231634 284233 287534 322230 331183 4364507 4689687 6640365 6452757 1188014 1213397 319016 282963 293815 297694 331345 320210 322898 324359 227026 229192 746797 704719 1611615 1549237 483360 477719 706391 708189 885756 869507 927538 926184 972211 993295 955513 1060241 2211995 2323822 1428043 1165160 771734 758915 922439 916943 970322 982647 1013376 1019742 1126288 1135557 5130526 5325927 40.05 71.0 1
14:39:25 2024-01-24 687426 684039 220255 216978 350705 357763 366677 360970 232574 231416 283978 288846 324965 330296 4355283 4618496 6650333 6480931 1167455 1211674 319051 281742 294470 297658 329773 320473 321848 323507 227026 230697 758968 711061 1584103 1530247 482330 481319 702448 710275 886787 867041 923693 931599 981379 993998 946516 1050805 2201339 2311320 1365183 1184641 776140 755824 921785 924965 971284 973633 1006821 1023590 1142082 1137640 5183482 5325927 40.05 71.1 1
14:39:26 2024-01-24 691936 682959 221005 217467 347683 355762 363175 364111 232182 230970 284600 287064 324105 328933 4361389 4683023 6696477 6452929 1159736 1213397 321393 281242 295614 294968 331847 319916 321848 324816 226008 229905 747609 713092 1605316 1540017 484760 477755 702222 713814 886751 863016 924131 936907 975620 982656 948787 1060327 2210422 2301204 1462956 1180999 768349 756361 927732 921688 963442 979250 1013898 1028478 1134899 1129451 5096900 5314841 40.05 71.1 1
14:39:27 2024-01-24 686681 683027 221120 216444 350881 356861 365534 362976 231791 231812 287452 289425 324435 328322 4348814 4715292 6635358 6471686 1183778 1212143 317163 282532 294470 295415 331310 319432 321884 323830 227026 228996 731325 703713 1605000 1549237 484048 477383 705391 708152 884954 867041 927538 928850 975007 992593 956872 1060316 2214978 2320527 1480189 1164331 768900 758952 922476 916294 969592 988916 1013225 1021251 1127625 1132165 5125320 5308748 40.05 71.1 1
14:39:28 2024-01-24 685733 684180 220185 217406 350849 357513 363211 360970 232574 231309 283066 288264 323166 329436 4355395 4630753 6640116 6462082 1172711 1210072 317128 281671 294713 297239 329773 320437 320424 326422 226323 229227 750595 705222 1593671 1540017 483360 477864 703220 708189 893644 869507 922067 927534 979916 996109 952801 1047597 2207281 2315560 1376697 1175316 773931 758511 921039 923568 975174 985368 1005431 1021123 1134373 1143634 5164044 5322389 40.05 71.1 1
14:39:29 2024-01-24 698530 684144 220431 216785 349300 357479 366158 360319 232182 231812 281530 287465 324210 327164 4348739 4671580 6733632 6460760 1150039 1213397 319016 281707 297009 297599 329809 321446 320388 324816 226675 229227 749102 712482 1653327 1538925 485428 482035 703220 714322 888709 860771 920993 936907 979916 990924 949278 1057183 2207281 2308045 1345992 1187962 773943 758400 928323 924655 968940 981296 1010339 1028137 1139327 1135557 5122762 5325723 40.05 71.1 1
14:39:30 2024-01-24 694588 683141 221599 216831 348474 356405 363940 364111 231148 232174 281530 287521 324891 328468 4336325 4701568 6677418 6443711 1165826 1211674 320277 281671 296490 296785 330344 319468 323388 324359 226709 229941 749769 714621 1597026 1540017 485083 477383 704357 712295 885583 862028 927427 935577 976391 988324 952801 1061455 2210422 2309811 1401885 1179379 771183 759590 926377 922910 966149 982687 1016863 1026128 1132875 1127374 5090293 5306979 40.05 71.1 1
14:39:31 2024-01-24 685742 683396 221129 216444 349783 355999 363175 363854 231929 232011 287321 288268 323166 330443 4348739 4674880 6612140 6452794 1185155 1210390 318569 281720 293815 295932 329524 319952 322862 323866 227061 229227 748636 706735 1615955 1540707 481987 477828 706391 707149 887235 868659 927500 925492 976391 996106 953674 1061431 2210663 2333743 1407258 1172659 773943 762837 919730 918288 974085 984873 1011931 1018290 1130395 1134754 5141209 5307168 40.05 71.0 1
14:39:32 2024-01-24 686972 684180 221125 217459 348738 356503 364849 361042 231860 230768 282751 287299 324699 330948 4349076 4606116 6650333 6462082 1160566 1210814 320504 282024 294713 297694 328778 321410 320945 324587 226709 229227 750595 713092 1597178 1525904 482673 482753 702330 712295 888043 862028 922305 934248 979880 995400 948112 1056846 2210556 2311937 1368133 1191417 773323 759590 922476 922342 967843 978448 1007463 1026091 1133837 1134754 5126422 5322502 40.05 71.1 1
14:39:33 2024-01-24 694588 682176 221847 216073 347724 356405 363175 361006 231079 232174 287285 286230 324175 327895 4355283 4706716 6686743 6443561 1164402 1211674 320019 281242 295614 295380 329809 322761 323388 322884 227026 229227 746116 714621 1583988 1538925 484048 477011 704357 713814 885836 861418 930191 936093 976156 990473 952380 1066467 2210556 2315224 1374778 1180396 769533 758415 925099 920942 967156 981399 1015416 1026091 1131675 1127410 5086657 5314885 40.05 71.1 1
14:39:34 2024-01-24 684769 681663 220467 216444 349783 355204 363175 364111 231148 231812 287321 287534 322230 331183 4352122 4681450 6616943 6471686 1182810 1211674 318569 281707 293850 296759 329542 319952 322898 323866 227379 229192 741096 707746 1589990 1546592 482673 477719 706391 708189 886425 870632 931558 928225 972027 993222 957516 1056809 2207640 2320527 1460961 1165160 773442 761109 921616 917673 968530 989062 1012653 1018740 1125264 1132348 5118859 5291930 40.05 71.1 1
14:39:35 2024-01-24 685742 683916 219929 216478 350638 356755 364302 361042 232574 231452 287381 288443 322906 329829 4352122 4614769 6640833 6471686 1169162 1211087 318088 282541 293850 297239 329809 320473 321620 324816 226008 230657 756607 709037 1590139 1535150 482330 480313 702646 711098 893291 869507 924811 930754 982586 993925 947631 1053275 2198008 2311456 1343503 1188022 776140 755762 922439 924928 971284 973633 1006821 1023136 1140463 1135557 5184550 5307168 40.05 71.1 1
14:39:37 2024-01-24 693747 683177 221120 217113 347724 356119 365495 362141 231826 231289 282355 286664 324175 328432 4358390 4683023 6677418 6438932 1161673 1210427 319087 281649 295650 295415 331812 319432 321884 324816 226008 229941 738091 714111 1587635 1537794 485428 479763 705221 713814 888101 864552 928276 936205 977740 988288 950062 1063425 2214978 2303475 1385471 1179556 768900 756735 927732 919656 964381 981399 1016140 1028105 1132875 1126614 5088799 5306851 40.05 71.1 1
14:39:38 2024-01-24 685209 682176 220502 216865 349827 355999 364608 363597 231665 231848 284256 288408 323166 330209 4355283 4695142 6602865 6471686 1185470 1210971 318534 281887 293367 297448 329845 319468 322898 323375 227061 228945 739625 707240 1617954 1543906 482673 477683 707319 708570 885624 871362 928314 926317 975007 991706 958086 1060241 2207281 2331103 1407258 1171140 774483 761178 918460 917021 973393 982683 1011931 1016803 1127994 1133951 5135827 5304961 40.05 71.1 1
14:39:39 2024-01-24 687716 684180 221156 217642 348488 356755 364302 361042 231826 230768 282355 287813 323166 330480 4336437 4606121 6649442 6457399 1166659 1208238 318569 281742 293815 297572 328813 322997 320660 324564 228875 230732 760530 711529 1584694 1530247 482673 481137 703220 711948 889669 866426 923036 932930 981952 993998 944469 1052600 2201230 2308045 1365183 1184641 776140 755687 921131 924965 968530 973669 1006104 1021607 1141810 1135557 5182855 5322502 40.05 71.1 1
14:39:40 2024-01-24 690082 682108 220088 217122 348773 356083 364093 363084 232217 230732 287358 287334 323201 328432 4355283 4673750 6729087 6443561 1158908 1208440 318088 281242 295435 296666 331059 322997 320281 326386 228228 229121 746116 711809 1584632 1539520 486120 477683 701225 712295 888373 861954 925394 935577 975693 982656 950287 1064873 2207281 2298851 1424674 1179593 767799 756361 926414 919693 963442 979797 1013177 1025398 1132875 1126578 5088799 5310544 40.05 71.1 1
14:39:41 2024-01-24 689722 682695 221156 216444 350921 356369 362631 360717 231504 231848 283066 288881 323688 327432 4358390 4744783 6686743 6460760 1166042 1216195 318803 281566 296757 297419 329666 322575 320767 324179 227309 228305 746369 708904 1595297 1547041 485428 477828 709247 714322 884327 864585 930292 934211 971486 988093 953637 1060327 2213405 2323822 1401389 1175316 770116 761251 926414 917399 962979 984177 1012456 1022371 1125264 1129875 5066369 5307168 40.05 71.1 1
14:39:42 2024-01-24 688674 683697 221847 216073 350620 355833 365106 363084 231114 232174 283613 287290 323949 328104 4352122 4683732 6612367 6494053 1178403 1213397 318918 281865 295507 296447 328139 321041 321705 323423 227767 229192 744039 707746 1602125 1568586 483360 482412 707894 710275 888955 868853 926854 930241 975656 997425 953637 1049872 2204145 2335626 1357506 1175316 777272 761251 917807 918316 974980 982611 1007300 1019742 1127994 1135698 5145233 5308785 40.05 71.1 1
14:39:43 2024-01-24 692047 685858 220498 216780 347679 356369 364849 361006 232113 231487 281495 285866 324175 329436 4339813 4621787 6702135 6490054 1158630 1208566 320847 281298 295507 297838 328635 320473 320909 324359 226709 229227 749102 715131 1591184 1526461 483704 482790 705221 713307 893534 862028 922342 934248 979953 992593 947260 1054174 2202702 2311320 1335969 1189725 774483 756361 921785 922342 968530 973669 1007613 1026128 1135480 1135287 5117016 5310544 40.05 71.1 1
14:39:44 2024-01-24 692047 682140 220502 216785 347408 356333 363175 363854 231826 230768 281530 286230 326681 328468 4336516 4683023 6678630 6452571 1165558 1210703 319357 282307 295163 294968 329542 318537 322611 323723 226481 229870 738651 713092 1577028 1537978 484048 479763 704393 713307 884580 860771 927575 935352 974316 988324 952124 1063425 2210422 2310643 1401389 1177880 769533 759733 925099 919656 965749 980670 1013225 1024594 1127994 1126403 5073611 5291930 40.05 71.1 1
14:39:45 2024-01-24 684773 681658 220467 216263 348773 355496 362631 363854 231114 231625 283813 287134 322230 330113 4348525 4679539 6593305 6480473 1182734 1210814 318088 281242 293295 297478 329311 319952 322372 323639 226709 229032 735322 707746 1564698 1547867 483360 477047 705391 707651 884327 868890 927538 926184 972248 992593 955062 1060241 2207281 2317238 1484259 1162675 770633 758989 921131 915719 970594 982647 1011931 1016840 1124731 1134134 5117120 5323185 40.05 71.1 1
14:39:46 2024-01-24 684721 683660 220423 216448 349863 354233 363721 361042 232378 230768 286974 288443 322265 330209 4357998 4622974 6650162 6480900 1169220 1208416 317982 281742 294449 295862 329311 320437 321634 324744 225973 230495 746797 708532 1602176 1530797 481423 480639 702025 709771 892267 866426 922379 931599 982807 991670 947223 1053349 2199729 2308045 1367102 1182955 776693 755824 919607 924965 972702 973705 1006104 1022097 1140463 1136500 5178027 5307480 40.05 71.1 1
14:39:47 2024-01-24 692047 682918 220180 217152 348805 356369 362631 363854 232217 230768 282355 287290 324453 329143 4358274 4672454 6691705 6456134 1161673 1211401 319087 281764 294953 297838 331543 319432 323088 324816 226675 230263 749769 712830 1599887 1540017 484737 477347 703220 712295 889400 864548 926330 934248 975620 982656 949425 1066392 2211995 2305382 1396564 1181273 768900 756735 925757 921651 965749 981326 1016826 1026128 1132035 1127999 5077238 5311020 40.05 71.1 1
14:39:48 2024-01-24 684769 682140 220462 216409 349474 355999 364978 363597 232299 231690 283649 288426 323061 330801 4361223 4682889 6612033 6480787 1185395 1212535 318874 281707 293779 300294 329809 319916 322599 323603 227026 228996 740545 706230 1600155 1540017 482673 477683 706391 707614 885070 870125 927538 926147 975007 993998 954989 1060241 2207281 2323822 1454976 1169318 773380 761178 922439 917673 971284 984873 1011931 1018242 1125264 1133112 5124333 5306939 40.05 71.1 1
14:39:49 2024-01-24 685070 683624 220066 217117 349792 356861 366937 362794 232368 230358 284402 288268 323026 330260 4358196 4601346 6650522 6479733 1165751 1211674 319016 281759 295624 295897 329275 320437 320874 324359 227026 230622 760530 711061 1624798 1529620 482673 481811 701225 710275 889632 865812 923693 931599 980574 993998 947587 1051915 2198008 2314602 1374002 1188022 775587 757973 921785 922342 970594 973669 1007538 1024556 1137089 1135557 5141095 5308748 40.05 71.1 1
14:39:50 2024-01-24 693742 682104 221369 217211 347429 358782 365124 364332 231688 231670 284435 286664 324000 328250 4352225 4688299 6691705 6471651 1165826 1210035 320019 281207 295407 297464 329773 319432 322898 322884 226709 229192 736038 714854 1588445 1540017 484048 477347 704357 713034 885702 861991 928922 935577 975007 988288 952087 1062594 2210422 2308045 1403345 1177843 769533 756698 923703 919619 965712 981363 1016102 1025323 1131233 1127999 5077238 5303415 40.05 71.1 1
14:39:51 2024-01-24 685205 682758 221183 216797 349121 356718 365124 363745 231654 231599 283795 287229 322161 330443 4354758 4673106 6612229 6452832 1185357 1211674 318792 281751 293573 297838 329738 319432 322599 324550 227026 229157 741096 707746 1576011 1540017 482673 477755 707393 708152 885831 870743 927538 927635 975007 991598 955026 1063423 2207281 2328082 1484259 1171974 773390 761178 918460 917021 972702 986988 1011931 1016766 1127662 1132311 5124697 5303415 40.05 71.1 1
14:39:52 2024-01-24 687169 682959 220326 217658 349331 356971 366677 360501 232148 230338 281667 287534 323166 330655 4352122 4596011 6640795 6462120 1163891 1211674 319535 281671 294470 297694 329546 320437 320909 324587 227026 230228 751284 712075 1573559 1528074 482673 482035 704219 710275 888007 865812 922961 931599 978457 991634 945845 1053312 2198008 2311456 1363264 1186330 775605 755824 922439 926280 971284 973633 1006821 1023099 1140799 1136362 5173844 5310908 40.05 71.1 1
14:39:53 2024-01-24 693904 682753 221479 217619 350389 356333 364231 364111 231114 231812 284563 286525 324140 328432 4348525 4701568 6668093 6453018 1164994 1211674 319983 281640 295614 295621 330443 319397 323616 324323 229254 230263 749769 715131 1583831 1539520 484737 477755 706391 714322 885583 862028 928895 936242 975007 989720 953478 1066535 2210148 2318882 1401389 1179556 771734 758952 926414 919471 965749 982092 1019565 1026934 1130723 1129998 5062217 5334641 40.05 71.1 1
14:39:54 2024-01-24 686709 682574 221776 216413 349228 355833 365362 363488 231596 232138 287381 287534 323653 330150 4355283 4683732 6602827 6481065 1179431 1211674 318052 281636 294713 297658 328281 320210 322372 322884 227379 229157 744039 707746 1610032 1540017 482330 480603 707894 708152 886387 869889 926183 926111 976391 991742 955026 1053764 2207281 2333042 1467216 1171974 774483 761214 918460 917021 974672 987517 1013368 1019083 1131675 1137093 5136907 5306939 40.05 71.1 1
14:39:55 2024-01-24 687757 684144 221120 217554 348595 356825 364267 361006 231826 230768 284673 287064 323166 330443 4342743 4597057 6640116 6471651 1163891 1208566 319051 281671 293779 295862 328778 320437 320909 323243 226008 229945 761399 711061 1590264 1528074 482330 480603 701492 710275 886751 865812 922999 931562 978457 993295 946516 1052525 2198198 2305382 1363264 1184641 776140 755288 921039 926204 971667 978411 1006868 1026769 1142571 1136215 5162192 5307513 40.05 71.1 1
14:39:56 2024-01-24 693448 683588 220762 217083 347724 355798 365014 364111 231826 230697 281495 286629 323653 328395 4349018 4673750 6669387 6448326 1162502 1211401 319051 281729 294538 294899 329845 318502 323615 324323 226675 229941 748253 714111 1588241 1540017 484048 477347 702294 712295 888138 864548 926330 934248 977777 982656 950138 1065630 2207281 2311320 1401389 1180433 771107 762977 926339 920942 966836 981217 1019182 1028554 1131675 1127999 5071442 5307168 40.05 71.1 1
14:39:57 2024-01-24 684769 681622 221085 216340 348733 355999 364647 364111 231826 231614 287788 288358 322196 330443 4342743 4668641 6588682 6462307 1183628 1208238 318052 281671 293331 295897 329275 319468 322862 323339 226709 229192 752088 706946 1591541 1549237 484048 477755 706391 708691 884987 869507 927538 928850 974039 993295 955513 1056056 2210422 2324849 1486294 1167441 772837 760670 923628 918325 968456 989062 1013300 1019705 1125264 1130711 5118570 5308748 40.05 71.1 1
14:39:58 2024-01-24 686718 684148 220396 217181 350849 357007 363175 361006 232609 231452 284014 288268 323131 329472 4346006 4621361 6644979 6471686 1170129 1209100 317128 282567 294748 297838 329773 320437 319939 324468 225973 229192 739625 705222 1593890 1540017 484048 480567 703220 709194 888672 869507 920955 928191 979880 991670 954155 1051028 2210663 2320774 1401389 1177831 773943 759590 921076 923568 974048 984873 1003133 1021198 1136516 1139790 5150958 5314333 40.05 71.1 1
14:39:59 2024-01-24 695568 684180 220467 216785 349264 357982 364778 360681 232182 231777 287692 286664 324175 326897 4346006 4658188 6705394 6470246 1152308 1211674 319016 280583 296555 295380 328281 321410 320649 324816 226675 229192 747609 715390 1588065 1529712 485391 482072 702720 714322 892267 861484 920993 935315 979916 992310 951737 1059874 2210556 2301057 1343503 1185418 771734 755613 927732 924965 964344 973705 1012615 1029057 1134862 1133149 5105495 5314771 40.05 71.1 1
14:40:00 2024-01-24 691585 683141 220467 215738 349541 356405 362886 361042 231826 232174 282829 287534 323688 326897 4352122 4738657 6691705 6462307 1166004 1211674 319475 280897 295435 299998 329773 320177 320909 322884 227897 228481 742568 711300 1609206 1543300 485083 477864 707393 714322 883700 860808 930177 936759 974039 990400 955438 1066316 2210556 2321184 1339736 1178670 771107 760602 927073 917930 966074 983481 1016626 1023099 1127625 1129041 5060583 5291930 40.05 71.1 1
14:40:01 2024-01-24 684769 683916 221125 216073 349537 354233 365362 363597 232044 232011 287488 287534 323166 330443 4342743 4663129 6602865 6481065 1175787 1211674 318052 281671 294748 297658 327521 320473 321884 322884 227414 228836 745510 706735 1592345 1540017 481631 481319 707894 708189 887990 869977 931555 929542 976317 999641 958235 1056964 2207513 2333042 1370940 1171974 775587 763924 918460 917021 974943 982611 1010376 1019742 1127994 1135557 5135827 5304961 40.05 71.1 1
14:40:02 2024-01-24 688055 683136 220471 216750 347688 356755 364267 360970 231826 231812 282320 286664 324699 330443 4349121 4596381 6649442 6471651 1160566 1208566 319570 282702 293815 295897 328547 320437 320909 324359 226675 229905 749102 712075 1571143 1528074 482673 481028 705184 711567 893166 864438 926817 934211 981952 993925 948899 1060063 2200942 2314602 1345992 1188811 775587 756466 922439 922910 971321 973633 1006717 1026128 1135443 1135557 5126422 5307168 40.05 71.1 1
14:40:03 2024-01-24 694588 681622 221120 216444 347652 356369 363140 364111 231114 231452 281495 286429 323914 328432 4355283 4692295 6677418 6448326 1162732 1208238 319087 281308 295199 295415 329809 321244 322372 324359 226675 229905 749769 714621 1592497 1538983 485428 479763 706727 714322 885546 862709 930303 935481 974860 989720 953882 1066392 2213820 2312960 1374778 1180433 770002 759467 925099 920212 967843 982092 1016901 1026128 1131233 1127410 5065636 5301179 40.05 71.1 1
14:40:04 2024-01-24 684769 683177 221156 216448 349541 355999 363175 363597 231826 231812 287381 287290 322230 330480 4345917 4670651 6602815 6452906 1182810 1208238 318088 281636 293779 295897 328813 319952 322635 323603 227026 228875 752088 707746 1614352 1552100 484048 479763 706727 709074 885472 870743 931633 926753 974316 993295 958086 1058392 2210895 2320527 1486294 1165990 771183 758290 922439 915609 968530 982683 1012653 1018740 1124695 1133149 5109345 5291930 40.05 71.1 1
14:40:05 2024-01-24 685742 683921 220546 216444 350885 356755 363175 360934 232574 231452 283175 288268 323166 329705 4346006 4621361 6635633 6438970 1168327 1207966 317092 281671 294713 295827 328813 320141 321406 324636 227906 229658 735212 707746 1588333 1537333 483360 480422 702683 709047 894168 868273 919646 930938 984748 991670 947706 1053349 2201298 2308045 1341619 1184641 774483 755288 921131 924965 968530 973669 1005351 1021607 1141272 1135661 5166872 5301520 40.05 71.1 1
14:40:06 2024-01-24 691780 682140 220467 216931 347688 355263 364647 363597 232182 230732 281530 286664 323201 328468 4339724 4670429 6669108 6443550 1156642 1208238 318792 281242 295163 296497 331023 321552 321896 324744 228228 230157 738091 713853 1617846 1538406 485083 479423 704219 712295 885707 862635 928997 935577 976161 982692 951642 1066535 2207281 2314602 1403345 1177880 770633 756771 926339 918967 965749 982092 1016901 1025361 1129594 1127999 5067819 5292119 40.05 71.1 1
14:40:08 2024-01-24 682827 681622 220467 216693 349260 355999 363175 363084 231469 231452 287488 287499 322196 330948 4345917 4672454 6602815 6471686 1179431 1211833 318544 281495 295092 297622 329168 322118 322229 323949 227662 229051 742568 707746 1590950 1540017 482330 477828 707894 709074 885836 870743 927538 925455 974897 991742 955026 1060321 2205712 2326432 1417039 1170271 774483 761214 918460 917021 973562 989129 1012653 1016803 1127921 1133951 5111466 5295589 40.05 71.1 1
14:40:09 2024-01-24 686490 683921 220467 217646 348733 354233 364267 362817 231826 230732 282320 287099 322230 330443 4342743 4587545 6640116 6460760 1168827 1212999 318321 281605 293672 297658 329168 322281 320767 324179 228228 230480 750453 708762 1610220 1530797 483285 481173 701225 710275 888007 867016 924943 931599 983504 993998 947260 1054137 2198008 2311320 1367102 1183798 776140 755288 919826 924965 972702 973705 1006104 1020118 1141810 1134824 5173449 5304961 40.05 71.1 1
14:40:10 2024-01-24 691780 682176 220467 217117 348493 356369 364608 363597 231860 230535 287381 286664 323653 328432 4345917 4661662 6658767 6455854 1160566 1209844 318945 281566 295227 297838 331399 320840 321884 324564 226008 229905 755069 714877 1585416 1537333 484491 477347 704357 713814 887470 862065 927538 935577 977084 982764 952801 1063122 2207281 2298851 1379924 1179556 769257 756361 926414 920998 962979 982092 1016901 1026128 1133679 1128243 5079394 5291968 40.05 71.1 1
14:40:11 2024-01-24 685209 682140 221120 216444 349863 355999 364608 363597 231860 231487 287285 288443 322230 329975 4345917 4692477 6612603 6471040 1184504 1213323 319954 281601 293636 297239 331045 319468 322862 323866 229199 229227 739625 705726 1624252 1544397 484048 477792 706391 708189 885583 870743 929593 926184 973626 991670 955062 1056847 2207281 2322428 1488329 1165990 772285 760064 921131 916980 971321 984873 1010943 1016803 1127204 1133149 5117016 5291813 40.05 71.1 1
14:40:12 2024-01-24 684769 683141 219745 216815 349818 355999 363976 361042 232574 230535 287692 288067 322230 329975 4339808 4597753 6645214 6471040 1162732 1211008 320019 281764 293850 295862 328547 321006 322127 324323 229199 229905 749102 713341 1617695 1525904 482673 483204 704393 712295 892267 864585 922999 931599 978530 993998 945882 1054286 2198008 2311320 1334086 1187115 776140 756361 921131 922342 970594 973669 1007613 1024631 1139619 1135557 5126158 5301179 40.05 71.1 1
14:40:13 2024-01-24 693742 684180 220506 216780 347688 355833 363175 364111 232044 231289 281530 286455 323688 328432 4342304 4688488 6678093 6452929 1163055 1210814 319499 281460 295033 296331 329275 318537 322898 323603 228228 229227 751284 714111 1587686 1538925 484048 477719 704393 712801 887507 862028 927538 934248 976391 988360 950099 1062288 2207281 2304738 1422755 1177917 768436 756735 925099 919656 965786 981399 1016901 1025361 1130431 1127200 5069988 5289990 40.05 71.1 1
14:40:14 2024-01-24 685209 681622 220498 216263 349019 355999 364608 363084 231148 231452 284014 287465 324699 330186 4348525 4661437 6607820 6453032 1183485 1213397 318498 282064 294207 295862 329524 321662 322146 322884 226709 228871 739625 705726 1601635 1540017 482673 479763 706391 708189 885208 868659 927575 928886 973626 991634 953674 1060241 2207281 2320527 1480189 1165990 772280 760944 919826 917021 970631 982611 1012643 1016840 1125264 1133149 5113372 5291813 40.05 71.1 1
14:40:15 2024-01-24 684769 683697 219772 217117 349818 354233 363175 361042 232378 230449 283722 288680 324965 329916 4345656 4596907 6631464 6462307 1167153 1208238 318534 282426 293850 297978 328849 322997 320981 323315 226043 230692 751991 709037 1603507 1530797 482673 481355 701225 710275 890967 866426 923036 930938 981379 993998 948641 1049172 2198008 2306409 1367102 1183798 775587 755288 919826 924965 973393 973705 1004636 1020118 1140427 1139369 5173449 5293624 40.05 71.1 1
14:40:16 2024-01-24 691061 681145 220431 217087 347759 355833 364462 363416 232368 230484 284233 287264 324035 329056 4342551 4661512 6659336 6443817 1165520 1211674 319087 280849 295350 300033 329542 318502 322635 323902 226516 229941 738651 714111 1594467 1538925 484737 477719 704124 712295 888138 862065 924868 934248 977084 982692 950062 1062668 2207590 2295594 1426593 1177917 768436 756361 925099 921035 963442 979286 1016177 1025890 1132875 1127410 5069194 5280521 40.05 71.1 1
14:40:17 2024-01-24 684584 680171 220506 216874 349014 355816 365014 363854 231722 231345 283831 287325 325109 330296 4342743 4661662 6574615 6453094 1182810 1210541 317163 281242 294143 297239 328813 320752 322669 322920 226709 229192 739625 705222 1596065 1540017 482330 477383 706391 707149 884954 869926 927538 926221 972248 991634 956402 1057183 2204145 2326432 1407258 1171974 773380 761214 917807 915719 972702 984873 1010489 1016803 1124731 1132348 5119106 5288224 40.05 71.1 1
14:40:18 2024-01-24 685631 682763 220220 217584 348586 355962 364832 360898 232010 229839 284032 287395 324736 329939 4336552 4588526 6631351 6462307 1160566 1206843 319051 281326 293189 295656 327857 319952 320424 323866 226709 229941 757405 711061 1595380 1526989 482330 481695 701225 710275 889669 865812 923693 930938 977630 993998 944506 1051028 2196446 2308045 1363264 1183798 774483 754218 921039 924309 968530 973669 1004636 1020155 1138811 1135557 5140982 5305298 40.05 71.1 1
14:40:19 2024-01-24 692600 680035 220326 217254 347581 358020 364572 364039 232045 230535 287381 286664 323166 328200 4342743 4661163 6650559 6429582 1158908 1209174 318569 280849 294506 296576 330576 320752 320909 324550 225973 229227 749769 713092 1599887 1535655 485428 477383 701225 710275 887116 863324 923693 934248 975656 982620 947260 1058392 2207281 2296162 1405301 1181273 768984 755288 927073 921688 963442 979250 1010943 1024631 1131270 1129875 5085233 5310870 40.05 71.1 1
14:40:20 2024-01-24 688857 682753 220330 216340 350705 358020 364093 360717 231148 231452 282866 289075 323774 326897 4336552 4718671 6640116 6446654 1171988 1210814 316649 281277 295686 296166 329845 319468 320909 323902 226709 228481 749102 705856 1606922 1549237 484797 477828 707894 712621 885074 864585 928895 933585 972248 990924 956454 1060364 2214978 2323822 1403345 1171974 769533 762330 925099 915446 965786 982611 1014694 1021607 1126402 1131090 5046771 5297650 40.05 71.1 1
14:40:21 2024-01-24 688151 682922 221639 216004 350091 357513 364743 360645 231011 232138 283029 288093 323131 327032 4342743 4664381 6640365 6471686 1172636 1208238 319937 281702 294538 297419 327821 320473 319384 323339 227026 228092 746981 704719 1601961 1540017 484048 482340 707393 710275 888769 867041 924792 928850 975620 998798 955513 1053275 2204270 2333042 1353668 1175316 776160 761178 917155 918325 974085 984873 1009434 1022003 1131564 1138742 5136907 5284145 40.05 71.1 1
14:40:22 2024-01-24 691029 683879 220462 216374 348902 357443 364231 360898 232299 230732 287788 285489 324140 327859 4339646 4641873 6686938 6462307 1156427 1209541 320243 280779 295163 296713 327786 320401 320352 324323 226640 229157 749102 715131 1593663 1525904 484737 482571 703220 713814 892493 862096 920918 935577 980574 992593 949315 1057146 2201136 2311320 1331497 1189688 774483 757304 922439 922910 970008 979761 1009750 1028554 1137673 1135982 5119511 5299369 40.05 71.1 1
14:40:23 2024-01-24 694010 682758 221674 216374 347617 358765 365124 363343 231332 231452 287655 285727 323653 327895 4339646 4689687 6668421 6438565 1163332 1208566 319016 283521 295371 296785 329239 318984 322337 323339 226008 229905 748253 713092 1586223 1537333 484048 477719 704855 713307 885583 860771 926841 936907 975007 988288 950025 1063425 2210422 2308045 1403345 1178670 769533 761714 926339 920867 966836 979105 1017727 1027781 1131675 1127889 5075068 5291817 40.05 71.1 1
14:40:24 2024-01-24 684769 681141 220467 216224 349121 355999 364608 363084 231469 231194 283777 287499 322161 330209 4335785 4671116 6612309 6443550 1182089 1208238 317092 281799 293497 294899 330540 318949 321586 322884 226675 229157 749102 703713 1609988 1548965 484392 477683 706391 708152 884954 867041 928895 928850 974316 992593 957775 1060241 2210422 2318882 1480189 1166607 771734 761057 923703 922589 971247 989062 1013300 1018066 1125264 1134097 5104874 5284295 40.05 71.1 1
14:40:25 2024-01-24 684721 683998 220088 216073 349827 357007 365124 360354 232182 231056 283066 288443 322196 329339 4339646 4618560 6612292 6452929 1169162 1208238 317057 281742 294199 296749 328778 319468 320649 324816 227423 229227 746116 705726 1602095 1535150 482673 477864 701078 707651 889339 867041 918265 928886 983233 991634 948605 1053275 2204441 2313102 1401389 1178670 773943 755751 920110 924079 974048 981296 1004562 1021607 1136284 1139258 5164044 5291930 40.05 71.1 1
14:40:26 2024-01-24 689866 681876 220396 216444 348733 355762 363836 360934 232182 230697 283543 286664 322906 327700 4333365 4645659 6669469 6434171 1156604 1211674 318123 281304 294713 294934 330773 321207 320838 324816 225973 229192 751284 712584 1574129 1537333 484048 478257 702720 712295 888138 862028 925670 934912 977777 982656 951567 1062784 2213820 2307604 1401389 1180353 769533 759590 925679 919619 965065 982092 1015379 1026971 1131196 1127200 5061231 5289990 40.05 71.1 1
14:40:27 2024-01-24 684933 681586 220467 216073 349228 355999 364093 362794 231630 231452 283066 287465 322161 329166 4333365 4661475 6593605 6451024 1182052 1208238 318052 282532 293331 294968 329773 321207 321884 323339 226675 228996 750595 703330 1627256 1546592 482450 477719 705891 708152 884954 869507 927500 926184 975462 995834 956649 1060091 2210556 2321817 1482224 1165774 771734 758879 921785 916672 968530 988216 1013376 1019016 1126288 1132696 5105495 5289990 40.05 71.1 1
14:40:28 2024-01-24 685209 683619 220242 216409 350620 355999 363140 360390 232378 231092 283066 288601 322196 327567 4333365 4611969 6631464 6453094 1168327 1208238 319484 281707 293850 297946 328778 319432 320388 324816 227423 229227 747609 705222 1639893 1537333 482673 477864 701225 708189 892267 867041 922011 931603 983348 998226 950287 1053830 2200955 2307604 1343503 1182114 773943 755288 920700 924702 971284 973633 1005792 1024079 1137126 1136362 5164044 5288111 40.05 71.1 1
14:40:29 2024-01-24 690013 683950 220396 217083 347683 355263 363066 361042 232299 230338 287358 286664 323166 327895 4342743 4655205 6668421 6434171 1159736 1209955 318534 281242 294713 297000 330844 321207 320649 324816 227584 229262 746116 711061 1605316 1537333 484048 478330 701225 712036 888805 864514 926255 935540 977740 987672 951642 1066392 2211995 2301475 1446249 1178670 768900 757973 925099 918967 965515 981296 1015379 1025323 1130395 1126578 5058400 5289990 40.05 71.1 1
14:40:30 2024-01-24 684501 682140 220467 216073 348702 355780 364093 363084 231114 231254 283777 287460 322161 329436 4333365 4658890 6584164 6443362 1182810 1208566 318052 281671 292884 295380 329275 320979 322372 322884 226481 228685 750595 703713 1613001 1540017 483629 479763 707230 709074 884977 870743 928976 928187 972027 993888 956872 1060241 2207281 2321184 1460961 1165160 771107 759479 923703 917021 968530 984873 1011931 1016766 1125264 1130711 5107611 5289990 40.05 71.1 1
14:40:31 2024-01-24 684721 683141 219889 216448 349827 356503 363140 360970 232378 230216 283029 288408 322161 328468 4333365 4596011 6612367 6452929 1168327 1207966 317092 281764 293703 295621 328778 319468 320646 324816 227423 229941 744623 707746 1603111 1538983 483285 480458 701189 708042 894475 866967 922227 932930 982770 991634 947706 1047597 2201136 2305382 1363264 1184641 776693 755288 921131 924965 971284 973669 1005351 1022334 1140427 1136362 5154638 5292006 40.05 71.1 1
14:40:32 2024-01-24 691556 682140 220436 216444 347719 355263 364426 363597 231826 230374 281495 286664 323166 327931 4336552 4654941 6649442 6433970 1159980 1206843 319016 281242 294713 300033 330808 320979 321396 324587 228228 229980 749769 714365 1584923 1539520 485083 479423 705221 713233 888732 863937 927652 935577 976856 989662 952999 1063425 2207281 2319536 1399433 1177880 771221 758363 926339 918280 965749 982092 1016901 1026091 1129557 1127200 5047697 5289990 40.05 71.1 1
14:40:33 2024-01-24 684501 683141 221151 216409 349264 354730 364267 363084 231079 231848 283978 286890 323166 330443 4339646 4661775 6602815 6471686 1175255 1210814 319332 280814 294713 297838 327291 323033 321372 323314 229199 228750 744039 707240 1590471 1542808 484048 482571 707282 710275 888138 867041 926054 931603 977777 997316 955513 1054100 2205712 2333042 1340207 1173643 776140 761178 917807 916980 974980 986896 1006821 1019742 1127958 1136464 5126422 5289990 40.05 71.1 1
14:40:34 2024-01-24 691261 683656 220467 216228 346642 355014 364302 360934 231630 231254 281495 285762 323201 328468 4327186 4599570 6658767 6451024 1157216 1208202 320019 280880 294364 297766 330443 323033 320246 323687 228228 229051 738154 714023 1596119 1527481 483360 482035 703822 712295 890591 863937 919335 931599 978494 993998 948936 1052190 2200979 2306488 1349830 1189823 773943 756361 922476 922342 968530 973597 1009769 1026128 1137325 1135557 5107611 5299369 40.05 71.1 1
14:40:35 2024-01-24 693522 681546 221461 216073 347165 355798 364866 361006 230690 231452 283066 285866 323618 327164 4330274 4694676 6658767 6443550 1163332 1210141 319510 282920 294948 296964 329133 322347 323582 322180 229524 229016 736683 714877 1592718 1538925 484737 477562 707230 713814 884442 860771 929587 936907 975007 982728 950062 1063388 2207007 2311320 1343503 1177880 769533 756735 925099 916980 965065 979250 1016938 1024594 1127958 1127200 5058400 5282448 40.05 71.1 1
14:40:36 2024-01-24 682827 681876 220467 216078 348773 355747 364608 361042 231688 231254 283066 286664 322126 330443 4333365 4653803 6574615 6460760 1183203 1211600 317946 281623 292975 298018 328902 321625 322193 322705 227344 229157 750595 706735 1594777 1553205 484048 477719 705891 708189 886387 869507 927538 927534 975007 993295 956872 1060241 2210422 2317238 1486294 1164331 770633 758952 922439 917021 968530 982683 1011931 1019016 1124695 1130711 5098205 5288337 40.05 71.1 1
14:40:37 2024-01-24 685474 683141 220401 216004 349827 357007 363140 359883 231860 231092 283066 288207 324663 328432 4333365 4614769 6622035 6471040 1169124 1208091 316987 284659 293850 296641 329364 319881 320649 324816 227584 229227 745142 706363 1591403 1537333 482673 481127 701189 708152 893644 867041 919609 931599 981379 991706 948605 1049162 2202702 2308045 1374778 1177880 774483 756361 918460 924965 974085 981363 1007538 1020118 1137126 1135661 5164044 5295589 40.05 71.1 1
14:40:39 2024-01-24 690013 682176 220431 216444 348733 355263 364093 360934 231860 230732 287692 287064 323131 328432 4336552 4634929 6669198 6442743 1158183 1208091 318874 281530 295371 294968 330844 320569 320660 324672 226640 229905 749769 713092 1624249 1539246 484392 477011 704357 713307 885583 862028 926183 935577 976391 982728 952801 1063425 2207281 2298851 1389168 1177880 768436 756698 925099 919656 965786 980670 1016140 1026091 1132875 1129159 5067819 5284295 40.05 71.1 1
14:40:40 2024-01-24 682827 682918 220502 216258 349260 355999 364093 363084 231148 231812 283777 288207 322196 329669 4336552 4663970 6593711 6452176 1184504 1211674 318052 281707 293310 296569 330165 321207 321622 323375 226008 228996 739625 703713 1602625 1544397 483360 477383 706121 707149 884954 868890 927575 926184 973626 993295 955513 1055304 2204441 2317238 1413126 1164331 771183 758952 921131 917021 968530 982647 1012653 1019467 1125264 1130711 5099831 5286217 40.05 71.1 1
14:40:41 2024-01-24 684496 683141 220044 216409 349546 355999 363175 360390 232378 231092 283066 287465 322196 328468 4345271 4603483 6621821 6425185 1169162 1207966 316916 283031 293494 295380 328813 319468 321620 324708 227584 229941 744623 707240 1635666 1535150 482673 480603 701225 709771 890747 867041 920993 930938 982807 991670 947187 1052562 2198008 2308008 1397477 1181273 774483 755149 918460 924309 972702 979250 1006858 1024380 1137162 1137167 5164044 5292020 40.05 71.1 1
14:40:42 2024-01-24 689618 681658 219745 216444 347688 354730 363325 361042 231860 230535 287381 286855 324965 327908 4342551 4657734 6650055 6437174 1161673 1210404 318792 280849 294748 296785 329702 320752 321920 323866 226675 230263 736598 713092 1591282 1537346 484048 477755 704357 712295 885702 862028 926183 935577 977084 988360 952801 1063462 2207281 2307773 1399433 1179593 768984 756735 926414 919656 967156 982092 1016901 1025392 1131233 1127200 5058400 5287833 40.05 71.1 1
14:40:43 2024-01-24 684769 682913 220502 216529 348738 355747 364093 361042 231941 231167 283524 287325 324929 330333 4342551 4672259 6574615 6452929 1182810 1211871 317840 281654 293189 295862 328778 318502 321884 322884 226709 228481 750595 707240 1586018 1548139 484048 479009 706391 708189 884954 868890 927575 928191 974316 992593 953637 1056967 2207281 2317238 1456971 1163205 770633 758952 921654 916370 968530 982719 1012653 1019016 1124658 1130711 5098205 5304166 40.05 71.1 1
14:40:44 2024-01-24 685474 684180 220048 216219 349792 356898 365568 360416 232368 231112 282993 288268 322091 328322 4339331 4605390 6631464 6452929 1169960 1208238 317092 281707 293850 298307 328778 319503 320909 324816 225938 229262 736038 707468 1616094 1534061 482673 480639 701225 710275 893534 867041 920993 930278 983504 991706 947260 1049909 2198008 2308045 1318913 1180433 774483 755288 918523 922342 972702 979250 1006067 1022693 1139348 1135625 5164044 5291813 40.05 71.1 1
14:40:45 2024-01-24 690638 681658 220185 216913 349014 357983 364020 360826 232241 230591 283831 288010 323026 328250 4336552 4656182 6650333 6434171 1159980 1208238 318790 280814 294748 300384 329845 320752 321658 324359 225973 229262 746738 713092 1592718 1537333 485428 477383 704393 712295 885583 861418 927465 934248 976391 982764 950062 1063425 2207281 2303747 1375087 1179593 769014 756164 925099 919656 965065 980706 1015379 1026128 1131233 1124158 5047697 5293929 40.05 71.1 1
14:40:46 2024-01-24 682606 684399 221360 216154 348626 355962 366158 363488 233681 231472 283594 288358 321936 330443 4335785 4655311 6574615 6452929 1179152 1208238 318052 281242 293850 295862 327521 319208 321884 322359 226868 228516 742568 707746 1626463 1540017 481987 477864 707393 707149 885702 869507 926183 926317 975007 991742 955026 1058692 2204145 2326432 1407258 1170308 773931 761178 917155 915719 972702 982647 1011931 1016803 1127159 1133149 5104206 5290138 40.05 71.1 1
14:40:47 2024-01-24 686230 681994 220321 217316 347581 356449 365899 360826 231826 230338 281878 287064 324471 329916 4333365 4590550 6650446 6452929 1153916 1208238 320019 282484 294677 297527 327556 319952 320388 323866 226008 228967 738154 714111 1615089 1521578 484737 482753 702294 713814 892267 860771 922379 935593 979916 992593 949351 1050693 2201136 2311320 1338316 1189832 773931 756176 921785 922342 968530 973633 1007575 1026091 1134484 1133951 5115190 5297650 40.05 71.1 1
14:40:48 2024-01-24 694055 682753 221817 216275 347545 355798 365124 361042 230725 231812 283722 285866 323166 327396 4330274 4688961 6650333 6443550 1162652 1208238 318768 279960 295199 299998 328813 319468 320945 321906 227414 229192 739625 713092 1595616 1540017 484737 477864 706391 713307 883189 861147 929511 935577 972174 982728 952999 1061082 2207281 2317238 1401389 1175041 770002 760675 925099 915719 964813 982092 1013898 1023099 1125600 1131090 5037338 5288055 40.05 71.1 1
14:40:49 2024-01-24 688184 683187 221311 215888 349295 355299 367197 360681 231148 232174 283029 287813 322941 328200 4336552 4634891 6631314 6467070 1172711 1208238 317128 281242 293850 295915 327786 320473 318677 323866 226675 228286 739119 704719 1592092 1540017 483704 483131 706391 709771 889857 867041 923693 928228 976863 997389 954155 1049162 2201136 2332010 1352483 1174479 776693 760064 919607 918316 974252 984177 1006793 1022041 1131638 1140395 5133232 5292006 40.05 71.1 1
14:40:50 2024-01-24 692042 682658 220467 216870 347438 356440 363175 360354 231665 231289 284014 285866 324175 327432 4327186 4618500 6677418 6434458 1153953 1206843 320019 279960 294748 296576 327556 320437 319939 324550 226008 228836 746116 714621 1590066 1525904 485428 482790 702294 713814 892267 860771 922067 934653 979953 991192 948641 1057183 2204145 2308045 1344073 1190572 772280 755762 922476 922910 969592 981794 1009750 1025979 1137710 1133841 5106373 5295589 40.05 71.1 1
14:40:51 2024-01-24 694588 682763 221741 215738 347652 356083 362596 360970 230622 231487 283777 285875 323201 326934 4330274 4685630 6649442 6437174 1163332 1208238 319794 280814 294713 296166 328813 318502 322408 321906 226675 229227 744623 714877 1588850 1537834 483936 477755 705391 713307 884954 861418 927538 935577 975007 989489 952124 1062668 2207281 2311320 1337853 1177880 768984 760084 926339 921979 964813 980525 1017727 1027819 1133286 1126293 5040573 5276755 40.05 71.1 1
14:40:52 2024-01-24 682827 682176 220467 216043 348483 355962 363211 363084 231114 230803 283066 286664 322230 330209 4330274 4653803 6574615 6457698 1171876 1208238 317128 281042 293815 296785 326833 319468 320945 321906 229254 228481 741096 706735 1605961 1540017 481987 480639 706391 707149 885583 869507 926330 924837 975699 991778 953674 1052227 2200743 2333042 1403345 1172659 776160 762837 918460 918235 974048 986928 1010101 1018103 1127958 1133951 5112798 5276845 40.05 71.1 1
14:40:53 2024-01-24 687013 684246 220330 216966 346881 355747 363211 360934 231148 230803 287358 285866 322196 329472 4327186 4574519 6630791 6443550 1163891 1206843 318569 280618 293478 300245 327786 319432 320424 323411 226008 229262 758968 710554 1575464 1525904 482330 481811 701225 710275 890591 864585 922342 930938 978530 993998 944469 1052562 2195062 2309811 1392831 1184641 775587 755215 921076 922195 970248 977792 1004599 1020155 1139619 1137368 5154638 5292350 40.05 71.1 1
14:40:54 2024-01-24 691780 680180 220277 216448 346642 357403 364093 361042 231148 230374 287285 285797 322230 327164 4327186 4651898 6640116 6424792 1160018 1208238 318123 280688 294506 299962 329773 318992 321884 323866 226008 229754 748253 713092 1569696 1537834 484048 477047 702294 712295 887507 862065 925670 934260 974930 982656 951642 1066392 2213820 2310296 1401389 1178670 768900 758926 925062 919656 965786 980670 1016938 1028704 1131233 1128146 5037338 5286217 40.05 71.1 1
14:40:55 2024-01-24 683257 681141 220873 215777 347724 355496 363211 363084 230953 231487 283066 286664 322265 330443 4330274 4634929 6584164 6438970 1174456 1207966 317128 281220 293712 295656 327291 319468 322407 322884 227061 229032 742568 707746 1602768 1540017 481987 480676 707931 707186 885619 869926 926991 924837 974786 998860 958609 1056884 2204369 2337063 1343503 1176013 777272 760565 917025 916943 975174 986230 1006746 1019742 1127921 1139258 5133865 5269145 40.05 71.1 1
14:40:56 2024-01-24 690050 683843 220431 216224 346607 356755 365495 360644 231079 230697 283904 284898 323166 328395 4323986 4599570 6659765 6452929 1153916 1208238 319016 279929 295127 295879 327750 320401 319868 323830 226008 228766 749102 714621 1601560 1525904 485428 482717 703220 714322 888636 860698 923219 936759 982283 992581 951642 1057787 2207513 2303246 1363264 1183798 771734 756361 927526 924965 964813 973633 1010489 1028478 1134484 1133914 5086657 5292119 40.05 71.1 1
14:40:57 2024-01-24 693747 681622 220431 215070 349264 356298 364608 360934 231469 232174 282158 286829 323166 324528 4327186 4720112 6677773 6443362 1166004 1210291 319016 280316 295371 295356 329275 319432 320613 323338 227414 228446 742568 710790 1622279 1540017 485083 477828 707393 714174 885756 862635 931633 935540 973384 990473 955401 1066279 2210422 2320527 1399433 1177694 771734 760027 926414 915719 964813 984627 1015379 1023062 1125264 1129041 5046771 5288337 40.05 71.1 1
14:40:58 2024-01-24 685594 681109 221125 215738 347688 356755 363976 361006 231079 231777 283066 287064 322196 329129 4330274 4664569 6602815 6453168 1176064 1208238 317057 280814 294677 296791 326502 320437 320613 322323 226675 228251 736219 705726 1619547 1540017 483629 481744 709247 712113 888101 866967 928276 930278 977667 1002478 958235 1057295 2201136 2339667 1351749 1171974 776160 761141 918296 919656 974085 984873 1006784 1019742 1128810 1137167 5120776 5280611 40.05 71.1 1
14:40:59 2024-01-24 690050 682144 220436 216039 347838 356083 363140 359847 231114 230732 283066 285866 323166 326861 4323986 4635003 6677418 6452929 1152308 1207704 319016 279890 295407 297000 327256 320401 319903 323830 228605 229157 750595 715390 1593878 1529657 486814 482339 704219 714322 893203 862709 923334 936907 979843 991119 949278 1053801 2207007 2305382 1345992 1188022 773390 756839 924442 922342 967156 979214 1011931 1026128 1136902 1133951 5096076 5289990 40.05 71.1 1
14:41:00 2024-01-24 692038 682159 221466 215074 348702 356333 364350 360970 230725 232174 283066 285762 323653 326400 4333365 4704149 6668421 6452571 1165826 1208566 319983 280783 295163 295915 328778 319432 320909 321870 229524 228910 736038 715390 1586993 1542808 485428 477683 708322 714322 885903 864475 930254 934248 971449 990400 956872 1064944 2207281 2321184 1461111 1175316 770633 762294 926414 915719 965441 984177 1010943 1023062 1123668 1130674 5040459 5280611 40.05 71.1 1
14:41:01 2024-01-24 687991 682140 221085 215104 348738 356536 363940 359811 230919 231975 282829 287064 322196 328127 4330274 4640532 6626288 6443550 1169998 1207704 316579 281207 293890 297000 329939 322997 321216 324528 228875 228379 748452 704339 1589576 1542808 484737 481101 704947 708655 892267 867041 920955 929616 979843 991670 952764 1050862 2204441 2311320 1363264 1175316 773380 756361 918460 920998 973393 983481 1001671 1022417 1134484 1139754 5143711 5292119 40.05 71.1 1
14:41:02 2024-01-24 695002 683146 220396 216409 348729 356333 364093 359557 231630 230697 283029 286429 322196 324455 4330274 4649870 6701051 6434171 1151713 1207966 317128 283320 296268 295879 329524 322997 319983 324708 228228 229051 744623 711300 1611802 1541711 486814 477755 701225 713307 890591 865167 923656 935315 975656 987526 949059 1059941 2207281 2296162 1464950 1180396 768436 756361 927073 920998 963442 978523 1013935 1026091 1132875 1127374 5060583 5284442 40.05 71.1 1
14:41:03 2024-01-24 684769 681141 220471 216078 349792 355999 364093 361006 231079 231092 283066 288268 321677 327895 4333088 4661475 6588906 6434171 1183485 1210291 318286 282293 292983 296361 328635 321133 321479 322180 228713 228625 749102 703713 1620795 1540017 482673 479763 707230 707076 885583 867041 927500 927635 972581 993295 955513 1058692 2204145 2320527 1456971 1165160 771734 760130 919607 915719 968530 984873 1011931 1016766 1125264 1130674 5099719 5280611 40.05 71.1 1
14:41:04 2024-01-24 684501 681622 219372 216409 348738 355999 364866 360934 231860 229945 283066 287499 322161 328432 4323986 4579200 6612555 6450993 1166913 1208426 317946 281298 293850 297946 327608 321890 320246 322872 228067 229192 769335 709037 1594199 1530247 482524 481282 701225 710275 891222 865812 923693 931562 980611 993998 947587 1053312 2198008 2305382 1359425 1188022 776693 756361 921131 920961 968530 975757 1006067 1024556 1136902 1133951 5105495 5289990 40.05 71.1 1
14:41:05 2024-01-24 692047 679881 220431 216409 346602 355263 364608 363084 231079 230732 283978 285528 322230 326897 4327186 4664478 6650333 6452176 1162427 1208091 318874 281066 294733 296684 331109 321207 320553 321870 226675 228996 744623 713853 1594346 1538925 484737 477719 706727 713307 884683 861344 927538 935577 975007 988925 952801 1063425 2207281 2314602 1317064 1177880 769533 758511 925099 918815 964813 981363 1016901 1025323 1127958 1126403 5048981 5277193 40.05 71.1 1
14:41:06 2024-01-24 682827 681881 220467 216073 347719 355245 364608 361042 231114 231416 283066 286629 321938 330172 4324024 4650491 6593738 6461608 1179248 1211008 316987 281176 293850 295586 327750 320979 321372 322216 226640 228446 742568 707746 1584135 1542808 481987 481332 706391 708152 885615 867041 926330 925914 975007 991706 956872 1052190 2204270 2333042 1365183 1171974 774483 760944 916296 917021 974085 984873 1009674 1019742 1127958 1135557 5117016 5280611 40.05 71.1 1
14:41:07 2024-01-24 687757 682140 220396 216258 346607 356755 363175 360898 231114 230732 287655 285866 322196 328468 4333365 4596011 6649957 6452176 1153205 1207345 319051 279925 294470 297239 327414 321817 319868 323603 225973 228446 747609 715131 1602365 1538341 485083 482035 703220 713814 889485 860735 920993 935577 979916 991192 949988 1054137 2201136 2305382 1344073 1189718 773380 755687 922439 922342 968530 973633 1009049 1026128 1134484 1134830 5096076 5276750 40.05 71.1 1
14:41:08 2024-01-24 692609 681141 221656 215738 347165 355798 364608 360934 230405 231812 283066 285528 322941 327626 4335785 4697084 6669501 6443550 1161788 1209211 318874 279890 295092 296899 328778 319432 320624 321727 227414 228286 741096 710790 1582951 1540017 485083 477828 707122 713814 883074 860735 927538 934248 971449 982692 954155 1061530 2207281 2317238 1399433 1175316 770002 758290 925099 915719 964344 982056 1016140 1022060 1125264 1127410 5033234 5273083 40.05 71.1 1
14:41:09 2024-01-24 685968 682140 221187 215104 348733 356755 364267 360934 230759 231812 282630 287465 324965 327640 4333132 4641212 6640365 6451273 1171874 1207930 316579 280779 293712 296964 327786 320437 319641 323375 226008 227773 736219 703713 1588432 1540017 484048 482790 706391 709231 888769 868890 923693 926184 977777 991706 951567 1050862 2198008 2312960 1397477 1175316 773437 755687 918460 919619 971321 982787 1001671 1019016 1131196 1136500 5128498 5273020 40.05 71.1 1
14:41:11 2024-01-24 694015 682144 219745 216065 347688 356083 364390 358764 231941 230252 282811 286820 325109 324347 4320466 4640145 6682084 6433970 1147391 1208202 317022 279960 295507 296166 327786 319916 320044 323830 225973 228481 742016 712830 1622238 1534061 485484 480603 701225 713814 891118 860261 922342 935577 978494 982728 947223 1052190 2204270 2296162 1361344 1182955 770633 755824 927732 922342 964813 973669 1010489 1026896 1133679 1130711 5079394 5289990 40.05 71.1 1
14:41:12 2024-01-24 692609 682104 220445 215035 348773 358782 364426 360645 231941 231995 283124 287064 323061 324383 4329898 4728700 6650522 6427694 1178722 1207418 315113 281755 293601 296791 329809 320752 320649 322884 225973 228641 749102 703212 1596144 1549237 485428 479386 705391 709231 885583 867041 927538 928886 973626 991192 958235 1059964 2210422 2314602 1446997 1163839 769533 756771 921578 917021 967843 982719 1010943 1019016 1125264 1130711 5088799 5261554 40.05 71.1 1
14:41:13 2024-01-24 684010 682763 220176 216236 349532 356320 365124 359667 232045 230914 282884 287831 323835 328250 4323986 4576531 6602815 6443400 1163891 1206843 317163 281449 292884 297694 327556 320686 320388 323603 226008 229905 767748 710785 1591610 1528074 482673 481319 701225 712295 889669 864585 923656 931599 979186 993998 946240 1054100 2198008 2312960 1361344 1187176 774301 756361 921131 920345 968530 975757 1006821 1025361 1136629 1133951 5096076 5284442 40.05 71.1 1
14:41:14 2024-01-24 694316 682758 220873 216270 346500 357007 364866 362976 230942 230591 283758 286126 322196 326436 4323200 4664478 6649717 6420210 1159980 1208202 318088 280448 293850 295950 328813 320298 320945 323601 225938 229192 748253 711809 1594753 1536241 484048 477383 704393 712801 884327 860126 927264 935577 972211 982764 950099 1066481 2204145 2311320 1403345 1177843 768900 756698 924442 916943 964813 981149 1015379 1023099 1127123 1124809 5033234 5284442 40.05 71.1 1
14:41:15 2024-01-24 685209 681785 220326 215035 348559 355926 365899 360790 230725 231218 282829 286664 322230 329143 4323986 4646776 6574615 6448415 1175225 1208238 316614 280583 293815 297000 326537 319468 320388 322622 226709 227773 744039 705726 1582631 1540017 481303 482035 706391 708226 885583 867041 924834 924837 975007 997389 955513 1054062 2198008 2333042 1343503 1171974 774483 760639 915853 916943 972147 984873 1006821 1019742 1128242 1136362 5124697 5278798 40.05 71.1 1
14:41:16 2024-01-24 689377 681994 220290 216305 348258 356048 363175 359811 231114 230697 282811 285070 323131 326400 4313926 4608657 6668093 6434171 1152308 1205983 318534 279499 294677 297108 326798 320437 321972 323603 228228 228481 747609 714111 1596211 1525904 485428 482862 701225 713307 889705 860261 920300 934248 978494 991155 947223 1050656 2202702 2305382 1344073 1184641 771734 756361 922476 922342 965786 973669 1010489 1026091 1137325 1134414 5084501 5282573 40.05 71.1 1
14:41:17 2024-01-24 693444 681958 221120 215065 347408 355299 363875 360246 230621 231777 282829 285866 322265 326146 4321020 4692295 6650333 6424792 1165767 1208566 318052 279960 295163 296166 328281 319208 319903 321906 227061 227773 742568 709774 1584853 1540017 485083 477828 706391 713307 883189 860771 927575 933585 969352 982692 954155 1061837 2205712 2317238 1399433 1175316 771183 760064 926414 915719 964344 985478 1016161 1025430 1124355 1130399 5032852 5277014 40.05 71.1 1
14:41:18 2024-01-24 688147 681622 220436 215866 349402 356738 363940 359557 230759 231452 282520 286664 324399 327432 4320902 4635725 6616943 6434171 1168327 1206843 316101 282920 293850 295742 327857 320437 318419 323603 226008 227773 739119 703713 1584040 1537834 484048 482497 705391 709771 889400 867041 923693 928886 974930 991706 954155 1052874 2202702 2326432 1365209 1173643 776140 760100 919826 920904 974479 985478 1005431 1016691 1131675 1140358 5117120 5267473 40.05 71.1 1
14:41:19 2024-01-24 693830 683660 220401 216224 347643 356369 362886 359414 231114 230732 283066 285693 323201 324492 4314607 4635265 6672665 6434171 1149902 1207437 318052 279499 295407 295635 326798 322997 318901 322526 225938 228481 747609 714111 1573273 1529712 484797 482035 701225 713814 886787 860261 920993 935593 978530 988324 949716 1053913 2202580 2302113 1340235 1182955 773390 757844 927661 924235 967561 979907 1009619 1028554 1134373 1136981 5075768 5280611 40.05 71.1 1
14:41:20 2024-01-24 692042 682140 221120 216698 348207 355833 364093 360934 230759 232174 282230 285797 322230 324528 4320902 4710123 6649584 6429582 1166042 1208238 317092 279925 294748 295499 328813 318502 319939 322633 226008 227493 737194 707746 1601821 1547041 484797 477828 707894 713307 883074 863287 930254 931565 970798 982728 953674 1059260 2207438 2320774 1401389 1174334 771183 761031 925720 914242 964776 984763 1015548 1022787 1123668 1129041 5048704 5254052 40.05 71.1 1
14:41:21 2024-01-24 686407 682995 220149 215070 348773 355999 364093 358764 230759 231416 282230 287099 321971 327700 4317821 4624147 6598120 6424792 1166659 1207966 315183 280779 293815 295843 327821 318949 320491 324359 225973 228446 739625 703713 1578745 1540017 483704 482035 702294 707651 889705 869507 920955 926902 975693 991634 952124 1049430 2202869 2309208 1399433 1175316 773943 757973 918460 920287 972665 982056 1003281 1018290 1129994 1139258 5119106 5273083 40.05 71.1 1
14:41:22 2024-01-24 694015 683141 220088 215738 347160 355833 363509 358728 231114 230732 283175 286464 322941 324455 4314607 4615105 6678847 6415414 1153427 1208238 317092 280618 294677 296166 329311 319432 318936 324587 227263 228481 746116 707746 1624249 1535150 484797 477719 701225 712295 889400 861418 923693 935577 978242 982656 948824 1062061 2210556 2296706 1420836 1180353 767799 756324 926302 919656 963442 979250 1016198 1027047 1131233 1127999 5056970 5276845 40.05 71.1 1
14:41:23 2024-01-24 682818 680144 220431 215835 348738 355496 363066 361042 231079 230732 283066 287460 321712 327931 4320902 4661775 6574874 6424792 1182052 1208238 317092 281207 292028 294968 328813 320752 321658 322369 226481 228836 749102 703713 1632373 1540017 483086 477755 706391 707149 884442 869507 928621 924117 974076 996106 958235 1061718 2207410 2322833 1454976 1167653 771734 760064 919174 915719 971974 986177 1011931 1016766 1123068 1133951 5094565 5263717 40.05 71.1 1
14:41:24 2024-01-24 682338 681141 219372 216444 348738 355747 364608 360609 231860 229302 283066 287099 321194 329202 4317821 4563372 6593489 6422813 1155602 1206489 319087 279960 293850 297527 327066 319468 319679 323603 226008 228836 747609 713092 1574062 1525904 483360 482072 703361 712295 891004 863900 923546 935593 980558 993961 948936 1056884 2201230 2304284 1359425 1181273 769533 755288 927036 922873 964127 973669 1010489 1028516 1131270 1130747 5072145 5284559 40.05 71.1 1
14:41:25 2024-01-24 691029 680180 220101 215070 348765 355299 363836 360426 231114 231812 281796 286464 322230 324492 4317821 4710840 6649442 6424792 1162652 1208238 317163 279925 294748 296166 327821 320752 323587 320967 229091 227773 741096 709774 1610960 1540017 484737 477828 708237 714174 883867 862635 931633 934211 972692 989071 954044 1063235 2207007 2314749 1399433 1178536 769533 758989 925099 914205 964776 982092 1015865 1020118 1123668 1126614 5028774 5273247 40.05 71.1 1
14:41:26 2024-01-24 684769 682454 220431 215139 347688 355999 363175 361042 230405 231092 282630 286429 323415 328432 4317821 4640571 6584107 6443550 1174386 1208238 317092 280779 293850 295707 325813 319689 318936 320932 226675 228286 739119 704719 1586527 1538983 484737 481781 707230 709084 888917 866967 924867 929616 976280 998226 954155 1046072 2198008 2333042 1326081 1171974 774483 758400 919382 916294 973254 982787 1001708 1016840 1126325 1134860 5117016 5265568 40.05 71.1 1
14:41:27 2024-01-24 693747 682176 220088 215139 346364 357367 363140 358764 231114 230571 282866 285071 322906 326436 4314607 4626711 6658603 6434171 1150628 1203409 319016 279499 294713 297180 325848 319468 318936 322849 225973 228650 747609 714877 1616817 1527481 485428 481926 703220 713814 890628 861484 922227 935593 978530 989757 947260 1057252 2201434 2305382 1362265 1188022 772280 755762 922476 922342 967156 973669 1007613 1025816 1134484 1132348 5088287 5261629 40.05 71.1 1
14:41:28 2024-01-24 692047 681177 220149 215035 347719 355263 363579 360680 230759 231487 282230 285762 322230 324528 4311668 4694889 6650531 6424792 1164382 1207966 317092 279729 295299 296273 328547 324258 320646 322633 228228 227528 737194 707378 1629814 1548792 485428 477683 707821 714322 883904 864277 929593 931599 968410 988360 957084 1059185 2207281 2320527 1401389 1170308 768436 761214 922476 913122 967156 982647 1012456 1021964 1118827 1129041 5038958 5265469 40.05 71.1 1
14:41:29 2024-01-24 683993 683401 220467 215104 348773 355999 364684 358475 231114 231289 282230 286864 321263 327164 4308456 4614769 6602815 6429582 1168537 1208238 315659 280814 293815 296166 328298 322045 319898 324071 228228 228341 730419 703713 1587836 1539520 483704 477683 701225 707113 889705 867041 922190 926147 980414 991670 950099 1050787 2201136 2307773 1363264 1174479 772960 755687 918296 921035 972702 981399 1001708 1021235 1134484 1136500 5122762 5257562 40.05 71.1 1
14:41:30 2024-01-24 693747 682176 219745 216112 347724 355299 361024 358799 231148 230374 282866 285797 322196 324455 4311530 4624687 6650333 6405758 1156427 1206956 319259 282920 293636 294726 329559 319407 319572 323435 227584 228731 746738 711809 1589256 1537834 485975 477719 701225 712295 889363 860126 923418 934248 974967 986827 945882 1056846 2204145 2289657 1399433 1181273 768708 754218 926414 921035 962075 976964 1010489 1024594 1131270 1128243 5056970 5265568 40.05 71.1 1
14:41:31 2024-01-24 687169 680180 220431 215139 349546 354979 363066 359883 230759 230374 281398 287264 322230 324383 4311668 4688299 6602815 6410838 1175149 1209248 317648 281495 293743 296058 331345 320679 319761 322442 227906 228146 747609 703713 1632674 1549237 485428 479763 706391 709734 884327 864585 928976 928923 972211 991192 955740 1060354 2207281 2313251 1405301 1165160 767341 758952 921131 914242 965786 984873 1012456 1019742 1118827 1129077 5051926 5261854 40.05 71.1 1
14:41:32 2024-01-24 684769 681908 220088 215070 347755 355496 363836 357649 230759 230768 281398 287813 321677 327164 4308456 4605390 6603211 6427694 1167229 1205850 315995 280713 292813 295735 327679 321662 319501 323830 226782 228516 735212 703713 1610613 1533400 482330 481427 700728 706148 893282 865812 918302 929970 980647 991670 946552 1051028 2198008 2302113 1367102 1177043 773380 754218 917155 922342 971321 973705 1006858 1019742 1135516 1135557 5137890 5265568 40.05 71.1 1
14:41:33 2024-01-24 689783 682200 219486 216043 347129 355999 360952 359811 231941 229945 282829 285762 322161 326897 4311530 4624687 6622035 6414446 1159699 1207566 316987 283102 293672 296684 329506 320072 319903 322849 227423 228945 749769 711809 1583617 1535150 484048 479009 702294 712295 886387 861484 926330 934248 974970 982656 949988 1063353 2204270 2296162 1359881 1177831 766701 756361 922439 916943 963854 973669 1013139 1023062 1129557 1126133 5033739 5261854 39.95 71.1 1
14:41:34 2024-01-24 682343 676245 220018 215104 347124 354380 363836 360970 230405 230697 282630 286664 321159 329705 4314607 4627052 6574927 6435443 1173350 1209286 316916 279995 293703 298604 325743 318949 320589 321466 226956 227935 742568 705726 1597990 1540017 481987 480603 707122 707149 885583 867041 926330 926317 975007 991706 955513 1054100 2199768 2326432 1403345 1169318 774483 760027 915853 915719 972702 984873 1010489 1019467 1127086 1133951 5099831 5246527 40.05 71.1 1
14:41:35 2024-01-24 685931 682363 220079 216374 345560 355496 364866 360354 230885 230338 283066 285727 321901 329166 4308456 4564617 6598008 6440182 1150628 1206843 319016 279039 294470 296067 328277 319881 321216 322884 227584 228481 736683 714111 1610657 1526847 485428 482376 701225 713307 889669 860758 920955 934912 979186 989720 947223 1054100 2201136 2305382 1368133 1187113 772837 756361 922439 922342 967156 973404 1007575 1026091 1134484 1132311 5069711 5280785 40.05 71.1 1
14:41:36 2024-01-24 693742 680107 221452 215108 347129 355299 363836 359811 230336 231452 282630 285330 322196 324492 4318482 4710637 6650162 6424792 1162615 1208314 316951 279890 295092 295901 328281 320752 319654 322562 226481 227350 740053 707240 1615187 1544397 485428 477792 706391 712295 880515 862028 927538 931599 968336 982656 955513 1060321 2207281 2314602 1401389 1171974 768900 758952 923703 913122 963442 982092 1013376 1024304 1121244 1127999 5022961 5261854 40.05 71.1 1
14:41:37 2024-01-24 686230 682140 220427 216841 347719 355999 364866 358404 230370 231056 281995 287465 323979 327141 4311034 4622347 6607597 6422813 1167229 1206415 315148 280631 292880 296475 327750 320487 318419 324299 227263 228801 738154 703713 1599947 1537333 483773 477828 701225 706111 890967 867041 920300 926147 979916 993998 947223 1053465 2198008 2303747 1343503 1175316 773106 754218 915853 920998 971284 979214 1001708 1019742 1134484 1134754 5111541 5261854 40.05 71.1 1
14:41:38 2024-01-24 690629 681622 219710 215143 346607 355999 360988 358188 231619 230091 282574 288088 324051 324383 4311034 4621361 6659069 6408114 1153953 1206843 316987 279925 293573 295749 329546 320298 318936 322849 226942 228481 741637 709774 1590066 1535150 483704 476304 701225 710275 885583 860126 923693 931599 976391 986276 947260 1063461 2204108 2291186 1389652 1177831 767913 755687 922439 918140 964813 973669 1013898 1023099 1127921 1126403 5018750 5261854 40.05 71.1 1
14:41:39 2024-01-24 681317 680107 220242 215104 347652 354703 364426 360717 230874 230394 282484 286295 323823 329289 4311034 4625837 6565549 6424792 1175031 1205983 316579 279925 292884 294934 325778 321207 320613 320896 228067 228092 739625 705726 1602239 1538406 481645 482485 706391 707651 885583 867041 925670 926702 975007 991670 955513 1054062 2198008 2329734 1318913 1168608 774483 760064 915853 915719 974085 984873 1007613 1018290 1126288 1133951 5107611 5261854 40.05 71.1 1
14:41:40 2024-01-24 687500 682753 220185 216201 348413 357656 365124 359703 231493 230555 282684 286673 324893 327214 4311530 4610974 6650333 6424792 1150666 1206415 317092 279464 295407 295599 326762 320210 318936 323375 227584 228446 736683 713341 1599237 1529712 485428 481282 701225 713307 890858 859650 919609 935577 978457 982692 946915 1056393 2201136 2296162 1349110 1182955 771183 755288 922476 920998 964794 973597 1007613 1025361 1133679 1132311 5069988 5265469 40.05 71.1 1
14:41:42 2024-01-24 693816 682758 221183 214966 347022 357257 363470 359667 230622 231960 282448 285727 322161 324455 4307325 4686832 6631013 6415186 1170247 1207345 314893 279960 293850 294769 328778 320752 319679 322323 227584 228165 741096 702323 1597354 1549237 485428 477719 706121 710238 884327 863899 926330 930241 972211 988324 955026 1061831 2204441 2314602 1403345 1165990 767799 758952 922439 913122 965786 984873 1013376 1020959 1118790 1127410 5059704 5265429 40.05 71.1 1
14:41:43 2024-01-24 682680 681785 219227 215969 348274 355350 363948 359667 231654 229267 282230 286629 326531 327396 4305229 4550456 6603127 6415414 1157178 1204668 317163 279925 293026 297108 328505 320752 321216 322359 227584 228446 740729 709037 1577421 1524671 481987 480639 701225 709734 889400 861299 919485 928886 975656 992593 945568 1053037 2194886 2305382 1357506 1187113 773931 756361 919826 919619 967156 975488 1004562 1023062 1133679 1130711 5092525 5273141 40.05 71.1 1
14:41:44 2024-01-24 693171 680824 220255 215900 347920 357513 363066 360668 229664 230732 282230 285191 322161 324419 4314607 4673750 6640365 6415414 1161673 1204742 317128 284385 293850 295635 327521 320298 320307 320860 226675 227738 739625 711529 1588475 1540017 484048 477792 705891 713307 880538 860261 926841 933585 969352 982656 952801 1061837 2202702 2311320 1343503 1175316 769014 756698 922476 915069 963442 979250 1013898 1022693 1126929 1128394 5007867 5254276 40.05 71.1 1
14:41:45 2024-01-24 688151 681785 220396 215070 346885 355999 362886 360102 231875 230697 282593 286633 322161 326436 4302158 4626379 6574578 6424792 1169998 1203409 315877 279890 292920 296166 325287 319468 318419 320932 225973 227385 734769 703713 1585626 1538925 482599 481695 706391 709231 885702 866426 924867 926184 975007 991742 954834 1050991 2198008 2323137 1351749 1171974 776693 758952 915203 916370 973393 984177 1006755 1019083 1129117 1135484 5108528 5261854 40.05 71.1 1
14:41:46 2024-01-24 690013 680882 219710 216039 348404 357766 365124 358764 231331 229981 282375 287283 322196 324492 4305229 4605309 6650479 6410838 1147116 1203852 317092 279925 295092 295441 327291 319468 317937 322884 227584 228481 746116 709774 1628818 1535150 485428 477828 701225 713307 889669 857821 922305 935577 975656 982620 945808 1050656 2202702 2292906 1361344 1181273 768984 753539 925099 922910 964425 977683 1007426 1027819 1131675 1131201 5061231 5271233 40.05 71.1 1
14:41:47 2024-01-24 690349 681790 220022 215001 347165 355535 363066 360210 230725 231452 281362 285866 324399 324455 4311530 4688375 6635633 6415414 1166042 1208238 315148 282049 293815 295714 327821 319065 318936 321870 227423 228027 736683 702323 1621243 1549237 485428 477755 706391 710275 883074 862028 926991 931599 969352 988288 953637 1063423 2207281 2314602 1405301 1168485 767341 763924 923703 914242 966149 984800 1014823 1021814 1120809 1127962 5018016 5252489 40.05 71.1 1
14:41:48 2024-01-24 686569 680144 220246 214851 347581 355496 364608 358728 229698 230905 281760 285797 321194 326436 4297838 4596011 6574578 6415414 1166659 1206096 316136 279960 293331 294976 326833 320752 317048 324130 227263 228286 739625 702710 1581758 1538426 482673 477828 701225 706038 886411 866769 919373 926976 978494 993998 948075 1050243 2194971 2298851 1370940 1179379 773943 755762 917118 921504 971974 979907 1006868 1019593 1134484 1134754 5127447 5254019 40.05 71.1 1
14:41:49 2024-01-24 686976 682763 219026 215104 346602 355496 360627 358764 231079 229267 282230 286213 321677 326400 4302158 4602037 6626453 6396656 1153953 1202962 316614 279464 293644 296273 328813 319393 318972 322849 226942 228801 736598 710790 1591434 1534023 483704 476304 701225 710275 885583 860261 923693 931599 976156 982620 949315 1059185 2204441 2296952 1426593 1178670 767341 755613 924877 918325 963405 981296 1012382 1023099 1129594 1128394 5032366 5263441 40.05 71.1 1
14:41:50 2024-01-24 683042 676205 219745 216846 347688 354994 360952 360390 230405 230338 282230 287064 320712 327396 4305229 4639124 6546862 6410838 1179431 1204705 316322 280351 291957 295535 327821 319393 320424 322620 227584 227773 747609 702710 1612711 1540017 482330 477347 704357 706075 883317 867041 927652 926317 970762 991192 954358 1059874 2204441 2321184 1449241 1169318 772519 760009 915656 915719 970594 985625 1009769 1017552 1125264 1129839 5080803 5248729 40.05 71.1 1
14:41:51 2024-01-24 686681 680144 220242 216078 345565 354994 364093 359557 230370 229337 283175 285126 321194 328432 4299090 4550402 6593489 6424792 1152196 1203409 318569 279499 293779 300312 326537 318949 318901 322622 225973 228286 744623 713092 1618646 1521578 482673 482035 702294 712295 889669 860735 919609 931599 980447 994694 946055 1056997 2201230 2303272 1335969 1182038 770554 755288 925099 920830 962075 978375 1010489 1026054 1131233 1130711 5062753 5267473 40.05 71.1 1
14:41:52 2024-01-24 691066 680882 219745 214404 348203 355263 363066 359847 230759 231812 282230 285797 322943 324455 4314607 4701568 6650333 6424792 1166042 1208238 316136 279929 295163 294941 327821 318502 319903 322884 225973 227579 740053 707240 1596366 1546592 485428 479997 706391 712295 883074 861991 930855 932930 971200 989071 955475 1058242 2210556 2318518 1401389 1170987 768436 760064 923703 913122 964813 982787 1013177 1023467 1121244 1127374 5013555 5263717 40.05 71.1 1
14:41:53 2024-01-24 685469 682721 220242 215070 347724 355999 363836 357362 230405 230732 281362 285797 322925 326436 4302158 4605390 6584164 6410838 1169998 1205596 314928 280021 293331 296166 327291 319170 317013 323830 227584 227808 742568 703713 1587670 1537333 482673 477828 701225 708570 892730 866857 921494 927635 980558 995405 949606 1049214 2204270 2308045 1426301 1173643 772768 756361 917155 919656 972429 981223 1002565 1019742 1132875 1138144 5109817 5267473 40.05 71.1 1
14:41:54 2024-01-24 693103 681658 219894 215139 346642 357656 363066 358188 230919 229302 282230 285693 321677 323927 4299090 4611053 6640365 6396656 1153953 1201259 318808 279694 293331 296166 329275 319393 318972 322884 226942 228200 738651 710790 1587433 1535150 483704 479083 704410 712621 885583 862709 924898 933511 974860 986937 950964 1059978 2201339 2309811 1397477 1175316 768900 756361 922476 918177 963442 973705 1013898 1025361 1126288 1124809 5011643 5246677 40.05 71.1 1
14:41:55 2024-01-24 682343 676281 220242 215074 347444 354994 364608 360934 229698 230732 281796 285866 321229 328432 4305229 4618463 6565513 6434171 1171043 1207345 316101 279925 293367 296583 327042 320752 320139 320896 225973 227738 731869 704719 1594753 1542195 484048 481744 706225 709084 885583 866924 923507 928955 974860 991670 953478 1050991 2198008 2329734 1334477 1171748 775662 758379 915203 916370 972702 983213 1002420 1016803 1125264 1135557 5100044 5231521 40.05 71.1 1
14:41:56 2024-01-24 690638 676313 219710 215104 345287 355999 364866 358764 230405 230177 282630 289736 322196 327396 4301882 4580522 6650333 6420210 1147391 1203553 317128 279109 295450 296275 325813 319208 318454 322395 227584 228555 746116 713853 1573267 1528074 485428 482497 701225 714011 890749 860224 920690 934248 978242 988324 948936 1056430 2201136 2291186 1405301 1179593 767341 753766 925757 919693 961355 973597 1010489 1022371 1130962 1127410 5048981 5250307 40.05 71.1 1
14:41:57 2024-01-24 686718 676281 220088 215104 348769 355999 360988 359847 230405 230535 281326 287813 321712 324528 4302316 4674843 6565147 6405758 1173620 1204742 314234 280814 292920 294113 328778 320072 320139 323984 228067 228200 736683 702323 1580000 1550996 486538 479763 705221 709074 883074 865812 927538 928881 972211 990456 956417 1059874 2212241 2312960 1411170 1165160 768708 756735 921131 915719 967156 982611 1010943 1016803 1123668 1129041 5069988 5258101 40.05 71.1 1
14:41:58 2024-01-24 682818 680180 220088 215100 348773 355496 364093 357649 231114 230535 281362 287064 321194 326436 4299090 4586633 6584164 6410838 1164994 1203852 315183 281010 295383 295950 329705 320386 319206 324215 226942 228341 744623 704719 1586109 1536793 482673 477828 701225 706111 891635 867634 918265 927497 979953 991670 947438 1052786 2191733 2300498 1367102 1181273 773931 753683 918460 923568 968530 973597 1003133 1021235 1137126 1133951 5111466 5263717 40.05 71.1 1
14:41:59 2024-01-24 689655 676318 219062 215773 346364 355999 361024 361006 230759 229267 282630 283865 321712 324564 4299090 4628668 6616943 6401466 1160018 1206656 318321 282121 293601 295807 327150 319962 323344 321727 228155 228660 746738 711809 1598661 1535150 484048 477598 705184 713270 883037 858873 926183 933585 974039 982692 950025 1061875 2201136 2309682 1365183 1175316 769533 757973 922476 915719 963442 973742 1016863 1022334 1125264 1124809 5018940 5245090 40.05 71.1 1
14:42:00 2024-01-24 682827 681486 220431 215104 347683 355496 362596 360680 229732 230535 281995 285762 321229 327895 4299090 4621973 6555846 6435558 1169741 1205759 315775 280246 293466 296058 326692 322532 317796 322216 228067 227703 736219 703212 1588051 1537834 484048 482035 704357 708226 888321 867634 922999 926184 975007 991706 952801 1047968 2194886 2323822 1320324 1171974 774483 756735 915853 917021 973812 982092 1001708 1016840 1126325 1136464 5102425 5258101 40.05 71.1 1
14:42:01 2024-01-24 691780 680180 219745 215104 345600 357403 364350 358764 230405 230338 282230 284038 322161 324528 4289725 4608165 6658767 6423094 1150666 1204957 316730 280525 295092 295119 327679 321170 318419 322526 226942 228910 733741 709413 1585951 1535150 485177 477755 700954 713130 888138 857016 923693 934248 976391 984882 944506 1053014 2202869 2289657 1370940 1181273 767341 754218 925099 919693 961355 973597 1010489 1022825 1130431 1127410 5053763 5254352 40.05 71.1 1
14:42:02 2024-01-24 684769 676241 219714 215104 348524 355496 360952 359883 230370 230338 281832 287099 321194 324528 4302158 4661662 6569730 6428713 1179317 1209286 316473 280638 294244 297108 329472 320072 320624 321609 228228 227773 740729 703713 1598421 1538983 482330 477828 706391 705075 884327 867634 926330 925002 973626 991670 955513 1052227 2198008 2324784 1405301 1169946 772280 758989 915853 913122 971321 984604 1009049 1013837 1126325 1130711 5081260 5252475 40.05 71.1 1
14:42:03 2024-01-24 683761 680139 219750 216263 345600 354994 364093 359305 230725 228946 283066 285866 326567 328468 4292964 4539739 6621745 6414446 1150273 1205850 318534 279214 293779 295915 325848 322118 318936 322586 225938 227808 746116 713834 1584019 1521578 483704 482072 702720 713814 889705 860261 920300 931599 977802 990492 946552 1054291 2194886 2305382 1349830 1188022 772875 756361 919826 921035 967156 975757 1006858 1023136 1134212 1133149 5069988 5261854 40.05 71.1 1
14:42:04 2024-01-24 692609 676245 220502 215065 345565 355999 363066 360390 229664 230571 282466 285437 322196 324564 4296721 4688299 6631199 6417028 1168584 1206489 317344 282520 294529 295714 328742 320072 319419 322622 225973 228181 747609 702323 1596050 1548139 485083 477755 706391 709771 884327 863972 924867 930241 970798 988324 955513 1060241 2204145 2313956 1401389 1165990 767799 758989 921785 912475 965786 984177 1012182 1019742 1118790 1125782 5027395 5245090 40.05 71.1 1
14:42:05 2024-01-24 684769 683577 220084 214706 347719 355496 364093 357649 230655 230768 281398 287012 321194 326643 4310633 4603483 6593711 6410838 1164994 1206806 315148 279925 292884 294976 326798 321780 319402 322920 227263 227579 742568 702710 1577271 1535655 482673 482072 702294 707149 888373 867041 920993 924837 974242 993295 950025 1049425 2194849 2314602 1347911 1172808 774483 756361 917807 917673 968530 981326 1003281 1016728 1127921 1137167 5107611 5259978 40.05 71.1 1
14:42:06 2024-01-24 692042 676245 219675 215065 346571 355001 364093 356574 230851 229945 282338 287359 324376 324167 4301601 4618560 6663669 6412392 1144054 1203409 316066 282484 295020 294113 326762 321207 319366 322849 227423 228251 744623 710282 1636304 1535150 485083 477755 700728 713307 888138 857821 920955 935593 977084 984882 946240 1058809 2204270 2286942 1361344 1178670 766701 754612 925099 918967 959310 975757 1010489 1021570 1130395 1127999 5048981 5252475 40.05 71.1 1
14:42:07 2024-01-24 686678 676245 219859 215070 348702 355999 360952 359523 230874 230055 281036 287020 324051 326892 4301601 4688488 6584026 6405794 1171951 1205558 314638 280547 293331 295055 328778 320298 319641 322323 225973 228411 736683 702710 1602600 1549237 485428 477347 703822 708189 883189 866155 927652 928850 970725 989720 957084 1057183 2204270 2311320 1452981 1164331 769533 756241 919767 915719 967843 984873 1010489 1016766 1125264 1127410 5067819 5242567 40.05 71.1 1
14:42:08 2024-01-24 682827 681100 218808 215104 348443 354667 363584 358477 231688 229804 282049 287813 323104 327677 4301601 4558870 6584351 6421711 1152196 1202477 318534 279464 292849 296583 325778 320979 318936 321870 227423 228092 736683 712075 1585321 1521578 482673 481999 703220 710275 890666 861484 918265 931599 979637 991192 946240 1053312 2198008 2303747 1344313 1187176 772328 755687 922237 920961 965749 973597 1006821 1025323 1134484 1130674 5064199 5246527 40.05 71.1 1
14:42:09 2024-01-24 693747 682772 220873 215866 348907 357513 362921 360210 230942 231309 281578 286234 324507 324311 4305229 4701921 6631013 6407834 1174456 1204705 314925 280779 294207 295957 328778 320072 319903 321870 225973 227773 747609 701709 1589855 1549237 485428 477011 704320 708189 883700 865812 927517 928850 970762 989720 957553 1059447 2207281 2311320 1409214 1164331 768900 756698 921131 916577 967156 984873 1013376 1016766 1125264 1129041 5060583 5255982 39.95 71.1 1
14:42:10 2024-01-24 685209 684436 219916 215005 348586 355926 363984 358009 231434 230520 281578 287029 321159 326897 4307953 4577254 6593717 6406035 1163055 1204138 315148 279960 292821 296273 328505 320298 318972 323339 226942 228446 740729 703713 1593862 1534061 482673 477828 700231 706075 891996 865812 919373 926147 979916 994694 945808 1047560 2194971 2302113 1341619 1175316 773380 754218 916504 922342 971321 973669 1003847 1019742 1133837 1134754 5128373 5273141 40.05 71.1 1
14:42:11 2024-01-24 688674 681795 219416 216124 346987 355889 360736 359811 231079 229302 282630 285667 323642 326218 4302158 4616502 6602815 6387278 1155818 1202962 317092 282451 293331 295957 327786 319357 320388 322323 227263 228961 746738 711809 1608821 1535150 484048 478404 704320 712295 883074 860261 927652 935577 972174 982692 949988 1060290 2202702 2303747 1399433 1175316 769014 756698 922439 917021 964127 973705 1013898 1022334 1126288 1125121 5014206 5254276 40.05 71.1 1
14:42:12 2024-01-24 683745 681785 220784 214966 347474 354994 362596 360934 229698 230378 281940 287683 321194 328395 4296721 4616502 6584164 6424792 1168327 1204434 316101 279929 293331 296166 325813 319432 318416 321870 225973 227385 737669 703713 1591327 1540017 483704 482072 705891 708189 885583 866769 923693 927635 975007 991670 951604 1050862 2194886 2314602 1359425 1173643 773931 757304 917807 916943 968530 980670 1002565 1018317 1129957 1139258 5108528 5261174 40.05 71.1 1
14:42:13 2024-01-24 693598 681881 219675 215108 346567 357007 363148 358296 230885 229945 282430 285528 321642 324167 4305229 4608843 6650333 6384867 1154137 1203282 317092 279925 293779 295291 328778 319357 321216 322884 226942 228641 745222 711300 1587635 1535150 484048 477011 702294 711789 885583 859517 926330 934248 974039 982656 948641 1059536 2202702 2295558 1385471 1175316 768377 755687 922351 916943 964127 981223 1017689 1026971 1130871 1126293 5004171 5252475 40.05 71.1 1
14:42:15 2024-01-24 682832 676245 219710 214932 346987 353884 363579 360934 230370 230338 282085 285693 321194 329202 4299090 4628682 6546858 6415137 1171874 1203409 316614 279925 292920 296791 325778 320298 319939 320611 225973 227738 741096 705726 1589048 1538925 482399 477828 706391 705002 883815 867041 926330 925002 972174 993998 955513 1056771 2198008 2322174 1374778 1169318 773106 758952 915203 916198 973090 986177 1007426 1016175 1127625 1132806 5086657 5243096 40.05 71.1 1
14:42:16 2024-01-24 685097 681958 219710 216409 346607 354743 363579 359667 230908 229267 283066 285528 320935 327531 4295850 4534663 6574839 6406035 1151133 1201574 318052 279613 292715 296791 328737 320298 318936 322359 227263 227773 746116 712075 1603970 1521578 482673 481319 703220 710275 889400 860735 920300 931599 977074 992581 946240 1049162 2198008 2303747 1342154 1187176 773390 756139 923703 922722 967561 978521 1009028 1027047 1133495 1133610 5060583 5261854 40.05 71.1 1
14:42:17 2024-01-24 692042 676281 220427 215039 347920 355001 360988 359811 230370 231452 281362 285330 324435 324419 4295850 4673750 6631013 6396656 1159275 1204668 316579 281817 294470 295749 327291 319845 318936 321870 227584 226840 735765 706735 1592433 1540017 484737 479763 706391 712295 880102 859517 927500 931599 966540 982656 954155 1060241 2204145 2312494 1399433 1175173 768900 761479 923703 913012 963405 982687 1011122 1021085 1118790 1127200 4989950 5245075 40.05 71.1 1
14:42:18 2024-01-24 685209 682265 220864 214706 347129 354994 364093 357649 229698 230869 281326 285762 321159 324564 4291148 4576607 6565513 6406035 1162427 1200952 315148 279960 291926 295957 326798 320298 318675 322884 225666 228481 749769 705726 1597221 1530797 481987 477828 699239 705575 889669 865812 916924 927534 978494 992593 946354 1053228 2193497 2302007 1363264 1188022 773943 756324 920421 920942 968902 974232 1003096 1021607 1132875 1133610 5060583 5261854 40.05 71.1 1
14:42:19 2024-01-24 691556 676209 220053 215104 345560 355999 360627 360934 230176 229981 282630 284279 321677 324492 4292786 4631704 6612442 6396656 1160018 1204705 317092 279039 293779 295714 327291 320298 319419 320896 226675 227738 749102 709774 1589277 1540017 484737 477792 706391 712295 880501 860261 927538 931599 971200 982656 954358 1062952 2210663 2316870 1401389 1171823 770116 761095 924877 913122 964127 983481 1013376 1022581 1120376 1124158 4989950 5244987 40.05 71.1 1
14:42:20 2024-01-24 684501 681141 219710 215035 347688 355999 363066 356610 230405 230535 281362 285693 321194 324564 4299090 4605864 6584164 6406035 1165826 1203409 315113 279890 292920 294733 326798 320298 317013 324093 226942 227738 738154 702710 1582328 1537333 482673 477828 701225 706111 889669 867041 917992 926147 981878 995926 951567 1053830 2191905 2299973 1370940 1178670 773943 753464 915853 920998 970283 979741 1003997 1019742 1134484 1134378 5117030 5248818 40.05 71.1 1
14:42:21 2024-01-24 688600 676281 218874 215100 346607 355496 360880 358728 231079 229267 282630 285321 321194 324528 4295887 4606116 6583951 6384981 1156642 1203334 319652 279074 293331 295749 327524 319357 320649 320896 227423 228286 745222 711300 1585224 1535150 483704 477719 704393 712295 882448 860261 927465 934926 972618 989772 951642 1059941 2201230 2315977 1370940 1170987 767799 760064 923703 912904 962038 982092 1011931 1022003 1120413 1126403 5006400 5244987 40.05 71.1 1
14:42:22 2024-01-24 684273 680144 219710 214399 347688 355227 363066 356574 229698 230374 279743 286265 322889 324528 4295850 4605390 6584164 6415414 1163294 1201696 314928 282085 292884 294769 325848 320752 316978 322884 226942 227385 744039 702209 1584040 1535150 482673 477792 701225 708065 891896 867634 919485 927635 980558 993961 951642 1053040 2196595 2298851 1361344 1175316 773323 755687 915853 920998 968530 980601 1003884 1019016 1134484 1133951 5117120 5248729 40.05 71.1 1
14:42:23 2024-01-24 688073 676281 219026 215104 345565 355496 360880 358188 230919 229302 282230 284107 320970 324528 4289725 4606116 6621661 6380295 1156679 1201259 316579 279074 292920 295749 326762 318383 319939 320896 226942 228481 745222 710790 1607610 1533788 483704 479763 705184 713130 883904 860261 928295 934174 972692 987636 951642 1063348 2198008 2309811 1370940 1175316 768900 756164 922439 912938 963738 973705 1012419 1021198 1122039 1125158 4990176 5242739 39.95 71.1 1
14:42:24 2024-01-24 685742 676281 220088 214856 346642 355496 362624 358764 229664 230374 281326 285667 320935 324275 4295887 4616502 6584164 6420210 1169332 1203282 315183 279720 295173 295957 325515 318949 317973 320932 227584 226998 737125 702710 1609922 1538983 484011 481744 703220 708570 888101 866279 922227 926939 977740 993998 950025 1049364 2198161 2314602 1340235 1171974 773943 757844 918460 915719 968530 979250 1002565 1016024 1126288 1135557 5100321 5252578 40.05 71.1 1
14:42:25 2024-01-24 692052 676318 219062 215035 346364 354233 364093 357649 230725 229981 282761 284107 321712 323927 4292786 4605842 6640900 6384981 1152308 1205983 316101 279925 293331 294398 330043 320298 317048 322920 225666 228040 740144 709413 1579260 1534607 485428 478404 700691 709550 887433 862709 923656 933585 975007 984882 948936 1061837 2201136 2288035 1444426 1175316 766814 754612 922476 916943 960672 977657 1010943 1022334 1127958 1124809 5015195 5244987 40.05 71.1 1
14:42:26 2024-01-24 681313 676245 219710 215104 347124 353920 361024 360319 229698 230338 281796 287354 326531 328432 4295850 4616502 6537537 6413023 1169370 1202428 315218 279712 292884 296166 325252 320752 321216 320646 228228 227528 747609 704886 1585416 1539520 482673 481513 706727 709074 884954 864585 922114 925492 974169 991706 954155 1050243 2196595 2324784 1353668 1171140 774483 757842 913256 917021 971321 982092 1003171 1016042 1125600 1133951 5090929 5245075 40.05 71.1 1
14:42:27 2024-01-24 688806 680184 219062 215070 347638 356755 364093 357649 230370 229302 281796 289437 321936 324455 4292786 4595762 6630791 6406035 1147848 1202999 317128 283912 293573 295177 328077 321060 320307 321727 227565 227598 746116 712830 1591935 1524223 485428 481767 701225 711789 889488 860113 920657 933585 975656 988288 948936 1052562 2198008 2292906 1345992 1181273 769533 754218 922476 919656 962075 973597 1007613 1023136 1131233 1129041 5047571 5252475 39.95 71.1 1
14:42:28 2024-01-24 690601 676318 220048 214339 345636 355999 361024 358728 230461 231254 281796 284072 321229 324155 4292964 4667112 6612442 6396656 1159001 1205124 319033 281217 294256 295048 327150 320189 318794 320753 228228 227245 745510 706363 1614338 1540017 484048 477792 705891 712258 881749 860261 924831 931599 968410 984882 952801 1060241 2201136 2312960 1370940 1173643 769014 756771 922476 913122 962075 979250 1011931 1021964 1120413 1126403 4990025 5243096 40.05 71.1 2
14:42:29 2024-01-24 685742 675993 219745 214706 346638 355730 364608 358728 229664 230571 281362 286754 322996 324528 4283612 4607689 6574839 6393833 1165520 1203409 315897 281108 292778 295155 325707 320642 319177 322705 227584 227692 742568 701709 1584800 1535150 483322 477611 700728 705039 888373 866399 918265 925581 975693 992593 947223 1047085 2193410 2298851 1339736 1171140 769533 755687 913256 915645 968530 973742 998287 1016042 1127921 1135557 5090929 5243096 40.05 71.1 2
14:42:30 2024-01-24 691780 676286 219026 215022 345600 355999 360916 356288 230370 229720 281362 284072 322686 322454 4285547 4599570 6621661 6366343 1154431 1202354 316508 281326 292742 294256 328578 317940 320352 320860 225666 227808 745222 711300 1579598 1534061 482673 475598 702720 712113 882448 857549 925670 931599 970798 984882 947401 1062589 2196446 2305382 1365183 1175041 768349 756361 921131 913122 960958 973669 1010980 1021235 1123668 1121595 4990025 5238772 40.05 71.1 2
14:42:31 2024-01-24 684769 676281 219741 214736 346598 355245 363911 358764 229698 230051 279707 285071 322686 324455 4289725 4612767 6593460 6424121 1168289 1205813 315960 281922 293189 295714 324535 318984 318677 321906 228228 227280 735675 703713 1610435 1537887 484737 482462 705391 709771 884245 867041 925010 928886 978530 997389 955513 1052562 2201136 2332770 1369199 1178670 778912 763412 925099 924965 979834 989747 1011931 1028067 1137162 1146400 5126535 5272669 40.05 71.1 2
14:42:32 2024-01-24 698748 685291 222930 218960 354047 363534 372131 365487 234081 236901 287001 291225 329671 330308 4330372 4651705 6743744 6518203 1179431 1241969 327843 288757 306550 306458 341843 333257 335696 337368 234679 235046 758750 733942 1636354 1558457 496929 494316 724727 733578 926438 900010 959553 968479 1020976 1035144 986905 1094315 2296738 2412595 1456163 1215370 807048 792116 964822 964904 1023849 1027788 1056495 1069338 1184678 1192763 5252208 5407913 40.05 71.1 2
14:42:33 2024-01-24 713394 713279 228858 225735 372176 377315 395260 391382 241228 239896 300909 306813 341157 348532 4449819 4715216 6875475 6734290 1259184 1299478 340068 302042 322734 323395 364011 351501 354862 357910 243693 242163 788652 747612 1701039 1613777 513404 508515 747325 758017 950122 925510 988971 1002486 1038297 1045788 1007525 1123448 2367410 2489780 1426368 1248140 830435 809110 989822 992466 1042289 1054815 1075953 1088191 1208243 1214804 5342749 5515080 40.05 71.1 2
14:42:34 2024-01-24 732039 730672 230710 227922 381232 386569 408353 403507 247493 242913 311038 316215 351934 355452 4521512 4859745 6957180 6801177 1287272 1337280 343187 302888 329323 331677 373102 360443 360884 364769 245591 246713 797001 758963 1695827 1622997 519024 513738 751165 759859 962107 935558 987489 996139 1042095 1054765 1009711 1113295 2398590 2531710 1449622 1238828 832805 817995 994515 991095 1039299 1054792 1082179 1089778 1199954 1208796 5303425 5563409 40.05 71.1 2
14:42:35 2024-01-24 740061 740965 231596 225735 383256 387587 415385 411776 248278 245923 312208 319273 353493 361006 4561092 4937870 7112246 6860696 1283537 1351764 343427 302995 329359 332112 373146 365712 362926 366453 245765 245575 805804 751679 1708102 1635696 516011 513721 750634 749020 950122 931581 986787 986919 1023442 1042481 1002386 1113295 2407850 2530489 1455379 1238828 823453 809381 996199 989688 1028257 1036801 1068123 1086793 1200957 1199641 5361560 5580016 40.05 71.1 2
14:42:36 2024-01-24 754798 745056 228288 225855 378880 387623 413915 412762 248382 244307 314660 318344 353564 356825 4569818 4859199 7074864 6912968 1320918 1361545 340558 302005 328329 333893 375055 364791 363952 363931 243693 243622 810017 754979 1702943 1636326 515207 510387 738430 750878 940999 915737 975174 981873 1014234 1018711 980539 1093737 2396914 2508220 1476919 1243248 818762 801891 980576 983233 1023849 1032751 1049411 1063393 1186906 1188766 5425033 5584690 40.05 71.1 2
14:42:37 2024-01-24 755916 749682 226143 223225 375851 384185 413579 410142 245718 245194 311515 315472 352434 358962 4594008 4924267 7042501 6884515 1313392 1361828 337723 297446 328790 329907 373074 360515 360848 365005 241189 242431 795529 753905 1686362 1630014 511944 504833 731997 740033 935697 904935 954386 964725 1002589 1009697 959245 1068819 2374185 2489780 1434269 1221943 809356 790956 964822 965551 1011175 1020615 1034520 1047343 1167786 1173765 5413386 5577615 40.05 71.1 2
14:42:38 2024-01-24 750557 750112 223943 220251 378005 382587 410704 405572 244757 242446 311001 319155 349316 355073 4605348 4951311 7112246 6884792 1309613 1367887 332642 296560 330383 327353 371959 364203 357528 360871 239725 241687 777469 753007 1666459 1621819 505518 504196 724213 730268 929006 903079 942270 950002 989772 1000683 955513 1050991 2377290 2513871 1463909 1216079 808003 791860 958235 956663 1003290 1015089 1029043 1034986 1156128 1160427 5416321 5593882 40.05 71.0 2
14:42:40 2024-01-24 758073 752630 224415 218320 376410 383055 411694 406002 242475 240719 311257 315472 350328 356463 4633484 5016831 7202397 6931244 1307742 1372138 333643 296627 327409 329373 374158 363652 358355 363425 239864 242127 801467 747612 1682515 1635696 504544 503839 728885 726540 918483 899613 942344 940819 975656 1000246 950025 1050991 2380045 2505365 1420718 1206841 799951 788488 961004 949855 992593 1010609 1028615 1033868 1143704 1151383 5376907 5617757 40.05 71.0 2
14:42:41 2024-01-24 760629 754790 223938 219154 376008 383347 409855 410722 243391 240465 309701 318415 351414 354594 4677040 5046130 7208965 6992124 1335959 1379351 333924 296580 329180 329871 373967 366749 360848 360871 240441 240646 792767 750072 1693542 1648445 504079 498696 723664 728715 915876 896608 942344 943494 972174 991155 950176 1051920 2386441 2509669 1454207 1211903 797670 791860 962047 950002 986969 1003105 1028577 1034284 1145408 1143901 5442746 5655484 40.05 71.0 2
14:42:42 2024-01-24 771589 760907 224569 219000 375516 384762 414198 409908 243052 242167 314646 316496 354698 357910 4708514 5057506 7229541 7044458 1351343 1392563 333643 297590 329916 331408 378221 366775 360848 360961 242181 241890 798567 761615 1731531 1646104 506050 499437 722738 730787 919541 894973 940254 948126 976280 985340 942316 1053077 2397063 2494694 1432350 1227767 799379 784020 966883 960795 989776 1001688 1019182 1035416 1154606 1153867 5557606 5702654 39.95 71.0 2
14:42:43 2024-01-24 777230 766156 228569 220665 378952 387731 419523 411747 244963 242133 313302 319450 358452 359208 4752016 5087927 7266949 7043788 1347063 1404845 336706 297518 332905 332918 378934 368497 364615 364769 242729 245126 801356 759798 1693478 1644911 506239 502907 723729 729802 925085 902362 932870 941585 980558 993888 939667 1041484 2402002 2528003 1454207 1225155 808201 790396 960320 957109 998259 1009363 1016863 1029094 1151289 1154608 5549671 5740169 40.05 71.0 2
14:42:44 2024-01-24 774497 770570 224846 221860 382319 387767 421308 418653 245305 243696 314957 320291 359751 364198 4792922 5165190 7348846 7134079 1365150 1415089 338233 298739 330822 333648 382156 369348 364236 367292 243477 244163 808550 765806 1717116 1664791 508930 503839 728295 736002 919705 894701 941636 947274 973589 984809 937956 1050586 2414217 2517440 1438108 1233583 802459 788644 968539 964002 991925 1003105 1019841 1035454 1157956 1155502 5624638 5777747 40.05 71.0 2
14:42:45 2024-01-24 788715 778643 225578 223328 382614 393575 423637 419245 247237 243731 318446 322257 361353 364458 4830437 5172270 7383261 7137576 1362228 1420260 340869 299228 337233 337685 384323 374747 366323 369668 245072 247334 811712 768729 1706666 1667162 506768 505627 728885 732867 926948 903921 938991 940819 976391 995368 942848 1036963 2423992 2563540 1504609 1231268 814101 797247 963452 959222 994777 1014537 1023197 1029094 1148769 1155502 5567025 5824577 40.05 71.0 2
14:42:46 2024-01-24 789684 781960 227015 227131 386459 393712 423939 422987 251571 245786 319195 325215 363525 366485 4877331 5174463 7395198 7229176 1388648 1435521 342902 304460 337379 337313 385339 374857 368498 374085 246460 248660 821767 780450 1736120 1665077 510490 504567 726820 734655 930361 903921 936773 946180 975656 991192 935637 1041692 2429820 2545100 1462032 1240594 814682 793240 964822 966310 1001903 1012221 1014657 1030563 1155461 1164670 5681349 5861074 40.05 71.0 2
14:42:47 2024-01-24 788103 787798 228983 223620 387966 394302 429594 427416 246643 246788 319530 326302 365750 369380 4914846 5292053 7499255 7284994 1418130 1445869 342722 304810 339551 338475 390970 376058 371882 373029 246387 250872 821767 783206 1714556 1678316 510490 504370 728885 740033 931021 905723 941636 954773 978494 982656 935301 1047831 2448365 2569112 1462032 1252593 817593 793199 968539 970506 1002487 1014371 1016663 1033697 1161319 1167138 5719211 5899607 40.05 71.0 2
14:42:48 2024-01-24 792942 792310 230245 225037 391963 396115 432504 431243 248187 248142 322223 329271 368733 373302 4954800 5335162 7542316 7325150 1403764 1455120 345534 305490 339736 341906 391799 379931 373570 375390 247913 251261 829016 786575 1768976 1678316 513039 510155 731228 740033 935032 906226 939553 948692 981379 993998 935338 1041794 2451849 2570983 1443865 1246328 817504 800187 971330 970506 1005409 1016944 1021668 1030893 1161319 1164670 5702663 5937122 40.05 71.0 2
14:42:49 2024-01-24 803431 796953 231719 225394 391559 402717 432958 432614 249536 250769 323970 330018 370026 372593 4989893 5314147 7495355 7343908 1407417 1463398 345605 306784 342424 342906 390850 382373 373052 376183 248296 251530 837665 783206 1739455 1691134 510305 510423 737059 740144 931682 911846 946436 947237 977777 998834 944469 1044844 2464638 2591199 1453460 1240594 815263 808198 981970 972577 999059 1015509 1031761 1038714 1163731 1158022 5745986 5984762 40.05 71.0 2
14:42:50 2024-01-24 815892 804333 232554 227986 394074 405580 440269 431430 251488 250312 326323 332094 373328 376946 5018821 5421339 7665197 7409559 1419557 1470566 346611 307040 342388 343502 394410 383023 376232 378560 251108 250726 833568 787702 1753208 1705976 513404 504833 735575 742746 935697 907518 947058 954773 979880 982656 940101 1052288 2476182 2591199 1508679 1268570 824628 801891 975481 977662 1007585 1018454 1021296 1035416 1168008 1162542 5810840 6018306 40.05 71.0 2
14:42:51 2024-01-24 805771 804780 233789 228836 396943 402929 439293 437451 252047 251760 328500 334004 373150 377886 5064905 5365660 7591306 7437695 1421624 1475616 349304 306147 345554 344500 395001 386475 377364 382119 252279 252337 832962 786575 1738724 1709340 513404 510821 740204 740033 934368 916998 947466 946566 976391 991670 945574 1050113 2492535 2611440 1453460 1258348 821110 806980 986979 979520 1001791 1017137 1028615 1047418 1170385 1169633 5892636 6037853 40.05 71.0 2
14:42:52 2024-01-24 813605 811805 233953 229408 401066 404474 441859 436816 254094 251940 329541 335116 376317 378357 5093042 5480454 7706769 7495280 1438526 1484799 351952 308076 346079 345296 400684 387023 377666 382696 252707 253926 840616 801497 1751097 1696756 511944 510821 737022 742390 943615 916998 942307 950039 984201 997121 944896 1041822 2490762 2637612 1475726 1257030 829351 813988 982631 976735 1006905 1025686 1035085 1039928 1157956 1167102 5868433 6063847 40.05 71.0 2
14:42:54 2024-01-24 823461 814109 238080 231554 400212 408163 441822 439312 254482 250590 328879 335081 376621 377487 5123174 5527471 7837422 7532748 1442508 1495533 351952 311836 345554 347132 399738 387067 378876 381849 254855 255526 843516 802071 1763063 1717632 514477 507761 737059 746786 940902 908923 947058 959222 984748 993284 941571 1050453 2504991 2624509 1473769 1273098 829944 808161 980576 977662 1014019 1018305 1023925 1035491 1168008 1176336 5871480 6115318 40.05 71.0 2
14:42:55 2024-01-24 825805 818163 234989 231194 401066 410695 444213 441877 254224 252376 330375 335116 378910 381828 5158693 5551569 7790437 7568997 1443540 1498305 351952 312694 348472 348747 399771 387031 382673 380821 254855 255526 847866 797189 1782078 1733636 516011 511998 742274 750645 939660 912714 950092 956812 977740 990473 942316 1056542 2507563 2615202 1537581 1281543 828190 808770 983367 987438 1011718 1019976 1020253 1038446 1173760 1176450 5935299 6143454 40.05 71.0 2
14:42:56 2024-01-24 823461 819337 234884 231554 402258 411859 444249 440894 255230 253117 329448 339145 380043 381792 5188799 5571642 7835261 7606512 1450897 1507551 351952 311836 348719 348747 401222 389748 383215 385106 255577 256856 847866 799477 1790896 1743514 516670 510602 743896 751523 938324 913141 951670 956431 976851 990400 940768 1047324 2511133 2617002 1477682 1277895 828167 810529 983367 986882 1011940 1019894 1023234 1038446 1177202 1173930 5958364 6171590 40.05 71.0 2
14:42:57 2024-01-24 824632 824413 235720 232903 404378 413026 447168 445573 256051 252411 331180 338637 382096 383019 5220618 5610282 7880202 7635957 1452972 1511147 353798 313010 349562 350185 402607 393410 385117 384114 256482 258117 847866 800925 1771574 1742856 516818 510529 741119 750344 938200 913141 951765 958174 975007 987526 939398 1046816 2513272 2615238 1455379 1277895 828167 811680 983367 986882 1011001 1018454 1023197 1038446 1178909 1173098 5982326 6199727 40.05 71.0 2
14:42:58 2024-01-24 826674 827929 236045 233226 405953 411902 448753 446870 256051 253505 332964 339653 383504 385030 5255987 5654367 7925489 7690575 1461314 1516149 354944 313594 348125 351348 402133 391476 383085 385160 254347 257465 852216 805521 1783785 1747237 516414 510821 740961 749279 939568 913141 948852 955076 977802 982620 937328 1050113 2522544 2637299 1484899 1287221 830435 809381 983367 986882 1011681 1021419 1021296 1038171 1170368 1169118 6009718 6228642 39.95 71.0 2
14:42:59 2024-01-24 835077 832389 236419 232735 405917 414081 449144 446227 260661 254746 332923 338637 384690 387367 5286357 5674565 7961251 7719057 1472910 1521642 354078 315532 348161 350858 405542 394013 384882 384833 254940 259457 858090 813828 1781724 1741037 516818 512268 740204 750989 944675 915737 945034 952976 978494 993295 934308 1043084 2516848 2637299 1489419 1273098 832805 815570 981273 977662 1008305 1018377 1029193 1032361 1162944 1167175 6023440 6255999 40.05 71.0 2
14:43:00 2024-01-24 844350 834754 236410 232204 405921 414809 452264 445972 258142 254500 335279 342018 385702 387531 5291822 5745270 8055395 7745513 1471645 1525770 356284 314508 349777 350894 405903 396230 382548 387186 255200 259822 852216 811503 1772946 1743514 513675 512994 743062 747155 942340 919748 945034 947274 974316 991634 940805 1035449 2522544 2652047 1484165 1262839 825217 817958 990526 982316 1003984 1018454 1031028 1041451 1166112 1161377 6072473 6290024 40.05 71.1 2
14:43:01 2024-01-24 842241 839229 236880 234576 408858 415376 454804 448417 258575 254393 336380 341765 385845 387335 5336888 5729195 7917397 7728775 1451999 1529299 356605 314766 348161 351596 405867 396511 382512 385482 256346 258729 869087 810344 1789247 1752076 513039 507797 743062 746588 938237 915737 945373 949365 969388 982692 939435 1041729 2531817 2648294 1489419 1277895 823453 810529 989120 984012 1005409 1012221 1020253 1040681 1174600 1170427 6089973 6310750 40.05 71.1 2
14:43:02 2024-01-24 839529 839998 237580 232243 406029 415376 454200 450219 256047 254782 335569 342464 385738 387479 5361198 5740216 8013032 7794086 1480211 1530899 354432 314987 348723 350909 408272 395388 383156 385447 256776 259275 856566 818592 1779034 1750297 514870 507725 737586 746860 942945 910554 941636 952741 976391 984882 931585 1035608 2522655 2655739 1477682 1281543 830538 811496 983853 981799 1011138 1021031 1019728 1030451 1162033 1167976 6046499 6322002 40.05 71.1 2
14:43:03 2024-01-24 853349 840309 237448 233635 406029 416557 450908 450255 255876 253753 336590 339687 387514 387679 5376106 5812341 8076227 7790250 1477986 1535289 355214 314766 349777 351672 405831 396608 383156 387494 254738 260224 862569 811503 1790947 1752076 513039 510821 738466 740572 940235 918372 942344 940819 968666 989757 936079 1031496 2532696 2661599 1476489 1265543 824638 816305 988981 980442 999059 1009688 1028615 1035416 1165282 1157168 6170437 6345257 39.95 71.1 2
14:43:05 2024-01-24 844350 843230 237554 232243 409586 414772 456284 448942 260923 255566 336322 341765 392122 391435 5400033 5764635 8038925 7850359 1486447 1538565 353334 314802 349813 351225 405903 394512 385496 387804 256346 258295 853026 815578 1796150 1761296 513348 504833 737833 747973 939660 912960 942195 948875 967110 980611 930338 1039070 2539141 2646519 1488888 1292568 828167 811105 981970 983278 1005372 1009724 1013225 1029094 1166317 1164698 6151003 6377922 40.05 71.1 2
14:43:06 2024-01-24 858220 843235 237957 233113 405993 414772 454960 450710 260745 254533 337616 339653 385385 387443 5435268 5869897 8143773 7857500 1482209 1543439 354929 314766 351438 351605 405509 393948 384270 387912 257757 259243 859466 811316 1815182 1762238 512674 509124 741344 739959 936991 918179 938180 936751 965129 984845 930191 1024626 2527931 2649448 1481594 1267667 821110 813988 984766 977662 995384 1010791 1021296 1031336 1160496 1152744 6198654 6382746 39.95 71.1 2
14:43:07 2024-01-24 849132 848159 237992 232200 408435 414809 455956 450890 256769 255138 336079 341491 388241 392135 5449433 5843382 8104203 7891416 1491587 1548411 356705 314221 350702 351920 408449 394961 384433 387042 256634 258334 862979 818505 1823945 1761296 511944 505948 735456 742390 935697 907224 938355 943494 963080 972743 921676 1029423 2524964 2653855 1563447 1292859 826985 804661 976372 980442 1001104 1010791 1007613 1020155 1159673 1163022 6143464 6415437 40.05 71.1 2
14:43:08 2024-01-24 861664 848159 237222 232924 405957 414809 453205 451070 260781 253777 337616 339687 385959 387479 5474293 5906987 8194629 7923641 1489774 1548448 354290 313558 351366 351425 405509 394020 386484 387840 256301 259457 860260 811503 1832295 1761296 510490 508283 738105 737935 931719 913685 935015 933991 959531 979295 925720 1016873 2527931 2655739 1499200 1262839 819852 811680 980576 970506 990446 1006480 1018388 1023136 1150473 1147247 6233038 6415437 40.05 71.1 2
14:43:09 2024-01-24 850987 852481 236489 236671 409880 414736 455992 448179 260816 254746 335569 342792 385385 390810 5504237 5864143 8149228 7925508 1490627 1549302 352240 313297 349213 351920 408272 394512 383192 386333 256381 257933 865837 819763 1793852 1766031 509765 503126 730958 742139 933705 903921 930991 940819 957497 964593 917497 1026124 2531817 2655739 1486145 1290895 825217 802460 972711 973401 996189 1006480 1001671 1016766 1152923 1157204 6170437 6443573 40.05 71.1 2
14:43:10 2024-01-24 862138 851616 236450 232243 405660 417149 453314 450710 257383 253470 337470 340567 388060 389297 5515084 5925532 8188131 7929108 1480995 1549339 355000 312821 347113 351920 405903 394852 381940 384293 255200 258729 866145 815094 1808489 1778167 510490 504196 735830 741085 925122 903921 934349 937416 950395 964593 919679 1020151 2526166 2639022 1493761 1279717 816427 802315 977065 971986 993367 999567 1003184 1020507 1159673 1148979 6231980 6471064 40.05 71.1 2
14:43:11 2024-01-24 858297 853048 236384 233230 408217 414700 454841 450660 256769 254782 333609 340742 387988 387443 5518077 5965744 8243032 7962716 1496695 1552641 353299 312785 348687 349765 405831 396793 381940 385411 255577 259457 865555 818008 1797451 1768815 507598 505268 733894 732467 926303 910480 927500 926184 952452 973011 918423 1009666 2526134 2656002 1483550 1262563 816427 807017 976870 966995 986969 1002469 1012643 1021272 1147771 1143634 6290034 6471710 40.05 71.1 2
14:43:12 2024-01-24 857019 855322 237413 233226 405993 413462 458225 452283 255875 254498 335496 341472 386969 391471 5552599 5964160 8305022 8018561 1521894 1557097 352275 312472 348161 350059 408849 395072 383215 385411 256301 257826 863203 825637 1783345 1762059 504544 503482 730847 733910 927653 905848 922305 926317 953568 966650 911777 1003031 2528029 2667467 1489419 1269161 818762 804742 972674 961839 983321 1001049 1006868 1014762 1137710 1138948 6291857 6471710 39.95 71.1 2
14:43:14 2024-01-24 856679 856001 236371 232739 408326 413462 456930 449725 256051 253930 333537 340707 385315 390846 5561978 5955138 8220854 8009122 1500135 1553781 351952 312785 349461 348711 405903 394475 383757 382844 255577 258658 875551 825058 1794336 1766304 507598 503126 726784 735295 927653 893064 918058 932930 952708 962896 903778 1009594 2518293 2650583 1490883 1276985 817593 800187 964137 964688 988934 1000273 996755 1005182 1137126 1139827 6272992 6499475 40.05 71.1 2
14:43:15 2024-01-24 869602 855987 234998 232903 404671 414700 455203 449798 256051 252376 333573 339860 385350 389671 5557711 5977822 8192798 7962641 1478838 1549302 350324 310855 348719 348747 403108 395669 384029 382534 255577 257069 861732 814994 1816886 1786528 506962 499619 728848 732867 921062 899966 924867 924854 944243 955579 907859 1004497 2533027 2652161 1492878 1273098 813998 802460 970292 963317 976363 991183 1000423 1010353 1138738 1133914 6288217 6499248 40.05 71.1 2
14:43:16 2024-01-24 855423 857239 235451 232249 405599 412734 454209 452283 255622 252940 333537 339346 386425 387026 5585670 6007761 8328012 8049415 1501719 1557097 351952 309949 348719 347412 405579 395375 381645 385140 255396 257539 871526 820935 1831736 1770856 503892 501632 726784 728715 921154 899873 919598 919693 941963 961094 904221 993746 2518639 2653855 1491375 1259244 810629 801323 967166 955680 976363 993989 1001137 1004501 1131196 1127410 6348225 6518603 40.05 71.1 2
14:43:17 2024-01-24 859825 859165 235690 231923 405599 413161 457253 449514 254482 253152 333501 339618 386101 390882 5608871 6020637 8334258 8085063 1528356 1558167 350427 310268 349067 346960 404402 391440 382944 383143 254495 255526 870033 823218 1806897 1761296 503720 498660 722738 728715 921808 887241 910031 922379 941926 954831 897324 996690 2509347 2637299 1512749 1271284 811784 795446 956601 953651 981961 992584 991078 994457 1127921 1130674 6329586 6527982 40.05 71.1 2
14:43:18 2024-01-24 872172 861032 234161 231563 402222 412442 454923 447477 254447 251569 333573 339109 385881 390258 5626079 6046612 8270319 8055164 1500135 1557097 349653 312975 346568 347661 402734 390850 381951 383201 254225 253891 864674 817919 1816014 1775550 501931 494244 722093 728715 910655 887999 916325 920345 930076 947078 896991 997400 2518365 2624353 1472651 1272191 806269 789836 964137 959222 972702 983481 985300 1003220 1133679 1126578 6320545 6575081 40.05 71.1 2
14:43:19 2024-01-24 860446 859778 233483 230839 404667 413026 453551 451778 254167 252828 333774 342223 385523 387531 5631579 6063975 8365401 8075172 1500966 1558250 349796 307075 347660 343502 400969 392972 378839 382696 252457 255491 864309 818592 1812182 1771331 499440 495711 721712 723080 913062 890829 914946 911828 932784 946674 892981 986769 2509347 2646519 1477682 1255664 804749 793240 956909 948618 968530 982647 988925 992301 1114461 1119937 6339019 6527018 40.05 71.1 2
14:43:20 2024-01-24 864584 864668 234577 231101 403355 411421 450764 445379 254663 252472 331305 340578 383504 386137 5650377 6029354 8286652 8066070 1506334 1558204 347692 308006 342496 344536 403053 389712 378839 378862 252707 253891 865555 825649 1795990 1768815 499795 492589 714276 723080 910655 883230 905043 913159 931678 937588 888309 993881 2508138 2618859 1538003 1279717 805898 786028 954192 954058 971284 975757 975970 991686 1130760 1125158 6347342 6574279 40.05 71.1 2
14:43:21 2024-01-24 870840 861000 233474 230087 401634 412442 453551 448649 252399 250730 331449 337578 385267 388394 5665144 6100058 8361134 8066070 1475881 1558204 348462 306825 342388 344500 400335 391476 377063 378826 252671 253077 867048 816258 1819015 1781443 498378 491856 716573 719495 905986 885023 906979 907855 925024 937588 888078 984223 2513272 2637299 1502574 1268570 801317 791860 957553 950152 964776 978521 985239 991537 1115933 1112813 6403344 6588970 40.05 71.1 2
14:43:22 2024-01-24 865886 862252 237881 229232 400701 409101 450944 447513 252434 250521 330446 338123 385003 387371 5679847 6112152 8426598 8103584 1509881 1558522 348462 306784 342460 342916 402133 389676 375932 381042 251888 253077 868541 825637 1796317 1766304 494753 491856 710445 715009 910655 885481 897634 903298 930357 937588 878573 978473 2502774 2643054 1429315 1262839 804539 789610 946354 944799 968530 973705 972020 985178 1114425 1118831 6348263 6574876 40.05 71.1 2
14:43:24 2024-01-24 873816 863475 233532 229021 401066 411567 453229 445997 252434 251409 329448 335081 384690 388781 5683901 6108414 8286652 8084827 1497992 1555991 344496 306496 342388 342436 400054 386178 377666 378790 250844 251530 868541 815578 1836945 1778079 494675 486841 714546 720964 899827 879854 904306 903866 917021 935466 885103 980723 2507289 2628079 1554966 1264271 797360 785692 950099 942788 958225 972279 978168 983029 1107979 1103363 6407942 6584254 40.05 71.1 2
14:43:25 2024-01-24 864737 862252 233527 227957 401066 405759 452264 447819 251276 251409 329145 337070 382393 386754 5693280 6128391 8411941 8131444 1501719 1557930 345569 305813 341317 340864 399422 387375 374244 378221 250786 254109 865555 822627 1789893 1767079 492996 486625 707230 712221 906291 880628 890448 897264 920997 935146 872746 970134 2490762 2637299 1454511 1258348 799951 784020 938214 938043 963442 972966 966482 973756 1106039 1109781 6386181 6603052 40.05 71.1 2
14:43:26 2024-01-24 876372 863475 232836 227607 397088 409390 450129 444739 251276 250703 331325 334004 382930 387367 5702659 6078842 8334258 8115160 1503565 1562220 345781 304595 340658 342870 396745 388675 375753 376906 249380 252680 864062 811503 1795485 1774252 493347 488290 712286 714322 892010 873779 895929 898717 911881 928871 876303 973015 2498277 2618859 1550725 1259244 793133 781799 946277 936205 950090 964548 972387 978492 1100418 1099326 6457024 6612390 40.05 71.1 2
14:43:27 2024-01-24 865241 862248 232632 227181 400500 404545 448161 447186 250474 250703 330512 335045 380949 387679 5717336 6144107 8442502 8195349 1503073 1557773 346343 304310 339772 342665 400902 387023 375122 377136 249065 252324 864062 824467 1813395 1762059 489158 485256 701225 708189 901461 875019 886392 894719 919193 928871 867120 967338 2483236 2605939 1535883 1254838 793133 776452 935691 938043 956555 966641 959581 973020 1103212 1105743 6316517 6617046 39.95 71.1 2
14:43:28 2024-01-24 873408 863475 230661 227181 399334 408196 447168 441949 251276 249121 331822 334506 382810 381522 5735695 6162838 8358966 8111432 1481270 1558204 342938 303811 338236 342557 396961 387303 373834 374230 249312 251261 867048 813933 1823886 1779735 491596 484500 706391 708189 891635 871159 890698 894830 908073 924908 871127 963663 2490762 2609639 1546485 1252593 787729 779550 940212 929933 947398 965957 963211 970213 1091287 1094283 6409895 6621694 40.05 71.1 2
14:43:29 2024-01-24 862789 864700 231556 225586 399334 407021 449977 444007 249571 249821 328892 334869 379972 385120 5754201 6173842 8482710 8159857 1501457 1558559 342397 301754 338200 340634 400336 386475 371954 375355 247704 251261 861076 823288 1776554 1760807 486245 484573 699239 704549 896747 869889 879924 888018 911844 919596 859485 960883 2476182 2600419 1535883 1253487 789417 773702 930998 932893 950090 955606 954781 967306 1102051 1098938 6349143 6650516 40.05 71.1 2
14:43:30 2024-01-24 876251 864704 229782 226374 396448 404366 441534 441877 249709 247551 328245 333001 378945 382420 5754824 6185161 8342430 8153457 1497115 1558522 340905 302039 339071 339845 396817 385021 373570 371959 247184 250343 874972 809187 1813719 1779463 488811 482035 701225 705002 887507 866426 885761 888018 901416 918469 866984 958039 2485454 2605939 1538003 1249919 783808 774800 935674 924309 943582 955678 962588 962489 1090732 1091439 6459464 6649905 39.95 71.1 2
14:43:31 2024-01-24 875056 863837 229923 225586 396521 404366 448435 440562 248947 248352 328245 332796 378945 385030 5761342 6153585 8401903 8169236 1505258 1556275 340869 301791 337562 338784 396853 383873 372516 371994 247530 249255 859583 819485 1786983 1766304 485428 479763 697223 703735 885702 859554 881249 888115 901177 910511 861996 958039 2476182 2581980 1548605 1258434 782256 769359 935654 927598 937625 951911 959840 966346 1087964 1085131 6488641 6654535 39.95 71.1 2
14:43:32 2024-01-24 867193 866541 230285 224846 395719 403287 447168 441985 248119 249279 327537 332002 377745 384721 5777689 6210168 8425100 8178614 1495853 1555991 340869 302005 339551 336711 394481 385381 369862 371959 247940 250555 855841 815094 1802816 1766304 484048 482790 697223 701055 885702 864585 877040 879182 901818 919082 857092 951652 2471391 2605964 1398790 1249471 789003 770309 924442 922342 943582 953793 946022 958007 1092871 1089783 6358221 6659284 40.05 71.1 2
14:43:33 2024-01-24 873852 863837 228114 225041 393905 403859 444304 439906 248739 246580 327233 331007 377745 378357 5777751 6216955 8370486 8168959 1500135 1555717 338851 299263 337562 337763 392056 383060 371954 373029 245215 249081 856597 809765 1798619 1777806 485083 479763 699423 703249 882610 859650 878868 882527 898729 911881 859581 950806 2472178 2598486 1500199 1244135 777802 769173 927732 918325 936839 954147 951660 953598 1079164 1084472 6461830 6650394 39.95 71.1 2
14:43:35 2024-01-24 873844 864700 228264 223658 393520 401579 445869 436353 247947 246788 327537 328993 376621 382946 5787105 6201818 8417246 8200423 1515075 1553781 336706 298809 337250 334653 394445 381869 369537 369560 246984 248761 858881 820657 1786444 1764566 484737 477050 690988 699749 880483 852933 871940 879722 897624 901497 852909 950166 2469369 2572760 1459839 1253487 774483 761214 927661 922342 929011 942992 948843 955248 1078892 1074458 6508925 6668700 40.05 71.1 2
14:43:36 2024-01-24 861326 864092 227756 222934 392181 399171 442471 439252 251607 246528 324559 329981 377715 381828 5796446 6274803 8455320 8178614 1495123 1555084 337510 299455 337379 334044 391913 382841 367426 369704 245844 248099 851153 811503 1824059 1761296 480882 476232 690045 693802 880501 858309 866994 871177 893648 908096 844930 938106 2457363 2578319 1395520 1243248 778386 762871 916504 917021 935000 942955 936527 953361 1086841 1077574 6431095 6689259 40.05 71.1 2
14:43:37 2024-01-24 870655 862248 227747 223803 390656 401579 440292 438335 247237 246408 323502 330232 377981 378321 5797271 6222251 8423637 8168606 1474998 1553344 334719 297418 333176 334150 390886 380967 367055 369256 246112 245575 858090 811316 1799625 1770331 478542 473687 691024 691835 871333 855391 869391 868908 884532 901641 852303 935645 2455340 2587526 1544364 1227767 773380 758363 917155 910499 931650 943028 939544 944558 1072155 1077454 6395897 6673279 40.05 71.1 2
14:43:38 2024-01-24 877071 862622 226313 223965 391745 401579 444757 436834 251536 244859 323502 329271 377715 378393 5826320 6211144 8412970 8206298 1500966 1552678 333678 297518 332293 332611 392056 378398 366502 367628 245591 245918 855104 818008 1804254 1759556 478166 472611 684098 693802 873261 847398 867123 873104 885430 892628 846165 940854 2457637 2565471 1546485 1245479 769014 756361 921039 913122 922430 937965 942335 947359 1065094 1066935 6461830 6678042 40.05 71.1 2
14:43:39 2024-01-24 863375 864704 226313 223023 389808 399763 441895 437542 247026 246215 322414 330161 376775 381157 5829661 6260133 8505195 8216129 1491587 1552678 334719 297883 332869 333423 391470 378470 364271 368700 243693 245575 861912 816258 1794872 1761296 477462 474357 684098 687812 875120 850412 860679 865830 889071 902199 839423 931542 2448091 2570935 1415080 1238828 774483 756361 910632 910499 929075 936641 932308 944964 1079164 1069958 6452411 6716782 39.95 71.1 2
14:43:40 2024-01-24 871473 864704 226876 223296 390712 398990 440907 438617 246476 244859 323011 328242 376918 378201 5833961 6258963 8401903 8200537 1475987 1549104 332642 297771 331126 331648 391246 378470 363144 366746 243693 244408 853611 810344 1788016 1766031 474749 468814 686110 685721 864686 848601 865237 860753 880033 900289 843697 926072 2448365 2587526 1500199 1227767 768984 755529 908541 903902 926344 937965 931586 940855 1069807 1072788 6385014 6698092 40.05 71.1 2
14:43:41 2024-01-24 874030 864700 224685 222706 391370 398630 438983 433079 247237 243286 323135 328632 374698 376172 5824620 6279046 8400975 8197372 1500135 1549339 332642 295424 330858 332112 387912 376094 365331 366453 242972 243691 860397 807552 1788267 1770516 475692 470543 686110 689567 863461 842462 862017 865830 875690 891199 839460 930879 2448365 2574628 1395765 1235974 767913 758851 914136 899484 918413 936532 932860 936835 1060378 1062990 6488854 6696340 39.95 71.1 2
14:43:42 2024-01-24 869424 866541 224625 222706 388038 394929 439162 433043 246511 243549 321544 328278 373470 376884 5835009 6269660 8437141 8252540 1522981 1553781 333924 294431 331359 331910 390694 378353 365039 366124 241823 243657 863653 814994 1775017 1759556 475764 468010 678888 687739 867143 838786 855901 867060 879214 887002 836010 934186 2450665 2550329 1557086 1241851 763418 751398 911777 904235 913210 928862 932055 938285 1051504 1057783 6480506 6688462 39.95 71.1 2
14:43:43 2024-01-24 865865 865932 228596 221825 390306 394338 439293 432732 246856 242878 319979 329235 372353 377886 5855866 6271693 8538822 8237258 1496690 1553744 332607 294118 329359 331874 391246 377817 364198 365317 241939 243247 868925 817424 1784173 1755811 472057 467315 678331 684017 870251 844164 852692 857729 880313 891017 830225 924829 2436742 2563540 1415070 1245128 768436 747141 903999 904917 918249 919587 923684 938036 1059915 1051641 6513860 6715556 39.95 71.1 2
14:43:45 2024-01-24 862895 864700 223490 220630 390857 395207 437397 433012 245683 242878 319530 329698 372353 374999 5843340 6287158 8520118 8242470 1473780 1548931 333107 294046 330383 332413 387222 377817 363952 368642 241858 243666 861076 807552 1797438 1764566 469867 469233 682749 682159 862848 841768 854609 856016 874895 895457 833192 918154 2438909 2581980 1408965 1231268 767341 752010 899275 897971 920469 927551 916914 931510 1066876 1057783 6475875 6715556 40.05 71.1 2
14:43:46 2024-01-24 876340 864704 225109 221319 386459 394338 437397 433007 245476 241761 320535 325968 372388 376209 5862097 6304584 8412975 8218066 1495233 1555084 331386 293690 330040 330264 387659 379159 363366 364969 241215 243666 870464 805729 1805792 1771331 472057 467611 677890 680571 857314 839381 854498 855065 868828 884423 832601 917944 2436742 2569112 1455769 1220204 761240 749339 901438 896701 913210 927551 919363 928244 1061034 1057783 6403229 6715556 40.05 71.1 2
14:43:47 2024-01-24 872507 865313 224258 220251 386731 394266 435439 432234 245305 241761 321344 326232 372057 372702 5871476 6274450 8461140 8244344 1499261 1552314 331726 292046 330150 330942 385447 375608 363807 364969 240610 241351 867387 806676 1805781 1772874 472057 466229 678888 682615 854280 833558 852109 856587 866300 882108 828989 919878 2439092 2563540 1401116 1224789 755832 748713 901438 892111 909941 928862 919600 925562 1051504 1054688 6480506 6715556 39.95 71.1 2
14:43:48 2024-01-24 876372 864835 224289 219908 383263 395701 438672 430289 244210 241761 321344 323714 372911 377313 5891591 6293561 8474838 8263023 1515250 1552239 329867 292259 330150 328361 387659 375608 360848 362912 239864 240646 860528 815578 1791477 1757058 469311 463200 672611 678608 855492 830162 849090 854730 865615 881594 826532 920562 2435009 2562969 1421175 1234783 757449 747141 901911 890397 905621 919515 919588 922854 1043931 1048398 6494463 6715556 40.05 71.1 2
14:43:49 2024-01-24 867189 863878 223046 220088 385608 392463 436107 433228 244648 242266 320143 326126 369990 375420 5876823 6339533 8569739 8253658 1498929 1549302 331977 290520 328154 327883 385447 373306 360268 364490 239121 242298 863653 816162 1842927 1747812 466513 465899 672816 678608 857923 828985 841616 852842 868828 875571 820364 917982 2435009 2542725 1385157 1237066 755944 737059 899804 894351 902432 910610 919600 929440 1043876 1042576 6507500 6735895 40.05 71.1 2
14:43:50 2024-01-24 865799 867671 224146 218402 385122 394411 437970 431390 243252 243815 319421 325215 370061 373903 5891329 6337505 8514259 8265434 1491587 1549265 330353 290555 328445 325875 386061 375040 359725 362912 238918 242639 863653 811503 1772798 1752076 465877 463855 668772 673395 856706 832091 841286 846179 867563 879548 816157 907364 2420547 2542539 1411000 1234783 757564 737921 892245 894683 906598 911944 910314 926222 1046327 1042215 6489943 6746403 39.95 71.1 2
14:43:51 2024-01-24 862551 864083 223274 218503 385265 391282 434910 432921 242982 242446 319158 325215 369925 372030 5890233 6356818 8514259 8234887 1468634 1547831 328871 290555 324541 327389 383179 373579 357528 360871 239086 241412 866458 802071 1783614 1759556 464128 462510 672611 672918 849086 830162 842886 843077 862234 874564 820748 904968 2425717 2563540 1412906 1225431 757989 743404 893143 890360 907850 917122 910210 922119 1051357 1041994 6490226 6753326 40.05 71.1 2
14:43:52 2024-01-24 873816 862778 222890 218402 381471 392463 432917 431573 241865 242105 319457 322222 369543 372402 5899612 6337754 8464006 8239370 1490702 1548931 327879 289973 326413 325875 383003 372743 360304 360799 237609 240904 863653 801219 1800324 1768815 466513 459906 669720 673123 847500 825430 841018 844907 857184 873018 820464 909862 2437567 2550329 1413085 1213635 752923 741598 889972 885426 903349 910574 906324 915326 1044790 1042178 6440106 6743693 40.05 71.1 2
14:43:53 2024-01-24 872167 863841 221488 217833 381783 392149 431483 428954 243052 241086 318185 322257 367564 369308 5891362 6287158 8510766 8265434 1495853 1547831 325941 292000 323904 326608 383143 369456 358031 359748 237679 240193 862771 810344 1770926 1755811 464128 459139 667826 673137 844229 820757 843214 846961 854129 866373 819918 904483 2424587 2548890 1411000 1220596 749390 741949 888021 879108 893170 915824 908049 908551 1033276 1039551 6537101 6734314 39.95 71.1 2
14:43:54 2024-01-24 872784 864700 221656 217455 382319 387804 432845 428735 241900 241086 318185 321031 366795 373265 5918369 6369542 8613088 8281780 1495975 1548931 328374 288757 324469 323917 381962 369384 359412 360871 236839 239944 857403 813650 1826769 1748481 464695 459584 664309 673248 848666 820868 832333 844944 858434 865149 809243 904595 2420547 2518261 1406930 1231268 746506 732723 888057 885559 889307 901560 907355 915251 1030868 1033391 6537101 6743693 39.95 71.1 2
14:43:56 2024-01-24 864009 863869 221843 216448 380946 391014 432917 428954 240755 241765 315582 322032 369296 373830 5918369 6415019 8545337 8253644 1484326 1547271 328600 288577 326160 324807 382968 371474 356311 359026 237344 240761 855841 806676 1799991 1755811 462482 459368 667145 669440 846262 822986 829973 837289 857918 865550 807026 897559 2410885 2532285 1404895 1221943 749705 731563 881370 885467 898804 901488 899546 915444 1042284 1033391 6471308 6753311 39.95 71.1 2
14:43:57 2024-01-24 870928 864704 220833 215104 382860 391282 430199 428651 240755 242105 315545 320291 367343 369308 5912580 6342793 8455094 8253506 1468696 1546245 325730 288802 322253 323882 382156 369420 353998 358629 238692 237723 860397 802071 1802101 1757058 460068 457234 664346 664175 839483 822986 836112 834272 848105 865550 813531 892984 2410773 2557298 1421283 1217222 749785 736608 878868 878734 898627 901596 895708 906195 1035987 1034964 6508925 6762755 39.95 71.1 2
14:43:58 2024-01-24 874503 862248 219745 216444 381241 387840 430151 428954 240922 239189 315582 320999 368473 369380 5895424 6371237 8496375 8250980 1490702 1544049 324592 288761 322432 324170 378934 372294 355740 356440 237009 238005 858966 798640 1838599 1762792 462811 456125 664346 667011 838293 817999 831779 836355 848105 863318 809390 899242 2405421 2534081 1397126 1205951 743325 731563 880118 875621 892235 901632 895992 904898 1030138 1033391 6447598 6753175 39.95 71.1 2
14:43:59 2024-01-24 876875 863869 219701 215104 381241 387876 430199 423993 240883 239647 315221 321854 368812 370815 5942412 6323362 8503853 8291507 1504433 1543439 324911 288757 322169 323019 381937 367131 353998 354304 236674 238005 849591 810344 1766624 1751541 460181 453482 658684 666064 837105 814030 830440 836985 845565 856501 806989 898236 2411275 2536912 1398790 1220204 742987 731526 883083 873751 885550 901488 901930 899539 1023844 1026423 6536610 6754869 39.95 71.1 2
14:44:00 2024-01-24 869053 866431 218790 218077 378916 386117 431371 426283 240986 237869 314406 322641 366264 369344 5929461 6385052 8607501 8281780 1490524 1543439 324401 287028 323688 323474 381616 368087 353861 356440 236007 237235 842769 811503 1773430 1738566 457564 456125 658684 664175 838887 811722 824368 833289 848105 855187 800196 894294 2404824 2517440 1402592 1231268 741397 726636 881370 878111 884295 892582 898293 906876 1023844 1023775 6602682 6763471 40.05 71.1 2
14:44:01 2024-01-24 867203 867156 219521 214702 379024 384221 429594 427453 240850 239489 313594 321094 366886 369416 5929537 6452637 8542221 8253644 1476933 1540119 324890 286079 320185 323965 378257 367166 354862 357251 234679 237200 847385 798640 1770340 1752076 456801 455326 660552 662257 834662 813232 826827 829591 845095 856501 802543 887999 2402002 2534081 1392685 1212617 742987 727668 875790 875693 890837 898498 891452 902781 1029678 1025590 6527444 6765103 39.95 71.1 2
14:44:02 2024-01-24 872172 864695 219368 218138 378361 387042 429543 423993 238849 239931 312606 318578 367696 368746 5929537 6374923 8452019 8274939 1476068 1540082 322979 286992 319477 322493 378826 368822 354611 353171 234679 236267 842769 797501 1801336 1761296 458870 450751 656250 659805 832661 811722 826827 827791 838989 855187 804291 886317 2401394 2531784 1383163 1203292 740340 728664 873339 869414 889359 899608 888279 898204 1026608 1025958 6452604 6762450 39.95 71.1 2
14:44:03 2024-01-24 872162 863480 217632 213710 378383 385411 427387 421361 239250 237642 312606 320156 365785 367004 5946506 6323667 8495869 8309916 1509567 1540082 322979 285205 322585 320544 378862 368087 354361 354634 234679 236798 840216 808032 1781555 1747812 456725 449375 654661 659805 834957 810526 823308 830106 841293 852245 798879 890041 2402192 2506348 1388615 1216079 736132 725460 876104 869488 880109 892474 894001 896386 1014275 1017607 6536278 6742849 39.95 71.1 2
14:44:04 2024-01-24 864659 865278 216926 213375 378383 384978 428633 421361 239250 237274 311658 320869 363561 369239 5946506 6393097 8556960 8281780 1482209 1539659 323182 284769 320051 320059 378898 367045 351303 352183 234349 234941 859798 810153 1757985 1742250 454582 451992 650850 656781 834400 809312 820106 822968 843264 852426 795357 883537 2396135 2513871 1423508 1227179 739285 720307 872097 868604 880109 888676 885283 896949 1016467 1012239 6588984 6762450 39.95 71.1 2
14:44:06 2024-01-24 861674 862248 217294 217725 377211 383347 423651 423253 237954 237274 311622 320383 363490 366485 5947393 6379676 8538935 8239184 1462405 1537472 321750 285022 319074 320745 376268 366050 349536 354848 234571 234440 847385 798904 1787516 1750297 452278 449546 654197 654697 825843 811146 822871 819796 834989 854837 796422 876992 2386849 2528040 1405966 1206839 737181 724580 864663 863880 884650 891189 878591 892952 1022393 1014519 6532513 6757440 40.05 71.1 2
14:44:07 2024-01-24 873408 861991 216922 217760 377208 384978 423867 423253 238119 236177 311658 316950 364071 367078 5951637 6352065 8522813 8291670 1489774 1539622 321857 284192 319220 319596 373670 365934 351835 351857 233654 234732 849591 797189 1766253 1757058 454855 449546 654197 656818 825531 802356 820530 823295 834952 846222 795616 879532 2386849 2509941 1400825 1199017 734112 721874 864663 859462 880469 892143 878591 887740 1018018 1015107 6471249 6781208 40.05 71.1 2
14:44:08 2024-01-24 871547 864695 216249 214264 375212 383072 423867 418857 237755 236177 310678 317232 363525 364235 5970381 6368296 8531272 8328674 1509567 1537860 319087 284050 319329 319453 376555 364533 350346 351821 233290 234054 843341 806676 1756589 1742856 453353 448005 647671 654955 823087 801364 818160 822080 833513 843362 793360 881101 2388325 2517551 1408822 1209169 729933 722151 869622 857803 871338 889582 886383 886285 1005851 1012202 6565439 6766999 39.95 71.1 2
14:44:09 2024-01-24 866474 864092 214949 214118 375216 381652 423939 421478 237920 235532 312472 318167 362155 367748 5963647 6411548 8602854 8304546 1489423 1539085 321738 281707 319140 317132 374266 362590 350526 351857 231839 233496 830460 802071 1788766 1739768 452135 449656 646683 654955 827324 797691 811789 823295 834731 838473 786423 877866 2383457 2495457 1408822 1209169 727856 717443 865890 860242 871338 883605 881240 888852 1003009 1006353 6537182 6742886 39.95 71.1 2
14:44:10 2024-01-24 862788 864544 216828 212967 375373 380933 423759 419838 239428 236001 311625 317313 361177 365893 5956758 6407357 8550821 8291159 1482209 1537472 320054 281707 317421 316140 375426 364533 347577 351821 231839 232743 833537 804581 1756409 1738566 449647 446401 644990 649227 823123 801933 811789 816244 832334 845747 785238 876368 2388659 2493835 1408666 1220204 729933 714363 865890 861280 869613 882208 880540 887740 1005139 1004984 6621703 6782066 40.05 71.1 2
14:44:11 2024-01-24 862857 864668 215474 212578 372902 378862 423867 420107 237477 235637 311257 315508 360778 367041 5965263 6430945 8570472 8272401 1458231 1535289 319087 281707 315298 317097 371994 363139 346288 351326 231804 233956 844308 796048 1772452 1742856 446999 447009 649083 648731 818717 801364 811789 811519 827457 844553 786387 869280 2373258 2495457 1402592 1203292 727856 713279 857937 861317 875781 881699 874565 890718 1008703 1005855 6499182 6783329 39.95 71.0 2
14:44:12 2024-01-24 869677 864083 216214 212583 371001 382805 423687 418857 237182 235812 311293 313646 361389 364235 5974642 6407533 8501414 8262835 1484288 1537472 318088 281242 315564 316140 373102 360551 349152 350212 230885 232062 831999 792638 1774449 1755811 451317 441593 646646 649190 818137 797927 811789 813214 827906 838509 786943 870722 2380937 2514677 1396755 1199083 727856 717332 857814 854633 874573 884092 869345 879780 1008813 1008194 6471719 6773842 39.95 71.0 2
14:44:13 2024-01-24 870918 862257 218965 212587 371526 381078 421043 418653 238257 234653 311000 315067 360525 363878 5974642 6352065 8508529 8319295 1502654 1537472 316101 281439 315419 314932 373074 362287 346982 347563 231372 233335 827383 804369 1755908 1741037 446562 441773 644076 650147 813984 794161 813301 818654 825130 836511 789457 872591 2383502 2503967 1408822 1193967 722640 713243 862104 855241 869576 881476 874415 881825 1003979 1007390 6489948 6762150 40.05 71.0 2
14:44:14 2024-01-24 874656 862252 219242 211847 372974 381886 423759 419245 238091 234782 310341 313069 360995 364750 5978051 6424648 8538523 8305967 1504969 1534162 318017 280122 315491 315757 373629 360407 347541 348296 229578 231993 835529 802071 1758136 1744141 450689 441665 640254 649415 815869 793171 811640 816365 822500 834261 788048 870516 2376323 2499000 1400515 1194083 722640 714832 857937 850996 866495 882099 873793 878836 1000253 1005253 6550677 6781925 40.05 71.1 2
14:44:15 2024-01-24 873139 863475 215761 211852 370047 378754 422567 418653 237355 234256 310341 312598 360238 365893 5974642 6443236 8622990 8310485 1483068 1537472 318534 281582 315167 315793 373748 361964 348226 349523 229437 233299 838653 801775 1768032 1742900 449406 441255 640400 648953 813945 793031 809406 814354 820720 829460 783993 869243 2380949 2499000 1370300 1199083 721095 715375 859765 848583 860840 879575 873209 875637 996185 1000146 6574831 6771829 39.95 71.1 2
14:44:17 2024-01-24 865881 863475 215307 211926 372176 376483 420940 417074 236989 232169 309283 313611 358020 364198 5974642 6422295 8622990 8320138 1481270 1538027 316987 279743 314280 315829 373556 361450 346115 348541 228866 232516 838653 805238 1844431 1735359 446852 444381 639911 649415 815135 791035 802313 811740 822537 829460 779522 870684 2374278 2499000 1394285 1202435 721609 711155 857900 847944 860367 875298 871931 875637 994772 996823 6579558 6773847 39.95 71.0 2
14:44:18 2024-01-24 864123 863641 214401 211150 373224 376412 421007 414944 237723 233500 306640 314522 361200 364137 5974642 6432095 8612286 8324964 1482209 1534162 317057 284129 314208 315205 373065 360863 345528 348577 228831 232644 838653 803793 1821837 1731778 446852 444598 638518 647572 814169 788722 804180 811740 818331 829388 784103 867667 2374185 2497228 1394285 1197403 718530 710114 856683 846142 860215 874483 870618 871796 992622 998942 6584263 6771829 40.05 71.0 2
14:44:19 2024-01-24 865353 862257 214393 211668 369609 376147 419982 417364 236989 232100 306568 313576 360367 363393 5999445 6433381 8607501 8315481 1476896 1536353 315995 283971 312992 314689 373629 359791 345284 347563 228475 231991 827383 804369 1771680 1724416 444077 441701 638482 645735 813945 784124 801321 807076 820104 828768 774940 865125 2370905 2499000 1390131 1201580 720068 710261 854863 846142 857890 875562 869345 871796 991772 993970 6574831 6781208 40.05 71.0 2
14:44:20 2024-01-24 860446 863470 213729 210245 371918 378496 422093 414108 236648 233431 306460 313471 359932 360294 5984021 6425441 8584841 8303003 1477042 1531352 314893 279491 311604 311832 372013 358960 344796 346447 228121 231340 838653 802071 1769030 1729319 443058 441124 634882 641974 811860 786291 797193 811164 819524 825233 774297 861869 2368278 2471340 1385157 1199871 716487 707044 852340 846142 857282 865578 867732 872763 986869 989657 6555438 6782335 40.05 71.0 2
14:44:21 2024-01-24 860298 863789 214214 209667 369830 377959 420639 412363 235529 233141 306028 312598 359824 360258 5984021 6434953 8560774 8299534 1477042 1529685 314164 279349 312262 311832 369920 359249 344796 345405 227414 231016 825844 802071 1752136 1730416 442744 438424 634432 638167 810672 786291 794820 807003 819524 820518 770355 863733 2362351 2462121 1392685 1198980 714513 701543 851130 846105 855460 865469 866985 873730 987522 989744 6536458 6762263 40.05 71.0 2
14:44:22 2024-01-24 860446 862257 214056 209416 369975 374159 421125 413306 235330 234801 307123 311694 358992 359787 5984021 6471603 8560774 8262798 1471837 1530386 313945 278920 312517 312117 368700 360863 342821 344403 227379 231016 837091 797501 1771449 1734241 442430 437737 633049 638325 808377 786291 793130 805254 819874 820482 771484 862519 2364912 2462121 1390131 1203369 715301 702425 853553 847756 853909 868204 866890 874467 983251 986983 6550504 6781208 40.05 71.1 2
14:44:23 2024-01-24 858495 862175 213725 208531 369938 374195 421010 412398 235131 233175 305562 311659 358992 360330 5984021 6499669 8566878 8290508 1475987 1530386 315452 278065 312517 311430 367628 358167 342821 343405 227185 231340 828057 797224 1781921 1733636 442430 439133 633049 638053 807195 785733 793093 804802 818712 824285 770063 861982 2364811 2464606 1388054 1199871 713261 701041 852738 847343 852331 865140 866460 869886 985207 984891 6555451 6781208 39.95 71.0 2
14:44:24 2024-01-24 858458 862252 214025 208500 368826 374159 421010 413306 234046 232135 305562 310723 358488 360402 5993399 6509356 8563067 8272401 1458242 1530386 314199 277211 310553 313579 367040 358893 342821 345550 226709 231016 838080 794909 1776704 1733636 441458 439375 633741 636257 809476 785733 795364 804802 816212 823119 768886 860028 2360671 2458630 1399736 1196096 712752 701041 848717 843674 850480 861410 862658 872784 980578 982038 6602835 6790586 39.95 71.0 2
14:44:25 2024-01-24 860945 861647 213385 208166 368530 374123 419820 413960 233326 232100 305096 312407 358236 360474 5993399 6507886 8585582 8272401 1463412 1528077 315897 276134 309683 312117 365389 358385 342821 345405 228228 230338 828405 797189 1762770 1735871 440397 437820 631939 635429 806603 783506 792573 801382 814013 820793 767393 858075 2355640 2458593 1381824 1196425 710953 698560 847476 842407 848069 856528 862008 870148 975624 979159 6612560 6773842 40.05 71.0 2
14:44:26 2024-01-24 863405 861037 213055 207816 366578 374231 419255 414288 233292 236865 304131 311531 356873 363065 5993399 6486540 8589172 8272401 1451828 1528077 315200 277316 310836 312010 366052 357461 341124 346247 226942 229016 833966 790376 1771203 1733636 439161 438987 633983 634639 805956 784062 789684 797820 811604 820793 765700 854535 2353052 2458630 1371440 1197374 709205 697040 846275 841178 849053 856456 857623 867634 975624 973579 6621953 6790586 40.05 71.0 2
14:44:28 2024-01-24 861674 860418 211728 207483 367727 373138 417345 413633 232643 233154 305598 311277 355765 359787 5998497 6449476 8583989 8272588 1451934 1529797 314829 276114 310286 311577 364805 357371 340752 345758 225666 229121 826154 791228 1758090 1736709 438877 437893 631259 632572 804234 782950 790283 794943 809240 819634 764541 852035 2349707 2460374 1356903 1199083 709205 696017 843680 839091 846266 855178 858406 866362 978210 978539 6621953 6790586 39.95 71.0 2
14:44:29 2024-01-24 856444 859814 211724 207488 365478 372013 414890 412398 232609 232827 303668 311059 354663 358163 6006657 6495604 8597110 8281780 1451828 1524699 314051 276042 309338 309945 367078 356793 339724 344819 225666 228446 830841 789811 1754054 1733636 437902 438553 631259 632321 802640 781841 786213 794943 809519 819634 763421 848339 2353966 2462121 1387463 1200725 709205 696753 843081 839363 846266 856642 858406 865434 975588 977847 6631475 6799965 39.95 71.0 2
14:44:30 2024-01-24 857056 861037 211649 206554 365478 372013 414854 412398 233050 232975 304380 311246 355481 361006 5999445 6462047 8594934 8291507 1452972 1526988 312148 276328 309301 310228 365097 355748 338699 342843 225666 227738 829279 788122 1762662 1734816 436466 436661 631259 632806 802603 781287 783836 793300 808945 818476 761223 851803 2346368 2452901 1412827 1197374 708930 692996 843081 838768 843798 856037 857795 863788 976359 975775 6626687 6784905 40.05 71.0 2
14:44:31 2024-01-24 863231 862825 211473 207065 365335 372430 417558 411604 232437 232755 303312 310410 355730 361408 6008878 6491191 8589664 8272401 1447600 1521642 312184 274639 308357 310193 363167 356271 338664 342843 225666 227385 845880 788122 1765219 1734241 437553 436004 628477 629051 802459 777277 785618 793300 808372 811396 760073 851476 2346368 2443681 1379747 1192384 704888 690930 841884 835726 841690 854828 855854 860002 970730 972911 6555749 6772903 39.95 71.0 2
14:44:32 2024-01-24 858952 861463 211325 206277 364382 372049 414926 410432 232471 232827 302249 310117 354698 359472 6002778 6489936 8563330 8282191 1468597 1524960 310913 272964 310286 310117 362079 355424 338699 341531 225666 227033 829279 796087 1760748 1724416 436310 432728 623881 628782 797426 774292 783813 794991 806656 809042 759710 845249 2342086 2449423 1367204 1188842 703882 692433 837082 833266 844234 856582 853328 857511 974437 974906 6555413 6773842 39.95 71.0 2
14:44:33 2024-01-24 857963 861647 210332 205847 364347 369560 414673 409274 232217 231812 301578 310587 353635 358708 5990421 6462929 8538640 8300538 1467636 1521679 311166 274093 309265 306458 364805 355173 337643 341254 225666 226330 825844 799781 1761947 1718852 435072 434896 625689 632806 798028 769260 783813 791921 798984 809078 762880 846527 2347002 2473905 1373517 1185418 703882 695870 838579 827953 839414 859677 850853 853614 969356 975775 6564861 6781901 40.05 71.0 2
14:44:34 2024-01-24 865083 862257 209999 206520 364139 369776 414198 410722 232079 230732 302781 308676 353599 358962 6002778 6443743 8598173 8310485 1471779 1526043 310913 272964 308357 307387 364258 351465 336627 342577 225031 226295 835992 792638 1804026 1724416 437553 432723 623439 631874 793420 771552 790550 793049 798934 811568 761761 844493 2341111 2466877 1383901 1171974 703882 691944 832638 830314 843761 856037 847561 853288 974137 977847 6485301 6781208 39.95 71.0 2
14:44:35 2024-01-24 873139 861028 209680 205804 362676 373702 414198 409274 231860 231127 302249 308209 355480 357873 5985878 6443433 8535554 8309640 1492356 1527940 308971 272928 309775 306458 363167 353526 338735 338650 225666 226138 830841 796800 1741493 1734816 436310 431211 626540 632667 789905 773984 787733 786310 799081 818476 761187 838458 2340421 2480560 1404164 1182955 708196 695269 830277 828966 843834 853354 844150 853288 978462 972948 6536610 6799965 39.95 71.0 2
14:44:36 2024-01-24 870933 857307 209645 205873 363882 369560 411729 409298 231148 230374 302533 307243 352610 356788 5994730 6407700 8560774 8300538 1476764 1523805 309285 272928 304291 308068 364677 351177 340274 339424 225276 225806 826154 786575 1749960 1743514 437242 431211 625689 627296 788860 774380 783589 785752 800150 811432 753693 837228 2332794 2451161 1365210 1184641 705179 687909 827888 832504 843798 846934 842152 857698 974975 969398 6518106 6771885 39.95 71.0 2
14:44:37 2024-01-24 860908 857307 209061 203961 362676 369884 409855 409563 231114 231289 302977 308416 352575 354630 6002778 6444552 8477218 8291678 1473948 1527620 307958 272823 306334 306782 364490 354453 337465 337997 225348 224673 835529 788122 1743630 1734241 432609 428799 625541 627296 792606 772206 776930 784080 797803 808437 754301 842124 2337095 2449423 1374741 1194083 701877 687909 833822 830143 835887 847533 847873 855148 968253 966659 6612498 6790310 40.05 71.0 2
14:44:39 2024-01-24 853437 857280 209572 204889 363112 367485 409855 410722 230919 230732 301896 307743 351204 356247 5994730 6435517 8581974 8282074 1447676 1521642 308349 272633 304613 306423 363316 351285 334569 339710 222677 224898 821466 787138 1766369 1729319 433838 430248 623918 625038 793420 770423 779252 786167 797821 802455 751634 844078 2337095 2434461 1365210 1187176 698883 687468 833822 828966 832233 845738 847836 850793 961575 963857 6555413 6790586 39.95 71.0 2
14:44:40 2024-01-24 856716 859814 209056 208632 363882 368628 412380 406002 230405 231092 306422 307278 352012 356247 6033890 6546886 8566878 8291507 1462405 1523725 307848 272025 306406 304542 360907 351429 334569 338140 223697 224516 824591 794909 1739404 1716165 431997 429991 618246 625038 791136 765079 774653 785961 796930 802491 754264 839690 2333775 2460374 1363133 1182955 700602 690840 830277 820923 833449 847514 844150 847738 963011 966659 6579558 6762263 39.95 71.0 2
14:44:41 2024-01-24 858006 859814 207686 204536 363882 367226 412706 405642 231619 230252 300824 308068 351309 355561 6018310 6462490 8561147 8310485 1467588 1521679 308063 271266 304827 309366 361032 352691 335732 338140 222962 224204 821466 792638 1825565 1722246 433838 427596 618462 627296 788301 765079 781315 785752 790501 802455 756481 834813 2327823 2451161 1371440 1168608 697889 687909 826715 822673 835887 846213 839756 847775 965781 969398 6494727 6787952 40.05 71.0 2
14:44:42 2024-01-24 871539 861606 208200 206085 360884 369402 413036 405750 230588 229126 300933 304895 355144 355707 6004086 6471286 8566878 8310485 1489461 1526043 307813 270369 306226 304118 360907 350297 336591 335565 223468 223546 821466 796800 1738136 1724416 432609 426963 618499 623308 783052 765079 778071 778984 789907 809408 755270 830365 2327823 2469588 1329601 1174479 701877 689372 821057 820923 838855 844356 834841 847135 972142 971358 6550965 6801200 39.95 71.0 2
14:44:43 2024-01-24 867816 857280 207647 208707 360453 367520 410485 408985 230336 228521 302690 304965 350923 354198 6003384 6389155 8551429 8309916 1472830 1521679 306918 271196 304603 304577 360907 348224 336681 336106 222962 223477 823029 787137 1752203 1737331 432609 427264 622117 621801 781942 767592 776967 778433 795803 807103 747261 830365 2318550 2434461 1361057 1179593 699879 682601 821119 825564 838533 840798 835180 850725 968179 961543 6499182 6762263 40.05 71.0 2
14:44:44 2024-01-24 862590 856033 207681 204361 360889 368369 409545 406002 229664 230471 300338 304683 350923 351460 5994768 6444676 8467893 8281780 1467636 1521114 305494 270782 302727 305773 360907 350368 336444 334521 223397 222754 827716 786575 1751741 1724416 428089 426360 619967 620008 784200 765351 771699 774990 791096 802419 749385 829936 2332413 2441918 1376861 1184567 695992 684270 829267 824428 828943 838392 840953 848379 957945 959503 6617261 6762225 39.95 71.0 2
14:44:45 2024-01-24 854414 856670 207651 204926 359910 364151 410704 405678 229312 228911 300836 304930 349072 355168 5990421 6458742 8538935 8250942 1443540 1518953 305494 270369 303199 305773 359784 348152 333361 336342 221573 222754 823029 783206 1754140 1728092 428731 428171 618499 619023 786000 767163 773124 780385 795635 797930 744923 837709 2322460 2422891 1370300 1177880 692525 680841 825698 820923 830231 840652 838561 846308 956587 957543 6546601 6773842 39.95 71.0 2
14:44:46 2024-01-24 855193 857317 207328 204356 360417 365282 410704 403152 233370 229106 297374 306496 349351 353000 5994730 6499484 8551826 8284218 1465471 1520033 305459 274528 304542 304592 359712 349467 333807 334556 221502 222719 819904 792638 1737207 1719837 429476 426106 612865 620714 786045 760172 771739 781473 792254 797966 750799 834556 2331786 2450630 1358980 1175041 694504 685854 825735 815169 826790 844544 838523 839620 955873 961616 6565120 6772110 39.95 71.0 2
14:44:47 2024-01-24 861674 857271 206296 204930 359838 366149 410124 404360 229664 227425 300090 304861 348272 351496 6011353 6472024 8576230 8286940 1463451 1521114 305459 270730 302692 304556 360618 350049 333591 337657 221169 224846 828057 792234 1755536 1720584 430702 427192 614713 623638 781942 760014 774226 778911 784256 801427 747067 830024 2318550 2443658 1375594 1169318 695496 683807 816377 813826 832197 838537 830430 839620 963011 961346 6475875 6781208 40.05 71.0 2
14:44:48 2024-01-24 864638 857280 206322 205031 358719 365282 405912 402195 228926 227460 300520 303942 348272 349974 5994655 6397652 8510766 8322569 1492013 1523085 305446 272261 304220 303097 360654 349626 333735 336229 221466 223741 819709 785450 1744588 1734241 428694 423746 617721 620714 778805 763453 774487 772665 788892 801994 741727 820679 2312564 2432734 1381102 1175316 695496 678187 817587 820923 832629 834288 829211 843979 961268 953310 6518236 6781208 40.05 71.0 2
14:44:49 2024-01-24 857895 855992 206283 203184 359829 365282 405984 403435 233427 228972 297266 303942 348272 350292 6003285 6444552 8497880 8286885 1460179 1521114 305124 274564 300820 303879 358486 348081 332796 336229 221742 223114 818151 783947 1745506 1724416 426431 423746 616495 618076 781388 761256 766799 772665 788892 793405 740677 830365 2323502 2416021 1329601 1178670 690062 678470 821057 817944 823382 836648 834804 842092 950085 946538 6555966 6771829 39.95 71.0 2
14:44:51 2024-01-24 856464 856633 206326 203148 357640 365631 409545 406183 229611 227813 297266 303027 350522 354021 6024403 6526334 8566878 8253434 1462332 1521114 306451 270096 302549 302531 356476 349700 332796 333830 220123 223427 829644 792638 1744718 1711712 426431 423411 609372 618076 781388 754259 766253 774860 784256 792216 746694 827930 2318550 2443681 1381102 1169318 689297 682601 821057 811128 822798 838392 832397 834706 950290 957506 6574831 6774260 39.95 71.0 2
14:44:52 2024-01-24 860173 857275 209789 204356 358179 364602 408949 405033 230830 226793 297266 303838 349886 354158 6008878 6457544 8608583 8286464 1464380 1521114 304573 269968 302733 302991 357550 347322 333807 335718 219745 223899 818534 792638 1742697 1722519 427375 420819 610702 618076 774943 755330 771661 772665 781970 800296 747261 821040 2315856 2452901 1368380 1168485 694504 682117 811837 811703 829642 838423 825568 837159 960178 956830 6536838 6792815 40.05 71.0 2
14:44:53 2024-01-24 868315 857937 207230 204250 356458 366668 405660 403896 230254 226230 299346 302115 350535 350822 6011857 6406977 8514184 8303003 1469735 1520033 306020 270730 299920 303240 358089 346632 333807 333830 220123 223114 816779 781570 1743020 1733636 428255 420855 612975 613958 774394 758957 765470 769241 787739 799081 738041 822834 2309278 2432734 1399833 1181273 693513 674727 815883 814011 825462 829487 827995 837792 954746 952041 6536534 6796903 39.95 71.0 2
14:44:54 2024-01-24 855408 857328 205645 203144 358179 364857 405551 403435 229611 226686 297554 303977 349537 350762 6003285 6444676 8533171 8272401 1439420 1516797 305805 269968 301170 303027 356440 347651 332328 335718 218720 223114 825874 783206 1768506 1722519 426431 423746 612459 613527 779692 755729 765162 773762 786352 790647 738137 824745 2314209 2421802 1362160 1173643 686594 676712 818752 813980 823234 834071 830318 837507 950085 950968 6555966 6762061 39.95 71.0 2
14:44:55 2024-01-24 854837 857234 207548 202754 358027 365115 405948 399800 229450 227497 296645 302781 349046 350292 6008080 6527962 8544688 8272401 1458231 1516797 305805 268723 302733 301365 354304 347687 331753 333830 219121 222453 815216 791506 1740052 1710827 424619 421151 607301 614507 776278 750419 763423 771810 779692 791205 742325 824257 2324705 2441918 1379247 1163280 686594 680040 816426 809355 822761 836648 827369 831991 947570 955841 6536610 6762263 39.95 71.0 2
14:44:56 2024-01-24 866528 857280 209713 202794 353860 364048 405912 399800 229289 226335 297554 302643 349783 351388 5995282 6462190 8604286 8281780 1464417 1517622 306020 268759 300915 300908 355370 344497 332832 333288 219061 222801 815360 790376 1742559 1716128 427038 419566 607301 614470 771653 751440 769969 769374 779467 795693 743302 817523 2308739 2448332 1381102 1162675 691756 678224 810643 807056 825462 834288 821105 830071 956587 951114 6490393 6762187 40.05 71.0 2
14:44:57 2024-01-24 865083 855506 205489 203109 354428 364084 405589 399800 229611 225635 297099 303068 347995 349769 5995268 6398428 8529470 8281780 1462405 1516797 303946 269102 299642 302071 355905 345217 331556 332819 218720 221830 815216 777608 1771100 1734816 427038 421372 612496 614069 771220 757849 766724 767818 784159 793333 734797 814997 2305961 2425007 1321461 1183798 689571 675296 813568 811703 819847 826356 826780 834706 950085 942901 6593696 6781208 39.95 71.0 2
14:44:58 2024-01-24 854026 855987 209678 202436 356029 360871 403382 401031 228969 226335 296609 302992 347412 350799 6004086 6462490 8542496 8280849 1439420 1516797 304660 269138 300247 301153 356898 346340 330536 333541 218392 222765 816947 786073 1748241 1721809 424619 423241 608594 608598 774980 753191 760559 770332 781345 786478 738041 822722 2312564 2434461 1374741 1170271 686103 676233 814724 804611 817525 829523 827406 830332 944639 948427 6560707 6771829 40.05 71.0 2
14:44:59 2024-01-24 854179 857275 205480 202122 356529 360871 404306 400473 232832 225984 295596 302115 347436 349200 6011894 6471722 8551429 8289151 1465509 1516149 303128 267343 301330 302074 356298 345363 329110 333378 218005 221830 808381 787138 1729988 1720073 425826 421446 606667 611720 772638 750446 767406 768153 777658 791205 738041 811459 2304917 2440216 1361057 1160985 686634 674763 807190 804194 823382 829451 818696 827934 952457 948427 6462009 6762187 40.05 71.1 2
14:45:00 2024-01-24 861664 854783 205235 201805 354392 363498 402743 399907 228969 225635 295776 302431 347400 348742 6011932 6379883 8509946 8280864 1469748 1516797 302703 267450 299824 300487 355565 342379 330786 330773 218344 221568 813654 778743 1760479 1729319 424619 417853 607301 609964 767938 752088 760707 763471 781383 792324 729432 813840 2300005 2419513 1384673 1179556 686634 671474 810989 807003 815139 825223 823151 832851 944675 941306 6593371 6781208 39.95 71.0 2
14:45:02 2024-01-24 853627 855984 205484 201202 353330 359676 402779 400397 227941 225477 295955 302643 346634 350947 6024403 6500231 8571727 8253731 1439552 1512459 303874 266630 298857 300310 352183 344497 328791 331310 217362 221830 813773 785877 1734361 1715196 423157 419660 604082 608856 770524 747182 755575 765910 779172 784427 735355 818011 2309278 2425241 1370501 1167653 683173 672445 811837 802483 814136 828795 823114 825471 939160 937561 6564975 6757365 40.05 71.0 2
14:45:03 2024-01-24 857199 855382 204913 201835 353330 360183 405301 401140 228723 224729 295453 301299 345729 350762 6027743 6469776 8650140 8274601 1462407 1511109 303271 266594 299787 300370 353241 342415 329787 331507 216989 221138 826792 787702 1747294 1715196 424317 418180 603224 609058 765760 746123 762986 765073 774045 791205 738137 811714 2300005 2440216 1368380 1159298 688316 672750 802617 802483 821011 826974 816296 827271 948276 945677 6509234 6792815 39.95 71.0 2
14:45:04 2024-01-24 866511 857863 205094 201660 355546 360726 403325 402175 228793 224799 295561 301689 347400 349769 6018310 6444080 8538822 8286765 1467636 1515534 302279 267040 297536 299576 352218 342415 329520 329809 217362 220449 824883 777633 1765655 1729047 424017 418180 605582 608226 765760 750987 759553 761201 779724 791205 728329 813488 2298371 2420269 1389004 1178670 685125 671474 807209 804648 814526 820509 821105 830332 943970 940796 6612183 6763471 39.95 71.0 2
14:45:05 2024-01-24 854563 856720 205382 201133 354798 359375 402779 402634 227448 225251 294731 301760 344997 349200 5994730 6494915 8538635 8253644 1435315 1512422 303023 266630 296966 301330 354653 342487 327764 329809 217141 221173 815505 782692 1771595 1715196 421510 418476 603187 607131 768272 747256 753353 765641 776896 781897 733720 814997 2303278 2425241 1366260 1165160 681229 672427 809500 801196 814106 829718 823411 824525 938053 947503 6489938 6752621 40.05 71.0 2
14:45:06 2024-01-24 867112 855506 204908 200576 353780 360835 403238 396988 227394 224903 293904 299391 346878 350550 6007606 6439434 8495357 8281780 1485386 1512459 299571 265776 297248 296759 352183 342415 327234 328512 217292 218856 823029 783206 1743150 1715196 420914 417259 606441 610154 764068 744771 763151 756421 771649 784355 729396 808756 2290733 2417747 1366260 1165774 684148 666997 802580 806782 818779 820784 816422 830295 944771 935192 6508803 6781208 40.05 71.0 2
14:45:07 2024-01-24 854837 854633 204908 200223 353294 360255 401588 397025 226884 224555 293676 301760 345835 347683 6014917 6425479 8467893 8244265 1443502 1510767 299360 266407 296367 297659 353884 342379 325528 330773 217878 218764 818534 776490 1752994 1715196 419615 418772 605879 606234 768309 747182 755836 762244 777105 781463 729745 811602 2301033 2425410 1364140 1163280 679292 670523 807153 796633 810596 826389 819899 821007 934809 941899 6555966 6762450 40.05 71.0 2
14:45:08 2024-01-24 857701 854900 203625 200533 352055 357443 400344 396988 227394 223296 293716 301302 343762 349273 6003323 6472144 8585582 8281780 1461365 1512459 301396 264962 297464 296759 351893 340038 327764 328742 218072 219763 818730 786575 1737347 1710827 422553 414480 601475 609394 761210 742167 760272 760879 770410 787666 734539 805738 2295625 2434332 1376823 1159298 682200 667946 802048 801767 813337 819787 811487 825197 941894 939311 6494500 6752621 40.05 71.0 2
14:45:09 2024-01-24 862281 853085 204904 199878 350921 358593 400344 400473 226113 223551 293868 298536 345315 348742 6003393 6444676 8449280 8253658 1460316 1510241 301112 265776 297255 297766 351893 342451 328018 328267 218803 218764 830255 778216 1727668 1718138 418956 414624 604615 606383 764638 744771 751236 757538 773693 782115 726131 811385 2297951 2395324 1375594 1164331 677362 665684 804899 799003 809491 820401 818733 823388 935471 936586 6560707 6766999 40.05 71.1 2
14:45:10 2024-01-24 854568 854746 203942 199704 354047 358018 401588 395728 226884 223585 298104 301302 343797 348742 6003117 6457656 8542496 8272125 1458085 1512141 302106 264714 296865 296412 354885 340685 328054 329097 216652 218904 821955 783206 1730594 1714477 420914 414552 599622 606495 762473 740783 755650 760731 770556 779843 729396 804284 2290733 2427564 1372621 1153864 680259 669099 798041 793185 813949 820509 809434 818672 940526 938610 6471415 6771829 39.95 71.0 2
14:45:11 2024-01-24 862899 853085 202985 199283 351699 359509 399289 395728 226884 223482 293527 298884 343726 345016 6007606 6379747 8497615 8282074 1462405 1511804 299395 264009 294677 296759 351893 339763 326776 329436 217878 218328 820121 773773 1773892 1728653 419651 413529 601048 601740 758897 745065 751138 755348 770663 781527 722430 805738 2289105 2406801 1324973 1171974 680259 663696 801479 799003 809220 817889 813290 820647 936834 928475 6603115 6762450 40.05 71.1 2
14:45:12 2024-01-24 848786 853085 203897 199253 351393 355833 400172 397061 225955 223516 298178 298394 343211 346627 5994852 6490981 8543890 8249036 1441618 1511767 300411 263272 296138 297766 350795 343419 327591 327291 216652 218363 815360 785601 1718224 1705976 417766 414148 597683 602705 763554 737962 747067 758975 769429 775184 730374 810559 2296738 2415681 1364140 1150614 674302 665611 801479 795371 809491 818021 811779 818016 935508 934924 6452604 6766999 39.95 71.0 2
14:45:14 2024-01-24 862517 853085 202981 198936 350921 359387 400454 394231 226498 223171 294638 298708 343515 345005 6027780 6397208 8492040 8262760 1462329 1509170 298594 264150 295383 295621 351893 339012 327360 325813 216652 217719 818534 774262 1731712 1724416 418394 412224 599769 600853 757615 741502 748932 754278 770263 781563 722430 802276 2290733 2407481 1365182 1171974 675746 663220 802048 799040 804890 811496 813905 822801 932752 930195 6565398 6742998 39.95 71.1 2
14:45:15 2024-01-24 853622 853553 203362 198833 351659 359546 402726 396844 225119 223447 294530 298778 343070 349374 6011932 6517955 8548174 8244265 1451934 1506108 298594 263061 297897 296576 349738 340313 324830 325813 216652 217685 816947 786575 1734087 1701581 416580 415223 595048 601740 762473 736916 746463 755748 766061 773125 728821 806996 2293993 2406356 1364140 1147340 673821 662686 799468 793263 808344 817410 808246 815002 934110 933836 6465190 6772903 40.05 71.1 2
14:45:16 2024-01-24 860335 853474 202809 199045 350212 358378 399216 393882 225483 227233 297691 299926 343246 342483 6024403 6370689 8498644 8262798 1469697 1509694 297870 264186 293815 299998 351893 338263 326667 325813 216652 217685 815360 775990 1732958 1724416 418026 412224 599769 600392 756540 742957 748895 753209 768377 779909 719226 804829 2290733 2397031 1360851 1169318 675264 662433 801479 797835 802608 811459 815146 823505 931649 930012 6536686 6742849 40.05 71.1 2
14:45:17 2024-01-24 852410 853085 202976 198699 351735 356333 401588 393329 225100 223516 293388 297734 341704 346591 5994693 6490544 8523393 8263023 1452998 1508257 297725 263123 295199 294733 351857 339799 324794 326502 216347 217009 815360 786575 1752685 1701581 416580 413529 596414 604882 760817 737444 751161 756421 761388 772545 724552 801247 2284433 2426198 1356519 1155019 679618 666013 797881 795519 808807 813968 807999 820858 935361 928937 6531968 6781208 39.95 71.1 2
14:45:18 2024-01-24 850987 852481 202632 198004 351947 354233 396970 395404 225066 227428 297114 299443 341669 342519 6003398 6452754 8523845 8244265 1433269 1506108 297760 263307 292920 299962 349456 339250 324830 325813 215435 217719 820342 778743 1785003 1712932 416580 412295 596414 599746 760817 737962 746511 756421 767797 773025 722978 806865 2296208 2410815 1359899 1147340 673341 664125 797918 791955 807163 816159 804386 811427 932643 932830 6517396 6747695 39.95 71.1 2
14:45:19 2024-01-24 862621 853085 201986 198630 349300 355299 396898 395450 225257 223261 297535 297148 341669 344565 5994417 6426245 8514047 8253367 1461360 1507278 297274 262501 292920 295950 349175 339542 324830 326690 216347 216788 816947 772597 1752108 1723470 417766 409770 596414 597762 753534 740914 748530 751421 765951 775270 721647 801061 2290048 2385907 1351418 1160514 669993 658673 800191 793263 802571 814507 810624 816324 927690 928844 6556020 6754869 40.05 71.1 2
14:45:20 2024-01-24 855246 854900 201326 198000 349863 355999 399289 393365 225449 223261 296840 297734 341122 345786 5994768 6448302 8565124 8239184 1455995 1507551 297760 262100 293703 296166 349738 337691 324830 324797 215435 217277 807425 782692 1761834 1711712 418658 414047 595643 602624 755794 733651 752390 754486 764138 773089 724582 796479 2285159 2409021 1348596 1155019 674034 660369 792235 795519 807127 810253 804744 817360 931645 919461 6588984 6762718 39.95 71.1 2
14:45:21 2024-01-24 848477 852481 201643 197759 349792 355707 396790 394508 224025 223889 293010 298084 340576 342447 6011353 6462490 8538822 8223958 1434291 1503202 298350 262030 293399 296576 349622 341399 324577 327505 215971 216835 802717 785450 1737351 1704411 415325 412875 590828 598528 756644 732641 745650 754204 764064 771934 724245 804417 2284707 2405094 1372621 1147340 673341 662280 791113 787478 805849 811459 804171 811427 932020 927460 6499093 6762718 39.95 71.1 2
14:45:22 2024-01-24 856659 853085 202552 197287 347724 355798 396826 393846 223956 222827 293010 297077 342436 342483 6002778 6444420 8435950 8234758 1439030 1501485 297870 262361 292742 296022 348470 340191 323700 327577 214544 216231 815360 775375 1728935 1711712 415399 411573 597260 598942 758567 737925 745449 751347 763213 768085 719601 801210 2287960 2406801 1352743 1147340 668089 662280 795653 788631 802608 811423 804171 810489 930984 927496 6499107 6753071 40.05 71.1 2
14:45:23 2024-01-24 861669 851882 200975 197897 348898 355999 396862 394544 223956 222948 293010 295320 340576 342483 6002778 6453732 8466691 8234912 1459223 1508996 297798 261629 292403 295055 346482 340024 324541 324250 215891 215561 820121 777658 1723922 1711285 413013 410544 594399 598454 754360 736916 740088 743661 762468 771539 715385 802389 2278661 2387329 1378176 1155019 669993 660405 795088 786273 796793 811423 806986 806926 920892 928790 6461641 6753326 40.05 71.1 2
14:45:24 2024-01-24 863405 852494 200940 197107 348474 357007 396934 390948 223990 223261 292241 298383 341360 344457 6004542 6434242 8461178 8274826 1476054 1506108 296125 262030 292254 294135 349420 338915 323880 324816 215097 215595 813773 775435 1724818 1715196 415399 410544 596378 598786 751653 737013 746511 747201 761388 770844 714805 796612 2278661 2378380 1383967 1159966 669040 655531 795653 791884 795666 809377 804622 813456 921025 919267 6527668 6734314 40.05 71.1 2
14:45:25 2024-01-24 855445 853085 200297 196671 347688 354707 396232 390329 224059 222948 290994 297771 341848 344725 6008878 6461679 8583519 8265434 1463414 1501747 297978 260432 292643 293466 347563 338067 324565 324587 215097 214962 806830 783206 1759786 1706424 414222 409097 591228 597606 747797 729464 745449 747311 755802 774118 719601 796612 2270533 2388361 1371679 1159140 671903 654941 788278 789822 797394 807058 802340 814036 922921 921079 6564861 6743934 40.05 71.1 2
14:45:27 2024-01-24 851199 853085 201388 198521 348452 355241 396646 393324 223162 224204 291316 296041 341991 342267 6002778 6452825 8531272 8252540 1450897 1503239 295376 260830 294445 292984 348893 339302 321884 324816 214121 214893 810599 780973 1806112 1696756 414810 409447 592650 599636 752225 729391 746091 747678 755778 766400 719601 792737 2272188 2414307 1361837 1149795 671425 656495 788874 789551 802571 802410 797788 815929 928348 918369 6537253 6765880 39.95 71.0 2
14:45:28 2024-01-24 848565 850192 200660 196922 347510 351677 394311 394718 223231 223104 291100 297495 340300 342339 6004542 6491152 8529583 8227866 1427973 1503202 295858 260830 296497 295234 345996 338582 322599 324816 213749 215595 810668 776615 1741798 1706424 413049 410544 585775 592623 754360 729451 737907 747642 761388 764760 717489 797649 2279839 2397309 1349298 1141262 665417 656531 790855 784043 800865 810521 796581 806833 932313 924814 6508226 6754038 39.95 71.0 2
14:45:29 2024-01-24 860409 850034 200656 196667 345529 355492 395602 393257 222611 222948 291696 295998 342509 342098 5994693 6444552 8426598 8218066 1440277 1502569 295989 260865 292675 293225 345996 337552 320909 324816 213713 215433 810599 772668 1720497 1706424 413013 410544 593011 594376 753826 733196 739987 744225 759789 761881 711200 797218 2278661 2397031 1384017 1147340 665417 659611 795411 783822 799007 810449 798804 806945 928588 923586 6499484 6754775 40.05 71.0 2
14:45:30 2024-01-24 860908 850636 200753 196360 346937 354994 394419 392083 222543 222948 291248 292691 339522 341821 6002778 6435254 8426598 8229857 1443502 1500435 295051 261608 292082 292984 345476 338545 319868 324816 213749 214193 807404 771565 1721637 1705976 412392 410326 590447 592623 753292 731568 737916 746141 759199 763934 711164 795364 2287528 2399514 1363016 1146158 665417 656386 792724 782785 797871 809231 795376 802207 925996 923688 6499371 6753049 40.05 71.1 2
14:45:31 2024-01-24 860908 850034 199840 196637 345010 354456 393239 392083 223265 221240 290801 294360 341066 341857 6002778 6444353 8447989 8218066 1448750 1503202 295294 261536 296602 293019 346239 339062 320874 323830 214121 213565 810529 773220 1721170 1705976 409883 408517 592974 592368 751124 731568 737186 744928 759729 765951 713414 799347 2273668 2389955 1342937 1153902 666367 656531 791964 781786 794931 808234 800098 802207 922425 923615 6452787 6752795 40.05 71.1 2
14:45:32 2024-01-24 858462 851877 199674 196091 345287 353920 392065 392490 223299 222053 290354 295682 341066 341857 5994693 6407858 8482710 8237258 1456150 1502129 296197 265472 291848 292254 345441 336217 322635 323339 213429 214193 812186 769831 1748241 1718852 413964 405574 592229 594625 747500 732895 741402 742448 758979 766256 714429 793063 2270092 2369055 1367348 1156665 662578 652623 791113 786273 793351 807094 802454 802174 916449 923688 6461641 6734314 39.95 71.1 2
14:45:33 2024-01-24 862626 853085 199718 196049 344527 354994 395602 391382 222577 222287 290354 292656 339557 342375 5994730 6439025 8464006 8256042 1477042 1503202 294109 265436 291548 290798 347040 337003 320909 323088 214546 215373 816779 779332 1728997 1711285 412245 408050 593534 595988 747284 729391 741598 736077 752534 768268 710381 787779 2265560 2381472 1386180 1162675 668089 652829 787720 786273 791103 801773 802454 806926 916523 917721 6526583 6734314 40.05 71.0 2
14:45:34 2024-01-24 853617 853548 199058 196364 345287 351218 393239 391936 223110 220559 290354 295962 340108 342411 6002778 6462222 8548174 8244265 1459282 1505034 297171 260728 293150 291845 347546 336071 321967 320753 213907 215864 807425 782131 1715116 1705212 410535 405754 591227 593937 745167 728226 739945 737981 753068 765788 710086 787816 2262915 2381843 1383967 1156665 668089 651904 784177 784043 791103 801418 802454 808111 911131 910484 6516841 6724935 40.05 71.0 2
14:45:35 2024-01-24 848786 854028 199054 195437 345596 351785 393828 390278 223403 221905 288662 296533 340072 341340 5993399 6458067 8514222 8244344 1452972 1502532 297358 260836 292054 290657 346773 333438 320909 320860 212674 213861 804449 780982 1714444 1701581 411411 404505 587874 592623 739994 724584 735646 738526 751156 766328 711200 788376 2262915 2377454 1336576 1151699 666367 651238 781365 781822 792226 800287 798960 806615 911726 911963 6499506 6724935 40.05 71.0 2
14:45:36 2024-01-24 847472 852215 199054 199072 345283 351749 392100 387939 222805 221714 288432 294394 340108 340309 5993399 6441858 8556388 8243147 1448897 1500435 295745 260980 291927 290375 345163 333438 319903 322526 212044 216016 813893 777723 1715610 1700373 412779 405718 585549 590623 743058 723522 740761 740728 752221 765878 713288 783762 2262915 2379141 1365182 1147340 665417 650009 780811 784043 793351 800287 794848 804562 913785 913253 6527179 6721996 40.05 71.0 2
14:45:37 2024-01-24 847509 852819 199058 199036 345041 350688 392100 387975 222358 221749 288427 296349 339118 341064 6014917 6466256 8538560 8253697 1454072 1501933 295989 260246 291496 290418 343405 333402 320909 320611 212525 214044 799489 779849 1715547 1701581 411465 404505 585549 590623 738389 723522 736400 738526 750057 765337 712747 786102 2259701 2369921 1360851 1147340 665417 648099 779706 783487 792226 799157 796618 804562 910451 911963 6504152 6717177 39.95 71.0 2
14:45:38 2024-01-24 847472 852215 198885 199067 344487 350723 392065 387722 223305 220930 287846 295611 338667 343393 6008878 6472024 8548174 8234887 1449930 1500435 295745 260246 291194 290215 343370 333366 319939 321773 212008 213861 820567 779849 1714706 1701581 410499 403296 584721 592122 738389 721368 737773 740079 750581 762990 711200 783762 2262915 2375768 1360851 1147340 664469 647415 779117 782932 791103 799157 794848 802207 912558 911318 6508803 6715556 40.05 71.0 2
14:45:40 2024-01-24 849170 852340 199440 195971 346203 350508 394421 387795 222440 221036 287954 295160 338595 340237 5998022 6462047 8551429 8234887 1455092 1498468 295888 260210 290988 289880 345587 333510 319903 319641 212376 212870 818730 780450 1710327 1701581 408999 403296 587246 591750 738717 724071 736925 735987 747828 762990 710381 786125 2252592 2366230 1356519 1153376 664469 648864 781000 780641 786487 793504 797751 804796 909973 911963 6526596 6726938 39.95 71.0 2
14:45:41 2024-01-24 853585 850224 197746 197142 342852 351074 393204 387975 221930 220559 288644 292827 339118 340273 6006826 6370390 8439285 8244265 1469748 1499796 292753 260980 288631 289404 343440 333402 318936 320860 211415 214201 805838 772042 1714580 1710827 410825 403936 588913 590416 737309 726678 737186 737981 751156 763934 704147 783738 2262915 2369921 1341360 1150026 660694 648827 784177 781786 785375 798029 795243 801285 910496 917140 6508059 6724935 40.05 71.0 2
14:45:42 2024-01-24 858006 852215 197841 196282 342789 351749 392029 387357 221468 220489 287990 294168 339083 339611 6002778 6370610 8445026 8225508 1452972 1493074 293200 260796 288523 288965 343370 333402 317973 319122 211380 214201 818730 768729 1722250 1713260 410550 403296 587246 588849 738717 726678 735090 736934 752606 763934 705717 783799 2262915 2360701 1358685 1150614 659809 650325 783822 778132 786361 802552 797096 799577 913169 914473 6424154 6734541 39.95 71.0 2
14:45:43 2024-01-24 854822 852220 197677 196180 343037 350158 392472 391106 222974 219802 288644 293755 338571 338972 5998497 6425955 8417246 8206750 1451934 1498305 292321 260027 288861 289607 342879 333546 316978 320375 211380 213900 805842 769365 1718695 1701581 408203 405790 588496 588854 746224 725649 732406 737981 751537 754014 704147 785788 2268473 2387710 1360851 1142891 659338 652104 781593 774750 792715 801985 787321 798631 915801 911817 6471073 6724935 40.05 71.0 2
14:45:44 2024-01-24 854842 848196 198880 195361 343182 351465 392472 388047 221174 221559 286065 293755 339083 339611 6002778 6402577 8485610 8197372 1425899 1498305 293910 259372 288409 289444 342879 333438 319785 319925 211761 213200 819131 775375 1733837 1696756 408203 403332 582174 587008 742531 719258 731986 742968 750863 757206 710307 789911 2269739 2380039 1358685 1131910 657881 648864 778529 774565 792788 800287 786204 799809 917104 911318 6462009 6724935 40.05 71.0 2
14:45:45 2024-01-24 853016 848159 197772 194405 344982 349103 391364 388011 220953 220180 286575 294403 337008 341205 6002778 6449476 8486544 8197372 1424919 1498305 292604 259444 288161 289642 342879 333167 316978 319665 210873 214201 810735 773151 1722500 1697514 408203 405428 582569 585994 742394 719522 729938 739936 747683 756981 710381 789658 2262915 2381731 1349298 1131910 658349 647415 777261 773725 791103 798029 788553 799772 914469 906678 6452604 6715556 40.05 71.0 2
14:45:46 2024-01-24 848744 847565 197608 195224 343458 349630 391364 387975 220834 220334 285864 293954 337043 339611 5993399 6440155 8501414 8187993 1423903 1494019 292604 258645 287401 289000 342879 332392 319402 318710 212570 214094 817465 773773 1724374 1697152 407334 402515 581366 585051 737273 719012 726453 737214 751709 756388 708332 783836 2260713 2379141 1336576 1128689 656052 647379 774957 772081 788864 793432 787358 798631 911812 901506 6452411 6706178 40.05 71.0 2
14:45:47 2024-01-24 849160 846925 197158 194405 343042 346933 390812 387939 220307 220145 285900 293755 335019 338258 5984021 6480971 8477218 8182793 1439420 1497439 292718 257528 288342 288825 342217 333293 318276 318816 210957 213565 802663 781651 1717793 1687879 407045 404276 582983 589946 738352 719522 732927 738626 745272 752918 706217 779178 2251335 2395881 1339194 1139637 661635 647415 776609 774824 788864 788761 783864 799431 910618 901470 6551337 6715556 40.05 71.0 2
14:45:48 2024-01-24 844081 846925 197428 195220 343006 348577 391479 387939 219816 220670 286338 292578 337516 341095 5993399 6471756 8467893 8225479 1444409 1499796 292427 258466 290118 288194 342807 332392 317603 319925 210061 213600 813893 775375 1751869 1692335 408203 403635 582606 589694 737346 718502 732964 737990 741708 754581 707292 777997 2251335 2390789 1344132 1138014 660224 645479 774957 774990 788828 788797 783901 796484 910618 901506 6546059 6715594 40.05 71.0 2
14:45:49 2024-01-24 850327 848123 197772 194946 343042 347528 392195 385274 220341 220264 285663 293343 337043 340092 5994220 6435515 8556192 8234912 1451999 1500435 293256 257813 288622 291093 342879 331350 317048 316965 211014 213301 809012 777608 1712295 1696756 407045 399400 582138 589579 735571 719522 730773 732659 743053 757423 704682 780324 2248125 2366561 1354354 1147340 660694 643892 777161 774953 781356 789908 793129 795316 905363 901578 6508925 6715556 40.05 71.0 2
14:45:50 2024-01-24 853622 848159 196538 198722 341933 348541 390895 386740 220307 219793 287455 291155 336771 341095 6014917 6412459 8424912 8206109 1450897 1499796 290828 258025 286472 289404 342879 330384 317013 317035 210354 212967 804251 767173 1740195 1710827 407334 402456 582138 583059 735050 719522 727520 730685 747901 757386 702084 782623 2253643 2351481 1363016 1145707 653252 643892 779154 769786 780802 793504 788516 792950 909702 909067 6434204 6724658 40.05 71.0 2
14:45:51 2024-01-24 855246 847560 198251 195220 340936 348541 390812 387939 221727 219591 286624 290590 336901 338947 5999445 6430677 8401903 8182641 1428955 1492013 289849 259226 286723 287251 342361 331422 317603 318923 209189 213495 807443 771014 1722233 1696756 406179 402092 580954 582765 739799 718502 727342 735369 746638 748481 702084 783180 2260826 2377182 1356519 1128689 653252 643586 775601 768661 786524 793432 782688 795519 911911 901506 6452411 6715556 40.05 71.0 2
14:45:53 2024-01-24 851804 848647 197299 193948 342708 348852 387849 387213 219749 219508 285802 293856 334843 341021 5993399 6481880 8501414 8178614 1421874 1492923 292124 257380 285846 288054 341290 333235 317603 317035 209662 213089 801076 774315 1712168 1691134 405028 399698 578898 581788 738101 715453 725791 735890 743506 752715 705181 783738 2258456 2369649 1336576 1127885 654184 645023 772294 767500 785931 791056 783803 793024 911911 902847 6474697 6730360 40.05 71.0 2
14:45:54 2024-01-24 846755 848721 196474 194840 342852 348358 391845 387903 224044 219118 286512 292042 334737 341542 5986457 6490393 8458568 8187993 1441478 1493074 290793 256589 288523 291366 340811 332122 315816 317924 209662 212817 813893 777608 1714624 1685144 405028 400929 580542 587909 738681 716976 728073 733899 740682 748481 702084 776819 2241280 2390141 1375115 1137204 658817 645515 773394 772629 784229 788965 783245 797491 910177 903916 6555565 6716308 40.05 71.0 2
14:45:55 2024-01-24 844350 846661 196542 194405 341681 348852 391364 384355 224166 219649 287662 292408 334948 339611 5989946 6439969 8486544 8210269 1442634 1494019 291821 257020 287050 291474 342879 329350 315816 317960 208716 212967 814013 775375 1729556 1692335 406179 400893 580271 586136 735973 714910 728627 733771 743053 753779 704147 774579 2244509 2379141 1352188 1138014 656052 641813 772927 774602 783813 789971 787210 797604 899678 903718 6485301 6702704 40.05 71.0 2
14:45:56 2024-01-24 847472 850071 195925 194478 342825 345890 390812 385581 219816 217759 285900 291802 334984 339210 5993399 6452825 8449204 8225508 1467636 1498305 289875 256984 287756 291366 342325 329421 316203 316486 209370 211410 802188 770345 1768406 1701581 406179 401428 582392 585298 734004 718502 728553 728244 743163 752389 698111 775554 2251335 2369055 1364050 1150614 655584 640071 777161 771897 780473 793436 787321 788418 901425 901276 6421630 6724935 39.95 71.0 2
14:45:57 2024-01-24 858225 848196 200348 194265 340349 346411 387957 386468 224444 217794 285026 290542 335019 338577 5993399 6416699 8407894 8197372 1443540 1488763 289435 256984 286486 291366 340811 331888 315557 316708 209154 211741 804251 767629 1718558 1696756 402308 401428 581280 581865 737540 719012 722553 730685 741415 751578 699856 782436 2247633 2374152 1352188 1141225 654650 645722 774408 768687 783019 795121 781500 789540 910618 901470 6461641 6715556 40.05 71.0 2
14:45:58 2024-01-24 856468 846308 196547 194199 340625 347177 387885 384967 224409 219083 284147 291427 334984 336962 5993399 6407700 8449242 8187993 1424675 1492886 288996 256949 285026 286802 340260 329386 315816 316708 208286 212817 817290 770383 1718834 1695946 403882 402493 579162 582701 738128 714727 723469 732512 745088 751046 701050 781107 2253643 2372401 1354354 1128652 651395 643436 769007 766127 785803 791196 782379 793031 907968 902172 6457024 6715556 40.05 71.0 2
14:45:59 2024-01-24 847063 846308 195895 194059 342462 346393 387957 386468 224095 218743 284555 290802 333942 340612 5993399 6494576 8461367 8199066 1441478 1493982 290316 256589 285811 287292 342325 329350 315816 319659 208647 212385 807443 777049 1717978 1691484 406179 401428 578042 584285 734599 713335 728516 729410 737341 754245 702970 774413 2244370 2360701 1350022 1137977 654650 638263 769007 768080 779389 784418 786167 794765 897199 899553 6485405 6706178 40.05 71.0 2
14:46:00 2024-01-24 844999 848196 200201 194370 339836 346883 391364 383241 224130 218402 284955 289083 335685 339334 5984021 6415890 8426598 8218066 1451723 1497241 289400 256984 284688 288310 342037 331165 317530 318038 209014 211565 799489 766531 1740407 1711285 406105 400295 579309 581196 729564 718428 725791 727728 739179 754844 699358 778505 2249164 2348147 1347857 1144077 650469 638336 772725 765604 774727 791020 783901 790139 903825 902847 6414735 6715556 40.05 71.0 2
14:46:01 2024-01-24 853622 846290 200130 194230 338811 348248 387849 384967 220180 218590 284955 289320 334948 337548 5993399 6407097 8353111 8187325 1426393 1495783 289999 256412 284360 288418 339532 331782 315744 318262 208542 211671 805639 773773 1709092 1693008 402162 400861 574779 581196 735608 712322 721490 728949 739831 746160 700866 778550 2238019 2356156 1336576 1128689 653252 643892 765737 765801 780802 784455 778099 793068 902696 892456 6527763 6707436 39.95 71.0 2
14:46:02 2024-01-24 845854 845693 200241 193582 339836 346883 387524 382025 223938 218215 283219 291155 333942 338541 5993399 6425329 8534338 8216047 1448825 1497551 290582 255266 285677 287203 339746 328320 315816 315622 209049 211636 807443 776490 1706898 1697152 403845 396849 578079 582647 728881 713051 725791 724566 737924 752037 699101 774138 2235098 2351481 1345691 1144077 654184 639692 772725 769205 773812 784418 783245 787821 894581 899969 6489953 6688462 40.05 71.0 2
14:46:03 2024-01-24 854179 846925 200139 193141 338838 345854 386106 381489 224060 217724 283651 289075 333907 333541 5983744 6396727 8446622 8205268 1448825 1490606 289664 255266 284431 291294 338413 328320 315550 315766 208466 210350 799489 769365 1702970 1704000 402630 396849 578079 579139 728497 714910 719333 724016 740026 748373 695005 776583 2244370 2338941 1345057 1138014 648585 640218 770538 762317 774911 784455 780389 783767 902022 901535 6464238 6706178 40.05 71.0 2
14:46:04 2024-01-24 855193 845109 200134 192806 337754 347619 385491 385280 220180 217724 282320 290677 334198 335684 5990013 6423435 8461687 8159857 1423903 1492421 290273 254518 284804 287203 336649 328817 313971 315838 207961 210974 812186 776490 1721260 1678864 400213 400295 576407 580894 734004 708793 721254 728244 730237 745580 700167 774450 2242776 2375768 1350022 1128689 653187 642070 767915 765837 780802 780932 776614 788418 901425 896604 6537101 6696799 40.05 71.0 2
14:46:05 2024-01-24 847849 846308 200139 192502 339836 346419 386979 384115 221381 217480 283112 290493 332799 337402 5990013 6434392 8505195 8197372 1442634 1493408 289840 254945 284466 286888 338722 328145 315816 315586 207996 211340 804218 775990 1698701 1691134 402682 396741 574779 582849 727810 710303 724711 723504 729949 752184 699138 772173 2239983 2351481 1325975 1140753 653252 638067 770538 767537 772716 783794 783803 787784 896185 897614 6480557 6707436 40.05 71.0 2
14:46:06 2024-01-24 855980 848445 197514 193001 338659 347865 385041 384733 220515 217549 284259 289145 333638 336522 5999445 6407469 8435950 8178614 1443540 1491827 290701 255372 284937 287203 337157 328320 315335 315802 208647 210168 802663 768292 1711889 1696756 400928 399166 579309 580372 732814 714368 718535 724603 738749 745754 691916 774616 2244370 2360701 1347857 1136395 649545 642866 770538 764518 776967 788965 774644 786755 902733 897614 6468096 6702083 40.05 71.0 2
14:46:08 2024-01-24 852298 847509 197684 192327 340206 345903 385491 383277 220180 218204 285849 289079 332138 339057 5980618 6491152 8486011 8169236 1417827 1493982 289840 254162 283935 286803 337157 330374 313971 315802 207382 210315 807443 773151 1693858 1683089 399895 398899 574373 581196 732938 707788 718314 727728 735447 745052 699138 773861 2238759 2369921 1350022 1127885 652323 641124 765645 765036 777969 782106 778832 789840 898512 895556 6498558 6705901 40.05 71.0 2
14:46:09 2024-01-24 846234 844463 200179 192240 338526 345903 386070 381489 223676 216340 283077 289355 331906 338062 5984854 6448397 8492062 8182830 1461365 1490953 288426 254272 284702 285748 338175 329907 314449 315802 207996 209039 810599 770936 1705379 1695553 401419 396380 578079 581196 728881 711196 723655 719784 730273 747247 693909 767610 2233510 2351481 1368476 1144077 651321 636428 772852 765419 773776 784274 780796 783556 897421 899757 6428746 6707777 40.05 71.0 2
14:46:10 2024-01-24 856054 845693 196020 192358 337750 345903 385491 383241 219565 216374 283894 287360 332905 335464 5967484 6402800 8364522 8159565 1422640 1498341 287421 254945 282939 286360 337393 329440 313971 315802 207638 211009 820797 769365 1721718 1687536 400213 399130 574067 576981 729564 709295 718023 726696 738516 743651 695005 774413 2248218 2362318 1347857 1124963 647148 638312 764082 761118 778220 783206 776688 785512 901786 893878 6443198 6701395 40.05 71.0 2
14:46:11 2024-01-24 844340 845118 196296 192402 336773 342843 386686 382060 218918 217351 281530 288443 331906 336450 5975489 6412611 8461367 8178614 1436441 1492236 287849 253807 283696 285521 339472 327972 314007 315802 207638 210679 797768 773151 1701985 1687536 402024 395589 571359 579549 724722 706286 721527 725702 733628 750358 696939 769501 2237171 2351346 1341360 1135144 649545 634249 765194 765036 772248 782106 780427 783730 892281 893475 6480506 6687420 40.05 71.0 2
14:46:12 2024-01-24 848786 845059 196056 192493 336205 346883 385491 382022 219565 216827 282355 288601 332905 333397 5993399 6342793 8395918 8168352 1443540 1492236 286977 254162 282967 286400 336106 329440 314892 313563 207348 209693 809055 768729 1691831 1696756 399012 395301 576635 578519 727626 710303 717401 721587 738008 747865 693835 773124 2241183 2333042 1369513 1135144 645765 636425 769007 756758 772642 782068 774644 782590 899975 892492 6452209 6688576 40.05 71.0 2
14:46:13 2024-01-24 853622 843917 196025 191931 336462 345903 383223 380919 219565 216374 283066 289973 332379 333469 5965263 6403147 8448630 8154037 1413684 1492347 288961 253560 282302 286485 335636 329907 312726 315358 206990 209888 805830 774678 1707485 1683389 399221 396632 572147 579366 730916 705066 717512 724053 733977 739467 699358 772760 2229087 2360701 1355707 1127374 649545 637812 763568 762894 774800 775513 773927 783611 893617 892468 6518236 6682651 40.05 71.0 2
14:46:14 2024-01-24 845551 845708 196567 191896 337754 344565 384914 382022 219565 216154 287285 289083 330911 336450 5974642 6434433 8495357 8159414 1449930 1492236 287247 252994 285960 284964 339611 328951 313860 313301 209404 208899 797902 774377 1702286 1692688 401500 396110 574779 579549 726303 710192 719407 719031 732847 745052 692651 767234 2228993 2349814 1350772 1144077 649545 634249 767915 763435 770529 781803 778062 779183 889705 901846 6412421 6688788 40.05 71.0 2
14:46:15 2024-01-24 851556 846317 195746 191896 335959 344928 384650 381792 218730 216340 282320 286664 331906 335683 5974642 6398792 8341156 8153024 1417940 1491512 288496 253632 284343 285307 337694 328327 311890 314734 208666 209623 818528 772668 1716958 1682180 399221 396461 571335 577909 728881 705807 716492 722481 732847 740842 695005 769669 2222029 2349379 1354354 1124679 649083 637361 762990 761237 774487 775477 773376 784860 892318 892272 6523004 6687420 39.95 71.0 2
14:46:16 2024-01-24 845282 845109 196300 191292 337281 342915 384914 382564 219873 215935 287285 288916 330380 336212 5979753 6439025 8479313 8197182 1462405 1497551 288856 253632 283797 284246 337157 328473 311783 314662 207638 208643 807404 768729 1754478 1697514 400990 395553 576000 576165 723696 709152 718860 720330 730273 744027 690470 765396 2222029 2340600 1334863 1138014 646226 632902 765194 756126 768277 783242 780540 780884 890985 895629 6386765 6687420 40.05 71.0 2
14:46:17 2024-01-24 852659 845113 195471 191891 334750 342952 383223 380954 218883 216374 281530 286664 331373 333469 5975489 6403191 8385021 8159452 1415242 1484430 288063 254129 284545 285049 334662 328473 312032 313670 207638 209039 805639 772668 1702947 1683089 396430 396182 571335 577872 728881 702153 716328 721386 732328 740842 696026 769869 2222029 2359124 1352188 1124679 647701 637093 761370 761201 774362 775405 772276 783468 891973 891640 6523004 6683674 40.05 71.0 2
14:46:18 2024-01-24 843150 845023 196016 190982 337272 342807 384950 382562 218918 215001 287381 287604 330841 336231 5991651 6442814 8485451 8190297 1449930 1491176 288554 252855 283033 283746 336142 327972 312032 312055 206990 208678 809055 772042 1729152 1687536 396732 394405 573930 579139 724209 706286 717296 718011 729651 742943 690960 765125 2228717 2344820 1337028 1140790 648622 632572 765737 762894 766033 779900 774718 778696 889669 892420 6403948 6678042 40.05 71.0 2
14:46:19 2024-01-24 855784 845708 195471 191283 334750 342879 383188 384424 218638 218194 284361 286560 333508 333289 5971148 6403420 8351782 8150478 1419557 1489169 291254 254013 286824 284738 335636 327437 311778 314914 207492 209658 810735 767173 1715965 1687536 398937 396173 568072 573138 727294 706286 714419 723567 730237 738639 690415 769906 2241183 2357354 1368476 1119364 643011 630916 760293 756384 773812 781002 772276 782619 897930 883443 6452787 6678042 40.05 71.0 2
14:46:20 2024-01-24 842462 845482 195849 191409 337821 342663 385348 378889 218064 217177 282920 287997 333508 333433 5965263 6403382 8473358 8159301 1440578 1491176 286942 252924 281464 283710 335565 326404 312982 313409 207638 208655 819131 773275 1698436 1687879 399789 393155 571934 577799 720448 705213 718535 717502 729359 744524 691450 765087 2225826 2342261 1364050 1138014 647610 633799 765194 761201 767360 775441 774607 776786 887043 893731 6407770 6688011 40.05 71.0 2
14:46:21 2024-01-24 852729 846275 195259 192048 337344 342627 385532 383374 218203 215935 283978 285762 333978 333361 5973784 6398151 8351782 8150478 1424675 1491287 287234 253525 282938 284259 335565 327437 311523 314878 207054 209004 799380 766531 1746811 1688466 398654 394369 570121 572661 725750 702153 713293 723467 733977 739287 691916 769285 2239983 2351481 1321734 1119364 643267 634698 756517 755711 770492 775441 769934 783444 894618 889035 6513046 6697714 40.05 71.0 2
14:46:23 2024-01-24 843443 845113 195471 190956 338539 342519 385532 378961 219189 216120 282829 288408 332931 333397 5974642 6429765 8504702 8182830 1444694 1491176 287142 252219 282337 283675 335600 327437 312471 311983 207638 208643 804218 775375 1705640 1687536 399221 392531 571322 577799 720448 705213 718023 717502 727491 744524 690923 765087 2225826 2342261 1331885 1138014 647610 632902 766808 763947 769501 781264 776688 778846 889326 893512 6454821 6669489 40.05 71.0 2
14:46:24 2024-01-24 853137 845708 195096 191257 334644 342483 385532 383374 218168 215035 283066 285727 330876 333397 5965263 6388784 8351782 8152729 1424675 1489169 287234 253348 282938 283808 334627 327169 311051 314878 207054 208969 824128 764341 1732673 1687536 398654 396146 571335 573602 727856 704179 713330 720330 733885 736445 692008 765359 2235098 2358049 1313253 1122784 643011 633689 758632 755164 772569 779415 771729 782367 893544 887121 6452209 6679105 40.05 71.0 2
14:46:25 2024-01-24 841212 843917 195127 190647 334680 342771 384614 378925 218203 216340 282630 287299 330611 335168 5974642 6403267 8497766 8169236 1442634 1491176 286707 252150 281552 283242 334591 327437 312690 311510 207638 208318 814013 773151 1695717 1687264 398937 391944 571335 576092 719661 703146 716492 715435 725381 743739 692008 766781 2227619 2343002 1366263 1138717 647610 632755 763531 760050 764606 776741 774254 776403 884428 893062 6454821 6678042 40.05 71.0 2
14:46:26 2024-01-24 856054 845118 194818 190616 334106 342253 381703 382292 218203 214932 283029 285762 330576 333361 5974642 6385090 8345831 8141099 1423368 1482289 287234 252890 282539 283746 336265 326902 312048 312933 207346 209004 793147 768268 1733181 1687536 398088 393155 568471 571976 725270 704539 713228 722613 731718 740318 691794 768867 2238532 2351481 1345691 1117771 643011 634028 756517 754739 769328 775369 769454 782404 892245 884614 6485301 6678042 40.05 71.0 2
14:46:27 2024-01-24 841328 843917 195127 190479 334644 342494 383116 378925 218016 216270 281995 286664 332103 333361 5965263 6394094 8485610 8159377 1449930 1493297 291664 251729 281407 282903 335565 326441 310109 311217 207638 207668 805830 771565 1717178 1691801 400084 395660 573774 575982 722696 706066 719923 715215 730912 739359 684820 763461 2230985 2347254 1350772 1141262 643927 631929 763531 757868 765728 780710 774478 774238 889847 891765 6381618 6683674 40.05 71.0 2
14:46:28 2024-01-24 853016 845113 194203 191213 334024 342771 383356 379033 218168 216340 282194 285866 330876 331346 5973784 6388759 8383965 8147910 1416558 1489058 288472 252185 282738 283675 336265 324244 310766 312682 207372 208074 802605 772042 1735582 1683389 396959 393564 567959 575235 724722 700585 710150 718521 728839 737705 693416 767766 2230985 2357354 1352188 1122558 643927 634457 758003 756384 770529 771921 767092 778771 886751 883589 6499144 6678889 40.05 71.0 2
14:46:29 2024-01-24 844076 843908 195268 190056 334715 341459 382543 379033 218016 216508 283066 286664 331869 333505 5965263 6412786 8401903 8159377 1459223 1490544 285267 255426 282719 282103 336200 324388 310909 311876 207638 207999 804218 762515 1723415 1701581 399221 393945 571262 573195 719624 705749 714345 715435 732700 743053 687394 764543 2228993 2323822 1357411 1134778 640272 628702 761370 754204 763522 779900 771615 774547 893497 888549 6433344 6718092 40.05 71.0 2
14:46:30 2024-01-24 852410 843319 193881 190316 334019 342807 383356 378997 217829 215001 281727 287813 329850 331346 5967484 6425740 8448630 8158865 1421799 1488252 288413 252702 283634 282669 333794 326720 310038 311983 207054 207524 815651 774377 1718206 1676222 396396 393155 569703 576054 724172 700089 711738 718521 725073 735624 689382 763998 2225826 2366561 1339194 1121759 645305 633799 756517 756685 769910 773016 768803 779109 883803 884614 6433344 6659284 40.05 71.0 2
14:46:31 2024-01-24 840543 845118 194203 190374 334141 339603 382007 378925 217829 214932 282829 284072 331636 333433 5973822 6405864 8399594 8159226 1455995 1487964 285517 252185 282103 281752 337657 324316 310544 311474 207054 207345 802605 761422 1716740 1696756 398654 390775 568911 571165 718604 703644 710187 714349 729669 742001 685863 762875 2226057 2323822 1334863 1133128 639817 627335 759747 752989 762441 775441 768207 775521 890967 889841 6421630 6668663 39.95 71.0 2
14:46:32 2024-01-24 852809 843912 193896 190316 335650 342494 382274 378925 217491 214932 279635 286525 331869 330808 5958943 6440216 8412857 8143374 1435938 1484762 286759 251939 283339 280341 336906 326259 308200 312019 206472 207634 812374 770225 1757117 1678316 398654 391980 566463 573602 719661 700089 715945 719031 725340 738246 689907 760202 2224337 2342261 1331885 1125480 642096 626376 754337 755711 765162 773016 773927 777928 883037 886493 6452209 6679003 40.05 71.0 2
14:46:33 2024-01-24 846266 845113 194203 190316 333992 342447 383085 377486 217526 214599 281903 287279 331924 332212 5972331 6374460 8389190 8159565 1443168 1484578 286034 251939 282140 281484 333866 326404 309135 310095 207054 206378 799489 763249 1705934 1687536 395554 392016 570526 571976 723724 703644 709209 715398 727464 734586 682426 764440 2224513 2348147 1337028 1127885 640272 632902 758544 752033 767906 775211 765153 776777 886050 883661 6421749 6669489 40.05 71.0 2
14:46:34 2024-01-24 841953 843319 194172 189454 335696 340416 385202 378673 217015 214932 281181 285658 331529 332712 5973784 6394745 8461480 8169236 1435315 1489058 287234 251974 282539 281752 334556 323403 310797 311510 206472 207993 819131 770936 1708377 1687536 396959 392312 566463 572257 717077 699817 710187 714349 721152 742001 689907 764968 2222868 2335626 1361837 1128689 643927 627335 756517 756384 761361 772470 769386 774510 883299 883443 6431171 6669489 40.05 71.0 2
14:46:35 2024-01-24 856760 846317 194026 190478 335608 341279 382398 380475 217504 214495 282248 285062 331170 332118 5965263 6384240 8323726 8131721 1424675 1485248 285481 252115 281705 282068 335791 324460 309135 312933 205893 207310 799380 763249 1724800 1686680 396396 391359 566864 570356 719394 700089 707794 719031 728675 736664 688930 765125 2233237 2344820 1341360 1114594 638231 630593 752202 751532 765691 770871 765153 779146 890967 882045 6498168 6669222 40.05 71.0 2
14:46:36 2024-01-24 842129 843834 194031 189321 335918 340631 383356 376618 217667 216774 279743 285762 331170 332351 5975101 6415019 8473082 8159857 1449930 1491287 291604 255731 282539 280956 335791 324460 308235 309626 207054 206343 791554 768729 1702098 1686339 396811 390739 569718 572257 718640 700061 712281 710321 724717 734992 681813 756139 2221287 2338941 1330531 1137204 643011 628991 759747 755847 763023 775058 772833 775595 882779 889007 6375655 6668663 40.05 71.0 2
14:46:37 2024-01-24 852795 843319 193313 190078 334028 340631 382274 381214 216816 216508 281850 289437 331170 331310 5961009 6388547 8310447 8122342 1411203 1480501 287328 252594 279653 281766 333866 324424 308164 310131 206182 206412 800993 769365 1698033 1678316 394714 392167 563957 571165 721195 696058 708705 714349 724717 730454 687881 762183 2224244 2344820 1350022 1119364 641888 632653 755734 758662 767323 766283 764619 776515 888156 884313 6499506 6650205 40.05 71.0 2
14:46:39 2024-01-24 839807 843319 194032 189209 335918 338615 382274 377751 217340 217959 281962 285468 330241 333162 5953731 6398792 8370486 8169236 1459223 1484762 283741 251378 281544 280201 333586 322459 308235 310095 206182 206378 800993 762272 1713949 1696756 396959 392035 570121 570356 715554 701088 710150 711214 729149 737171 682721 758939 2226374 2328435 1352985 1131910 638231 627282 756481 751421 759617 777400 767055 773278 884464 885476 6421630 6668663 40.05 71.0 2
14:46:40 2024-01-24 851199 842718 192979 189148 333215 340703 382274 377751 216782 215001 279599 284038 331636 329345 5955884 6370337 8365053 8101096 1412522 1484836 287234 255695 279653 281752 333866 324460 308200 310095 206472 206378 815651 770464 1699283 1677086 394434 390465 563993 571976 719939 696588 708200 716403 724461 733775 687771 762726 2224631 2361351 1341360 1119579 641888 630593 754337 753562 767795 766283 764506 776777 883178 882931 6440254 6650281 40.05 71.0 2
14:46:41 2024-01-24 839844 843921 193555 189254 333776 338068 383356 376654 216816 214266 281796 289329 330205 332351 5955884 6371199 8361134 8159857 1440503 1484762 285481 251378 279545 280367 335791 322459 308235 309590 205893 206309 810735 759242 1723593 1696756 396959 392203 567747 570005 715468 703076 711234 713354 728839 736304 682610 760084 2222868 2320527 1325388 1132216 637321 626392 755445 747642 760204 776850 765424 772141 884501 884614 6410402 6668663 40.05 71.0 2
14:46:42 2024-01-24 850595 843315 192640 189493 333486 340152 381159 377751 216144 215001 279635 289329 331170 329345 5955884 6370390 8346663 8101096 1412522 1482620 286190 255731 279545 281091 333866 323439 309447 309590 205893 206378 822724 768729 1729918 1683389 394251 392312 564127 569364 721670 695805 705965 713266 724717 730562 688659 762726 2219707 2342261 1347857 1116106 639817 629183 751138 749796 764606 766391 761704 774417 881895 879484 6489938 6654535 40.05 71.0 2
14:46:43 2024-01-24 843443 843912 193590 188791 334028 338068 382274 377184 217305 218030 279671 284107 329671 333095 5955884 6412611 8381555 8159857 1443540 1482657 283741 255911 279545 280104 336120 324763 310286 311152 205750 206274 812374 759499 1705601 1697152 396959 391205 565663 568265 713458 700089 709135 710321 725440 734475 682721 760122 2219707 2314602 1332697 1128985 634602 625061 755445 747274 756881 772761 765153 769873 883033 884614 6423911 6659284 40.05 71.0 2
14:46:44 2024-01-24 852747 841526 192640 189092 333016 339675 378979 376389 216480 213637 278705 284898 330170 329310 5955884 6379975 8400975 8103584 1423657 1489526 286947 251565 279545 280850 332207 324015 308974 309918 205569 206205 812374 771565 1699312 1669538 394420 390775 564754 571976 719661 696588 710727 714386 720008 730201 682813 755799 2216553 2357433 1348559 1119364 641888 625493 751096 753562 764606 766499 764929 775521 877938 879738 6423911 6640527 40.05 71.0 2
14:46:45 2024-01-24 841042 843917 192640 189122 333215 338068 383085 376017 216445 213637 279671 284069 330938 331381 5951637 6355268 8338745 8150057 1440277 1491433 284960 252488 278935 281484 333866 322196 308235 310359 205571 206240 810735 761071 1734534 1696756 395977 390856 565663 566987 713494 698601 706909 709817 726437 734405 682721 761287 2224337 2314602 1337028 1127083 634602 625225 756517 745810 756917 771925 764064 769600 889185 884614 6419321 6669449 40.05 71.0 2
14:46:46 2024-01-24 852410 843656 192948 188791 333752 339603 378943 376654 215544 213603 279169 285494 329938 329381 5961009 6415703 8431193 8112290 1424675 1478018 285245 251283 281994 280166 332819 323931 306340 309626 205163 206240 812374 771565 1684627 1669096 394714 390465 563559 571570 717585 696095 708065 714658 718447 730382 682813 752133 2213820 2351481 1326428 1119364 641183 625505 749312 753173 763522 766463 764881 774380 875503 874068 6421744 6649629 40.05 71.0 2
14:46:47 2024-01-24 844127 843949 192082 189088 331704 339400 381196 374400 216480 213637 279635 289533 330705 331183 5968416 6341699 8379838 8128242 1437328 1484799 283777 255299 279329 280700 331883 323176 307268 309798 205893 206102 789967 760846 1720112 1687536 392340 390102 565663 567023 715554 699096 704071 708309 724717 730562 680787 761095 2222664 2321902 1359624 1125480 636867 627298 755846 747164 760247 771925 759458 767614 887401 882045 6403229 6649905 40.05 71.0 2
14:46:48 2024-01-24 844350 842462 192640 188873 334028 336542 381734 377823 216203 216164 279347 285561 329031 333018 5952283 6443236 8407894 8121722 1430014 1484024 284410 251283 279617 278518 333866 321934 306658 309843 204597 206022 795551 767629 1704131 1678316 395834 387871 559059 568741 711369 692021 709209 710321 720517 735624 683852 755224 2214978 2326432 1328366 1122282 638455 622851 751138 755119 755836 764127 765387 771006 877938 880800 6452209 6654535 40.05 71.0 2
14:46:49 2024-01-24 851199 844275 192690 189174 332932 339902 378424 374819 216678 215253 279455 285347 329031 331851 5951637 6366084 8353074 8120919 1434107 1488112 283507 251991 279545 279485 330844 323176 306802 309397 205279 205028 797902 762159 1689491 1684285 394155 392312 565663 567575 717585 698601 705147 710675 724717 728420 680787 756176 2222757 2340600 1328366 1116181 634602 626392 751096 743624 764334 770835 761855 771592 879117 877358 6422062 6669489 40.05 71.1 2
14:46:50 2024-01-24 837456 841380 192495 188649 332792 338174 380942 374186 215475 213934 278741 289432 328357 332994 5951637 6397859 8430592 8141099 1434015 1475926 285045 251283 279545 279154 333342 320473 309374 308186 204633 205701 815799 769831 1693168 1678316 394119 387835 563993 570356 711100 695037 708200 707807 718410 734586 682449 751064 2211995 2323822 1352985 1130677 639363 625061 754770 750932 755972 766427 766261 765364 876178 884299 6404181 6650281 40.05 71.0 2
14:46:51 2024-01-24 854031 842539 192301 188791 331973 338068 379015 378068 215475 213272 279671 284867 330205 332721 5938917 6380480 8338745 8103584 1405810 1479103 285552 250930 279581 279384 331578 323152 306802 308257 205099 205701 810735 770464 1695713 1668824 392376 391758 562330 570356 717077 693037 707193 711250 717360 725850 682721 751027 2214978 2353977 1350772 1117981 639817 625505 747150 751421 763529 769414 766810 773129 876326 877376 6423127 6640527 40.05 71.0 2
14:46:52 2024-01-24 844081 843839 191522 189390 330933 338068 381734 376646 216006 218030 279169 284468 329671 330443 5951637 6312431 8343755 8125921 1437365 1484836 283309 251283 279115 278679 330844 323176 306802 307290 205244 205028 794728 759986 1694521 1682456 393525 391758 565663 565348 717585 697118 704071 708633 724204 725554 678787 758031 2219601 2338941 1332697 1117981 634268 627171 751021 742425 762908 770727 760550 769725 884872 877358 6408147 6650168 40.05 71.0 2
14:46:54 2024-01-24 837077 842613 192675 188198 332706 337559 378979 373208 215948 213637 278544 289432 328942 330344 5947540 6394208 8457355 8112663 1445766 1484024 284515 250470 279545 278466 332315 321410 306802 306327 205244 204675 812374 768843 1690677 1683089 393525 387871 565663 568631 710793 697081 708200 706231 719426 728921 676684 753929 2218565 2327790 1337493 1133526 636413 623724 754770 749251 755799 766391 765153 766635 878744 880691 6325549 6631148 40.05 71.0 2
14:46:55 2024-01-24 848440 840862 191363 188164 329934 337523 378266 375417 215072 216203 278277 284069 329173 330443 5942298 6361105 8389190 8107984 1412522 1475889 285209 250572 278419 279550 330808 321898 306802 307685 204239 204993 809097 769365 1690444 1672654 390811 387475 561332 567827 715554 690661 704855 710100 719509 728566 684589 755613 2216865 2346335 1330531 1114795 637321 626392 749729 746647 760749 765006 756241 767577 878707 875316 6433344 6640527 40.05 71.0 2
14:46:56 2024-01-24 838860 842131 192301 187574 332940 337767 378907 374293 215406 214047 279045 284472 327650 331310 5939024 6368296 8346311 8112963 1434107 1482970 283507 251283 277334 279119 331310 320437 308538 306327 204561 204993 792546 759219 1715251 1692335 394417 387475 564490 565486 710404 695805 703887 705547 723509 732737 678567 755762 2216553 2311320 1361837 1125442 632347 623734 752202 744226 755325 766319 759420 766729 884290 879484 6393980 6649905 40.05 71.0 2
14:46:57 2024-01-24 847687 839043 192609 187025 333726 336471 377661 376017 215406 218266 278509 285477 327879 330772 5937127 6444080 8407894 8113564 1430014 1484024 283472 251106 278651 277721 333595 320473 306802 308186 203882 207319 807458 769117 1696314 1682192 394530 387655 560897 567389 710404 691863 707193 708811 717324 733738 682500 753430 2216553 2323822 1325388 1121759 635960 620031 747297 745736 756471 763925 765153 767577 874693 877979 6423633 6645642 40.05 71.0 2
14:46:58 2024-01-24 844999 842718 191656 187865 330656 338352 377396 372875 215475 214348 277885 284069 327296 329436 5946506 6329020 8373066 8112963 1438216 1478018 282608 250894 278399 279811 331234 324413 306766 308524 204742 204748 802605 762520 1737529 1683389 391059 387799 563921 565275 715284 695911 701382 706231 720480 727060 678957 756139 2213569 2331387 1324034 1119364 634150 625505 751630 742498 756881 766355 755827 766710 879182 877363 6391329 6640527 40.05 71.1 2
14:46:59 2024-01-24 843444 841494 191695 188160 331937 337289 378943 376317 215222 217959 277388 284069 327650 333631 5938040 6397652 8403036 8100770 1437187 1487404 283564 250327 278471 278361 331131 321670 308502 308524 203740 204993 814134 768729 1691927 1684111 391990 386564 562927 566987 708391 693483 705073 702098 715550 727312 676721 750219 2204270 2314602 1344132 1127614 636413 621897 751101 747164 751625 765006 760698 765055 872605 874429 6367316 6621769 40.05 71.0 2
14:47:00 2024-01-24 848895 840894 191057 187869 329925 337767 378532 376053 214555 214348 277885 282376 327650 330443 5937127 6374609 8291582 8093425 1409838 1483170 283666 250291 277493 278431 329809 320366 306118 309397 203634 204357 807458 767173 1701089 1675498 391337 387799 558951 564440 711369 688925 699884 706267 712210 725521 682237 752668 2210422 2333042 1341360 1113206 635632 624619 743831 745047 758659 761771 755073 768359 875462 873045 6471073 6612128 40.05 71.0 2
14:47:01 2024-01-24 839534 840894 191656 186986 330576 337289 378302 373172 215406 213597 277885 284149 326205 330308 5929537 6375451 8346164 8145569 1434107 1482970 283875 250220 276096 278104 331238 318949 306802 306292 203776 204357 809097 755125 1724096 1687536 393859 386564 561332 562756 708391 691948 700930 703626 720553 727648 676721 751212 2214978 2305382 1352985 1123842 631000 621934 749422 740655 752193 766319 756241 766729 879882 877358 6393006 6631148 40.05 71.0 2
14:47:02 2024-01-24 848675 839504 191695 186991 330933 336507 376228 374030 214739 214198 277423 289258 326205 330948 5949470 6443029 8410528 8124497 1428993 1481916 282099 250344 277688 276779 332585 320177 306334 307685 203241 204675 819131 765982 1709648 1674472 393488 387245 559743 564839 709900 689903 706113 709121 712210 728183 680750 744509 2207281 2329734 1321869 1117771 634150 618244 744087 745047 754328 761771 763414 765327 873572 874312 6421744 6631148 40.05 71.0 2
14:47:03 2024-01-24 846643 841530 191447 187540 329898 337251 376228 375318 215233 214170 278025 283786 327473 329020 5942851 6366603 8307509 8093425 1429780 1481916 281086 250506 277531 277317 330808 320401 305043 307255 203276 203791 799380 758156 1698140 1678316 390535 387907 562256 562756 713458 691459 699863 708309 720284 721440 676721 753576 2216553 2333042 1352985 1110038 631000 621934 745144 740691 758511 764091 755095 766995 880111 870420 6405316 6640527 40.05 71.0 2
14:47:04 2024-01-24 835809 841879 191456 189410 330647 337767 378727 374258 214636 215253 276819 283892 327473 330999 5937127 6382105 8425063 8122342 1436441 1484135 283706 249346 277565 276779 330773 319432 306802 306789 204239 203756 789967 767629 1696585 1674996 390847 387454 559059 565348 709900 691985 703035 701033 712174 726065 672722 744472 2205712 2322428 1339706 1131104 634602 619155 749349 744826 753794 763554 762437 762150 873843 878822 6329586 6650281 40.05 71.0 2
14:47:05 2024-01-24 849170 841352 190957 188066 330962 338724 377252 375053 214074 218148 276998 282376 327915 329646 5927748 6348602 8379838 8075448 1404385 1479812 283507 249732 276908 278008 328778 320177 305903 306825 203276 203756 807458 768729 1686209 1669096 389948 387181 558124 563607 710291 687426 699884 705194 715550 721485 679749 751398 2207281 2335589 1331885 1110038 633699 623734 745144 743918 756914 757377 754752 764444 874862 872426 6441820 6631416 40.05 71.0 2
14:47:06 2024-01-24 839099 840867 191022 186952 330933 336559 377446 373208 214705 213113 277388 283636 326170 332175 5937127 6348701 8336486 8133944 1449750 1482988 280231 250542 276096 281365 331578 320979 306334 306825 203276 203756 807458 757071 1701867 1691134 392303 385442 559743 562357 706685 690935 699404 702061 719463 728147 676709 749687 2210422 2305382 1342713 1125480 628852 617299 747297 741547 750108 768496 757071 762693 878818 875353 6403556 6631552 40.05 71.0 2
14:47:07 2024-01-24 850987 839492 191057 186655 329431 337767 377433 375850 214406 213747 276185 284867 326135 330443 5927748 6389155 8398542 8086984 1427973 1480961 281945 248925 278223 276779 328813 320437 305688 306292 202637 203791 805819 768729 1691481 1666963 391123 387799 558519 564876 709937 689631 702499 707305 713526 725521 677716 745257 2205712 2341078 1335709 1116387 634268 619819 743432 747090 754255 761590 761892 768245 868723 870488 6398640 6621769 40.05 71.0 2
14:47:08 2024-01-24 844371 841498 190460 186982 327910 336542 376264 372983 214739 214047 276998 283204 327614 327895 5927748 6316573 8310447 8105806 1432059 1480039 280890 249732 276678 281563 328813 320473 305043 306746 203276 207429 804218 758156 1709102 1678316 387718 387799 561332 562756 711332 690971 699628 705231 717324 721332 675231 752852 2218288 2333743 1348559 1113206 630201 621678 746127 742522 757994 764056 755827 764831 878596 870347 6394708 6645642 40.05 71.0 2
14:47:10 2024-01-24 836266 839998 190756 186818 329889 336813 377094 373202 214533 214348 276149 284069 326241 330443 5946750 6375762 8419893 8101096 1454072 1482970 281337 249346 277796 278239 329845 321207 305903 306789 203195 204569 805838 760876 1698624 1683089 391123 385442 561332 562756 706386 694779 703849 704822 718488 729195 672913 749869 2207640 2312531 1348398 1124160 628852 612924 746520 742153 749389 764091 756278 762879 875046 874880 6368258 6631148 40.05 71.1 2
14:47:11 2024-01-24 851199 839007 190456 186986 327910 337767 375399 372091 214074 213747 275655 284069 326170 328468 5927748 6361338 8386696 8084827 1424675 1478854 281537 248961 277796 277848 328317 321442 305008 305829 202637 205566 804181 768729 1691742 1668350 392174 387475 558448 565560 708355 686793 700783 706084 714390 725376 679268 746534 2200979 2334147 1341919 1112936 631000 617185 741155 743808 752193 757414 758465 766635 866921 865541 6403348 6621769 40.05 71.1 2
14:47:12 2024-01-24 843150 840638 190460 186739 327874 336507 374310 372149 214109 213597 276114 282341 326170 327164 5927786 6314975 8334371 8094206 1432059 1475579 280267 249310 276060 278455 327556 319468 305008 306789 203313 205252 780256 758415 1695120 1680996 390503 387619 560500 561848 712424 691863 698888 705767 716275 722558 673746 749117 2207281 2331753 1319703 1109248 627956 618281 741946 737686 755836 763386 753418 765092 875421 865451 6396170 6631148 40.05 71.1 2
14:47:13 2024-01-24 835269 838419 190456 186693 329137 336338 377130 373202 213926 214198 275655 282024 326170 330209 5937127 6359800 8388975 8101945 1436441 1482013 281980 248676 277119 278060 329524 321589 305795 305818 203490 205288 805819 768729 1699593 1678607 387682 385442 560934 564646 708233 691863 700930 700107 713526 726664 672876 746539 2201136 2314602 1280653 1127885 631898 612924 746583 742902 752193 763925 759720 758818 871370 874953 6320267 6621769 40.05 71.1 2
14:47:14 2024-01-24 846148 839048 190152 186991 327609 337315 375136 371500 213378 217618 276114 281482 326205 328395 5932892 6348631 8370486 8082972 1423330 1483170 281409 249168 277688 278168 328635 322575 304828 308524 202602 203722 804181 768729 1700214 1672899 390811 386564 556547 561981 707889 687767 701004 706267 715550 726546 676758 746534 2204145 2331387 1346346 1116181 631000 617185 738366 742865 752193 757450 760262 764444 866268 865550 6405046 6617315 40.05 71.1 2
14:47:15 2024-01-24 841356 839075 190156 186952 326877 337528 377433 372675 214074 213447 276114 282420 326205 326897 5925292 6319754 8319880 8096789 1432854 1480785 280328 249132 275795 281182 327821 319468 304080 306644 202390 204713 802605 754988 1692737 1680996 389948 387454 559743 561162 710441 690661 697894 705231 712246 719195 672759 751361 2210422 2329734 1319703 1106882 627061 617914 740860 737953 755261 761771 753678 765092 874075 868837 6386765 6621769 40.05 71.1 2
14:47:16 2024-01-24 836185 836602 190456 190109 328370 336338 376564 369695 213413 214047 275269 282341 325188 329202 5918369 6356478 8425175 8124552 1436478 1479909 281764 248399 276060 277848 328317 320752 305903 305803 203170 205000 807458 767079 1687154 1678316 387452 385406 560537 562775 705886 690392 701770 699611 714537 726546 672546 746534 2201136 2320527 1335280 1127885 631898 612659 746017 741777 749993 763968 756278 758542 871370 874316 6320545 6612390 40.05 71.1 2
14:47:17 2024-01-24 846234 839084 190122 186991 327380 336813 374275 373202 213378 214348 275691 281482 326170 328140 5930524 6348494 8379950 8077592 1424675 1478766 281515 248050 276908 277848 327786 319208 304579 306789 202166 205000 802542 768729 1669117 1663415 387646 386564 556547 561981 707889 686940 698908 706033 711401 721404 674223 745905 2201298 2338941 1337972 1112936 631898 612888 739656 740399 752193 757341 755641 764520 863714 865379 6386765 6603012 40.05 71.1 2
14:47:18 2024-01-24 841042 839084 189295 186986 327645 336575 376264 372720 213869 213498 275900 280913 326064 327749 5933418 6296431 8323726 8094206 1433082 1479812 280363 248925 275602 281627 327291 319779 305903 305926 203276 204990 809097 759986 1685647 1678316 387739 386292 560537 561958 709937 690882 695874 700043 712174 720244 671593 750219 2207281 2326161 1339706 1115387 627388 620104 740568 737944 754328 763386 748923 761720 874531 865451 6348225 6621769 40.05 71.1 2
14:47:19 2024-01-24 835073 839460 190681 188407 328618 336466 376987 373165 213310 214277 275935 282165 325503 329253 5927748 6348338 8401013 8112963 1433339 1479812 282841 248750 276096 277848 328583 320525 305903 305926 202672 205000 791318 767629 1689720 1676222 389948 384829 559743 562775 705886 689414 698871 699115 711474 721440 673024 745905 2194886 2319817 1337493 1127083 631898 612888 746238 739802 749426 761771 755095 756144 866268 873737 6329964 6631416 40.05 71.1 2
14:47:20 2024-01-24 846153 839492 190317 186914 328482 336704 375256 374222 212753 213747 275920 280705 326170 328177 5912580 6333520 8328012 8066070 1405173 1478762 282015 247948 275602 278239 327524 320752 304543 306789 202283 204713 804181 768179 1686830 1663415 388565 386021 557729 561981 709434 687463 699884 703662 710359 720788 673746 746474 2201136 2338941 1341919 1112413 632347 616464 740176 743048 753650 757377 755827 763966 866958 866164 6394708 6612551 40.05 71.1 2
14:47:21 2024-01-24 841366 840862 189192 186986 326886 335863 377433 372077 213743 213113 275269 280600 326205 328140 5921164 6291957 8311870 8084827 1435865 1479812 280267 248576 275637 277848 325848 320174 305008 305926 202672 204139 800993 757613 1708253 1678316 388841 386292 559743 560764 709434 689903 697894 701602 712174 718251 671593 746919 2207281 2326432 1317537 1111761 626168 616428 739651 735596 754575 763005 754534 763854 876326 866309 6408768 6612503 40.05 71.1 2
14:47:22 2024-01-24 834299 841616 190426 185817 328893 333974 374310 369731 213869 213148 274427 282376 325153 328468 5921164 6368876 8405257 8097819 1449930 1482620 280350 248157 276096 277263 327857 319393 303758 306357 202460 203818 796315 762159 1707908 1678864 387682 383947 559743 561958 702253 689903 698871 701101 714537 725521 669619 745374 2201016 2308008 1326428 1122784 629753 615690 744542 739743 747251 761626 758865 762413 869880 865451 6346953 6612428 40.05 71.1 2
14:47:23 2024-01-24 847887 838906 189295 185821 328132 336813 373977 372675 213378 213447 274391 281876 325188 326436 5918369 6342414 8349225 8075448 1404423 1478762 282015 247948 274758 277848 325848 320752 304507 306248 201965 204713 800187 766493 1725278 1666963 387467 384288 554939 562357 707889 681917 696494 700043 710359 717254 677265 748989 2207476 2333005 1348559 1110001 632004 619653 741756 741621 753762 752945 751463 762605 868035 866382 6379261 6603012 40.05 71.1 2
14:47:25 2024-01-24 835073 839381 189329 185821 328902 333866 375435 372149 213413 213148 276149 280164 325153 330443 5919297 6335932 8298576 8084827 1434107 1479812 279902 249083 273954 278044 327291 319393 305903 305066 202283 204426 807458 757821 1702022 1685144 388841 382804 556547 558708 702253 688488 697490 700420 717470 721300 672436 750208 2207640 2299973 1352985 1119364 625779 612924 744398 737060 747251 757414 751463 757737 876326 870420 6367640 6588206 40.05 71.1 2
14:47:26 2024-01-24 844045 836012 191159 189666 330337 333938 372074 373729 212753 213113 275269 282412 323914 329975 5912580 6420431 8346663 8084827 1424882 1478762 280302 248192 275180 276185 328813 320072 303155 306069 201367 204606 812468 764459 1703756 1669957 391059 386192 556071 562320 703178 684584 701882 703095 710986 721381 677339 743182 2198008 2315824 1289930 1114557 629172 614566 738078 741094 747288 754041 755668 762299 866305 865379 6417838 6603049 40.05 71.1 2
14:47:27 2024-01-24 845954 839048 189295 187681 327150 336338 372560 370056 213413 212481 275269 281482 324926 328004 5919297 6334037 8314374 8084827 1430014 1475612 279380 248157 274758 276680 325813 320298 303191 305495 202390 203962 788380 758415 1688589 1678607 388841 385299 559274 559390 708355 689903 695874 701070 715550 718301 671262 746353 2204145 2322428 1344132 1110038 625276 616428 740181 735950 756077 757486 751500 762338 873224 867037 6367954 6593254 40.05 71.2 2
[truncated: 152,433 more chars]
