# Supplementary material for: Methods for Estimating the Detection and Quantification Limits of Key Substances in Beer Maturation with Electronic Noses
Source: Sensors (Basel). 2024 May 30;24(11):3520. doi: 10.3390/s24113520 (PMC11175341; doi:10.3390/s24113520)
Supplement: Supplementary file 1 [file sensors-24-03520-s001.zip › Data/Acetaldehyde/raw data/Day 2/6000ppm19.txt]

Time Date R01 R02 R03 R04 R05 R06 R07 R08 R09 R10 R11 R12 R13 R14 R15 R16 R17 R18 R19 R20 R21 R22 R23 R24 R25 R26 R27 R28 R29 R30 R31 R32 R33 R34 R35 R36 R37 R38 R39 R40 R41 R42 R43 R44 R45 R46 R47 R48 R49 R50 R51 R52 R53 R54 R55 R56 R57 R58 R59 R60 R61 R62 T01 H01 Phase
14:53:00 2024-01-24 698568 696030 222958 217689 355550 360582 369749 366695 233153 233976 284377 290978 328871 332082 4554081 4903257 6874165 6688439 1203343 1239413 320954 285641 300708 298598 334627 326404 326667 326727 228831 231340 756567 717178 1609286 1572135 483413 476712 705391 708189 884327 863287 923693 926184 968630 986276 955513 1056430 2235098 2344820 1403345 1176992 768436 760619 922439 913122 966491 983481 1011931 1016004 1118753 1128394 5261567 5518385 40.05 71.3 1
14:53:01 2024-01-24 697570 695156 223136 218367 354689 358919 369749 367655 232574 233154 285040 292219 329386 333253 4558454 4953317 6911573 6707754 1190511 1238533 323469 284512 301170 298598 336265 324307 324830 325778 229578 230794 755808 721296 1603363 1558457 481303 477050 705391 710275 881901 861484 926330 930203 967184 983490 948641 1057937 2231923 2342261 1343503 1184641 768900 760596 925099 915719 962038 973669 1011931 1019742 1122039 1129998 5295834 5508952 40.05 71.3 1
14:53:02 2024-01-24 701190 693119 223025 218332 353825 360472 368450 366551 233734 233803 284085 292861 329173 331077 4567833 4933677 6930277 6678018 1177857 1235898 322943 284969 300708 297729 336265 326902 324794 327786 228156 231665 753581 721296 1652855 1555852 482673 476975 700231 712295 891635 859650 916887 931599 975007 983490 944896 1051028 2230579 2320527 1374002 1192268 769014 754612 925099 922305 959310 975757 1008270 1025086 1131564 1131201 5305307 5518385 40.05 71.3 1
14:53:03 2024-01-24 704256 693264 222542 218503 351731 360569 369857 368208 232609 232174 285209 289884 329546 331848 4558454 4900939 6953375 6715533 1195878 1234948 323014 285240 297212 299576 336265 326441 324830 327220 229035 232516 765870 721956 1602051 1549237 479598 476268 700231 705039 891635 865812 916978 926317 975656 991155 944896 1047929 2221013 2333042 1363264 1192384 774483 755288 919767 926204 970283 977657 1003997 1018103 1139327 1134607 5376530 5515080 40.05 71.3 1
14:53:04 2024-01-24 706155 693971 222506 217798 352051 360799 370002 367736 233513 232827 284955 289425 330205 332351 4556932 4828972 6874165 6715533 1203421 1235898 321964 285205 299751 299505 333384 328436 326667 326762 229543 231340 754337 717178 1635433 1558457 479258 477011 705891 707113 885702 867041 922305 924345 970762 993998 950062 1050862 2222706 2356371 1353668 1179379 776160 762837 918296 918160 973356 983336 1006868 1018355 1128390 1133951 5337677 5507297 40.05 71.3 1
14:53:05 2024-01-24 695110 695261 221564 218978 354789 359929 369893 365451 234046 232174 285053 293482 328907 333397 4558454 4877373 6845275 6688439 1211879 1235898 322714 285205 297500 300451 336265 324568 325265 325778 228901 231665 746981 717178 1609986 1558457 479852 475701 704357 704005 883074 867041 927517 924345 966540 988324 950025 1049162 2225826 2347059 1482224 1179379 773943 760670 921076 916947 970320 984081 1007575 1013042 1124466 1129839 5307026 5505665 40.05 71.3 1
14:53:06 2024-01-24 697365 695265 223082 217794 353825 360726 369893 364320 233326 236794 284121 291190 329173 333630 4558454 4886938 6850576 6688530 1199550 1235898 321025 286079 297284 298633 334591 324532 326667 326727 228866 231828 745510 715904 1630714 1572135 482197 476375 703822 708189 884954 864585 925670 926184 966540 982426 954358 1055337 2235569 2343002 1472049 1174334 769533 760130 922388 918325 964813 984177 1009769 1015336 1124726 1128207 5274965 5511146 40.05 71.3 1
14:53:07 2024-01-24 697936 695261 223274 217828 352011 360472 370002 366587 232574 233482 284755 290577 329938 333361 4537413 4924267 6903300 6687120 1189769 1235898 324453 284299 300247 299051 334053 326938 326667 328236 229578 231340 752866 725573 1613862 1558457 481714 475562 704357 711789 883074 860872 927376 931287 968373 986886 950176 1059525 2233760 2346335 1397477 1187113 770826 761178 925099 915719 965113 981149 1011931 1021235 1123668 1130802 5275036 5505701 40.05 71.3 1
14:53:08 2024-01-24 697587 694273 223238 218477 354109 360472 367673 366780 232643 233154 284560 292133 329138 332351 4557524 4939140 6929744 6679055 1189769 1234948 323997 284983 299787 299294 334556 324063 325756 327220 228866 232026 760377 726333 1606426 1554747 481303 475701 701225 711516 886425 862635 924621 932930 972064 981956 948261 1060128 2229206 2333042 1397477 1187152 769533 760056 925099 919619 962942 973705 1015548 1022334 1129323 1126403 5293874 5515080 40.05 71.3 1
14:53:09 2024-01-24 703214 695252 223274 217480 352271 362985 368781 366551 233651 232100 284179 291119 330205 330844 4558454 4921828 6915334 6678018 1175367 1235898 323014 285205 300842 298563 334053 327668 324794 327750 228831 231991 753581 722848 1657418 1554943 482673 479130 701115 712073 890577 861484 922125 934211 974823 984040 945419 1057183 2228993 2317238 1399433 1192268 769533 755687 926414 922232 959310 973633 1009049 1022806 1131270 1127410 5286316 5505701 40.05 71.3 1
14:53:10 2024-01-24 703941 693301 223274 217868 352055 360871 369857 367691 232609 232827 285026 289962 330205 331381 4551955 4888161 6952172 6706154 1182089 1235898 322904 284427 300429 299576 333866 327437 324613 326762 228901 231665 751528 726611 1634499 1546105 479717 477611 703220 712221 892568 862709 919598 931603 975656 988288 943554 1046853 2229657 2332770 1366177 1197491 773943 756361 925099 922342 965065 973597 1006067 1023099 1134484 1133112 5291826 5505424 40.05 71.3 1
14:53:11 2024-01-24 701267 694996 222546 218848 354042 360799 368745 366587 233849 232827 286512 290880 329671 332351 4553671 4887890 6942241 6706154 1188863 1235589 323505 285089 297608 300451 335791 326938 326400 327256 228690 232536 775683 724405 1617193 1548792 479791 479083 701189 708065 892188 866769 915622 926221 975693 993284 945006 1050862 2219707 2334422 1359425 1193967 774483 755288 921131 924309 968530 975067 1000922 1021235 1139582 1134754 5369226 5511146 40.05 71.3 1
14:53:12 2024-01-24 702189 696250 223082 218507 354789 362985 371864 365159 233617 232827 284991 289075 330205 333157 4542590 4822109 6874165 6715533 1200847 1235861 322000 285240 299364 301075 333685 328145 324649 329436 229472 230232 746369 717178 1603439 1560282 481229 479763 706121 708152 885619 867041 926101 926317 972174 993998 950062 1050061 2224244 2357354 1353668 1182955 776140 760522 916504 916980 973393 982787 1003997 1016490 1126325 1135557 5337677 5496322 40.05 71.3 1
14:53:13 2024-01-24 694854 695261 222307 218507 352306 359676 369893 364356 234012 232663 284755 292042 329173 334216 4545468 4867078 6845275 6696776 1210376 1237108 322728 285913 297203 299364 337180 324424 327591 326850 228725 231559 758060 716154 1632818 1567405 479938 476037 704182 708570 883074 867041 926330 925002 971200 982728 952801 1054137 2235209 2342261 1484259 1173643 771183 758989 922439 915609 968213 984873 1009769 1015281 1125264 1131717 5267483 5501774 40.05 71.3 1
14:53:15 2024-01-24 701267 694769 223781 217863 352271 360799 370038 366551 232609 236568 284555 290599 329938 332861 4550527 4887173 6864813 6669047 1198296 1239339 320918 285098 301061 298946 337694 326259 327323 327608 229402 231514 758060 717178 1614619 1571802 484048 477050 706391 710275 886251 866399 926330 929504 966577 982656 954834 1053839 2235098 2344820 1401389 1177880 769533 762837 925099 915069 965065 983481 1011931 1020507 1122076 1129041 5256198 5507216 40.05 71.3 1
14:53:16 2024-01-24 695222 693301 223279 217863 354547 358593 369597 367727 233292 232991 285107 291119 328907 333505 4555203 4933379 6933307 6692634 1188863 1237182 324803 285067 299854 301184 334287 326902 325756 325743 228936 232337 748452 726092 1608757 1555852 481303 477480 702330 710275 886387 860771 925670 931599 971449 984882 945882 1056884 2230579 2323100 1408602 1188022 768984 756416 925099 919693 962745 979250 1012419 1023099 1130431 1127729 5261563 5515080 40.05 71.3 1
14:53:17 2024-01-24 705263 694282 223314 217459 354547 360907 369301 366551 232643 232100 284991 291119 330621 330844 4545468 4905509 6952285 6678555 1178684 1236302 322943 285294 301280 298598 334322 327146 324830 327786 228394 231340 746981 721296 1647414 1553643 483704 477347 701225 712295 889705 860261 918302 931599 977084 984882 944896 1053349 2225663 2317238 1359425 1190595 768900 755288 926414 922342 962075 973597 1009049 1023136 1131270 1130674 5292128 5499403 40.05 71.3 1
14:53:18 2024-01-24 704261 694664 223310 218542 352051 360835 369597 367655 232333 236461 285062 290200 330205 331381 4550413 4895000 6942052 6687397 1175367 1234985 323961 284587 300381 299540 333649 327473 324794 326798 228760 231665 756567 726611 1594747 1544397 479938 477755 701225 710275 891364 860735 916961 931599 977084 989662 944896 1050021 2225918 2329734 1368133 1197374 772280 756361 922476 922253 965749 973597 1006104 1023099 1134484 1133149 5322131 5501774 40.05 71.3 1
14:53:19 2024-01-24 701267 693301 221843 218542 354042 360763 367637 365487 234012 232174 285026 290845 329422 334216 4550262 4889046 6913043 6696776 1195689 1233999 322750 286114 297608 299049 336120 326441 324830 328742 227449 232026 753581 717178 1629974 1553643 480195 475598 701225 705575 888672 867041 917445 926317 975656 992593 947223 1047831 2225826 2335626 1343503 1184641 773943 756361 918460 922342 971284 979286 1002565 1019742 1133679 1136500 5330030 5507216 40.05 71.3 1
14:53:20 2024-01-24 700273 695261 223274 218542 352051 360219 369966 365451 233444 233375 286087 289954 329422 333289 4549769 4820429 6854600 6707412 1194875 1234899 322202 285240 299364 299296 333866 328473 324830 326798 228901 231016 752866 715904 1606017 1558457 481303 477828 705391 708226 888138 867041 923693 926317 973626 991404 950062 1050183 2224244 2359027 1347911 1182955 776693 761214 918371 919421 973393 983481 1001671 1016803 1129594 1137167 5322398 5486943 40.05 71.3 1
14:53:21 2024-01-24 694854 694769 221883 218542 355748 360474 369677 367736 234526 233119 284884 293102 329031 333217 4537224 4867078 6845275 6707132 1206931 1235022 323733 285878 297212 300908 333586 324244 325756 328505 229775 231665 746981 720264 1606468 1565111 481030 476375 705391 706111 885583 868890 928680 924384 969352 988360 950062 1057183 2230579 2342261 1482224 1171974 771221 758989 922439 915645 967156 985478 1010489 1016803 1125264 1130711 5261863 5497851 40.05 71.3 1
14:53:22 2024-01-24 699688 695426 223652 218267 355441 360654 371986 369304 232506 233482 284848 290696 329493 332946 4537413 4914888 6867280 6677862 1188921 1235898 324911 284769 300745 299139 334088 326477 326667 325515 230132 231665 752866 725295 1603870 1558457 481987 476304 706391 713541 883074 860771 926878 931599 969352 982620 949315 1059185 2228993 2343158 1401389 1187287 771734 760100 925679 916980 962979 980670 1013935 1020155 1127958 1126403 5276647 5505627 40.05 71.3 1
14:53:23 2024-01-24 698330 693150 222747 218602 356053 360618 369121 366408 233710 233154 284755 292932 329209 331417 4570806 4935977 6914442 6689235 1185470 1235898 323997 285240 299038 299435 334591 324532 325756 327256 228866 232026 765839 724537 1601818 1553835 481303 475408 702330 712295 885583 862028 925670 933585 972174 982620 947260 1058908 2231923 2324784 1435028 1187962 769533 756771 923880 919693 963016 979286 1013935 1023099 1131233 1126403 5282529 5501716 40.05 71.3 1
14:53:24 2024-01-24 700686 693146 222904 217658 356053 360835 368745 366587 233651 233154 286403 291547 329635 330308 4547459 4901817 6897598 6668639 1177857 1234985 323050 285312 300708 298633 334591 326477 324830 328281 228635 231828 759740 721296 1598161 1553643 483360 477383 701225 713307 891004 859517 920338 934248 975656 984882 945568 1056547 2225937 2320255 1413126 1192268 768900 756361 929020 922342 962075 973669 1010489 1025430 1134092 1131090 5273150 5505498 40.05 71.3 1
14:53:25 2024-01-24 705263 693032 223938 218254 352051 360871 369605 366587 232574 236865 285752 289390 330241 331238 4545831 4887017 6952285 6691999 1177770 1235626 324682 283900 299957 299576 333866 328436 326400 327256 228866 231828 756567 726611 1613014 1544848 480961 477828 702330 711789 891635 864585 920300 931599 975693 990492 945006 1052562 2225826 2333042 1370089 1199871 774483 756361 922476 922342 968213 977719 1009750 1027819 1136865 1133805 5333727 5502634 40.05 71.3 1
14:53:26 2024-01-24 701267 693296 222989 218948 354042 360835 369569 367762 233804 232648 285062 290642 330205 332387 4537375 4882341 6919878 6688439 1181977 1234109 324911 285205 300476 300487 333866 327936 324830 327750 228901 231828 756567 725573 1622580 1543300 479852 477755 701529 710275 889705 865812 921030 928923 975656 991192 944896 1051028 2219735 2335626 1359425 1198165 776693 758851 923703 923568 970283 975757 1006868 1027084 1137636 1135411 5356705 5504232 40.05 71.3 1
14:53:27 2024-01-24 701267 693292 222577 218883 354038 360546 368486 366329 234046 232827 285062 291119 330205 332387 4537375 4877744 6905633 6688439 1188863 1234109 324225 285878 297608 300487 335791 327437 326437 327521 228901 232026 766780 722471 1622114 1545944 480195 477047 700728 707687 892267 865812 918302 928228 978494 992593 944469 1048005 2219471 2329734 1370940 1191417 777829 757379 920421 926280 973747 978521 1006149 1019593 1137126 1134414 5349280 5501774 40.05 71.3 1
14:53:28 2024-01-24 702189 694696 223270 218547 354042 362985 370038 364356 233326 232827 285093 291197 330241 334455 4536459 4812837 6854600 6696593 1197519 1235022 322525 285205 297356 299611 333866 328473 324830 326798 229578 231189 750718 716666 1611432 1558457 481303 477828 706391 709771 888142 867041 923693 923605 972248 991670 952801 1049460 2230985 2362318 1355587 1182038 777802 761567 918460 920287 975434 984873 1004636 1016840 1128316 1137640 5322512 5492402 40.05 71.3 1
14:53:29 2024-01-24 694854 694773 222667 218542 353330 359712 369929 364903 234046 233111 284085 292656 329138 332856 4535004 4867192 6826624 6687557 1208635 1235861 322943 286517 297464 299505 334556 324208 327360 326727 228866 231828 746981 715131 1616395 1562616 480961 477050 705355 707113 885583 868890 927652 928270 969352 992544 956125 1057021 2229206 2349823 1444426 1178670 773628 762183 920421 917021 971284 984873 1012643 1013763 1125264 1133951 5295721 5496322 40.05 71.3 1
14:53:30 2024-01-24 698404 693255 223745 217794 355048 360438 369966 364320 232574 232066 284924 290802 329902 332351 4539697 4891640 6855461 6668639 1192286 1234911 323014 284977 301170 301117 334287 326404 326667 326762 228866 230657 759418 720264 1608847 1562889 483704 479009 707393 713307 883101 863899 930191 934651 968373 987636 954044 1053615 2235569 2346335 1401389 1184641 770633 763724 926657 918160 964813 982056 1014094 1022003 1125264 1127374 5259956 5486943 40.05 71.3 1
14:53:31 2024-01-24 695496 691978 222890 218477 353825 360436 368709 366515 232643 233154 284955 292897 328641 332351 4542590 4924107 6922581 6659381 1185192 1234035 324453 285285 300854 299576 334591 324496 327591 327220 228866 232516 747609 724537 1604909 1553643 481645 476375 701225 712113 891585 865783 926178 933474 974897 985377 950287 1063235 2226729 2326432 1488329 1188022 771107 756735 926414 920961 964344 981223 1015379 1023099 1131233 1124158 5267505 5505701 40.05 71.3 1
14:53:32 2024-01-24 704261 695009 223902 217459 355044 362948 369857 366515 232609 232100 284955 291084 330907 330772 4537300 4903257 6948981 6688552 1173620 1234035 323146 285205 300988 299296 335791 328168 324794 328246 228866 231991 756567 725573 1609802 1552727 485083 479763 703146 714322 893203 862709 922227 936833 977740 987599 947587 1056393 2230305 2323822 1361344 1193117 770678 755501 930338 923568 963442 973633 1010213 1025286 1134484 1130711 5284455 5496322 40.05 71.3 1
14:53:33 2024-01-24 703261 693027 223243 218813 352046 360799 369857 367691 233479 232827 285864 289681 330170 331381 4533224 4875400 6919878 6687557 1182810 1231915 324911 285205 297608 300416 335342 327133 324830 327220 228635 231991 756567 725445 1606270 1546592 479827 477611 701189 710085 891928 866857 923448 928813 975656 992593 947706 1052889 2219707 2331753 1363264 1195669 776693 756361 922439 925544 968530 975757 1003847 1020118 1140390 1135557 5361560 5496322 40.05 71.3 1
14:53:34 2024-01-24 705263 693292 222890 218512 354826 362985 369966 364867 233326 232827 285026 290395 330205 330308 4533224 4822037 6864373 6678018 1191431 1232287 321736 286159 300005 299540 335791 326611 324577 328529 228654 231416 748452 716154 1604232 1558065 482949 477647 705221 709074 889669 869507 921419 927524 976973 993998 952764 1049327 2227964 2351481 1397477 1182955 777829 758915 921131 920998 971284 983481 1002565 1016728 1131233 1139790 5323938 5486943 40.05 71.3 1
14:53:35 2024-01-24 695879 693260 222542 219228 354047 359640 369893 365451 233617 232174 285427 289954 328216 333397 4537526 4837380 6864813 6698030 1198296 1232287 322943 285592 299957 300204 333649 327146 327092 328541 229991 231757 752866 719513 1610398 1558065 479938 477755 706391 709074 889252 869433 926330 926317 974316 998226 955513 1050805 2225826 2355683 1355587 1179556 776693 761641 918460 918325 974085 984873 1007613 1016766 1131233 1135557 5322131 5506467 40.05 71.3 1
14:53:36 2024-01-24 694779 693264 222163 218507 352306 360219 369893 365416 234571 232827 284991 292316 329173 332387 4533224 4858962 6817299 6668639 1204243 1236091 321488 286920 299147 300759 337694 326259 327323 329239 228760 231884 756567 714621 1610682 1567677 482673 478065 704284 709157 885615 867041 928765 930241 971449 988324 955513 1056533 2235098 2342261 1409214 1175316 770633 761178 925099 916980 967843 982719 1012419 1019016 1125264 1130711 5246779 5486943 40.05 71.3 1
14:53:37 2024-01-24 692845 692775 223624 218507 355048 359929 369966 367462 233292 236960 285111 291119 329173 333397 4539697 4916025 6902818 6688439 1187999 1236302 324803 285147 302133 299399 336704 327218 326667 325743 230294 231340 751395 724405 1606662 1558457 483360 477347 706391 714322 884954 862065 927538 934248 968336 982620 950062 1061837 2228993 2341990 1399433 1186330 773380 762332 928986 916943 964344 982056 1015379 1021570 1125264 1127374 5273150 5492126 40.05 71.3 1
14:53:39 2024-01-24 697968 692738 223230 218689 354392 360871 368745 366515 233326 233154 284325 292097 329671 331310 4537526 4914834 6917815 6650031 1187976 1236302 324502 285026 300211 299505 334287 324460 327591 328505 229331 231991 759684 725573 1600552 1553643 482673 477050 702294 712295 889400 863287 926330 934248 976391 984882 949315 1059978 2230579 2320527 1452251 1188811 769533 756735 927661 922342 964127 982092 1013935 1024594 1133679 1126541 5267505 5496322 40.05 71.3 1
14:53:40 2024-01-24 703261 693037 224253 217833 354047 362948 369301 366515 232540 232135 285721 290236 330241 331310 4530041 4895191 6913518 6659690 1181939 1234035 323733 285205 299111 298840 338135 326902 324469 328512 228475 231991 731325 722848 1600043 1553643 484392 476304 701225 714322 888043 860771 923656 936242 975656 984882 944469 1057183 2228993 2322174 1375958 1193117 771734 756361 929020 924965 964127 973669 1010489 1028029 1133679 1133149 5286316 5496322 40.05 71.3 1
14:53:41 2024-01-24 702762 691230 222925 218852 352055 360799 369821 367691 233292 232663 285632 290642 329671 331381 4535004 4867994 6922173 6687397 1182810 1234899 324911 285280 300005 300487 333866 326902 327092 327750 228901 231665 756567 724537 1607177 1544397 480971 477719 701225 710275 890967 867041 920993 930241 978494 991192 946240 1050243 2216553 2333042 1365183 1195697 776693 756361 922439 924965 970283 975757 1004599 1020118 1140463 1134304 5359807 5496322 40.05 71.3 1
14:53:42 2024-01-24 704261 693296 222894 218507 354042 362948 369966 364320 233651 233154 284991 290696 329920 332935 4537526 4812335 6874165 6679056 1191356 1230166 321061 286718 299497 302074 335791 326404 324830 328476 227961 231777 753581 716666 1631785 1553643 481303 477011 702448 707149 893534 869507 918265 926147 977802 993998 950025 1047831 2223198 2333042 1397477 1184641 774483 756164 919826 922342 972702 983481 1003997 1020921 1133679 1139790 5309136 5486943 40.05 71.3 1
14:53:43 2024-01-24 697936 693296 223160 218843 352055 359676 369929 367996 233769 232975 286351 290501 329031 335057 4527980 4818595 6848415 6678866 1191468 1230818 321964 285240 299787 299540 333586 328436 324830 327750 228901 231340 757279 715131 1630537 1557352 481987 477828 705391 709231 889669 869234 923693 926147 976391 996814 954358 1050862 2222868 2342261 1397477 1184366 776693 758952 921131 922342 971667 983481 1001671 1019742 1133679 1139827 5320137 5477565 40.05 71.3 1
14:53:44 2024-01-24 696906 693296 223238 219662 353829 359931 369713 366301 233710 232067 286195 290696 329493 336567 4537526 4825632 6845275 6688439 1199135 1232250 322979 285878 300284 299576 333866 328473 326437 328468 229936 231579 757279 716666 1636254 1557352 480961 477900 707393 710275 889405 867041 926330 926132 975007 991706 955513 1049125 2225826 2357354 1393564 1182955 776693 762912 918460 918967 974906 982611 1007575 1020959 1131233 1136464 5316340 5477565 40.05 71.3 1
14:53:45 2024-01-24 696537 693009 223227 218603 356053 360075 369749 364469 233908 232931 284920 292720 329600 332856 4525517 4863479 6818774 6659261 1204448 1234072 323014 286553 297536 299540 334627 324244 327129 326727 228901 231665 758060 714111 1636990 1563726 482330 474893 706391 708189 885583 870743 927538 927970 972211 991192 955239 1053801 2230579 2342261 1484259 1173643 772280 759945 924442 917016 968530 982647 1011931 1016803 1124695 1133951 5252588 5481835 40.05 71.3 1
14:53:46 2024-01-24 699693 692629 223132 217724 355550 362623 371913 365237 233316 232066 284755 292006 329671 331848 4530318 4863593 6818053 6650182 1199810 1232287 321025 286441 299824 299540 334627 324568 326667 326762 228901 231665 745510 714111 1607652 1567677 484048 476529 705391 710275 885583 867041 926841 931599 972211 988324 955026 1056809 2235098 2342261 1439018 1175316 770633 763412 925099 915645 967843 982647 1013177 1019742 1124466 1133149 5237018 5481987 40.05 71.3 1
14:53:47 2024-01-24 696811 692583 223795 218324 355048 360763 370002 366551 232574 236865 284777 290731 329173 332784 4525517 4886938 6864373 6659261 1189748 1232323 323014 284769 299920 300370 334053 326404 324830 326762 229900 230692 750059 717178 1646839 1558457 483360 477011 708433 713814 885583 864548 928895 931599 969352 982656 954834 1060321 2225937 2343122 1399433 1184641 771734 762871 927732 916294 964344 983481 1013177 1022468 1128810 1132732 5250420 5490004 40.05 71.3 1
14:53:48 2024-01-24 694209 691230 223238 218503 354547 359917 368493 367511 232574 232827 284791 291155 327861 333289 4533224 4930827 6902818 6649882 1188074 1231413 324911 285076 301067 299540 334053 324532 325756 325778 229331 232026 746981 724537 1603310 1553643 482673 474629 704357 712801 888138 863324 924831 934248 975007 982728 949315 1061875 2225826 2323822 1409418 1187152 769533 756771 927073 922342 966112 984081 1019182 1028704 1131086 1129598 5267415 5486943 40.05 71.3 1
14:53:49 2024-01-24 703261 693682 224007 217828 354793 360871 369561 366258 232333 234141 284755 289479 330205 330808 4524575 4877744 6930277 6650371 1174530 1230468 323733 285240 301170 298598 336120 327400 324794 328742 228901 232026 755074 721296 1656795 1553643 484048 477828 701225 714322 889105 862028 920993 935315 978494 987489 947223 1054137 2225826 2329734 1358352 1193967 774483 756176 929015 926726 968213 980601 1008900 1027479 1137673 1135448 5286316 5489215 40.05 71.3 1
14:53:50 2024-01-24 703261 691194 223310 218848 354042 360690 369893 368244 232643 232827 285730 290236 329671 332118 4523859 4849927 6910553 6678018 1182810 1230504 323619 285240 297284 300908 333902 326938 324830 327256 228901 231991 746981 724020 1585257 1540017 481569 477755 701225 710275 892267 867041 923546 931599 981379 993295 946240 1047634 2216553 2332281 1389652 1198244 779503 758437 924406 926280 971284 979214 1008308 1025580 1140390 1136362 5337487 5482025 40.05 71.3 1
14:53:51 2024-01-24 700125 694664 222605 218883 354538 360835 367673 365451 234547 232827 285026 291119 329671 331381 4523859 4850075 6843592 6650257 1188863 1230166 323014 286114 297212 299611 333327 327205 324830 326762 228866 232679 746797 718362 1620091 1545494 480961 477755 701225 707149 894802 868890 919646 928923 979916 991706 947223 1051028 2223198 2332984 1399433 1188022 776160 757435 921076 928918 974048 980634 1006104 1022806 1137525 1138596 5337792 5488486 40.05 71.3 1
14:53:52 2024-01-24 702462 693296 223082 218542 351465 360835 370002 364867 233292 232827 284991 288706 330205 332118 4498409 4794708 6826624 6664541 1191468 1230166 321736 285330 299364 299505 335791 326938 324794 327786 228831 231340 746369 713092 1603464 1553643 481802 477828 704357 708189 891004 868622 923508 926184 975656 995400 955039 1052711 2226034 2333005 1399433 1185418 776160 760130 921131 922342 972702 983481 1003809 1021198 1134484 1139827 5305127 5482139 40.05 71.3 1
14:53:53 2024-01-24 701461 693264 222925 217863 352055 360763 369929 364867 232643 233154 285062 289320 329707 334216 4514494 4770457 6826624 6669465 1191468 1232287 322000 285878 299038 299576 335791 327704 324794 327750 229578 231340 756567 714877 1603079 1555852 482027 477864 705391 710275 891004 869507 924206 930240 977593 998553 952653 1050787 2226217 2355608 1363214 1184641 778357 760639 920478 923293 974048 984873 1003171 1019016 1134410 1139827 5318706 5477565 40.05 71.3 1
14:53:54 2024-01-24 694854 692806 222582 219873 354798 359676 369929 365451 234046 232174 285026 292671 328907 333433 4511298 4832509 6835950 6677862 1205066 1231347 323014 285240 297608 300133 335791 326441 325756 326995 229578 231665 756567 717178 1611293 1562889 481645 475933 706391 709074 888955 871944 930893 928955 972027 991046 955438 1060128 2232167 2342261 1480189 1173643 773943 761214 925099 918316 968530 989602 1012653 1018290 1126325 1133951 5259988 5477565 40.05 71.3 1
14:53:55 2024-01-24 698477 693292 223310 217863 354547 360799 370038 366030 232609 236829 284760 291155 329707 331884 4520939 4861360 6859921 6659261 1189795 1234072 323014 285005 300417 299331 334053 324568 324830 326762 229578 231016 751488 717178 1640806 1561779 484737 479763 709247 714211 885546 865665 931633 933474 973081 989071 955513 1060316 2220416 2349542 1399433 1184641 771734 763412 928986 916294 965749 983481 1013898 1021607 1124695 1130674 5239288 5474009 40.05 71.3 1
14:53:56 2024-01-24 691998 691267 223117 218223 354547 359676 368745 367432 232643 232827 284991 291971 327915 333433 4520939 4905562 6867280 6640401 1186317 1234109 324911 285071 301067 299576 333586 324568 325791 325778 228936 232026 746369 725445 1610281 1557634 483360 478404 705221 713814 888101 865167 927614 935577 975007 982764 950062 1065963 2232167 2326432 1444426 1188811 769533 758989 927073 922342 965786 981824 1016901 1026091 1133679 1127410 5248694 5483030 40.05 71.3 1
14:53:57 2024-01-24 702762 693032 223310 217642 354798 362985 369301 365451 232643 232135 284791 289919 330205 330112 4524575 4877744 6915718 6650371 1175367 1231915 323254 285254 300879 298633 334591 327437 324685 328493 229331 231848 763408 721296 1603033 1555852 485428 477647 703924 715847 889339 862065 923036 935315 980211 982692 947297 1057183 2229206 2323822 1397477 1192268 773931 755629 928090 924127 965786 979250 1010489 1030601 1133837 1135557 5273143 5470255 40.05 71.3 1
14:53:58 2024-01-24 701267 690726 223314 218507 352051 360835 369337 367727 232643 232827 285735 290236 329209 331346 4514494 4849653 6901227 6663883 1179431 1230166 324911 285005 297176 300906 333685 326648 324794 327114 228795 231955 745510 724405 1615876 1543906 481229 477792 703859 710275 893644 867359 922114 931599 977802 993295 947518 1054174 2219508 2333971 1359425 1199596 776160 756771 922476 924965 968530 973669 1007613 1025361 1137089 1135557 5322398 5471312 40.05 71.3 1
14:53:59 2024-01-24 699963 691230 222533 218542 354038 360799 368480 364391 233883 232663 284764 290677 329209 332994 4514494 4824519 6864038 6645505 1192170 1231385 322465 285793 297176 301756 335754 326793 324794 327608 228015 231670 757346 718719 1639922 1549237 481987 479763 703909 708189 894168 869507 920338 929616 981415 991706 950062 1046109 2224341 2331387 1397477 1184641 774483 756066 921131 924965 973562 983481 1003208 1019882 1137162 1139790 5307296 5475214 40.05 71.3 1
14:54:00 2024-01-24 699963 692281 222925 218507 352055 360219 370002 365451 233292 236471 285900 289355 329173 333126 4511298 4784471 6826624 6678866 1198262 1233668 322346 286079 300138 299435 336229 328058 324757 327185 228866 231178 752168 715131 1606824 1556958 482673 481127 706391 710275 891457 868008 925010 928228 976391 997352 954155 1052525 2222664 2354014 1349794 1182955 777802 762871 919826 921035 976092 982611 1006858 1019780 1131270 1139521 5306948 5464286 40.05 71.3 1
14:54:01 2024-01-24 691789 693296 221883 218699 353330 359676 369633 365451 234081 232663 284991 291688 329088 332387 4508060 4830479 6860051 6687853 1198296 1232754 322835 285169 300854 299576 333866 327437 326667 325515 231815 231452 749923 717178 1621583 1555852 479717 477453 706391 707687 885716 869926 927631 924837 975007 991706 955513 1057183 2224244 2354014 1486294 1179593 776693 763412 919826 917016 974252 982647 1010980 1016840 1130431 1133951 5291941 5464286 40.05 71.3 1
14:54:02 2024-01-24 693830 693037 223314 217863 353365 360219 369929 363264 232643 236794 284121 290837 329173 331884 4518118 4850639 6809395 6669311 1207769 1233668 322799 286141 297536 300872 337352 326404 328054 325743 229543 231665 746981 716154 1614723 1558065 481303 477726 707393 707614 885583 869889 927538 926147 972174 993998 955513 1058692 2225826 2343566 1462956 1174479 772837 761141 922439 919619 968530 987663 1013376 1016766 1128810 1135557 5263744 5468186 40.05 71.3 1
14:54:03 2024-01-24 697154 692208 223938 217833 354526 360726 369966 365416 232574 236829 284520 290290 329173 332082 4525517 4865556 6820852 6649989 1199135 1231915 321938 286821 300642 299260 334591 324496 326667 327114 229437 231665 756567 714111 1624173 1567337 484663 476268 706391 710275 888101 867041 928089 931599 974316 991155 956381 1062627 2232167 2340600 1409214 1175316 772837 763375 925757 916943 968530 982647 1015379 1022693 1125264 1133951 5224208 5468186 40.05 71.3 1
14:54:05 2024-01-24 693254 691194 223243 218320 354798 359351 369857 367655 232609 233154 284991 290696 328623 333253 4524745 4907591 6865244 6650534 1191468 1233668 322000 285294 300381 299364 336704 326368 326667 326991 229543 231340 751395 716933 1647213 1565111 484737 477347 709438 713130 885583 867041 930217 934248 970038 990887 955703 1063386 2232167 2342261 1403345 1181273 771734 764495 927732 916672 965749 984873 1013898 1023062 1125264 1130674 5224208 5468186 40.05 71.3 1
14:54:06 2024-01-24 694341 690697 223238 218507 355048 359098 368709 367074 233409 233339 284777 291920 328499 332712 4518548 4919537 6905874 6640597 1184623 1235208 324911 285428 300708 299540 335791 324460 327591 325778 228866 231991 750595 724537 1608757 1553643 482673 477050 704320 713307 888857 864585 927652 936242 977084 982656 950025 1063187 2230579 2320527 1405652 1187361 771183 758952 929052 922342 964344 983481 1015379 1026128 1134484 1129839 5256198 5477565 40.05 71.3 1
14:54:07 2024-01-24 703261 693000 223974 218228 354589 362695 369569 366408 232506 234141 285685 290501 330027 333304 4517728 4869577 6912374 6649882 1171117 1231915 323469 285205 300842 300692 335791 327400 324830 327750 228866 231991 743487 721296 1656187 1553643 484737 477864 703220 715338 894802 862028 922342 935352 981342 989720 948605 1057183 2225918 2329462 1387152 1195697 774483 758511 929052 926280 968530 980634 1010489 1028403 1136284 1136362 5284568 5477565 40.05 71.3 1
14:54:08 2024-01-24 699963 693458 222766 219627 353929 360654 368011 366444 234234 232720 285721 290943 329102 332046 4498371 4839407 6905009 6668773 1177746 1230166 324839 285263 299751 300416 333866 326902 324830 326762 228866 231665 756567 724020 1590646 1540017 481303 477828 703220 710275 892267 866769 921381 931599 978494 993998 947706 1054286 2219707 2333042 1361344 1198807 777272 758415 925099 924965 971284 973633 1006784 1026091 1138738 1137167 5333852 5493942 40.05 71.3 1
14:54:09 2024-01-24 699465 691978 222404 219048 354680 360582 368300 365237 233814 232663 284991 290880 329173 332898 4520939 4843795 6872953 6659261 1179431 1230166 324911 285169 297054 300451 333866 326938 324830 326762 228866 231991 756567 722471 1616174 1540017 480886 477792 702947 710275 892267 867041 923693 931599 981342 993998 944469 1052525 2216982 2329734 1393564 1192286 777802 758634 922439 925418 972702 979250 1007575 1023553 1142892 1138144 5359135 5480655 40.05 71.3 1
14:54:10 2024-01-24 703967 693082 222707 219005 355044 360799 368709 364320 233849 232975 285614 291084 329600 329310 4518548 4811722 6864024 6650257 1187165 1230166 322979 285641 297176 299576 335791 326441 324830 326762 228831 232679 763531 719899 1639558 1547692 480882 477755 701225 708189 894802 869507 920263 930241 981342 991670 950025 1054286 2219707 2329734 1407258 1187176 776693 756361 921131 926280 975870 982056 1007575 1022468 1142534 1142943 5314629 5490004 40.05 71.3 1
14:54:11 2024-01-24 703187 692203 222890 218464 354538 360871 369641 366695 233617 233318 284755 290095 329386 332064 4511561 4784210 6826624 6650257 1188863 1230166 321964 286114 297248 299540 335791 326404 324830 329239 228475 231381 760377 715131 1599103 1549237 482673 477792 702025 709194 894802 871362 920993 926184 979916 991670 954155 1051064 2225923 2333042 1399433 1183798 774483 758290 922439 922342 976128 986877 1006036 1021575 1134410 1142910 5305322 5468186 40.05 71.3 1
14:54:12 2024-01-24 695805 691978 223652 219189 352019 359098 369929 364867 233873 236233 285026 289989 329635 333433 4504829 4790419 6836757 6678018 1200847 1231310 322979 285205 300247 300451 333866 326938 326667 325778 229936 231665 751395 716666 1602892 1556958 480961 480786 708396 708189 889963 870542 927652 925492 975007 991706 955703 1058692 2225826 2351481 1465181 1180433 776693 765013 921039 920867 976549 987663 1011856 1016616 1131675 1136823 5293874 5458331 40.05 71.3 1
14:54:13 2024-01-24 693598 692244 222542 218512 356053 360533 369857 364029 234012 233154 284316 291688 328853 332351 4511275 4844774 6820117 6668639 1204168 1230166 322489 285245 297500 300908 335791 324568 327360 325778 229296 231665 746981 716154 1599307 1556958 481303 477417 707393 708189 885583 871196 928895 926184 974316 993998 956872 1060241 2225826 2344820 1444426 1178536 776160 763924 923703 920287 974048 987663 1016273 1018829 1127884 1135557 5286317 5469755 40.05 71.3 1
14:54:14 2024-01-24 697941 692850 223938 217794 354798 360763 372095 364867 232609 232066 284835 292219 328907 331848 4514494 4858962 6827405 6641028 1190586 1230504 322000 285205 301170 300370 334556 326441 326667 326762 229578 231340 746981 715390 1629785 1565111 485428 477011 709438 713307 888138 867041 929556 934248 972211 992325 956417 1059941 2238759 2350404 1435028 1180353 771734 764348 929052 919358 970320 982647 1015379 1023062 1128810 1133076 5211072 5466340 40.05 71.3 1
14:54:15 2024-01-24 691780 689244 223238 218472 354047 358557 369857 367138 232574 233318 284555 292190 328676 333433 4511561 4883558 6850576 6640503 1188074 1231915 323697 284334 301170 301153 334053 326441 324830 329166 229936 231340 753618 719233 1608345 1558457 484463 477719 708433 714322 885583 865812 932043 934260 970798 990400 955327 1061230 2232171 2346335 1401389 1187113 773943 762651 929052 918280 966471 986029 1016161 1023062 1126325 1130674 5241105 5470255 40.05 71.3 1
14:54:16 2024-01-24 693588 691235 223274 218311 354798 358593 368745 366846 232643 233154 284991 292416 328180 333397 4517715 4892889 6872953 6631124 1184655 1229757 324453 285481 299461 300822 333551 324568 325756 325743 229614 232026 753581 724537 1607780 1552540 483360 476304 705891 714322 888138 864548 931558 938129 977953 990473 951939 1066316 2229206 2330430 1403345 1188022 771183 758952 929521 923568 968530 982092 1018388 1028516 1134484 1129041 5246779 5477565 40.05 71.3 1
14:54:17 2024-01-24 701267 691980 223274 217939 354793 360871 368745 365451 233651 232100 286292 291084 330170 330308 4485531 4868472 6848415 6631124 1178684 1232287 323961 285312 300708 299331 334591 324496 326667 328476 228671 232026 750595 721296 1601671 1548308 482673 476830 703822 713122 893166 867634 928314 936907 977777 989071 951642 1065215 2232167 2324784 1476119 1188811 776337 760027 927732 922342 967156 984800 1016938 1026128 1134484 1129041 5248694 5474175 40.05 71.3 1
14:54:18 2024-01-24 697973 690971 223082 217794 353821 360835 368450 365451 232643 236924 284085 292006 329671 329345 4517438 4887017 6863135 6631124 1178588 1230166 323469 285240 299038 300941 334591 324496 324830 328246 228671 231991 753021 721296 1612750 1547221 484737 478367 704182 712221 892568 865628 926293 935502 979562 987636 948605 1059941 2228993 2320499 1411170 1190679 771183 756361 931642 922342 964813 979250 1013898 1026128 1133800 1130674 5248694 5473895 40.05 71.3 1
14:54:19 2024-01-24 701267 689213 223929 218091 354042 360835 368709 365451 232574 232100 286292 290236 329440 330808 4505128 4868472 6886955 6640503 1168584 1231915 323505 285205 300381 298633 335791 327169 324048 327786 228831 232026 749923 722330 1645880 1554430 485428 477611 703220 715847 893203 863937 923507 935315 977765 982728 948112 1058833 2225826 2317238 1409214 1192217 771734 756698 928986 924965 962979 982056 1010980 1026091 1134484 1133149 5248694 5469755 40.05 71.3 1
14:54:20 2024-01-24 701267 689177 223274 218507 352046 360763 369301 367102 232574 232827 285031 289760 329209 330844 4514217 4849927 6897322 6654511 1170247 1230166 324453 284099 300879 299435 333866 327437 324721 329436 229688 231813 744958 724925 1611693 1542808 485083 480422 705221 715847 894802 863899 923036 935352 984748 991155 949988 1053014 2227619 2331387 1360308 1197491 774483 756735 927732 924965 968530 979286 1010489 1027668 1137126 1136362 5267604 5442887 40.05 71.3 1
14:54:21 2024-01-24 699244 689208 222582 218883 352046 360763 368745 367102 233326 232174 285026 290642 329173 331346 4502182 4828972 6858289 6649766 1176064 1226678 324682 284733 298857 300660 333649 327146 326631 327608 228760 231955 745510 724020 1639743 1542808 482673 480567 705391 713814 894913 867359 922114 934248 980647 993998 950416 1057183 2224244 2333042 1342154 1199596 775610 758379 926414 924965 968530 979286 1010489 1029094 1137162 1135661 5279048 5468186 40.05 71.3 1
14:54:22 2024-01-24 697191 690218 222542 218848 354042 360219 367307 365451 234012 232663 284991 290501 328676 333667 4502182 4828972 6864813 6649882 1188749 1231385 323709 285864 297176 302612 335754 326793 326631 329362 229437 233084 763655 720413 1596000 1544397 481987 481127 704219 710238 894839 869507 922342 931379 984201 991706 949988 1050805 2222757 2329734 1397477 1187152 776693 754957 921131 926111 974943 981363 1007613 1022825 1142082 1138948 5322517 5468186 40.05 71.3 1
14:54:23 2024-01-24 701461 691226 222726 218555 352055 360871 369966 364320 233292 236425 284555 288680 329938 331381 4495852 4777662 6822540 6655210 1192194 1230092 320883 285815 299854 300310 336229 326259 324757 329239 228795 231665 758750 714111 1599362 1555142 482673 480603 705391 710275 892189 871196 923693 928886 979953 991670 955513 1050243 2224244 2342261 1397477 1183798 777802 760064 922439 922342 975671 984873 1004599 1020470 1134484 1143524 5295721 5458807 40.05 71.3 1
14:54:24 2024-01-24 698967 691230 222925 218507 352019 359640 369929 364867 233651 233318 285062 289320 328907 333167 4502285 4758716 6801064 6659690 1192269 1230018 320883 285098 297176 299576 333866 327169 324794 328512 229331 232022 752866 714111 1598597 1552540 483322 480458 705391 710275 890747 869889 923693 927524 978494 991670 954834 1050243 2222757 2348147 1397477 1182955 778357 760633 922476 922342 974085 984873 1004636 1021198 1134484 1142284 5292133 5458807 40.05 71.3 1
14:54:25 2024-01-24 697936 691230 222730 218848 352055 358593 369929 364903 233326 232612 285026 289760 328676 333361 4502459 4763834 6818774 6669122 1193977 1230166 322453 285240 299002 299540 333649 328473 324794 326727 229578 231340 749268 715390 1635792 1555579 482673 481319 707894 710275 889705 869507 926330 930241 975656 997389 955740 1054286 2222868 2354087 1372046 1182955 778357 763412 919826 921688 977749 982611 1007613 1021235 1132875 1141027 5295721 5458633 40.05 71.3 1
14:54:26 2024-01-24 693301 690729 222385 219259 354047 358593 369857 364903 233849 232174 285026 291155 328216 333361 4509567 4799779 6828153 6668773 1196601 1230166 322728 285494 298966 299540 333866 326114 324830 328505 230152 231550 761046 716154 1609440 1554042 481303 477864 709438 710275 889669 870542 926183 927524 974930 997425 955026 1057183 2224337 2347406 1361344 1177880 777310 765013 919826 918967 976363 982683 1011209 1019780 1132875 1135661 5292133 5460390 40.05 71.3 1
14:54:27 2024-01-24 693742 691235 222925 218320 353330 360763 369857 363264 234012 231846 284090 292649 328658 334253 4512093 4839407 6803849 6650492 1208299 1231915 323014 285940 297248 300802 336265 324266 327591 326762 228901 231665 758060 713092 1645820 1558457 481987 476268 707393 709231 887688 871232 930329 928923 973626 993998 955026 1058782 2225826 2342261 1477391 1173643 774483 762871 924442 918967 972429 982719 1013935 1019742 1127994 1133222 5252485 5460390 40.05 71.3 1
14:54:28 2024-01-24 696191 691267 223938 218320 352236 360569 370002 367736 233409 234470 284813 290696 328746 332243 4509115 4839106 6801365 6640401 1200261 1233668 321097 286862 300429 299576 334627 324496 326667 326798 229614 232026 756567 713092 1610730 1565111 484737 479763 706391 710275 888138 870579 931654 931327 975007 993295 958528 1058782 2229087 2340600 1476119 1174479 772280 760944 925679 920345 970594 989747 1016161 1021235 1127958 1135557 5231811 5458695 40.05 71.3 1
14:54:30 2024-01-24 694081 691230 223938 217863 355441 360510 371805 367215 232540 234141 284884 291014 328995 332208 4495129 4839407 6791537 6645139 1204380 1230166 322036 286992 297212 299540 334591 324532 327129 327256 229936 232026 749923 712584 1611887 1565455 483360 477011 706391 710275 889400 870542 930292 930278 975007 993998 956454 1060321 2222029 2338941 1482224 1173643 773380 762871 926414 920998 971321 989747 1013898 1020470 1127958 1135557 5233727 5458633 40.05 71.3 1
14:54:31 2024-01-24 696939 691978 223692 218223 355048 360388 369857 366177 233153 234141 284858 290978 328711 331310 4502182 4835723 6762277 6635767 1199925 1230166 322036 286553 297572 299540 334591 324496 326667 325813 228901 232026 758060 712075 1611357 1563999 483360 477490 706391 709231 887507 869274 930329 930241 974316 992593 956417 1056847 2222177 2338941 1474084 1173643 772280 761214 925099 919656 968530 988315 1015416 1019742 1127159 1133951 5214970 5442623 40.05 71.3 1
14:54:32 2024-01-24 695986 690862 223795 217719 355048 360292 371950 365273 233258 232066 284121 291119 328942 331381 4502182 4846184 6817680 6612179 1185503 1228762 322036 285240 299957 298633 334331 324532 324830 326798 229578 231178 749268 715131 1606662 1564345 485428 477755 709942 713147 888138 867041 931654 934248 972248 993998 957885 1064869 2222029 2344820 1474084 1179556 772280 765038 927732 919656 968530 982683 1016177 1023136 1125600 1130747 5211493 5442736 40.05 71.3 1
14:54:33 2024-01-24 694010 691978 223602 218372 354184 360183 370002 366293 232574 236497 284844 290731 329138 332856 4500094 4850668 6826624 6635767 1186382 1230166 323050 285205 299957 299331 334088 326441 324830 328004 229936 231016 752168 719233 1611629 1558457 485428 477828 709438 714194 885583 866426 933019 935577 973626 990492 955740 1060016 2229105 2342261 1403345 1184641 774483 763412 929020 918967 967156 982611 1016901 1027009 1128316 1134414 5215315 5442699 40.05 71.3 1
14:54:34 2024-01-24 691895 690187 223781 217902 354047 358593 369641 367511 232609 236461 284755 291155 328216 333361 4505128 4895868 6835950 6640503 1184693 1230166 323997 284805 301170 298317 334053 326441 324830 328505 230132 231016 752168 718719 1607393 1558457 484048 477755 709438 715279 885583 865812 931654 934653 972211 988360 953674 1061493 2228754 2341498 1401389 1184641 773380 763412 929020 919656 967524 984690 1019145 1028478 1129795 1133003 5222042 5442925 40.05 71.3 1
14:54:35 2024-01-24 692047 689960 223025 218507 354547 358557 368190 366293 232678 233482 284991 292451 328180 332423 4502182 4887017 6868402 6635767 1184693 1231385 324911 284769 300958 299540 333586 326441 327129 325287 230329 231665 751395 722471 1636389 1553643 484048 477792 707931 713147 888138 865198 930329 935352 975007 989793 952801 1065887 2226108 2335626 1401389 1187176 774483 762837 930338 923568 970283 986964 1021221 1025979 1132728 1131201 5252444 5442774 40.05 71.3 1
14:54:36 2024-01-24 694508 685259 223270 218542 353325 360618 367637 366293 232678 236461 284352 292274 328216 331113 4504852 4889432 6864038 6621670 1178722 1226678 323997 285240 299038 299576 334556 324496 327251 327256 228936 232026 745556 722471 1587434 1549237 483704 476304 703859 713307 891635 866426 925525 935352 979953 982728 950099 1064869 2225937 2317238 1494434 1189643 772214 759553 933028 924928 966186 981911 1017727 1029390 1134484 1130674 5230332 5466340 40.05 71.3 1
14:54:37 2024-01-24 696981 690997 223046 217828 355546 360799 367601 365380 232609 233154 284226 292006 329138 331999 4502182 4868198 6864813 6612420 1176064 1226678 322131 285201 297248 300904 334556 324460 324830 327750 228121 231991 761892 720779 1605711 1549237 485428 477347 703220 714322 892231 864277 924792 938043 975656 982656 948750 1058392 2232577 2319123 1437023 1191140 771107 758511 931700 924854 966149 981326 1013898 1026091 1134484 1134414 5229883 5470255 40.05 71.3 1
14:54:38 2024-01-24 701267 689177 223943 217759 352046 360835 368999 364867 232378 232066 284520 289760 329635 332138 4498971 4849927 6868023 6612179 1168537 1226678 322943 285205 300630 298598 335791 327364 324794 327485 228831 231828 744039 720264 1645425 1549237 485083 480567 702025 714194 894802 862028 923656 936678 981342 990400 951567 1059974 2226505 2318518 1399433 1193118 777453 758511 930375 926939 967843 981363 1014094 1031795 1136247 1136362 5252053 5458482 40.05 71.3 1
14:54:39 2024-01-24 701267 689172 223270 218507 352015 360726 368745 367067 232574 232827 284991 289760 329173 331077 4495763 4832408 6873027 6640503 1171039 1229293 324911 284299 300381 299540 333866 327437 324794 327220 228866 231991 756567 724537 1610086 1539745 482673 480603 705355 714322 894802 865812 924867 936796 984748 996106 951642 1053689 2227582 2334422 1370089 1197491 776693 758342 927732 927449 972359 979214 1011931 1030563 1140948 1141027 5265617 5458444 40.05 71.3 1
14:54:40 2024-01-24 699207 685295 222859 218848 352015 361593 368190 367361 233292 232827 285026 290642 329173 331346 4492803 4831382 6853373 6649989 1177746 1226678 324911 285529 297212 300451 333866 326404 324794 326762 228866 231828 749923 722471 1616888 1540017 481987 482154 702294 712295 894689 870110 927517 936242 983320 996777 950287 1056950 2219881 2333042 1351749 1196638 780062 762837 925099 926280 972702 978375 1007613 1026128 1140390 1136464 5322360 5458482 40.05 71.3 1
14:54:41 2024-01-24 695842 685264 222542 219000 354047 360472 367601 365416 234012 232663 284991 291084 329138 331346 4498971 4822109 6855035 6640503 1186887 1226678 323014 286079 297212 299470 333866 326404 324830 326727 228866 232679 755069 718362 1621352 1540017 482561 481127 704182 711605 894544 870743 922227 931415 983283 998226 949951 1054100 2216553 2330093 1407258 1187176 776693 760802 922351 927460 974943 982750 1009769 1021570 1140427 1138144 5307291 5458807 40.05 71.3 1
14:54:42 2024-01-24 702963 690182 222542 218324 354047 360799 369821 363193 233292 233154 284520 290236 329943 331888 4489599 4767102 6817299 6631124 1187165 1226678 319734 285842 297248 299505 333866 324496 324794 327750 228359 231828 755074 715390 1610155 1553835 483285 477611 704219 709047 894523 871982 923448 931603 981342 991706 950025 1053806 2222593 2329734 1399433 1185418 776693 756735 921131 926280 974943 984873 1007575 1021570 1139619 1139754 5276647 5442812 40.05 71.3 1
14:54:43 2024-01-24 699963 688945 222577 218324 352055 360871 369893 363264 233292 232827 284520 289083 329173 330808 4483424 4757202 6798648 6612179 1187165 1226641 320990 285240 297608 299540 335487 324532 324336 328227 228654 231614 754337 713853 1598215 1553205 483704 480422 706225 709047 895112 871362 922077 928850 981841 998080 954834 1047597 2219707 2342261 1399433 1182955 778357 761178 922439 922342 974085 984873 1004636 1021926 1134899 1142248 5276647 5442812 40.05 71.3 1
14:54:44 2024-01-24 697402 689195 222890 218507 351789 359387 369893 364320 233292 232827 285026 289884 328180 334692 4486398 4760606 6798648 6649605 1191468 1226641 322000 285205 299328 301111 333649 327913 324613 329129 229955 231234 747818 714365 1615100 1556525 485153 481999 708396 711789 892378 871870 928826 931562 975656 1000246 957367 1053541 2222868 2351481 1351749 1182955 778635 763412 919826 922342 977749 982683 1007575 1021964 1133679 1139790 5280455 5434999 40.05 71.3 1
14:54:45 2024-01-24 693598 689172 222542 219193 354047 359604 369821 366918 233617 232174 284555 291119 328145 333126 4492803 4792965 6817299 6650026 1194022 1231385 322465 285592 299497 302074 333758 326259 326631 327663 230152 231920 751395 719233 1597522 1554747 481303 477864 710764 710944 890666 871196 927538 927563 977740 997425 956417 1056056 2224508 2351481 1484259 1177880 778357 764495 921131 919656 976363 982683 1013376 1020470 1134484 1136464 5261563 5442812 40.05 71.3 1
14:54:46 2024-01-24 693747 691235 222542 218507 355048 359640 369301 364320 234012 232827 284520 292451 328216 332118 4495763 4816718 6798648 6650492 1202567 1229011 322835 285062 297428 302184 335718 324316 327555 327082 229578 231828 758060 716666 1579924 1557634 482293 476975 708396 709194 885583 873844 931342 928191 975699 991706 956381 1059941 2224244 2341462 1494434 1175316 774483 763412 922439 918967 973525 989794 1013139 1019742 1127994 1137167 5265617 5438885 40.05 71.3 1
14:54:47 2024-01-24 694311 691262 223046 217863 353294 359676 369265 365033 233292 236829 284090 291119 328180 331381 4492803 4821660 6791820 6631605 1205175 1229632 322799 285098 297356 303114 333866 324496 327360 325743 229543 231813 746981 716900 1608104 1553643 481645 479763 709401 710275 888226 872468 930254 927497 975007 991670 955703 1062664 2225826 2343122 1442470 1175316 774483 763412 922439 918967 974085 982683 1012419 1019742 1130160 1137167 5267505 5449428 40.05 71.3 1
14:54:48 2024-01-24 691780 690223 223238 217794 353259 359676 369301 363193 233292 236794 284156 292006 328180 331381 4486398 4819645 6790946 6640914 1200842 1230804 322907 285169 297572 300908 333866 324280 327786 325743 229543 231665 746981 717178 1587931 1558457 482673 476975 707894 710275 887595 871196 930254 930205 975007 993998 955513 1060015 2225826 2335626 1482224 1171974 773931 762871 925099 920998 971284 991183 1013177 1019742 1127921 1133951 5233727 5449428 40.05 71.3 1
14:54:49 2024-01-24 694679 689195 223082 217642 354798 360183 369929 364022 232609 236829 284156 292219 328180 331310 4497057 4840236 6771974 6626316 1200852 1226678 322226 286231 297031 300190 336503 324460 327129 325778 229849 231955 756567 713092 1613527 1558457 482673 476304 707393 710275 888138 870579 930292 930241 975462 993998 956381 1059536 2225830 2338941 1460961 1171974 773380 762330 926339 919656 971284 989711 1013935 1021198 1127958 1135557 5233727 5449152 40.05 71.3 1
14:54:50 2024-01-24 694503 689177 223238 218188 354547 360763 369893 363229 232609 236865 284085 290360 328180 333979 4500094 4831436 6791683 6621746 1204237 1229483 322751 286606 297897 299540 337180 324532 327129 325813 229578 231991 746981 712075 1634039 1561779 482673 476304 707393 710275 888138 871232 931617 930938 975007 993998 956381 1061563 2229012 2338941 1488329 1171974 773380 763412 926414 919656 972011 991183 1013935 1021964 1129594 1136362 5224348 5449428 40.05 71.3 1
14:54:51 2024-01-24 694836 690218 223938 217863 355048 360763 369893 364058 232609 234434 284741 290908 328853 331238 4496468 4835949 6762352 6631124 1200889 1230166 322763 287009 297176 300190 336503 324496 327360 325813 229578 231828 749923 712075 1637051 1558457 482673 477011 708396 710275 888769 871232 931654 931599 976851 993998 956381 1061835 2225937 2340600 1486294 1171974 774483 762871 926339 920998 972702 991146 1013935 1021235 1129557 1137167 5243106 5442760 40.05 71.3 1
14:54:52 2024-01-24 694997 690218 223310 218228 352271 360510 369605 366177 233572 233976 284848 291014 328534 332208 4490250 4832306 6781840 6622028 1203388 1229558 323014 286114 297536 299576 335791 324424 327129 325743 228866 231665 756567 712075 1623954 1558457 482673 476304 707393 709231 888138 871196 930292 930241 975007 996960 955703 1059664 2225830 2338941 1405301 1171974 774483 762871 925099 920345 972702 990447 1013177 1019742 1127994 1135557 5243106 5442812 40.05 71.3 1
14:54:53 2024-01-24 694729 691978 223652 218223 355441 360618 369417 363951 233188 233976 284377 290978 328038 334164 4489599 4825482 6762502 6621746 1200819 1229293 322716 286517 297536 300647 335791 324460 326667 325778 229578 231828 755074 712075 1636718 1558457 482673 476975 707393 710275 888226 871196 930292 930241 976156 991634 955026 1058782 2225830 2340600 1488329 1172808 774483 762871 926339 920998 972702 988315 1013898 1019742 1127958 1136362 5243106 5447114 40.05 71.3 1
14:54:54 2024-01-24 694849 691978 223167 218646 355550 360039 369417 365142 233153 233482 284125 292219 328180 331346 4493255 4828972 6763982 6612555 1198104 1231915 321025 286123 299292 299505 334556 324460 326667 326762 229578 231665 756567 712075 1649589 1565111 485083 478330 706391 710275 888226 870542 930292 931599 975007 993998 959245 1061600 2232167 2335626 1474084 1172584 772280 762330 926662 922342 971321 991183 1016901 1022693 1129630 1133222 5227532 5457887 40.05 71.3 1
14:54:56 2024-01-24 695717 691487 223952 218149 354976 360618 369966 364832 232574 232100 284627 290873 329031 331346 4489599 4836866 6799003 6621746 1187227 1230166 322000 285240 301170 299296 334053 324568 324830 326762 228901 231340 751395 714621 1621353 1562889 485428 477792 710445 714322 888138 867041 931617 933991 976391 993998 959282 1063047 2233510 2341990 1405301 1180433 772280 765581 931659 918967 968530 988315 1019114 1027991 1128810 1136833 5193663 5452079 40.05 71.3 1
14:54:57 2024-01-24 694997 691978 224253 218654 354547 360472 369966 366301 233153 231709 284822 292219 328216 332351 4489599 4826548 6797223 6603002 1187129 1231915 321061 285240 300958 299086 334287 324532 326667 325813 229543 231340 755074 715131 1611061 1563999 485428 477792 709942 713147 888226 867041 932317 935577 975007 993295 959245 1063150 2231923 2342261 1401389 1179379 772280 765581 929020 917016 968530 989382 1019182 1028478 1128463 1133841 5199401 5449428 40.05 71.3 1
14:54:58 2024-01-24 691775 685300 223314 218232 354616 360436 369929 366258 232574 236497 284848 290360 328907 332351 4477032 4830986 6791650 6612305 1194027 1230166 320990 286186 301341 299296 334591 324496 324830 326762 228901 231828 756567 713092 1624408 1566565 485428 477719 708396 712295 889002 868890 930292 934248 976851 993295 959245 1063425 2235209 2341990 1409214 1175316 771734 765038 928323 920212 973090 992571 1016789 1025618 1125190 1135411 5199685 5442684 40.05 71.3 1
14:54:59 2024-01-24 691821 690018 223274 218314 354047 359676 369641 366151 232540 233154 284751 291119 328180 333361 4486398 4835949 6781765 6612367 1190683 1227809 320990 285276 299461 298598 334053 324532 324830 325848 228866 231665 749923 712830 1612458 1565455 484760 479009 709438 713307 889002 867041 928932 934248 975007 992593 959208 1066203 2221992 2341462 1409214 1175316 773323 765396 929015 919632 969868 989602 1018454 1027047 1125153 1135557 5185456 5438885 40.05 71.3 1
14:55:00 2024-01-24 692845 685291 223270 217728 354047 360183 369929 364903 232574 236758 284121 290880 328942 331077 4483424 4822109 6808701 6612367 1183849 1226678 323014 284334 299920 300986 335791 324532 324830 325813 229578 230657 747200 716666 1621069 1558457 484737 477792 709438 713147 885583 867041 933019 934653 974039 990492 955740 1062631 2225937 2343446 1405301 1186265 773323 764421 931642 920942 968940 984800 1018454 1025323 1127958 1130747 5189176 5419029 40.05 71.3 1
14:55:01 2024-01-24 691061 685264 223117 218654 354047 358557 368781 366551 232609 232827 284738 291084 327191 333397 4486398 4865556 6801252 6602988 1184693 1227846 322489 285205 301170 298633 333586 324532 324830 325848 228866 230692 755068 716154 1629212 1558457 485428 479726 710445 714194 887595 867041 933019 935577 973626 991192 956417 1065963 2235569 2344668 1435028 1182758 773943 765544 932193 920287 968530 988315 1016901 1026971 1127588 1133951 5192746 5440050 40.05 71.3 1
14:55:02 2024-01-24 691284 685291 223310 218359 354047 359098 369966 366551 232609 236663 284555 289954 328676 333397 4486398 4849237 6813195 6593231 1184693 1229293 322979 284769 301170 299086 333586 324532 324830 326762 229578 231016 757968 717178 1654725 1558457 485428 477828 709942 714736 887507 867041 933019 935315 975861 993284 960930 1065554 2235346 2346335 1397477 1184572 773943 765581 930338 918316 968530 989062 1016901 1026128 1127958 1135448 5201666 5449152 40.05 71.3 1
14:55:03 2024-01-24 690045 685264 223274 218689 354047 358593 368486 366587 233292 233154 284773 290360 327915 333397 4483199 4870419 6848415 6602640 1182089 1230166 324682 284334 299708 299296 335791 326441 324830 325252 230329 231340 748452 721296 1633105 1553643 484048 477864 709438 714230 887507 867634 934300 939539 976317 991046 955475 1067631 2229206 2339676 1403345 1187113 774483 763412 930375 920961 968530 982381 1021371 1029132 1131270 1129875 5229883 5436170 40.05 71.3 1
14:55:04 2024-01-24 692047 685034 223274 218542 353325 360219 367049 365159 233326 233154 284555 291724 327915 331346 4489322 4873147 6854325 6602988 1178722 1226678 323997 285205 299497 299576 334556 324424 324811 325813 228901 232026 742570 721296 1597602 1549237 484048 477383 705937 714211 893282 866967 928976 936907 983348 990473 952616 1066316 2228993 2317238 1466945 1189538 771734 758989 931424 924965 967561 983481 1016938 1028478 1135480 1133951 5220477 5445542 40.05 71.3 1
14:55:05 2024-01-24 699207 688717 223314 217490 354042 360907 368190 365451 232643 232100 284804 290642 328942 329345 4477032 4833506 6846109 6598279 1172025 1226678 322799 285240 300745 299946 333586 324568 324794 327750 228866 232026 752088 719233 1613879 1553205 486814 481028 705221 717377 896184 864167 924716 939576 982650 991155 950176 1058782 2229394 2314602 1407258 1191993 771734 759590 930998 925492 965786 982092 1012456 1030601 1135480 1135557 5235548 5441659 40.05 71.3 1
14:55:06 2024-01-24 700273 685228 223943 217863 352046 360835 369627 365159 232217 236461 284631 288601 329209 331667 4477032 4818683 6873251 6621746 1166042 1225771 322525 284370 301170 299540 333866 327205 324794 327521 228901 231848 755074 724405 1606521 1544397 485428 481890 705951 716357 894766 866399 925010 936715 982807 994694 953478 1053764 2222664 2333743 1349830 1192585 776693 759442 926414 924800 972702 979286 1011931 1028856 1139619 1136500 5275140 5427239 40.05 71.3 1
14:55:07 2024-01-24 695110 685223 222577 219263 352051 360763 367637 365522 232678 232349 284991 290677 328216 330880 4474737 4804862 6863944 6626395 1172260 1226678 324911 284334 299224 299576 333866 326891 324721 329472 229402 231991 745510 723367 1601142 1539246 484737 481890 707230 715338 893910 865812 925670 938871 983504 991670 952801 1056846 2221085 2333042 1363264 1195352 778357 761214 927073 925455 974980 980706 1009470 1030601 1140463 1139863 5276647 5441659 40.05 71.3 1
14:55:08 2024-01-24 696661 685331 222925 219224 352051 360438 367343 365487 233686 232174 285111 291401 329209 331381 4470652 4810320 6863944 6631389 1175225 1226678 322904 284741 300066 300239 333649 326332 324794 327114 229472 232217 756567 723503 1594073 1540017 482330 481695 704393 713307 895839 869507 926330 935593 981415 996814 948641 1053088 2216553 2329734 1365183 1193117 778912 759516 925099 928850 974252 981399 1010489 1026128 1142979 1139790 5314533 5441659 40.05 71.3 1
14:55:09 2024-01-24 699963 690218 222577 218542 354042 360763 367601 363809 234046 232827 284831 290677 328180 329381 4477032 4786531 6835950 6621746 1183485 1226659 323709 285936 297464 303710 333866 326793 326631 327114 228760 232644 769335 719387 1604635 1540017 483322 480942 703719 710275 895750 869507 923582 931599 985598 997389 950025 1056430 2216553 2326432 1461111 1188879 778357 756771 922476 928191 976092 982787 1009049 1023136 1142892 1139594 5295721 5441659 40.05 71.3 1
14:55:10 2024-01-24 699963 689213 222925 218542 354047 362717 368745 363264 232678 232827 284858 291401 329351 331763 4470652 4759704 6810685 6640974 1184504 1230055 322871 285971 297428 300310 333830 326259 324830 326762 228936 232679 763655 720779 1598540 1540017 482673 481803 702294 710164 897384 868695 923693 933975 985598 997425 950062 1054174 2219471 2326432 1399433 1185392 778357 756735 922476 927497 977056 983481 1011931 1024594 1143704 1139790 5291941 5440050 40.05 71.3 1
14:55:11 2024-01-24 701424 690971 222890 218472 354047 360871 369525 363193 234169 232827 284520 289884 329635 331418 4474046 4757202 6830624 6621960 1184429 1229632 322763 285753 299582 299505 333613 324532 324830 329436 229331 232679 766780 717178 1619759 1542276 482673 480603 703719 712295 894530 869507 925670 934248 984201 996106 948605 1056393 2216553 2323822 1397477 1190590 778357 758511 922439 927375 974215 982056 1009769 1024594 1143704 1139790 5307291 5440050 40.05 71.3 1
14:55:12 2024-01-24 701267 689172 222542 218472 354042 360835 368414 363193 233292 232827 284520 290403 328875 330912 4474046 4780174 6836114 6621960 1183485 1224792 323997 285205 297536 302001 333685 324496 324794 325778 229749 232026 762093 720264 1603873 1540017 482673 480567 704219 710275 897462 870743 923693 934248 985598 997352 949988 1052153 2219433 2323822 1399433 1188022 778357 757973 922439 928155 976363 983481 1011931 1024556 1143704 1139790 5288045 5427202 40.05 71.2 1
14:55:13 2024-01-24 701267 690442 222894 218472 354042 360871 369301 363193 233292 233154 284955 290642 329635 331418 4484358 4756383 6801139 6631389 1185470 1227809 322656 286043 297536 299576 336235 326404 326558 327344 228831 232679 746797 717178 1622223 1544397 482673 480567 703786 710275 894581 870542 923693 931599 985598 1001697 952764 1057183 2222868 2328435 1397477 1184641 777802 757806 922439 927487 977749 984873 1010489 1024594 1142082 1142248 5276910 5440050 40.05 71.2 1
14:55:14 2024-01-24 701267 690177 222854 218472 351726 362948 369857 364029 233651 233154 284822 289989 329849 332212 4480818 4760606 6801252 6622032 1185432 1226678 322692 286553 299364 302074 335791 326404 326667 327750 228475 232679 757346 717178 1612484 1545494 483360 480603 703822 710275 897384 872468 924131 931599 985598 1000246 952764 1054137 2222868 2329734 1399433 1184641 778386 758915 922476 926111 977056 984873 1009493 1023062 1142082 1143056 5275036 5440050 40.05 71.2 1
14:55:15 2024-01-24 699207 685259 223203 218507 352051 360871 369857 366695 233769 233339 284777 289075 329031 333304 4471386 4745401 6791839 6602752 1188014 1229632 322000 286164 297541 299576 335523 324532 324830 328246 228280 232026 750595 715131 1628434 1549237 483360 477828 704357 710275 897384 872468 923693 931599 984201 1000246 955513 1053312 2226034 2331716 1343503 1184641 776160 758915 922439 926111 976363 982611 1006067 1023062 1140683 1144712 5258099 5440050 40.05 71.2 1
14:55:16 2024-01-24 698180 689172 223238 218755 351510 360510 369641 366695 233873 233482 284848 289145 328995 333304 4474046 4739485 6791537 6621746 1187165 1226604 321736 286079 297284 299576 333866 324532 324794 328246 228156 231991 752088 713092 1626514 1549237 483592 477828 704357 710275 894802 872468 924867 931599 984201 999540 955513 1049946 2222868 2333042 1403345 1183798 778386 761178 922476 924965 976363 982647 1007538 1023062 1135443 1145523 5271269 5430671 40.05 71.2 1
14:55:17 2024-01-24 699963 691450 222953 218908 351835 360328 369749 365017 233676 233482 285721 289145 328145 332279 4470855 4737732 6781661 6602752 1188014 1226678 321025 286114 297536 299540 335523 324532 324794 327786 228831 231828 745510 713092 1593151 1549237 484048 481282 705891 710275 896825 872468 926330 931599 984201 1001697 953637 1049909 2225826 2338941 1403345 1184641 777802 761178 922476 926939 976363 982683 1007575 1023099 1138136 1146335 5253987 5455201 40.05 71.2 1
14:55:18 2024-01-24 697044 690997 223096 218708 351285 360546 369713 366177 233617 233154 285026 289110 329173 334692 4471045 4728829 6799003 6631389 1188014 1226678 322714 286079 299219 299576 335754 326404 324794 328476 228831 231991 742568 713092 1600510 1549237 483973 481282 706391 710275 894544 873086 924867 931599 984201 998798 956872 1054100 2224244 2333042 1401389 1184641 778386 761214 925099 924965 976363 982683 1007613 1023099 1137089 1146335 5280594 5442925 40.05 71.2 1
14:55:19 2024-01-24 698967 691978 223065 218708 351835 360726 369929 364867 233651 233704 286347 289083 328907 332351 4477616 4737732 6781802 6593193 1187165 1226678 322000 286079 299219 299540 335997 326404 324794 328246 228671 231991 753581 713092 1610598 1552540 484048 481319 706391 710275 894802 873779 924792 931599 984201 1001697 956872 1053312 2224471 2335589 1401389 1184641 777802 761178 924442 926280 976363 982683 1007538 1024698 1141771 1148517 5269339 5442925 40.05 71.2 1
14:55:20 2024-01-24 697973 689177 223274 218472 351429 360726 369641 364796 233617 232827 285026 288671 328889 332208 4474046 4737732 6777708 6612367 1187165 1226678 322714 286173 299219 299576 333866 324496 324794 327786 228511 231665 748452 713092 1608367 1549237 484011 481659 706391 710275 894802 873086 924867 931599 984201 998798 956872 1054100 2222868 2338015 1403345 1183798 779503 761178 922476 924965 978215 988952 1009750 1027084 1137673 1146261 5280668 5432294 40.05 71.2 1
14:55:22 2024-01-24 696131 689204 222989 218712 351943 360183 369929 364867 233769 233482 285663 289320 328907 332351 4474046 4737732 6772086 6602988 1185470 1226678 320918 285878 297248 299576 334027 326404 324565 327750 228831 231828 752712 713092 1607596 1552540 484048 482035 706391 710275 894802 872431 926330 931599 983504 1000282 955513 1054100 2221287 2331753 1399433 1183798 778386 762837 926339 926132 978215 989062 1009750 1024117 1136367 1144566 5277023 5436228 40.05 71.2 1
14:55:23 2024-01-24 695073 689208 223238 218507 351726 359532 369893 364320 233326 233154 285026 289320 328180 332856 4470855 4737732 6781802 6612367 1187165 1226641 321450 286114 299219 299540 335791 326441 324794 327786 228831 231828 755808 713092 1597832 1549237 484011 482035 706391 710275 894913 872468 924867 931599 982807 997389 955513 1049946 2219471 2342261 1439018 1185418 781741 763924 925062 926280 978252 989062 1009472 1024079 1136902 1144712 5280594 5419419 40.05 71.2 1
14:55:24 2024-01-24 695110 689432 223132 218542 352015 359387 369893 364320 232643 232827 285869 289083 328180 332387 4470855 4733559 6781802 6612458 1187165 1226641 322000 286114 299224 299540 335997 326404 324336 327750 228866 231665 749923 712584 1597449 1549237 484048 482753 706391 711284 891937 872468 924131 931599 982770 999540 953637 1054100 2223198 2347910 1405301 1185418 780025 763265 925679 926243 976823 988242 1007613 1020118 1137288 1146886 5273143 5430671 40.05 71.2 1
14:55:25 2024-01-24 693109 689167 223238 218512 351429 359387 369893 364867 232643 233154 285726 289110 328180 332387 4470855 4737732 6776923 6602602 1186317 1226678 322750 285240 299219 299540 333866 326938 324794 328512 228901 231503 748452 712584 1643961 1552540 484355 483473 707894 712295 894802 872468 928181 931599 981342 1000246 958086 1057054 2227619 2352262 1357230 1184572 782303 763228 925062 924965 977749 982647 1009712 1024972 1134484 1144712 5275036 5426798 40.05 71.2 1
14:55:26 2024-01-24 695002 685291 223274 219224 352051 359351 369893 364356 233651 232827 285663 289479 328145 333126 4464667 4748670 6776923 6607464 1185470 1226678 323014 286186 299219 299611 335523 327169 324794 327750 229543 231340 749923 712584 1619648 1552540 484048 483131 708396 712295 894168 872468 926146 932930 983348 1004613 959600 1056884 2224631 2351884 1369199 1185418 780621 763412 922476 924965 979609 982647 1009769 1021570 1134899 1146261 5267505 5421330 40.05 71.2 1
14:55:27 2024-01-24 694015 685300 223234 219224 351762 359387 369893 364903 233326 232827 285663 290642 328180 332892 4464482 4725440 6775813 6612367 1187165 1226678 321415 286114 299787 299576 335791 326441 324830 328742 228831 231991 742568 713092 1648469 1549237 484048 481659 706391 712295 894655 875711 928650 934260 985524 1000137 957516 1055435 2226217 2339861 1405301 1184641 777272 763924 925099 926280 977749 982683 1009381 1023099 1137126 1145523 5260086 5423327 40.05 71.2 1
14:55:28 2024-01-24 698711 688941 223274 218507 351979 360763 369966 364356 233651 233154 284991 288881 329173 331310 4467667 4730193 6779997 6602752 1185470 1225735 321025 285878 299219 299540 335523 326404 324794 327750 228901 231665 753581 712584 1607596 1552540 484048 481744 709247 712073 895745 874466 928976 931489 983348 1002259 959600 1052977 2221287 2351373 1365209 1184641 780582 762871 925099 926204 977749 982683 1007613 1021607 1136516 1143093 5267608 5411651 40.05 71.2 1
14:55:29 2024-01-24 695002 685255 223274 219036 351501 358593 369893 364356 233292 232174 285026 289110 327915 332856 4467667 4735926 6763210 6621925 1185470 1226641 322487 285240 299219 299576 333866 327205 324794 327786 228936 231665 749923 712075 1600774 1555417 485725 483217 709401 712258 891194 874466 929473 931452 983348 1001660 955740 1054137 2226374 2351481 1371194 1182955 781698 763301 925099 924965 977749 982683 1007613 1022334 1133837 1144712 5267505 5421292 40.05 71.2 1
14:55:30 2024-01-24 694508 685264 223265 219036 352015 358593 369893 365123 233651 232827 285120 290200 327685 333126 4470855 4742686 6781802 6602640 1184581 1226678 322000 286316 299219 299611 333793 327400 324794 327786 229578 231813 763899 713853 1608367 1553205 484737 482985 708359 712221 894766 874466 928314 931599 981379 1003114 958805 1054100 2222868 2361930 1367204 1183798 780582 763412 925099 926280 977749 982719 1009769 1022334 1136516 1145523 5267745 5417426 40.05 71.3 1
14:55:31 2024-01-24 695002 685300 223274 218848 351501 359640 369893 364903 233326 232174 285663 289884 327685 332856 4461300 4746071 6781802 6621746 1185470 1226678 323240 285945 299642 299540 335791 327146 324613 330172 229884 231452 748452 712830 1623348 1553205 484551 483290 709364 713307 894802 871269 927427 934926 981342 1001697 956417 1057183 2225826 2351481 1350527 1183798 781139 764495 922476 924965 977749 982719 1010489 1025768 1136902 1144712 5275036 5426798 40.05 71.2 1
14:55:32 2024-01-24 694015 685300 223238 219224 352051 359640 369929 365451 233651 232827 285026 290200 328180 333361 4470855 4728981 6779997 6602752 1187165 1226678 322000 285828 299279 302612 336400 327146 324757 328104 229437 231955 756567 712830 1603079 1554310 484737 483473 708433 712295 895750 874466 927479 931599 981415 1002478 956454 1055640 2219601 2351481 1350527 1182955 780582 763412 925099 924965 977749 982683 1007613 1023099 1138136 1144712 5267519 5430671 40.05 71.2 1
14:55:33 2024-01-24 693073 685291 223310 219224 351501 359387 369893 364356 233326 232827 285026 289716 327685 332621 4461300 4746221 6762389 6621746 1187903 1227809 322201 285793 300066 301220 335754 327291 324721 327608 229437 231559 745510 712075 1607210 1553643 485083 483217 709438 712295 894913 873123 928997 931489 981342 1000282 955026 1050968 2219707 2349814 1369199 1182955 780621 762871 922476 922342 977749 982683 1007613 1021607 1133837 1143902 5267608 5403898 40.05 71.2 1
14:55:34 2024-01-24 694015 685300 222925 219189 352015 359134 369893 364356 232643 232174 285026 290200 328145 332892 4470855 4732550 6781765 6612149 1187903 1227010 320918 285971 299890 300310 336436 326259 324794 328742 228635 232026 742568 713092 1602806 1553205 484048 480603 705391 710275 897985 872504 924093 931599 984201 1000282 955026 1054100 2219735 2335626 1405301 1184641 776693 761214 925099 926184 977749 982719 1007613 1024631 1140948 1146518 5258099 5440050 40.05 71.2 1
14:55:35 2024-01-24 698711 689208 223310 218507 351686 360799 369966 364391 233326 233154 284991 288671 329173 331346 4464667 4729385 6791843 6621960 1185357 1227883 322571 286021 300429 301860 333866 326404 324830 328512 228671 232572 751395 714621 1655235 1549237 484737 481173 705891 711789 898660 873779 924867 931599 985598 1000282 955513 1054100 2221085 2329734 1399433 1183798 778386 760639 922476 926147 977749 982683 1007613 1024631 1140463 1144712 5252489 5430671 40.05 71.2 1
14:55:36 2024-01-24 698216 689213 223274 218512 352015 360763 369929 364356 233651 236425 284991 289118 329209 331346 4467667 4725654 6800017 6612527 1184504 1227883 321750 286316 297644 299576 335523 326150 324685 327450 228795 232679 752800 717178 1622596 1544397 483360 480639 704357 710275 898738 872504 923693 934248 986297 1001697 952801 1053801 2219707 2328435 1401389 1184641 778912 758952 922476 928850 977749 982647 1010489 1026091 1140874 1142284 5257811 5419456 40.05 71.2 1
14:55:37 2024-01-24 700273 689213 223077 218507 353784 360907 369893 363809 233326 232827 284555 289390 329209 329345 4465278 4755450 6796392 6626655 1183778 1226641 322917 286705 298929 299576 333866 324568 324830 327256 228619 232644 755831 716154 1636071 1544397 483704 481355 704357 710275 894618 872504 924867 931599 986297 1000282 954155 1057183 2219707 2326432 1405301 1184641 779503 758952 922476 926184 977749 982647 1010213 1026091 1142892 1143093 5259988 5422928 40.05 71.2 1
14:55:38 2024-01-24 700273 688977 223243 218507 352046 360871 369929 363264 233791 233154 284627 289795 329209 332212 4471675 4747057 6795796 6603091 1185315 1226641 322489 286114 297608 299540 335342 326332 324830 327256 228156 232516 749102 716154 1604719 1547041 484048 480639 704393 711789 898022 873779 923693 931599 985598 1001697 954155 1057183 2219707 2328435 1403345 1184641 777802 758952 922476 927487 977749 982683 1010489 1025361 1142082 1143093 5259988 5430671 40.05 71.2 1
14:55:39 2024-01-24 701267 685336 223113 218507 352046 360871 369857 363264 233326 233175 284777 289884 329422 332212 4464998 4747057 6789323 6603091 1183778 1224865 321486 287005 299364 299576 333866 324568 324830 328512 228121 232026 752088 713092 1615567 1549237 483973 481319 705891 710275 897384 873160 924867 931599 984201 1000282 955513 1054100 2222664 2331387 1405301 1184641 777272 760639 922476 924800 977749 982683 1007338 1024631 1138811 1143937 5250595 5426798 40.05 71.2 1
14:55:40 2024-01-24 697228 688945 223274 218507 352046 360474 369641 367215 233804 233375 284920 289075 329564 331274 4471386 4729385 6791890 6607651 1185357 1226678 321774 286217 300005 299576 333327 324568 324830 328512 228156 232026 755074 714111 1609524 1549237 484048 480639 705891 710275 897528 873779 924829 931599 985598 1001697 955513 1054137 2222664 2331387 1405301 1184641 777802 760027 922476 928886 977749 982683 1007613 1026166 1144273 1145523 5254346 5430671 40.05 71.2 1
14:55:41 2024-01-24 698748 685331 222989 218948 353571 360618 369785 366177 233548 233482 284884 289180 329529 333304 4464482 4736692 6781840 6612367 1185470 1223130 322201 286553 297284 299611 333866 324568 324830 327786 228475 232679 752088 715131 1623140 1549237 483248 480639 705391 710275 898660 873779 924867 931599 984772 1001697 955513 1057295 2221178 2329734 1403345 1184641 778386 760100 924442 928191 977749 982683 1010213 1026128 1142892 1144712 5259997 5428448 40.05 71.2 1
14:55:42 2024-01-24 701461 691711 223132 218743 351938 360763 369749 366177 233908 233482 285098 289320 329173 330308 4465278 4738657 6779997 6598518 1185470 1226678 321061 285276 297284 299576 333636 324568 324830 327786 228866 231665 758060 713092 1596684 1549237 484048 482035 706391 710275 894839 873779 924867 931599 984201 1000282 955026 1054137 2221178 2338941 1403345 1183798 778912 762871 925099 925455 977056 982719 1007613 1023136 1137525 1143937 5267303 5435150 40.05 71.2 1
14:55:43 2024-01-24 696981 690018 223665 218708 351321 360075 369749 364029 233489 233154 285062 288706 327967 334216 4458301 4723198 6762427 6607651 1185470 1224902 322261 285914 297536 299540 333902 324568 324830 327786 228866 231665 749923 712075 1600128 1549237 484048 482035 706391 711284 896821 873779 924867 931599 984201 999576 953674 1050656 2222868 2333042 1405301 1183798 779503 761178 922439 926280 977056 982683 1007538 1023062 1135443 1148517 5267415 5424060 40.05 71.2 1
14:55:44 2024-01-24 697973 690997 223060 218673 351943 359676 369525 363993 233617 233339 285685 288881 328109 331346 4461953 4725041 6762352 6593610 1185470 1225735 320990 286079 297536 299505 335487 324532 324794 327786 228635 231503 748452 713092 1600510 1549237 484048 482035 706391 712295 893239 873086 924754 931599 984201 1001697 955703 1054062 2222882 2338904 1403345 1184641 778912 762294 925099 927598 977749 982683 1009712 1025430 1141771 1147923 5259880 5424060 40.05 71.2 1
14:55:45 2024-01-24 696095 689131 223274 218848 351465 360474 369569 364284 233617 233154 285076 288706 328038 332315 4455288 4727624 6762370 6593610 1187165 1224865 322189 286079 299219 299505 333866 324496 324794 328210 228635 231991 756567 712584 1596947 1549237 484663 481622 706391 711789 897384 873742 924867 931599 984201 1000246 955666 1054062 2222868 2333042 1405301 1184641 778386 761178 924442 926280 979609 990354 1009750 1026313 1140137 1146298 5271188 5430671 40.05 71.2 1
14:55:46 2024-01-24 696131 688893 222993 218813 351943 360183 369893 364284 233804 233482 284991 288671 328641 331310 4464667 4724261 6762352 6602988 1187165 1226641 320776 286159 299219 299540 335523 324532 324794 327750 228795 231991 745510 713092 1609810 1549237 484048 480567 705891 712295 897384 873705 926330 932922 985598 1002405 956872 1054100 2222868 2331716 1401389 1184641 777272 762145 926339 929504 979609 989763 1007426 1027819 1141347 1146225 5256198 5430091 40.05 71.2 1
14:55:48 2024-01-24 701267 689167 223274 218813 353784 360763 369857 363264 233651 233318 284955 290642 329635 332234 4455288 4738657 6779997 6593610 1184623 1225771 322714 286517 297284 299576 333866 324496 324830 328476 228635 231991 753581 713092 1602424 1549237 484700 480603 706391 711789 898022 873742 924867 931599 985598 1000246 956872 1054062 2224337 2333042 1435028 1187113 780621 762837 925062 927598 979646 990464 1009582 1028554 1140390 1146335 5263529 5430671 40.05 71.2 1
14:55:49 2024-01-24 698675 691983 223274 218813 352051 360799 369929 364029 233651 233318 284755 289083 329173 331274 4464667 4729385 6776923 6607744 1185470 1223093 322000 286079 297541 299576 333600 324496 324830 328210 228121 232516 752088 714621 1624870 1549237 484048 481659 706391 710275 898738 873742 925010 931599 986997 1003114 955513 1052977 2226374 2336324 1407258 1187176 778386 760670 926339 931565 979646 989062 1007575 1026091 1140837 1146886 5252583 5419419 40.05 71.2 1
14:55:50 2024-01-24 698675 685259 223051 218507 353752 360871 369821 363229 233292 232827 284724 289320 328907 330308 4455326 4729385 6772049 6593610 1185470 1223093 322714 286079 297536 299576 333866 324532 324830 327715 228475 232026 760377 716154 1599310 1545494 483973 481659 705355 710275 894581 873742 924867 934248 986997 1001697 956402 1059874 2223198 2330393 1433033 1191417 781741 760670 926377 929472 977749 984873 1012364 1029094 1146142 1143093 5272880 5421292 40.05 71.2 1
14:55:51 2024-01-24 701230 684993 222890 218503 354038 360871 368486 363229 233651 232827 284987 290290 328145 330912 4464667 4757202 6820852 6602988 1175031 1223960 324911 285307 300005 299576 333600 324532 324794 326727 228901 231991 756567 720413 1592525 1538426 483360 482753 706391 714322 894802 869507 927652 936759 986852 1001021 949878 1059335 2219881 2331318 1399433 1197379 779503 758989 926414 930828 976786 982056 1012653 1030563 1144161 1142013 5292128 5421292 40.05 71.2 1
14:55:52 2024-01-24 695496 685228 222350 218848 351722 360219 366462 363774 233849 232827 284520 290200 328145 330344 4455288 4780729 6835950 6602988 1173350 1222189 324428 284969 297284 300451 333866 324532 324794 325813 228866 231828 756567 720413 1629120 1537333 484048 483131 707393 714157 896904 870110 933165 938834 984091 999641 949878 1056659 2219881 2331387 1359425 1192548 780621 762837 927732 926111 974943 982092 1013099 1031336 1143704 1139790 5272880 5411651 40.05 71.2 1
14:55:53 2024-01-24 694582 684962 222510 218542 352046 360726 367049 364867 234478 232663 284755 290880 328145 331310 4461483 4809068 6835950 6607744 1172711 1223093 324682 284334 299328 300451 333600 326404 324830 326762 228901 231828 745510 721441 1599128 1537333 484048 483131 708742 717377 898395 866967 927614 938908 984054 999641 952999 1059828 2222868 2332530 1344073 1199753 777802 760639 929052 927449 974048 983481 1013898 1031626 1142892 1139790 5229883 5421292 40.05 71.2 1
14:55:54 2024-01-24 697191 685223 223046 219036 351542 360763 368709 366258 233292 232174 284991 289681 328145 330844 4455288 4789353 6855461 6593610 1166042 1224865 324128 284077 301170 299540 333866 326902 324794 326727 228866 231828 755074 721296 1603954 1543375 486814 482462 706727 717888 897347 865665 924641 942256 985450 993998 954155 1058745 2227964 2328775 1364221 1196521 777272 760670 929020 927460 972665 984873 1013661 1030856 1142082 1139790 5227941 5421292 40.05 71.2 1
14:55:55 2024-01-24 698180 684993 222890 219189 352010 360726 368709 366551 233513 232827 285026 290200 329138 330344 4455288 4794708 6855461 6593610 1164308 1223056 323014 284387 300988 299505 333613 326441 324313 326762 228866 231848 755074 723367 1600027 1542808 486814 482608 706225 718400 897074 866894 927652 940819 985598 994694 955720 1059866 2225826 2315824 1363264 1192379 774483 758915 931659 926147 968530 984873 1014657 1032361 1137162 1136500 5201666 5407791 40.05 71.2 1
14:55:56 2024-01-24 699244 688065 223781 218320 352019 360763 367637 365416 232540 233154 284555 289425 328911 329345 4455288 4794292 6827783 6574852 1166042 1223130 321678 285205 300958 299946 333722 324280 324577 329939 231213 231955 751395 717178 1609648 1548792 486814 481853 705221 715242 894802 865812 926330 942256 984164 992557 950062 1056847 2225552 2320527 1341619 1190679 774018 758952 931659 928008 968530 983481 1013623 1034435 1140463 1138107 5220477 5403898 40.05 71.2 1
14:55:57 2024-01-24 698675 685002 223279 218507 351938 360183 367637 366551 233119 232827 284991 289760 328180 330344 4455288 4794292 6850576 6584231 1164345 1221287 322751 284920 301804 300188 335088 326296 324757 327114 228760 231955 744039 721296 1629068 1548792 485428 483473 705891 715279 898307 867041 926330 940152 985598 998933 954155 1056884 2224244 2329206 1340235 1196638 776693 760639 929020 927449 972702 983481 1013177 1030893 1142082 1138948 5227941 5403860 40.05 71.2 1
14:55:58 2024-01-24 697154 687577 222881 218992 351582 360472 368709 366551 233292 232174 284991 289320 328145 329345 4452111 4785020 6845275 6593610 1169124 1227809 324140 284156 301061 301220 333758 327024 324757 327344 229437 231920 765246 721296 1592701 1540017 485428 483181 706391 715206 897384 867041 927441 939412 984899 991706 952801 1058355 2216553 2329734 1363264 1193470 778282 761178 927732 926147 974215 982092 1013623 1029391 1142892 1139790 5246779 5403898 40.05 71.2 1
14:55:59 2024-01-24 695110 684962 222542 219189 352051 360219 367049 365487 233651 232174 285254 290236 328180 330344 4461483 4785946 6845275 6612546 1169087 1227010 324839 284627 300066 301860 333758 326757 324794 326727 228901 231991 745510 724189 1599526 1538426 485484 483473 706391 717888 894581 867041 924829 940115 985598 991706 954155 1058745 2221287 2329734 1355587 1197374 777802 760064 928361 928850 973393 983481 1012456 1031626 1142497 1139827 5221481 5422928 40.05 71.2 1
14:56:00 2024-01-24 698711 688065 223305 218507 351686 360763 368709 366587 232574 232827 284991 288671 328180 330344 4455288 4794292 6849117 6579525 1171039 1227010 323001 285111 300672 298146 334053 324532 324794 329939 228690 231991 753581 717178 1596144 1549237 488204 481659 705891 717383 894839 866426 928846 940819 983504 993295 952801 1061837 2225826 2317238 1353668 1191419 773943 758915 931696 927460 968530 984873 1015142 1031626 1137162 1138144 5211072 5421292 40.05 71.2 1
14:56:01 2024-01-24 699207 684962 223938 218507 352010 360763 368190 365487 232355 233154 284991 289320 328216 329345 4458301 4785517 6796241 6565365 1173350 1224829 322167 285240 297320 301117 338105 324460 324794 327715 228475 232026 750595 719748 1600857 1549237 486282 477828 704393 715206 894168 867041 927575 940819 981415 992593 952801 1061875 2225918 2313102 1476119 1190590 772837 758379 931696 930205 968530 983481 1016177 1032072 1138136 1136464 5200547 5411688 40.05 71.2 1
14:56:02 2024-01-24 698216 685228 223082 217152 351686 360835 367637 364356 232643 232066 283850 290642 328907 332072 4465278 4827547 6828868 6574852 1175330 1223093 323457 285312 299111 299505 333866 323931 327360 328541 228866 232026 744623 721296 1611518 1549237 485083 477755 706391 714194 888709 867041 928826 938080 980647 991192 955513 1066535 2225826 2310643 1407535 1187176 772837 760639 930998 924965 968530 984873 1021020 1031336 1136320 1133149 5190266 5421292 40.05 71.3 1
14:56:03 2024-01-24 695990 684966 222894 217642 354538 360799 367084 364356 233548 236829 283325 290590 328658 331197 4455579 4821660 6827405 6564756 1175293 1224395 323997 284618 299999 299399 333649 324159 327129 325743 228901 232026 753581 721296 1624021 1549237 484737 477719 706391 714194 890696 867041 930292 939448 979916 993284 955513 1068057 2225826 2315596 1407535 1187176 772280 761214 930998 925553 968530 982611 1021296 1031336 1137126 1133149 5188554 5413563 40.05 71.2 1
14:56:04 2024-01-24 695002 688065 223243 217490 355039 360799 366497 366955 233769 233375 286089 290696 328038 331344 4452521 4831382 6801252 6570163 1175225 1227010 322692 285205 299787 299576 334053 323439 326667 326762 228676 232026 752800 721441 1595739 1549237 485083 477755 705891 713147 893534 867041 928932 938080 981379 991192 954834 1066535 2225552 2314602 1444426 1188022 772837 760064 931696 925544 968530 984873 1021020 1029391 1137126 1134754 5192260 5413563 40.05 71.2 1
14:56:05 2024-01-24 697154 684962 223274 217584 354643 360618 367386 365273 233652 233482 283943 289884 328765 331307 4464667 4818683 6807973 6574852 1171874 1223056 322751 285205 299224 298633 334296 324496 324794 327256 228671 231991 752088 717178 1607936 1548139 486245 480603 704393 716838 891937 865812 928846 940819 982807 993295 952801 1060327 2222891 2317202 1377914 1190572 774483 758415 931696 928850 968530 983481 1014694 1031626 1138140 1138144 5198696 5421292 40.05 71.2 1
14:56:06 2024-01-24 699963 689455 223688 217584 353675 360654 367529 364213 232471 234141 284613 289681 329138 331418 4445909 4810400 6801365 6565473 1172711 1223093 324416 285330 300429 299540 334556 324424 324830 326762 228671 232026 755831 720779 1595739 1548139 486467 477755 705391 714322 893534 867041 928864 938080 981379 991192 954834 1065775 2224244 2314602 1480189 1187162 773323 758952 931696 926280 967156 984177 1019841 1031336 1137162 1135557 5189290 5432336 40.05 71.2 1
14:56:07 2024-01-24 695953 689751 222738 217759 355546 360618 367164 365017 233652 233154 283219 291155 328180 330186 4455288 4825369 6818053 6556113 1172711 1223130 322799 284769 297320 299051 334296 323439 326667 325778 228475 232026 752800 720779 1594344 1548139 484737 477755 705391 714322 892267 867041 927575 938080 981379 991192 954155 1066392 2224341 2313102 1488329 1186330 771696 758952 931659 926147 967156 984873 1019841 1032072 1138136 1133951 5192708 5420184 40.05 71.2 1
14:56:08 2024-01-24 694928 688065 222899 218367 354676 360726 367601 364903 232643 232827 285444 292006 327879 330948 4455579 4833779 6798648 6565473 1171874 1220920 323468 285005 297320 299086 334088 323475 324830 327220 228121 232026 746116 719233 1612851 1547041 487508 477755 705391 714194 893534 867041 929593 940152 981415 991192 952801 1062288 2225918 2311320 1407258 1188879 774483 756771 931696 926111 967843 983481 1016938 1032978 1140063 1137640 5189099 5414628 40.05 71.2 1
14:56:09 2024-01-24 697973 685187 223274 217490 354042 360871 367386 364725 232609 236604 283254 290642 327631 331344 4448936 4809417 6796392 6560227 1175293 1223093 323997 284769 299787 299540 335997 323931 327360 325848 228901 232026 749769 721296 1598171 1549237 485428 477792 706391 714194 889375 867041 928864 938080 981342 993295 955513 1066535 2224476 2317238 1407535 1187152 772280 760100 931659 926147 968902 984690 1022103 1033509 1138098 1133805 5185456 5443717 40.05 71.2 1
14:56:10 2024-01-24 693978 688065 223020 218538 354539 360183 367343 364320 232643 233318 283254 290802 328180 329310 4455288 4824519 6807973 6565473 1172711 1222226 323276 284769 299219 299086 334088 323931 324830 326762 228475 232026 747609 720264 1617542 1547041 487508 477792 704393 714322 889375 867041 928932 939448 981415 990456 952801 1061530 2222928 2311320 1409214 1188879 774483 759516 933028 927487 970283 983408 1015267 1031959 1140137 1137093 5195041 5418974 40.05 71.2 1
14:56:11 2024-01-24 697973 688065 223082 217126 354038 360654 367601 364065 232643 231905 283651 289075 328216 331183 4448936 4803565 6801365 6556095 1173583 1223166 323050 284862 300217 299086 335791 323439 326667 325778 228511 232026 761223 719513 1605627 1546592 484737 477719 705391 712642 892267 867041 927612 938080 981379 990924 954834 1066535 2224253 2315596 1468940 1188811 773943 759972 931659 927324 968940 984763 1018964 1031959 1137126 1133951 5185570 5411914 40.05 71.2 1
14:56:12 2024-01-24 694015 688065 222582 217490 353784 360763 367084 364065 232643 233154 283219 290916 327685 330948 4442596 4822109 6801252 6556113 1172711 1221324 323408 284334 297284 299296 333586 323475 324830 325813 228511 232026 754315 720413 1603156 1547041 485428 477719 705391 712642 893534 867041 928826 938117 981379 991192 954155 1066392 2226217 2319123 1482224 1188022 773323 760670 933028 927598 968940 984873 1019565 1032222 1137126 1137640 5185456 5396197 40.05 71.2 1
14:56:13 2024-01-24 694015 684966 222925 217828 354793 360763 367049 364356 233431 232827 283254 291119 328180 330948 4448936 4818683 6798648 6556095 1172711 1223130 323014 284805 297320 300479 333586 323931 324830 327256 228831 232026 750595 717963 1591873 1547041 486282 477828 705391 715242 894168 867041 928932 940819 981415 992325 954358 1065901 2229206 2315224 1484259 1188022 773390 760670 933028 926111 967156 984177 1022103 1032072 1138136 1133951 5184851 5396160 40.05 71.2 1
14:56:15 2024-01-24 697154 685187 223082 217152 351762 360799 367049 364320 232609 232100 283254 289795 328216 331528 4442596 4806001 6791537 6556095 1172711 1223093 323504 284805 297536 300158 334088 324424 324830 327256 228511 232026 750595 717178 1607936 1548139 487508 477828 704393 715279 894913 867041 928826 942256 983348 993284 952653 1060002 2226034 2315224 1411170 1193118 773943 758952 931696 927487 968902 983481 1016177 1030893 1139435 1136464 5192260 5396197 40.05 71.3 1
14:56:16 2024-01-24 699244 685178 223943 217898 352015 360799 367637 364356 232217 236497 284121 288881 328180 329345 4445765 4785020 6781840 6551419 1171874 1222226 322751 284769 299219 298598 334088 324159 324830 327291 228156 232026 750595 718996 1587030 1547041 486245 477828 704393 715279 895834 867634 930893 940708 981232 992216 954007 1066316 2226217 2317238 1443007 1191419 773943 760100 931696 929970 968530 985478 1016938 1031626 1141272 1136537 5199685 5417426 40.05 71.2 1
14:56:17 2024-01-24 698711 687577 223938 217828 351537 360835 368190 364356 232413 236663 284618 289110 328216 329345 4448936 4794292 6791537 6560791 1171874 1223130 323732 284805 299219 298668 334088 323931 324830 327485 228475 232679 749102 719233 1595908 1548139 487856 481127 707230 717888 894802 869507 931511 940672 983980 993284 953136 1068057 2225826 2315824 1422755 1188022 773943 760027 931659 927598 968530 984873 1021020 1032072 1137126 1133951 5196740 5411914 40.05 71.2 1
14:56:18 2024-01-24 693978 687799 223243 218507 353250 360183 367013 364320 233756 232827 283219 291971 327614 331418 4455288 4870078 6818053 6565473 1175255 1223056 322656 284733 299038 299260 335523 322913 327129 325743 228866 231991 742568 721296 1583767 1552727 486467 477719 709905 717888 890661 866894 932795 942256 977777 993998 956872 1066246 2226034 2331753 1407258 1188811 774483 763412 931659 926280 968530 982611 1022754 1031298 1135670 1130674 5190266 5396267 40.05 71.3 1
14:56:19 2024-01-24 692010 688065 222894 218472 354857 359351 367013 364320 233292 233154 283638 292416 327650 329345 4445909 4840654 6808341 6565460 1172711 1222656 323468 285169 297248 301117 336265 323439 324830 328004 228690 232501 752800 721296 1597411 1548792 486739 479763 706727 715847 894475 867041 930954 938080 981342 993284 955513 1063807 2222757 2314602 1480189 1187176 774483 758915 931659 926280 968530 984873 1019841 1031298 1137089 1135557 5181739 5402638 40.05 71.2 1
14:56:20 2024-01-24 695002 687091 222542 217798 354793 360763 367013 364284 232609 233154 283219 291119 327879 330443 4445909 4815260 6791499 6560227 1175293 1222153 324453 284733 299787 299051 335342 324136 327555 327541 228760 231955 752088 721296 1622815 1550996 485428 479763 707894 715206 886714 867041 934200 940782 979843 993998 956872 1068707 2225826 2329206 1407258 1188022 773395 762294 930998 926111 972011 982647 1022754 1032072 1138136 1133951 5180847 5380764 40.05 71.2 1
14:56:21 2024-01-24 691029 688065 222890 217863 354789 359062 366497 364320 233292 233154 284520 291688 326205 330808 4445909 4831382 6813195 6574852 1177746 1222247 324392 284920 300490 299294 333830 324051 327591 328309 228760 232644 750595 722848 1599636 1548792 486467 477792 707894 717888 889302 867041 933019 940115 982650 993998 954989 1069372 2226053 2317238 1396564 1188022 774483 761214 930998 926280 970594 982611 1022754 1032072 1137126 1134754 5181739 5402535 40.05 71.2 1
14:56:22 2024-01-24 691029 688065 223238 218320 355039 359640 366497 364320 232609 233154 283651 290837 327156 330308 4445909 4840654 6820739 6574255 1179248 1224247 324803 284285 301280 299399 335487 324280 326631 327577 230152 231340 744039 720264 1639564 1552727 487508 480567 710445 716801 889400 871362 935682 938043 977084 993998 959245 1066535 2225923 2339416 1409214 1184641 773943 765581 931659 922342 968530 988315 1019841 1029094 1128810 1136362 5155674 5402638 40.05 71.3 1
14:56:23 2024-01-24 685968 687577 223086 217828 351686 358018 369301 365416 232574 233154 284085 290642 327614 332351 4445909 4798918 6752589 6574184 1191468 1226138 320112 285900 299606 298910 336704 324388 324830 325743 229675 231665 752088 711809 1645391 1562889 485484 477792 709247 713307 889632 871196 933632 935577 975656 991670 962010 1066535 2228993 2335626 1474084 1174479 773943 763412 927732 922342 973393 992584 1021020 1023099 1129594 1136464 5175458 5402535 40.05 71.2 1
14:56:24 2024-01-24 692047 684993 223781 217794 354038 359640 369857 363738 233119 236699 284085 289681 327650 330808 4448936 4785250 6726991 6584230 1197981 1226734 321821 285062 296757 299540 333577 323931 326667 328273 228654 231340 749087 711061 1619815 1556525 483704 477792 710445 710275 890696 875019 933019 931599 975656 996668 959208 1064873 2222868 2335589 1466945 1173643 776140 764495 926414 921597 974215 991146 1016901 1021964 1131233 1136464 5211072 5402535 40.05 71.3 1
14:56:25 2024-01-24 691029 688065 222542 217455 354547 359640 368155 364111 232609 233482 283219 290642 327156 332880 4436531 4781699 6734593 6584230 1198296 1223093 321678 285169 297255 301751 333397 323895 326667 325025 229784 231340 751395 712075 1609026 1549237 483704 477755 709942 710275 890033 875019 933019 931599 975656 997352 959208 1059978 2223971 2335626 1418917 1174479 775587 764495 925099 920756 974943 989711 1016626 1022806 1131233 1136464 5211072 5398771 40.05 71.2 1
14:56:26 2024-01-24 690539 684998 222890 217642 354047 359604 367307 364111 233154 232827 283219 290642 327191 330272 4446624 4763834 6753395 6588907 1188585 1225547 322083 284698 297608 299540 332027 324424 327092 324762 229578 231340 737669 715131 1625889 1549237 482673 480603 710445 710275 890696 875019 932317 930938 978457 999567 958491 1060327 2221287 2344820 1482224 1178670 777802 765581 922439 920998 977749 991183 1016863 1022693 1134484 1138107 5227941 5400860 40.05 71.2 1
14:56:27 2024-01-24 689976 685228 222337 217794 354543 359062 367637 362141 232643 232663 285849 290696 327366 333230 4437056 4742417 6761941 6593610 1184623 1219558 321512 285205 299183 301366 333866 324568 324336 325778 229427 230657 758874 710790 1595780 1549237 485083 483473 709942 713307 894918 873086 930254 934248 981342 1003114 957132 1052977 2219433 2349814 1358352 1182955 780621 765581 922439 923530 977749 988315 1012376 1023062 1134484 1143902 5239288 5393156 40.05 71.3 1
14:56:28 2024-01-24 691556 685002 222925 219224 352042 357479 368162 366177 233991 231726 285645 290704 326064 332208 4443088 4724674 6744657 6584231 1186202 1223093 321061 285205 297608 299296 333613 326404 323880 325743 228866 230692 744341 711300 1615681 1549237 484737 483473 709438 712295 889105 872468 927538 931599 980647 1003901 957811 1053913 2216553 2349814 1360308 1181273 780582 765038 922439 923568 977749 988315 1011931 1022334 1134484 1143093 5244947 5398686 40.05 71.2 1
14:56:29 2024-01-24 690050 687803 222925 219631 351762 360056 368457 366177 233513 232031 284977 290060 327247 332208 4442868 4717935 6742696 6593610 1183778 1223093 320990 285205 297275 299051 333866 326368 324336 325813 229588 230692 753618 711061 1595334 1549237 485083 483473 709438 713307 894168 873742 927538 931599 981342 1002405 956417 1053913 2219433 2348147 1352483 1182955 780582 764495 922476 924965 977749 988315 1011931 1023099 1134484 1144712 5239288 5400028 40.05 71.2 1
14:56:30 2024-01-24 694093 690298 222989 219083 351798 358414 368601 366177 233596 232031 284848 289884 327120 332082 4433780 4688412 6766468 6574852 1182089 1220054 321512 285205 297536 301153 333866 324424 324794 327256 228121 231991 752088 713092 1597706 1544397 483704 481319 704357 710275 900017 873086 925010 931599 986297 1000282 955513 1052190 2216553 2323100 1403345 1182955 777802 758952 922439 926111 977056 982647 1009769 1026091 1140463 1144442 5231811 5417255 40.05 71.2 1
14:56:31 2024-01-24 697964 689529 222399 218372 351767 360654 368565 365142 232609 232827 284085 288443 328555 332175 4436643 4708543 6781840 6574852 1179431 1220920 322979 284973 297500 299576 333866 324424 324830 325813 228866 232679 763655 717178 1584829 1538397 483360 483204 705391 714322 894802 868659 926183 935045 985598 997352 950025 1058692 2216553 2322174 1367102 1193117 778912 756735 926414 928850 974943 982092 1012653 1028361 1144634 1139827 5280594 5405195 40.05 71.2 1
14:56:32 2024-01-24 697861 689262 222364 218332 351911 360690 366462 362106 234037 232612 286292 289927 326170 330480 4437094 4750112 6817299 6574852 1169998 1220920 324453 283864 297248 299576 333306 324496 324505 325778 228866 231340 755074 719899 1612040 1535150 484048 483473 706391 714699 897111 869507 926146 937379 985598 998080 950099 1056809 2213405 2329734 1353668 1194083 780025 761214 927732 925400 974980 982092 1012653 1034611 1145828 1143561 5252229 5405195 40.05 71.3 1
14:56:33 2024-01-24 695851 688069 222385 219031 352055 359676 368239 364284 233977 232174 284755 290200 327635 333230 4439571 4766475 6817299 6584231 1169162 1220920 323709 284068 299328 299576 333866 324532 324794 325778 229391 231828 740569 721441 1576750 1537333 484737 483473 706391 715279 894544 867041 926330 938080 984201 991706 952124 1057241 2214705 2326432 1359425 1197374 778912 761214 927073 926111 973974 984081 1014673 1031997 1141935 1142013 5242749 5396309 40.05 71.2 1
14:56:34 2024-01-24 694997 687799 222257 218751 352019 359676 365398 364320 234130 232067 284627 291401 327650 330308 4436531 4757202 6817299 6574852 1166583 1222656 324911 284307 299328 299576 333600 324496 324794 325778 228831 231665 744039 720927 1590082 1535150 484737 483473 706391 715242 897384 867041 926330 939448 985598 998798 952801 1063423 2216553 2328435 1363264 1196425 778357 761753 929676 930803 976823 981947 1015548 1032034 1141898 1142823 5231679 5403896 40.05 71.3 1
14:56:35 2024-01-24 695069 687577 222577 219184 351587 359931 366354 365159 233292 232011 284555 289075 327156 329381 4436531 4766475 6817299 6574852 1164956 1220920 324201 283904 299111 299051 332855 324496 324794 325778 228831 231665 744039 720779 1603001 1535150 485428 483473 706391 715279 896747 867041 924829 938080 984201 991706 952801 1057241 2216553 2326432 1357506 1198244 779503 762183 927695 928918 974048 981911 1015996 1031959 1142082 1138985 5219179 5398682 40.05 71.2 1
14:56:36 2024-01-24 696960 688065 222925 217859 351699 359387 367084 364903 232574 232174 284755 288881 327650 329310 4430205 4743331 6827405 6555526 1164382 1220920 322751 284334 301170 299946 333636 324496 324336 327291 228866 231665 752088 717178 1655016 1546592 486245 482072 705891 716838 897462 866426 927652 940819 985598 993998 953478 1059185 2226374 2320797 1441013 1191417 773943 760670 933028 930177 969630 984031 1015379 1031626 1137162 1139439 5190266 5404198 40.05 71.2 1
14:56:37 2024-01-24 697191 687095 223314 217794 351056 360763 367601 364867 232217 233154 284618 288566 328180 329345 4436531 4785020 6794504 6546026 1171039 1221324 322656 284969 297428 298181 333586 323439 324830 327521 228475 231991 749102 717178 1593890 1547041 486971 477864 705891 715242 894802 867041 929511 940819 984201 992593 955720 1065939 2230708 2311937 1492399 1188022 773447 761638 935025 926864 968530 984873 1021748 1034247 1137089 1135557 5185494 5402535 40.05 71.2 1
14:56:38 2024-01-24 693742 687312 222894 217828 355048 360508 365433 364065 232609 232663 283498 291802 327650 330948 4439571 4822075 6799003 6556095 1172711 1222656 323014 284334 297284 299331 333866 323176 326667 325813 228831 232026 741637 720031 1591167 1546592 485428 477792 706391 713147 893534 867041 929593 941585 983348 994422 957553 1066423 2227619 2316870 1448338 1188022 772837 760100 931696 925877 970283 984873 1019841 1029428 1139179 1136500 5178027 5398785 40.05 71.2 1
14:56:39 2024-01-24 693391 687095 222925 217855 352011 360219 366497 364320 232643 232827 283219 291463 327650 329310 4439571 4817670 6799003 6546439 1172711 1221324 323014 284733 297284 299296 334053 323475 324830 329166 228156 232026 747236 720264 1585375 1548139 485975 477792 705891 713688 895075 870632 932687 940165 983357 991046 954044 1069447 2227619 2312960 1476119 1187152 772280 761095 934345 927598 968530 984779 1019728 1032185 1138775 1136362 5170612 5398785 40.05 71.2 1
14:56:40 2024-01-24 694583 687082 223082 217156 355048 360763 366533 367215 232643 233154 283183 289989 327650 330948 4433856 4827949 6789323 6546716 1172711 1221324 322979 284534 299364 299258 335791 325148 324830 325813 228671 232026 764300 720500 1593890 1547041 485428 481127 707230 717103 895075 867004 931633 939576 981195 992581 955401 1066128 2225826 2311456 1488329 1187176 771734 758952 931696 927598 967843 984873 1019841 1032072 1136855 1135557 5173449 5402535 40.05 71.3 1
14:56:42 2024-01-24 694010 687100 222921 217494 354798 360726 366497 364029 232609 232174 283334 291119 327156 330443 4433367 4809417 6791537 6546716 1169370 1222059 322979 284334 297608 298842 333866 323439 324830 328004 228511 232026 751284 719233 1596144 1548308 485428 479763 707857 716357 890628 866931 931468 940915 979916 992593 955513 1069093 2226217 2317238 1375087 1186330 773323 761716 929020 924965 968530 982647 1022025 1031336 1135480 1130674 5189990 5389310 40.05 71.2 1
14:56:43 2024-01-24 691775 687577 222577 217863 354798 359640 366497 364640 232609 232663 283254 291155 326205 330076 4430205 4827949 6789323 6546716 1171876 1220920 323014 284334 299328 298356 333866 322949 326667 325778 228654 231848 752800 721296 1611518 1548792 485428 477647 707230 716357 894475 869507 930254 939485 981841 993284 953637 1067296 2224244 2314951 1450295 1186504 773380 760100 933028 924800 967843 984873 1019841 1032222 1137162 1133951 5169756 5393156 40.05 71.2 1
14:56:44 2024-01-24 692010 687577 222573 218654 354047 359640 366497 363264 232609 232663 283453 291190 327650 331183 4436531 4811840 6792360 6551419 1175255 1227666 323505 284401 300429 299122 333685 323871 327323 328505 228654 231955 762762 721296 1600450 1548792 485428 477647 706391 715338 893534 867041 932965 939576 981342 991192 955513 1068468 2222664 2312960 1428512 1187962 772280 760100 931696 926280 968530 982417 1019841 1029391 1137126 1133951 5178141 5398682 40.05 71.2 1
14:56:45 2024-01-24 693751 687577 222925 217868 354547 359676 366497 363264 232643 232827 282786 291155 327191 330948 4430205 4832532 6789323 6551419 1173583 1220920 322763 284720 298907 299294 333685 323296 326631 328309 228760 232480 761223 721296 1606397 1549237 485428 477828 706391 716320 890636 867041 930292 938117 981878 991747 952962 1066397 2224337 2315325 1411302 1187176 772280 761214 932991 926280 968530 982611 1019841 1029428 1137126 1133951 5163136 5394916 40.05 71.2 1
14:56:46 2024-01-24 692006 687577 222577 218501 354798 360219 365433 364029 232643 232827 283219 292006 327191 329079 4436531 4815260 6772955 6546716 1176715 1224284 322763 284192 299219 300795 333794 323296 326631 327577 228725 231955 744623 720264 1598823 1545578 485428 480763 708433 715242 886123 867041 932907 939448 975693 993295 955513 1069343 2222664 2323137 1367102 1185418 773380 761214 930566 924309 970594 982683 1020216 1031336 1133837 1130747 5169756 5385467 40.05 71.2 1
14:56:47 2024-01-24 691284 686119 222577 217855 354047 358557 365469 364093 232609 232174 284121 290802 326170 329381 4433244 4818683 6789323 6560006 1176027 1220883 323817 284631 299854 298493 333758 324280 326667 326690 228901 231665 757346 721296 1617243 1547692 485428 477828 708433 717377 889669 866426 933019 939485 977593 993998 953637 1069620 2222664 2320527 1399433 1184641 772280 761753 930338 924965 970594 982647 1021296 1030601 1135480 1132348 5173449 5393156 40.05 71.2 1
14:56:48 2024-01-24 690045 686119 222925 218262 354047 358557 365469 363809 232574 232174 283886 292042 326170 329381 4433244 4822109 6791311 6565406 1176064 1221910 323853 284653 299352 298598 333866 324460 326667 324762 229723 231757 755831 720264 1633103 1547041 485428 479763 708433 715279 889669 867041 933019 940819 977802 993998 953674 1066277 2222664 2326432 1407258 1184641 774483 762875 930998 924965 971321 982719 1020253 1028659 1133837 1130747 5173449 5389310 40.05 71.2 1
14:56:49 2024-01-24 689779 686119 222582 217824 354047 357479 365469 364896 232643 232174 283886 291155 326205 330344 4433244 4829132 6800651 6574370 1182052 1223158 321929 284299 300672 299104 335573 324424 324794 325743 228866 230622 751488 713853 1645819 1558457 485827 481127 710445 715986 889488 869507 934300 938043 978242 996109 962047 1068057 2228993 2342261 1411170 1181236 774483 765581 930301 920961 971284 991183 1021296 1029094 1127921 1136362 5143171 5391468 40.05 71.2 1
14:56:50 2024-01-24 690799 688101 223274 217794 352055 359604 369301 364832 232344 233154 283651 289681 327614 331310 4427754 4773267 6716001 6565460 1194838 1222022 320776 285793 297176 300904 335791 323859 324830 328236 228760 231665 755074 709774 1605485 1558457 485428 477828 709438 713307 887488 873742 935015 934248 975656 991706 962010 1066535 2225918 2333934 1474084 1172808 774483 765038 927732 922342 974906 993989 1019114 1023062 1132875 1138107 5209103 5393156 40.05 71.2 1
14:56:51 2024-01-24 693321 688065 223243 217607 354047 359098 368414 364444 232540 233482 283219 290200 326873 332957 4437056 4756250 6757123 6574527 1188825 1221788 321964 284831 300005 299258 333180 326404 324794 325480 228901 230657 744919 712830 1595101 1549237 484737 483473 710445 713130 893534 871232 930254 934248 981342 1002845 959171 1059447 2216553 2351481 1359425 1181273 781139 765581 922439 924692 979834 988315 1011931 1023062 1136902 1143093 5231679 5383777 40.05 71.2 1
14:56:52 2024-01-24 690539 688065 222350 219189 352055 357479 367637 363193 233374 231690 284777 290542 327014 332172 4430487 4689799 6724045 6565183 1178572 1220920 320883 285633 297500 299051 333866 326743 324565 329902 228086 231665 749102 712075 1609824 1549237 485153 481659 706391 712295 897125 873742 926054 931599 986297 1001697 956872 1055978 2216553 2326395 1405301 1184641 778080 760602 924442 926147 977749 986877 1009769 1026091 1142082 1145523 5226149 5393156 40.05 71.2 1
14:56:53 2024-01-24 697899 685192 222867 217859 351947 360474 369013 365069 233409 232556 284130 288093 328038 332322 4437171 4717544 6775813 6555626 1169960 1219188 323961 284299 297176 299540 332819 324496 324794 325778 228831 231665 744039 720264 1606834 1535150 484048 483473 707393 714699 897462 867041 926330 935352 984899 1000246 950062 1056056 2211995 2322428 1355587 1194083 778386 761178 927073 928776 974943 982056 1011931 1031336 1140837 1139754 5254285 5393156 40.05 71.2 1
14:56:54 2024-01-24 694588 687091 222293 218978 351515 360184 366319 364689 233710 232031 284835 290025 327473 332322 4433367 4768947 6813195 6574852 1166659 1220920 324645 283467 297608 299505 333595 324496 324794 325743 228831 231665 742568 721296 1573207 1537333 485428 483473 707393 715242 894544 867041 927517 940115 986297 997352 952801 1060241 2214978 2323822 1367102 1197374 779503 761178 927732 926111 974943 982092 1012419 1032072 1142045 1139790 5216555 5398282 40.05 71.2 1
14:56:55 2024-01-24 696537 687881 222199 218895 351839 359496 366061 365237 233478 231995 284920 289320 327120 331630 4430731 4761721 6801573 6546676 1165212 1221287 322979 285272 301091 297694 333866 324496 324565 327256 228831 231665 752088 715904 1624065 1549237 487662 483473 706391 717346 897384 867041 926146 940819 986997 991368 954155 1061875 2222868 2322174 1439018 1192268 776693 760027 931659 928578 971284 984873 1016140 1033906 1142892 1139790 5185803 5414628 40.05 71.3 1
14:56:56 2024-01-24 698967 688065 223795 217658 351546 360582 367494 364284 232182 236865 284121 289083 327897 331667 4436531 4770457 6770672 6546676 1171039 1221788 322427 284733 299328 300795 335791 323368 324830 325813 228475 232026 747609 720264 1588439 1549237 486814 477828 705891 714157 894913 869507 928789 940782 984201 992593 954834 1066166 2224244 2314602 1476119 1187241 773390 759526 931659 926074 968530 984873 1021020 1029391 1137126 1137640 5174744 5395763 40.05 71.2 1
14:56:57 2024-01-24 693867 688774 222712 217689 355039 360763 366462 363774 233316 232975 283334 292628 327650 330443 4436531 4803565 6794504 6537337 1174386 1220920 322979 284578 297608 298598 333600 322913 324830 325743 228831 231991 751284 720264 1603832 1547041 485428 477792 706391 714663 890636 867041 930153 940115 981342 993998 955513 1068857 2226053 2315560 1411302 1188022 773380 761178 931659 926074 968530 984873 1023567 1034573 1141771 1133805 5163022 5395763 40.05 71.2 1
14:56:58 2024-01-24 691936 686119 222546 217828 354821 359895 366426 364284 232609 232827 283219 291511 326873 331528 4427152 4822109 6794504 6546026 1172711 1220920 324645 284299 299751 298598 333866 323403 326667 324727 228831 231665 752088 721296 1601263 1549237 486120 477828 708396 715206 891598 867041 934300 940115 979916 993998 955513 1069620 2224244 2323822 1405301 1186330 774018 762871 930998 926204 974479 987517 1022604 1031997 1139327 1134414 5166910 5383777 40.05 71.2 1
14:56:59 2024-01-24 690013 687652 222918 217828 354534 358486 366497 364320 233455 232827 284085 291971 326170 330040 4433367 4825595 6781765 6556095 1177882 1222656 323014 283864 299002 298598 333384 324388 324830 324762 230097 231016 751395 717178 1617419 1553643 484797 480603 710445 716293 889400 867041 935682 939412 976391 993998 958528 1069447 2224337 2341895 1403345 1184641 773905 765433 933028 924740 971974 990464 1022717 1030413 1133286 1137057 5140907 5393156 40.05 71.3 1
14:57:00 2024-01-24 686940 687091 223243 217828 351506 357479 368190 365416 232609 232827 283651 290200 326205 332118 4423995 4790419 6743237 6550720 1188921 1223525 319770 286043 297608 298633 335791 323895 324830 325743 229871 231340 755074 710554 1620976 1562889 486245 477864 709438 713814 889705 871232 934349 935315 978494 991706 964099 1068057 2230579 2337747 1484259 1176013 775547 764927 930375 922232 974048 993843 1022403 1027047 1130395 1138144 5185494 5391468 40.05 71.2 1
14:57:01 2024-01-24 692116 689737 222885 217794 354042 359640 368709 362106 233479 236829 283219 290642 327156 330308 4427152 4761456 6705616 6556095 1193947 1222656 322000 285205 296340 299470 333577 323403 326667 325252 228901 231665 745510 712075 1606891 1549237 484048 477828 710445 711789 889435 875640 935015 931599 977765 999567 959282 1063425 2226180 2343721 1446382 1175316 777802 765544 926377 922100 978948 991146 1016938 1021570 1134899 1140395 5201666 5383777 40.05 71.2 1
14:57:02 2024-01-24 689524 685223 222890 217828 354547 358557 367601 364111 232643 233154 283219 291049 326241 330344 4427152 4754643 6714720 6565473 1192269 1220920 320740 284733 297536 299576 333866 324424 326667 324762 229749 231340 751395 714111 1604791 1549237 483704 480603 710445 711789 891750 875019 933019 931599 978530 1003901 963710 1062025 2219606 2342261 1445002 1180353 778386 765507 924406 920756 977749 991183 1018904 1022693 1134484 1137303 5211072 5383777 40.05 71.2 1
14:57:03 2024-01-24 688023 685034 222506 217828 354793 358593 367601 362360 234235 232663 283850 291049 326205 330344 4427152 4747869 6733370 6574852 1185470 1217458 322000 284733 299328 299576 332567 324496 324794 324727 229936 231340 749923 714111 1626042 1549237 482673 483473 710445 712295 889105 875019 934300 934260 981878 1006067 959134 1063235 2219881 2350591 1397477 1178670 778912 765581 922439 923343 980530 991183 1013898 1023099 1134410 1139827 5220477 5379938 40.05 71.2 1
14:57:04 2024-01-24 688023 688065 221652 218507 354042 357982 367637 363229 234012 231812 283926 290642 326135 331077 4411678 4681564 6714831 6556095 1179525 1220054 321025 285240 297212 301153 333866 324496 323880 326762 228359 231340 746981 711061 1601159 1549237 485083 482753 706391 713130 897236 876335 928126 934174 985524 1001551 959600 1056889 2219606 2326432 1405301 1182955 778900 762837 925099 926985 977749 990464 1010213 1024594 1137089 1146335 5226149 5383777 40.05 71.2 1
14:57:05 2024-01-24 694582 685034 222890 217863 351695 359351 368745 363193 233513 232663 284121 288408 327650 330308 4417773 4674993 6733370 6556095 1179152 1217458 322036 285240 297500 299540 332531 324460 324830 325813 228156 232026 754883 715131 1624619 1542205 485083 481781 706727 712073 898090 873844 925558 935502 986960 1001782 954834 1056168 2213569 2328435 1405301 1184641 778912 758952 925679 930205 977749 982647 1010943 1027629 1143704 1143093 5243032 5383777 40.05 71.2 1
14:57:06 2024-01-24 698180 684966 222537 217863 352051 360835 368155 362141 232643 232827 283957 291197 328180 330443 4417773 4704149 6752021 6556095 1176064 1217458 321643 285240 297275 299540 333866 324460 324830 325743 228430 232026 746738 717178 1614985 1538983 484737 482608 705221 714322 894729 871982 928976 936907 986997 998798 952124 1061431 2213295 2323822 1399433 1193118 780582 756771 925099 928806 974980 984177 1013099 1029094 1146293 1143093 5258099 5383777 40.05 71.2 1
14:57:07 2024-01-24 698470 685034 222542 218307 352046 360726 365433 362106 234037 232174 284085 289760 327156 330443 4427152 4742858 6791537 6565473 1168327 1220054 323997 284099 297248 299435 332567 324424 324794 328505 228690 231487 746981 721296 1589512 1537333 485083 483327 707821 717377 898988 867041 926991 938080 986150 996106 952087 1056847 2213405 2329734 1357506 1194083 778912 761214 926414 926147 974943 982092 1010225 1029354 1142082 1139827 5227941 5383777 40.05 71.2 1
14:57:09 2024-01-24 694015 687803 221883 218542 352019 360183 365433 363809 233489 232174 284320 289355 327389 329310 4420840 4745401 6798648 6565473 1164956 1217458 322656 283864 297644 301075 334253 324244 324613 328505 230558 231559 740569 722330 1575476 1536793 485428 483327 707393 716293 894581 867041 928650 939448 985598 991706 954155 1060105 2216280 2324747 1363264 1197374 777802 761214 927732 926147 974085 982092 1014657 1029391 1142082 1138985 5201666 5389310 40.05 71.2 1
14:57:10 2024-01-24 695002 687129 222385 218848 352019 359387 365433 364356 232333 231848 284179 290587 327156 329345 4417773 4747934 6801252 6546716 1159001 1220283 322202 284085 300417 298387 333252 324352 324192 328541 228530 231559 746981 721296 1598660 1540017 485520 483473 706391 718400 897347 866426 926330 939448 985524 991670 954155 1058430 2216553 2323822 1349830 1196774 777802 760639 928361 926147 973393 982092 1013177 1030893 1142082 1138144 5188554 5383777 40.05 71.2 1
14:57:11 2024-01-24 695002 686830 222194 218538 352015 359640 366497 364867 232609 231848 284121 288671 326930 331418 4420840 4747934 6801365 6541452 1168327 1222059 322346 284627 298857 300267 335718 324316 322432 328541 230830 231665 749102 716154 1593890 1548308 488428 480300 705355 715242 893386 867004 929593 940819 983504 992593 953478 1063047 2224244 2308045 1474084 1190683 773380 758989 934345 926147 968530 984873 1019841 1032072 1138811 1136362 5173449 5389310 40.05 71.2 1
14:57:12 2024-01-24 695986 687303 223086 217156 354047 360799 366533 363774 233316 236829 283325 289355 327685 330443 4427152 4785020 6782387 6555987 1174190 1219943 323326 284595 299147 298910 333469 322913 326667 325743 228866 231991 759684 721296 1602190 1548139 484417 477792 707857 715242 893262 867041 931654 940152 981379 993284 955513 1068857 2222664 2312960 1392866 1187176 772280 760670 930998 927713 968530 982647 1021296 1032185 1137089 1133149 5140982 5374399 40.05 71.2 1
14:57:13 2024-01-24 690914 686119 222925 218167 354547 359351 365433 363264 232609 232827 282786 291155 326205 331418 4420840 4822150 6791933 6555933 1176064 1220809 322512 284299 297284 299086 333866 324195 326558 327115 229749 231665 738445 720264 1622944 1552100 484797 480676 709942 716293 889039 867041 934349 940152 975693 993998 955026 1070979 2222483 2329734 1405301 1184641 774483 763412 930998 924965 968530 982647 1023197 1030601 1134484 1130674 5140907 5383777 40.05 71.2 1
14:57:14 2024-01-24 686976 686339 222542 217780 354047 357479 365433 364065 232389 232663 283855 291084 326170 330344 4420840 4812747 6771880 6550644 1178722 1220920 321025 284099 300454 300152 333275 324388 324830 325743 228866 230657 750059 711809 1621676 1558457 486245 480603 710445 715279 887080 869507 935015 935388 976391 998488 962047 1066535 2225826 2334422 1407258 1177880 773380 765581 930338 920212 968530 989747 1019841 1028361 1127159 1135557 5133752 5374399 40.05 71.2 1
14:57:15 2024-01-24 687757 687127 222890 217642 352055 358557 368486 364356 232217 232827 283219 289355 326205 331077 4427440 4761430 6697025 6546716 1188819 1222059 319215 285169 297500 300158 333685 323188 324794 325252 229070 231178 740569 707746 1609552 1558457 485484 477828 708433 712295 889669 871232 933019 934248 975693 991706 962047 1063010 2225552 2329734 1401389 1171974 773380 763412 927732 921355 972147 991183 1019565 1023136 1129630 1135661 5149319 5374399 40.05 71.2 1
14:57:16 2024-01-24 691780 684930 222890 217455 354047 358557 367637 363597 232378 233154 285444 290395 325959 332212 4427322 4750237 6705394 6565112 1185470 1220920 321025 284952 297176 299576 332302 324460 324830 324273 228901 230692 749923 713092 1598171 1549237 482673 482790 710445 710275 892267 875019 931654 931599 980684 1000647 959282 1060290 2214978 2343721 1367102 1177831 778912 765581 922476 922216 977749 991183 1014657 1022371 1134484 1138985 5211072 5374399 40.05 71.2 1
14:57:17 2024-01-24 688637 687091 221656 217863 351659 358018 367314 364811 233804 231888 285886 290978 326029 333068 4417903 4715282 6727191 6546716 1178647 1220920 320539 285294 299582 299086 333866 324424 323592 327256 230013 231340 750595 711061 1604616 1548139 485083 483204 706391 712295 897384 873779 926183 934248 984076 1001697 956454 1056430 2216280 2326432 1405301 1182955 777802 761214 925099 924763 977749 982719 1011931 1025361 1139619 1145591 5220477 5379938 40.05 71.2 1
14:57:18 2024-01-24 694817 684966 222925 218262 350634 359931 369013 365142 233617 232755 284413 288303 327508 332322 4417773 4661662 6723784 6556095 1177746 1220920 321061 285005 297680 298633 333541 324460 324241 325813 227961 232026 751284 713092 1624035 1540017 484048 480676 704357 710275 897462 872504 925670 934248 984772 1003114 954834 1053014 2216553 2322428 1403345 1183798 778357 758989 924442 927487 977749 982719 1010489 1026166 1142892 1143093 5226149 5383777 40.05 71.2 1
14:57:19 2024-01-24 698967 687918 222832 218262 351546 360654 368565 364884 232506 232755 284045 288706 328109 331418 4417773 4692295 6718997 6536653 1175187 1217458 322238 285205 297500 299540 333866 324424 324794 325743 228676 232026 774096 716792 1596190 1537333 483704 483473 705391 714322 894839 869926 926183 935352 985598 998834 952801 1058729 2213132 2322174 1363264 1193117 778510 758379 926414 930203 975671 982092 1010707 1030601 1146293 1142284 5248694 5389580 40.05 71.2 1
14:57:20 2024-01-24 695002 687799 222395 218743 351830 358955 365255 366177 234130 231812 284121 289320 326205 331197 4417773 4735537 6813195 6556095 1161825 1217458 323014 283431 300745 299051 332338 324496 324565 325778 228866 231340 753581 720779 1597146 1537834 484417 483473 707393 715279 897384 867041 927652 939485 983345 1000282 952801 1059185 2213405 2322539 1365183 1192622 778912 761251 927732 927449 974980 982092 1013898 1030893 1142892 1139827 5197027 5388055 40.05 71.2 1
14:57:21 2024-01-24 696981 686009 222399 218708 351515 359640 367343 365159 232609 232174 284741 289561 327156 331653 4405136 4757202 6777111 6528017 1168327 1220920 320740 284450 299582 301569 335791 323931 324336 326798 229904 231665 739993 717178 1626859 1544848 487735 480603 705391 716838 894802 867041 927575 940819 984201 992593 952801 1063425 2222391 2311320 1407258 1190572 774483 758952 931696 927487 968530 984873 1016663 1033358 1140874 1139476 5178141 5395763 40.05 71.2 1
14:57:22 2024-01-24 697477 688335 223243 217490 352051 360799 366798 366177 232333 236865 283254 289320 328216 331381 4423892 4770569 6762502 6532675 1170762 1220920 323014 284769 299328 300977 333866 322459 326667 325778 228831 232026 761223 720264 1603412 1547041 484797 477828 706391 714736 894918 867041 931654 940819 982807 991892 953674 1066241 2222664 2308045 1424674 1184641 772280 761214 931696 924800 968530 987517 1021837 1031847 1140948 1133768 5163212 5383777 40.05 71.2 1
14:57:23 2024-01-24 691973 687803 222953 218568 354798 359568 365398 363229 232540 232720 283148 292219 327919 330443 4424457 4840077 6770672 6546716 1175330 1220920 323697 284148 300211 298319 333866 324159 324541 326690 230081 231340 746981 717178 1625830 1549237 485484 481731 710445 716801 889400 867041 935682 940782 977777 993998 957775 1071148 2222593 2333042 1416550 1184641 775587 765038 932991 923568 970283 989062 1024178 1030451 1134092 1137788 5150528 5368365 40.05 71.2 1
14:57:24 2024-01-24 688674 687803 222823 217833 352019 357443 368421 365416 233084 232827 284059 290165 326205 332315 4431493 4765857 6696477 6537337 1188074 1220920 319983 285205 297572 298563 333649 323140 324794 325480 228866 231340 753581 709774 1617949 1562889 486208 477828 708396 713814 889398 871196 933019 936907 978457 996106 963415 1066535 2225830 2333042 1443007 1176013 773943 766649 930375 923419 974048 993879 1021146 1028516 1130871 1138071 5139940 5383777 40.05 71.2 1
14:57:25 2024-01-24 691515 688065 223100 217759 354047 358557 368709 364111 232574 233482 283183 290607 326170 330272 4417773 4747057 6686743 6546716 1194875 1222656 320669 285240 296757 300941 333866 323140 324830 325217 229391 231340 744039 709037 1611715 1555852 484737 477792 709942 712295 889632 873742 935015 934248 975656 997352 959245 1063462 2224063 2339412 1466945 1172659 776693 764385 927695 923419 976128 993275 1019565 1021570 1132875 1138107 5185456 5367465 40.05 71.2 1
14:57:26 2024-01-24 688487 684926 222506 217789 354798 358557 367565 363854 232643 232827 283183 290642 326205 330308 4417773 4748670 6705394 6556095 1192269 1220920 321738 285071 297536 299540 333600 323439 324830 326690 228866 231340 745510 713092 1601228 1549237 483704 480603 710445 711789 886751 875640 933594 931599 978457 1003114 962300 1066203 2223198 2347254 1409214 1178670 778912 765507 925020 924309 977749 991183 1016863 1023929 1134788 1138144 5192899 5374399 40.05 71.2 1
14:57:27 2024-01-24 685963 687091 221812 218472 353489 358234 367049 362939 233292 232174 283651 290325 326135 330308 4411678 4681527 6715181 6550758 1179413 1220054 320183 285240 297536 299086 333866 324388 324794 327485 228411 231665 750595 712075 1602628 1549237 485428 482035 706391 712295 895217 875019 924829 934248 986813 1005326 958086 1056243 2219881 2327790 1407258 1184572 778386 760559 925099 926147 979609 989711 1010213 1026091 1142082 1147923 5220477 5374399 40.05 71.2 1
14:57:28 2024-01-24 695866 687577 222542 217828 351416 359676 368745 362106 232609 232174 284143 287212 327915 329345 4418118 4692295 6733370 6546716 1177708 1220920 320704 285049 297464 299051 333600 324388 324794 325217 228475 232026 755069 715131 1594904 1539520 483704 482753 705355 714322 897347 873807 928826 936796 989804 1001551 952616 1061831 2215285 2326331 1401389 1190572 779503 758379 927661 931562 977749 984873 1012643 1032072 1147461 1143093 5248694 5374399 40.05 71.2 1
14:57:29 2024-01-24 699436 687091 222354 218320 351695 360763 366462 364111 232643 232174 283850 290165 327120 329939 4411475 4726024 6761346 6556095 1169998 1220920 324789 284969 297500 299540 333360 324424 324794 325743 228831 231665 742568 719233 1612534 1534061 484700 484500 709247 716283 898395 870595 929511 939576 986923 1001058 953678 1063198 2216722 2323822 1363264 1198244 780062 761178 927732 927460 975434 982092 1013661 1031626 1142892 1139827 5190266 5374399 40.05 71.2 1
14:57:30 2024-01-24 695842 686119 221852 218507 351983 359387 365398 364867 232609 232174 284085 288873 326205 331778 4411678 4738657 6801215 6556217 1168327 1220920 322489 284299 299292 299487 335523 323931 324794 326762 228086 231665 752088 717178 1599636 1548308 487508 481127 707230 716357 891826 869507 931633 941585 984748 993998 955513 1066535 2223198 2317103 1407258 1187152 772214 761753 934345 928813 968530 984873 1019841 1032072 1138136 1135557 5154638 5383777 40.05 71.2 1
14:57:31 2024-01-24 695002 686119 222542 217117 353752 360726 366204 363193 232609 233482 283148 289075 327191 330443 4414839 4809417 6762839 6537337 1172711 1220920 323145 284401 299818 298598 333866 322459 326667 325217 228831 231991 747609 721296 1601264 1550996 485316 477611 708359 717377 893839 868199 934186 940115 981342 993295 956687 1069182 2222664 2312960 1391017 1188022 773390 761214 931659 926280 968530 986964 1022478 1035211 1137126 1133951 5141411 5374399 40.05 71.2 1
14:57:32 2024-01-24 689939 686825 222542 217785 354534 359640 365433 363774 232574 232827 282751 291119 326205 330443 4417773 4804712 6785159 6537337 1173620 1220920 322584 284299 299328 300370 333600 324159 324685 326545 229688 231452 764710 719748 1630312 1548792 486814 481137 710409 718400 890666 867041 935682 940819 980410 996814 956417 1070828 2226034 2331753 1407258 1184641 773943 764495 931659 926280 971284 982683 1021705 1032072 1134862 1132311 5152590 5374399 40.05 71.2 1
14:57:33 2024-01-24 685968 686119 222546 217828 351650 357443 365433 364284 232574 232827 283325 291401 325644 330344 4411791 4774207 6724533 6537337 1177820 1220920 320704 284387 299531 298387 333649 324172 324794 328041 228760 230515 746369 712830 1626288 1561392 487856 480567 712466 716293 886860 871907 934300 938043 975656 991634 963266 1068819 2225826 2338941 1409214 1178670 773943 769876 931659 920998 972702 992584 1019979 1031336 1127958 1136362 5126422 5374399 40.05 71.2 1
14:57:34 2024-01-24 690087 684926 223238 217794 352051 358557 368709 364284 232113 233154 284050 290236 326205 330772 4411678 4759075 6669198 6551419 1193698 1223802 322202 284955 297248 299435 333758 323751 326631 327577 229437 231559 746981 712546 1594788 1549237 484048 480567 712392 712295 892194 875640 935682 931489 978494 1000246 959282 1063047 2219707 2335626 1424674 1175316 776693 765581 925099 922342 977056 991183 1016938 1020118 1132875 1138948 5182855 5374399 40.05 71.2 1
14:57:35 2024-01-24 690013 684930 223082 217490 354056 358557 367637 364111 232609 232827 283183 289902 327389 329345 4405363 4722263 6724045 6569654 1183485 1222582 320883 285102 297428 298910 333685 324352 323664 328041 230666 230657 750718 710790 1634647 1551654 485428 485259 707894 712295 898307 875019 927652 933312 984201 1001697 957811 1057183 2216553 2333042 1405301 1182114 780025 763412 925099 924965 977749 988279 1011931 1023099 1137126 1143937 5220477 5374399 40.05 71.2 1
14:57:37 2024-01-24 692042 684962 222542 217824 350885 358557 368709 362684 233479 232827 284520 288067 326205 330808 4399288 4671656 6741234 6564827 1166949 1217311 324538 284156 297428 299435 332639 324460 324794 325743 228831 231665 742568 721296 1603738 1535150 484797 484157 707821 715279 898164 867041 927652 940819 986997 991706 954155 1060327 2216553 2323822 1375958 1196521 778386 761178 927732 928155 974252 983481 1013935 1030856 1143704 1142284 5182855 5374399 40.05 71.2 1
14:57:38 2024-01-24 695114 686119 221887 218507 352019 359098 365398 364356 233292 232174 284121 289320 326895 331999 4408395 4744635 6801252 6536766 1169162 1221189 321821 284698 297608 297451 333866 323403 324289 327573 230176 231828 750595 717178 1597195 1548792 487699 480372 705891 716838 893354 867041 929593 942825 984201 993295 954834 1063425 2222593 2311320 1405301 1190572 774483 758952 933682 928850 968530 984873 1016938 1032361 1139619 1138107 5164044 5383777 40.05 71.2 1
14:57:39 2024-01-24 697936 686825 223046 217083 352019 360183 366462 363193 232760 232066 283254 288873 327650 330443 4411678 4807366 6762239 6537068 1174181 1217458 323014 284099 299497 300152 332964 323895 324830 324852 229614 231056 740569 719233 1610207 1549237 485484 482072 710445 717346 889398 867041 935682 940819 977765 994694 956417 1069580 2222664 2333042 1407258 1184641 776140 765038 931659 922342 971321 982683 1023197 1031336 1134484 1133951 5159960 5374399 40.05 71.2 1
14:57:40 2024-01-24 685968 686128 223077 218507 352051 357479 366497 364356 232609 232663 283953 289962 325910 331346 4417980 4755450 6698106 6542047 1188902 1222059 320019 285169 297176 300516 333866 323152 324469 324797 228654 231340 744039 707746 1597198 1560671 486245 480372 709942 713307 890967 873742 935682 935577 978494 997389 964099 1066535 2225649 2333042 1476119 1173643 773931 763953 929020 922342 974252 993989 1022025 1024594 1132875 1138144 5178027 5370566 40.05 71.2 1
14:57:41 2024-01-24 690539 684966 223068 217642 354038 358629 367601 364111 232389 236794 285849 290837 326908 332212 4414791 4728772 6733744 6565112 1182089 1217458 320990 284769 297176 300479 332603 324532 323880 325743 228866 230657 744341 711061 1607936 1549237 485428 484157 710445 713814 894530 873779 930292 934248 982807 1004613 958528 1056168 2216553 2348147 1354440 1181273 781139 765038 924442 923568 980567 990447 1012653 1026091 1135480 1144712 5211072 5365020 40.05 71.2 1
14:57:42 2024-01-24 690050 684926 222577 219224 351659 357479 367350 365881 233374 231888 284777 289180 326753 331238 4414791 4677766 6716360 6536871 1180094 1220054 320990 284978 297500 298633 333360 324424 324794 326727 229524 231991 752088 713092 1618584 1543375 484048 483204 705391 712295 898164 871232 926330 935045 986937 1001697 954155 1059485 2216553 2320527 1405301 1187176 778912 758379 925099 930205 977749 984873 1013898 1028361 1143788 1143093 5229883 5366736 40.05 71.2 1
14:57:43 2024-01-24 697187 685817 222542 218607 351767 360510 367350 364626 233513 232755 283979 290060 327967 330296 4408395 4729385 6770672 6556095 1168327 1216195 323997 283471 297572 299086 332351 324460 324565 325743 228511 231340 753581 720413 1593604 1530797 485083 483473 706391 715242 897027 867041 927652 939448 985598 997352 952801 1060290 2213569 2323822 1386962 1193967 778912 761214 927732 926147 974672 982092 1010980 1032072 1142082 1139863 5203402 5366736 40.05 71.2 1
14:57:44 2024-01-24 694854 686908 222101 218943 351839 359809 365255 364178 233478 232031 284920 289070 325888 332470 4408633 4745401 6781652 6527958 1158451 1217458 322000 285084 300708 299523 333631 324424 323880 326727 228475 231503 750595 716666 1642569 1544397 487353 483217 705891 716838 897384 867041 925488 943494 985598 993998 954155 1061837 2219707 2314602 1357506 1192268 776693 760332 930998 927497 971284 984873 1013188 1032435 1142082 1139827 5180847 5383861 40.05 71.2 1
14:57:45 2024-01-24 698697 687577 223096 217316 351839 360582 366319 365142 232437 231870 283219 289083 327650 330443 4417773 4776766 6761346 6531973 1175330 1220920 323997 284299 297644 298598 333866 324194 326437 324727 228901 231828 749102 720264 1601522 1547041 484797 477864 708433 716838 890554 867041 935015 940819 979916 993998 956146 1069589 2224244 2324784 1469251 1186330 774483 763412 931659 926280 973120 982683 1020253 1030856 1137126 1135557 5154789 5373056 40.05 71.2 1
14:57:46 2024-01-24 691627 686046 222712 218367 354725 359509 365398 363774 232574 232827 286292 290731 326135 330308 4408519 4769669 6705829 6527297 1188819 1220920 320019 285240 297536 298598 333866 322913 324830 327577 228866 231092 744039 709774 1617114 1558457 486245 477864 709438 713307 888227 873123 935015 934926 978494 997389 963415 1066316 2230579 2333042 1448992 1173643 774483 763924 929020 922342 974943 993989 1019841 1025086 1134899 1140284 5169393 5367465 40.05 71.2 1
14:57:47 2024-01-24 690035 688065 222655 217455 354047 358557 367350 363966 232574 233154 283219 290642 326205 332359 4405250 4723198 6714720 6546139 1185470 1220920 322036 284769 297536 298668 331883 324532 324794 324762 229936 230692 752866 712075 1633381 1549237 484737 484157 710445 714322 889339 871232 931520 934248 981379 1003114 962047 1058745 2216553 2348147 1367102 1181273 781139 765581 922476 924309 982405 993275 1013225 1028478 1136865 1144943 5211570 5365020 40.05 71.2 1
14:57:48 2024-01-24 691556 687091 222542 218943 351794 357982 367637 362684 232643 232449 284648 288671 326205 333704 4399288 4654979 6724045 6546140 1169998 1217458 323014 284769 296982 299296 333360 324460 324830 325287 228866 231991 744039 717178 1605643 1537333 484048 483473 708237 714194 897384 869889 927538 938080 984503 1000282 952801 1057241 2210422 2322174 1343503 1193967 780582 758989 927422 928700 978215 985478 1013376 1034247 1148586 1143634 5231679 5365020 40.05 71.2 1
14:57:49 2024-01-24 694891 686782 221847 218542 352019 358557 367197 365142 232643 232174 284293 288873 326241 329345 4386456 4724575 6789997 6518073 1166659 1219707 322036 284334 297644 297694 335791 323403 324541 326762 228121 231665 747609 717178 1599229 1545578 485428 477828 706391 714736 894802 869507 930292 940819 984201 992593 955513 1068580 2222664 2311320 1424674 1187113 773943 762837 935025 927598 968493 988792 1021950 1034247 1140948 1136362 5154638 5374399 40.05 71.2 1
14:57:50 2024-01-24 693733 687091 222925 218372 354798 359676 365398 363774 232609 232827 283219 291119 326205 331183 4411475 4800151 6762352 6532675 1172711 1220920 323961 284104 297320 300520 333866 323967 324830 324852 229614 231340 748452 718719 1599526 1549237 485520 482072 709942 716838 889669 867041 935682 940819 977630 993998 956454 1069626 2219596 2337747 1407258 1188811 777802 765001 932974 922269 971247 989062 1025679 1032072 1134484 1133149 5133488 5362136 40.05 71.2 1
14:57:51 2024-01-24 687807 686609 222577 217549 352055 357479 367084 364356 232574 232827 283329 289795 326170 331381 4402109 4738657 6682360 6518617 1187227 1220246 320090 285347 300005 299523 333866 323403 324794 325252 228901 231340 755074 707746 1622511 1558457 487353 477900 709438 713147 891635 872504 935682 935352 979953 997389 964785 1070624 2230985 2333005 1545629 1175241 773943 765507 930375 922195 974215 991661 1021296 1026128 1133286 1138144 5152251 5361194 40.05 71.2 1
14:57:52 2024-01-24 692333 687091 222881 217642 354047 358557 368155 363698 232574 233154 283219 290236 326205 330076 4405250 4719081 6695852 6555602 1185470 1220920 322000 284769 297644 298770 331883 324460 324794 324636 229578 231340 749923 714111 1597360 1549237 484048 483473 711960 711095 892267 875019 933019 931599 981415 1005326 963710 1063122 2219881 2352262 1359425 1180353 780582 767758 922439 922342 980567 993275 1016140 1025361 1135210 1141477 5194243 5361194 40.05 71.2 1
14:57:53 2024-01-24 689258 687577 221847 218542 352055 358269 367084 362684 233686 231848 283294 290360 326205 331113 4405363 4661512 6705394 6542047 1178610 1217458 320800 285205 297572 300516 333866 323931 323652 327489 228156 231340 746981 710048 1606426 1547041 485083 483473 707393 712295 897458 873779 928587 935593 986813 1001587 959600 1053689 2219881 2330393 1405301 1182955 778912 762871 926339 926204 977749 991183 1010489 1028667 1137199 1144745 5207351 5366736 40.05 71.2 1
14:57:54 2024-01-24 694580 687091 222230 217681 350638 358593 367673 364738 232609 232827 284121 287569 326205 329381 4386493 4658338 6733370 6536653 1166659 1217458 323086 283467 297248 299540 331883 324460 324565 325743 228866 231665 742568 720264 1590948 1534061 484737 483473 707894 718400 900012 869359 930303 939301 986960 998421 952616 1058242 2213368 2326395 1367102 1195786 782256 762871 927732 927920 974980 983372 1010980 1029391 1143704 1139827 5209103 5361194 40.05 71.2 1
14:57:55 2024-01-24 693598 685634 221883 218512 351465 358593 364849 363193 232643 232011 283886 288908 326205 329345 4399016 4726830 6781802 6527958 1157591 1217458 321938 284099 300070 297451 333631 324496 324336 325813 228706 231340 752088 717178 1633493 1544848 487396 483217 707734 718400 898623 866967 928846 940708 986923 996777 954834 1060364 2219707 2328923 1366177 1193967 777272 760639 931700 928850 972702 982611 1015142 1033170 1142892 1139863 5170612 5374399 40.05 71.2 1
14:57:56 2024-01-24 695146 685236 223270 217863 351731 359676 367084 364356 231860 232827 284121 288443 327650 329079 4405188 4741186 6723784 6513931 1166659 1220054 322751 284370 297284 300055 333636 323439 324794 326762 228156 231665 754315 718996 1600501 1548308 487508 477719 706318 716357 894729 870743 932299 940819 984201 993998 955513 1066015 2222868 2311456 1486294 1188870 772768 760064 934345 927460 968530 984873 1021296 1031589 1139758 1135557 5145233 5376521 40.05 71.2 1
14:57:57 2024-01-24 692010 686119 222885 217642 351686 360147 366426 363229 232609 232827 282751 291049 327120 330443 4408395 4794292 6772274 6537283 1173620 1220054 322656 283931 300854 298354 333866 324123 324794 326545 230501 231056 749923 720264 1604753 1550996 486814 481817 711923 718400 890628 867041 936306 940819 979714 996036 956381 1069589 2222868 2333042 1409214 1184641 776160 765038 931659 922342 971284 982647 1022885 1031336 1134484 1133951 5141209 5360538 40.05 71.2 1
14:57:58 2024-01-24 685446 686606 223046 217794 352015 357443 367307 364576 232333 232827 283219 289083 326170 332082 4408395 4750024 6677773 6527958 1193985 1217458 321061 285280 296685 299049 333649 323643 326522 328505 228760 231757 755074 709774 1631886 1557634 485428 480386 710445 712295 892267 875019 936977 935577 977729 997352 961973 1066316 2222868 2333042 1486294 1171974 774483 765038 927732 922342 974906 993989 1018388 1024556 1132875 1137839 5170726 5355641 40.05 71.2 1
14:57:59 2024-01-24 687982 688065 222533 217122 352055 358557 366462 363597 232609 232663 283183 290165 326541 332544 4399016 4713846 6705394 6546026 1184623 1220054 321452 285507 297320 299258 331435 324352 324721 327346 229437 230480 752866 711809 1594042 1548792 484392 484244 710445 715736 893845 872431 932982 935968 982623 1004533 962010 1060241 2216553 2348147 1343503 1180433 780582 765309 922237 924965 980567 992584 1014820 1026091 1134484 1143902 5199685 5355641 40.05 71.2 1
14:58:00 2024-01-24 686972 686119 221847 218503 352019 357443 366497 362903 233257 231452 283219 289075 325907 330844 4399023 4644883 6701051 6527175 1179852 1220714 320883 285026 297356 299364 333451 326453 324649 328541 227980 231955 747609 713092 1603018 1544397 485428 482717 706354 712295 896525 875711 927652 934248 986864 1002405 955239 1057183 2213569 2322174 1407258 1183798 778912 758952 924442 928155 979834 982647 1011209 1026128 1143704 1146335 5211072 5365020 40.05 71.2 1
14:58:01 2024-01-24 695866 687577 222542 217828 351947 360438 367601 364111 232574 232174 283325 287460 327879 330443 4399175 4692295 6733370 6546139 1166393 1218585 323781 286144 297176 299364 331668 324280 324794 325480 228831 231728 749923 720264 1599123 1535150 484737 483473 708237 717377 897458 867041 926841 939502 985598 998798 952801 1056809 2213405 2323822 1393564 1194083 778912 762837 927732 927460 976363 984177 1013376 1032072 1143704 1139827 5222253 5365020 40.05 71.2 1
14:58:02 2024-01-24 695995 686119 221847 218512 352019 359640 365070 363229 233292 231625 284085 289320 326205 329310 4399039 4729385 6791820 6527635 1166659 1221189 321786 284884 300211 301143 333866 324424 324336 329436 228831 231665 750595 716154 1599229 1548033 488425 480603 705891 716293 893276 867041 929556 943494 984201 993295 955513 1066392 2222868 2311320 1474084 1190572 774483 760027 933682 928155 970283 984873 1016938 1032361 1140390 1139258 5140945 5374399 40.05 71.2 1
14:58:03 2024-01-24 696574 687091 222890 217083 352055 360219 366204 363193 232609 232066 283183 289760 327156 331147 4402109 4788892 6776999 6527635 1176064 1220920 323014 283944 299219 298805 333577 324123 324794 324852 229578 231340 744919 720264 1609470 1549237 486208 481999 711687 717383 889632 867041 937017 940819 978457 993998 959208 1069589 2223198 2333042 1407258 1184641 776693 765581 931659 922342 971284 982683 1023197 1031795 1133679 1133951 5116679 5355641 40.05 71.2 1
14:58:05 2024-01-24 685968 685149 222542 217841 352046 356405 366497 364320 232574 232827 283254 289760 325608 331346 4414836 4736692 6718154 6537337 1188074 1220920 321982 286503 297500 298181 333866 323403 324830 327577 228831 231340 755074 710048 1601927 1562889 486934 480603 710445 713307 889669 874747 934441 935577 977765 991706 964397 1066535 2224508 2333042 1484259 1174204 774483 764495 929714 924965 974479 993989 1019841 1026091 1132875 1138144 5186269 5350848 40.05 71.2 1
14:58:06 2024-01-24 687950 688019 222194 217794 354042 358557 367314 363854 233326 232827 282985 291661 325923 332212 4386305 4684761 6714905 6536653 1179431 1217385 320539 284432 297248 299155 333866 323931 322539 325813 228475 231340 742925 709774 1600602 1548792 485428 483473 708396 713307 897384 875019 926146 934248 984736 1001697 956417 1057183 2216553 2331387 1407258 1182955 778912 763412 927073 926280 977749 988315 1010489 1028029 1137089 1145554 5196212 5355641 40.05 71.2 1
14:58:07 2024-01-24 694015 684962 222159 218249 350876 358557 368190 362649 233374 232612 286611 288163 327014 333304 4395926 4669777 6725793 6536653 1166659 1216741 323925 284263 297275 299051 331847 324424 324794 325743 228866 231340 752088 718325 1611783 1530797 484737 483473 708396 715242 897384 868890 926183 938080 986997 997389 952087 1059536 2211995 2323822 1365183 1193967 778912 761178 927732 926111 974943 984177 1012653 1032072 1143704 1139827 5216555 5355641 40.05 71.2 1
14:58:08 2024-01-24 693481 686110 221847 218507 351983 359352 367197 366425 233769 232031 284377 289215 326064 331814 4405358 4726830 6789997 6517679 1165212 1217458 322453 284733 299751 299890 333866 324388 324336 325778 228475 231665 747609 716388 1594118 1544397 487699 483473 706391 718676 894544 867041 927538 943494 985598 993998 954834 1063388 2221287 2314602 1347911 1190572 776140 760019 931659 928155 971284 984873 1016863 1033906 1140463 1139754 5164044 5374399 40.05 71.2 1
14:58:09 2024-01-24 698440 686871 223652 217619 351731 360618 366870 366177 232402 233482 283943 288873 327508 330296 4395877 4772235 6743012 6518580 1172711 1218875 322979 284099 297176 300723 333866 322423 324830 325518 228475 231991 751284 720264 1599789 1546592 485520 477828 707894 714699 889375 867041 931617 940819 983504 993998 954989 1068068 2222757 2312960 1413185 1188022 773380 761214 931696 926280 968530 988279 1022025 1031626 1137162 1133951 5126158 5362136 40.05 71.2 1
14:58:10 2024-01-24 688857 686871 222939 218215 353938 357839 365255 365957 232437 232720 284130 291084 326135 330112 4405363 4755450 6719741 6517525 1184693 1217458 320019 284969 297248 299632 333866 323140 324794 325217 228831 231340 753581 709924 1617580 1558457 487699 480603 710445 714136 891635 869889 933019 937379 979916 997085 964099 1068857 2225923 2335626 1399433 1175316 773323 765581 929020 922070 973393 992584 1021296 1026128 1127958 1135661 5130526 5373056 40.05 71.2 1
14:58:11 2024-01-24 691511 688065 223096 217693 351875 358414 368565 364884 232344 236627 283183 289660 325959 329345 4412474 4730193 6668093 6532398 1188863 1217458 321025 284299 296555 299260 333360 324413 324830 327006 228831 231016 744039 711061 1593151 1548139 484808 477864 710445 710275 889632 875640 935406 931599 977802 1000282 961327 1064605 2216553 2335626 1466945 1174479 776417 765038 925099 922342 977056 988879 1016901 1024998 1131270 1140284 5169393 5358033 40.05 71.2 1
14:58:12 2024-01-24 688151 687018 221635 217689 354047 357982 366533 363854 232609 231888 283183 291049 325188 330308 4386267 4680420 6686743 6517922 1176905 1215659 320019 284969 297500 298146 333600 323895 322934 325813 228121 231178 743469 709774 1590873 1546592 485428 483473 706391 712295 894802 873779 924829 931599 985598 1002405 957811 1056430 2213569 2333042 1403345 1180433 779579 762294 924442 926939 977749 982719 1009750 1026971 1141885 1147960 5200357 5358033 40.05 71.2 1
14:58:13 2024-01-24 695990 687086 222354 217828 349496 359388 368601 364626 232540 232174 283254 287569 328038 329345 4389637 4676371 6724045 6527958 1175187 1213899 320740 284733 297009 299296 333631 323895 324565 325252 228641 231991 763655 716154 1609252 1537834 484048 482753 704357 712295 899377 871232 926330 936242 986900 1001697 954155 1056847 2210422 2320527 1367102 1188022 779503 758379 924442 930205 981005 986877 1012949 1028982 1146956 1142947 5231501 5366736 40.05 71.2 1
14:58:14 2024-01-24 697154 684926 222257 218228 351979 360763 367049 364111 233479 232428 283850 290033 327120 329472 4386493 4708543 6781840 6527958 1161397 1214797 323469 283070 300247 298598 331847 324424 324565 325743 228671 231340 746981 719748 1614568 1535150 486245 484157 706391 717383 897528 867041 926146 940819 984772 991742 954834 1063353 2216553 2322174 1340235 1193967 777802 762295 933028 931565 975174 986928 1016273 1034986 1142745 1142013 5166872 5363925 40.05 71.2 1
14:58:15 2024-01-24 696090 686119 223082 217833 351416 359931 367199 364867 232217 232663 284090 288207 327370 331418 4395878 4747930 6714253 6499822 1171039 1217458 323014 284147 297608 298598 333866 322160 324830 324762 228475 231828 761223 719233 1604944 1546592 485428 481469 707393 715242 893534 869507 933019 942552 983504 993295 954989 1069620 2221090 2311320 1385471 1188811 775662 764086 932974 927598 971284 989062 1023491 1031997 1137089 1133951 5128373 5355641 40.05 71.2 1
14:58:16 2024-01-24 690284 687541 222052 217820 354047 358522 365398 363193 232574 232174 282786 291155 326170 330480 4399016 4776766 6777797 6517922 1178722 1220054 320990 284321 300247 297694 333866 324194 324794 324797 228831 230495 750059 711300 1627060 1557352 486282 481319 711960 716330 889252 869507 935682 938080 977084 991634 961774 1067296 2226180 2342054 1469251 1181195 773943 767758 931700 922253 973775 990965 1021296 1029094 1127994 1137640 5105495 5353121 40.05 71.2 1
14:58:17 2024-01-24 691775 686119 222582 217152 352055 360056 367637 362106 232182 233154 282786 289320 325907 331418 4389637 4705806 6691302 6537337 1187165 1217458 321061 284299 297536 299540 331345 322459 324830 324564 228901 231056 744039 714111 1596550 1549237 483704 481319 710445 710275 889705 875019 933019 931565 979916 1000282 963710 1062100 2220315 2344668 1466945 1178670 778912 764863 923703 922305 977749 991183 1016938 1025227 1134484 1139790 5181739 5346262 40.05 71.2 1
14:58:18 2024-01-24 688110 686119 221209 217828 352055 357443 367343 362939 233849 231987 283219 290642 325679 330344 4383218 4657734 6686743 6499300 1176064 1217421 320539 285205 297500 298633 332891 323439 324794 326762 227414 231340 750595 712075 1627953 1546592 485045 482753 706391 712295 898164 875019 926330 934248 988990 1004613 959525 1057034 2216722 2327790 1407258 1184572 778912 760565 924442 926111 981424 989763 1010489 1027629 1142082 1147540 5196212 5355641 40.05 71.2 1
14:58:19 2024-01-24 695385 686123 222542 217863 351699 360219 367637 362141 232609 232174 283254 287465 327156 329777 4380114 4676371 6704591 6522626 1166659 1213936 323505 283467 297500 299086 332855 324424 324336 325252 228316 230859 753581 718362 1623440 1530797 484737 484157 708162 715242 894544 869359 928864 940915 986960 999641 952616 1061680 2213966 2326395 1343503 1193967 780025 761753 929676 928813 976363 983481 1014094 1033081 1143704 1141477 5181465 5355641 40.05 71.2 1
14:58:20 2024-01-24 695002 686123 222194 218883 351938 359134 366204 364356 232643 232011 284520 288671 326205 329345 4386418 4719839 6752635 6509201 1166659 1217186 321061 284334 297572 299523 333902 322495 324311 325778 228475 231828 749102 717178 1596715 1548139 487735 480603 707734 717888 897667 871944 931633 942751 983357 993888 954648 1064492 2219707 2306409 1413126 1191417 774483 760027 933682 928813 971247 984873 1019841 1029391 1138775 1134824 5145233 5358522 40.05 71.2 1
14:58:21 2024-01-24 691446 685854 222546 217863 354042 360183 366604 363193 232643 232663 282786 289954 326205 330480 4386456 4785020 6738208 6523303 1171951 1217458 323014 283467 297284 300479 333631 323439 324048 324852 229936 230692 744958 717178 1625830 1553205 487856 482462 712429 718400 890628 868853 936980 940672 980558 996814 959245 1068828 2223198 2335626 1407258 1184641 776140 765581 934345 922342 971321 982719 1020216 1028516 1131270 1134754 5113466 5351821 40.05 71.2 1
14:58:22 2024-01-24 685963 685135 222546 218279 352055 356405 366497 364320 232574 232827 283471 289355 325188 331346 4392744 4726830 6668093 6513931 1182969 1220283 319759 285205 297572 297694 333866 323176 324794 324797 228831 231340 753581 709774 1619506 1564729 488204 480458 710409 715338 893203 871982 932870 936678 978494 991742 965085 1068903 2225830 2333042 1415083 1175316 773931 765581 929020 922342 974252 991625 1022025 1026128 1129594 1138985 5128498 5355641 40.05 71.2 1
14:58:23 2024-01-24 692400 687582 222577 217117 352055 358557 367673 363843 232574 232991 283219 289795 326170 329345 4392744 4709756 6681983 6542047 1188863 1217931 321061 284334 297255 298963 332855 323403 324721 326581 229366 231289 745510 714365 1618432 1550996 484737 481513 712429 712184 892378 875640 934349 931599 982358 1002405 962047 1063047 2218301 2341498 1478154 1177831 778357 765581 923703 922342 977749 991183 1016938 1023099 1132161 1139790 5173449 5342449 40.05 71.2 1
14:58:24 2024-01-24 687753 686119 221151 217863 352055 357982 366533 362649 233686 232174 283325 291401 325644 330308 4399175 4661775 6686743 6527958 1177746 1216195 320054 284334 297176 298840 333342 323943 323065 327382 228530 231234 746369 710282 1594149 1548792 486120 484157 708433 713307 894618 876959 927500 934248 986297 1001697 960283 1059565 2214978 2333042 1407258 1181273 780025 763412 925099 924763 977749 991183 1010489 1025361 1137162 1145591 5197953 5355641 40.05 71.2 1
14:58:25 2024-01-24 693557 686119 222243 217828 350921 358593 367673 364996 232609 232663 284339 287534 326205 330344 4383359 4658338 6714720 6522493 1166659 1218510 323709 284595 297284 299190 331704 324316 324721 328077 228760 231198 742568 720031 1600510 1535150 484737 483473 709247 717377 897384 868659 927517 939539 986997 1001697 952801 1063348 2213405 2326432 1397477 1193967 780025 761251 927732 930902 976363 984177 1010980 1029391 1145828 1142284 5178032 5357371 40.05 71.2 1
14:58:26 2024-01-24 693830 685629 222542 218542 351465 359387 365398 364320 232643 231848 283687 288277 326241 331418 4392744 4722667 6743050 6508193 1167229 1217311 322357 284299 297216 297624 333830 322769 324192 328541 228335 231991 747609 717178 1594523 1548308 486814 477864 706391 715279 894168 869507 931654 940819 984201 993998 955026 1069447 2219601 2311320 1420836 1186330 773943 761214 934345 926147 968530 982647 1019979 1031626 1137162 1135557 5118843 5349021 40.05 71.2 1
14:58:27 2024-01-24 688999 686825 222577 217863 354042 358269 364849 363264 233281 232827 283325 291600 325188 329310 4386814 4769199 6707678 6527635 1184380 1219670 319428 285062 297428 299837 333794 322913 324794 324762 228866 231340 742568 709037 1591110 1558457 487008 480603 709905 714322 893649 872504 935015 935352 978494 997389 964099 1066203 2224244 2333042 1474084 1171974 773931 764495 929020 922342 973562 993286 1021296 1026128 1130468 1136537 5130561 5351821 40.05 71.2 1
14:58:28 2024-01-24 689031 686119 222577 217156 352055 358557 367601 363084 232609 236663 283135 291197 325699 329345 4386606 4712030 6716360 6546500 1182810 1217718 320847 284977 297536 299946 331381 324496 323628 327577 228866 230425 757279 710554 1605176 1548308 485428 483217 708433 713307 893947 873779 927575 934248 983504 1002405 958565 1057183 2213405 2338941 1357230 1180433 781139 764224 925099 924965 977749 988351 1009712 1025361 1135516 1142323 5194243 5346262 40.05 71.2 1
14:58:29 2024-01-24 691775 686119 222390 218355 350921 357479 367084 361093 232574 232174 284201 288063 326205 331346 4386606 4645651 6715608 6527635 1171114 1213862 322979 284698 297428 300789 332675 326413 324565 325217 228635 231991 751284 717178 1603207 1534878 484392 483473 706391 714322 894507 870743 927500 935315 986297 999540 954834 1055304 2210422 2320527 1353668 1192268 780582 758400 927073 930168 977749 984177 1013376 1030563 1146220 1144712 5222253 5355641 40.05 71.2 1
14:58:30 2024-01-24 696039 686119 221812 217828 351911 358522 364231 364111 233617 232174 283727 288667 326170 330443 4402205 4724111 6782236 6518499 1164345 1217340 322310 284263 299219 299487 333866 323439 324421 329358 228086 231381 750595 716154 1611518 1544397 487699 482717 706391 718401 898734 867041 930217 943599 985598 993998 955513 1063047 2224450 2314602 1357506 1190679 775587 759405 931659 928813 970594 984873 1016826 1034367 1140390 1139754 5145323 5355641 40.05 71.2 1
14:58:31 2024-01-24 696624 686119 222913 217420 351979 360183 366462 362649 232378 236829 283722 288829 327861 330150 4399175 4765708 6752589 6508193 1172711 1220054 322131 283864 298857 298805 333595 323439 326667 324816 228901 231340 746981 717178 1607456 1549237 486172 481319 710445 716838 891598 868617 934300 940819 978494 993998 957330 1072514 2222868 2329734 1409214 1186900 776693 764495 931659 924965 970283 982683 1022754 1034435 1137710 1133951 5120776 5350848 40.05 71.2 1
14:58:32 2024-01-24 685931 685634 222890 217828 352024 356369 367050 366955 233050 233139 285849 290785 326029 331238 4386823 4708842 6658647 6518580 1188863 1220809 320054 285205 297500 297729 333866 322459 324794 324762 228831 231340 741475 707746 1606921 1558457 485447 477864 709247 713307 889669 873742 935682 934248 979880 991706 963415 1063579 2222738 2329734 1482224 1171974 774483 763412 929714 922342 973525 993989 1019841 1028029 1133679 1138107 5155712 5351821 40.05 71.2 1
14:58:34 2024-01-24 687987 687803 222350 217576 353825 360056 368762 363636 232506 233119 285430 290060 325994 332322 4386305 4708556 6712415 6527166 1178588 1216195 320019 285183 297500 300370 333595 323403 323616 325813 228121 231178 744039 709774 1591253 1546592 485428 483473 707894 713307 897462 875019 928976 934248 986997 1002405 957775 1053489 2213569 2323822 1405301 1181273 778912 762871 925099 926939 977749 991146 1010489 1024594 1137089 1146335 5192260 5346262 40.05 71.2 1
14:58:35 2024-01-24 695111 685899 222257 218223 350598 358414 367458 364873 232437 232031 284377 287395 325994 332124 4389637 4655855 6725793 6517922 1165826 1213899 323733 283657 297176 299223 331847 325341 324794 325480 228475 231340 739119 718087 1590139 1530797 484737 484500 707894 717346 897458 869507 926146 938080 986297 998798 952801 1056809 2207281 2323822 1397477 1194083 778912 761178 927732 926111 974943 983481 1013376 1032072 1143432 1139790 5203402 5360335 40.05 71.2 1
14:58:36 2024-01-24 695884 685524 222364 218372 351236 358378 365768 366955 232471 231797 284165 288667 326170 331418 4396028 4720731 6714141 6499475 1169162 1217458 322489 284299 297572 300370 333866 324154 324830 328004 228475 231991 748253 717178 1608757 1547692 486700 477864 707393 715242 892621 869507 932744 940819 984201 993998 956381 1069334 2222627 2311320 1426593 1186330 774207 761178 934345 927598 970594 986877 1020216 1032398 1140427 1137167 5137886 5358033 40.05 71.2 1
14:58:37 2024-01-24 692100 685519 222364 218332 354976 359496 365362 363193 232609 232827 282751 290590 327014 330223 4399175 4789546 6747777 6518580 1173620 1217458 322979 283542 300460 298354 333866 323895 324794 326690 229936 230622 751395 715390 1597553 1553643 487316 482753 712466 718401 889669 868890 937648 940819 975693 991670 962010 1069620 2222863 2333042 1407258 1184641 776693 765581 931696 924965 971321 988315 1022025 1031336 1133174 1139258 5119511 5353006 40.05 71.2 1
14:58:38 2024-01-24 688852 686981 223096 217798 351618 358557 368155 363774 232402 233339 283250 289962 326205 332507 4412474 4730193 6658767 6518580 1190543 1217458 321450 285169 297219 298633 333866 322913 324830 326690 228866 231340 755074 707746 1635330 1555852 485428 480567 710445 713307 890967 875019 934300 934248 979916 999503 962047 1066535 2222664 2333042 1464950 1171974 778386 765581 927732 922342 976363 993989 1021823 1025430 1134899 1140395 5165285 5353121 40.05 71.2 1
14:58:39 2024-01-24 686940 684926 221847 218507 353802 358018 366462 362614 234037 232174 283219 291185 325907 330308 4380114 4652288 6691705 6509201 1179152 1217421 320019 285280 297464 298598 332855 324159 324565 326762 228086 231340 739625 711061 1630208 1546592 485428 483095 707393 712295 900148 875019 927652 934248 986937 1003114 956417 1057183 2216553 2323822 1407258 1183798 778912 761141 925099 930166 982405 990427 1013338 1028945 1142782 1146225 5210577 5355641 40.05 71.2 1
14:58:40 2024-01-24 697118 687881 221816 217798 352019 360472 367013 364369 233292 232827 283815 289285 327370 329436 4383379 4708258 6723821 6517884 1160018 1215659 323697 283170 299751 298633 331578 324388 324336 325743 228156 231016 753581 719233 1606144 1535150 486282 483865 706391 717383 898660 867041 926183 940819 984736 997352 955513 1067085 2216553 2323822 1366177 1193967 777802 763540 932327 930203 974048 984836 1017004 1035725 1142708 1143634 5164044 5355641 40.05 71.2 1
14:58:41 2024-01-24 696707 685149 222729 217859 351272 358593 366497 364320 232540 232174 284316 288443 326170 330443 4386506 4729385 6738432 6480599 1169741 1217421 322489 283467 297536 299523 333324 324874 324830 326970 228475 231828 749769 719233 1595567 1544397 485428 477864 706391 715242 893534 867041 932317 940819 984201 993295 956146 1069620 2222868 2312960 1409418 1188811 773943 761031 933028 927598 972665 989062 1022717 1034986 1138738 1137167 5136907 5346262 40.05 71.2 1
14:58:42 2024-01-24 692301 686046 222354 217828 354547 361080 365362 363229 232574 232827 282360 291119 326135 330443 4386506 4777343 6715181 6499225 1182969 1220054 319535 284299 297572 297694 333866 323403 324794 326970 228511 231614 744039 709774 1607341 1558457 488428 482035 712466 715206 892267 870542 934349 938266 978530 997352 964785 1069372 2233113 2341078 1411170 1177831 773943 767121 931700 922910 975434 993989 1022754 1030324 1127958 1139790 5115190 5351821 40.05 71.2 1
14:58:43 2024-01-24 692609 687091 223160 217459 352055 358557 368450 362939 232182 233303 283219 289962 326170 329345 4383379 4709756 6658767 6527434 1187089 1216521 321025 284334 297500 299540 331847 323176 324830 326690 228866 231340 745510 714111 1597195 1549237 484048 481695 710445 710275 888043 875640 935015 931599 980611 1001697 966463 1066241 2219881 2346335 1486294 1178670 778912 767213 925757 922342 979609 992584 1019182 1023025 1134484 1142576 5173449 5346300 40.05 71.2 1
14:58:44 2024-01-24 685968 686119 221812 218507 352051 357443 367049 362649 233651 232011 283219 289884 325644 331940 4373823 4642905 6682360 6518073 1178588 1216521 319794 284769 297378 298354 332855 323403 324336 325778 227767 231340 741096 710554 1614029 1544397 485428 482753 708125 712295 897162 875640 924831 936260 988953 1005326 959600 1057034 2217073 2327790 1405301 1185418 778357 761178 924442 926790 981227 988242 1010489 1028819 1144198 1144745 5197027 5351821 40.05 71.2 1
14:58:45 2024-01-24 697154 687091 222182 217863 352010 360763 367049 363597 232609 232663 283219 288671 327156 329472 4373823 4698407 6752021 6518073 1159191 1215957 321025 283431 300247 297694 331847 324460 323615 324762 228121 231016 752088 719233 1585976 1540017 485864 484500 707393 716293 894360 869086 928732 942256 986960 999641 957009 1063995 2219881 2319536 1397477 1193967 776693 762295 931659 928776 972702 982611 1017651 1033170 1142082 1139790 5154638 5349021 40.05 71.2 1
14:58:46 2024-01-24 695986 685634 223274 217117 351699 359676 368239 362141 231826 236865 283148 288443 327156 330443 4386506 4759704 6733095 6499262 1171874 1217458 322979 283431 297572 297694 333360 323403 324830 324816 228866 231340 750035 717178 1597125 1547041 485520 480603 710335 718400 893166 868853 934940 940672 982650 996036 958235 1069589 2219707 2326432 1407258 1186293 774483 763412 931659 926204 972702 982683 1020253 1032940 1133800 1132348 5117016 5346262 40.05 71.2 1
14:58:47 2024-01-24 688405 684180 222350 217780 352055 356369 364814 363229 232574 232174 283628 290677 325118 329310 4386484 4752573 6710396 6499451 1182969 1220054 319759 284299 297572 297451 333866 322459 324577 324762 228671 231340 741096 709774 1602211 1563849 488204 482497 710409 714322 892568 875091 936237 938241 981254 997352 964785 1067296 2230985 2333042 1478154 1172622 774483 765013 929020 922342 974252 991359 1022025 1026091 1132875 1138107 5130284 5336884 40.05 71.2 1
14:58:48 2024-01-24 690638 687091 222577 217459 352055 357982 367601 363597 232574 233318 283462 290200 326170 329345 4383102 4701843 6705616 6531973 1182089 1217458 320764 284334 297536 298146 331847 324460 323616 324762 228866 230373 746369 711809 1615681 1550996 486120 484806 710409 715338 894729 874466 933019 935577 983348 1000683 963710 1060241 2214978 2348147 1370089 1182955 781139 765581 923703 924965 981961 991183 1010980 1026091 1135480 1144712 5188554 5336607 40.05 71.2 1
14:58:49 2024-01-24 688023 686119 221883 219026 351979 356405 366533 362106 232574 231452 285849 289075 325153 330344 4373823 4624965 6677418 6518073 1176064 1216195 320990 284334 297009 298633 332855 323931 324577 328236 229850 232373 758146 714111 1613206 1541711 485428 483290 706727 714322 897162 872468 926183 936759 991211 1001697 954155 1060327 2213820 2320527 1407258 1190572 780582 758952 926414 930902 977749 986877 1013376 1029094 1146293 1144712 5220477 5348005 40.05 71.2 1
14:58:50 2024-01-24 697699 686123 222385 217863 352046 360219 365362 363084 232643 232174 283219 288671 326205 329202 4373823 4701808 6761346 6518073 1159191 1217968 321738 283467 299920 300344 333577 324172 323736 328541 228370 231234 750595 715623 1633719 1546105 487897 481622 706391 719223 894802 869490 930254 943494 984201 993998 957084 1068857 2222868 2311320 1437023 1186272 773390 760229 934345 927598 968530 984873 1020568 1031626 1140155 1133222 5126422 5355641 40.05 71.2 1
14:58:51 2024-01-24 692042 686119 222199 217152 354047 359676 365362 362649 232574 233154 282355 290200 326170 329939 4389637 4775747 6733632 6499262 1173695 1219841 322202 284050 299993 299946 333722 323296 324757 328040 229794 230480 749268 714877 1596156 1553643 487353 482790 714456 719458 890255 869507 935442 940672 975693 991634 962047 1068031 2222664 2335589 1439018 1182114 774483 765814 931696 922342 972702 992571 1019841 1031336 1130431 1135661 5098205 5338640 40.05 71.2 1
14:58:52 2024-01-24 688400 686119 222925 217828 352055 357766 367637 366695 232540 232827 282985 289355 326170 331077 4383359 4708543 6658767 6535380 1187827 1217348 321595 284192 297320 299435 331704 323260 324794 326654 229437 231178 745510 713341 1599238 1552727 483629 483473 711410 713307 892010 876959 933019 934248 982807 1000454 963415 1062631 2216553 2348147 1361344 1177917 780582 765581 922476 924036 980567 992584 1016140 1026128 1137126 1143093 5179155 5346262 40.05 71.2 1
14:58:53 2024-01-24 687621 686119 221661 218507 352055 357443 366533 362649 233651 231812 283219 290930 325644 330344 4383379 4644478 6678828 6527297 1175873 1218585 321558 284689 297320 299364 332675 323403 324565 325252 228671 232026 756607 716154 1620449 1540017 485428 483095 707230 713307 900148 873123 927575 935388 987672 1003114 955513 1059260 2213405 2322174 1405301 1187176 781139 758952 925099 931562 977749 982647 1013177 1030601 1146293 1144712 5225382 5351821 40.05 71.2 1
14:58:54 2024-01-24 696981 685854 222185 217859 352015 360183 365106 364111 233686 232174 283687 289320 326205 329975 4386506 4710840 6782387 6499111 1156604 1218585 320883 283431 301170 297694 333311 324424 324084 325672 228475 231340 752088 719233 1630218 1547206 488464 483473 706391 718401 897384 867041 927538 942825 985598 991706 954834 1063462 2216553 2311456 1349830 1190572 776140 760639 931696 930166 972702 982647 1016901 1034679 1140463 1139790 5141560 5355641 40.05 71.2 1
14:58:55 2024-01-24 696131 685858 223310 217490 351979 359676 366497 363229 232217 236794 283219 288207 326205 330209 4383379 4755450 6734593 6494430 1172711 1217458 322979 283431 297248 298387 333324 322913 324830 324816 229070 231092 755831 719233 1613688 1547041 485520 480567 709942 716838 891635 867041 935682 940819 979916 991706 956417 1068791 2222391 2323822 1407258 1184641 774483 763412 930998 925544 972702 982719 1022959 1031626 1137126 1133951 5122762 5348005 40.05 71.2 1
14:58:56 2024-01-24 687982 685854 222613 217868 352055 356440 365398 364065 232609 232663 283219 291084 325188 329345 4395890 4754402 6706596 6518073 1183849 1220946 319535 284299 297572 297244 333347 322459 324757 324762 228511 231178 739625 707746 1660537 1558457 487735 481355 710445 714194 888709 870579 935015 938117 979953 1000282 963415 1069620 2222669 2334422 1472049 1175316 773931 767213 929020 922253 973562 993989 1022754 1029094 1127994 1138144 5109714 5348005 40.05 71.2 1
14:58:57 2024-01-24 689708 686119 223274 217490 352055 358593 368709 362649 232574 236461 285444 289902 325923 331197 4373710 4701618 6696069 6518291 1182052 1217458 320539 284099 297356 298387 331345 324460 323257 324852 229492 230692 743469 710554 1618979 1549237 484737 485259 710445 713147 891268 873123 931558 932670 982807 1000683 962047 1059536 2214978 2344820 1343503 1181273 781139 765581 922476 924965 981961 992584 1015416 1026128 1135480 1144712 5184851 5336884 40.05 71.2 1
14:58:58 2024-01-24 688769 686862 222385 218883 352019 357443 366533 365069 233548 231563 286403 290501 326029 332359 4386511 4650491 6678630 6527411 1169720 1217894 323505 284769 297500 299331 331525 323439 324565 324762 228511 231991 742568 717178 1586804 1534023 484737 484843 707393 714230 896926 869926 927575 938117 984772 999567 952801 1058782 2210422 2323822 1397477 1194218 780582 760100 927732 930241 977749 984873 1012456 1029428 1146293 1143093 5209103 5360914 40.05 71.2 1
14:58:59 2024-01-24 691789 686123 222230 218848 351695 359388 367717 367215 233188 232067 284413 289180 328569 331344 4389646 4716759 6743012 6498706 1165967 1217458 322036 284107 297541 297729 333866 322913 324336 325813 227802 231665 749102 717178 1596867 1546592 488811 483204 706391 717383 894544 866168 931617 943222 985598 993998 955513 1066535 2222664 2308045 1437023 1190572 774483 760675 934345 928886 970594 982611 1021296 1032398 1140463 1138144 5122536 5348005 40.05 71.2 1
14:59:00 2024-01-24 695842 687509 222605 217350 351938 360618 365326 365142 232946 233811 285665 289075 327014 329939 4380114 4775747 6744657 6509201 1173620 1217458 322751 283467 299364 299523 333360 323439 324794 324852 229614 230692 745510 717178 1638929 1549237 486282 483131 710445 718438 892267 867041 935442 940819 978530 991670 959319 1071671 2222664 2333971 1407258 1184641 776693 765087 931696 922342 971321 988315 1023197 1032222 1133679 1135557 5113363 5345006 40.05 71.1 1
14:59:01 2024-01-24 688674 686746 222944 217759 351907 358162 368565 366436 232437 233318 283616 289075 325699 330844 4373823 4701808 6658767 6518073 1187127 1218838 321061 284977 297536 299331 331847 323439 324830 323820 228901 231340 756567 713092 1598823 1549237 484048 482462 712466 712295 889339 876261 935015 934248 981415 1003114 963415 1066535 2216553 2343158 1462956 1177831 778912 765618 925099 922342 980567 993286 1017651 1023099 1135480 1139863 5170612 5333334 40.05 71.1 1
14:59:02 2024-01-24 686718 686160 221670 218372 351911 357874 366497 364626 233651 231848 283861 290493 325679 330308 4373823 4634891 6677418 6499451 1177746 1217458 320575 285205 297500 300158 332891 324158 324336 325813 227449 231665 749102 711061 1613270 1544397 485428 483131 706391 712295 898549 875019 927652 934248 987636 1003114 955026 1057975 2214978 2320527 1465181 1182955 778912 761214 925099 928886 980294 988315 1010489 1029094 1145828 1147813 5231152 5348600 40.05 71.1 1
14:59:04 2024-01-24 699195 687018 222364 218285 352019 360244 366497 364481 233572 232174 283815 289075 326170 329166 4373785 4688262 6752021 6518073 1156716 1217421 320990 283644 300247 297659 332819 325568 323808 325743 228475 231514 752088 719233 1652034 1543300 487316 484843 707894 719458 897125 867041 928976 942256 986166 997316 955513 1063388 2219707 2323822 1344073 1196521 778912 762258 930338 928850 974085 986266 1019145 1037093 1146644 1143634 5161126 5348600 40.05 71.1 1
14:59:05 2024-01-24 698930 686119 223674 218472 351623 360726 367013 365088 232540 233075 284085 288873 326205 331418 4373731 4729385 6714817 6490444 1171874 1220054 322979 284299 297572 300158 333324 322423 324830 327151 228831 231991 752800 720264 1596381 1547692 486912 480603 709401 716257 893534 869507 933019 940819 984201 993998 959208 1070866 2224244 2312960 1391017 1188022 773931 762871 931659 929504 975024 990391 1025679 1036466 1140948 1138066 5118929 5342449 40.05 71.1 1
14:59:06 2024-01-24 685931 685863 223025 217828 352051 357443 365362 367215 233374 232827 283651 290087 325644 333431 4373785 4708506 6668421 6499451 1188863 1220054 321025 285205 297270 298563 333866 322423 324794 324762 228831 231665 744039 707746 1621567 1558457 486814 481282 712193 714322 888043 875640 937017 935577 978457 998798 964099 1068057 2223198 2333042 1488329 1171974 776716 765359 930338 926204 976823 993916 1019728 1028238 1133532 1141203 5151093 5344507 40.05 71.2 1
14:59:07 2024-01-24 687950 687091 222565 217789 353789 358018 366462 363084 232574 233154 282985 289919 326135 331418 4373823 4684874 6701051 6536766 1178684 1219431 320504 284733 297536 298354 333324 324424 323579 325743 228866 230692 748452 709774 1601007 1549237 485484 485529 710445 714322 894544 875989 931587 935577 985598 1005244 959451 1059447 2216553 2341078 1359225 1185141 782869 764964 927036 926939 981742 992571 1011818 1028554 1137052 1145554 5200395 5341362 40.05 71.1 1
14:59:08 2024-01-24 696893 688065 222542 217828 351947 360183 368480 364111 232609 232174 283219 288846 327156 329106 4377134 4679695 6724293 6518073 1164271 1217421 322728 283396 297248 300795 331812 324388 324336 325252 228831 231340 753581 720264 1584469 1535150 484760 484843 709247 717346 898660 869507 927538 940819 987329 1000246 955513 1062631 2220029 2331753 1397477 1199369 781139 763265 930101 930660 977518 984873 1013898 1033906 1143704 1144712 5162009 5346262 40.05 71.1 1
14:59:09 2024-01-24 695717 684185 222194 218472 350885 359134 366497 364065 232574 232174 284054 288408 326170 330912 4380258 4720112 6733885 6494807 1165930 1217186 322000 284064 297216 297694 333866 322423 324564 325743 228121 231991 748253 717178 1594698 1546592 487662 480603 706391 715242 893873 870542 932317 940819 985598 993998 958609 1071725 2227619 2315224 1396564 1190567 773943 762650 933028 927598 971321 982683 1025566 1034948 1138738 1135557 5126422 5341362 40.05 71.1 1
14:59:10 2024-01-24 688073 686119 222506 217828 352055 357156 367160 363774 232609 232827 283651 290845 325644 330308 4380258 4736692 6691705 6499187 1187165 1217458 319759 284969 299219 297694 333866 323439 324794 325252 228866 231665 744039 709774 1643691 1561779 489158 482035 712466 715206 893534 873779 936349 941585 985449 1001731 966808 1071838 2229206 2336789 1443007 1176013 776140 765581 931659 924965 978215 996100 1022432 1028403 1133249 1139827 5122574 5336607 40.05 71.1 1
14:59:11 2024-01-24 690013 687091 223203 217459 352051 358557 367637 363854 232609 236865 284022 290200 326170 331418 4374013 4704218 6678630 6517922 1183778 1220920 320990 283467 297572 301995 331812 324424 324336 324762 228866 230692 744919 709774 1607887 1548308 485484 485529 710445 714322 897667 876959 932927 936928 986923 1005919 959098 1059814 2219881 2347254 1371194 1182758 782693 765359 928323 926939 980530 992584 1013376 1026128 1138775 1146400 5192260 5338640 40.05 71.1 1
14:59:12 2024-01-24 692047 687095 222542 218324 351164 358018 368450 362649 233292 232827 284742 289021 326170 330808 4367266 4635041 6705394 6517922 1169124 1217458 323469 284334 297536 299296 332351 323931 324565 325252 228831 231828 753581 717178 1624916 1535150 485428 485186 710764 718400 899187 871982 930968 940915 988925 1002478 952616 1063198 2213569 2323822 1399433 1197133 781139 762871 928986 928813 978911 984873 1013139 1031626 1143704 1143093 5199685 5346262 40.05 71.1 1
14:59:13 2024-01-24 694503 686119 222194 219148 351983 359604 364814 362939 233326 232174 284276 289320 326170 331418 4380258 4701568 6761648 6499451 1162689 1217569 321025 284299 299751 297694 333866 323895 323388 326502 228475 231665 755831 716154 1613044 1548308 489600 481708 707319 718400 894434 870743 933632 944762 985487 993998 955513 1068857 2226374 2310296 1480189 1190004 774483 762837 934345 928850 970594 986914 1019841 1031626 1140427 1138107 5135827 5346262 40.05 71.1 1
14:59:14 2024-01-24 696297 686119 222698 217117 352055 360726 365433 365797 232609 236865 282949 289355 327120 330209 4383379 4756906 6733370 6499451 1171951 1217458 322716 283431 299751 299523 333360 323368 324565 326654 229578 231127 756567 719513 1617106 1553205 488204 482608 712466 719310 890749 869470 938355 940819 978494 993998 960930 1071112 2221287 2333042 1403345 1184641 776693 765581 931696 924309 972702 988315 1023197 1032072 1134212 1136362 5107611 5338640 40.05 71.1 1
14:59:15 2024-01-24 687991 686119 222733 217828 352019 356440 366497 364320 232574 232827 283254 289075 325153 331113 4361276 4688299 6649584 6499173 1190543 1217458 322000 284969 296555 299086 333830 323685 324685 327287 229366 231452 744039 710790 1646849 1553205 486538 481477 712429 714285 888672 876261 936499 935593 981878 1001697 962047 1066241 2223198 2333934 1448338 1174479 778080 765581 927732 924309 977749 993238 1019841 1024594 1134484 1139827 5154638 5336884 40.05 71.1 1
14:59:16 2024-01-24 687547 688065 222194 217833 354047 358269 367049 363854 233651 232827 283219 290290 325907 329345 4370663 4668096 6686938 6518073 1178588 1217458 320764 285169 297320 299258 333311 324172 323736 327114 228725 231559 749923 711300 1598597 1550996 486814 484843 709438 714322 897199 876959 929511 936242 986203 1005956 963023 1060241 2219707 2333042 1445002 1183798 780025 763412 927073 928850 980530 991183 1011931 1029094 1140874 1148058 5184851 5346262 40.05 71.1 1
14:59:17 2024-01-24 695002 687091 222542 218320 351618 358593 368709 362903 232609 232827 284591 288207 326241 329345 4380258 4661163 6696069 6509201 1169960 1221189 323421 284484 297176 301330 332711 324015 324721 328041 228690 231920 742568 719233 1601427 1535150 485428 484843 709291 715242 898660 871159 930177 939968 984809 1001697 954155 1058355 2213569 2323822 1397477 1194083 781139 760639 927732 930902 977749 984873 1013623 1029391 1146293 1143093 5209103 5342449 40.05 71.1 1
14:59:18 2024-01-24 694015 687799 222194 218542 352055 359098 364814 362649 234037 232174 284085 289425 326205 331418 4373823 4688375 6772307 6489220 1166949 1218585 320918 284627 297176 299632 333758 323260 324192 328541 228440 231665 750595 716154 1609714 1548308 487280 480567 706391 715242 897667 871982 931654 940819 984899 993998 955513 1069296 2222868 2309682 1478154 1188022 774483 761178 935009 927497 968530 982647 1022025 1031626 1140427 1136464 5117016 5336884 40.05 71.1 1
14:59:19 2024-01-24 692042 686119 222921 217459 354547 360472 365398 363193 232609 233154 282949 290677 326577 329472 4377134 4766475 6726991 6508808 1178684 1217311 320586 284799 299854 299378 333685 323403 324794 325252 228831 230692 759553 711809 1602211 1558457 488428 482462 713949 717346 892267 871196 936107 940547 978530 997352 962805 1069296 2225826 2335626 1467979 1178670 774483 767245 933028 922342 973525 992584 1023567 1031336 1129594 1136500 5100321 5336884 40.05 71.1 1
14:59:20 2024-01-24 691775 684857 223238 217794 352055 358557 368190 363193 232574 236794 283334 289320 326170 331800 4377132 4701568 6650144 6536691 1186202 1221189 320883 284299 297572 299505 331812 324194 324613 326459 228866 231305 746981 712584 1595739 1552727 484381 485529 712466 714194 895075 873779 933019 936907 984201 1000683 963141 1060327 2216553 2348147 1455006 1182114 781579 765814 922476 926280 982435 992584 1012419 1026128 1137126 1144745 5182855 5336884 40.05 71.1 1
14:59:21 2024-01-24 689655 686605 221883 219036 352019 357730 367049 363193 233292 231452 283930 290200 325644 330844 4380258 4637655 6706229 6532110 1169998 1215659 322751 284334 297536 299294 332405 323895 324336 324762 228511 231777 758146 717178 1601075 1535150 485428 484843 708125 715206 897384 871232 928895 938080 984772 1001697 954155 1060290 2213820 2323822 1343503 1193117 781579 760100 929020 931562 977749 984873 1013177 1031352 1148769 1143093 5200547 5342449 40.05 71.1 1
14:59:22 2024-01-24 694015 685643 222194 219189 352010 359098 365398 363264 233326 232174 284085 289355 326205 331183 4383278 4713996 6763029 6499451 1166004 1216948 322202 284299 297428 297451 333866 323895 324083 328505 228156 231665 749102 716666 1595334 1548139 489158 482753 706391 718984 894581 869507 930292 943494 985598 993998 955720 1069620 2224244 2311320 1472049 1190572 774483 761251 934345 928155 971284 982683 1020253 1032398 1142082 1136464 5117016 5341362 40.05 71.1 1
14:59:23 2024-01-24 690539 686830 222930 217863 354042 358557 367717 363264 232609 232827 282985 290837 325923 330186 4383359 4744970 6724533 6498878 1177882 1220054 320990 284339 299957 299523 333631 323176 324794 324762 228866 231016 746981 712075 1596873 1558457 488428 483131 711410 717383 891004 870579 937017 939485 978494 991706 964785 1068857 2224244 2335355 1399433 1177843 774483 765814 933682 922342 973393 992584 1020216 1028516 1129594 1136500 5088799 5332801 40.05 71.1 1
14:59:24 2024-01-24 688060 686119 223238 218228 352055 358557 368450 366177 232402 233375 285444 289919 326064 332322 4373933 4709251 6649442 6499300 1184623 1217226 321714 284299 297536 298770 331345 323176 324794 324503 229578 231016 745510 713092 1594698 1549237 484048 483473 711410 712295 892084 876261 935015 934248 982807 1000647 963415 1066535 2216553 2342261 1458966 1176992 780697 765581 922476 922342 980530 993989 1016938 1023136 1135480 1139863 5169756 5336884 40.05 71.1 1
14:59:25 2024-01-24 688367 686119 221497 218503 351767 359801 367314 364777 233710 231670 283943 290501 325503 332322 4380227 4631853 6682360 6507467 1175225 1216558 320090 284769 297045 298633 332621 323403 324336 325778 227449 231828 749102 711809 1603439 1540017 485391 483473 706391 712295 898512 875019 926183 934912 987672 1002845 956417 1058729 2216553 2324747 1407258 1184641 778912 761214 925099 929933 979834 988279 1011931 1028361 1143704 1146335 5177455 5336884 40.05 71.1 1
14:59:26 2024-01-24 695879 687394 222293 218267 351164 360075 367494 364626 232506 232755 283744 288614 327014 330765 4361276 4670429 6716360 6508924 1166659 1217458 323014 283467 297536 300941 331812 323931 324336 327505 228831 231340 742568 718362 1593293 1530797 486467 484843 708935 716838 896525 869507 929556 939448 984809 1000282 954155 1060016 2213405 2326432 1399433 1193967 782693 762871 928361 928850 977749 984873 1013935 1032398 1142979 1143093 5155712 5343190 40.05 71.1 1
14:59:27 2024-01-24 697936 686789 222787 218555 351299 359496 366354 364725 232437 232755 284085 288443 326205 331183 4380258 4710840 6714720 6490167 1167667 1217458 322000 284099 297608 298389 333347 322423 324830 325252 228511 232026 759684 717178 1618979 1547041 486208 481319 708396 716330 892606 869507 933019 940819 984201 991634 955740 1071298 2222664 2309811 1424674 1187152 774483 762330 934345 927449 968530 982683 1020290 1033906 1140463 1137167 5121025 5346035 40.05 71.1 1
14:59:28 2024-01-24 689655 686303 222399 218332 353934 358378 365398 364029 232609 232827 283254 291724 325923 331418 4383379 4746071 6686743 6499451 1181287 1220920 319794 284334 299328 297451 333866 323403 324048 324762 228654 231178 742568 709774 1600296 1558457 488464 482521 712466 715279 889339 871232 934349 938746 979953 997389 964785 1068068 2225826 2335626 1401389 1175316 774483 765273 930338 921688 974252 993989 1022469 1030601 1128316 1140284 5103366 5339168 40.05 71.1 1
14:59:29 2024-01-24 690633 687625 222712 217459 352055 358557 367343 363084 233409 233482 283183 289998 326135 329345 4383379 4691797 6677418 6499300 1181209 1217458 320539 284299 297536 297729 331847 324266 322934 324762 228831 230657 744919 710554 1601930 1549237 486245 484843 710445 713183 895713 875019 933019 934653 984201 1000683 959282 1057241 2214978 2344820 1339515 1181273 781579 765581 922476 924965 981007 992584 1014710 1028516 1139216 1148774 5178825 5349280 40.05 71.1 1
14:59:30 2024-01-24 695866 687091 222577 217855 351164 362070 367601 364111 232609 232827 283687 288128 327685 331418 4367780 4671229 6728577 6513931 1165826 1217458 323014 284099 297536 299086 331578 322924 323880 324797 228866 231550 742568 718325 1596961 1530797 485428 484843 709438 717383 896562 868659 927575 940915 986937 1000282 954834 1067085 2213405 2326432 1397477 1195669 781139 763924 929020 927487 979609 986877 1016198 1034986 1143630 1142138 5163212 5338640 40.05 71.1 1
14:59:31 2024-01-24 694854 685378 222476 218468 351380 358593 366497 364356 232506 232174 284347 288846 326205 331183 4374013 4701568 6724533 6462082 1164994 1217458 321774 283900 297536 297729 333866 321934 324565 325743 228121 231665 744623 717178 1592056 1547041 488204 480639 706391 715279 894839 869926 931691 940819 985598 993998 956417 1068857 2222664 2308045 1411170 1187152 774483 762295 937027 930203 971629 986964 1022717 1034986 1140280 1139147 5117026 5347017 40.05 71.1 1
14:59:33 2024-01-24 690992 686119 222577 218507 354894 359496 365135 363264 232643 232827 282786 291119 326170 330113 4374013 4747057 6714954 6489941 1175367 1217458 321025 284099 300149 297486 333631 323212 324565 324797 228866 230657 748629 711300 1624238 1558457 488464 483473 713442 718438 891635 871232 936810 940152 978297 997389 964785 1066513 2225826 2335626 1474084 1182000 777272 768849 934036 923419 974048 993177 1022754 1034986 1131196 1137340 5090929 5328058 40.05 71.1 1
14:59:34 2024-01-24 690087 687803 223122 217152 352051 358593 368745 362649 232609 236794 283859 289998 326205 329310 4374013 4707984 6669198 6518580 1182089 1217458 321025 284334 297572 299331 331345 322495 324012 326459 228936 231016 744039 711809 1609167 1548308 484075 485529 711410 714736 894802 873779 933019 934690 984201 1000719 963415 1061600 2221613 2353019 1399433 1182758 783375 767758 924877 926902 983321 993989 1013935 1026128 1135480 1146886 5175458 5327505 40.05 71.1 1
14:59:35 2024-01-24 687716 686119 221883 219228 352055 357479 367343 362141 233651 231487 283687 289998 325188 330344 4367780 4628557 6672665 6494580 1176064 1214463 321025 285005 297255 299316 332621 323176 324336 325743 227802 231864 755831 713092 1595983 1540017 484797 483473 706391 713307 900148 875019 926183 935352 988990 1003114 957404 1062326 2219881 2326136 1437023 1184641 780697 760456 926302 930205 980567 988279 1016198 1028982 1143704 1144712 5194243 5338640 40.05 71.1 1
14:59:36 2024-01-24 697335 686119 222577 218193 352019 360799 367049 364111 232643 232174 283254 288671 327191 329975 4355020 4681602 6742696 6490383 1156716 1216195 322000 283233 300320 299523 331847 324424 323880 325553 228671 231340 742568 719233 1619612 1538925 486282 485529 708433 717420 896525 867041 927538 942256 986850 1002478 958235 1066467 2218301 2327790 1357506 1198228 778912 763412 929020 928886 978215 982611 1016901 1032435 1144198 1143093 5147282 5334834 40.05 71.1 1
14:59:37 2024-01-24 697091 685634 222925 218355 351452 358629 366497 367215 232574 232827 284090 288268 326170 331418 4361238 4721548 6724533 6479733 1170166 1217421 322751 283467 297536 297694 332819 321934 324830 324816 228866 231340 754315 719513 1625387 1546592 487508 480603 709438 717346 889316 869322 937647 944945 981195 999370 960283 1072603 2226217 2322174 1476119 1184641 774483 765013 931659 927847 973393 982683 1025679 1032361 1139582 1134754 5105495 5336884 40.05 71.1 1
14:59:38 2024-01-24 690601 684180 222546 217828 354279 357982 364778 363193 232540 232827 283219 291978 325153 331418 4367506 4728867 6650333 6480599 1188863 1216521 320477 285169 296519 297694 333866 322387 324794 324852 228866 231340 742568 707746 1620173 1558457 486814 481282 712392 714174 893166 875492 936863 936907 981952 1001768 964637 1071055 2225826 2331387 1482224 1174479 777272 765581 929714 923568 978252 996100 1021020 1026128 1133679 1138948 5145233 5333957 40.05 71.1 1
14:59:39 2024-01-24 686976 687799 221852 218320 354038 357982 367013 364111 234269 232174 283219 291084 325679 329345 4377134 4652858 6673015 6499822 1177468 1216521 319759 284791 297500 298563 331525 323368 322898 325778 228086 230657 769817 709774 1597306 1547221 486814 483217 709247 714322 902228 875529 928939 938241 991211 1005326 956417 1060316 2216982 2323822 1407258 1184641 778912 761031 925099 928850 980530 988279 1013376 1029094 1143704 1146335 5181739 5336884 40.05 71.1 1
14:59:40 2024-01-24 697973 687577 222542 217833 351983 360763 367013 363854 232609 232663 284050 289320 327529 329436 4370880 4693024 6714253 6499715 1160018 1216521 322943 283258 299328 298354 331578 324424 323844 324762 228475 231665 742568 721586 1594962 1539520 488204 485543 709401 719274 904565 868816 931633 944836 986900 998798 957367 1066637 2219592 2322174 1374002 1197374 778912 763141 931659 930205 974943 982611 1016161 1034642 1143704 1142248 5133525 5336884 40.05 71.1 1
14:59:41 2024-01-24 696884 685638 223082 218472 351416 359387 366462 364320 232574 232827 284050 287290 326170 330443 4374013 4720112 6715181 6462045 1170580 1217458 323014 283529 297608 299946 332855 324413 324685 326218 228619 231813 744623 719748 1602339 1548792 487508 481101 710409 718400 894802 870743 935015 942825 986150 996109 957503 1076293 2226217 2314602 1375087 1187176 773943 763953 931659 927598 974085 982683 1023197 1032361 1137126 1137167 5109145 5333843 40.05 71.1 1
14:59:42 2024-01-24 689492 686119 222542 217828 351983 358999 365398 364029 232609 232827 283219 290607 325644 330344 4370880 4696319 6640795 6499338 1192269 1216521 321025 284263 296519 301075 333072 324643 324649 326654 228760 230716 744039 712075 1593736 1552100 485428 481999 712193 713307 892378 878836 937686 934248 979916 1003114 964711 1066128 2221287 2328979 1460961 1175316 777802 765013 927073 922342 977749 992584 1019841 1024319 1134484 1138948 5137886 5318126 40.05 71.1 1
14:59:43 2024-01-24 687169 687091 222222 217833 354047 357479 366497 363084 233326 232174 282949 291401 325644 331418 4367844 4649537 6658767 6499822 1176064 1217061 319770 284520 297248 300152 332675 323296 323435 326621 228690 231163 742568 710282 1609394 1549237 485827 484843 709247 715338 899373 875989 927538 935593 989804 1003114 960855 1053727 2216553 2326432 1407258 1184366 778391 763412 926414 926184 980530 991183 1011931 1028361 1142082 1147211 5168076 5336884 40.05 71.1 1
14:59:44 2024-01-24 694090 687577 222542 217833 351371 358557 369035 362649 232609 232827 284085 287569 327085 331630 4381019 4645933 6705394 6508193 1164402 1219378 322286 283722 297500 298946 333031 323751 324685 327577 228725 231503 742568 719233 1575122 1536793 486971 485529 709247 717383 900272 870743 928857 940819 988801 1000246 955513 1059978 2213368 2326432 1363264 1192622 780025 763412 930067 929042 977056 984873 1016140 1035454 1143704 1143093 5143171 5336884 40.05 71.1 1
14:59:45 2024-01-24 695990 686344 222350 218472 350876 359387 366462 364320 232574 232174 284165 288163 326170 330948 4367844 4701568 6707568 6499338 1169998 1218310 322835 284121 297428 299801 333414 321898 326218 326690 228831 231665 746303 721296 1582231 1549237 486245 481282 710409 717346 894918 870542 935015 942825 984201 991634 956417 1070061 2219707 2311320 1396564 1187241 774483 763412 931659 926111 972702 982683 1023197 1033170 1138775 1136362 5105495 5320521 40.05 71.1 1
14:59:46 2024-01-24 687684 686119 222890 217824 352019 357192 367197 363229 232574 232827 283183 289884 325118 330308 4354983 4688337 6640622 6480449 1193085 1220320 321786 284555 296275 298598 333360 321934 324794 327042 228831 230945 743487 709037 1602954 1547269 485428 483473 712466 712295 889485 876261 935682 934248 983467 1003114 963415 1066535 2216553 2341990 1442470 1178670 778912 767213 927073 922342 977749 993286 1019114 1024972 1135443 1139827 5155939 5318298 40.05 71.1 1
14:59:47 2024-01-24 688637 686119 222385 219311 351947 356405 367013 362106 232609 231487 286944 289760 325644 330308 4361501 4621361 6669387 6499338 1167229 1216195 322716 284308 297464 298734 331561 323403 324336 324727 228831 231340 752088 719233 1627787 1535150 485428 484843 709438 715279 894581 870743 928857 939448 986997 1000282 952801 1061837 2207281 2323822 1361344 1193967 781139 762330 928323 930205 977749 982647 1013898 1030856 1146142 1142284 5171428 5323095 40.05 71.1 1
14:59:48 2024-01-24 696354 685369 222577 218472 351402 359062 366462 364320 232540 232174 283219 287534 326135 330912 4370600 4719081 6716001 6480900 1166659 1216195 322202 284898 297500 299001 333866 321446 324794 327577 228475 231665 759684 717178 1595974 1545494 486208 481319 708396 715279 891937 869507 932982 940819 983274 993998 955703 1069620 2221287 2311320 1416998 1187176 773380 761178 933028 926147 968530 982611 1022025 1031626 1138775 1137167 5105495 5327505 40.05 71.1 1
14:59:49 2024-01-24 692006 686119 222542 218080 354047 359098 364814 363193 232609 232663 282320 289884 325923 329646 4374037 4763834 6724533 6489220 1175989 1217931 321738 283657 299999 299269 333216 322459 324794 324762 228866 230299 744341 712830 1603595 1556248 488428 483473 712957 718438 890967 870542 936810 940819 977765 991706 963415 1069782 2225826 2335626 1401389 1181273 776140 765851 931696 922342 973393 993989 1022754 1032072 1130395 1135661 5079394 5318126 40.05 71.1 1
14:59:50 2024-01-24 688363 686119 223279 217828 352055 358018 367637 366685 233050 233339 285444 289514 326029 333304 4367628 4703210 6640116 6503327 1187089 1216195 320740 283864 297009 300582 332351 323439 324794 324816 228866 231178 745510 713853 1613166 1549237 484737 482790 712466 713130 892900 876261 936349 934248 981379 1004975 964099 1064605 2216553 2342261 1464950 1178670 778912 767213 925099 924692 979834 993286 1018388 1024594 1135443 1139790 5152590 5318126 40.05 71.1 1
14:59:51 2024-01-24 687991 686119 221466 218512 352055 360056 367350 365069 233804 231832 283509 290754 325766 332322 4367628 4629678 6663669 6491515 1174386 1213862 320762 284334 296800 298598 331847 323403 324336 324762 228121 231828 772509 713092 1605666 1540017 485428 483473 706391 713307 899150 874398 926766 935352 989108 1003114 955513 1058745 2211995 2320527 1445002 1184641 782256 760064 925099 930902 980567 982683 1013898 1029094 1142979 1143093 5194970 5327505 40.05 71.1 1
14:59:52 2024-01-24 697477 685899 222293 218262 351690 360438 365219 363818 233513 232791 283907 289075 326029 329020 4348777 4679037 6757123 6494807 1158488 1215659 322000 283467 299787 297209 333311 323403 322898 325778 228511 231340 739625 715642 1616034 1544397 489158 484843 707393 719495 896525 867041 928895 943494 984772 997352 955513 1063425 2216553 2313102 1403345 1190572 776693 761178 931696 930203 972702 984873 1016938 1034642 1142082 1139827 5126422 5353808 40.05 71.1 1
14:59:53 2024-01-24 696832 686880 223060 217467 351907 360328 365255 365142 232471 233482 285279 289425 326205 329472 4361223 4744649 6714720 6499451 1171080 1215659 322979 283197 297608 297451 332351 322459 324794 324816 229784 230692 748636 717178 1602132 1549237 486245 483473 710445 718438 886751 867041 937017 940819 977765 993998 957848 1072438 2216280 2329734 1407258 1184641 776160 765581 931696 923493 972702 982719 1025183 1032072 1134484 1133951 5097624 5335353 40.05 71.1 1
14:59:54 2024-01-24 686709 686789 222747 217693 351803 359036 367458 364284 232355 232827 282786 289320 325888 333889 4370880 4688337 6644979 6480599 1188863 1217458 321025 283467 296347 300904 332027 322423 324794 324852 228831 231178 744039 713092 1577120 1549237 484737 482072 711960 712801 891996 876261 937017 934248 981342 1003901 963415 1065738 2216553 2338941 1439018 1177880 779579 765581 927073 923568 980530 993286 1019841 1023099 1134484 1142750 5151639 5333957 40.05 71.1 1
14:59:55 2024-01-24 689111 687018 222364 219048 351983 357479 367343 362684 232609 231888 284853 289962 325875 330540 4367471 4624687 6668093 6490555 1172636 1217421 321025 284432 296591 298633 331883 323403 324336 325252 230013 231991 751991 715131 1611261 1538925 485428 484573 706391 713814 900148 873779 927538 936678 989071 1003114 955513 1067085 2214978 2320527 1399433 1184641 781139 760064 926414 931562 979834 982647 1015416 1031501 1148475 1146886 5197690 5337782 40.05 71.1 1
14:59:56 2024-01-24 697457 687312 222194 217863 352019 359931 365219 363854 233874 232174 283498 288706 326029 329472 4361501 4683023 6742696 6475935 1156716 1217458 321738 283467 300247 297244 332063 323403 322898 325515 228475 231340 752088 717178 1636616 1540017 487699 484843 707393 718984 898529 867041 927538 942825 986203 996631 953637 1061875 2216553 2322174 1342154 1196521 778912 761214 930338 928769 976786 987553 1019182 1037986 1143630 1142102 5144266 5336884 40.05 71.1 1
14:59:57 2024-01-24 695990 684180 222953 218402 350881 359387 366497 363774 232368 231960 283254 287534 325907 330443 4358390 4710840 6705829 6476274 1168327 1215659 322489 283467 297572 297659 332855 321446 324541 326690 228584 231665 749769 717178 1593713 1546592 486208 481427 708433 716330 891305 869507 933019 940819 984201 993998 957811 1068828 2223971 2308045 1411302 1187176 774483 762837 935691 928806 973090 989062 1025679 1034986 1140948 1135448 5107611 5349967 40.05 71.1 1
14:59:58 2024-01-24 687695 686825 222542 217828 352051 359036 365362 363229 232829 232174 283219 290642 324664 329345 4348814 4688375 6631351 6481065 1188585 1215659 321025 284383 295650 298598 332855 321934 324794 324852 228831 231178 746246 709037 1603690 1549237 485428 481319 710445 712295 892267 876261 935682 934248 979953 1001697 962047 1066535 2216553 2333042 1444426 1176013 779015 765396 927695 922232 977639 992475 1019691 1025580 1132728 1139717 5140026 5314771 40.05 71.1 1
14:59:59 2024-01-24 686000 686123 221408 218503 352019 357215 366204 361093 232643 231487 282985 290200 325362 331528 4358390 4619244 6650333 6485815 1169998 1212734 320539 284050 296519 299946 331847 322459 323880 326690 227961 231991 753530 714111 1594563 1537333 484737 483473 705891 713147 894544 871196 927575 938834 987636 1001697 954155 1058782 2210422 2325123 1343503 1193971 781698 760485 927732 932893 979646 984800 1013139 1031336 1147992 1143093 5199685 5322427 40.05 71.1 1
15:00:00 2024-01-24 693598 685634 222319 218355 351983 358305 364267 362106 233326 231661 283219 288268 326170 330948 4354758 4668246 6715181 6452906 1163332 1215695 321025 283431 297536 297244 333866 322423 323880 325287 227926 231665 750595 716154 1611746 1544848 489158 482717 706391 718401 893910 867125 930954 943494 985598 993998 956402 1071671 2226374 2311937 1442470 1189442 774990 760994 934308 929579 970283 982683 1021296 1033358 1140948 1137167 5098878 5312902 40.05 71.1 1
15:00:02 2024-01-24 683993 684180 222582 217828 351938 356405 367978 363774 232574 232663 283183 289320 324926 330344 4358390 4703053 6650168 6481065 1188074 1217458 320800 284969 296340 299632 333830 321446 324649 324852 228671 231178 746429 707746 1611980 1557352 485520 481319 710445 713814 891635 875019 935682 935577 981878 1002478 963710 1066015 2219881 2332086 1488329 1172659 777802 765581 930338 922342 976363 996097 1019841 1026480 1133679 1139790 5118843 5318126 40.05 71.1 1
15:00:03 2024-01-24 686976 687803 221883 217610 352055 358018 366462 361042 232609 232663 284934 290236 325679 331183 4355283 4671041 6650333 6500130 1176064 1216195 319087 284556 297255 299523 331883 322459 322671 325778 227926 231340 749102 709774 1620965 1546592 485864 483473 707894 713307 897564 875640 930191 935428 986850 1003077 959600 1055192 2216722 2327790 1435028 1182955 778357 762330 925020 928918 980530 991183 1011931 1028478 1141272 1145554 5149319 5314333 40.05 71.1 1
15:00:04 2024-01-24 697252 686110 222385 217828 351983 360219 367049 360833 232643 232174 283135 288443 326205 328468 4352122 4647270 6696069 6490444 1160566 1212179 323050 282779 296757 298805 330844 325144 323880 326690 228511 231016 741096 718954 1583112 1530797 485520 484843 708433 718400 899864 869359 928864 940708 986997 999394 955438 1059828 2210556 2323822 1361344 1195786 781139 762871 927732 928850 974980 984800 1013898 1032398 1143432 1139863 5135827 5323705 40.05 71.1 1
15:00:05 2024-01-24 694881 684180 222542 217828 350885 358593 365433 364029 232540 232174 283334 287569 325451 330209 4355283 4692295 6677418 6462307 1165826 1215695 321061 283431 297212 299632 333866 321446 324336 327309 227449 231665 744623 717178 1592457 1544397 489323 481404 708237 717888 894766 870743 931893 940949 984091 993925 957553 1068031 2219601 2309811 1437023 1188022 773931 760639 935691 926184 968530 986877 1022025 1032398 1138811 1136362 5098205 5323705 40.05 71.1 1
15:00:06 2024-01-24 693598 685149 222230 217148 352055 359640 364814 362106 232574 232174 281495 290236 325644 328505 4358428 4743701 6715181 6475094 1171951 1217458 321025 283092 300005 296794 332621 322459 323880 324852 228901 229941 738624 714538 1639622 1556525 488129 482608 713479 717236 890628 870743 938355 941585 975656 991440 962047 1069182 2222636 2335626 1409214 1183726 776140 765581 931696 922070 971321 989747 1021296 1032185 1133679 1135698 5066369 5314771 40.05 71.1 1
15:00:07 2024-01-24 688060 684180 222925 217490 351654 358557 367343 362649 232217 232827 282751 289320 325679 330912 4355283 4677766 6626730 6490444 1181246 1215732 319770 283900 297176 300977 330808 322459 324794 324816 231542 231127 736219 713853 1597360 1548792 485428 484806 713479 713777 894057 876261 934349 931599 982807 1005810 963415 1063462 2216280 2343158 1437023 1177880 780025 765851 922476 922882 981961 992584 1018838 1023136 1135480 1139863 5140945 5307168 40.05 71.1 1
15:00:08 2024-01-24 690050 685561 222385 218848 350638 357479 367049 362106 232333 232011 283767 288443 325188 330308 4355283 4608843 6668093 6490555 1169998 1215695 322525 283904 296555 300370 331597 323188 324084 327310 228654 231955 758146 717178 1596080 1537887 485428 485251 707319 715242 898307 871196 930191 939539 984003 1000989 954155 1062476 2207281 2320527 1396743 1192268 781139 758989 927732 930241 976784 983481 1010980 1030601 1146293 1142823 5182855 5327505 40.05 71.1 1
15:00:09 2024-01-24 693941 685629 221847 217824 351699 358329 364267 363084 232609 232174 283334 288881 325853 329239 4355283 4676371 6752972 6485815 1156716 1215695 320811 284692 299279 299632 331597 323787 322754 327577 228370 231234 750595 715904 1651727 1544397 488428 484623 706391 718438 896977 867041 927575 944836 984809 998933 953637 1061875 2216553 2317238 1344073 1193967 777802 760981 930338 928886 972147 982647 1016161 1033943 1142892 1139863 5111504 5319909 40.05 71.1 1
15:00:10 2024-01-24 695898 684180 222925 217863 349863 358593 365398 363264 232574 232174 283236 287569 326170 330443 4355283 4701568 6696069 6462307 1169431 1218473 322202 283374 297203 299946 332405 324301 324721 324419 227980 231884 748253 717178 1604490 1544397 487508 482497 708396 715206 894168 869507 934300 940782 984201 993998 956109 1069620 2221287 2308008 1407535 1186330 773323 761178 933682 927598 971284 982647 1022754 1031589 1137126 1137167 5099719 5318578 40.05 71.1 1
15:00:11 2024-01-24 689136 684180 222159 217798 352055 356369 364778 362903 232540 232663 283148 290642 324175 330641 4336288 4701808 6612292 6479733 1188825 1217718 320847 285026 296110 299342 333144 321719 324685 324816 228440 231340 753581 707746 1614536 1555852 485391 481282 711687 713629 892267 876261 936349 936242 979880 1000246 963378 1065366 2220150 2329734 1462956 1171974 776693 765038 927732 922342 976363 993989 1019841 1026091 1133679 1139754 5126206 5308748 40.05 71.1 1
15:00:12 2024-01-24 685968 686128 221466 217863 352046 357443 366462 364111 233651 232174 282949 289884 325153 331418 4352225 4623871 6660202 6489995 1175873 1217226 320811 284991 296829 298598 331776 322423 322539 325707 229524 232337 749102 713092 1599939 1542276 485428 484280 706391 714322 899299 873086 929625 936678 989071 1003114 954834 1059978 2210422 2320527 1405301 1188811 781139 760027 926339 931562 979834 982683 1013139 1031336 1146257 1145523 5192260 5322502 40.05 71.1 1
15:00:13 2024-01-24 693636 685634 221812 217828 351947 358557 364231 363854 233292 232011 283219 288881 326100 330209 4336325 4669510 6744218 6461608 1167229 1218585 320990 284157 297500 299256 333866 323643 322575 325707 228086 231503 749102 715876 1615914 1544397 489158 483473 707393 721268 897384 867041 931617 943494 986297 993998 955513 1063425 2219707 2314602 1407258 1191419 776693 761141 932991 930168 971284 986266 1018388 1035416 1140427 1139754 5107611 5322389 40.05 71.1 1
15:00:14 2024-01-24 694733 685634 222542 217455 354047 360183 365362 362106 232540 232827 282284 289760 325872 329166 4361120 4756059 6688514 6470762 1180372 1217421 318792 284050 297284 297694 333324 321934 323880 326472 230176 231056 742568 707746 1625383 1558457 489928 482035 712466 715206 894278 870542 935682 938043 978494 991742 964785 1069296 2224244 2333042 1441013 1176992 774207 767758 930338 921651 974215 993989 1022754 1029094 1126325 1135625 5079394 5308748 40.05 71.1 1
15:00:15 2024-01-24 689487 687091 222890 217607 352051 358522 366462 363084 232540 233482 282320 289075 325644 330889 4364244 4669510 6668973 6480599 1176064 1217421 319759 283829 296798 301143 332063 324136 323006 324762 228086 230657 742568 707746 1590046 1546592 486208 485529 710445 714322 896747 875640 930217 934248 984201 1000647 959171 1059447 2213569 2338521 1357230 1181273 781139 765038 926414 926204 980530 991146 1012653 1026091 1137089 1144709 5160357 5314771 40.05 71.1 1
15:00:16 2024-01-24 695073 686830 222199 217794 351411 360472 367013 363084 232574 232174 285444 288163 326647 329143 4358196 4665805 6714720 6494958 1156679 1214259 322716 282611 300507 297659 330773 323895 323353 326690 230013 231016 752088 719233 1592800 1536213 487699 485947 707894 718948 898660 867041 926841 943222 984772 997316 955513 1062631 2216553 2314602 1372046 1193995 777802 761178 930338 928850 972110 982611 1016901 1034642 1143704 1139827 5124436 5325761 40.05 71.1 1
15:00:17 2024-01-24 695105 686119 223082 218315 350602 358557 368239 366695 234706 232648 286292 288268 326029 330260 4358196 4708258 6703056 6452963 1169682 1217458 322716 282999 297212 299632 332585 324413 324794 324816 228831 231340 754315 719233 1603092 1546592 486934 482035 710445 717346 893534 868890 935682 940819 981342 991634 957811 1071149 2221287 2322174 1409214 1184641 774483 764495 931659 926280 974085 988279 1024691 1032398 1137089 1133951 5084501 5318126 40.05 71.1 1
15:00:18 2024-01-24 689221 685634 222542 218228 351767 359801 367197 366177 232471 232755 283112 290528 325471 331814 4361501 4688375 6631276 6481065 1188863 1215659 320990 284299 296311 300370 333595 321446 324794 324852 228831 231340 744039 709037 1619279 1552540 485428 482862 711960 713307 892267 876261 936349 935577 979916 1001697 962047 1066128 2216553 2333042 1422755 1171974 777802 765581 927732 922342 977749 993989 1021296 1024556 1133679 1139754 5126422 5304961 40.05 71.1 1
15:00:19 2024-01-24 688147 688488 221559 218603 351871 357336 366905 365142 233596 231797 284673 289884 324978 331888 4352225 4626920 6650333 6462045 1172636 1212659 320764 284299 296519 298354 331578 323140 324336 326690 227449 231828 758146 713092 1636571 1540017 484797 482803 706391 713814 899864 875019 926146 935315 987636 1002405 955513 1060290 2211995 2317238 1471286 1184641 780582 760064 925099 930205 980257 982683 1013898 1029094 1144634 1146064 5175458 5331875 40.05 71.1 1
15:00:20 2024-01-24 697824 687022 222208 218367 351835 360316 366937 362976 232471 232138 283183 289425 327873 328468 4358348 4661512 6724045 6452794 1156716 1212734 320729 284014 297608 297838 331847 323403 322372 325252 228121 231340 750595 715131 1650199 1544397 488811 483072 707393 718438 898660 867041 927500 944836 984736 991634 955513 1063425 2216553 2314602 1405301 1192268 777802 762871 931659 928155 972665 984873 1016140 1033868 1142082 1139790 5124697 5322502 40.05 71.1 1
15:00:21 2024-01-24 695976 683998 222868 216983 351272 359460 365326 362106 231826 233154 283861 288636 326135 329399 4352783 4722667 6705829 6452757 1173330 1215659 322453 282766 297536 299523 331847 323138 324794 324816 228831 231178 753581 717178 1606579 1547041 486245 482790 710445 717383 891494 867041 935682 940819 979186 993998 957540 1069626 2216553 2323822 1469251 1184641 774483 764495 931659 924965 973120 982683 1023197 1030856 1138136 1136833 5074320 5318692 40.05 71.1 1
15:00:22 2024-01-24 687915 683998 222506 217420 351983 358745 365398 366177 232182 232174 283183 288846 324175 330308 4352122 4671860 6612140 6462120 1185395 1215659 320504 283431 295923 298633 331812 321934 324794 324816 228831 231016 744039 711809 1597765 1549237 484737 482072 712193 712295 892267 876261 935682 933585 981342 1003114 963415 1066392 2213820 2335626 1478154 1176992 778357 765581 926414 922342 979834 992584 1019182 1026693 1137325 1142013 5124027 5316331 40.05 71.1 1
15:00:23 2024-01-24 689618 686119 221870 218512 351695 359036 366426 364111 232574 231092 285849 289778 324210 329381 4349018 4603375 6649442 6476442 1173350 1213628 320504 284099 296555 299946 331847 322423 324299 326690 227449 231991 755069 713092 1604633 1540017 485428 483473 706391 713307 900012 875368 926146 935352 989035 1003114 956402 1061868 2207281 2320527 1401389 1192268 780582 758952 926414 932893 979609 986877 1015548 1029716 1148586 1142910 5191631 5312902 40.05 71.1 1
15:00:24 2024-01-24 694015 684893 221812 218472 350917 358269 367197 366177 233153 231812 283886 289021 325188 330443 4349028 4668284 6682084 6438932 1161673 1213862 320990 283197 297500 297451 333866 320473 323664 324762 227926 231340 744063 717178 1619984 1544397 488045 480603 706391 715242 894802 868659 930292 940819 986297 993998 955513 1066535 2216553 2305382 1474084 1188022 773943 762258 937695 929504 970557 986230 1021221 1033604 1140948 1137057 5098205 5325723 40.05 71.1 1
15:00:25 2024-01-24 694010 685634 222385 217110 351767 359640 364267 364626 232540 232827 287788 289118 326135 329436 4355283 4745401 6696069 6471686 1171874 1216195 321964 282793 297608 297209 331847 321934 323880 324816 228901 230460 745510 715131 1639564 1549237 487316 483473 712466 718948 886087 868890 937686 940819 975693 991634 959282 1070875 2216553 2331753 1439018 1185418 777829 767213 934308 922232 972628 991868 1024947 1031959 1132838 1136362 5072112 5330819 40.05 71.1 1
15:00:26 2024-01-24 689380 686009 222890 217828 351983 357982 367637 365834 232182 232827 283183 289320 325644 332544 4352122 4678447 6630791 6470246 1182014 1213899 320539 283431 296304 298598 329845 321446 324794 324816 228866 231016 750595 713341 1615914 1549237 484737 483473 711960 713130 892267 876261 935015 933585 980647 1002845 963415 1064979 2218565 2343721 1488329 1178670 780582 767758 925020 921886 980456 993989 1016938 1023099 1137089 1142750 5145233 5314333 40.05 71.1 1
15:00:27 2024-01-24 688110 685634 221151 218498 351983 356369 365433 363854 232643 231452 282786 290824 324175 331888 4345917 4610974 6640116 6461768 1171799 1213899 319087 284299 296555 297659 331847 321934 323616 326970 227061 231016 750595 711061 1604616 1540017 486814 483473 706391 713307 898164 875019 927517 934248 986937 1003114 958086 1060111 2215285 2321184 1407258 1183726 781139 763348 926377 928118 979834 982719 1012643 1028554 1142082 1145523 5164044 5308748 40.05 71.1 1
15:00:28 2024-01-24 695990 685854 221656 217794 351690 359351 364231 361042 232574 232174 282786 288846 325188 328432 4345917 4664478 6724045 6462045 1153353 1213002 320990 282567 299328 297209 331028 323403 322898 326690 227961 231016 750595 717178 1601599 1540017 487353 484843 707894 717420 898660 867041 927575 942256 988990 1002478 957404 1065554 2218301 2323691 1351749 1197374 778912 761892 930338 929467 976823 984873 1016863 1033906 1143704 1143597 5126422 5318126 40.05 71.1 1
15:00:29 2024-01-24 694582 684180 222577 217798 350634 358593 365433 363264 232182 232174 283219 288618 325644 330443 4336437 4692295 6686938 6462307 1165967 1213002 320704 283233 297536 297694 332855 321446 324794 326690 228328 231665 743690 717178 1608706 1545944 486971 481319 708433 715279 891900 870632 934300 942256 984054 993888 958235 1066090 2219606 2308045 1400002 1188022 773931 762837 934308 927598 968530 982647 1022567 1032361 1137162 1133951 5096076 5314333 40.05 71.1 1
15:00:30 2024-01-24 689939 683592 222381 217794 352051 358557 364231 362106 232378 232174 287692 289479 325153 329239 4336325 4736692 6701051 6467070 1171988 1213936 320800 282572 297608 297766 331883 321934 323880 326690 228475 229905 752168 711809 1606710 1553643 488464 483473 714456 719937 893194 871907 938281 940915 977777 996777 961862 1066090 2222664 2331387 1407258 1183726 774483 767758 931696 922342 972665 991183 1021296 1030601 1129594 1136896 5060583 5310544 40.05 71.1 1
15:00:32 2024-01-24 683989 684180 222577 217446 351947 357215 367637 363264 232540 232827 283325 290587 325590 330308 4355470 4685138 6621466 6490444 1181246 1216195 320019 283219 297500 299946 329845 323176 323880 324816 228901 230657 746981 711061 1622998 1548308 487508 486107 713442 716357 894766 872976 932131 938266 983320 1006631 961327 1058745 2214978 2346483 1347911 1181273 781698 765359 925679 932296 981961 991183 1010980 1025361 1135480 1144712 5154638 5308748 40.05 71.1 1
15:00:33 2024-01-24 695580 685634 222463 217794 349863 358305 367637 363597 232574 231888 283219 287099 326170 330948 4345917 4630074 6696069 6485815 1157253 1210427 322644 282634 298131 297694 329880 322459 323616 326690 228156 231178 746981 721296 1601263 1538983 487856 485873 708396 718400 899262 870470 928976 940819 984809 998798 956402 1062063 2216553 2314602 1397477 1194824 776693 761178 931659 928886 972702 982611 1015416 1033906 1142082 1139790 5117016 5309098 40.05 71.1 1
15:00:34 2024-01-24 695110 685149 223238 216776 351695 359134 367717 362106 231860 233154 282751 287465 325679 328468 4333238 4719313 6700775 6471686 1169370 1213936 322036 282567 297216 297730 331847 322160 324012 324600 228690 231092 744958 717178 1606141 1548792 487856 482608 710409 718400 891896 867041 935682 940819 981915 996106 957811 1070137 2216553 2326432 1409214 1184641 776693 765038 931696 924965 971321 982719 1023234 1032978 1134484 1133951 5069988 5301179 40.05 71.1 1
15:00:35 2024-01-24 683989 684180 222354 217939 352019 356369 365433 363229 232378 232174 283462 288671 324699 330308 4339813 4661512 6612140 6462082 1182014 1212697 320054 283467 297045 300795 330558 322697 324577 326314 228760 230551 745510 711809 1610792 1550996 485428 483327 712466 712295 888746 876261 936977 933585 981415 1003114 963415 1066279 2216553 2342261 1442470 1177831 778912 765581 923703 922342 980567 993989 1016938 1023099 1133837 1139827 5132161 5292595 40.05 71.1 1
15:00:36 2024-01-24 690363 686119 221918 218507 351416 356405 367049 364150 232574 231452 283651 289320 324926 330344 4339724 4590298 6640116 6470246 1169162 1212143 320290 283913 296340 298387 331435 322351 323736 326654 228051 231955 763655 715390 1592355 1538426 484737 483473 706391 716320 894434 873086 929511 938080 989693 1003114 954155 1060316 2207281 2320527 1401389 1192268 781139 760064 927732 931562 977749 984873 1012419 1030601 1147461 1143093 5170617 5314333 40.05 71.1 1
15:00:37 2024-01-24 692609 685144 221883 217898 351393 358018 364267 363854 232643 231848 283241 288303 325188 330443 4342743 4671116 6714724 6460760 1159906 1215012 321428 282968 297216 296654 332711 322769 322229 327577 227980 231396 747609 714621 1619170 1544397 489950 484843 706391 718984 898660 867041 929987 942825 983345 991670 955513 1063462 2216553 2311320 1368133 1190590 777019 761178 931696 928850 971321 982611 1016663 1035454 1140463 1139790 5107611 5314771 40.05 71.1 1
15:00:38 2024-01-24 695002 685369 222194 216444 352046 359676 364814 364111 232860 233154 282457 288478 325644 328970 4345917 4735290 6696069 6479932 1169720 1216852 321857 282532 297428 297311 333031 321791 323353 324816 228901 230299 745510 716933 1622782 1549237 487008 483131 710445 718291 890696 867041 935442 940819 978494 993284 958528 1071187 2214978 2326432 1409214 1184641 776140 765581 931696 923568 971321 982719 1023197 1031336 1133679 1133951 5069988 5291930 40.05 71.1 1
15:00:39 2024-01-24 683993 685373 222577 217828 352015 356440 366533 363774 232182 232174 283051 288881 325945 330308 4349018 4679695 6622035 6485268 1186202 1216852 320847 283294 296131 298354 331345 321934 324794 324816 228654 231016 749923 712584 1589215 1549237 486814 483204 710445 713307 891635 876261 934077 935577 980647 1000282 963415 1066535 2216553 2329734 1464950 1173643 776693 765581 927732 922342 977749 992584 1020568 1023099 1132875 1139827 5126422 5307168 40.05 71.1 1
15:00:40 2024-01-24 686000 687091 221501 218503 352019 357443 365433 364111 233513 231452 282853 290200 324210 331565 4349076 4603142 6659336 6480473 1167229 1213862 322716 283431 296591 298181 331059 322805 323844 326690 228156 231340 752088 718719 1604107 1532972 485428 484843 708433 715279 898307 869926 928932 939485 984809 1000282 953478 1060327 2207281 2320527 1388918 1193967 781139 761251 929020 928850 977477 984177 1012456 1029428 1145445 1143093 5156273 5312328 40.05 71.1 1
15:00:41 2024-01-24 693301 684180 222194 218507 350921 359784 364814 363264 232609 231848 283219 288443 325188 330443 4348525 4684429 6697190 6462146 1163332 1213899 321061 285739 297248 296759 333595 321482 322934 324797 228015 231764 747609 716154 1619577 1544397 489158 482072 706391 717420 893239 867041 930292 944945 985598 993998 953637 1066535 2222664 2308045 1484259 1190572 774483 760633 934345 928850 970631 984873 1016938 1032398 1140427 1138144 5100321 5314333 40.05 71.1 1
15:00:42 2024-01-24 695990 685149 222890 216780 351695 359676 365398 362141 232574 236865 282355 288268 325923 329180 4361389 4737732 6706417 6467070 1171114 1216521 322716 282567 297572 297802 332243 324726 324336 324071 228936 231016 746981 717178 1607895 1549237 487699 483473 710445 718984 891610 867041 936107 940819 978530 991706 959010 1072438 2216553 2329734 1411170 1184641 776693 765581 933682 924309 973393 988351 1023234 1029391 1132875 1136362 5072145 5302976 40.05 71.1 1
15:00:43 2024-01-24 685483 684180 222582 217676 351974 359036 365398 364065 232333 232648 285444 288899 324907 332359 4345757 4679663 6616943 6490323 1184504 1214500 319734 284014 296555 299051 330773 322160 324794 324455 228795 231021 755074 713092 1594929 1549237 485083 482753 712466 712801 888672 876261 935682 932856 980611 1003114 963415 1064567 2213782 2337283 1492399 1177831 778912 765581 925099 922342 977749 992584 1019841 1024282 1134484 1139754 5135829 5299369 40.05 71.1 1
15:00:44 2024-01-24 687945 686119 221959 218472 351663 359546 368500 363930 232333 231167 283943 288978 324070 332050 4348763 4603375 6650144 6462045 1167191 1213986 322000 283507 296158 297694 330808 321898 324071 326690 228121 231340 752088 716666 1611686 1536241 485083 484843 708396 715206 897384 871196 928895 939448 986997 1001697 951530 1059903 2207281 2322174 1363264 1197491 780025 762871 929052 928813 977056 984873 1014657 1032361 1143704 1139790 5124333 5309126 40.05 71.1 1
15:00:45 2024-01-24 695842 684180 222953 218236 350069 360824 368018 365918 232368 232720 283509 287465 325959 329756 4348947 4684286 6696201 6476748 1169370 1213862 322000 281742 297536 297209 331812 322997 324794 324816 228635 231178 745556 717178 1610095 1546592 486208 481659 710445 717346 888043 868890 935682 940819 982770 991670 956417 1072791 2219707 2322174 1409214 1184641 774483 763412 931659 926939 973393 982683 1023197 1034459 1137089 1133951 5077238 5309098 40.05 71.1 1
15:00:46 2024-01-24 686607 686648 222257 217689 351830 359036 365255 365918 232437 232520 286168 288706 324140 330344 4346563 4682836 6622038 6481065 1180367 1217931 320990 283431 296757 298598 329809 322387 324565 324816 228795 230657 739119 712075 1602033 1548139 485428 484843 712466 713307 894168 876261 935015 934248 982770 1000683 963415 1066118 2214941 2342261 1403345 1178670 780582 767758 924442 924309 981961 993989 1016901 1025323 1133837 1139827 5126158 5309098 40.05 71.1 1
15:00:47 2024-01-24 691701 686009 222390 218708 350670 357300 366870 364039 232437 232174 283731 287460 325153 329345 4352053 4600101 6668421 6480931 1166546 1214259 321964 283431 296311 298545 331310 322459 323844 326690 228121 231340 750595 716900 1603208 1535150 485428 484843 707894 716022 894581 870542 927538 938043 984772 1001697 954155 1059499 2207281 2322174 1399433 1193117 781139 761178 927732 930168 977749 984873 1013376 1032072 1146023 1142284 5168023 5316501 40.05 71.1 1
15:00:48 2024-01-24 697477 685003 222172 218332 350670 358522 365326 364029 232574 232174 286052 288566 325608 330406 4349018 4688563 6686938 6452755 1168327 1213862 321025 282963 297464 297451 331812 321971 324794 324636 227767 231340 744623 717178 1593713 1544397 487464 480603 708396 716838 892010 869507 934740 940819 984201 993998 956417 1072438 2216553 2308045 1405652 1184641 774207 762871 931659 927598 971321 986877 1020216 1032398 1140837 1137640 5089609 5301438 40.05 71.1 1
15:00:49 2024-01-24 687547 683998 222159 217759 352019 356369 363940 365069 232471 232174 282751 289725 324140 330186 4352122 4699177 6626815 6462307 1188863 1212143 320504 283467 295507 300055 331996 320473 324794 324816 228121 230981 753581 707746 1605754 1549237 485428 481999 710445 713307 890967 876261 935682 934248 979880 1002405 962047 1066535 2216553 2330093 1442470 1171974 777247 765581 927732 923568 976363 994685 1019182 1025467 1133532 1140395 5125320 5306939 40.05 71.1 1
15:00:50 2024-01-24 683993 686119 221120 218228 351726 357407 365362 363597 233292 231487 285003 291049 324140 331418 4345922 4611477 6630791 6471686 1172711 1212965 318088 283431 296519 297766 331041 321898 321336 325287 229524 231178 747609 707746 1602695 1546592 485484 484230 707894 713307 898660 875640 928976 935577 984736 1003114 957775 1053764 2216280 2323822 1407258 1182955 778357 763412 925099 928844 981705 990391 1012578 1028554 1139435 1147886 5154638 5308748 40.05 71.1 1
15:00:51 2024-01-24 697894 687652 221816 217794 351947 359640 365362 362939 233305 232174 283183 288268 325644 327895 4346020 4654791 6724293 6480900 1156441 1213397 320504 282963 299328 296759 331812 322949 322635 324762 227732 230657 750595 717178 1629392 1544397 488428 484843 707393 718948 898201 867041 927538 942825 986997 996106 955513 1063388 2216553 2320527 1362265 1193967 780062 762837 933028 931565 975434 987663 1018454 1036466 1143556 1143634 5117016 5318126 40.05 71.1 1
15:00:52 2024-01-24 695824 684180 222542 218228 350705 358557 365362 363193 231826 232011 283183 287465 325910 329939 4342743 4692295 6668093 6443550 1165930 1213899 321025 282963 297428 297766 332549 320473 324505 326690 230013 231340 759684 717178 1579197 1544397 486208 481767 707393 715242 894802 869507 932317 940819 985598 993998 956381 1066203 2221287 2309811 1448338 1188811 773943 761031 934308 927598 970320 987626 1022679 1032361 1139582 1136362 5096076 5308748 40.05 71.1 1
15:00:53 2024-01-24 689136 687091 222167 217642 354047 357982 363940 364626 232113 232174 281495 289479 324664 330209 4346006 4708543 6635633 6453032 1187165 1213899 319016 283829 296699 296794 332855 320473 324336 324816 228121 230657 741096 706735 1598071 1558457 487316 482035 710445 714322 892267 873779 935682 936907 978494 997389 964099 1066535 2226374 2331753 1478154 1172659 773943 765507 937781 924161 976823 993989 1021296 1026091 1134055 1142650 5117026 5315363 40.05 71.1 1
15:00:54 2024-01-24 685968 686119 221856 217607 353788 357479 365398 361006 232574 232174 281530 290200 325330 330443 4342743 4633526 6640116 6481065 1174348 1213002 318792 284139 296555 297451 331847 322387 321884 325252 228086 230622 740569 707746 1594149 1546592 486208 485997 709942 713814 897384 875019 929556 935968 986297 1003901 963023 1061393 2216865 2337063 1405301 1182038 782256 764618 926339 926939 977749 990447 1014759 1026091 1137126 1145554 5156674 5303334 40.05 71.1 1
15:00:55 2024-01-24 695990 686379 221847 217794 351943 359676 365398 361042 232574 232174 282751 289083 326170 328395 4345917 4653803 6705394 6471686 1156085 1210390 320729 281711 297248 297659 330576 323378 322862 326690 228086 231178 753581 719233 1597770 1537333 489158 484843 707393 718948 897957 867041 927538 946294 986813 998116 955202 1062138 2218301 2318518 1372859 1194824 778357 761214 931659 928806 976091 987663 1016901 1033906 1144198 1144712 5114914 5308748 40.05 71.1 1
15:00:56 2024-01-24 695721 685634 222733 217117 350921 361080 364849 364111 231826 233154 282751 287465 326135 328468 4342743 4728161 6677418 6462307 1166042 1213862 321964 282567 297464 299312 331847 322160 324794 324071 228831 231056 745510 717178 1607072 1546592 486971 482072 710445 718438 893166 870110 936125 943642 981952 996814 959600 1070714 2217101 2323822 1409214 1184641 774483 763626 931659 925622 973393 982719 1025679 1031352 1135480 1133951 5059514 5299369 40.05 71.1 1
15:00:57 2024-01-24 686644 684180 222529 217455 351983 356369 366533 363193 231860 232174 282985 288881 325153 330040 4336552 4664478 6602815 6452794 1185357 1214525 320019 282999 296699 298598 331578 322160 324564 324816 228831 230657 744039 713092 1573336 1549237 484737 482072 713442 713629 893166 878480 936980 934875 982650 1003041 963523 1066316 2216553 2335626 1441013 1180918 778386 765581 926414 922342 981005 992584 1019841 1024594 1134484 1139790 5120682 5293929 40.05 71.1 1
15:00:58 2024-01-24 685968 686119 221501 218512 351974 356369 368490 364111 232609 231092 283183 289118 324210 332234 4342743 4597851 6650253 6471686 1166583 1212143 321025 283467 295507 300267 330808 322351 322539 326690 228475 231828 751415 715131 1584189 1538983 486814 485003 709247 716357 898623 871982 931633 939576 991211 1001697 954155 1056847 2210663 2314330 1367102 1190683 781139 760670 929020 931562 977749 984873 1010980 1030725 1146330 1143093 5173449 5304685 40.05 71.1 1
15:00:59 2024-01-24 694010 684144 222159 218654 350602 358557 365106 363229 232574 231848 283453 287465 325416 330443 4339808 4671656 6673015 6443550 1164271 1212734 321025 283197 297500 297451 332819 320437 324794 324503 228121 231665 759684 718996 1593308 1548792 487856 481173 708359 717888 892422 870743 932131 942825 984201 993998 959488 1071481 2216553 2305382 1444426 1187152 773931 761214 934345 926147 968530 988315 1022754 1032361 1139619 1135557 5085167 5301179 40.05 71.1 1
15:01:00 2024-01-24 688256 684180 222354 217607 352055 356405 364267 365033 232182 232174 282720 290642 324175 329975 4342743 4699177 6612140 6451024 1185470 1213899 319570 283569 295614 296829 332585 320473 324084 324672 228619 230894 752088 706363 1610682 1558065 486814 480422 710409 714285 888856 873779 934955 935577 980447 1000246 963415 1064979 2221613 2326432 1476119 1171974 774483 764495 927732 924965 974943 993989 1019841 1026091 1131601 1136500 5107611 5288073 40.05 71.1 1
15:01:02 2024-01-24 686607 685629 221501 217117 351659 356405 364814 361006 232574 232174 281667 289962 324664 330948 4336552 4624147 6621775 6462307 1171799 1211833 317805 283864 296555 299269 332286 324182 323101 327577 229579 230874 740569 709774 1644772 1546105 485428 484500 705891 713307 897199 874466 924641 936242 987636 1003114 955720 1060327 2207007 2314602 1403345 1187190 780025 760084 925757 930205 977749 982611 1013177 1029094 1143704 1143093 5177146 5304961 40.05 71.1 1
15:01:03 2024-01-24 692047 685040 221501 217863 350917 358557 363685 361093 232574 231487 283219 287604 325679 330209 4342819 4664478 6705394 6453032 1159349 1212734 320254 283620 297284 297802 332747 322315 322265 327346 227627 230839 747609 714877 1594777 1544397 489158 483473 706391 720450 899938 867041 930254 943494 986813 991670 955513 1063425 2216553 2308045 1359425 1189967 776693 759442 931696 928813 972011 982611 1016901 1035416 1140463 1139827 5105495 5308748 40.05 71.1 1
15:01:04 2024-01-24 695477 684180 222542 216444 351983 360533 364814 364111 232217 233318 282320 288443 325853 328468 4342819 4729385 6677418 6458610 1173350 1217226 320847 285518 300429 297838 331740 322017 323700 324816 228725 230228 746369 712830 1598706 1552540 489251 483871 712466 719495 889002 870632 936107 940819 975693 991634 962047 1069620 2219707 2329734 1411170 1182955 776140 765851 931696 922342 972702 989747 1022025 1032185 1132875 1137167 5051177 5288111 40.05 71.1 1
15:01:05 2024-01-24 689565 684180 222925 217156 351983 358018 366755 362939 231826 232875 281495 288443 324926 331418 4335785 4663129 6631351 6489220 1179431 1214259 320361 283254 297320 299305 329631 323260 323844 324816 228511 230263 749923 711300 1594798 1549237 484737 484843 712466 714174 893534 875368 933019 934248 982807 1000683 963710 1059997 2211995 2342261 1401389 1177606 780582 765581 922476 922342 982442 993286 1016140 1026166 1133837 1143093 5135827 5295825 40.05 71.1 1
15:01:06 2024-01-24 692047 686119 222542 217828 350351 357479 367926 363854 232574 232174 283254 287064 324926 330655 4336552 4603524 6673580 6475842 1158832 1213286 322572 282391 296827 297694 329845 322423 321567 326690 230176 230657 740545 719233 1615528 1530797 487552 485529 708433 718438 898660 867041 927538 940819 989108 998834 955513 1061875 2210422 2320255 1359425 1196521 778912 762871 929020 928191 974943 984177 1013972 1033718 1142892 1139827 5107611 5291652 40.05 71.1 1
15:01:07 2024-01-24 693073 685858 222577 217610 350320 358593 365106 362684 231826 232174 285578 287534 325679 329472 4336552 4692477 6688742 6461608 1169998 1216195 320990 281931 297536 297802 331292 322279 323353 324816 228866 230460 749102 715904 1600201 1547041 487008 483131 710445 717383 889857 867041 935682 940819 975656 993998 957811 1072121 2213405 2326432 1407258 1184641 776693 765038 931696 922342 970594 988315 1021705 1030601 1132875 1133951 5066369 5295589 40.05 71.1 1
15:01:08 2024-01-24 686370 684180 222385 217455 351983 356369 365433 365907 231860 232174 282355 288067 324210 329381 4337881 4661475 6640672 6484170 1176905 1211674 319535 283289 297036 297416 329008 323176 323388 324816 228725 230299 749923 709924 1601930 1547041 485045 484843 712466 712606 892019 873779 933019 934248 982807 1000454 962047 1061875 2211995 2344820 1397477 1177880 780582 765581 922476 924692 980567 992584 1014657 1026128 1136320 1143093 5141213 5284295 40.05 71.1 1
15:01:09 2024-01-24 690638 686114 222385 217455 350620 357192 366497 363597 232378 232174 283886 287325 324907 330903 4342160 4597851 6669311 6462307 1160234 1213397 322620 281707 296380 299523 330558 323188 322898 324852 227802 230657 752088 717178 1595413 1530797 486245 485529 708433 717383 897199 869507 927500 940819 984772 1000246 954834 1062631 2207281 2320527 1365183 1193967 780062 762871 927732 927497 977056 983481 1015142 1030893 1142892 1139827 5113363 5292039 40.05 71.1 1
15:01:10 2024-01-24 695002 685409 222542 217824 349823 358557 365106 362939 231941 232612 285444 287325 325660 329646 4336351 4681780 6677418 6453032 1169370 1210427 321061 283060 297255 296794 331578 320473 324794 324816 228156 230692 759684 717178 1596788 1544397 486245 480639 708433 716330 893534 867041 933019 940819 981379 991670 956417 1072101 2216553 2308045 1403959 1184641 772280 762330 930998 926280 971321 982683 1021742 1031626 1137162 1133951 5067819 5292119 40.05 71.1 1
15:01:11 2024-01-24 686787 684180 221812 217486 351416 357180 366122 365069 232368 232612 283112 289822 324893 331073 4342551 4692477 6603170 6448603 1187976 1210390 320054 283183 295092 297451 331883 320437 323880 324816 227961 231078 753581 706735 1630148 1549237 484797 481695 710445 712295 891004 875019 935682 935593 978530 999576 961364 1066397 2216553 2326432 1462956 1171140 774483 765013 927732 922342 974980 993989 1019114 1024594 1132072 1138144 5107611 5291813 40.05 71.1 1
15:01:12 2024-01-24 686607 685149 221271 217584 351731 359546 367717 363012 232540 232206 284673 289475 324786 330801 4332502 4614769 6630791 6452906 1172673 1211674 318569 283467 296591 297766 330844 321410 320945 324762 227414 230299 744039 707746 1599386 1545944 485520 484843 708433 712801 897458 874747 927538 934248 984736 1001697 959488 1053764 2207281 2323822 1405301 1180999 780025 763412 925099 926280 978215 988315 1010489 1024631 1135480 1145523 5137890 5295825 40.05 71.1 1
15:01:13 2024-01-24 697402 685904 221599 217619 351263 359243 366126 360898 232437 231995 285187 288268 325644 327068 4327186 4634966 6705953 6462307 1154996 1210814 320729 281742 297284 297209 329845 322423 322372 326690 227449 230657 739074 717178 1625021 1535150 487772 484843 706391 717929 897384 867041 926878 940819 986937 991706 955513 1067085 2213405 2312960 1364221 1193967 777247 761214 931696 928850 973393 982647 1015454 1036875 1142082 1139827 5107611 5312902 40.05 71.1 1
15:01:14 2024-01-24 696906 685822 222939 217471 350737 358955 365255 364075 231688 232827 285136 287334 325679 328970 4336552 4694889 6678847 6452929 1166042 1215404 322000 282656 297897 296794 331345 321446 323616 324816 228866 230495 742568 717178 1606403 1544848 487353 483473 710445 718438 889705 867041 934077 940819 979223 991670 957811 1071712 2216553 2326432 1407258 1184641 776140 764495 931659 924309 971321 988351 1023197 1030893 1134484 1132348 5062140 5295712 40.05 71.2 1
15:01:15 2024-01-24 688251 683998 222939 217689 351767 357982 366497 365033 231826 232174 285040 288978 324664 331146 4336552 4661662 6612140 6475094 1177746 1212143 319794 283233 297045 297694 329311 322459 323880 324816 228866 230299 748452 709413 1608933 1544397 484737 484843 712466 711132 889375 875019 933019 934248 982807 1000454 962047 1061875 2211995 2341498 1343503 1176992 778912 765581 922476 924036 980567 992584 1016901 1024631 1137562 1143597 5122231 5297650 40.05 71.2 1
15:01:16 2024-01-24 690563 685519 221847 217828 350656 356405 366462 363673 232333 232011 283219 288128 324210 330926 4330274 4583778 6640116 6438970 1163219 1208238 320548 283197 295686 297694 330844 321934 322898 324852 227961 231340 758968 715131 1583461 1535150 485083 484500 706391 714736 897384 871232 929511 938080 984809 1000282 952801 1058782 2205712 2314602 1343503 1190572 781139 758952 927732 930902 977056 984177 1014433 1032978 1148475 1142138 5165285 5291930 40.05 71.1 1
15:01:17 2024-01-24 694015 684884 221883 217863 350593 358522 364267 362939 232795 231487 286089 289425 324926 329975 4336552 4661662 6650333 6443550 1167704 1210427 321738 281742 297464 297802 330844 320508 324336 324816 227961 230692 750595 717178 1595567 1543300 486282 481355 708433 716330 894918 867041 933019 940819 982807 991670 956417 1070866 2216553 2309682 1407657 1184641 773931 763412 931659 927487 972591 988989 1024947 1035023 1140137 1135141 5068481 5291813 40.05 71.1 1
15:01:18 2024-01-24 685733 685673 221883 217754 351983 356106 363721 365142 232217 232174 282669 289075 325073 329043 4330372 4654866 6593489 6448429 1185470 1211796 319535 283183 295407 299523 330808 320401 323880 324816 228086 230460 752088 707746 1612525 1549237 485428 481811 710445 713307 889669 876261 935682 935577 978494 1000246 961290 1066535 2216553 2323822 1442470 1171974 777272 768291 928986 924884 978252 993879 1018927 1025580 1134899 1140358 5114914 5299369 40.05 71.1 1
15:01:19 2024-01-24 686569 684185 221555 217794 351803 356405 365362 363854 232643 231590 282355 289927 324140 330443 4329204 4597851 6640946 6452754 1173540 1211674 319087 283396 295507 299632 331310 321934 322862 326690 227379 231665 754315 712075 1630480 1540017 485428 483473 706391 713307 898800 874747 927652 936242 988335 1003114 957084 1056847 2207281 2314602 1407258 1191102 782256 761753 927036 931378 980060 986193 1013300 1028907 1146956 1144712 5181777 5303415 40.05 71.1 1
15:01:20 2024-01-24 692047 686165 221816 218320 350876 358522 366630 364111 232574 231452 283183 287465 325644 330172 4333365 4654829 6672901 6443362 1161673 1215123 320729 282532 297428 297244 333595 320473 323353 326690 227414 231665 740545 717178 1595334 1544397 489158 482035 707393 715242 893202 869507 931617 940819 986997 993998 955513 1066203 2223198 2309811 1417039 1190567 773943 762295 936968 930240 971210 987590 1021296 1034459 1139582 1140068 5086657 5299369 40.05 71.1 1
15:01:21 2024-01-24 689646 684180 222350 217974 352055 358522 364231 364111 232540 232174 281878 290236 325118 329472 4342743 4720574 6682360 6452943 1170210 1212697 319983 282532 297536 296724 331812 321446 323844 326422 228316 229262 747200 710790 1616765 1555852 488428 483473 712466 717346 886087 869889 938355 940782 975656 991706 965085 1070922 2226217 2333743 1411170 1182038 776160 768303 934358 922305 973393 993989 1023567 1032201 1129557 1137167 5058400 5289990 40.05 71.1 1
15:01:22 2024-01-24 691840 686119 222854 217117 351983 357982 367049 364139 231826 232827 282518 288846 325153 330443 4339646 4657884 6640116 6470455 1178588 1213899 319535 283197 297009 297694 329809 323403 323616 324816 228866 230622 751395 710434 1599943 1549237 485428 485529 712466 713085 893534 873742 933019 935593 986150 1006964 965774 1063235 2213707 2349674 1403345 1180353 782256 767758 924442 924692 984546 993989 1015342 1026128 1137126 1146072 5135827 5292119 40.05 71.1 1
15:01:23 2024-01-24 692609 686119 221847 217642 350337 357443 366497 363084 232540 232174 283616 287871 324664 330912 4333365 4596302 6658767 6462307 1160566 1211674 323240 282620 297536 297694 329845 322387 322826 326690 228121 231016 752088 717178 1605529 1530797 486120 485529 709438 716293 897384 869359 930101 942256 986960 1000100 954044 1064869 2210556 2323822 1397477 1193967 782256 763924 929020 928118 977749 984873 1012911 1033906 1143704 1139827 5111260 5299369 40.05 71.1 1
15:01:24 2024-01-24 693073 683916 222350 217828 350347 358557 365362 363229 232113 232174 283334 287212 325644 329705 4339646 4680401 6669387 6452929 1165692 1213397 321964 282567 297428 297802 330808 321410 324794 324816 228121 231016 751284 717178 1599325 1546592 486245 481695 710298 719937 894466 870110 935607 940708 981952 998226 959600 1069872 2216553 2317238 1401389 1188811 774483 763412 931659 926280 974479 982719 1023197 1031626 1135443 1133951 5056203 5289990 40.05 71.1 1
15:01:25 2024-01-24 686225 684144 221878 217459 351416 356333 364302 362141 232182 232174 282751 288671 326681 329310 4336552 4661512 6602957 6453032 1185353 1212143 319983 282957 295339 298389 331812 320473 324336 324816 228316 230657 742568 711061 1590957 1548308 485428 484523 713949 714322 894475 876187 934866 935502 981195 1003004 963415 1064979 2213405 2342261 1452981 1175316 778912 767610 925099 922342 980530 992584 1018388 1023099 1134484 1138948 5133869 5284295 40.05 71.1 1
15:01:26 2024-01-24 691070 685634 221887 218848 350849 356369 365398 364111 232378 231392 283254 288846 324210 329345 4329579 4594225 6650333 6443711 1161673 1210814 322000 282963 296591 299946 329809 322160 322898 324852 228156 231016 741096 717178 1654699 1536793 486814 486217 709905 717377 894434 871708 931633 940782 986997 1000282 954358 1064643 2211995 2320527 1353668 1198807 778912 762871 929020 928813 974479 984873 1013898 1033906 1143704 1139827 5107611 5293929 40.05 71.1 1
15:01:27 2024-01-24 695990 684180 222577 217455 349859 358269 367447 362649 231826 232663 282786 287299 325416 329436 4327186 4683023 6658492 6438954 1165967 1210427 321738 282963 297140 297244 331310 320437 324794 324672 228619 231092 736131 719513 1600704 1546592 487856 481137 710221 718400 894475 869507 933019 940819 984201 995926 956381 1068791 2216553 2312960 1394715 1184641 773380 763412 931387 926939 971321 982683 1021705 1034459 1137126 1133951 5069988 5292119 40.05 71.1 1
15:01:28 2024-01-24 683993 685373 222194 217576 351974 356333 364231 362684 232540 232174 284934 289285 324175 330948 4336552 4667086 6574615 6443550 1185470 1212734 319535 283631 295092 299523 331292 322804 324313 324600 230013 230283 742568 707746 1611171 1550996 486467 481137 710409 713307 889705 875640 936977 935593 978457 998798 959282 1068649 2214978 2326432 1464950 1170308 776140 764495 927073 922342 974943 993989 1019114 1023062 1131270 1136500 5098205 5280611 40.05 71.1 1
15:01:29 2024-01-24 687347 684180 220502 217455 351983 357443 365106 362794 232609 232011 282320 290994 323914 330480 4323986 4592270 6621568 6451024 1169998 1211674 319051 283850 296304 299523 330558 323952 322754 326654 227115 231234 744623 711969 1595264 1543906 485428 483473 706391 713814 899183 873844 927517 935352 987599 1004613 954834 1060241 2207281 2314602 1403345 1187176 780025 758952 925099 931562 977749 982611 1010980 1029094 1146644 1143093 5155826 5295589 40.05 71.1 1
15:01:30 2024-01-24 692116 684180 221466 217828 350562 357730 363140 363597 232574 231416 282751 288408 324664 329939 4323986 4645933 6650446 6434171 1164593 1215012 320740 283183 296966 299632 332441 322575 324721 324780 229904 231198 748253 717178 1619547 1544397 486934 481319 708742 715242 894802 869507 931654 940672 984201 993998 953674 1068057 2216280 2305382 1464950 1184641 773931 761214 934345 928233 968530 982611 1021431 1032398 1139619 1136362 5079394 5289990 40.05 71.1 1
15:01:31 2024-01-24 687500 685429 221852 217455 352051 357479 364011 364111 232760 232174 282751 290642 324140 329472 4336552 4684911 6616943 6458610 1188679 1215123 320397 283294 295543 298493 331668 321755 324421 324744 228121 230657 753581 709037 1605987 1548308 485428 483473 712466 712295 893166 876959 935015 931599 982807 1000647 963415 1065738 2213405 2338941 1475356 1177831 778912 765581 925099 922342 980991 992584 1016938 1023099 1134484 1142015 5124333 5276713 40.05 71.1 1
15:01:32 2024-01-24 689783 684180 222194 218472 350602 358765 365398 363597 232217 231487 283254 288408 324699 332035 4330274 4581026 6641014 6471040 1160566 1213865 322310 283467 296829 299837 329666 324521 322898 324852 228121 230794 750595 718325 1609775 1530797 485140 484843 710409 716838 894581 869507 927575 940878 984772 1000282 954155 1060327 2207281 2320527 1397477 1193967 780582 762837 929020 927497 977749 984873 1013177 1031626 1143704 1142284 5113363 5299369 40.05 71.1 1
15:01:34 2024-01-24 694286 684185 222253 217828 349827 358269 365070 363193 231826 231848 283219 287534 325188 329436 4336552 4679695 6669236 6456991 1167229 1213912 320883 282505 297428 296794 330808 321410 324383 324708 228475 230657 751284 717178 1603870 1548792 486971 482072 710445 717383 892267 869234 935015 940819 980647 991670 957367 1069589 2214978 2318882 1407258 1186900 773943 763412 931659 925622 972702 988315 1023234 1032398 1137089 1133951 5047926 5284442 40.05 71.1 1
15:01:35 2024-01-24 683993 684180 222385 217152 351704 356369 367314 362903 231860 232174 282751 289021 325153 332271 4327186 4660077 6592992 6471040 1179431 1214259 319794 282567 297009 299233 329809 321898 322862 324816 228831 229905 742016 711809 1618356 1547041 484737 484500 711960 713307 894168 875640 933019 933585 984201 1000719 962047 1059941 2213405 2344549 1363264 1178670 780025 765581 925099 922342 980567 992584 1015416 1025392 1134484 1141477 5126422 5282172 40.05 71.1 1
15:01:36 2024-01-24 690087 685634 221847 218223 349827 356405 366462 363854 232217 232174 283254 287264 324699 331183 4329579 4588526 6654814 6453032 1157253 1210035 321750 282319 297219 299523 329311 321934 322862 327346 228121 230657 752088 717178 1595827 1530797 486245 485529 708433 717383 898660 867041 931535 940819 984809 998834 954834 1063425 2207281 2320527 1305971 1193967 778386 762330 927732 927460 974943 984081 1015416 1031664 1142082 1139827 5107611 5284333 40.05 71.1 1
15:01:37 2024-01-24 695953 684180 222577 217152 349863 358269 364267 364408 231469 232174 283051 287927 325888 329180 4339331 4681780 6683666 6446654 1169998 1213899 321025 281967 297572 297514 331095 321446 323388 324816 228936 230263 746981 714877 1591502 1549237 488081 483473 711410 718438 891114 868890 936107 940819 977765 991476 959282 1070866 2216553 2329734 1403345 1183798 776140 765581 931696 924036 971321 988279 1022754 1032072 1134484 1136362 5051177 5286217 40.05 71.1 1
15:01:38 2024-01-24 686005 684176 222542 217455 350275 357443 366497 362141 232299 232648 285242 289075 325048 331344 4336230 4656182 6602815 6462045 1177746 1212535 319428 283196 297255 297659 329311 322459 323880 324816 229070 230299 748452 710554 1617216 1548139 484737 484843 712466 711095 894168 875019 933019 934248 982807 1000683 963415 1061837 2211720 2342261 1401389 1177843 780025 765581 922476 922342 980567 992584 1016938 1026166 1133837 1143093 5122762 5282448 40.05 71.1 1
15:01:39 2024-01-24 691066 685854 221883 217490 349546 359801 368762 363673 233305 232067 283979 287395 325048 331307 4333132 4587036 6659765 6456134 1158592 1213039 322489 281707 296340 299632 329311 322459 322635 324852 227767 230657 741096 717178 1609766 1530797 487353 485529 708433 717383 898873 868890 927538 940819 984809 999540 953674 1061530 2211833 2317238 1363264 1194083 778912 762330 929020 928813 974980 984873 1015416 1033906 1142082 1139790 5107611 5295589 40.05 71.1 1
15:01:40 2024-01-24 695879 682763 222989 217584 350351 359388 364707 364075 231722 232592 285077 287465 327459 328286 4327186 4688375 6668093 6448326 1166042 1213899 321025 282738 297500 296794 330844 321446 324336 324587 228831 230622 745510 717178 1610812 1547041 487699 483181 710445 718438 886123 867041 937017 942552 979916 991670 957848 1071187 2216553 2326432 1437023 1184641 776693 765309 931663 922342 971284 982719 1024065 1029354 1134484 1133951 5051177 5290138 40.05 71.1 1
15:01:41 2024-01-24 685631 684473 222395 217689 350773 358020 365291 365142 232402 232067 284435 288408 324140 329310 4323200 4655205 6593489 6462307 1178684 1211674 319051 282651 296555 297729 328813 322158 323880 324816 228121 230299 744039 710790 1636261 1547041 485083 483473 712466 712295 891859 875640 933019 931599 981379 1003114 963141 1063425 2210422 2335626 1477391 1176992 778912 765581 922476 922342 981688 991183 1016938 1022371 1134484 1139827 5124697 5295825 40.05 71.1 1
15:01:42 2024-01-24 689164 685785 221772 218367 349679 357763 366026 364075 232344 231452 283219 288443 324175 331667 4321020 4579023 6649442 6452929 1160566 1211674 321774 281742 296138 299523 329845 321934 322408 324564 227926 230373 741096 716154 1621936 1530797 485083 484843 708162 714736 894581 869507 927575 938080 984040 1000282 952801 1058505 2204441 2315560 1397477 1193967 780582 760100 927732 928886 977056 984177 1010943 1029117 1145445 1139827 5105581 5293865 40.05 71.2 1
15:01:43 2024-01-24 696707 683478 222070 217654 349121 357443 364267 362106 231469 231726 285444 287325 324664 329202 4320106 4667112 6649442 6429582 1163332 1211872 320504 282576 297009 300294 330844 319952 324528 324816 227449 231178 749769 717178 1589644 1547041 487008 481355 708433 716330 894168 868389 933019 940819 984201 993998 955290 1069620 2216553 2306409 1407535 1186879 773943 762330 931696 924800 971321 982719 1020290 1034134 1140874 1137640 5062332 5288055 40.05 71.1 1
15:01:44 2024-01-24 686188 685149 222350 217642 351452 355833 367497 365142 232182 232174 282355 288881 323914 332087 4327186 4655205 6574302 6452929 1179431 1213039 319759 282999 296138 299523 329809 321446 324336 324816 228511 230657 740569 712075 1604231 1548139 485083 483473 710445 712295 892267 876261 935682 933585 981190 1003114 963415 1063047 2211995 2335355 1444426 1175316 778912 765581 925020 922342 977749 994685 1019182 1024698 1134447 1142013 5117988 5303887 39.95 71.1 1
15:01:45 2024-01-24 686005 684180 221838 219161 350737 356083 365362 363084 232182 230768 282669 288067 324175 331418 4317821 4571753 6621466 6443550 1160566 1210814 321774 282567 295686 297486 329577 321934 322898 324406 227802 230692 746797 716154 1599745 1530797 485250 485529 708433 715279 897384 868659 928658 938117 984772 1000282 952801 1061431 2207281 2317238 1365183 1193117 780305 761790 927526 931565 978215 986029 1013376 1033509 1146105 1142823 5137422 5276755 40.05 71.1 1
15:01:46 2024-01-24 694508 683032 221812 217455 349827 357479 364267 364335 231860 231848 283250 287534 324926 329472 4323986 4657852 6640116 6422813 1164994 1211674 320539 281742 296340 296794 330844 320212 324336 324816 227802 231178 748729 715904 1589452 1543300 486282 480603 708433 716330 893534 867041 933620 940819 982807 991670 955740 1070979 2213405 2306409 1398412 1184641 774990 763924 933028 928918 971284 987663 1022717 1034247 1137986 1135557 5056970 5286217 40.05 71.1 1
15:01:47 2024-01-24 686981 683177 221883 217584 353393 357513 364778 362614 231791 232174 282320 288268 323618 331418 4323986 4634854 6584213 6452754 1181964 1214259 319723 282532 295163 301569 329809 320437 323880 324816 230231 229905 752088 711300 1604894 1549237 486120 481622 710445 712801 886714 875019 935682 934248 978457 999540 961327 1066498 2213295 2328435 1442470 1172622 777780 765507 927695 923419 976823 993104 1019415 1024482 1132875 1138107 5103366 5271233 40.05 71.1 1
15:01:48 2024-01-24 687695 687835 220467 217607 351979 356369 365034 361042 233559 232138 282320 289320 323618 330443 4323986 4582918 6621661 6447964 1169720 1213397 319016 283498 295048 297659 329452 321672 322862 324816 227026 231340 748253 712075 1604982 1540017 485428 483473 706391 713307 898529 873742 927652 935577 987599 1003864 956872 1060241 2213820 2322428 1409214 1185418 780025 761638 924914 928850 979646 988206 1010943 1029094 1145828 1143634 5141209 5276713 40.05 71.1 1
15:01:49 2024-01-24 693867 685854 221466 217607 350881 357443 363685 361042 232609 231975 282355 288172 325384 328200 4320902 4640571 6669387 6424578 1160566 1213397 319983 282963 296555 297694 332819 320401 322372 324816 227026 231340 747609 716154 1591905 1543300 489121 483167 706391 717309 894802 869507 931617 943494 985598 995400 957084 1071671 2219881 2305965 1438557 1187113 773943 761753 935009 926111 968530 982611 1024065 1036654 1138738 1136362 5069988 5288155 40.05 71.1 1
15:01:50 2024-01-24 687684 685673 221847 217455 351983 356369 363175 364111 232299 232138 282324 290165 323618 329399 4323986 4671041 6602957 6434171 1185470 1212965 318792 283529 295371 296759 331812 320401 323844 324816 228086 230299 741096 706735 1633023 1555852 486208 481319 710445 713814 890756 873779 935682 937597 980447 1001731 961862 1066386 2219881 2327790 1486294 1172659 776140 764495 927732 922100 976786 993989 1019841 1023827 1131601 1139521 5098205 5261591 40.05 71.1 1
15:01:51 2024-01-24 686188 684180 221120 217794 352019 357144 364778 361042 232574 231812 281495 289725 324965 330443 4314607 4583324 6602815 6434171 1166583 1210814 320019 282716 295371 297694 329845 321934 322862 324816 228086 231728 769335 714111 1585624 1534061 485428 484843 706391 714157 894802 871907 930855 938153 986923 1001768 952616 1060091 2209087 2312960 1399433 1190572 781139 764855 928323 930131 976363 984177 1014820 1030601 1145408 1139827 5152590 5280611 40.05 71.1 1
15:01:52 2024-01-24 693522 683884 221852 217828 349823 357443 363976 362649 232182 231194 282751 287569 324175 329436 4316811 4645933 6650446 6434171 1163332 1211674 321025 281742 296340 298154 329809 320437 324336 324323 227926 230622 751284 717178 1625387 1545494 486814 480603 711271 718400 893166 866967 935570 940672 982650 997483 960967 1072603 2216553 2312960 1409214 1187176 774483 763412 930998 926280 974441 982647 1022754 1030856 1136284 1134867 5056203 5274956 40.05 71.1 1
15:01:53 2024-01-24 685181 684144 221847 217117 351380 355798 364004 364111 231826 232174 282320 288811 323653 330852 4320902 4644478 6588906 6448002 1184511 1211674 319535 282567 295292 297659 330540 320437 323880 324816 228121 230460 742016 710554 1591826 1548308 485428 483181 713442 712727 893208 876151 932832 931452 984017 1005244 962693 1063425 2213820 2340600 1492399 1176992 778912 767758 926414 922342 980567 992584 1016901 1026518 1134484 1139790 5117016 5284559 40.05 71.1 1
15:01:54 2024-01-24 688637 685634 222354 218472 350320 355798 365362 363084 232378 231092 284257 288408 324175 331418 4323986 4571480 6631549 6452929 1159906 1213397 322000 282567 295923 297659 329773 321934 322862 324816 227414 230622 742568 717178 1610475 1534023 486814 485251 709905 717888 898734 871362 930303 938080 986997 1001697 952801 1059439 2207281 2320527 1399433 1196532 781139 762330 927732 928118 976363 984873 1010943 1030856 1143704 1141440 5118570 5272946 40.05 71.1 1
15:01:55 2024-01-24 695222 683921 222542 217828 349787 357479 364814 362903 231826 231848 282985 287465 324929 329436 4323986 4661662 6668421 6434171 1164271 1209998 321025 282536 297219 297436 331274 320473 324794 324299 230176 230894 754315 718719 1623994 1547692 487856 481853 710409 718400 893291 869507 935682 942825 983760 996106 956381 1069589 2216553 2320527 1407258 1184641 774483 763412 931663 925622 972702 982683 1023197 1032361 1137089 1133951 5052590 5280611 40.05 71.1 1
15:01:56 2024-01-24 686230 684185 222506 217642 351416 356083 364267 364626 232182 232174 282320 288443 323653 332507 4317821 4644478 6574839 6443550 1183657 1213397 319535 282642 294529 298143 330522 321723 324048 324347 228370 230122 753581 711809 1611014 1555417 487232 481101 710445 713307 889669 875019 936703 934926 978530 998798 960892 1070866 2216553 2324747 1460961 1171140 774483 764495 927732 922342 974980 993943 1019114 1023099 1131233 1136500 5096076 5271233 40.05 71.1 1
15:01:57 2024-01-24 686569 684180 221120 217117 351983 356369 365070 360609 232574 231777 281530 289320 324140 330443 4314607 4587066 6622000 6443550 1169998 1211674 318803 283219 296340 300055 330902 321267 322719 327115 228551 231001 747609 711300 1600571 1540017 485520 483473 706391 714136 896977 874945 924834 935577 989693 1005244 954989 1058692 2207281 2318882 1405301 1183798 778912 761178 925099 928850 979834 982683 1011931 1028361 1144161 1144712 5140945 5280611 40.05 71.1 1
15:01:58 2024-01-24 693904 685149 221648 217794 350332 357982 363140 361042 232540 231650 282320 287325 324210 328432 4320902 4636660 6696277 6435558 1161066 1211870 321298 282857 296865 296654 332441 322575 322719 327346 229254 230839 746116 716154 1588841 1544397 490301 482230 706391 716801 891973 867041 932927 942825 985598 993998 955513 1063462 2216280 2302113 1476119 1189725 774018 760064 934345 929342 968530 984873 1019565 1031589 1138775 1136500 5069988 5269182 40.05 71.1 1
15:01:59 2024-01-24 690955 685896 221847 217494 352051 358593 363721 363597 232333 232174 284051 289320 325153 328432 4327186 4714570 6668421 6458610 1175218 1215123 318874 282857 297356 297838 331632 323033 322719 324816 227926 229941 741096 709774 1606579 1557352 489121 483473 712466 718400 891863 869889 937017 939448 977765 997352 964785 1069620 2219707 2329734 1411170 1175316 774483 767758 931659 921035 973393 992584 1022754 1030563 1127958 1137167 5041772 5284559 40.05 71.1 1
15:02:00 2024-01-24 689519 684180 222533 216897 351983 357215 366462 361042 231826 232827 281878 288408 326839 329472 4314607 4639030 6640900 6461608 1175031 1215488 318910 286126 296757 297838 330773 322459 321622 324852 230176 230177 749923 707746 1590662 1546592 487856 486636 710445 714322 894802 873779 931617 935352 984201 1000647 959282 1060321 2211995 2338941 1352483 1181273 782256 767213 925099 926280 980530 990447 1011931 1026091 1135443 1143901 5111466 5271233 40.05 71.1 1
15:02:01 2024-01-24 695879 685634 222284 217455 349827 358593 365398 361006 232148 231625 282320 286490 325644 328468 4307325 4636191 6688514 6433311 1157253 1211563 319251 282532 297536 295862 331345 322244 321336 326690 227379 230657 747609 713092 1602190 1544397 489158 484843 706391 718438 898022 866769 928846 943494 984736 991670 955720 1065775 2216553 2303747 1443007 1190297 773948 760639 934345 928813 970594 984873 1019841 1032361 1139619 1136500 5073611 5274956 40.05 71.1 1
15:02:02 2024-01-24 689939 684180 221812 217490 352055 358269 366926 363854 232378 232174 283978 290236 324210 328432 4320106 4701581 6611912 6443362 1181250 1212143 317163 284050 296865 297586 331812 320437 322898 324816 227926 230697 740545 706735 1595536 1558457 489158 482072 710445 714322 889412 872468 935682 935315 981342 997352 964785 1066166 2216553 2326161 1478154 1171974 774483 765581 930338 922342 974943 993989 1021296 1028029 1129630 1136464 5085167 5270956 40.05 71.1 1
15:02:03 2024-01-24 686486 686119 221847 217510 351983 356405 364302 360970 232574 232174 287452 288671 324140 329916 4326481 4622347 6626617 6443550 1173101 1210291 317092 283431 295650 297838 329809 321791 322372 325483 227220 230657 746116 707746 1587030 1543300 485484 483473 706391 713307 898623 875019 926878 934248 984772 1003114 957811 1060241 2211995 2320527 1407258 1182114 778912 762912 925099 926147 977749 991183 1011209 1027629 1140427 1145554 5128498 5288337 40.05 71.1 1
15:02:05 2024-01-24 695805 684180 221852 217490 350885 359098 364778 360609 232378 231527 284600 288601 324907 327177 4326804 4633526 6696277 6436635 1159736 1211674 320054 283148 297176 295827 332626 321446 321884 324762 227414 230657 747609 715131 1590471 1544397 489158 483473 706391 719495 894802 867041 930292 943494 984201 991670 955513 1065630 2216553 2303777 1343503 1189725 773943 758952 934345 931562 971321 984873 1016938 1034642 1138333 1138948 5079394 5289990 40.05 71.1 1
15:02:06 2024-01-24 692047 684185 221847 216478 351614 358629 366937 363966 232299 232975 284124 288023 325503 328018 4320466 4725554 6650333 6434171 1176027 1215659 318052 282999 297464 295862 331310 320473 322898 324816 229524 230299 746981 707746 1604322 1558457 489158 483204 711410 716293 889339 869926 935682 938080 978494 997352 964785 1066203 2222868 2326432 1411170 1175316 774483 765814 930338 920998 973525 993286 1020253 1029094 1127921 1135661 5046153 5280611 40.05 71.1 1
15:02:07 2024-01-24 688019 685678 222350 217554 351731 360056 368239 360862 232402 233154 284233 289180 324978 330026 4323986 4635725 6630791 6443561 1176678 1211674 318792 282999 297009 297802 328849 323630 321884 324816 228121 229905 743469 707746 1593623 1546592 486245 485873 711960 714194 895713 875019 933019 935315 984201 1000719 962047 1063423 2210422 2342261 1329613 1181273 781579 765581 922476 924965 983084 991183 1010943 1026091 1135480 1142287 5119106 5282448 40.05 71.1 1
15:02:08 2024-01-24 695647 685899 222257 217584 349402 360824 366354 363012 232437 231995 284636 286490 325503 329939 4320902 4608843 6688690 6452929 1153353 1208238 320504 281742 297212 297946 329809 322160 322408 326690 227767 230470 750595 719233 1595224 1535655 487699 485873 708433 717383 894618 868890 926841 941548 984809 997389 955513 1067085 2210422 2317238 1355587 1195669 778912 762295 928361 927460 975671 983481 1013935 1032398 1142892 1139827 5098205 5299618 40.05 71.1 1
15:02:09 2024-01-24 697079 683998 222775 217658 349684 358414 366677 364884 231688 232174 282949 287099 325153 327567 4323986 4667112 6650333 6443550 1166004 1212534 321025 281707 297009 297694 329845 320473 324528 324359 228121 230622 741096 717178 1592367 1547041 486971 482790 710445 717383 891635 869234 935682 940819 979916 991670 958086 1070866 2214978 2322174 1435028 1184366 773943 763953 931659 924965 972702 982719 1023197 1031626 1134484 1133149 5052262 5278637 40.05 71.1 1
15:02:10 2024-01-24 686718 684700 222172 217619 351231 359036 368762 362141 231826 232174 281495 289830 325013 331418 4317821 4634966 6593214 6462307 1175293 1211674 319051 282642 297009 297694 328813 321934 322898 324816 228475 230299 746981 711061 1623697 1548139 485083 484843 711960 713307 894802 876261 933019 931599 984201 1000683 963415 1063388 2213569 2340328 1361344 1177843 781139 765273 925099 922342 981961 992584 1016901 1025392 1138136 1143634 5112798 5282384 40.05 71.1 1
15:02:11 2024-01-24 690877 685973 221705 218188 349827 356405 365433 363673 232437 232174 283148 287299 324175 331418 4320902 4571753 6645581 6443550 1156389 1210934 321512 281707 296347 297802 329809 321934 322635 324241 227449 231016 741096 717178 1579121 1530797 486282 485873 708433 717383 897162 869507 927264 940819 986239 1000282 955513 1063462 2207281 2320527 1363264 1196521 779545 762330 929020 928850 976363 985616 1017689 1034873 1145828 1139681 5102719 5292006 40.05 71.1 1
15:02:12 2024-01-24 697365 684185 222577 217156 349576 358414 364267 363564 231469 232174 282355 287430 325153 329202 4320902 4673750 6649442 6432338 1166042 1211674 321025 281742 297536 296759 330808 321184 324336 324587 228156 230692 752088 717448 1597990 1546592 487353 482790 710445 717383 891635 867041 935682 940819 980647 991476 957811 1076293 2213405 2322174 1407258 1184641 774483 763412 931696 925928 973282 990391 1025566 1034247 1139327 1133003 5040573 5261629 40.05 71.1 1
15:02:13 2024-01-24 683957 683889 222390 217117 350553 356119 366497 364481 232299 232174 281495 288408 324175 331999 4317821 4636660 6574615 6457698 1175293 1210814 319051 281742 296555 297766 328778 321446 322539 324587 230502 230263 745510 710790 1610942 1547041 485083 484573 712466 712801 893534 876261 933019 931599 982807 1000647 963415 1061530 2213132 2333971 1403345 1175316 778912 767647 925679 923568 982622 993916 1018964 1025580 1134410 1142823 5117016 5261666 40.05 71.1 1
15:02:14 2024-01-24 690045 685854 221883 217828 349827 358782 365398 363084 232148 231487 283219 287465 324210 331418 4311668 4565259 6651135 6443817 1158630 1208238 321738 281707 296347 297694 329809 321934 322635 324816 227767 230495 750595 716666 1611312 1530797 484797 485529 708433 716330 898836 869507 927575 940152 984772 1000282 952801 1059536 2205712 2317202 1407258 1196532 782256 763818 927732 929579 976860 983336 1013376 1031997 1143704 1139827 5099831 5261629 40.05 71.1 1
15:02:15 2024-01-24 694854 684003 221887 217490 349792 357479 364302 362939 231826 231848 283250 287099 325102 329202 4317821 4655205 6650333 6434363 1164382 1211674 321061 282059 297536 297730 330844 320473 323880 324587 228475 230657 745510 717178 1612096 1547041 487735 482462 710445 717383 891801 867041 935682 943494 979916 991670 956454 1071671 2216865 2326778 1409214 1184641 776693 765309 933028 924891 973356 989062 1024300 1031626 1134484 1134378 5041772 5274920 40.05 71.1 1
15:02:16 2024-01-24 684769 684180 221887 217152 351407 355798 364302 362649 231860 232174 281530 287465 323201 329345 4317821 4634929 6574839 6443550 1180094 1211674 319759 282567 295722 299523 329809 323033 324336 324143 228156 230692 746981 712075 1607500 1547041 485083 483131 712466 712295 892267 876261 935015 932930 981379 1003114 964809 1065253 2218565 2338015 1446382 1178670 780025 767196 926377 924309 981961 992584 1019114 1025505 1134484 1139863 5109345 5273083 40.05 71.1 1
15:02:17 2024-01-24 686486 685634 221852 218324 351983 356369 365106 363597 232217 230768 283020 288443 324175 331999 4317821 4562490 6640833 6443733 1157253 1209955 322036 281707 296555 299523 329809 321482 322898 324852 227802 230657 752088 719233 1589257 1530797 486282 485873 709167 717420 896562 869507 927575 940819 986850 1002478 955327 1065554 2210745 2324484 1365183 1197374 781139 763412 929020 928191 977056 986877 1013898 1032895 1142892 1141939 5075746 5276845 40.05 71.1 1
15:02:18 2024-01-24 695916 683697 222066 217455 349863 357515 364302 362141 231148 232174 282786 286699 325153 328468 4314743 4657852 6679747 6434171 1163332 1211401 320990 281777 296555 295932 330612 320473 324299 324816 227961 230692 759684 717178 1604242 1544848 486971 482035 709438 716330 891635 868617 936977 943599 983348 998226 959136 1072641 2213532 2327790 1407258 1184641 776693 765038 933028 922232 971284 982719 1023234 1033509 1134484 1130747 5033234 5257914 40.05 71.1 1
15:02:19 2024-01-24 686005 684180 222582 217152 351938 357228 367197 364111 231665 232174 282751 287962 324664 331183 4320902 4641873 6603014 6452929 1176064 1211908 320054 282567 296591 297209 328778 322196 323388 324587 228511 229262 748452 709266 1601154 1547041 485428 484843 712466 715264 895839 875711 935604 935577 983288 1005956 961899 1063235 2211995 2340328 1367102 1175316 781818 765581 923703 922342 981961 993275 1016901 1025361 1134484 1139863 5107611 5265568 40.05 71.1 1
15:02:20 2024-01-24 690082 684180 221847 218193 349300 356369 365398 361042 232217 231848 282822 286699 323949 331183 4311668 4568505 6630791 6438954 1160566 1209137 320764 282567 295407 297838 329809 321410 322862 323562 227449 231016 747609 715131 1576821 1530797 486467 485727 708237 717377 897347 871982 931355 939576 986960 1000100 954155 1061875 2207281 2319536 1399677 1193117 781579 760100 927695 931562 977056 985588 1010980 1032222 1146257 1142284 5141213 5269182 40.05 71.1 1
15:02:21 2024-01-24 694588 683660 221692 217868 349863 357479 364302 364996 232378 231487 282786 287534 324175 329472 4317821 4645933 6645581 6434171 1166004 1210427 321097 281742 297045 297730 331081 320508 324336 324587 227961 230657 738651 717178 1629245 1548308 488902 483217 712466 718763 890749 868816 938318 943346 979843 991670 957811 1071149 2219881 2329169 1407258 1184641 777272 765581 931659 924965 971284 988242 1023197 1032072 1131564 1133914 5043164 5278762 40.05 71.1 1
15:02:22 2024-01-24 685742 684148 222350 217117 350517 356048 365433 364626 232148 232174 281495 288408 323879 332507 4317821 4649870 6593605 6462146 1177746 1213397 319535 282607 296973 297659 328778 321374 323844 324816 230830 230338 750595 711809 1629401 1548792 485428 485603 713442 713233 895112 876151 935015 934248 983504 1005773 963229 1062972 2213569 2341338 1474084 1178670 780582 767213 925099 922342 981961 993989 1019841 1025323 1136902 1139790 5114914 5261591 40.05 71.1 1
15:02:23 2024-01-24 688019 684695 221847 217833 349827 356333 366168 363854 232344 231416 283219 288172 324175 331418 4314607 4562932 6612292 6434171 1161066 1210404 321025 281707 296311 299451 329542 324415 322575 324672 230013 230839 750595 717178 1596961 1533515 486814 486181 708825 715242 894544 869507 930177 941585 986997 1000953 953882 1060241 2207281 2314602 1403345 1193967 780697 761214 927732 928850 977749 984873 1012419 1032072 1143704 1143093 5112798 5271233 40.05 71.1 1
15:02:24 2024-01-24 695990 683141 221812 217759 349827 358962 364814 363193 231826 231416 282751 287299 324629 329399 4314607 4656898 6640116 6431776 1166004 1211674 320954 281786 297027 299523 331023 323033 324192 324672 228370 230196 747609 717448 1624288 1547206 487662 483473 712193 717346 889252 869507 937017 940819 977074 996106 959282 1074363 2213820 2326432 1409214 1184641 776693 765581 931659 922342 971284 982683 1023159 1031795 1132875 1133951 5031007 5271233 40.05 71.1 1
15:02:25 2024-01-24 689524 684144 222159 216931 351407 357443 366497 363597 231791 232174 281495 288268 323914 329399 4311530 4624965 6602815 6453032 1176064 1215329 318803 283148 296304 296654 330370 322279 322468 324672 228690 230051 742912 709774 1591469 1548308 486208 485873 712392 715338 894802 873111 931617 936907 984201 1004533 959245 1059447 2207281 2335626 1358352 1179379 781139 765581 922476 924965 981924 990915 1013376 1025323 1134484 1144712 5129807 5276713 40.05 71.1 1
15:02:26 2024-01-24 694729 685634 221852 217455 349792 358269 365398 363084 231826 231975 281530 286629 324891 329436 4314607 4602296 6669387 6441786 1154431 1214733 320361 281768 297392 299378 329133 323500 321705 324744 227786 230425 750595 718954 1613139 1537887 488207 485529 706391 719495 894581 868871 928314 942825 986997 991706 955513 1063388 2213569 2314602 1364221 1193967 778357 761178 930998 928850 974085 986964 1015379 1033868 1142621 1139790 5086657 5280611 40.05 71.1 1
15:02:27 2024-01-24 695842 684180 222537 216931 349827 358557 364267 363084 231079 232174 282355 287312 324629 328395 4314607 4679695 6650333 6444723 1168327 1213360 320584 282470 298131 297838 329666 320401 322826 324816 228475 229192 746369 712830 1613197 1549237 489600 483473 713986 718401 889002 869507 936810 940819 975693 996109 962010 1066316 2216553 2326395 1409214 1182955 776693 765581 931659 922305 972665 988279 1021296 1031336 1131196 1137167 5029632 5271233 40.05 71.1 1
15:02:28 2024-01-24 688023 685369 222510 216785 351902 357192 366462 363084 231606 232663 281495 288408 323914 329939 4311530 4636285 6631468 6452176 1176436 1212848 319357 282822 296519 296517 330406 322423 321622 324600 229850 229870 743469 707746 1615443 1548792 485520 486217 711960 713147 891702 873742 932982 935577 984201 1005326 962047 1060241 2210422 2338941 1363264 1181273 781139 765581 922439 923568 981961 991183 1012419 1025323 1133800 1143093 5117016 5276845 40.05 71.1 1
15:02:29 2024-01-24 692047 685149 221847 217273 348773 357407 365398 363084 232182 232174 283148 286195 327106 329902 4305229 4582918 6640578 6433311 1154431 1211674 321964 282024 296555 297838 329026 322125 322337 324816 227414 230460 750595 718996 1607384 1530797 487699 484550 708396 717383 897384 867041 926841 943494 984736 997389 955513 1063353 2210422 2314602 1365183 1196521 778912 763412 927732 928155 974943 983481 1013898 1031626 1142082 1139790 5088799 5280611 40.05 71.1 1
15:02:30 2024-01-24 695842 683660 222824 217420 349510 357479 364267 364111 231079 232150 282320 286490 324664 328432 4315584 4688375 6650182 6438565 1166042 1211674 321225 281601 297464 295827 330540 320437 322599 324780 228280 229227 746369 711300 1601279 1553643 487735 483473 711410 718438 889002 868389 937407 940782 977765 993998 962300 1068057 2216553 2326432 1407258 1180999 774483 765581 931659 920904 970283 988315 1019841 1032072 1127958 1136362 5018940 5263519 40.05 71.1 1
15:02:31 2024-01-24 687987 684180 222542 216444 351416 356405 368239 363084 231148 232174 284014 288618 326948 329413 4317379 4631780 6611870 6452754 1173275 1208238 318569 282567 296102 297658 329133 321934 320909 324816 227767 229227 744919 707746 1626765 1546592 486245 485529 710445 714322 894802 873779 931654 935577 983274 1005244 959245 1056809 2207281 2338669 1366177 1180433 781139 765581 923703 924965 981961 991146 1013376 1025323 1133800 1144712 5119106 5273083 40.05 71.1 1
15:02:32 2024-01-24 694010 685629 221812 217545 348773 357479 365398 361042 232333 231888 284563 287264 324907 329253 4311034 4600620 6649442 6443362 1157178 1210072 321488 282284 296102 297244 328813 321446 322372 324550 227414 230263 739625 717178 1601142 1530797 485864 485873 708433 717346 896525 868890 926841 940819 984772 1000246 954155 1063388 2207281 2320527 1464202 1193967 780025 762871 927732 926147 977056 985515 1013898 1034472 1142082 1139790 5085167 5277014 40.05 71.1 1
15:02:33 2024-01-24 695842 684135 221883 217794 349264 360056 367197 364153 232299 232031 283112 287395 324786 329020 4320466 4655205 6650333 6424792 1167229 1212143 320990 281707 296757 296552 331045 320437 323353 323866 228866 230622 744039 717178 1608369 1547041 487699 483473 710445 717892 889669 867041 935682 940819 979880 991706 956454 1072514 2213405 2322428 1407258 1184641 776160 765038 931659 924965 971321 982683 1023197 1033697 1134825 1133112 5038172 5271233 40.05 71.1 1
15:02:34 2024-01-24 685742 683660 222413 217549 352631 359546 366319 364075 231688 232067 284233 288671 324035 330765 4311530 4629913 6584164 6453032 1175293 1211674 318792 282567 296555 297244 328547 321446 321562 324359 228619 229941 745510 707746 1608301 1546592 485428 484573 712466 713307 893534 875019 933019 931599 981342 1003114 962010 1061837 2210148 2338941 1399433 1175316 778912 765581 922476 920867 980530 992584 1016938 1023099 1134484 1139790 5107611 5265469 40.05 71.1 1
15:02:36 2024-01-24 690638 684473 221910 217689 349121 358020 365219 360826 232206 231274 285279 287360 323653 331146 4308456 4559688 6622035 6434171 1158183 1208238 321025 281671 295507 297946 329275 324139 321884 324816 227414 230263 750595 716666 1602535 1530797 485428 485186 708396 716293 897384 869507 926841 938117 986997 1000282 953882 1059147 2204145 2314602 1397477 1194083 780025 761251 927732 926147 977056 983481 1013376 1032072 1143704 1141440 5096076 5286352 40.05 71.1 1
15:02:37 2024-01-24 694475 681994 221705 217689 349121 359291 366158 365142 231688 231416 282751 287064 324175 328468 4314607 4642905 6640116 6415414 1163332 1211674 320764 281671 296591 295897 329809 319468 323880 323507 227026 230894 747609 717178 1592903 1543300 486245 481319 708433 715279 888672 867041 933019 939502 982770 993998 955703 1069372 2216553 2305382 1387319 1184641 773380 760559 931659 926280 968530 982647 1022025 1030582 1135443 1133951 5048398 5273141 40.05 71.1 1
15:02:38 2024-01-24 685742 682995 221661 217281 350697 355762 364231 362106 231665 231812 284526 288268 323096 330912 4308456 4636660 6565513 6434171 1179431 1213397 319051 282532 295092 297244 331146 319952 323520 324359 227414 230299 742019 710554 1582897 1548308 484737 483473 711960 712295 893649 875711 932965 931599 981379 1000647 962047 1062213 2207281 2335626 1476119 1176013 778912 765581 922439 922342 979138 992316 1016901 1021607 1136516 1140284 5108249 5263708 40.05 71.1 1
15:02:39 2024-01-24 689876 684007 221812 217828 349827 355833 365106 362867 232333 230732 282751 287465 323201 330443 4308456 4549973 6602815 6434171 1160566 1208238 321025 281707 295614 299946 328813 322428 322372 324816 227414 230622 750595 715876 1590773 1530797 485428 485529 708433 716330 897384 870743 927575 938080 984736 1000282 952801 1060241 2207281 2317238 1381827 1193967 780582 760639 927073 928155 976363 984177 1013188 1034611 1147186 1142013 5115847 5261591 39.95 71.1 2
15:02:40 2024-01-24 694588 682185 221656 217794 349541 357874 364231 362141 231826 231289 282751 288045 324210 328468 4305229 4643259 6645581 6424792 1163332 1211674 320762 281242 296699 297694 329809 320177 323880 323866 227767 230622 758146 717178 1590238 1544397 488204 481695 709438 717346 891635 867041 934300 940819 980611 991670 955703 1069575 2214978 2311320 1407258 1184641 774483 763412 930338 927525 974479 987553 1024947 1034247 1137710 1134414 5037799 5271233 40.05 71.1 2
15:02:41 2024-01-24 684769 685404 221741 217083 350558 355263 364814 362106 233902 232067 281530 287569 323131 332035 4317821 4640571 6565259 6443550 1179152 1211674 319016 282634 296102 297694 328512 320437 323388 324587 228121 229905 742568 709774 1592529 1546592 484737 483473 711960 712295 893534 875640 933019 931599 981379 1001697 962047 1063425 2207281 2333971 1486294 1175316 777802 765396 923703 923568 977676 992475 1016752 1024810 1134336 1140395 5098205 5254057 40.05 71.1 2
15:02:42 2024-01-24 685927 684130 221160 217833 349541 357983 364302 363084 231665 230338 282457 287569 324699 330443 4299090 4549973 6574624 6424792 1157178 1208678 320019 282455 294713 297802 328813 320437 321884 324816 227414 230263 738154 714621 1573241 1530797 484737 483145 706391 713688 893239 869507 926841 938080 985598 999540 950099 1060241 2202702 2312960 1376697 1194824 781139 762837 927732 930240 976128 983336 1011818 1030451 1143704 1139790 5091463 5271233 40.05 71.1 2
15:02:43 2024-01-24 694588 682995 222445 217117 348773 357443 363175 363854 230725 230970 287765 285797 323914 328395 4299090 4645933 6641153 6415414 1164345 1211401 319535 280814 296131 297946 329809 320437 322144 323375 228121 229262 752088 714111 1593232 1547041 487316 483131 710445 716838 888769 866769 935682 940819 975620 993998 957404 1068031 2213820 2328435 1407258 1184366 779997 765544 933028 922158 972665 990464 1023197 1030893 1134484 1137640 5034577 5274509 40.05 71.1 2
15:02:44 2024-01-24 691066 687582 223781 217855 354042 360726 369641 365159 232609 236699 284791 290802 327191 330772 4327186 4634929 6630516 6499451 1194875 1231915 323912 288757 302727 304330 336613 329350 332868 333830 234679 234217 756728 724537 1615323 1567677 494753 493984 728885 728715 917172 899692 959553 959259 1007111 1027553 991766 1100898 2290001 2397241 1430135 1200823 802240 792005 966571 959222 1011755 1030453 1060392 1072291 1171363 1181915 5159026 5411914 40.05 71.1 2
15:02:45 2024-01-24 713520 708869 230447 224846 370047 377581 390859 387939 240720 241765 300993 304895 340611 348458 4439571 4775033 6873712 6688439 1242727 1291218 340905 299263 322432 323965 360907 351393 354862 355370 243314 244990 784934 752754 1661036 1608847 516048 512268 750066 761081 960990 931581 991087 1001703 1052516 1068349 1016919 1129074 2374991 2507530 1525121 1242180 836975 820318 995492 996633 1048265 1069183 1091504 1099290 1214014 1218277 5322398 5533837 40.05 71.1 2
15:02:46 2024-01-24 735539 731828 233474 229373 383232 392463 411868 405608 247237 246028 316067 316496 351976 358962 4527087 4905509 7041108 6809320 1281557 1335348 345534 306784 332905 332954 372029 366489 364467 366453 245628 250519 793892 759986 1697124 1627838 519763 517592 761901 766664 974511 949657 1006158 1004669 1049525 1075266 1026585 1138442 2420547 2531673 1439087 1245910 835184 827768 1013200 1006779 1049401 1066917 1097588 1109192 1224944 1220856 5361560 5590109 40.05 71.1 2
15:02:47 2024-01-24 762441 743181 233115 229342 383304 393748 414926 413669 247947 247621 315509 320419 357984 359244 4561320 4873147 7098016 6912486 1313392 1355757 345569 306712 332905 336475 378898 365735 367017 369812 247530 248660 814245 763615 1689926 1650888 524147 516681 758696 765447 964808 939558 998110 1009651 1044000 1054824 1007557 1126314 2425717 2541491 1433901 1264641 839760 816221 1001200 1002363 1051509 1062063 1075953 1091369 1214014 1221835 5411623 5593769 40.05 71.1 2
15:02:48 2024-01-24 747072 749851 231398 227913 385568 392463 418899 414579 248947 246028 315545 321324 356873 360366 4589416 4931114 7103091 6887546 1315211 1368859 343497 304024 333555 333683 382010 371765 367575 369560 247159 248518 814879 765982 1697699 1635730 518176 516495 749450 754158 962791 935333 983769 989452 1028637 1045788 1001163 1103794 2416171 2546349 1447085 1233903 828167 813767 996199 986845 1030225 1045707 1072052 1082043 1186943 1197097 5356705 5608867 40.05 71.1 2
15:02:49 2024-01-24 754191 751551 229249 224342 383232 390106 414962 414908 251642 246028 314550 321289 355730 358163 4611435 4961993 7199640 6945044 1325651 1376591 339590 304079 332527 333577 378682 368129 365499 366274 245765 245813 809623 757694 1661428 1650999 514878 510566 746553 746823 943615 920960 974987 980479 1007381 1024583 983330 1094591 2410773 2512089 1420598 1237947 814682 801743 987016 981154 1017514 1030580 1051130 1068795 1180961 1184533 5395328 5610235 40.05 71.1 2
15:02:50 2024-01-24 764961 752629 225548 223328 379060 387767 413579 409908 247237 243696 312606 319415 354698 355707 4611435 4886938 7097061 6947128 1341490 1381990 336058 300302 332221 331803 376376 367045 363952 362044 242217 244237 796877 761971 1708102 1639185 512309 504796 733038 744693 937572 905848 955355 968479 1001819 1009796 961364 1069626 2381504 2508368 1436188 1231268 815263 794931 969602 971196 1014629 1018738 1032533 1048032 1169703 1176327 5436805 5602240 40.05 71.1 2
15:02:51 2024-01-24 756587 756501 228641 221700 379011 384221 414198 410142 246132 242913 311149 320194 352575 358454 4642863 5034230 7175166 6923799 1320850 1381045 334754 297771 331395 330656 375247 366537 360848 362841 240681 243657 795384 757714 1704721 1636858 507598 504369 728885 733059 931682 906545 946120 952741 988371 1010918 956454 1057183 2389331 2517256 1415068 1218468 809356 794920 966195 962239 1000480 1019894 1035589 1041697 1152923 1161377 5378645 5637003 40.05 71.1 2
15:02:52 2024-01-24 762954 758712 223495 220700 378506 384221 413615 411783 244997 242202 311658 320063 353599 356532 4682846 5043325 7222059 6996932 1342660 1387351 334649 297027 329359 333188 374123 367826 364688 362587 241805 242163 810241 752824 1731485 1658699 510490 503839 730821 737411 919849 899739 950278 954095 978530 991670 950213 1058729 2396135 2504664 1456163 1227493 802459 790993 967852 963317 993918 1006444 1028459 1040141 1160496 1156133 5446210 5675793 40.05 71.0 2
15:02:53 2024-01-24 770497 761689 228207 221856 378383 387716 414890 414000 245851 243815 314262 319874 356194 359398 4716630 5017494 7206848 7025031 1350916 1392637 337532 297879 331395 332954 378862 366579 363144 367598 241769 243282 805828 762159 1715349 1646104 510943 504369 726820 734797 927690 894443 939316 952064 983504 991706 940805 1047931 2392730 2506385 1450295 1231268 809356 786414 962084 964220 1000480 1011237 1016938 1033906 1159673 1163022 5512049 5692367 40.05 71.0 2
15:02:54 2024-01-24 768530 769269 225801 221572 382705 387042 419455 412291 246751 243182 313892 323131 358273 360222 4748627 5146646 7316569 7071925 1339783 1401820 334719 299274 330858 332646 378934 369348 363695 364805 243247 243691 820539 759798 1705670 1655599 504581 502770 728885 730787 919849 902639 943732 944165 974316 993295 945845 1050113 2411275 2530489 1434269 1221943 804539 794358 968576 959222 993330 1006480 1029193 1038446 1155381 1148906 5518441 5763629 40.05 71.0 2
15:02:56 2024-01-24 784864 772766 225509 222528 382210 390788 423402 420699 246027 243696 315618 321319 358841 360366 4783544 5071666 7283568 7102865 1365762 1415089 340318 298286 333519 333648 383274 369420 366430 369516 243693 245792 822258 768816 1718968 1660062 510490 504724 726784 735734 929408 898521 936773 950039 978494 993998 938301 1044737 2408845 2526660 1456163 1236398 811784 791554 963452 964688 1000442 1010791 1016938 1032072 1156786 1165379 5609881 5786146 40.05 71.0 2
15:02:57 2024-01-24 781107 778929 226274 223019 384950 392463 423651 421028 247237 245201 317476 323749 360742 364641 4830437 5202280 7458023 7175948 1373581 1420297 340354 300137 333266 337254 381962 373042 368418 369812 245765 246333 817417 767629 1714147 1677126 511217 505268 730405 737898 922462 897354 946383 950039 974316 982728 940101 1047597 2427443 2528299 1431691 1238828 806473 794119 974095 970195 995384 1008726 1022717 1039816 1159493 1160427 5650334 5815199 39.95 71.0 2
15:02:58 2024-01-24 791559 785396 226945 227331 385568 395243 428644 422820 251748 245236 320399 324010 364618 367859 4864480 5232090 7435285 7193848 1361928 1429443 341661 302498 336463 337763 384869 376213 367275 371977 245421 247858 820991 771050 1702304 1676222 507598 503978 733001 732867 922462 908813 945034 942825 973355 993998 944896 1044774 2429820 2557595 1459217 1227610 811673 798895 971293 961876 996129 1015052 1028615 1035141 1149620 1155502 5646411 5854735 40.05 71.0 2
15:02:59 2024-01-24 799991 786684 228468 223620 386731 395485 430151 428348 246643 246028 320499 325250 366850 367126 4896088 5250633 7378449 7244733 1387431 1438663 342158 302603 338200 338499 390142 377190 369862 371663 246387 250519 826117 780413 1716155 1676222 509041 504760 731997 735323 931682 908813 938848 944836 979916 995400 945006 1040993 2443690 2585581 1463988 1238310 818177 802387 970603 964904 996189 1016417 1029193 1033594 1149657 1158022 5659881 5895797 40.05 71.0 2
15:03:00 2024-01-24 802414 790589 229879 225007 388002 396817 431180 429067 248153 247586 322521 327747 367273 369416 4939457 5280658 7444637 7285141 1393391 1447920 343462 304846 340322 340645 390694 378470 373043 374230 247184 250308 825541 782087 1729381 1678864 509765 504833 732966 736852 935549 912714 943058 946180 981232 996814 942663 1039849 2453016 2593053 1439551 1240594 821105 805886 976175 967032 999769 1018363 1029193 1037431 1152106 1158022 5717729 5932888 40.05 71.0 2
15:03:01 2024-01-24 805915 795653 230281 226509 390355 401579 432845 430325 249743 248352 324487 330232 368957 371651 4973396 5322436 7554005 7334529 1384466 1457103 347657 306784 339223 342127 390850 381221 374099 376219 250260 251969 828674 782131 1761863 1697514 510379 507423 737796 737787 931724 913030 950444 948875 975007 993998 946240 1047376 2464695 2589362 1455379 1245406 816427 806921 980576 973268 998313 1009688 1029525 1040248 1162871 1157986 5737782 5961004 40.05 71.0 2
15:03:02 2024-01-24 811906 804702 232084 227530 392145 403287 437857 432698 251825 250491 327002 331161 372388 378459 5011638 5435046 7695723 7400180 1418581 1466323 347133 308520 340286 343466 395027 382695 377290 377401 251708 251941 839166 792638 1757221 1704411 514136 507238 733894 741255 936871 908664 946383 957109 978530 988288 939525 1050862 2476182 2591199 1467901 1265863 824628 802460 975481 974819 1011175 1019894 1022478 1035454 1162944 1170518 5805829 5993395 40.05 71.0 2
15:03:03 2024-01-24 809168 804926 233368 228431 396979 404189 439293 437897 252082 251409 324631 334039 373506 375603 5053394 5382838 7555571 7428395 1422015 1476998 349371 307675 345933 343361 394230 386365 376354 378718 250943 253820 831916 790376 1794108 1706840 513404 512268 737350 741621 936954 916388 947792 950039 975656 999540 946240 1040951 2476182 2605939 1441435 1244593 820250 811680 983367 971986 1001903 1017894 1034041 1038663 1162143 1158059 5822432 6020552 40.05 71.0 2
15:03:04 2024-01-24 821126 809368 234190 229359 395750 405401 441642 437761 252856 252117 330007 331967 376653 378465 5085780 5510854 7791661 7508612 1455995 1483950 348671 307540 346678 344536 396925 386254 378731 382660 252671 254281 836266 797189 1745076 1706840 515280 512268 737582 744928 940902 913610 944361 952741 984201 996109 936968 1041692 2481470 2600419 1453460 1259244 828167 811680 977759 974091 1006867 1026203 1030661 1035416 1162143 1165379 5829666 6072615 40.05 71.0 2
15:03:05 2024-01-24 824627 811695 237713 230879 399370 405831 440508 438907 254234 252117 329145 335045 378032 378429 5123174 5470151 7751016 7512725 1437328 1488786 349832 309661 346605 346995 396853 384714 381055 382696 254136 255099 854376 792638 1767456 1729047 516414 510063 738794 747265 937050 911846 951670 956468 975693 989757 940570 1047671 2494727 2600419 1467901 1275169 825806 807053 981970 985122 1010248 1019894 1022469 1038446 1172099 1173930 5892478 6110956 40.05 71.0 2
15:03:06 2024-01-24 816263 816414 234032 231356 401093 409136 441426 441624 254735 252237 331648 339038 379047 378321 5140864 5489178 7706769 7522103 1423058 1493982 352311 310855 346360 348782 401324 387375 378876 382499 255215 255491 838203 796048 1757435 1724416 512674 509306 742010 744151 936871 919711 951670 950039 974930 993729 947223 1050862 2507563 2626215 1459217 1268570 821110 808198 988943 984012 1008305 1009823 1026226 1043218 1172099 1170518 5925297 6133895 40.05 71.0 2
15:03:07 2024-01-24 823543 820707 237585 231245 402151 410513 451094 441732 255054 253505 330339 339145 378910 385303 5184846 5542335 7759163 7593827 1444694 1503202 351712 310420 347917 350365 401506 389712 381593 384869 255577 255562 838526 797501 1759470 1729319 513404 510821 742769 742746 938237 922361 951670 948655 976391 993998 944896 1046339 2513939 2633560 1461136 1268570 825806 812797 991934 983976 1003984 1018454 1028459 1045413 1173764 1171294 5971153 6159793 40.05 71.0 2
15:03:09 2024-01-24 827070 825586 235681 231919 403462 412222 450772 441949 255622 253930 330911 339860 380772 385886 5207530 5574522 7777814 7587755 1436478 1508257 354148 311872 348472 350894 400335 391476 381019 384257 254905 257104 850114 800925 1776317 1733636 513404 509306 740559 744400 938237 921053 952483 949365 975007 992593 944506 1047831 2518639 2642767 1459217 1273355 823453 811640 993219 988845 1008268 1017967 1026077 1045922 1176364 1170336 5983181 6199190 40.05 71.0 2
15:03:10 2024-01-24 832707 826896 236445 232898 404387 411859 451734 448453 256051 253930 332455 338366 381216 387679 5243101 5587705 7850528 7653509 1447676 1512459 351186 312857 347149 350365 400933 391826 383121 383987 254738 258512 850766 802071 1811006 1747539 516818 510821 743062 750344 936917 913141 951670 955076 975007 988324 938030 1051957 2519720 2624509 1512749 1283371 830538 813373 986168 987939 1011175 1019894 1021742 1040178 1173870 1172177 5998180 6215241 40.05 71.0 2
15:03:11 2024-01-24 830074 829932 236410 233226 406029 411902 447774 446895 256769 253930 332491 340707 383540 384758 5258106 5658399 7917695 7692515 1466588 1516797 352275 313297 347113 351920 405224 392103 382816 384293 256346 258331 855116 811503 1767055 1741037 514878 507797 738105 746823 945067 915543 944809 957493 979861 986974 934160 1045918 2523682 2642767 1479638 1281698 834111 810419 983367 982534 1014629 1023469 1022025 1033631 1164666 1172181 5992573 6246620 40.05 71.0 2
15:03:12 2024-01-24 844350 834488 236846 232243 404671 413462 450519 448215 256013 253541 335569 339144 384420 386544 5288229 5721458 8010949 7739847 1489461 1526043 353617 313033 349285 351425 405795 392103 381976 387494 254940 258729 850766 818505 1791521 1734816 513404 512195 738101 745430 948284 919651 942361 948618 978494 993295 936989 1038019 2520432 2657152 1479638 1271284 830435 816184 986979 977662 1005409 1018774 1029927 1036967 1157136 1162913 6042103 6265378 40.05 71.0 2
15:03:13 2024-01-24 846643 835980 237021 232234 405314 413498 454602 449407 260852 254568 336590 338637 385303 387443 5323710 5720126 7964322 7747193 1467636 1525770 354432 313266 352701 351704 404045 394961 383893 387731 256634 258587 855116 806676 1777396 1750297 513404 512268 744753 745952 939660 921707 946120 944836 971200 992593 938030 1038479 2522544 2648215 1495288 1268570 825806 815570 989822 983047 1000480 1009760 1027727 1039225 1168008 1163022 6096570 6293514 40.05 71.0 2
15:03:14 2024-01-24 839294 839112 237957 234007 408435 414736 456284 448215 257129 255601 333609 340707 385881 390294 5338645 5695583 7985016 7784349 1476054 1532564 353723 314329 349106 351524 405188 394512 384882 387186 255951 258480 848249 811503 1799050 1757058 515280 509161 739840 747155 939568 913141 945034 952741 975007 980715 931585 1041039 2527931 2646519 1533428 1290895 831619 809381 981970 985446 1009739 1018454 1015416 1031795 1164666 1171439 6090049 6293990 40.05 71.0 2
15:03:15 2024-01-24 848749 841261 238726 232208 406020 417228 454887 452283 260555 255566 336316 339653 386969 387407 5374403 5806977 8129034 7823779 1500966 1536353 355036 313702 350270 351920 408236 394123 385390 387804 255881 259822 866145 820935 1792557 1743514 513129 509233 740204 743312 940902 918335 937869 943494 972174 982656 931585 1028511 2529731 2664959 1475769 1270378 827576 813988 986279 976202 999022 1017394 1024691 1032361 1155424 1159698 6111642 6330680 40.05 71.0 2
15:03:16 2024-01-24 851809 843921 237182 233635 406029 415339 456138 449831 257890 254252 337325 342983 386553 390700 5386335 5817383 8008608 7795828 1461365 1530825 356570 313773 348161 351920 405831 396535 381940 385447 256525 259457 858016 811503 1816543 1757058 511217 504724 739683 741255 936834 915737 942307 944836 965813 981372 934308 1031622 2531817 2655965 1483550 1277895 823453 811105 986979 983976 999022 1012221 1016863 1034642 1166112 1162199 6136549 6356045 40.05 71.0 2
15:03:17 2024-01-24 844643 846681 237816 233284 408254 415376 454063 450818 257815 255141 336837 341660 386661 387299 5417260 5833620 8093507 7838057 1488573 1537472 353865 315209 349709 351402 408849 395072 383121 384797 256705 259457 866145 820935 1795084 1752076 513404 504760 736698 744597 940902 907830 935682 947274 969082 979223 922365 1028357 2518639 2653855 1479638 1277895 828167 811680 977759 976895 1005409 1015554 1016102 1021570 1157698 1162037 6116273 6348253 40.05 71.0 2
15:03:19 2024-01-24 857655 847513 236942 233609 408976 414772 454656 452283 256621 253895 336554 341695 385350 389574 5411656 5842080 8136074 7870965 1485386 1539659 355876 314251 351330 351425 405152 396793 383156 387876 255095 259822 858789 811503 1784909 1759556 512399 509270 740209 740149 935697 917039 936536 936678 963006 984882 927483 1023094 2522549 2655739 1468813 1264271 822866 813840 986833 976623 996876 1011091 1022717 1028945 1152813 1152037 6223913 6396161 40.05 71.0 2
15:03:20 2024-01-24 848675 850636 237917 234547 410677 416960 457577 448846 257489 255496 335532 341730 387880 392025 5458812 5819482 8097771 7880368 1490702 1540119 353334 313738 347149 350629 408849 394475 383156 385411 256705 259275 864674 820935 1787464 1759556 511580 505627 732819 741255 936834 904935 932280 944836 963006 972975 918423 1028511 2532696 2656101 1435785 1287040 828167 807033 976870 974745 1003328 1012221 1007575 1022003 1152651 1157131 6151758 6405782 40.05 71.0 2
15:03:21 2024-01-24 860908 848159 237012 233240 406065 414736 454209 450890 256265 253895 336554 340637 387514 388781 5468191 5879170 8159641 7887874 1480957 1544498 354432 313261 349709 351920 405795 395669 383215 386297 255951 258466 865266 814411 1785196 1761296 507598 503619 735977 739154 931686 912960 936872 936907 955758 972829 923666 1022576 2524187 2655739 1477682 1277895 821105 805765 983367 974782 991925 1005317 1010213 1025361 1152084 1151420 6198098 6419829 40.05 71.0 2
15:03:22 2024-01-24 848712 851882 237143 232169 409586 413426 454195 453643 257129 254355 335532 342757 387514 389482 5486948 5895655 8248910 7951777 1510345 1548931 353865 311836 348161 350329 408272 395669 383215 385447 256846 258408 874420 824467 1803897 1761785 507487 507423 736174 738627 931628 909799 928895 931599 956620 977667 919334 1012587 2520432 2657818 1477689 1262839 818762 810529 977759 968405 989073 1004524 1013898 1021198 1146220 1143093 6268970 6438589 39.95 71.0 2
15:03:23 2024-01-24 853016 854895 236981 233051 409590 414700 457577 450436 256769 254746 333573 341730 387514 392062 5515084 5917474 8174094 7944146 1497992 1548978 354871 313487 349241 350449 408127 394925 384845 385960 257027 258515 862009 825649 1789736 1761296 510490 504370 732404 741085 933668 898699 922736 939576 957977 965967 910191 1013795 2521128 2646519 1465944 1279717 822866 802314 968539 968442 996189 1005235 1001137 1013315 1143788 1151420 6179579 6452778 40.05 71.0 2
15:03:24 2024-01-24 863937 854294 236054 232165 405993 414736 454841 449198 260781 253718 335532 340672 386229 387299 5524463 5942413 8187825 7948187 1491910 1553307 357119 311836 349214 351389 405795 395669 383105 387330 255130 257033 866716 816258 1806555 1772118 504544 501668 731997 735176 926438 903921 927500 930241 947602 965284 917118 1013833 2529731 2655831 1498863 1277353 814682 802460 977759 972577 986269 991697 1002565 1019016 1149620 1144712 6236276 6443706 40.05 71.0 2
15:03:25 2024-01-24 855445 855506 236210 233386 409586 414772 454530 452202 257129 253965 333501 341730 386194 387335 5551602 5971190 8267916 7994039 1501552 1553781 352275 310891 349709 348987 409158 395669 382673 384257 256301 257862 863203 824402 1777781 1762059 504150 503126 728885 733022 927755 903921 920955 925659 948308 966650 909542 1002500 2518639 2655739 1492878 1262839 816427 804742 971713 961950 981961 997343 1004599 1012592 1134484 1133222 6282641 6471562 39.95 71.0 2
15:03:26 2024-01-24 856030 857312 235655 232903 409299 415376 457550 450645 256916 253790 333393 341625 387442 391667 5569923 5937169 8215899 7991040 1500135 1549302 351952 312235 347414 348466 405831 393287 383215 381356 255540 257862 874036 824467 1792773 1766304 506805 500887 724727 735176 926303 894701 918171 930902 948308 957534 901291 1004497 2512998 2644642 1514784 1276077 818762 799017 964822 963317 989073 999522 993848 1003750 1133837 1139790 6249888 6497950 40.05 71.0 2
15:03:27 2024-01-24 867788 857941 234858 232827 405777 414592 454027 449798 256051 252376 333537 339381 387952 389404 5580735 5994889 8196306 7997206 1471837 1548931 349832 309949 347696 347661 402168 394182 383215 381356 254855 256638 863203 811503 1810119 1778075 504544 495855 727852 732867 918483 889201 922999 926241 938897 954120 907715 1004534 2516848 2628079 1473451 1274262 808778 795496 971330 964987 977056 990391 994468 1012544 1140948 1135448 6287261 6509224 40.05 71.0 2
15:03:29 2024-01-24 856054 856023 235480 231955 405885 413026 452264 451962 255230 252237 333465 340672 385881 387642 5580735 5995305 8310447 8019176 1496690 1549302 351420 308076 347696 345574 403373 394475 381019 381962 254855 257069 862090 819763 1829167 1766304 502288 499826 726512 728161 917172 897245 915397 916980 939192 955615 901291 993881 2511133 2645047 1468813 1258826 811673 799805 963061 955415 976823 995322 997462 1002467 1122076 1129004 6301289 6494453 40.05 71.0 2
15:03:30 2024-01-24 862785 859782 233286 232249 405957 413026 454566 448942 256016 251534 332491 339687 385845 387335 5585708 5986308 8248910 8008457 1500966 1553781 350607 309444 345517 345574 404581 391476 381019 381849 254136 255456 879695 825649 1792059 1766564 503362 495385 719665 728715 917172 884036 911694 923605 939342 950007 898246 1002864 2518293 2631986 1533763 1287040 811784 790993 959319 960869 980530 986964 983163 998152 1134899 1133149 6264945 6536790 40.05 71.0 2
15:03:31 2024-01-24 872167 857275 233474 231594 402222 413026 450908 451715 254838 250800 333465 339109 385267 386646 5610108 6045393 8299104 8009797 1476657 1552678 351384 308006 344470 346094 400969 392103 378501 381042 254495 254459 861732 818008 1811641 1781443 502571 495239 722701 725382 912855 890624 912558 915571 931678 950432 897435 994590 2513939 2637299 1510714 1268570 806473 795496 962375 953651 967156 983481 988962 998077 1125264 1118320 6336200 6542070 40.05 71.0 2
15:03:32 2024-01-24 856679 859814 233483 230646 402859 410658 450836 448179 253667 251534 331449 340099 383540 388929 5637008 6046612 8349225 8054512 1499544 1549302 349233 306825 345029 346556 405794 390045 377946 381974 252369 254353 870033 825058 1781788 1765822 499006 495385 715522 719495 917178 891757 904306 907812 935576 948418 885527 985136 2498277 2637299 1431350 1262839 809079 793240 950099 947200 973393 984081 983835 988086 1115553 1121558 6339383 6536676 40.05 71.0 2
15:03:33 2024-01-24 870919 861037 238624 230449 400424 411567 454209 446931 252891 250765 332959 337105 384690 390650 5646386 6036107 8286318 8063999 1500097 1553344 346991 308447 342244 344877 403749 390780 378501 381042 252707 252302 859466 822627 1795163 1768815 497635 492589 717627 724624 907087 880400 906339 913159 924333 939302 890605 988859 2501834 2609639 1475726 1267667 799951 785134 957959 952704 965786 975757 978865 992301 1124466 1117494 6329964 6555442 40.05 71.0 2
15:03:34 2024-01-24 862174 859819 234190 229543 402859 411859 448125 446895 252856 250765 331699 338907 383504 385340 5646386 6116311 8366264 8095150 1495853 1553781 346575 306460 345408 342366 400336 387484 377063 381849 250929 253112 861076 811503 1800617 1766304 494638 493984 715559 717346 908041 885481 900198 903939 929038 943001 882867 978103 2494727 2642767 1548605 1257452 802459 788718 946277 943457 968530 979250 976008 983497 1112057 1115667 6366759 6564955 40.05 71.0 2
15:03:35 2024-01-24 873408 862248 233896 229181 400783 410695 454629 447186 252821 255497 334048 335773 384099 389740 5688174 6061937 8333078 8094206 1500135 1557097 345605 306784 340322 342436 400335 387339 376497 377652 251888 252337 856597 823288 1806226 1765306 496115 486805 709438 718401 906630 877399 898442 907799 923679 928646 880707 982825 2498277 2609639 1487739 1277895 802459 784020 948752 950002 965749 970149 970274 982293 1122039 1115667 6348802 6574876 40.05 71.0 2
15:03:36 2024-01-24 873753 862825 233312 229126 401634 409896 450129 449725 252716 251124 331269 336421 383099 386470 5683901 6110392 8300036 8075448 1474720 1549302 343497 306748 340322 341375 399207 387411 377063 377617 250684 251320 867048 811225 1810119 1778167 494638 486769 713499 716567 899150 878129 897093 903298 919193 928682 882241 976637 2498277 2628079 1557086 1262839 794264 782909 948936 940782 956555 970185 977217 983029 1106824 1100312 6418803 6584254 40.05 71.0 2
15:03:37 2024-01-24 859495 861495 233388 227922 401066 405795 446795 446008 251522 250981 328879 336798 380611 385340 5702762 6118235 8365053 8103584 1496690 1549339 343497 305311 342352 341389 400054 387339 373088 377085 249558 252091 855841 817424 1820068 1766304 492921 489632 709438 712295 901432 877901 893862 894388 919844 935292 874987 970171 2485454 2633560 1540124 1253487 798532 784020 939637 938129 965113 973581 967862 977156 1103468 1109590 6395614 6593362 40.05 71.0 2
15:03:39 2024-01-24 875092 863475 232151 227728 399935 409896 449460 441552 251276 250703 328418 334542 382054 386453 5702762 6074812 8351782 8103584 1500135 1549376 342432 304382 340274 342906 399771 387352 373945 375919 250084 251261 859405 817332 1811393 1768815 491945 484915 708433 714322 893166 869507 895717 898717 910651 919669 876068 973015 2495181 2617111 1548605 1261939 790545 777004 946240 939539 950315 965275 970274 978070 1103821 1098668 6398640 6598302 40.05 71.0 2
15:03:40 2024-01-24 863405 862252 232111 226897 399370 403869 447460 447186 249778 250667 330007 335081 378980 386507 5712037 6135951 8393290 8136351 1497856 1552678 342432 302995 339223 339570 400336 385021 373570 375390 248542 251969 862569 818592 1798074 1766304 489158 485256 704051 707651 899187 876959 887137 893045 915835 930149 864406 960734 2478831 2600419 1544364 1252060 795397 780879 934972 934211 955877 963912 958470 969901 1100454 1106525 6330331 6603012 40.05 71.0 2
15:03:41 2024-01-24 870919 864092 230710 226478 397052 405867 446172 441913 250543 249542 330007 334542 380043 381486 5721416 6147535 8311046 8112963 1490702 1549376 342419 302995 337690 340358 396889 385057 371972 374003 247949 251084 862569 810153 1814508 1781443 491246 484560 705221 708042 892572 871362 891461 892744 905834 919596 869585 966379 2483236 2600419 1542244 1252556 787167 778410 939545 926147 945596 966641 963729 967306 1085017 1094247 6384862 6612390 40.05 71.0 2
15:03:42 2024-01-24 862895 864700 230438 225778 400217 405884 449180 440634 249778 249542 328036 335045 381155 383561 5730795 6152880 8410528 8159857 1518773 1555991 342722 301754 341409 338534 396601 385198 375159 373003 246281 251225 864943 820857 1794603 1761296 489158 483131 699239 710591 889380 862028 883169 890480 907542 917821 861349 966604 2476182 2591199 1496046 1266765 789981 772606 934345 933939 945983 953474 955739 971596 1100050 1091049 6380447 6626419 40.05 71.0 2
15:03:43 2024-01-24 864127 862248 230285 225739 399334 403301 446536 441985 249327 248387 327002 335045 378609 378465 5741355 6204153 8423637 8140587 1490702 1553344 342830 299157 339478 338641 393231 385072 372516 374195 247684 250484 869489 810923 1803157 1766304 486814 483755 701225 704048 888138 867041 880549 885500 902801 919768 861562 954311 2473937 2615146 1415080 1249029 789417 774529 925099 926280 949416 955570 947574 959483 1088934 1094247 6377359 6612165 40.05 71.0 2
15:03:44 2024-01-24 874617 863475 229205 225046 395396 405437 446852 440332 248947 247586 327537 332002 378274 378393 5744882 6199016 8345671 8141099 1487642 1551796 338815 304292 336975 338273 394132 384218 369718 372802 246387 249045 862569 811503 1791457 1766564 482673 477792 699239 699032 880661 866426 881212 877906 896557 918469 860703 948740 2466909 2600419 1484899 1235974 782693 770382 926414 921688 943582 957524 950269 957325 1085301 1090278 6400469 6631148 40.05 71.0 2
15:03:45 2024-01-24 876409 864700 228823 224346 392176 405506 446172 439252 248153 247859 327209 331986 379047 382873 5763634 6148071 8387607 8149379 1504282 1549339 339601 299298 333555 336782 394445 381833 369862 373065 246215 248103 865555 817424 1778597 1761296 484048 474965 695252 701055 880538 857213 876072 885500 896816 909379 857900 954349 2472178 2589174 1459839 1249919 780025 767551 929020 922216 934777 946664 951660 958007 1076107 1078871 6414735 6631148 40.05 71.0 2
15:03:46 2024-01-24 863851 867078 228897 225603 395297 403573 444732 439934 248016 248175 323933 331827 376585 378465 5767713 6211144 8477218 8159414 1499896 1549339 339876 298078 336452 335698 395001 378470 368714 371698 246460 248312 867974 820935 1798565 1752076 481303 477755 691024 694900 885619 860261 868774 878771 901457 909157 851093 946008 2457666 2591199 1453734 1253487 783808 762871 922476 926280 938204 943028 942298 960888 1086841 1081977 6413938 6650281 40.05 71.0 2
15:03:47 2024-01-24 865316 865932 228288 223589 395441 403573 441223 441808 249513 246647 324451 332002 375465 377185 5787067 6217830 8439642 8141099 1469478 1549302 338815 297869 333483 335733 390576 378506 367311 373179 246460 246748 860260 809187 1778130 1761296 479598 477011 694723 694863 878892 857821 873602 875658 891683 910665 850945 942233 2461134 2605939 1447629 1240594 780659 765851 919607 916873 940966 950862 939686 951413 1087538 1082123 6433344 6660154 40.05 71.0 2
15:03:49 2024-01-24 874030 862252 228464 223240 390656 402497 445252 439037 251924 246063 324595 330232 378657 378321 5787067 6212978 8358563 8147646 1480211 1548931 334684 297418 333447 333683 390576 382409 366466 369552 245765 246540 856597 808032 1798762 1770520 481303 474357 691515 693802 874568 856605 871977 871251 884241 901641 850110 939740 2457666 2594790 1468192 1230687 776236 764421 918423 914766 934026 947069 940957 945976 1076107 1082052 6348338 6659284 40.05 71.0 2
15:03:50 2024-01-24 870928 864087 226313 227128 394430 401579 440162 438070 246643 245030 324487 328993 376918 378154 5796446 6199298 8388966 8158865 1498751 1549302 334719 297771 333176 336695 390694 378362 367606 369848 245072 245575 864943 808991 1785087 1768093 479938 474065 692006 694900 870063 851508 872591 875730 886383 901489 848495 943845 2461772 2587484 1423059 1240594 771734 763924 921578 907775 925090 945731 942335 944852 1069672 1069806 6457024 6688979 40.05 71.0 2
15:03:51 2024-01-24 872172 863470 226099 227212 391410 396817 440912 438335 251536 244732 324523 330232 375824 378429 5801684 6215327 8393290 8206412 1506588 1548203 332677 297324 332905 337772 390267 378326 365366 367004 243693 245781 860528 818505 1813527 1762792 478826 472198 686676 693802 873325 848491 867592 874484 881636 892591 845566 940920 2457637 2565471 1550725 1245406 769533 755629 919174 913122 922467 936641 942335 945267 1062278 1066935 6452411 6650205 40.05 71.0 2
15:03:52 2024-01-24 863359 863878 225963 223023 391010 396853 441272 435652 247931 245236 322032 328958 375788 377185 5814927 6251160 8520118 8206298 1501681 1549339 335693 297669 334156 333713 391930 378205 364961 369336 243585 245056 860397 819680 1781735 1753467 476714 474357 685214 691835 875814 847398 861480 869908 888405 893539 839550 936662 2453593 2570829 1411000 1253211 772328 755687 915853 913122 922342 928637 935673 947776 1069944 1063824 6499182 6674072 40.05 71.0 2
15:03:53 2024-01-24 863972 864700 225897 222706 392513 396709 440184 439001 247237 244447 322486 329733 374364 378357 5815203 6311558 8461367 8196812 1490664 1552202 335813 296156 333194 332234 391137 380509 363909 367262 243314 245711 852520 814994 1805081 1757058 475425 471502 682749 687469 872605 848601 857120 862009 884496 897677 833865 929089 2439092 2563540 1439490 1238828 771107 753113 907896 911791 927064 930176 927643 944926 1069807 1062990 6442776 6688600 40.05 71.0 2
15:03:54 2024-01-24 862895 863480 225796 222349 392518 396817 438052 436797 246511 243696 320464 330232 374591 376135 5823510 6260956 8484244 8183191 1471779 1544535 334110 295596 329323 333893 387804 376022 364467 367520 243341 243043 867048 805521 1787987 1759556 473400 473224 684727 685721 867143 845561 858416 862046 878066 894687 835712 927614 2439092 2581980 1433385 1231268 770633 756089 903358 903902 925090 928601 922030 935574 1068427 1063778 6424611 6683674 40.05 71.0 2
15:03:55 2024-01-24 875718 863475 224152 223019 388002 396115 438052 436126 246856 242878 321473 327464 373745 377056 5829661 6260018 8391825 8196147 1490702 1547363 332913 293832 329323 332413 387912 376888 363073 363931 242693 242839 860397 802071 1805964 1770346 475425 466951 682301 686017 862165 841233 860252 861502 874107 891199 836935 928276 2439092 2563540 1453734 1222344 763418 752393 906989 899595 917103 928601 928304 932874 1059220 1063742 6442776 6687420 39.95 71.0 2
15:03:56 2024-01-24 875056 865780 225841 221386 387332 398445 441168 432755 245578 243352 322906 325074 373328 378311 5843340 6242790 8431080 8214944 1499063 1548931 331439 293832 330852 330871 390142 377281 363952 362552 242729 242839 853611 816162 1797420 1757058 473064 466559 678888 686505 860399 836967 858416 862046 873256 885467 833865 926730 2442563 2564684 1431350 1237029 763418 750909 907896 897005 913210 929519 926174 931472 1052707 1055947 6498168 6706876 40.05 71.0 2
15:03:57 2024-01-24 867820 867156 224497 221297 387853 393676 439389 432488 246856 242167 322677 328791 371761 376742 5848526 6293159 8514222 8233742 1495624 1548931 333924 292803 331174 329907 387840 375571 360848 364769 241189 242094 865848 816162 1756629 1746571 470718 467315 678137 684556 864686 835744 851514 860890 874761 883980 825325 924936 2435357 2545100 1401116 1244135 763033 747141 906607 903261 912380 923524 928154 936754 1053709 1053387 6515661 6687420 40.05 71.0 2
15:03:58 2024-01-24 863405 867746 225519 219873 387894 393989 437643 432840 244210 243286 321344 326232 371796 377886 5843340 6295426 8486011 8224073 1489461 1544535 332122 292259 329696 327848 387530 376213 360848 362516 240405 242128 873028 810344 1777039 1751541 470446 466559 673566 677574 863425 839381 847570 851561 872873 888478 824525 915472 2423609 2553743 1413035 1238273 764232 744877 899989 903629 915510 918964 920795 932912 1057403 1048667 6461830 6706178 40.05 71.0 2
15:04:00 2024-01-24 864127 864083 224569 219719 387966 393989 436071 432863 244210 241761 320136 327217 371205 372439 5852822 6276533 8501414 8182793 1464417 1544535 331171 291557 327409 328875 384293 373579 359725 362552 240236 242298 858090 803793 1774638 1757058 466513 466559 677927 676579 856421 836967 849090 851490 869530 884423 828365 914089 2424587 2568123 1421388 1229516 763418 744803 894816 896244 913210 921060 915662 927582 1057029 1051674 6466449 6706178 40.05 71.0 2
15:04:01 2024-01-24 872158 862257 224249 219228 386673 393088 436525 432935 243425 246240 321454 323297 370131 373866 5852718 6287158 8398542 8182830 1478169 1541850 328410 290520 327178 327389 383987 375608 358643 360871 239492 241957 854335 804305 1778816 1766564 469447 462220 675444 677232 852326 836080 850795 848472 862658 883356 825288 908918 2424700 2570478 1419069 1221943 759071 747214 893511 889243 911915 919479 908983 920849 1051560 1047493 6433792 6696522 40.05 71.0 2
15:04:02 2024-01-24 872167 863825 223003 219193 384413 393575 432845 429009 244210 242230 319457 323749 369543 369452 5845023 6259709 8461480 8206750 1493718 1542946 329404 292864 327178 329500 384287 372452 360560 360618 238776 241921 863653 802071 1774777 1762059 469447 463405 673566 678091 848740 830162 849407 851033 860941 873189 822770 913419 2428093 2545100 1403111 1213597 752923 742842 894816 889243 905005 918460 912700 919465 1043193 1048667 6421744 6696799 40.05 71.0 2
15:04:03 2024-01-24 873338 864073 222890 218507 383299 394411 432953 427818 243425 242446 319195 323749 369802 372402 5878973 6249677 8449280 8217876 1497269 1546245 328729 290555 326268 327706 384323 371999 360342 362536 238346 240904 850462 805521 1794027 1761296 467542 459836 673566 676579 848481 827810 846602 848620 857221 874253 823355 912918 2427443 2545100 1419140 1213597 750776 742879 894779 887981 903990 919725 912983 917469 1040908 1048228 6457024 6707436 40.05 71.0 2
15:04:04 2024-01-24 875898 863878 222542 218320 383263 394132 432917 428954 243391 242105 318933 324992 369508 373188 5880855 6259341 8467779 8241670 1496043 1544498 328374 289973 324168 328569 383036 373006 359147 360871 238715 240228 862366 808991 1782787 1757058 466445 459800 671658 677232 847915 823569 844160 848620 855901 870520 821020 910897 2423992 2542576 1394383 1217222 749785 742879 893511 882917 901158 918460 909020 914261 1035216 1047336 6499371 6715556 40.05 71.0 2
15:04:05 2024-01-24 872784 863231 222385 217646 380649 391319 433052 429865 242440 241765 318446 322759 367821 373574 5906332 6321617 8476085 8253544 1513892 1544535 325871 291212 326377 324373 381962 369456 358607 358053 236874 240904 857616 811503 1773239 1751541 466445 457003 663878 673395 848703 824152 839167 845543 860941 865550 814388 908884 2425389 2528425 1415070 1225431 748637 737921 893511 885463 897352 911944 909020 914261 1034777 1036543 6499484 6715556 40.05 71.0 2
15:04:06 2024-01-24 864626 864700 221085 217117 386125 390367 433825 428130 242913 241394 315473 323644 369476 369344 5895801 6318531 8550821 8244265 1487338 1539659 327384 288757 324397 323621 383003 368237 355918 360799 236143 240228 845846 811503 1790933 1739801 461166 459728 664346 672440 848703 820942 832548 843674 857221 865761 809390 903233 2410496 2522931 1379173 1229516 748637 733807 890735 885559 889343 901560 909373 915288 1033064 1032660 6546533 6726409 40.05 71.0 2
15:04:07 2024-01-24 865079 864700 221674 216120 384216 387695 432795 428881 240720 241765 315545 321289 368733 373156 5885756 6359511 8495357 8225231 1482209 1539847 328136 287909 324433 323360 378934 369384 355383 359676 236674 239078 842769 799781 1767785 1750024 462044 458363 665762 666965 843866 822331 832370 836985 855488 865609 809390 897018 2402080 2514184 1404895 1218468 748642 731664 881370 884299 899794 901524 899481 914333 1041174 1035551 6479766 6744166 39.95 71.0 2
15:04:08 2024-01-24 869692 862257 221501 216166 378727 390070 430199 428954 239984 241051 315401 321319 366760 369344 5899612 6321297 8425063 8216129 1471799 1539659 323425 288973 321907 322908 381886 369312 355364 356440 236108 237970 848923 801792 1764533 1752786 459466 455116 664346 665318 838887 822986 837303 833915 848105 865550 813531 893240 2405421 2547084 1415052 1216239 751848 736654 880081 879984 904532 901488 895521 910111 1040659 1034855 6486594 6734314 40.05 71.0 2
15:04:09 2024-01-24 873408 862179 220145 216409 381241 387804 429897 428954 240755 240100 315582 321319 367955 368752 5887153 6342265 8455320 8215785 1486410 1539659 323390 288852 322205 324650 378934 369348 354814 355370 236674 237935 845846 797501 1813021 1761296 462811 455869 663875 667011 838887 818616 832407 836714 848068 863673 811761 896494 2396802 2522437 1405106 1205951 744580 733262 880744 876243 894136 905240 896230 901879 1030230 1034964 6433792 6743693 40.05 71.0 2
15:04:11 2024-01-24 874580 864087 219710 215104 381780 390106 429653 423993 240420 239560 315029 321034 367955 370437 5896381 6276421 8479966 8265434 1490702 1538547 322679 288757 319961 323965 381078 365992 353714 355085 237009 237200 845846 808032 1759976 1749120 459828 453155 662620 667848 837373 814030 834593 836838 846220 859686 809206 900451 2407850 2534081 1400825 1216352 741397 733711 883304 871141 888068 901632 899748 899613 1022393 1025930 6527444 6724935 40.05 71.0 2
15:04:12 2024-01-24 868806 864695 219372 215108 378952 384221 427716 423993 240150 238045 314550 321094 365750 368788 5912694 6363445 8557526 8253644 1501872 1538565 323651 286114 321907 323019 378898 366543 354281 357910 234571 237653 862972 806676 1791504 1747237 460725 456015 657923 667485 839483 811146 824368 836985 851075 856651 802506 897662 2393466 2499610 1383163 1218468 738232 726636 880671 876941 882531 897668 894171 901237 1017224 1021086 6504276 6724935 40.05 71.0 2
15:04:13 2024-01-24 860441 863475 219018 215633 379060 385411 429559 423253 239416 239524 312606 321094 365750 369239 5918369 6348602 8517321 8244265 1484537 1539085 324694 286504 322623 320887 378826 369133 354325 356898 234679 237059 841230 804081 1770134 1742856 456540 453977 655126 659265 839483 816226 824045 827327 848105 856573 797858 888214 2389450 2510419 1415052 1220204 743325 724543 873857 876243 888193 893409 890591 904637 1023410 1017607 6490226 6738883 40.05 71.0 2
15:04:14 2024-01-24 862281 863470 218311 213706 379092 385104 428330 423957 240850 238080 311622 319811 365457 366485 5918369 6333520 8480232 8235989 1460316 1538027 324803 286146 320307 322529 376555 367566 351618 357603 234679 235503 849788 797501 1782800 1747812 454855 454480 658684 659805 832229 811722 824991 829003 843899 856429 801369 887062 2392730 2526660 1419206 1210061 742456 726636 872097 869908 888105 893457 888913 899613 1025622 1021423 6499506 6736243 40.05 71.0 2
15:04:15 2024-01-24 867054 862248 219026 218133 377247 386533 428717 423957 237954 238783 312606 317207 365785 368156 5929537 6351025 8446622 8234887 1481270 1537472 321061 286114 320761 320519 377545 367830 351835 353884 234679 234976 841230 796932 1777076 1755811 456043 449411 655126 657752 829844 811722 825615 824754 837731 856651 802308 883686 2390359 2523078 1398790 1201580 737181 727668 869622 866408 888105 892619 885714 895610 1023118 1020815 6438598 6743693 39.95 71.0 2
15:04:16 2024-01-24 870933 862275 217259 218097 377455 384762 426758 423420 240944 237561 313915 318790 364440 365193 5912391 6305703 8486011 8263218 1497115 1535289 321061 285454 320081 319774 377688 365934 351835 351857 234679 234941 844308 806676 1754907 1742856 454781 447375 653270 659338 827911 804702 822539 829003 836250 846222 799026 888884 2390024 2519502 1415052 1209169 735085 725607 874545 863268 876367 892510 889949 890434 1012914 1015382 6537182 6740273 40.05 71.0 2
15:04:17 2024-01-24 867161 863438 217275 213676 375936 383816 427507 422441 240269 236628 311587 319155 362945 368156 5927748 6372844 8579465 8272401 1483068 1535289 322979 283431 320081 318797 375426 363689 351587 354885 233430 234614 848028 806676 1789354 1733636 454532 450787 651384 658332 832661 802502 816305 827828 841439 846943 791039 886317 2389331 2486250 1382510 1213597 730975 718971 873857 867023 873848 888640 889994 895610 1009623 1013117 6527330 6726938 39.95 71.0 2
15:04:18 2024-01-24 860796 862248 216957 213814 376676 384250 426265 422148 242423 237274 310171 318932 363419 367078 5929651 6365212 8542496 8263023 1477986 1535289 321061 282999 318878 318573 376555 364239 349709 353848 232890 234054 835076 806098 1752058 1730416 452278 451573 650462 655899 830263 802356 813914 826582 838989 843362 788690 886317 2383457 2480560 1386580 1210174 729933 718277 873923 867615 874573 888531 888875 892803 1008264 1011681 6518442 6743693 39.95 71.0 2
15:04:19 2024-01-24 860446 862252 216283 213407 376075 383347 427351 418491 242387 237642 311293 316975 361353 366485 5928662 6415484 8489975 8247757 1477042 1534199 320054 281707 320307 317132 373146 364864 349715 351857 231804 234252 836896 798640 1770450 1742856 452278 449436 649542 653063 827911 806450 811533 817438 835294 847595 786350 877002 2379240 2502434 1406745 1212580 736213 715192 864668 867503 880109 880600 877967 896461 1015458 1008694 6489614 6743532 40.05 71.0 2
15:04:20 2024-01-24 858495 860427 215879 213230 376344 384161 423831 420107 242387 236177 311293 317524 361389 363684 5929537 6361338 8458568 8244265 1468696 1530899 317198 282567 315275 317167 373146 364497 347577 350795 232890 233136 838153 797501 1769328 1742856 449146 447009 651114 651265 823304 807037 818766 817527 831562 850544 790855 875520 2381804 2508299 1378440 1203404 735161 718240 862551 860716 876367 884450 878934 890920 1013186 1009309 6507696 6762450 40.05 71.0 2
15:04:22 2024-01-24 871552 859814 216214 213523 372083 383347 423831 420734 238091 235612 316104 315032 361389 364787 5942265 6375762 8455320 8253644 1480211 1530936 317198 281474 315600 316618 371994 364276 349715 350194 231804 234652 846466 792234 1784145 1755281 453272 445310 649433 652879 821043 802428 815080 818017 828664 843362 792545 871829 2373911 2504890 1394720 1193117 729933 718461 860376 856587 875709 883569 877057 883690 1010317 1007812 6442992 6743693 39.95 71.0 2
15:04:23 2024-01-24 870623 861032 219386 212925 372083 383347 422567 419245 241978 235050 310817 315508 361318 360546 5936888 6330369 8486011 8281504 1496043 1530664 318292 282284 315311 318101 375218 360298 347434 348470 231625 234322 838653 804369 1752045 1738293 451112 441737 645906 653879 817557 794961 813988 819796 826660 837840 791944 875744 2380072 2497228 1378440 1195393 725270 718461 862216 852842 869613 883497 877057 880443 1003979 1006353 6532151 6743693 40.05 71.0 2
15:04:24 2024-01-24 869692 861991 219386 211926 372702 381078 423903 419245 238091 235050 312065 313392 360483 365930 5938027 6384938 8497615 8282074 1504184 1536932 316987 280442 317240 315865 371698 360443 348662 349139 229614 234487 830841 801792 1764122 1733636 450997 444127 642253 650373 818717 793276 810634 816207 826217 835971 784092 874424 2377675 2501119 1400515 1203292 725786 716426 862216 852805 865881 880527 879561 878494 999682 1003123 6541855 6748494 40.05 71.0 2
15:04:25 2024-01-24 862138 861037 215490 212921 372043 378754 422234 419542 238091 233535 310305 314592 359127 364235 5947393 6412972 8597110 8262835 1476933 1533071 317724 279926 315419 314238 373102 359285 347487 350513 229614 231636 840216 800248 1844376 1729319 448974 445456 642216 651141 821080 792719 808255 815095 825051 836066 783584 871829 2373258 2491921 1402592 1203292 724754 712775 860376 852201 864654 874231 877057 881069 996745 1000182 6532429 6743443 40.05 71.0 2
15:04:26 2024-01-24 860446 861987 215307 211882 372114 378790 421308 417436 237758 234444 309101 315773 360947 363393 5957455 6412573 8589664 8286788 1478169 1532564 317092 279464 314939 314169 371994 360045 344864 349402 229543 233007 841778 804369 1750113 1724969 446535 445856 641308 647283 820461 793282 804754 814942 827906 829460 779486 872044 2371650 2471340 1366177 1203292 721333 710261 857937 852805 865881 872892 874452 880368 995478 998235 6537101 6743693 40.05 71.0 2
15:04:27 2024-01-24 857969 864668 215949 211234 374140 378574 423855 414836 237215 234876 308157 314857 361019 362405 5955884 6425068 8538822 8265674 1471837 1530386 316136 279004 315455 314977 372013 362995 344381 348577 228901 233171 826470 797501 1789832 1733636 446852 441412 638518 643869 817574 795538 804754 814048 827906 829496 778346 872779 2368278 2467369 1396361 1205867 721095 708249 857937 855262 862094 873009 875735 881031 992585 993970 6536124 6754038 40.05 71.0 2
15:04:28 2024-01-24 858920 862106 216061 210354 372176 378682 422531 418653 235858 234771 306352 313069 360004 364198 5955000 6462047 8538822 8248884 1471837 1530386 315148 279743 315161 314761 369884 359249 346505 346969 228831 233007 826470 796087 1782968 1733636 445662 441737 637994 643069 816290 793282 802463 811740 825526 829388 777124 870143 2364912 2469122 1390131 1203292 719555 705172 857900 852805 860866 873137 875153 881975 993167 993998 6583993 6758149 40.05 71.0 2
15:04:29 2024-01-24 858882 862248 215610 210277 372176 377014 421236 417255 235097 234222 306496 312346 359751 363648 5955884 6466832 8538598 8225271 1470785 1528213 314893 279117 314424 314977 368700 358960 345772 346447 228121 232026 826470 794909 1778307 1734241 445583 442883 638043 640992 815326 792157 801892 810545 823119 826983 777048 867629 2363879 2469874 1383901 1204229 717348 703991 857814 853418 857780 870666 872695 881383 987567 988224 6593696 6762450 39.95 71.0 2
15:04:30 2024-01-24 860945 860771 214694 209794 369975 374195 421606 418653 235296 233500 306568 311659 358992 362550 5955884 6426245 8557526 8243141 1449930 1520360 316136 279743 311315 314637 368146 357593 345528 347492 227732 231665 831999 789811 1753937 1733636 445266 442129 639911 640538 815098 793282 798970 807019 820965 832777 774773 865756 2364811 2476149 1389583 1210287 720305 704137 853048 851601 857854 865397 870209 876959 990478 991887 6593696 6755055 40.05 71.0 2
15:04:32 2024-01-24 855831 859746 214393 210131 369975 374159 420740 418321 235131 232816 306424 312633 357948 361371 5961312 6416972 8551826 8239370 1452984 1528213 315183 278065 311533 314977 368146 359766 344796 345925 226991 231340 837091 790376 1759908 1734816 444839 442985 640277 641509 814101 792047 798814 805946 820419 832261 774920 860034 2360671 2476149 1389583 1203031 719555 702075 852909 848583 857767 865433 867732 876922 990441 989080 6593696 6762450 40.05 71.0 2
15:04:33 2024-01-24 855942 859782 214056 209187 368726 375823 419227 415016 235131 232135 306496 312633 357661 358703 5965263 6388962 8514520 8234758 1449930 1526006 314199 278884 312048 314056 367592 359766 342605 348705 228713 230515 833966 791794 1759908 1736709 443966 441863 639404 637862 811860 789877 793093 804765 818712 829323 772615 860828 2358992 2471340 1365210 1206726 718530 702039 851130 848311 855460 866364 865190 874354 988929 986983 6584277 6753071 40.05 71.0 2
15:04:34 2024-01-24 855868 857317 213385 209152 369346 375291 417345 414944 234571 232100 306028 312564 356801 360019 5965263 6379975 8495869 8241670 1451828 1527787 315602 277921 311533 313656 367377 358820 342122 347756 228228 229870 832404 789248 1776456 1738528 442744 441592 636686 639233 811247 788529 793138 801804 817553 826982 769191 860828 2353509 2462121 1383901 1201580 715301 701041 851130 847343 852325 863919 865227 874317 984169 984818 6598410 6753071 40.05 71.0 2
15:04:35 2024-01-24 853362 859512 213060 208465 367718 374231 418267 414908 234478 232032 305347 312407 356265 361191 5965263 6398428 8555691 8247585 1448787 1525969 315897 277177 311827 313067 368156 358275 342821 344831 227584 229192 835529 789397 1767613 1733636 441246 437486 636686 636515 809523 785826 793138 799606 816359 826982 769773 855826 2353052 2467837 1391703 1203292 717233 701041 846275 844870 852929 862699 860136 869211 986965 980543 6584277 6745382 39.95 71.0 2
15:04:36 2024-01-24 854651 857280 212866 208285 369310 374231 417078 414252 234012 236794 304631 311659 356301 358123 5963571 6406977 8554605 8253644 1448825 1521679 315452 277177 311570 312117 365389 357584 342821 344091 227423 228836 830460 788122 1767551 1734241 440479 439755 635783 636515 808377 785270 792009 799040 815203 825233 769228 853321 2353052 2467837 1393824 1205120 716487 701041 846275 843040 851578 862699 860099 870148 985565 979159 6574876 6762450 40.05 71.0 2
15:04:37 2024-01-24 855868 859782 212344 208136 367682 374231 414637 414291 234130 233375 306542 313726 355623 358852 5964358 6407700 8542496 8242973 1449930 1526043 315452 276363 311166 312117 365061 357335 342579 343334 227263 228481 829279 787845 1757996 1731778 440479 438613 634882 636243 807195 784062 790846 797835 811604 820482 767878 853284 2349707 2462121 1356903 1199499 713261 699055 845676 840909 848707 856492 860857 868871 983205 973615 6588986 6773842 40.05 71.0 2
15:04:38 2024-01-24 856356 859765 212207 207699 366435 373484 414709 413453 233478 233283 305561 311156 355730 358962 5982322 6388326 8495869 8256042 1452972 1519794 312148 276891 310250 310614 365353 356829 339688 344819 227263 228092 837091 786575 1748454 1731778 437160 438964 633946 635613 804922 783506 787927 794943 814013 820518 764541 851476 2346368 2462121 1371440 1196054 714790 699735 841884 839363 851121 856492 855928 867359 986117 977676 6574695 6775309 40.05 71.0 2
15:04:39 2024-01-24 856468 859782 212348 207492 365478 372847 417200 413633 232574 233154 303668 311277 355588 358163 5974642 6416972 8532476 8234887 1445766 1519789 314051 276098 309812 311171 364258 356793 340752 344819 225666 228481 830841 788122 1757296 1730416 438813 437893 631259 632806 804234 783506 788525 794943 809204 818030 763458 854398 2346368 2452901 1358980 1199083 710953 697745 845444 841565 847357 859069 859556 868202 977708 977701 6603128 6764746 40.05 71.0 2
15:04:40 2024-01-24 854688 857317 211649 207349 365514 372539 414696 412434 232574 232827 302816 310587 354130 358631 5974642 6412413 8542367 8244265 1444204 1521642 313098 275446 308357 308936 363712 355114 339724 344819 225666 227773 821466 788122 1771100 1729319 437815 436879 631259 631390 802459 781287 788525 793222 806886 817898 762921 853721 2351828 2448332 1381102 1193692 707916 695763 844243 839216 844568 856037 858406 864403 976211 975702 6593090 6753071 40.05 71.0 2
15:04:41 2024-01-24 858420 858530 211684 206490 364347 373174 414962 409980 232182 232663 302285 310081 354437 358163 5974642 6463335 8557526 8233465 1449930 1521998 313062 273729 309083 309254 362044 354635 339724 342807 225666 228446 821708 791794 1762540 1724416 437553 432867 627466 630673 802496 777486 787621 797746 809482 814860 760791 848829 2341111 2443681 1384545 1188022 705179 695763 839460 836875 845667 853939 855157 862024 972142 975775 6536804 6753175 40.05 71.0 2
15:04:43 2024-01-24 855428 859174 210657 206333 365442 372875 414198 410142 232344 232174 302234 310587 353635 357910 5984021 6448664 8502031 8253653 1466588 1521642 310259 274184 310286 307352 363167 355712 338699 341771 225666 226998 829279 798904 1741265 1719837 436310 435205 625208 632667 800214 772500 786012 795313 804229 811468 762809 851803 2343753 2467800 1373517 1188022 707188 697076 839497 830143 841338 856492 854637 856205 972142 975775 6555206 6753071 40.05 71.0 2
15:04:44 2024-01-24 860446 857821 209680 206515 363760 369848 413579 410722 232574 230535 303506 309612 352540 357873 5984021 6416302 8560774 8272401 1468634 1521642 311631 274128 308103 308037 367078 353272 337501 341340 225435 226542 824591 795655 1798844 1720584 437505 432831 625689 633740 797904 776359 788145 793300 800325 810921 765134 844048 2337095 2458630 1379747 1173643 703882 692959 835896 830143 843834 856642 849398 855794 974975 978539 6490087 6742923 40.05 71.0 2
15:04:45 2024-01-24 869640 859544 209826 205839 363103 372875 414818 410453 231826 231289 303942 306778 354130 358417 5983214 6434242 8566878 8282191 1485386 1525447 310082 272752 306117 307211 365005 351357 339652 339710 225031 226330 826470 797189 1736788 1724416 436310 429563 624873 631837 791136 772647 783910 788704 800325 815592 761187 838146 2331135 2469588 1371440 1176013 707188 694996 829651 827755 847467 856154 841607 852002 978462 975775 6462040 6762450 40.05 71.0 2
15:04:46 2024-01-24 865886 856633 208991 205847 364139 369488 409890 409563 232182 230338 301367 307708 352258 351496 5974642 6359212 8515782 8263209 1472755 1521114 308314 272928 305256 307211 364602 350826 338153 339675 224112 225649 827716 785450 1747939 1733636 436310 429572 627466 629079 790575 774781 785618 784106 797857 811396 757542 838421 2325155 2443681 1366508 1181273 705179 689861 829063 832504 845396 847406 840972 858309 976359 971210 6475855 6753071 40.05 71.0 2
15:04:47 2024-01-24 862621 855391 209818 203931 363870 369848 411694 409563 230370 232011 300663 306703 353997 355128 5990013 6416780 8448630 8261939 1466513 1517585 307242 272893 306010 306174 363498 351501 337371 337867 225031 224707 821229 787138 1750546 1724416 433223 428951 625689 627296 792821 773743 778108 784080 797857 809042 755925 843439 2331135 2443681 1395501 1192268 703882 689861 833822 830143 837072 846177 849081 855794 970278 966659 6584277 6742849 40.05 71.0 2
15:04:48 2024-01-24 853353 854783 208743 204850 363700 369276 412670 410576 230977 230591 302972 308535 351274 354485 5996849 6415484 8505307 8244265 1443540 1516797 307382 272422 304577 306423 360907 350862 336681 340463 224011 224707 825844 782769 1754744 1724416 432916 431848 625689 626851 793420 773743 778108 786162 798984 807103 753693 839119 2333017 2434461 1395501 1184641 699879 687909 834676 830143 834630 846934 849081 857050 965781 965939 6603128 6773880 40.05 71.0 2
15:04:49 2024-01-24 858220 857669 208921 206370 363809 367341 413621 411304 230370 230374 306458 307243 350398 357184 5993399 6486270 8542496 8234887 1441606 1514305 309250 271835 304363 306676 360907 350297 334605 340188 222891 224864 823029 783206 1742425 1724416 433531 429474 622998 624596 793420 770423 779016 784142 797821 802455 749856 839082 2327823 2425241 1369364 1184641 699879 685890 832638 828966 832233 846934 847836 853726 963327 965675 6536800 6757327 40.05 71.0 2
15:04:50 2024-01-24 855433 857312 208991 208561 363700 369148 414796 406038 230176 230768 301932 306673 350398 355707 5984021 6495257 8508123 8244265 1461360 1518953 307382 270782 306478 304542 360835 352190 336681 337630 223468 223546 824591 792638 1720201 1713260 431348 429991 618246 625518 791136 764537 774690 785752 796366 802491 755808 839690 2331135 2452901 1365210 1180433 700484 690656 832819 820849 834368 851137 844002 846272 964771 965757 6560429 6762450 40.05 71.0 2
15:04:51 2024-01-24 858006 857218 207543 208636 363112 366932 409855 405894 231079 228911 300472 307278 350104 354343 5974679 6439175 8533171 8239296 1461365 1516797 306454 270817 304542 309366 363498 349768 336206 337630 222962 223512 821466 796048 1770168 1713260 432916 428498 618462 627074 790015 765622 780436 784106 789943 802455 755547 837502 2329687 2444764 1375594 1165953 698483 687725 827499 820988 837072 846809 839756 849299 965781 969128 6461641 6753071 40.05 71.0 2
15:04:52 2024-01-24 867746 856033 207681 205391 361033 368664 409855 405287 229698 229267 300721 304930 350398 353557 5993399 6434433 8492062 8272401 1487338 1518953 306703 270369 305686 305558 360907 348714 335578 334556 222998 223512 819904 792638 1769408 1720073 432303 426324 620054 626148 783845 765511 781144 780385 793379 809313 754080 833923 2322460 2460374 1371679 1173643 703882 686715 825037 823258 837072 846174 837331 847775 966239 963140 6508925 6753071 40.05 71.0 2
15:04:53 2024-01-24 865353 853536 207655 208228 359580 367485 410704 408408 229278 229007 300435 303977 349874 351460 5979753 6412413 8485723 8244265 1467636 1516797 304608 270593 303615 309402 358665 348152 334569 334627 222735 225004 823029 782769 1767121 1739182 433457 427119 620004 621597 782978 769437 777806 777222 797495 808243 747650 830216 2315856 2440216 1365210 1184641 701377 681572 823392 825302 834703 838464 837331 850231 965781 958898 6508925 6742923 40.05 71.0 2
15:04:55 2024-01-24 855246 855239 207655 208233 361065 367226 409545 405714 229664 229267 300520 306778 349351 350822 5979753 6398428 8449242 8244265 1452934 1516797 306703 273031 304603 305809 359749 349660 333289 337657 222592 224372 825844 782099 1756507 1724969 428392 427566 620286 623368 784297 765364 771150 775026 792251 803697 747261 833553 2318550 2431009 1393336 1184641 696897 682601 825545 823258 829642 840689 839756 848379 957356 957543 6593687 6743513 40.05 71.0 2
15:04:56 2024-01-24 851804 855364 207004 204791 359865 364116 409255 406002 228926 228911 299878 304930 350029 351424 5984021 6407171 8514520 8253777 1441440 1516149 306883 272261 304281 305666 359982 348117 333572 336106 221191 222410 830841 780970 1751142 1720073 428731 427952 620445 619023 786000 765622 772285 777295 792251 799166 742595 833553 2318550 2416021 1362354 1177843 692525 681633 826715 820923 827607 838428 839756 844016 953843 956445 6527763 6753071 40.05 71.0 2
15:04:57 2024-01-24 853622 856028 207004 203789 360695 365246 410704 403435 233334 229232 297302 306231 348272 351388 5984021 6458476 8525702 8239109 1459245 1512459 304079 270621 306093 302779 358701 348152 333807 336631 221205 222101 819904 792072 1726500 1705976 428255 423890 612975 619059 784200 756776 769433 777259 788892 793549 747664 832772 2321850 2441948 1329601 1168608 692525 684884 824562 813177 827292 845141 838561 839658 955499 960256 6536648 6753071 40.05 71.0 2
15:04:58 2024-01-24 862621 854783 206365 204643 356636 365631 410704 403471 233299 227495 299092 305169 349814 353803 6008878 6442814 8570472 8272401 1459282 1514730 306271 270283 300856 303311 359748 348216 333807 334591 220158 222599 820121 789811 1730291 1715196 431006 423529 612975 618112 779140 755670 773555 776879 787775 799491 747076 820679 2309278 2449423 1377671 1165160 695907 682877 815799 811417 832233 838573 829249 839904 963011 961799 6498368 6762450 39.95 71.0 2
15:04:59 2024-01-24 864009 856674 205688 204457 357928 367151 405588 403292 231118 227320 297266 303591 350450 350762 5993399 6379001 8485335 8253644 1464380 1512496 304316 270539 301841 304700 357299 347724 333843 333866 220846 223114 819904 778743 1772353 1731778 430431 423113 614713 615820 775181 762912 771739 772665 784283 800054 740677 820679 2309278 2427564 1381102 1175316 695907 678741 816377 820923 830268 834288 830533 844016 957429 951966 6507882 6777489 40.05 71.0 2
15:05:00 2024-01-24 856468 855469 206227 203577 359658 367708 405696 404996 233193 227425 297554 304861 350306 351510 6002778 6428897 8467321 8252540 1447676 1512459 304196 270730 301554 303168 357228 349204 331789 334521 220088 223114 824591 781088 1735373 1719837 427950 423818 616495 618076 783052 761219 767684 774860 788892 792774 738512 830328 2314209 2406801 1364195 1173643 690279 678741 820438 815519 825462 837831 833802 842311 952676 953664 6536664 6762977 40.05 71.0 2
15:05:01 2024-01-24 853016 855960 205650 203462 359653 366149 407918 400678 228259 227778 297374 303942 349010 350786 5984021 6453164 8529470 8261939 1459273 1512385 305590 269932 301242 301119 358089 349442 331825 335718 220052 223114 815216 791665 1748961 1710554 427950 423782 612975 620714 780797 756402 771113 777064 779692 793369 741434 824220 2309278 2434461 1335706 1159140 691025 680410 818752 811629 828078 838980 829940 838105 955499 958556 6452209 6762718 40.05 71.0 2
15:05:02 2024-01-24 866581 856573 207261 203148 356565 364983 408281 400397 233158 227037 298023 301206 350199 350256 5993399 6434242 8501414 8263023 1483068 1512422 304660 269138 301242 301365 356512 347405 332562 333324 220776 222141 818341 787204 1742505 1717632 427950 421780 614278 618076 776632 756776 770017 767537 781417 793477 744286 824718 2307607 2420515 1376861 1174334 694504 676737 814108 817907 829054 829415 825568 841830 957945 951114 6498911 6753160 40.05 71.0 2
15:05:03 2024-01-24 854026 854900 205045 203113 358179 365115 404590 400995 229611 226369 295704 302771 348449 350550 5984021 6407259 8470628 8239662 1446640 1510523 302810 269932 301170 300835 355370 347651 331321 333830 219367 222453 812959 777608 1735216 1715196 425826 423375 614241 615820 781579 759976 764938 770258 783901 791096 737856 828097 2310385 2406801 1358091 1171974 687084 675572 816463 811703 822798 834252 829690 835931 948922 950441 6532429 6748750 40.05 71.0 2
15:05:04 2024-01-24 853622 855506 206058 202785 357348 363791 405840 401322 233193 225984 295780 302536 347400 349236 5996886 6444080 8517568 8251197 1455054 1511842 304160 268310 301920 300451 356476 346314 330786 333830 218497 222851 810529 787204 1738296 1716165 428255 421672 609267 615231 774870 753655 770559 772629 781937 793369 741727 819824 2304917 2440216 1358980 1163280 690554 678741 810649 807003 827879 836648 823448 834718 955910 946538 6488609 6753326 40.05 71.0 2
15:05:05 2024-01-24 861664 854763 206058 203078 355459 364599 403382 399800 233123 226335 297063 303494 347924 349273 5996886 6370610 8501414 8263023 1462405 1511842 302986 269229 299531 303360 357910 345254 331646 333414 219604 222382 815216 778727 1745801 1729883 428217 419566 612975 613564 773931 758972 765433 768080 782006 796784 735692 816194 2300005 2416021 1370501 1175316 690554 673981 811837 811703 823382 829415 825531 834743 949618 942901 6518442 6753071 40.05 71.0 2
15:05:07 2024-01-24 850949 853085 209704 202431 356529 360871 403062 403527 228809 226019 297369 302570 346356 349521 5984021 6443386 8532738 8223768 1434216 1510373 304731 267272 300526 301224 355889 346413 330482 333324 218344 222453 823845 785450 1758496 1711712 424619 419602 607154 612325 774394 751482 760516 772197 781970 791205 738041 822210 2309278 2425241 1374741 1169318 688316 676748 815303 805824 818685 829523 829211 830332 944639 947720 6537101 6743693 40.05 71.0 2
15:05:08 2024-01-24 855445 854900 205484 202440 354392 360835 406165 401606 229611 224903 295668 303494 345835 350550 5992568 6451095 8562917 8268004 1456150 1509694 303307 267040 299702 299505 353949 344888 329787 332819 217818 222190 812186 787138 1740853 1711770 426431 420254 608484 612623 770524 746924 764515 767818 777409 791029 740139 815924 2297259 2434461 1370501 1159966 689571 676197 807190 804765 824553 829451 818733 830332 952420 948427 6471308 6753071 40.05 71.0 2
15:05:09 2024-01-24 861669 852819 205344 201831 353290 363230 400978 401606 228969 224903 295453 302431 346279 347882 5999445 6421782 8504181 8241670 1462126 1510767 302030 266897 300854 299540 354471 344497 330786 330773 218650 220449 818341 780970 1754252 1722519 423416 419068 609026 608856 769942 752088 758474 763435 780866 790647 735318 816268 2300005 2411932 1370867 1173643 684636 671474 813568 810552 814832 826973 826780 832263 941192 943471 6550677 6736205 40.05 71.0 2
15:05:10 2024-01-24 852410 853085 205489 200856 356719 360546 407031 399580 227979 226195 296325 301263 345693 349585 5999445 6448722 8520118 8246567 1454072 1507551 301148 266594 299787 298387 354339 342523 327764 332549 217292 221138 821708 782927 1734779 1710827 425524 420850 604942 613294 770524 747182 764515 765910 774081 790379 737517 814068 2293993 2425007 1335706 1156665 687612 674214 804899 804054 821011 828175 818733 829704 949618 946745 6508803 6764355 40.05 71.0 2
15:05:11 2024-01-24 863405 853011 205089 202009 355044 360654 403582 402744 228084 224799 295217 301513 345835 349273 5996849 6421668 8449204 8225508 1458193 1508622 300447 266594 297252 300692 351893 342487 329253 329773 217327 219763 816193 778843 1748792 1718852 421510 418180 608484 608424 768272 751514 755575 761201 780463 784500 732608 816231 2297259 2406801 1372621 1168608 681229 670523 811837 808147 814136 820509 824945 832740 940961 940796 6522526 6744606 40.05 71.0 2
15:05:12 2024-01-24 851993 855506 205480 200502 353860 360726 405589 399307 227518 225600 293939 302219 345315 349090 5993399 6425367 8523416 8244265 1448825 1501821 301150 266310 297608 297838 353737 342487 327499 331776 216618 220414 820121 783206 1785946 1704000 423416 420667 604082 610856 769397 746652 761751 765073 772196 784391 733683 811714 2290733 2415845 1374741 1155842 685125 673381 805635 802338 820492 828962 816147 826534 950048 944607 6489898 6754038 40.05 71.0 2
15:05:13 2024-01-24 862281 851836 204724 201137 352055 360618 400871 401606 227359 223551 294766 299933 344761 348458 5993399 6420867 8461367 8227866 1460316 1507551 299219 265776 297176 300055 351893 342451 328755 328742 217560 219539 813654 779964 1727086 1720073 421510 414876 606236 606234 765760 749381 754463 758975 779317 784427 730465 811422 2296589 2399514 1357779 1169318 681229 669737 811800 808204 811717 823110 820743 830332 935508 937911 6513578 6745988 40.05 71.0 2
15:05:14 2024-01-24 850327 853085 204581 199874 352271 359351 400978 396952 227394 224711 292937 301724 343762 347683 5984021 6434882 8523505 8234887 1451999 1506108 299571 265333 296966 297838 352218 342379 325756 331010 217878 219728 816947 782087 1753963 1705976 423416 418476 602538 610587 767393 741502 763145 766164 773693 786478 733615 810631 2292576 2429787 1368380 1161622 682200 668552 802617 802262 818197 820365 815690 827897 943430 939128 6480767 6743693 40.05 71.0 2
15:05:15 2024-01-24 857693 851877 204868 199218 352055 360835 402441 400204 226463 224937 293484 299652 345315 346627 5993399 6425955 8437291 8218066 1434107 1507551 300447 265776 296102 297659 351893 342138 328518 331274 216652 219728 805842 777079 1758270 1711712 421951 419478 604942 606517 771220 748001 755948 763288 777142 779728 729359 815131 2295625 2421425 1370501 1156665 679017 671950 808877 797835 810640 827557 821105 823388 937535 937525 6508803 6743693 40.05 71.0 2
15:05:16 2024-01-24 862626 854290 204268 199870 351947 359676 405589 396952 226884 223585 293939 298084 345557 349769 5998497 6434040 8461367 8253644 1479154 1507551 297725 265369 296966 297946 354921 343419 328482 328990 218494 218458 813418 779969 1747292 1717864 421960 414660 606367 609964 763554 746961 757807 756421 773292 784355 728821 805738 2280149 2397031 1386839 1170271 683173 665647 802617 801914 812981 820135 815099 824224 938460 928511 6518442 6753071 40.05 71.0 2
15:05:17 2024-01-24 847472 851877 204089 199839 354547 359784 401304 399343 226656 223585 293115 301653 343211 345576 5993399 6420904 8517344 8216129 1432574 1506108 299325 265121 295507 297104 351231 341200 328518 329328 216652 219245 813773 777102 1737125 1705976 420150 418035 601475 603518 766029 745065 755083 762930 772952 775450 728821 811714 2290733 2409176 1363345 1159335 678809 670998 806617 795469 809220 825223 819936 821007 932752 940092 6489938 6734314 40.05 71.0 2
15:05:19 2024-01-24 862890 853085 203590 199565 351128 358557 400978 396880 226463 223551 293527 297148 343762 348458 5984021 6424863 8452047 8255810 1475023 1506850 297342 265413 295579 296749 353884 340313 325756 329756 217878 218328 820121 775932 1725628 1719837 420731 414804 603833 609581 760817 747182 755677 758033 772196 784220 724552 805738 2279839 2403389 1369513 1171103 679292 664634 804899 801346 807163 818467 816296 823017 934110 928547 6564861 6734314 40.05 71.0 2
15:05:20 2024-01-24 851199 851877 203902 199214 352019 356440 400625 396988 225414 223516 298104 299637 343211 348779 5984021 6498497 8512460 8216129 1448825 1501635 300511 262501 297045 296821 350795 343175 324505 327220 216652 218328 817939 783206 1713748 1696756 417766 414804 597960 604874 764638 737428 750331 756721 768988 775414 729647 809369 2289105 2406801 1370501 1147340 674783 665611 801442 795469 809491 819210 812937 819801 934147 935889 6433344 6734314 40.05 71.0 2
15:05:21 2024-01-24 861590 851877 202587 198872 351452 359640 401304 394195 225798 223137 294638 298499 343480 345249 5999445 6369152 8433069 8244265 1458155 1501747 296789 264150 295034 294934 351893 339286 326667 326727 216652 217860 818534 773773 1771450 1718852 419615 413493 602054 602904 756949 745065 754761 755348 770556 783221 722394 804557 2281460 2396830 1356519 1165990 676711 663220 804328 800210 804808 811496 815679 821812 931645 931511 6499371 6734314 40.05 71.0 2
15:05:22 2024-01-24 848749 851877 203303 198388 351695 359036 402726 394365 225310 224543 293900 299232 342520 346409 5993399 6434433 8498644 8225508 1451934 1503239 297725 262904 295435 295499 351893 340792 324830 327485 216350 217650 804279 784457 1733496 1696756 418360 414840 597960 606701 763554 740929 752244 758705 763862 775414 727751 804716 2281460 2421802 1357779 1150063 680259 666923 795653 795506 809491 819046 811779 821044 939531 928547 6477259 6754038 40.05 71.0 2
15:05:23 2024-01-24 858225 853011 203725 198729 350459 358414 400875 395378 224916 223585 298031 297183 343621 345504 5984021 6416819 8416970 8206298 1434107 1502136 297466 263710 293703 298604 350513 339250 324830 329436 216043 217685 813773 773773 1744677 1705976 418681 414804 601159 602196 764638 738252 750706 756421 770556 774279 724003 804594 2281460 2406801 1359899 1155019 673821 665684 802617 792139 804202 819210 814096 818621 931461 938094 6421591 6735173 40.05 71.0 2
15:05:24 2024-01-24 857884 852220 202313 198035 350064 358269 399216 393293 225449 222792 297609 297951 342147 342447 5993399 6358258 8476666 8234887 1452972 1501784 297798 263307 293331 294968 350759 337681 326667 325778 216652 217312 818534 772668 1728655 1715196 418026 412224 603574 601193 756540 742957 752616 754280 769466 779909 720280 805440 2281460 2386667 1367348 1162675 674034 661085 804190 798882 805997 816050 815258 817249 928896 930049 6517841 6734314 40.05 71.0 2
15:05:25 2024-01-24 854026 850668 201643 198971 350356 354233 399889 394544 225414 223261 297609 298049 340576 345016 5989125 6434953 8533171 8234610 1451999 1501434 300087 262065 294506 296166 349175 339542 324830 325252 215891 217277 813893 782087 1738480 1704000 417766 409734 594015 602085 754360 736916 750864 753711 757278 779909 726682 801929 2273781 2395153 1353538 1155550 676711 659755 795051 797783 807144 811486 808821 818598 934184 926660 6564866 6734314 40.05 71.0 2
15:05:26 2024-01-24 852141 850672 202304 197935 349827 355999 399895 395728 224059 227517 292803 296285 340611 346627 5984021 6499744 8510766 8206412 1444694 1501501 297725 261664 295407 295298 348648 340842 324794 324762 216043 216301 815360 783206 1727690 1692062 415399 412876 597333 601776 760817 735651 750418 755561 761168 772988 724731 802240 2273668 2417747 1365182 1149437 677362 663659 792822 793263 807127 813282 804659 818635 935623 928844 6485301 6731073 40.05 71.0 2
15:05:27 2024-01-24 849160 848196 201678 197940 350921 355334 396668 394508 224059 227197 292035 298049 340611 344995 5993399 6398025 8480232 8182830 1427115 1500435 297690 261629 294207 295427 347599 340322 324794 324762 215435 217312 813893 778743 1754174 1706840 417135 414047 595460 599636 759770 735890 746399 756384 765719 773053 724552 802276 2284357 2403389 1357779 1144920 670947 661590 796875 792139 804808 818199 804659 811427 928694 930195 6462009 6743693 40.05 71.0 2
15:05:28 2024-01-24 857969 850672 201594 197970 347759 355263 396232 393017 225257 223261 293049 295901 340646 344832 5993399 6370610 8451934 8216129 1450638 1502136 295858 261664 292296 295535 347599 339312 324721 326581 215899 216197 804279 771565 1763477 1719361 417766 412291 598181 598786 753292 737962 745934 749030 766097 775378 721135 801247 2283251 2366193 1355659 1159684 669993 657962 798041 793263 802002 811158 808246 813771 922994 924844 6499144 6724712 39.95 71.0 2
15:05:29 2024-01-24 853622 851877 200975 198004 348738 354630 399252 393329 224753 222948 293119 297148 339626 345016 5989125 6444279 8533171 8225508 1457135 1501523 299664 261524 293224 294291 349732 339192 324794 324708 215292 216127 799489 782646 1718521 1701581 416506 410362 594801 599968 753021 734829 748660 746979 760311 775450 719974 797686 2267178 2379854 1376010 1159140 674783 656568 792272 792139 800144 809377 810624 816236 922305 919497 6489898 6724935 40.05 71.0 2
15:05:31 2024-01-24 847500 850034 201643 196671 348738 355999 399252 390948 223834 227197 291389 296285 342136 342447 5993399 6435108 8517961 8234912 1447676 1502495 297870 261524 292821 295234 350530 339302 323880 327809 214608 216231 810599 782037 1740907 1697152 415399 411609 592227 600853 756540 733780 744018 752106 757017 772086 720280 795348 2270573 2409176 1340548 1149208 673821 660405 791149 792139 805984 808234 801883 816236 929351 922382 6518442 6729511 40.05 71.0 2
15:05:32 2024-01-24 843802 848196 201010 196697 347715 353993 395674 393918 223679 223261 291733 297915 341245 344529 5984021 6499893 8512460 8200897 1428213 1501784 297870 265472 292474 293871 345996 339542 323736 324852 215133 215630 813773 782087 1718957 1695946 414222 409734 591264 597643 756540 729601 742200 752069 761388 770446 720353 802389 2272188 2390789 1350673 1139980 670947 660405 789992 784069 802497 811459 800172 811719 930984 926405 6471249 6729511 40.05 71.0 2
15:05:33 2024-01-24 854026 850071 201678 196530 347140 354233 396268 392118 222955 227197 291733 296063 342679 343526 5985733 6406977 8402615 8187325 1423020 1498305 295033 260830 296675 295298 346553 338582 323652 324528 214085 216116 815505 776525 1730579 1701581 414222 409770 593011 597937 756540 733789 742214 751384 761599 766508 719601 799464 2272188 2393620 1349298 1138014 667615 658501 792834 785215 802608 811387 800172 808724 928694 925469 6480668 6726554 40.05 71.0 2
15:05:34 2024-01-24 857199 847560 201001 196970 348490 356609 396574 394160 222852 223889 291587 294735 342509 341160 5992568 6406977 8427043 8194553 1423903 1498305 297630 265617 296602 294049 346032 338582 322934 324672 213749 215930 804251 776525 1760778 1701581 414222 409770 593120 595878 756540 733793 741672 751384 757278 766472 719090 799464 2275421 2393620 1384673 1140449 667141 658465 792235 784069 802002 810816 798960 809336 928002 926124 6485301 6746403 40.05 71.0 2
15:05:35 2024-01-24 858807 848721 201151 196564 346760 355889 396016 395278 223093 223261 291696 296206 339557 341857 5987450 6425955 8410528 8197372 1449750 1497393 295258 260795 297059 293537 346482 339542 320874 324816 214723 214858 811997 770936 1719139 1704000 411735 410544 595534 597053 757727 735959 737810 747201 760813 766292 713252 799427 2269362 2393452 1373845 1149795 668273 659901 793397 784804 797959 808997 804171 808686 922278 925891 6432857 6716308 40.05 71.0 2
15:05:36 2024-01-24 856999 850567 199962 196496 346292 355496 396382 392454 223766 222599 290801 294360 339786 342551 5983176 6370610 8457355 8218473 1450897 1495199 296197 265436 292089 294120 346482 336490 322898 324587 214085 214525 811591 768729 1760194 1715697 415104 409386 593492 596355 747099 735350 742200 745084 760809 773025 713288 795364 2267748 2369921 1353538 1155019 665417 654013 795411 789285 797230 811486 806468 806945 919665 926271 6423911 6726729 40.05 71.0 2
15:05:37 2024-01-24 858490 848114 200310 198124 345529 354416 395540 391936 223644 222252 290801 294360 341066 340273 5984021 6389339 8464006 8224073 1450897 1498305 294073 265472 292882 293466 343405 336490 322014 323339 214049 214227 800568 773151 1716419 1710827 413928 408808 593071 591422 747760 731568 737810 744666 760772 766472 714299 796479 2267291 2369055 1348596 1151081 665892 654941 790892 785926 793314 811595 805855 805669 919812 919497 6423911 6727287 40.05 71.0 2
15:05:38 2024-01-24 855440 848196 199639 197985 345287 354456 392065 392213 223265 221905 290354 293915 340108 341304 5974642 6397987 8447989 8206298 1451934 1497241 294429 261716 292882 292573 344921 339062 321622 322884 214085 213565 808381 770936 1714711 1701581 410499 408808 590973 594376 750025 731568 737186 743864 759729 767615 714280 799918 2265447 2376291 1371679 1150614 667796 656458 791113 783487 793351 809399 801846 804488 919812 921079 6429199 6715757 40.05 71.0 2
15:05:39 2024-01-24 856054 847932 199335 197698 345006 354707 392928 392490 223110 221213 288685 293507 340072 341304 5974642 6412573 8395173 8196147 1446640 1498305 294358 265400 292468 292298 344439 337516 321537 322884 214049 213530 809943 769365 1724008 1701581 409883 410362 594890 596320 753683 732895 737148 744372 756835 764905 713340 797562 2269362 2388361 1342937 1149437 666367 656495 791113 782105 795496 808089 797184 802170 920965 921079 6480506 6724935 40.05 71.0 2
15:05:40 2024-01-24 857932 847487 199049 196212 344483 351893 391718 392490 222611 221213 288906 293472 340108 340309 5984021 6416656 8419893 8194553 1443540 1498305 293874 261347 292296 291648 344403 337516 320128 322849 213713 215373 809943 772042 1718393 1701987 410825 410218 592960 595048 753720 732895 738763 743955 756315 762856 711673 797180 2262915 2388361 1342937 1146976 664469 656031 788874 781514 795644 807058 794811 804684 923611 919668 6471073 6715757 40.05 71.0 2
15:05:41 2024-01-24 856642 846888 199058 197702 345709 354456 393239 391936 221857 222948 288712 292587 340347 339246 5973784 6388962 8395918 8178614 1424675 1493982 293874 261131 290661 291845 346737 336200 320246 322705 211902 214422 810063 773773 1737295 1700776 410462 408771 587466 590443 748507 728705 736661 744826 756373 762856 714429 793063 2265560 2386667 1373845 1135586 662578 654013 786407 781551 795666 802518 793129 802356 922921 918369 6461641 6715556 40.05 71.0 2
15:05:42 2024-01-24 854837 847518 199505 197317 343453 353920 392065 391382 221174 222635 288676 294062 339083 341095 5973784 6398058 8383965 8177838 1423368 1496486 295279 260031 291048 291472 345550 335761 319761 322180 212490 213348 806830 777633 1748625 1693893 409657 408158 586498 592623 751008 724035 737186 742902 752221 761780 715385 791898 2262915 2389058 1360851 1138014 666367 654941 781365 781195 793351 800009 793129 806316 921771 914546 6457024 6701395 40.05 71.0 2
15:05:43 2024-01-24 847961 846665 199019 197111 345283 351218 391444 390830 221857 221178 288337 294394 338025 339210 5974642 6440211 8495069 8159150 1432059 1497551 295115 259190 291883 290762 342879 335689 320615 322287 212639 213165 806830 779890 1713695 1685482 409365 405862 588299 592660 750590 723522 737186 742902 750057 757459 711200 790134 2253643 2394182 1332335 1138014 667796 653573 780811 782377 795644 800287 793129 806926 921118 911963 6462003 6706178 40.05 71.0 2
15:05:45 2024-01-24 844350 845693 199058 197004 343484 349630 391444 391936 221857 221213 288541 294403 337481 341340 5976970 6471111 8474838 8197372 1442341 1498305 294080 260210 292054 289404 346283 335943 318419 322849 212008 212836 803655 775990 1773749 1692335 411444 408195 587210 592295 747321 724584 737810 743992 750469 763934 712711 783762 2256850 2397208 1350772 1142414 665417 652161 781919 784043 794468 799157 793129 806316 919812 911282 6527330 6706178 40.05 71.0 2
15:05:46 2024-01-24 843750 846925 198707 196295 343453 350122 393239 391936 221209 221621 288347 294888 337777 345107 5990013 6489652 8452613 8187993 1444694 1496597 293497 259992 292296 289000 343440 335469 318419 321609 211380 213165 800650 779849 1733678 1687536 409267 408231 588017 594376 746003 724621 736690 742938 749404 761780 711164 783799 2253643 2397581 1339194 1140790 666367 653086 781919 783771 793345 799157 793129 806353 920465 911282 6489823 6715556 40.05 71.0 2
15:05:47 2024-01-24 843750 845693 199162 196597 345840 350930 393132 391863 221106 221382 287995 294581 337848 343637 5974642 6471362 8473358 8190297 1441478 1493982 293015 259408 291726 288838 344855 333510 317937 322359 211345 214653 803655 776490 1765660 1687536 409267 405862 586345 594668 742764 723522 736690 742902 749547 761780 712401 785452 2253643 2395881 1352985 1141262 664469 651201 780811 782660 793388 793468 792000 804110 914469 911282 6541855 6725741 40.05 71.0 2
15:05:48 2024-01-24 847961 847509 198954 196069 345393 350225 394700 387594 221106 221023 286777 293919 336759 341542 5974642 6429653 8498644 8206412 1443672 1494019 293831 258645 290300 288965 342879 332356 319643 319890 211380 214201 802068 777102 1706234 1694741 409365 403261 583995 592095 738681 720348 736137 736939 747828 761917 710381 783762 2244472 2366561 1358685 1148976 663996 646428 779706 780641 788233 793468 795450 802170 910139 911842 6484607 6707625 40.05 71.0 2
15:05:49 2024-01-24 847961 845754 197746 195758 344973 350836 394421 387939 221140 220489 288577 290873 337374 340273 5965263 6380087 8417246 8206298 1448825 1494019 292604 259408 288008 289739 344855 332356 319419 319665 211345 214051 805838 766644 1740737 1709613 409267 403296 586498 588289 738717 725649 734530 736934 748265 763934 708295 785470 2257490 2351481 1340817 1147340 658817 645971 786059 781458 788599 804257 797665 799314 912521 916870 6405046 6707436 40.05 71.0 2
15:05:50 2024-01-24 853622 845656 197767 199041 343042 350400 392195 391106 221174 219802 287657 292373 337008 340853 5974642 6411818 8379838 8182944 1443540 1493982 290652 259408 288595 289000 342879 333366 316464 320896 210649 213900 816947 767629 1711750 1701747 408493 405826 585668 588743 747321 724584 732927 738562 753287 756212 709374 787816 2259101 2387705 1360851 1135107 658867 649177 781593 777680 793314 802516 788330 800000 914505 913253 6452209 6702894 40.05 71.0 2
15:05:51 2024-01-24 847440 845064 197772 195493 343458 349594 391364 388011 221174 220489 286781 294796 336465 340333 5974642 6439320 8482710 8169236 1417827 1493408 294394 258609 288559 289809 342879 333438 317013 319630 211345 214051 804251 777102 1705920 1692335 408203 404541 582138 588743 742165 718242 728627 738526 751648 759089 712216 788302 2252442 2383425 1362019 1135144 662578 651238 777713 776475 792226 801341 792564 802356 915837 909047 6462009 6706178 40.05 71.0 2
15:05:52 2024-01-24 846481 845643 197780 195489 344982 347492 391917 388047 220460 220145 286777 293343 334984 339795 5974642 6480858 8462079 8182830 1437365 1484504 292088 258175 288595 287216 344855 332392 316499 320860 210026 213900 805838 773773 1720661 1692335 408041 404505 584679 590231 742297 721568 737111 740079 746626 757206 710196 780101 2248095 2379141 1358685 1140833 660753 645722 777161 779127 787675 796247 794826 802356 902733 907996 6480506 6688462 40.05 71.0 2
15:05:53 2024-01-24 847887 848159 196542 195493 343042 347528 390859 387903 220494 219649 287455 291907 335958 339210 5974642 6415256 8400975 8197372 1465546 1492013 290316 258573 288694 289092 342879 331386 316978 318887 210026 213451 809012 768093 1710953 1706424 409365 402551 587173 588523 738179 724401 734344 736147 747205 757459 701020 783342 2250764 2355433 1350022 1148976 656989 645264 781919 774824 784168 800287 793129 795444 909328 913136 6384862 6696799 40.05 71.0 2
15:05:54 2024-01-24 853016 846312 197128 195220 342363 348577 390812 390278 220494 219118 286835 293039 336465 339611 5965263 6407357 8379838 8169236 1441440 1493408 290723 258392 288719 291109 342591 333185 318015 321401 210361 212896 802663 768729 1702684 1697514 407913 404469 585549 587844 743058 724652 730736 736934 750469 753525 702121 785378 2254385 2369921 1358685 1134778 656520 647379 778926 773725 788594 798029 783827 792987 911849 907996 6447598 6696799 40.05 71.0 2
15:05:55 2024-01-24 851199 846046 197780 194405 343006 349067 390224 387357 220460 219649 284524 292578 335019 337511 5970381 6375179 8461367 8158865 1424675 1496756 292214 256807 288378 288597 340631 332212 318501 318746 209885 212967 802663 777608 1713395 1683656 406179 403261 582138 588854 742531 718465 728664 736934 742234 753674 706217 783738 2247969 2381595 1369859 1131518 661635 649323 773273 773725 788269 792207 783864 800038 911041 902847 6494727 6688462 40.05 71.0 2
15:05:56 2024-01-24 843141 845059 197432 194951 342970 347528 390859 386740 219782 220334 285026 292487 335920 339611 5965263 6407265 8455056 8197182 1442230 1496597 291947 257600 288008 287391 342253 329350 317048 318228 209885 213565 805830 777102 1727161 1695099 407045 401428 581366 588432 736746 717484 728664 732673 742760 757459 707793 780222 2246369 2357354 1356519 1142451 660224 643892 774957 774824 782660 792315 793129 798826 901384 901470 6471073 6687420 40.05 71.0 2
15:05:57 2024-01-24 848482 845693 196205 195215 343006 349347 392472 385617 220155 219154 286414 291401 335019 339611 5965263 6386219 8399594 8194667 1444694 1488873 290652 257742 285775 288089 342602 329386 319140 316894 210026 212668 791779 764989 1725028 1703557 407334 399662 582138 582647 737540 719522 726416 729551 747901 757350 703612 782623 2247708 2342261 1354354 1143803 653252 644806 778566 769205 781356 793504 788516 795444 909328 906715 6424825 6696616 40.05 71.0 2
15:05:59 2024-01-24 854026 845693 200344 194951 340936 348541 390812 387357 223711 219649 285062 290677 336217 339047 5976307 6403382 8404772 8167950 1412473 1489526 291982 256554 286759 288194 340260 333198 315816 317924 209335 212668 801076 775419 1723193 1683089 405028 400929 580542 588015 738608 714910 727860 733734 740586 752715 705181 781472 2244370 2376771 1373845 1131407 658817 646921 771814 770332 784168 790383 783803 797654 911264 901535 6480506 6683674 40.05 71.0 2
15:06:00 2024-01-24 839566 845717 196542 194366 340927 348815 392290 386645 221381 219556 284942 291049 334843 338395 5961437 6417214 8495069 8187716 1440578 1490606 290476 256769 287405 291777 341567 329350 316978 316486 209335 212668 817290 774818 1706535 1692335 406179 400861 579719 587003 733890 717484 728073 728466 742001 757350 702121 778314 2233176 2352410 1352188 1144077 658817 642070 774957 774824 779697 790638 790873 793024 900075 902847 6475875 6678976 40.05 71.0 2
15:06:01 2024-01-24 852519 847407 198237 194225 339967 348960 390079 384831 221727 218943 284848 290978 334948 336212 5971148 6333520 8398542 8159377 1443540 1492923 289910 256589 286284 287652 340260 329350 318015 316009 209809 212371 804251 769365 1699700 1697514 403882 401145 582174 582647 736527 718242 725274 728761 743506 754245 700664 783738 2244370 2350679 1325975 1138014 656052 643622 777161 767224 780802 791056 786451 791902 908041 901542 6460058 6688386 40.05 71.0 2
15:06:02 2024-01-24 853914 843839 197025 193887 340685 348505 387921 385003 223852 219154 286292 290943 334679 336450 5971148 6379975 8425100 8124364 1415735 1492347 291679 255443 286486 287391 339985 332143 315816 319389 208716 212371 813893 773773 1729065 1683089 404183 400259 578898 585827 738681 713320 725530 731586 738457 748481 704147 779178 2246369 2372401 1355659 1130298 656989 645211 769992 770368 784168 788965 783371 797529 909136 899444 6517857 6687420 40.05 71.0 2
15:06:03 2024-01-24 839566 845113 195933 194084 340936 346411 391364 385581 223747 218778 284848 290599 333907 338301 5965263 6434709 8437141 8159683 1436404 1492347 289770 256159 286284 291411 342879 330374 315816 318378 208647 212371 812374 773773 1708980 1687536 407107 400295 578079 583672 731760 713320 727636 729446 737899 755148 702121 773444 2241577 2354014 1352188 1136395 656989 641052 774497 773810 779364 784346 788367 796721 898726 902701 6471073 6687420 40.05 71.0 2
15:06:04 2024-01-24 847509 847296 199858 194867 338806 346447 391364 384391 220621 217759 284755 288268 334948 338026 5974642 6349164 8395918 8159377 1443540 1491176 288856 255443 284937 291777 339746 328355 317603 315056 209452 211671 801076 767193 1721245 1700373 405028 400295 580542 581196 732814 716468 723729 728244 745396 752389 700664 779178 2251335 2342054 1338696 1138014 651395 643324 774920 767199 778773 792315 785480 790404 905363 907626 6442776 6687420 40.05 71.0 2
15:06:05 2024-01-24 853011 843921 199885 193788 338300 346447 387885 384391 219565 218895 284555 289320 333977 336212 5965263 6380366 8383026 8150478 1414538 1489058 290316 255934 284973 291411 338757 329350 315780 316009 208031 211340 799489 773773 1699947 1683089 403273 399436 576407 581901 737017 710191 724711 732876 741830 751046 705156 778993 2240561 2364880 1367348 1128652 655117 643892 769177 767537 783813 784418 779243 792950 902733 898804 6499220 6687420 40.05 71.0 2
15:06:06 2024-01-24 841641 843912 200210 193146 340385 346883 387921 380954 223747 218215 283183 291190 332940 337511 5966123 6412092 8477218 8182153 1436478 1484467 289435 255615 285610 286803 340499 329440 315816 315091 208031 211706 810735 773773 1694817 1687536 404771 400181 577041 584508 730916 713335 726713 728761 738603 756446 704155 774542 2222029 2349814 1377328 1137977 655117 638336 772725 770368 774911 784418 786204 790739 904566 899590 6466449 6682651 40.05 71.0 2
15:06:07 2024-01-24 845634 845113 196424 194094 337745 346447 387993 382096 223711 217724 283651 288242 333942 336962 5966123 6351564 8437705 8159377 1442508 1483451 288085 255372 284067 291089 339746 329440 315816 315838 209996 211093 799489 762734 1770601 1701987 405603 399021 579272 581122 730916 716284 724685 726696 739179 753711 698991 777881 2241183 2338669 1356519 1139943 649545 638336 772294 765604 774948 788797 783901 788418 905486 902847 6396434 6688576 40.05 71.0 2
15:06:08 2024-01-24 852405 843921 196571 193828 338300 345890 387267 383277 219565 217794 283254 288242 333440 335975 5955884 6370273 8349225 8141099 1415242 1483378 289189 255912 284723 287868 338472 331981 315119 317589 208397 211382 798894 772668 1705603 1685787 402593 400295 574779 581196 736169 711817 720978 727419 738785 747247 704655 779178 2233213 2352744 1336576 1127083 653252 642980 767915 768117 781910 784382 778099 793068 902665 892226 6509037 6692023 40.05 71.0 2
15:06:09 2024-01-24 842556 845118 200210 193006 338846 346883 387575 380919 223434 217759 282786 290930 332440 336998 5956758 6393814 8485610 8181463 1459235 1490619 287980 254448 285739 286987 339329 330338 315485 315802 208647 209986 812186 768729 1691285 1695946 403882 400295 579719 582945 732997 715453 727342 724053 734151 748215 695005 772211 2231923 2355545 1343525 1145707 653252 638336 774408 767537 775149 788965 783803 783804 896222 902635 6395614 6703350 40.05 71.0 2
15:06:10 2024-01-24 848749 845109 196594 193106 337745 346883 387267 384967 219565 217689 283250 288172 332681 335428 5955884 6380366 8385907 8131155 1415242 1490372 289840 254518 283996 287203 338150 328320 314383 315802 207637 210315 809055 771565 1695384 1683656 401383 400295 574779 582849 733890 709295 719407 728244 734405 743955 701161 774505 2235098 2356262 1338696 1127083 653252 642070 767915 767236 780398 782032 774644 790329 901425 896715 6518236 6678042 40.05 71.0 2
15:06:11 2024-01-24 841680 843917 196576 191931 338811 345576 386650 382292 220026 217013 287692 290200 331639 336413 5955884 6413094 8474838 8159339 1459282 1484430 289460 254804 284937 285521 338686 330140 313684 315802 207637 209039 805842 768729 1719127 1692335 403559 399166 579719 581340 728696 714910 725791 722481 736591 748373 691646 769832 2221992 2351481 1364050 1145707 652787 636388 772725 765604 774948 790079 783803 785420 893617 900225 6391044 6669489 40.05 71.0 2
15:06:12 2024-01-24 848786 843921 196296 192971 336768 346638 386398 383205 219377 217689 283148 288962 333978 333253 5976621 6387856 8383965 8159565 1414538 1482091 289435 254553 283201 287001 337157 330140 314670 315802 207348 210350 797902 771565 1700869 1683089 400250 399166 573894 581196 733334 710303 718823 727728 735998 743396 700664 774307 2235098 2359027 1352188 1125480 652323 642070 765737 765604 779071 781482 774718 791865 900786 894807 6518344 6678042 40.05 71.0 2
15:06:14 2024-01-24 842283 843319 196607 192333 338264 345649 386398 382704 219969 217970 284435 290095 332265 335793 5961715 6393868 8486011 8169236 1436478 1484504 288522 253737 284134 286168 338175 328473 315780 314914 207382 210350 809097 773151 1699013 1683656 402024 396849 577224 582435 728364 709653 723655 720330 729949 748337 692968 768738 2225826 2342261 1341360 1140790 653187 636425 770538 767236 771621 784346 781097 785980 890985 892492 6452209 6669489 40.05 71.0 2
15:06:15 2024-01-24 856817 845533 196255 192362 338122 345794 384194 384460 220110 216653 285077 288268 331801 333469 5963686 6389055 8342430 8131721 1430804 1489169 291736 254945 283130 285624 337665 329440 312982 315586 207638 209986 804251 762159 1721933 1687536 402360 400013 578079 579139 733439 712275 720436 726696 738749 742943 692895 774413 2239871 2359027 1347857 1127885 647610 640854 765737 761201 779108 784455 774478 783532 899910 892420 6416832 6688011 40.05 71.0 2
15:06:16 2024-01-24 839844 843546 196398 192327 337612 344855 387813 380919 218883 217502 284087 288531 330876 333469 5961715 6394094 8461367 8159857 1438526 1489058 288050 253737 283165 285147 337393 328473 315335 313957 209579 209951 807458 772668 1701240 1685482 401099 396777 576407 581196 727810 710303 721490 720061 733885 746124 692406 767610 2223198 2342261 1341360 1140449 652323 634557 769992 765604 771621 782068 782252 783444 893239 898731 6421668 6679003 40.05 71.0 2
15:06:17 2024-01-24 854026 843921 196020 192498 339739 345758 385185 382901 219377 216340 284563 287221 331871 333469 5955884 6388759 8310447 8147933 1415242 1484762 287212 253772 282280 286396 336106 329207 313458 315802 206955 210104 812374 769945 1713386 1681894 399012 396849 568108 577872 729606 706286 718023 724566 730237 742943 698606 774413 2231923 2353986 1338696 1122282 649545 641039 764525 765036 778183 781445 774403 788225 897592 893585 6499484 6669146 40.05 71.0 2
15:06:18 2024-01-24 841356 842718 196296 191360 338633 344892 384914 382833 219565 215634 287381 288443 330380 335464 5961009 6405864 8448630 8150478 1451999 1484836 287221 252219 284032 284614 336377 327936 312982 314435 207348 208823 801076 768729 1687154 1688503 401419 396777 577224 580784 726779 711232 722590 720330 730237 746160 691941 765396 2232577 2345739 1348559 1141262 648998 635599 770100 762600 771474 787656 780907 782553 892949 898627 6348300 6673279 40.05 71.0 2
15:06:19 2024-01-24 850343 842723 195458 191926 337785 344892 384302 380884 218203 217013 287488 286664 330911 333397 5947393 6365631 8339886 8106877 1414538 1482970 291664 253560 281473 285285 336106 328473 312982 315358 207638 210385 824417 770325 1720485 1685482 399012 396813 568108 576129 728881 706249 716492 726696 736865 743361 699358 773712 2229206 2352262 1362204 1119326 647610 637325 761370 761201 774764 782372 774478 787150 894581 890506 6518144 6650243 40.05 71.0 2
15:06:20 2024-01-24 844350 842723 196056 191589 336733 342555 384878 381752 219873 215634 283066 288408 330345 333505 5946506 6396208 8470043 8150478 1442634 1484799 287421 252185 283130 283781 336377 327936 313458 312968 207313 208823 809055 772042 1709797 1684285 400213 396461 577046 581012 727781 710192 721342 719541 733775 747279 692464 767234 2226090 2342261 1334863 1144077 650390 634698 769007 764518 772168 785643 780389 780847 893497 892492 6348225 6660002 40.05 71.0 2
15:06:21 2024-01-24 851199 842126 194818 191757 334715 342915 386627 382022 218238 216862 283066 286429 330841 332351 5946506 6370390 8337338 8112963 1408502 1481916 291736 252959 286774 285049 334627 327936 311997 313957 207638 209693 840788 766304 1710286 1686712 400358 396038 571335 574282 728844 703763 714234 725186 733890 741855 696062 773036 2233756 2349814 1358839 1119364 647610 636425 759181 758975 773812 775477 772239 783730 899067 888513 6489823 6659284 40.05 71.0 2
15:06:22 2024-01-24 841356 842718 195754 190651 336728 342807 384337 379069 219565 215634 282866 288408 329850 333469 5947393 6394094 8388928 8150478 1457152 1488112 286356 252254 282738 282974 338614 327146 313823 314148 207638 208539 798029 763067 1704587 1697152 401500 395095 574779 576945 723660 710303 720474 722613 733981 745754 689944 766668 2225826 2333042 1350772 1134778 646687 632902 765737 760050 768240 782104 778099 778002 892231 895629 6339157 6649905 40.05 71.0 2
15:06:23 2024-01-24 851317 842727 194242 191554 333639 342915 382883 381752 218203 217013 283029 285727 330645 331381 5929537 6361105 8377017 8103594 1414231 1483170 288404 252702 283024 284237 336704 328059 311818 314225 207638 208830 805830 772668 1701053 1669096 400653 396524 572110 579549 728364 706286 717259 723358 728566 742527 690939 765125 2225826 2360701 1355198 1124679 649083 635599 760256 763435 773812 779900 774094 783767 886416 883515 6417061 6645163 40.05 71.0 2
15:06:24 2024-01-24 843150 843081 194203 191896 335918 342843 384337 381214 218730 215035 282630 285831 330611 331346 5946506 6312281 8370486 8144196 1438216 1486136 287126 252820 284142 284778 336503 327400 312032 312055 207638 208109 802765 764341 1702307 1686339 398088 394444 574998 574501 725750 708290 713330 719541 733457 739431 689944 772173 2229394 2335626 1341360 1128689 645765 635939 765737 756351 770529 782106 770008 779146 897528 891171 6414735 6668386 40.05 71.0 2
15:06:25 2024-01-24 848518 839107 195476 190021 336501 342843 383356 382292 218051 215969 282630 287604 331636 333397 5951637 6421749 8406857 8131155 1432059 1484947 287234 251974 281442 281861 336106 326078 310109 314914 207346 208503 809097 767629 1703378 1678316 400816 394405 570121 576165 722599 702116 718314 720366 731269 745052 692932 763998 2225923 2340328 1341360 1127083 645765 631076 761162 758938 767117 775369 776369 782590 888621 891644 6452209 6668663 40.05 71.0 2
15:06:26 2024-01-24 843750 842723 194238 191287 335909 342915 383188 379033 218273 215035 282302 286429 330380 330844 5953731 6346504 8371377 8130405 1438216 1484122 286830 251974 281460 283604 335791 327437 311086 312019 207638 207668 797307 761971 1704732 1685482 398088 395589 573084 573986 727810 708290 714419 719541 730165 737171 687881 765396 2226057 2348147 1341360 1125480 643927 634521 761370 756126 772716 782106 769454 780255 891973 889453 6396170 6650205 40.05 71.0 2
15:06:27 2024-01-24 841685 841526 194818 190616 335934 340739 384643 381214 217526 216132 281940 287465 331960 333253 5938007 6385052 8441294 8135293 1439420 1484762 291326 251413 281557 282019 334357 324568 312032 311546 207638 207668 796315 770936 1689444 1681894 399221 393779 571395 576981 722599 706286 718023 715472 728151 739431 687394 762912 2216553 2335626 1334051 1136395 646687 632006 764652 760087 768886 775513 773509 774584 887080 892468 6362766 6631610 40.05 71.0 2
15:06:29 2024-01-24 847509 841530 194203 191044 335768 344541 384950 381643 217201 216201 282520 285126 332103 334164 5946506 6362087 8385907 8103598 1411516 1481916 291263 251974 282738 283746 335791 326404 310109 312968 207054 207703 791554 768816 1690170 1676222 396959 394333 568069 574428 725786 701083 711738 719541 728566 737171 691683 767610 2225826 2348147 1339194 1120959 645765 630916 756963 756721 770529 775369 768840 780292 887415 884286 6489938 6660154 40.05 71.0 2
15:06:30 2024-01-24 842246 842617 194540 190208 337583 340524 385349 378889 218064 214897 283066 284898 331170 333469 5947540 6339270 8346663 8140823 1439420 1484739 286629 251413 281940 283852 334088 324496 311769 312019 207346 207489 815651 759986 1711822 1694741 399221 391980 570526 571976 719431 706286 713330 717502 733885 742943 688967 766792 2224244 2317238 1341360 1130298 641639 632653 762450 754241 765728 779900 771689 777919 892354 892162 6432600 6664380 40.05 71.0 2
15:06:31 2024-01-24 851988 841316 194641 190021 334410 342807 383356 381754 217959 215035 281326 287534 331170 331381 5947393 6371336 8411249 8103584 1425936 1484799 286830 255407 281548 282028 333866 326441 310945 312968 207054 207634 800993 770936 1681791 1669538 398654 394996 568911 575721 724722 701620 716492 719784 721399 738282 690960 762332 2216553 2357359 1335280 1122245 646499 630593 756517 760079 770054 777364 773787 783309 884216 884542 6427728 6650394 40.05 71.0 2
15:06:32 2024-01-24 843807 841889 193614 190655 334028 342807 382007 378356 217702 214863 282230 285615 335960 329381 5938154 6315265 8364246 8124665 1434107 1481916 286656 251378 282539 282846 333866 324604 310615 310819 207054 206446 794728 759770 1690961 1683089 396848 394369 568145 571046 724722 706286 710187 717502 731810 736143 683889 766706 2224244 2342261 1341360 1125728 641888 636268 760791 754131 769255 775369 767918 781229 889449 888341 6394056 6649905 40.05 71.0 2
15:06:33 2024-01-24 837077 841270 194066 189913 335918 341219 383152 378961 216851 216362 279743 285364 330938 331346 5938027 6366603 8431118 8122342 1434359 1481939 287234 252364 282539 281871 335791 324496 311086 310131 207054 207345 807458 769365 1695305 1678316 397805 393945 570526 574428 718415 702153 715473 713302 721260 738246 683889 760047 2218446 2334422 1330531 1135144 645765 629001 762921 758949 764569 774787 772276 774417 883215 892272 6376749 6631149 40.05 71.0 2
15:06:34 2024-01-24 846643 839121 193590 190056 334028 340703 383356 379069 216665 214782 281108 289606 331170 330344 5937127 6361105 8310447 8097894 1407179 1478762 287234 255551 281741 281984 333866 324424 310213 311729 206472 207276 792546 767629 1727578 1673843 396396 391980 567266 572257 723623 699096 711047 718446 727622 729877 690776 764975 2219881 2351346 1337028 1118780 643927 632902 756517 757868 769501 773016 765387 776786 887007 885204 6471073 6640527 40.05 71.0 2
15:06:35 2024-01-24 839492 841489 194172 189390 336630 339639 383356 378889 217456 213603 281760 287823 329404 333090 5937127 6375724 8351782 8132564 1451828 1482970 283741 251378 282539 280810 336740 323895 310073 311474 206472 206987 789967 758963 1715655 1692335 398937 394540 570379 573491 718966 704531 713145 715215 729533 739215 686611 761530 2222868 2314602 1350772 1131910 639599 626783 758669 753673 763412 775441 769971 776074 887708 883443 6405046 6640527 40.05 71.0 2
15:06:36 2024-01-24 849488 839043 193249 189454 334028 342217 382544 378889 217119 214966 279635 285295 331605 331418 5921051 6361338 8389190 8084827 1420585 1480961 286356 251991 282738 281519 333600 324496 308235 311038 206327 207391 800993 772042 1703077 1669334 396959 393047 568435 576054 723761 701046 713108 719031 724717 736143 687881 759242 2216553 2351481 1319703 1122558 643927 629183 754733 757996 767721 774656 770008 778518 881878 879194 6421744 6631148 40.05 71.0 2
15:06:37 2024-01-24 842975 841498 192605 190017 333956 340703 384170 376618 217153 214748 279707 284003 331170 331888 5932892 6303318 8334258 8105768 1431556 1479905 284157 252524 281705 281470 333649 327852 310250 311876 206401 206240 801076 759242 1699860 1683389 396959 393708 570526 571165 722599 702116 712249 717466 728529 730454 682777 763812 2222868 2342261 1337028 1119579 638231 630556 755972 751273 768204 777291 765424 774547 889632 884103 6395614 6631111 40.05 71.0 2
15:06:38 2024-01-24 836861 839080 193249 189084 334024 339639 383356 376582 216782 214932 279599 285486 329938 331077 5929257 6348376 8437329 8130355 1452972 1487404 285231 252310 282865 280523 333866 323979 311570 310860 206655 206171 803727 762947 1687805 1685482 398617 391359 571335 571976 717585 703146 713145 713302 726524 737171 682721 757732 2216553 2323822 1324034 1128689 641183 626837 758669 753525 761361 775369 773376 774417 883178 884614 6358548 6650012 40.05 71.0 2
15:06:39 2024-01-24 850949 839012 193384 189424 333721 340703 381159 378889 216816 214897 279563 284072 330170 331418 5927748 6351819 8367042 8093425 1411203 1482115 285370 251883 281958 280628 332819 324388 309410 310500 205571 206240 812374 768729 1711905 1665779 396539 394540 565663 573602 719661 699096 710187 717502 722631 735742 685826 755501 2213569 2351481 1333067 1119364 643011 628222 752202 756384 765728 771925 768257 776823 877321 879484 6411938 6631148 40.05 71.0 2
15:06:40 2024-01-24 841953 840944 192132 189493 331973 340153 382814 375489 216816 214232 279671 284003 330170 330912 5927748 6298524 8343161 8126073 1435240 1484024 285009 255659 280981 281192 332549 323895 308235 309590 206472 206240 800084 761071 1691555 1678316 394714 392891 569718 571165 720521 701051 708705 715398 726914 730418 682721 764035 2220150 2338941 1334863 1122558 638231 631076 756245 750169 765728 775333 764506 774417 889250 883953 6386181 6611851 40.05 71.0 2
15:06:41 2024-01-24 835269 839048 193284 189092 333740 339639 381703 377184 216445 214932 279563 284279 330170 330344 5920785 6375913 8439861 8120919 1445766 1484024 285517 251814 282140 280096 333866 323439 308200 309121 206472 205953 804218 764190 1688418 1683089 396959 392312 569850 571976 717585 702080 712244 710136 721048 735028 682721 756102 2216553 2333042 1344132 1133091 640272 626837 758669 753738 761324 772500 769971 771006 883037 884614 6330331 6640894 40.05 71.0 2
15:06:42 2024-01-24 848069 839043 192592 189213 332710 340392 382274 377787 216354 215427 279383 286199 329920 331814 5929665 6360831 8382154 8084827 1427973 1479812 284410 251283 282539 279970 332891 324424 309192 310784 205279 206309 812374 770540 1679349 1669096 396677 391944 565663 571976 719150 697118 711738 717502 722668 730057 685863 757416 2213405 2351261 1343579 1119364 641183 621902 752202 755847 763522 770835 769386 774510 877901 880285 6409895 6631148 40.05 71.0 2
15:06:43 2024-01-24 840758 840267 192360 190074 333862 341132 383174 375346 216643 215556 279455 285673 330027 331307 5937127 6294186 8343161 8105768 1434107 1479812 283741 251637 279617 281183 331847 323403 307949 308186 206182 205667 802605 760601 1694110 1683089 393525 391758 568471 570356 719661 701083 706150 710136 721300 730418 682721 762875 2214978 2331387 1329719 1122558 638231 630296 756517 749796 765162 773080 761818 770934 886379 882045 6384824 6641029 40.05 71.0 2
15:06:45 2024-01-24 841370 839492 192769 189243 333541 338431 383319 378442 215337 214232 279599 289736 329138 331274 5929537 6394588 8404772 8083713 1429939 1481916 285281 251106 279617 279775 333595 322851 308200 309834 205568 205667 805819 767629 1688824 1678607 395554 391758 567266 571976 715554 699096 709107 709314 720553 730021 681753 755762 2207281 2323822 1346346 1132216 641183 626392 756923 753136 760210 772624 767092 768706 879218 885476 6347342 6631416 40.05 71.0 2
15:06:46 2024-01-24 846755 839497 192266 189053 331933 338579 378943 377184 215302 214232 279527 284313 329173 331418 5927471 6342265 8290711 8075172 1407179 1479909 285481 251814 278687 280236 332585 323140 309543 309590 205244 205667 799380 764341 1709615 1673843 394119 392035 562294 570356 719661 694212 706150 711214 722631 730345 685863 764968 2213569 2338941 1311133 1112973 640909 628258 752202 750243 764421 769347 764506 775653 882927 880469 6451306 6626678 40.05 71.0 2
15:06:47 2024-01-24 839807 841879 192664 188160 334028 337523 381196 376053 216307 217923 279635 289736 327915 331310 5938154 6349833 8323726 8089514 1435315 1479812 283309 255659 278419 279349 333866 320473 307698 310273 205064 205667 812374 754908 1724621 1687536 396687 390929 565626 567827 712916 701083 708444 710321 721228 734475 681753 755501 2216553 2314602 1324034 1128985 636376 625050 755808 749821 759161 774782 766715 771904 885615 881059 6385085 6640527 40.05 71.0 2
15:06:48 2024-01-24 847472 839464 192773 188198 332945 338615 378943 376618 215509 213603 278313 284898 328145 330948 5918369 6370610 8389190 8075448 1420608 1479812 283387 250506 279653 279384 331847 322913 306802 309157 205449 205524 797768 768729 1678722 1664596 394714 392312 563125 571165 717585 696058 708065 714079 719426 729435 681849 755501 2216982 2350591 1326428 1118780 640056 625431 750451 752803 764264 766391 764881 774380 876178 875877 6405046 6631148 40.05 71.0 2
15:06:49 2024-01-24 841360 840899 191695 189122 331435 338104 382274 374364 215509 214808 278705 283870 329173 331888 5927748 6294261 8323726 8103810 1433082 1479812 282877 251106 279115 279915 331310 322960 307949 307720 205244 207054 800993 761071 1702415 1685482 392303 390102 565663 567863 715554 699096 705900 709056 723399 730237 679602 760448 2213707 2324211 1332697 1120959 636413 626892 755883 750465 760164 771925 758465 767577 885361 880716 6381618 6631427 40.05 71.0 2
15:06:50 2024-01-24 839844 839043 192301 188576 333712 336000 382004 376654 215440 213421 278705 289258 327915 331077 5925406 6370161 8373867 8094206 1424919 1475542 283203 251106 279312 278536 333866 319916 307268 308186 204597 205667 810177 766531 1700527 1673843 394420 387583 564490 570061 712424 694890 709172 708701 719619 736591 682610 755762 2204108 2320527 1352985 1127083 639326 625505 753803 752453 760067 766391 764506 767577 875348 883365 6348263 6621769 40.05 71.0 2
15:06:51 2024-01-24 849488 839080 191695 188198 332679 337559 378943 377787 215406 217923 279366 284273 327915 330443 5918369 6339345 8281385 8075448 1405810 1474607 283764 250894 277796 278571 331310 321410 306802 308186 204275 207319 796155 766103 1704208 1672899 392157 391132 562129 566804 716966 693830 702998 709134 720553 725778 686500 757545 2210422 2333042 1316698 1113206 637321 625493 749496 746906 762949 764091 763358 770969 880501 877358 6461830 6631148 40.05 71.0 2
15:06:52 2024-01-24 837040 838414 192605 188004 333721 339094 378943 374364 216110 213747 278741 289258 326205 330344 5918369 6378241 8382432 8112963 1452972 1479905 281747 250894 279329 279811 332837 323033 308347 308045 204742 204959 797768 760331 1699745 1685787 395724 390102 564791 565312 710330 698876 707044 709314 724204 730201 680236 753129 2211995 2305382 1311040 1127083 634602 623734 751518 746104 755935 773294 764619 767577 880629 874068 6386478 6631543 40.05 71.0 2
15:06:53 2024-01-24 847849 837189 191730 187999 331973 338615 378547 375525 215475 217959 277814 284038 328180 331183 5927748 6370610 8413645 8082972 1427454 1482895 283564 251140 279401 278466 333758 321303 308234 309449 203776 205490 807458 764341 1699893 1669708 395614 391205 562129 568265 713458 694779 709209 710675 720517 730382 681813 753613 2207281 2323822 1326200 1116181 636413 621934 747297 749399 757994 764091 764302 771518 875083 874429 6409895 6621769 40.05 71.0 2
15:06:54 2024-01-24 842877 839043 191393 188168 329898 338068 378835 376112 215475 217923 278313 284867 328180 328505 5925524 6350473 8272717 8093463 1422660 1478953 281839 251140 278043 278466 331578 320473 306802 309550 203313 205564 804181 758236 1702193 1676222 393855 389957 561332 563607 713458 692474 703812 711214 723692 725742 682721 756139 2214978 2329734 1334863 1106882 632797 625505 746767 745047 756917 765743 756241 772178 883037 874225 6429199 6621769 40.05 71.0 2
15:06:55 2024-01-24 835077 838775 191393 187050 331659 336507 378568 372091 215233 217923 277423 289294 327156 331418 5914148 6356478 8408999 8122041 1448787 1478854 280855 250184 278507 277393 332315 319952 306802 307255 204050 204925 797768 758156 1697815 1685482 394714 387871 559131 564042 710441 696588 705110 708037 722668 730418 677753 752133 2207590 2303747 1355198 1122245 632347 621457 750414 742682 754328 770835 762397 767965 880629 874068 6385014 6616770 40.05 71.0 2
15:06:56 2024-01-24 848110 836602 191442 186982 330933 337523 376564 374328 214773 217618 276998 289258 326205 329472 5930524 6412459 8373979 8089268 1422640 1475690 282037 249732 278399 277973 332855 318984 306802 308186 203276 206410 804181 764341 1682099 1669096 393525 387181 560266 566987 708391 691863 704609 707305 717092 730454 682721 750456 2201136 2317238 1324034 1119364 636413 620140 747233 747164 753794 761872 762940 765327 873843 871623 6394175 6621769 40.05 71.0 2
15:06:57 2024-01-24 848707 837826 191092 187963 330898 336271 376600 375489 215233 214170 278489 283587 327402 330296 5923986 6348135 8304509 8049063 1404423 1475842 283857 249696 277796 279516 329809 321184 306802 307220 203597 204391 809097 764341 1695560 1664596 390535 390102 561332 567023 715554 691372 702536 709817 716348 727573 682721 752668 2204145 2339412 1339194 1110038 637321 625948 747113 746476 760247 763925 759581 768706 874830 873701 6398759 6621769 40.05 71.0 2
15:06:58 2024-01-24 835077 839116 191416 187693 332442 337621 378799 373625 215302 214348 278597 282200 326064 331814 5927748 6332374 8310560 8094206 1428993 1475579 281945 250506 276096 278307 331619 319432 306802 306292 203918 204357 800187 753910 1753428 1687536 394119 387763 559131 561981 709397 693000 701004 705231 722668 730562 678233 755224 2207281 2302113 1297616 1121759 631898 621583 750039 742865 754724 766427 759019 767932 880538 874429 6366527 6645754 40.05 71.0 2
15:06:59 2024-01-24 847691 838897 191625 186914 331292 338155 376951 374186 214934 214348 277850 289294 325188 330209 5921051 6416396 8368014 8082665 1422015 1475708 281980 249767 277832 277199 331883 320210 306730 307755 202637 205028 804181 764341 1693627 1669096 392376 386600 559743 565348 708391 689903 703072 706267 712210 730382 681753 748900 2202702 2314602 1321869 1119364 634602 619629 747113 747164 752193 765949 762437 768397 873224 875325 6413654 6612589 40.05 71.0 2
15:07:01 2024-01-24 849170 839501 190924 186991 329934 337767 376564 376383 215199 213597 277850 283672 326205 330406 5918093 6348602 8239371 8065793 1405772 1473556 281980 249732 276096 277656 329809 319952 306392 306292 203276 205028 846727 761071 1687720 1669096 389948 387835 558951 563209 712953 689469 698871 708309 716348 726546 681753 754505 2200979 2326432 1319614 1108458 634327 624619 744616 742009 759664 762593 757183 769355 876326 871541 6451306 6603026 40.05 71.0 2
15:07:02 2024-01-24 837345 839455 191695 186948 331435 337289 378302 373208 215199 213006 277034 284069 325644 330296 5912694 6349833 8308450 8103688 1434107 1475579 279415 250542 276908 276813 331578 324487 306802 308937 203276 203756 807458 753830 1716977 1683089 393885 386600 560934 562756 707388 693000 703310 704160 720553 728003 676721 751398 2204145 2298814 1330531 1122784 631552 621310 746929 742149 752047 766211 757648 764705 880067 877892 6366527 6621769 40.05 71.0 2
15:07:03 2024-01-24 845551 837382 190948 186405 329969 337767 375435 373208 214590 214047 276768 284867 325153 329436 5908991 6407134 8356100 8075486 1420608 1471358 281122 249346 278651 281195 329845 319692 305688 307255 202320 203791 786793 762515 1736197 1666730 392376 387641 559347 563643 709434 689903 705147 710321 712246 728183 680750 748417 2201342 2321929 1319703 1114795 634150 619819 746569 742425 754218 762847 762977 765364 872046 872845 6395897 6612114 40.05 71.0 2
15:07:04 2024-01-24 839844 837790 191030 186986 327945 336542 376600 371500 214739 213747 277228 283239 326241 327432 5919297 6296431 8311870 8075448 1430014 1475708 281122 249346 277370 277656 328547 320212 306802 306825 203775 203756 812374 757289 1686216 1673843 387718 387907 562063 561981 713458 694054 701807 706010 722418 721769 675416 750916 2210556 2327790 1350772 1114795 631000 623734 746017 743205 760309 766355 755939 766635 877436 872904 6348697 6612390 40.05 71.0 2
15:07:05 2024-01-24 834311 836570 190491 186850 329934 337289 378907 372056 214109 217582 276149 283672 326170 330209 5918369 6348602 8393290 8094206 1431226 1477717 282050 248750 277601 276809 329845 319432 306802 306573 203597 207574 801473 763644 1678722 1669096 390847 387511 562890 567575 710404 693830 702887 703095 716527 729117 676377 750286 2196446 2318201 1339706 1125765 634602 618281 749349 747274 753576 763017 760735 762299 871370 875014 6320545 6631412 40.05 71.0 2
15:07:06 2024-01-24 844350 836602 190323 187020 329627 337528 376600 372649 213413 217582 276998 282346 326205 328432 5921164 6324248 8345831 8054512 1411712 1473414 282015 248157 277370 276813 328551 319503 305688 305616 202637 205541 805819 766913 1701438 1660442 391616 387691 559706 567171 712424 690318 702998 708309 713526 721521 679268 750244 2198008 2335626 1335280 1112413 634602 619155 743035 747164 755836 762847 762813 765327 866268 865451 6386181 6607768 40.05 71.0 2
15:07:07 2024-01-24 839570 837194 189295 186986 327874 337767 377396 373729 214406 213747 276926 283204 326135 327128 5908991 6296431 8285817 8054512 1425081 1474752 279380 249732 276060 278916 329559 320766 305401 309178 202143 205866 817465 754984 1706855 1676475 391616 387691 558914 562357 710441 689960 699810 708309 718410 725598 677716 753390 2207281 2323822 1326200 1103919 630103 621934 741946 742522 754724 757450 753678 765327 875704 865379 6452209 6612444 40.05 71.0 2
15:07:08 2024-01-24 839225 837123 190456 186371 329898 336813 376564 371238 215072 213747 276078 284069 325153 329939 5914148 6349180 8310447 8096376 1450600 1480161 281425 249554 276801 278204 330665 321133 306226 306789 202461 205288 794543 753830 1726243 1683656 392174 385263 560537 561162 705886 690882 699847 701033 718374 726065 674223 751398 2202702 2296162 1326200 1117771 627949 618244 747297 737931 749956 765006 753306 761720 877938 875498 6366489 6602776 40.05 71.0 2
15:07:09 2024-01-24 843150 837114 191092 185526 329929 336813 375399 373208 214245 213747 276149 284069 324664 330443 5895688 6422164 8348177 8100847 1430014 1481060 282059 248015 276765 278791 330406 320979 306766 305710 203373 205685 811010 766644 1679030 1672654 389948 386893 562129 564440 708391 690935 702499 701297 715043 723704 675601 744509 2195062 2314602 1341919 1125480 634150 618244 749422 744262 753260 764465 760158 760601 871370 875498 6311126 6603012 40.05 71.0 2
15:07:10 2024-01-24 845556 836566 190117 186982 327910 337767 375963 372056 213413 214348 276114 282306 326170 327931 5908991 6335932 8380783 8071770 1422640 1472657 280267 248192 277796 278204 328778 319432 304793 306536 202602 205830 805819 764454 1740572 1664596 392026 387763 557729 564356 707889 687950 703035 707269 715279 726628 676758 746436 2198008 2319536 1317537 1111621 631000 612888 741946 740325 753910 757414 760121 764168 866305 865487 6386181 6603012 40.05 71.0 2
15:07:11 2024-01-24 843141 837198 190126 186569 327910 336471 374275 373202 214109 213148 276149 282341 325188 326436 5920051 6354046 8264412 8048746 1404394 1473704 281550 248925 275215 279473 327644 321207 305008 306789 202602 205144 805819 763795 1700535 1664596 389394 386292 556547 561678 710441 685931 697894 702134 714031 721332 677716 750219 2198008 2328435 1319703 1106882 631898 621457 743035 743048 755261 757305 753678 764510 872569 869502 6414479 6603012 40.05 71.0 2
15:07:12 2024-01-24 835077 836566 190421 189741 331031 333902 376264 373465 214040 212496 276748 282094 324907 330186 5923986 6330006 8296420 8075448 1432574 1475579 280028 248157 274987 276779 329012 320298 306334 305926 202283 204713 807458 759015 1693137 1678316 388841 384252 559743 561162 706386 690882 695837 700604 712174 725521 673501 750456 2201136 2302113 1319614 1115387 629209 620067 747297 737948 750975 763386 748886 759446 875658 870420 6348187 6603012 40.05 71.0 2
15:07:13 2024-01-24 841323 837114 189295 187685 329381 333541 377968 375318 213755 213640 275971 282235 324035 330531 5917431 6340454 8367042 8075448 1423368 1474752 280350 247356 276060 277848 327786 319517 305903 305460 202672 205000 810735 764341 1699211 1668824 387682 385370 560537 561945 706386 689903 700433 700107 713526 725521 672546 745905 2191850 2314602 1337493 1122784 631898 617185 747297 742302 749956 762312 755603 757793 868145 872954 6310721 6612569 40.05 71.0 2
15:07:14 2024-01-24 843932 838302 189123 186337 326780 336704 375221 373989 212617 213640 275655 280591 325188 327164 5908039 6348980 8351782 8066176 1420608 1473808 279880 247774 276944 277458 326798 321207 304080 306789 201331 204713 804181 764341 1680772 1658882 387718 386600 556547 563956 707388 686940 700695 704160 711474 721404 674736 744277 2194613 2329734 1333447 1110038 631000 616311 740176 743918 752157 757377 755603 765055 865876 868223 6393366 6612551 40.05 71.0 2
15:07:15 2024-01-24 839844 839225 189192 186007 325893 337289 375100 372149 214132 212829 275971 281447 326135 324528 5918369 6276347 8305022 8066070 1424675 1474752 279842 248157 275215 277458 325778 318502 305008 305926 202377 204104 789967 754913 1684436 1672654 389671 386600 559743 561162 710441 690882 697894 701865 712174 719195 672546 746919 2201136 2317202 1317537 1106882 627061 618244 743145 738041 754328 762889 755073 764520 874242 868801 6366288 6607768 40.05 71.0 2
15:07:17 2024-01-24 833896 834745 189261 187672 329637 335791 376192 370056 213378 213747 275126 282412 324175 327931 5895613 6345923 8365090 8075448 1431226 1474752 280231 246629 276025 277263 327291 318730 304972 304458 202567 204631 794543 763249 1705182 1669096 389948 384252 559743 562756 704851 689903 698871 699115 712481 721508 669582 745374 2191733 2311048 1335280 1122245 631552 617038 746217 743734 751086 761626 757984 759509 870176 873774 6311126 6603016 39.95 71.0 2
15:07:18 2024-01-24 843750 837114 189226 186405 328705 336575 374310 373202 212753 213747 275233 280626 325153 326436 5908991 6324248 8351782 8037933 1403170 1473704 280088 246386 276096 277458 325813 320979 304080 306357 201331 204139 804181 764341 1679117 1659876 389394 386600 556547 561945 707388 685931 697845 704160 708783 721332 673746 744277 2195062 2330229 1337972 1110038 631552 616748 739614 742119 753151 759117 753306 763966 862459 865734 6348263 6603012 40.05 71.0 2
15:07:19 2024-01-24 839807 836607 188929 185821 325638 336813 374310 370056 213378 212779 275233 281018 325384 324492 5899612 6306006 8334750 8056691 1424396 1473704 278723 247392 275180 277458 327524 320298 303119 305926 201789 203818 793141 753830 1707615 1669096 388841 386021 558914 559573 709397 689903 697398 701565 715330 720444 670275 748530 2201230 2318518 1315372 1107008 627061 618062 740269 736898 753650 762349 751862 762150 873843 865158 6386765 6593633 40.05 71.0 2
15:07:20 2024-01-24 832111 835933 189256 189675 327380 333902 375963 369947 212753 213447 274391 281548 323688 327895 5895537 6348602 8353177 8075563 1443502 1473547 277423 248121 274987 276680 328813 317794 304579 305926 201331 204139 804181 753007 1700723 1682816 389948 383067 556547 559868 704178 688214 695726 699005 716527 721296 672362 749190 2201230 2289657 1303181 1113351 628404 618208 745144 735853 747801 757450 746652 756107 872841 865487 6348263 6593602 40.05 71.0 2
15:07:21 2024-01-24 839257 835933 189261 189710 328933 333523 374275 371830 212787 213077 274427 281282 323201 330209 5908991 6369152 8339886 8066070 1420608 1473414 279380 246629 275215 276680 328813 318383 302834 306573 201015 204713 822724 763062 1707020 1669843 389948 384826 554330 562283 702679 685557 697745 698968 710323 725521 672722 745374 2191905 2305382 1339706 1116181 630651 617075 742509 738124 746192 755139 753995 756144 864649 865451 6376749 6603115 40.05 71.0 2
15:07:22 2024-01-24 848274 836598 189226 189701 326886 333902 374275 372091 213491 211852 275269 280252 324175 327432 5895613 6330482 8310169 8037933 1399177 1473704 280875 246594 275215 277263 325813 320532 303794 306572 201578 203962 804181 764341 1679117 1659183 389394 385841 555506 562756 706386 683921 699386 703021 710362 720752 672722 743817 2195062 2329734 1340234 1108458 630551 613330 738170 740691 749993 756239 755939 762150 864037 865158 6372192 6593633 40.05 71.0 2
15:07:23 2024-01-24 839262 837123 188929 185779 325866 336338 373977 370056 212787 212128 274462 280626 324926 324492 5904776 6321147 8261723 8047312 1419297 1473808 279842 247873 276158 276394 325743 318949 302941 306753 200350 204071 800903 755116 1693927 1667913 387739 383103 552572 557735 705350 682643 691747 701033 713666 719195 672759 746919 2194886 2314602 1332697 1099929 627388 617808 739651 737944 751625 754835 747021 759446 866268 863900 6395614 6584254 40.05 71.0 2
15:07:24 2024-01-24 833891 836343 189226 187155 327380 333288 375100 372149 212753 212481 275269 279738 322941 328468 5908991 6308954 8289759 8071694 1428757 1474715 278392 246523 274196 277477 327614 319174 304044 303923 201930 203818 802542 756238 1683313 1669096 387189 384865 558124 559868 706386 687950 691821 700107 713021 717976 667616 746436 2194886 2313214 1344132 1108458 625276 616464 740336 735853 751625 757450 745925 756144 868833 864470 6339737 6588930 40.05 71.0 2
15:07:25 2024-01-24 830482 834754 188933 189639 325901 333288 375399 370056 212685 213113 273971 280626 322943 326897 5895404 6349272 8385907 8077597 1446480 1474715 278496 246559 275215 275797 329202 318578 302799 305460 201121 202963 797902 757071 1688576 1673843 389394 382494 557729 558672 699966 687950 697894 698619 713021 721490 667346 742125 2193410 2294533 1308875 1116181 625276 612829 740176 735853 746302 757450 754752 756107 865656 865379 6331038 6603012 40.05 71.0 2
[truncated: 153,005 more chars]
