# Supplementary material for: Methods for Estimating the Detection and Quantification Limits of Key Substances in Beer Maturation with Electronic Noses
Source: Sensors (Basel). 2024 May 30;24(11):3520. doi: 10.3390/s24113520 (PMC11175341; doi:10.3390/s24113520)
Supplement: Supplementary file 1 [file sensors-24-03520-s001.zip › Data/Acetaldehyde/raw data/Day 2/9000ppm20.txt]

Time Date R01 R02 R03 R04 R05 R06 R07 R08 R09 R10 R11 R12 R13 R14 R15 R16 R17 R18 R19 R20 R21 R22 R23 R24 R25 R26 R27 R28 R29 R30 R31 R32 R33 R34 R35 R36 R37 R38 R39 R40 R41 R42 R43 R44 R45 R46 R47 R48 R49 R50 R51 R52 R53 R54 R55 R56 R57 R58 R59 R60 R61 R62 T01 H01 Phase
15:13:00 2024-01-24 709443 702417 224499 221669 360961 367256 373416 373202 236658 234256 288577 294429 333942 335975 4608147 4970469 7031783 6776348 1191431 1245118 328600 288757 302482 305129 338686 329350 329520 332855 233025 233102 731477 731850 1610482 1558457 484737 483473 708433 715279 901461 876959 932965 940915 989804 1001587 954081 1063348 2245033 2357428 1435028 1203948 785620 765013 933028 936870 979834 982683 1017449 1029391 1152106 1145554 5411660 5571352 40.05 71.2 1
15:13:01 2024-01-24 713014 702371 224533 222051 358498 366932 375999 372149 236623 233535 288685 293954 332975 336212 4598782 4875228 6929204 6781184 1213686 1248659 324890 288757 299908 305307 339233 328320 331287 331847 233254 232096 767018 727413 1612549 1574370 484048 481368 715510 717377 897667 881254 938355 935577 981952 1002259 961862 1066498 2247247 2371617 1480189 1192268 783250 770382 930338 928918 981961 993989 1019841 1024631 1136892 1143093 5370966 5549784 40.05 71.2 1
15:13:03 2024-01-24 707094 702412 224842 221665 358826 365246 376564 372149 235564 234653 288649 292622 331906 337548 4602063 4983198 6952172 6723597 1202449 1248659 326890 288757 302196 304200 338722 329350 330500 331812 232890 233136 765525 733932 1654497 1575519 487508 481890 713479 719384 893129 871982 938318 943420 979880 991706 957811 1070321 2253643 2360701 1472049 1198244 781139 768094 936885 930205 974980 992316 1026189 1033170 1138775 1136500 5353909 5571352 40.05 71.2 1
15:13:04 2024-01-24 710487 702412 224851 220700 358822 366417 375191 372675 236458 235015 288613 294438 332905 335501 4598782 4961196 7022457 6771805 1197439 1245118 325380 293818 302990 305129 338722 329386 329787 333072 232967 235907 759684 730783 1620927 1564729 485428 483327 709633 716867 902362 876261 927538 938080 991137 1003114 954834 1059260 2241956 2354014 1439018 1201580 783808 765013 930338 935315 983358 988315 1013935 1029117 1151289 1147247 5410262 5571352 40.05 71.2 1
15:13:05 2024-01-24 712512 702408 224186 222051 356601 365317 376264 372149 236258 235862 288739 294481 332940 337511 4594824 4872774 6938529 6780881 1210001 1247772 323947 288856 304713 305558 337417 332925 329573 331399 233675 233033 765525 726611 1624608 1576610 485083 484500 714546 715279 899589 880517 935682 935577 984201 1000719 964711 1063462 2247969 2379141 1469251 1193967 785485 772058 929020 928850 983902 991661 1016938 1029094 1140463 1147283 5391477 5558006 40.05 71.2 1
15:13:06 2024-01-24 703219 703909 224685 221705 360925 365282 374310 370056 236623 234291 288689 296349 333713 337584 4598782 4940412 6912449 6753048 1206003 1251818 324514 288694 305580 304022 340392 331782 329680 333180 232595 234322 752866 726611 1663693 1581624 489158 481744 716529 719495 894839 876261 936810 940708 978530 997425 964785 1068828 2258937 2369921 1474084 1192268 778912 772058 936339 926204 977749 991697 1024454 1030856 1133679 1142284 5305127 5558006 40.05 71.2 1
15:13:07 2024-01-24 701267 702153 224690 222047 358786 365115 375435 372056 236450 234291 288685 294438 330911 339611 4602063 4989014 6994481 6746264 1194875 1244971 325765 288721 302549 303097 340667 331782 329110 333830 231839 233171 761046 729627 1636259 1571019 489158 482790 709438 721993 899753 870579 933019 944836 983345 991404 953637 1066535 2250442 2344820 1470014 1203292 778912 765581 939545 934346 973562 988315 1021296 1035454 1145445 1143093 5342749 5545829 40.05 71.2 1
15:13:08 2024-01-24 712328 700357 224529 222394 357711 365282 374310 372091 236293 233570 290390 293252 332405 337475 4598782 4940400 7012273 6782312 1198182 1246879 325765 288685 300785 305129 338448 329386 329288 333072 232803 233461 758861 731328 1617014 1557634 485428 483473 709438 716330 902741 876261 929593 938782 989808 1001697 954834 1062668 2244370 2354014 1405301 1203292 786045 765038 931696 935315 980567 988315 1013935 1029391 1152106 1145591 5411923 5545829 40.05 71.2 1
15:13:09 2024-01-24 712230 702412 224191 222078 357676 366968 374310 370056 236293 233570 288649 292181 332440 335975 4592691 4867002 6927192 6772879 1210338 1245118 323947 288770 301736 304378 337429 330312 330383 331847 233290 232027 769968 725055 1643276 1574370 485083 484843 715052 717420 898836 876261 935015 937416 985598 1000756 963415 1059941 2244370 2379907 1343503 1193967 786045 770419 929020 930902 985570 991661 1015379 1028478 1140463 1147283 5385929 5548737 40.05 71.2 1
15:13:10 2024-01-24 702762 702408 223533 221896 360412 364187 374275 370056 237024 234093 288649 296242 331639 338062 4613770 4940693 6922947 6743509 1209183 1250036 323651 288757 304603 303311 340811 331473 330411 332855 232926 232777 765525 724020 1621484 1585845 489158 482790 715052 719495 897384 876261 935442 940819 981415 1000282 965611 1069620 2258456 2369921 1478154 1189718 778912 771438 936339 927424 980530 991697 1023159 1030563 1134484 1145523 5310880 5561973 40.05 71.2 1
15:13:11 2024-01-24 701961 701315 224812 222011 358719 365930 375663 374258 236223 234618 288446 296349 333942 339244 4600151 4986346 6975830 6748727 1197426 1245118 328136 289307 301772 304878 341495 330374 331395 333830 232007 233496 756567 731830 1649899 1567677 488391 482108 709942 719495 899113 875019 933019 943494 986997 993998 955666 1069620 2253369 2342261 1490364 1201580 778912 765581 940212 933548 974085 989747 1024691 1034605 1143704 1139754 5342749 5570031 40.05 71.2 1
15:13:12 2024-01-24 711992 700293 224851 221780 357353 368752 377165 374678 235251 234117 288504 294545 332497 336340 4594008 4933565 7005093 6764332 1201729 1245044 324627 294079 302697 304306 338413 329279 329484 333794 231732 233822 757346 728969 1624760 1565111 485428 483473 709438 716257 904022 878753 927500 938043 989808 1003114 956872 1063353 2234764 2351481 1470014 1199871 784925 765581 930338 936205 982706 990410 1015379 1032072 1150164 1147211 5389777 5554043 40.05 71.2 1
15:13:13 2024-01-24 709443 703696 225841 222258 359082 367708 375256 372004 236448 234152 288725 292436 334087 337329 4586590 4867078 6914442 6771805 1210226 1248659 324819 288757 303593 305558 337157 329314 329501 331274 233254 232062 765525 726092 1616234 1573674 484737 484843 714546 714194 898660 879462 935682 935577 984201 1000683 964785 1066397 2241205 2369626 1472049 1191342 785485 771474 929052 928155 984173 991395 1019841 1029094 1142082 1145554 5380094 5559554 40.05 71.2 1
15:13:14 2024-01-24 703817 701702 225832 221483 359152 366668 375878 369731 236413 234117 288301 295231 331604 336962 4593142 4938135 6930802 6743669 1198659 1245118 324890 288852 302692 303951 338686 328817 329253 331812 233218 233335 767577 726611 1632906 1576897 488428 482753 715288 721541 894168 873742 938180 940819 978457 991670 963415 1069620 2251335 2363318 1470014 1193967 780025 770345 937005 927598 974215 993989 1022432 1033631 1134484 1139790 5312773 5556115 40.05 71.3 1
15:13:15 2024-01-24 702683 701202 226707 221834 359369 365115 374770 373465 236223 234801 288360 295467 330841 338468 4591923 4979741 6995741 6724912 1192269 1245118 324854 288757 303615 303275 338650 332925 327764 333830 232492 232777 761046 730783 1676426 1567677 487699 484843 710445 721541 901823 871159 930254 944836 986900 997316 955432 1063425 2249164 2351481 1435028 1209132 783250 765581 937005 935540 977749 988315 1019841 1037948 1148438 1149333 5354475 5565547 40.05 71.2 1
15:13:16 2024-01-24 710300 700252 223529 222706 357667 367922 376365 373848 236553 233303 290418 292587 331871 336853 4586590 4915778 6981588 6762427 1200772 1243279 323355 294042 300820 304200 338686 328781 330383 333830 231483 233461 758060 724537 1629176 1567677 485484 483204 710445 714699 904022 879377 927538 936907 987636 1003114 958491 1060241 2244097 2351481 1441013 1197374 783808 765581 930338 934211 984546 994685 1017651 1031997 1150220 1151220 5382853 5552684 40.05 71.2 1
15:13:17 2024-01-24 708279 701352 225837 222670 356529 366149 375100 372149 236508 234801 290354 294374 331871 339057 4589416 4877552 6922323 6764332 1210188 1245118 324890 288757 300574 305129 338413 328320 330750 331776 232890 232062 754337 727009 1610497 1576897 485428 481319 713462 715699 893239 877883 936773 936242 980611 1002845 963415 1068057 2250764 2366561 1490364 1184641 782693 772136 935025 931253 982622 996768 1022679 1028554 1140948 1144566 5344517 5564498 40.05 71.2 1
15:13:18 2024-01-24 703717 700321 225195 221665 358647 364919 375399 373202 235529 234256 288577 292622 331871 336998 4592691 4978261 6953172 6734290 1199135 1247772 325906 288757 301736 303702 338722 328817 330232 331274 232855 233102 766439 732895 1628331 1570312 486208 481319 712466 719495 897384 871196 935405 943494 982770 991706 958528 1072159 2252042 2356371 1470014 1202515 781139 769396 939006 931378 976860 992134 1027880 1035342 1142082 1137167 5345339 5561973 40.05 71.3 1
15:13:19 2024-01-24 708784 700289 224490 220661 360372 365282 372822 372675 236258 233895 288098 293915 331871 335428 4592691 4951924 7023521 6743669 1184693 1241480 326855 288566 303666 305093 337358 329350 328791 332783 232492 232096 752866 733942 1635956 1557352 485428 485529 712193 719495 902465 874362 931617 940819 987636 1001697 955513 1064643 2247165 2358168 1393564 1212015 786606 768849 935637 935465 980530 982647 1016938 1035179 1149620 1146335 5399503 5552594 40.05 71.2 1
15:13:20 2024-01-24 709177 700289 225544 222047 357676 365246 372560 372149 236989 234765 288613 292587 330911 337475 4586078 4910131 6957180 6743669 1202682 1243279 323842 288757 303378 303391 338686 332143 327764 333830 232527 232743 767018 722471 1617956 1567677 486208 484843 712466 715242 901461 877764 931617 936928 986850 1005062 963434 1060166 2237870 2364880 1439018 1196532 785620 766898 931659 931562 983439 996097 1013376 1029094 1143704 1152817 5370966 5543216 40.05 71.2 1
15:13:21 2024-01-24 701267 699794 228605 223019 358179 363889 373714 372149 236258 232100 288649 294367 332931 338577 4586590 4919591 6882577 6743669 1213423 1245081 324911 293818 304281 303275 340224 328320 329787 332549 232703 232777 752866 722330 1661164 1583630 489158 482035 713479 717309 896747 877944 938205 942256 981232 1001058 967534 1071035 2260549 2367414 1482224 1188022 778912 772136 934309 927412 977749 991733 1026792 1031336 1132161 1143093 5291941 5552594 40.05 71.2 1
15:13:22 2024-01-24 701267 701088 224877 221319 358458 366149 375399 373202 235451 233895 288613 294367 330911 338541 4586590 4979741 6975830 6716898 1196584 1245118 325380 288757 302196 304200 340811 330374 329288 333830 231768 233333 756567 731830 1623308 1567677 488204 481368 710335 720450 899641 874251 932870 944091 986923 996471 957047 1069589 2248002 2342261 1394715 1201580 778912 767758 937005 934223 974980 989711 1024691 1035416 1144161 1138948 5323938 5552594 40.05 71.2 1
15:13:23 2024-01-24 710300 698273 224846 220630 358490 365282 373119 372675 235564 234618 288577 294589 331906 333541 4572950 4942651 7009447 6743948 1184693 1243365 325871 287873 304603 303168 337157 329350 328525 333564 232492 232131 762539 733418 1629321 1562503 487856 485727 711923 719384 902465 873844 931633 944762 989035 1000282 953637 1066535 2234690 2357428 1393564 1210362 785620 765814 934345 935540 977749 988315 1019841 1035454 1146330 1146335 5395772 5548634 40.05 71.2 1
15:13:24 2024-01-24 712165 699785 223495 222047 357640 365246 373975 369754 236588 233175 288613 293954 330876 333505 4586590 4859199 6922436 6734290 1202656 1245081 323842 288852 303850 304200 338211 330312 329449 332027 232931 234286 764083 723367 1642133 1571802 487161 486217 713986 718400 901182 878753 932982 935352 986297 1005810 959245 1060241 2244770 2379141 1392685 1193967 786045 768094 931659 930205 983358 993989 1012419 1028440 1142082 1148943 5370966 5535313 40.05 71.2 1
15:13:26 2024-01-24 701267 700325 224889 222042 358746 365115 373679 370056 236623 232169 288694 296349 330876 337236 4583319 4905191 6868060 6731353 1212594 1245118 324911 293818 303850 303914 340249 330659 329501 332027 232747 233033 762539 722330 1626407 1585609 488937 481853 713479 717346 897384 876959 938180 939412 981342 1000282 967385 1068828 2254385 2363207 1484259 1187176 780025 769219 935674 928850 980567 991733 1021705 1029094 1135480 1148144 5297556 5543216 40.05 71.2 1
15:13:27 2024-01-24 701046 700316 224881 221669 358179 364698 375399 372938 235330 234256 288577 294403 330911 338235 4572950 4924036 6948981 6734054 1197524 1244560 328600 288216 303839 304057 338579 331312 330643 331166 232911 233102 761046 732880 1632216 1567677 486971 482790 714456 721541 894802 871196 936847 946294 983504 997352 959282 1072788 2247708 2360973 1474084 1199982 781579 770419 938338 930205 974943 992584 1026263 1033906 1140463 1138144 5337796 5552594 40.05 71.2 1
15:13:28 2024-01-24 705992 698277 223538 222025 359584 365211 372003 372675 236258 234035 287697 294429 330911 335428 4586590 4951924 7005093 6735872 1188863 1245595 325274 288689 303223 303062 339567 332018 327622 333649 231768 233067 759553 728171 1652518 1570312 489121 484843 709942 721541 905038 871232 931654 944483 987636 1000282 956417 1063462 2241242 2354069 1379871 1210333 783808 765581 937005 934875 977749 989747 1019114 1038446 1147955 1143901 5349290 5548634 40.05 71.3 1
15:13:29 2024-01-24 706286 700057 228627 222082 357384 364663 373975 372938 236223 232135 288685 292587 332147 336486 4577212 4892810 6952172 6754014 1203450 1244709 326495 288721 302697 304485 338686 329314 329253 333830 231407 234652 756518 726611 1626863 1565111 485484 484427 710445 715242 904022 880002 930177 938043 990510 1000719 956417 1059941 2244370 2351481 1439018 1194355 783375 765581 930998 936205 983439 991883 1016626 1033697 1149620 1148094 5367132 5539262 40.05 71.3 1
15:13:30 2024-01-24 704252 699517 223495 221856 355454 365631 374275 370056 235564 233535 288721 293549 331604 337548 4570686 4867078 6917981 6745997 1207690 1244709 323877 288757 301525 304200 336684 332962 329110 331812 233218 232062 766106 722848 1640358 1572135 485520 485529 714546 717383 898836 878753 934075 938043 985598 1008623 962047 1060290 2234875 2375768 1359425 1193967 786045 770309 929020 931562 985570 993989 1015379 1029094 1140837 1148906 5361560 5533837 40.05 71.2 1
15:13:31 2024-01-24 701961 700316 228636 221355 359296 365115 373119 369947 236293 233535 288337 295064 330841 336486 4578792 4904618 6894259 6734290 1209925 1244251 327673 290245 301731 302883 339746 328054 329787 332266 232747 232096 754337 721441 1645889 1576897 484797 482035 713499 714736 894692 879081 937906 935388 981379 1002405 964099 1069452 2241242 2349416 1446382 1184641 781780 770345 931696 927497 980567 997343 1022754 1026128 1137126 1144712 5327514 5533837 40.05 71.2 1
15:13:32 2024-01-24 703988 698268 224655 221324 358215 364698 374310 372933 235131 234093 288581 294367 333942 336707 4587445 4961916 6952172 6731049 1198296 1244161 325941 288558 303666 304022 338722 328781 330786 330773 233254 232096 754525 730783 1614166 1567677 486971 482790 713499 721541 894839 873123 936847 944836 984201 991742 959245 1074827 2244472 2358847 1472049 1199871 781579 769219 939545 931562 976363 992584 1026263 1036056 1140427 1136500 5333344 5548634 40.05 71.3 1
15:13:33 2024-01-24 709983 700061 224499 221408 358498 365317 372560 372149 236343 234841 287842 294189 332532 333397 4584575 4947460 7014445 6743669 1181212 1246207 325344 288757 304603 304200 337665 330348 328529 332855 232492 232743 751395 733418 1636338 1562889 488464 485529 710445 721541 904022 873508 931654 943814 987636 1003114 958639 1066392 2238056 2354087 1381827 1210617 782816 765273 936339 935540 977749 989747 1019841 1037707 1148843 1145554 5347191 5544715 40.05 71.2 1
15:13:34 2024-01-24 705286 698273 228605 222550 357596 367151 374957 373584 236483 233234 288541 294581 333743 338234 4586590 4891639 6947854 6753048 1203520 1245081 323877 288852 301242 304200 338686 331128 327728 332855 232527 234386 763164 722471 1639937 1571019 486282 485873 712453 716838 901461 879081 933019 936796 984772 1000683 963415 1059536 2244370 2375084 1389652 1193967 787167 769869 931696 931562 981278 993989 1013935 1029828 1143704 1152235 5370966 5532651 40.05 71.3 1
15:13:35 2024-01-24 702691 701202 225837 222564 358323 366149 375832 372040 236849 233175 288541 295825 330345 337511 4577212 4901742 6868060 6729487 1210038 1243316 324911 288761 302444 303240 339746 328320 328826 331847 232527 232062 762539 721441 1642362 1581381 488811 482790 715052 718984 898660 876261 935442 940819 981415 999503 964785 1069589 2252042 2363207 1478154 1187426 778912 772058 936339 926111 977749 997379 1024729 1032185 1133679 1143093 5282529 5546094 40.05 71.3 1
15:13:36 2024-01-24 699092 700208 224399 221718 358036 365005 376365 374258 235495 233570 288662 292622 333135 338801 4580051 4958018 6972091 6720115 1194875 1244198 327405 288757 301489 304236 340535 330140 329787 333324 232101 233136 764923 731328 1610921 1567677 488464 481695 710445 719495 900148 875019 934300 943494 984772 991634 956454 1068828 2249164 2338941 1488329 1199871 778386 765581 940212 931562 973393 989747 1022959 1035454 1142979 1141939 5325015 5548178 40.05 71.3 1
15:13:37 2024-01-24 710339 700429 225435 221178 356521 365282 373154 372149 235272 234806 288405 293755 330911 333541 4578026 4924107 6995115 6735872 1182089 1241480 326890 288003 301736 304914 336684 329083 327799 332549 232328 232131 762539 732880 1635447 1555852 485391 485529 712466 719495 902741 875019 931654 940819 988371 1000381 955513 1062668 2238279 2354014 1399433 1208309 786045 764732 934345 935008 980567 982683 1016198 1037911 1155140 1149588 5395772 5546682 40.05 71.2 1
15:13:38 2024-01-24 712328 700325 228703 221691 357640 368752 373083 369947 236258 233535 288703 295977 333978 333469 4564172 4849927 6892644 6743669 1206741 1244251 323651 288856 301736 304200 337665 329350 327764 332855 233090 232027 753618 722471 1647830 1567677 486282 485873 714546 718438 900823 877814 935015 938080 984772 1006453 963415 1061875 2241183 2376771 1385157 1193967 787167 770345 930338 932893 987527 998107 1019182 1031223 1143593 1155497 5373394 5533837 40.05 71.2 1
15:13:39 2024-01-24 700995 701193 228569 221971 358790 365631 374239 371664 236884 233535 288734 294394 330911 337548 4570686 4905589 6863135 6724689 1208286 1245118 323651 288757 302656 303311 339746 328355 329787 332855 233054 232062 763472 723465 1643413 1581381 489158 483473 716573 719495 896258 876261 936810 943494 984201 1000989 965611 1071187 2253643 2363207 1476119 1190572 781139 774338 939637 929579 977713 998924 1027880 1034345 1134373 1142947 5278772 5541742 40.05 71.3 1
15:13:40 2024-01-24 698216 694304 224191 221417 358498 365115 373714 371760 235529 233570 288685 294196 330415 339130 4573947 4958168 6952172 6712339 1194079 1241480 325906 288445 303666 304236 338722 329440 329822 331812 232364 233496 763408 730783 1621069 1567677 487508 481695 710445 719495 898836 873779 935682 944836 984772 991706 961364 1071187 2247564 2343721 1391017 1200758 778912 768849 939674 934137 975832 991001 1027880 1035416 1142942 1142650 5314533 5542124 40.05 71.3 1
15:13:41 2024-01-24 709289 694313 224851 220665 357711 365317 372596 370056 235564 234851 288613 293506 331871 335980 4573474 4938461 6985156 6729487 1184623 1241517 325941 288229 301278 303843 336684 329350 328791 332855 232527 232777 761046 731850 1611453 1553643 485428 483217 710445 719495 902741 875640 933019 943494 989071 1003114 955513 1065479 2244921 2353934 1403345 1208449 787167 768849 935637 936870 981961 982719 1016901 1037169 1152923 1145554 5395772 5533837 40.05 71.3 1
15:13:42 2024-01-24 710220 699300 228676 221700 357676 366124 373154 369984 236293 233175 288662 292587 330946 333397 4561320 4852196 6872990 6734054 1205725 1241517 323912 288757 301736 305129 336649 329083 329520 331077 233090 232096 758750 724020 1631971 1567677 485083 484843 715559 715316 900184 879081 934040 935428 984678 1007308 964562 1065588 2247857 2377531 1470014 1191417 786045 772058 929679 928850 987527 991697 1019841 1030601 1142892 1149588 5353909 5533837 40.05 71.3 1
15:13:43 2024-01-24 701267 699831 223525 221350 358822 364151 373154 369947 236093 233570 288134 294888 330876 336486 4570686 4919649 6901227 6715324 1199885 1245118 325716 288757 306056 303987 338757 328817 329520 331310 233654 232027 760222 726611 1628339 1572430 489251 483473 715559 722567 897755 876959 945069 946180 983348 999641 964637 1074942 2254273 2367414 1474084 1197374 783375 772458 939674 928776 977749 996097 1027070 1034605 1137710 1143093 5303293 5533837 40.05 71.2 1
15:13:44 2024-01-24 701461 698221 224460 222011 359549 365890 372822 373202 236058 233535 288577 294805 330876 337548 4567833 4958369 6967685 6706154 1184693 1243242 325380 288757 304078 304042 338175 329350 328454 333794 232492 233067 761046 730503 1667308 1565111 490301 486071 713442 723210 903985 874466 931430 948200 992621 1002478 958454 1066128 2247564 2350404 1363264 1205605 783808 767213 939630 937305 977749 991146 1022025 1040670 1149584 1145554 5337677 5533837 40.05 71.2 1
15:13:45 2024-01-24 707430 694268 223499 222346 356565 366928 372525 373202 236023 232135 288649 294168 330876 335938 4567833 4906746 6933307 6734518 1198296 1241444 323842 294079 300820 305057 338650 329243 330383 333830 231570 233102 759553 725445 1636932 1570573 486814 484806 710409 717888 904926 879965 932965 940782 992654 1000719 957775 1064214 2243061 2351481 1467979 1201677 786045 765581 931659 935278 985570 993017 1016901 1032361 1152923 1148906 5370966 5524458 40.05 71.3 1
15:13:46 2024-01-24 705286 698268 223499 221629 355454 364698 376328 370020 235529 233500 288649 292684 330911 336962 4558454 4825407 6892331 6743669 1205843 1241480 324365 288757 304331 304200 336649 329350 331321 331525 232967 234451 760222 723367 1613782 1571802 486814 486217 717475 719937 898800 879377 937017 938117 986504 1008551 964785 1063425 2247857 2379141 1431038 1193967 787167 772606 931387 930092 986969 991661 1019114 1031425 1142892 1150569 5359807 5524458 40.05 71.2 1
15:13:47 2024-01-24 699963 699264 225801 221629 359584 366149 373679 369911 236788 233535 288337 294360 330841 336724 4561320 4903257 6883517 6715533 1203157 1244161 324854 289388 307145 303879 339424 330365 329608 332171 232911 233992 757206 725445 1660537 1580827 489158 483473 717081 721541 897755 876261 940854 943494 981342 999567 968428 1071149 2253643 2366561 1474084 1192268 780582 772606 938214 928155 979834 991733 1026189 1033868 1134484 1146761 5276910 5533837 40.05 71.2 1
15:13:49 2024-01-24 700461 694205 223529 221665 357676 364271 372003 373729 235529 233535 288545 292587 330345 338541 4567833 4961894 6967685 6702832 1192194 1246027 328368 289982 302265 304485 340356 330301 329608 333378 232150 233846 758861 731850 1618525 1567677 488391 483834 711960 719495 901461 875019 938318 944212 987562 991706 956417 1069620 2250764 2338941 1470014 1203292 780582 765581 940879 936205 974980 991183 1024691 1037669 1145445 1144712 5312712 5533837 40.05 71.2 1
15:13:50 2024-01-24 708401 698798 224660 222011 356561 364698 373119 373729 235495 233861 288649 293961 331871 335938 4567833 4900939 6972066 6746264 1192194 1242940 326749 288649 304171 305415 340267 332018 329181 333288 232855 233102 752866 732880 1617709 1555852 485428 485529 710445 719347 902741 878129 933019 940819 990510 1000683 953637 1063388 2239871 2348731 1403345 1206726 787167 765581 934345 936722 983358 988315 1016938 1034642 1153753 1147247 5397483 5533837 40.05 71.3 1
15:13:51 2024-01-24 709443 698273 223529 221998 357314 366381 374275 370020 236588 233535 288613 292587 332637 333433 4558454 4850992 6905009 6735150 1204312 1242940 326943 288775 301736 304878 338686 329350 327764 333270 232711 232027 763164 721956 1638302 1571431 488902 486217 714509 717892 901786 879703 934300 939412 984809 1006417 964785 1061837 2244370 2376771 1379173 1193967 788291 769182 931659 931562 986269 993989 1015379 1032072 1143704 1152235 5362557 5524458 40.05 71.2 1
15:13:52 2024-01-24 701961 694277 223456 222702 356565 365115 374239 372149 236223 232100 288613 294403 330645 338541 4561320 4886051 6893804 6735150 1217160 1242940 324890 288982 300539 305485 338579 329545 330482 331812 232890 232062 765525 723742 1605202 1567677 485428 483131 715559 717075 897458 880363 939553 938043 984201 1000647 966158 1069561 2244370 2366561 1514737 1187287 783250 771474 931659 928850 981314 991697 1021705 1029094 1139311 1146335 5337677 5533837 40.05 71.2 1
15:13:53 2024-01-24 702993 698277 224148 220621 358755 366149 374275 369911 235529 234256 288541 292587 330611 335938 4569676 4895076 6875895 6706154 1201971 1248219 324911 288852 304713 303275 339710 330191 329377 332315 232492 232062 762539 721296 1622702 1579657 489158 483473 715559 719495 898660 876261 936810 943494 984201 1000989 965611 1072475 2248193 2363207 1470014 1188811 780582 772686 937005 927497 977749 999969 1026189 1031589 1134484 1145523 5273143 5524458 40.05 71.2 1
15:13:54 2024-01-24 698940 697232 224842 221820 357676 365115 374239 373202 235495 234801 288360 294153 332643 339281 4576678 4943051 6944030 6715734 1194004 1241175 325906 288685 303630 304093 338686 330140 331791 331812 232527 233299 764355 730783 1619864 1566565 487699 482072 712957 721541 898800 875019 936810 944483 989772 991706 959208 1071149 2247969 2338941 1444426 1199871 778912 770975 942649 935540 974943 992584 1026226 1037911 1144598 1143093 5305127 5533837 40.05 71.2 1
15:13:55 2024-01-24 709443 694205 225539 221665 357626 369276 376365 371859 235285 234841 288504 293329 332265 335319 4576678 4914834 6982079 6715533 1184623 1240564 327384 288757 304566 305129 337393 329350 328755 332819 232527 233067 762539 732895 1639928 1555579 486208 486217 713479 721541 904022 876261 933019 944836 990510 1004533 958528 1066535 2231553 2357428 1393564 1210287 787167 768094 935674 936205 984137 988315 1019841 1038446 1151289 1148943 5388064 5529890 40.05 71.2 1
15:13:56 2024-01-24 711313 701161 225837 222079 358468 366789 375300 369875 236648 234152 288432 294224 333978 333059 4563577 4860638 6929204 6724912 1202562 1241444 323912 288577 303378 304022 338722 330080 327764 332819 233054 232096 753618 722471 1613066 1567677 487699 485690 714546 718401 902741 880363 935682 940819 986900 1008623 964785 1063425 2241242 2369626 1377178 1196521 788291 772058 933682 933548 986969 991661 1016901 1033697 1143824 1154684 5361560 5531094 40.05 71.2 1
15:13:57 2024-01-24 699623 700204 225206 222564 358611 366631 376365 371968 237346 234801 288577 295267 330841 337548 4573398 4879785 6863926 6715533 1215144 1241480 322904 294079 303630 303630 340535 330374 329787 332549 233254 232777 754337 720264 1622079 1581381 489158 483473 713499 719458 898873 877801 939590 940819 985598 1003114 968428 1072438 2250950 2360794 1474084 1184641 780582 770345 937005 931562 981961 1001688 1026226 1034435 1137162 1145591 5292029 5527817 40.05 71.2 1
15:13:58 2024-01-24 700622 699216 224742 221483 358575 366668 375364 373202 235564 234256 288360 295091 330876 337475 4563464 4931301 6920925 6706154 1194018 1241444 327617 288757 304134 303937 338686 328817 330822 330773 233054 233136 761046 730783 1629813 1567677 489251 483131 713535 721541 897384 875019 940926 944483 984772 997389 962047 1072788 2246071 2340600 1416952 1199982 781139 767514 940879 934211 976363 993989 1029193 1037948 1146771 1143597 5314894 5537250 40.05 71.2 1
15:13:59 2024-01-24 710029 694232 224812 220643 358467 366345 375795 372566 236023 235015 288541 292587 333671 333397 4563464 4924107 6986389 6715533 1181175 1241480 326890 288982 303666 304842 337393 331353 328755 332819 232890 233102 764032 731573 1638721 1553643 485864 485873 711446 721268 904022 876261 934349 943494 990546 1000647 955703 1066498 2233176 2354087 1405301 1210287 787167 765887 935674 935278 983284 990391 1019182 1037520 1152578 1149588 5400038 5533837 40.05 71.2 1
15:14:00 2024-01-24 710057 699138 225837 221466 358143 366381 373679 369984 236648 233570 288613 294403 332370 333469 4563577 4849927 6905874 6724912 1202562 1245081 324365 288757 303666 305057 337701 330348 329916 332855 233218 232062 755068 722471 1621976 1570312 488464 485256 715559 719495 902741 880620 938355 940819 987636 1010800 964785 1062807 2241242 2369663 1362265 1196532 788291 773236 935691 935556 988971 999361 1016752 1033471 1146882 1154574 5361560 5532350 40.05 71.2 1
15:14:01 2024-01-24 700733 698273 228524 222082 359689 366149 375988 372149 237024 233372 288649 296170 330911 337548 4563577 4877373 6863651 6724912 1214398 1243279 323355 294188 304331 304914 340775 328320 330518 332819 233054 233461 752866 721441 1640050 1581381 489158 483473 715559 719458 898164 879081 940929 942825 986297 1003114 968465 1072713 2256161 2362318 1490364 1188811 783375 770199 939006 931489 983321 1001505 1026077 1033868 1142082 1145591 5295824 5524458 40.05 71.2 1
15:14:02 2024-01-24 699926 694277 227115 221856 358755 364698 374346 372938 235529 234256 288613 292622 330911 337511 4556932 4926611 6910553 6706154 1196806 1241480 325941 288757 302656 303937 338686 330857 331287 331274 233054 233299 759553 730783 1629375 1567405 488811 483473 715052 722567 898660 875019 940966 945859 987636 997389 963141 1075711 2247447 2344668 1398412 1200795 781139 769943 941013 936167 977749 993989 1029193 1039928 1148475 1144712 5307291 5539262 40.05 71.2 1
15:14:03 2024-01-24 709716 694268 224660 220634 357676 369014 373119 372149 235564 235015 288581 292350 332370 333505 4556932 4933379 6975830 6724912 1183778 1241480 327384 288757 303666 305057 337157 330080 330383 332819 232768 232777 751395 731850 1646943 1553643 485864 483556 711410 719495 904022 876261 935015 943494 994033 1005810 959488 1065588 2238369 2355608 1467979 1210287 788291 767758 935674 937342 981278 992571 1019841 1037707 1152923 1149478 5399182 5533837 40.05 71.2 1
15:14:04 2024-01-24 709443 699526 223529 222047 357671 365317 373714 369984 236415 233535 288613 294367 332405 333433 4560310 4840654 6891902 6715533 1200847 1239413 324694 294079 301736 303937 339447 329386 327799 333830 232527 232096 761693 721441 1621400 1567677 487699 484573 714546 718438 903381 883765 936977 940915 991211 1008809 964711 1061305 2246257 2374973 1472049 1194083 788291 772136 934972 936205 984173 991661 1016752 1029391 1146644 1154684 5354867 5520518 40.05 71.2 1
15:14:05 2024-01-24 701267 694313 223529 222706 359082 365115 374275 372149 236058 232169 290390 292622 330645 338577 4555203 4839256 6868060 6734290 1207728 1241480 325120 288757 300785 305558 338175 328781 331287 331812 233290 232777 765525 725573 1592195 1572135 488204 483217 717550 718400 896940 883765 942195 940915 985450 1007381 968912 1072438 2247857 2363207 1446382 1188022 784925 772606 935674 931452 983439 1000273 1024729 1031336 1141272 1147247 5318136 5524458 40.05 71.2 1
15:14:06 2024-01-24 701009 694304 224885 221820 358502 364698 375963 373202 235564 234618 288613 292656 330876 337200 4558454 4897584 6872953 6706154 1196806 1241480 325906 288982 302727 304556 338757 330696 329787 331578 234349 232062 758750 728414 1642664 1574041 490301 485493 717590 724350 898623 876114 942195 948875 984201 1000282 962841 1075887 2253643 2366561 1476119 1196425 783375 772606 940212 930205 977749 991661 1029193 1037707 1140427 1145523 5293874 5516582 40.05 71.2 1
15:14:07 2024-01-24 701000 697237 224186 222042 359296 366149 374240 373202 236258 233570 288689 294840 330876 336522 4558454 4937870 6952172 6687228 1189769 1241480 325380 288852 302444 303987 340296 328320 328755 333613 232206 234652 759553 729102 1613066 1566542 490512 483327 712429 723594 903912 874398 937017 948655 992584 1003114 959208 1069343 2244370 2349814 1393564 1204229 783808 765814 939545 935352 977749 993017 1020216 1041451 1148843 1147247 5323938 5524458 40.05 71.2 1
15:14:08 2024-01-24 705286 696971 228667 222394 356561 364663 372596 371500 236293 232816 288761 292350 330911 336212 4551679 4888209 6966505 6720115 1193057 1235898 327637 288757 303666 305558 339611 331709 329501 333180 232747 233752 751395 729737 1617699 1555417 486814 486217 711271 718984 904022 878605 934300 942825 994533 1000719 959488 1066392 2228385 2348147 1433033 1203292 787309 765581 935401 938080 983439 991183 1019841 1036967 1153753 1150569 5381387 5524458 40.05 71.2 1
15:14:09 2024-01-24 709983 694300 223525 222047 357667 366088 373679 369947 236293 233535 288649 292587 331906 333469 4537375 4833779 6872990 6707530 1197276 1242479 324803 290728 303053 304771 338068 331312 328649 333685 231590 233323 762539 722330 1630326 1567677 487508 484843 713442 718400 904022 880363 933019 940245 992691 1006417 964785 1061875 2242776 2351481 1437023 1193967 783808 765851 931696 935278 986122 991661 1016901 1033906 1149657 1152744 5335125 5516582 40.05 71.2 1
15:14:10 2024-01-24 701961 694277 223490 222706 356565 365115 373977 370056 235599 232169 290390 292587 330645 338308 4549113 4830131 6887957 6735872 1204312 1242940 326749 288757 302337 304485 337015 332253 328347 332639 233218 234386 766106 721441 1612556 1570312 487699 484879 715559 719495 902353 880363 936773 941585 987636 1010800 962841 1063047 2242776 2375768 1368133 1194083 787729 772136 931696 931562 986969 991733 1016901 1032072 1143704 1152235 5352155 5515080 40.05 71.2 1
15:14:11 2024-01-24 701272 694313 228605 221700 358790 365115 373119 370020 236658 234535 288373 294155 330380 336760 4554015 4881355 6885727 6726953 1212032 1242940 326749 288775 302880 305415 337665 330191 330554 331310 233254 234652 757279 724537 1604589 1572135 486245 482985 715052 717383 897384 880414 940966 940152 984201 1000683 965340 1069626 2244370 2359860 1446382 1184641 782693 771511 934345 930902 983439 998825 1023197 1029132 1139619 1147247 5299378 5515117 40.05 71.2 1
15:14:13 2024-01-24 701368 694277 224499 221355 358215 366844 374275 370020 235166 233930 288220 292622 330876 335975 4549075 4890998 6865668 6697420 1203231 1242361 323581 293469 302727 303311 339460 331077 329022 331812 232328 232027 751395 723367 1635783 1576897 489158 484207 717627 721541 897462 876261 940929 944563 982807 1002405 967055 1072438 2253643 2363207 1480189 1190679 780582 773979 938364 928850 980567 997416 1028577 1035416 1133837 1144712 5263848 5511146 40.05 71.2 1
15:14:14 2024-01-24 697191 696820 224182 221700 357671 364599 372038 373202 235529 233570 288577 292587 330380 338577 4550413 4938299 6947317 6696776 1191468 1239413 329481 288770 301736 304165 338436 329907 330786 331399 232527 233102 763408 729737 1605608 1565455 488464 482790 713499 721541 898603 875019 938180 946603 987636 997389 959319 1072751 2248844 2334384 1422755 1199871 778912 765814 940916 935556 974980 992584 1026263 1038446 1146293 1143093 5295721 5520518 40.05 71.2 1
15:14:15 2024-01-24 706359 694241 224881 221319 358066 364990 372038 370056 235131 234291 288622 293990 333978 333289 4552679 4905589 6952172 6697812 1177820 1239413 325383 288757 304603 303097 338175 329314 327269 332855 231804 232096 749923 726611 1681220 1562889 490301 486217 710445 723594 904022 873779 933632 947237 991988 1003114 959245 1067333 2241577 2351481 1391608 1209169 786745 765887 936339 935278 980567 989747 1021296 1039966 1149657 1148943 5359807 5511146 40.05 71.2 1
15:14:16 2024-01-24 708130 694196 228636 221891 356601 364990 373183 369659 236378 234801 288450 294688 333039 333325 4546845 4845408 6914442 6706154 1196584 1239413 324911 288757 302482 304022 337701 328355 327534 333830 231407 232096 762539 722471 1623685 1562889 486282 484843 710445 718484 904059 880363 933019 939485 991988 1006489 962047 1060327 2234885 2350716 1470014 1193967 783808 765887 931696 935540 985570 991625 1015416 1031664 1147721 1153867 5337796 5507216 40.05 71.2 1
15:14:17 2024-01-24 701961 694237 223490 221763 358075 365708 376365 369803 235355 233431 288545 292988 333508 337293 4537653 4825595 6878612 6715533 1204281 1240673 323877 288982 301736 304200 335600 329350 328454 331507 232855 232027 764635 721296 1623407 1567337 485484 486217 716573 719458 901425 880628 936773 940782 986997 1009336 965574 1068057 2241465 2375768 1407258 1192268 787167 772606 930998 931562 986969 1000237 1021296 1030856 1143704 1148943 5342749 5512121 40.05 71.2 1
15:14:18 2024-01-24 701685 699597 225411 221869 359116 366113 375832 369537 236813 233756 288464 296034 332805 336962 4544490 4875228 6855461 6706342 1206479 1241175 324911 290572 302697 304129 339710 330140 329787 331776 232293 232096 760038 719233 1660981 1576897 489158 483473 715052 718401 898660 880327 940892 940819 986997 1003114 968391 1072519 2247708 2358834 1490364 1184641 782256 770345 938338 931562 982659 1001688 1026189 1032940 1142082 1145554 5284452 5518385 40.05 71.2 1
15:14:19 2024-01-24 701156 698949 224747 221452 357483 366631 376365 372675 235261 234256 288419 292622 332895 336908 4534020 4880784 6864813 6687557 1196573 1241784 324365 288766 303117 303915 338722 330374 329488 331776 232293 231797 755776 722848 1626317 1576897 489158 484500 717590 723080 897384 878480 942307 945507 984201 1002405 967348 1072751 2249164 2361496 1476119 1193692 780621 773702 939545 927460 977749 997343 1026226 1035416 1135443 1146886 5269339 5508952 40.05 71.2 1
15:14:20 2024-01-24 698967 697200 225841 221643 358134 364857 371741 372675 235285 234801 288586 295933 332103 336122 4549075 4933379 6934684 6678018 1191468 1239413 325380 288757 303630 304165 338413 329440 329822 331507 232293 234616 763408 730259 1625992 1562889 488391 482753 713205 721541 901425 876261 936773 945859 987636 997316 959208 1071149 2247969 2333042 1482224 1199871 780025 765359 940879 935540 976363 992584 1028539 1040922 1148438 1144602 5293938 5518385 40.05 71.2 1
15:14:21 2024-01-24 708168 696246 224842 221319 358075 365211 374240 372113 235097 233861 288577 292471 330876 333541 4550527 4887017 6967685 6706154 1186039 1238533 325906 288757 302733 305021 336649 329047 328259 331776 231804 232062 761046 730806 1613628 1552540 485484 485873 711960 719495 904022 878129 935015 943494 990546 1005244 956381 1065738 2228348 2349814 1407258 1207746 787167 765581 934345 939465 985383 991832 1018964 1035267 1155307 1151220 5378645 5511146 40.05 71.2 1
15:14:22 2024-01-24 709018 694241 223464 221785 356601 365282 372525 369211 236223 233141 288541 293883 331604 333361 4537526 4822109 6874165 6702946 1193873 1235898 324694 288757 302482 304664 337630 330374 327269 333324 231732 232062 754337 721441 1600128 1565111 486934 485529 712466 717346 905038 880464 932965 938080 991951 1006417 964785 1060327 2234838 2351481 1474084 1194638 786811 769906 934358 934137 986861 996805 1018904 1033434 1148586 1154684 5333890 5512040 40.05 71.3 1
15:14:23 2024-01-24 701267 697232 225801 222181 356279 365115 374239 369947 236223 233141 288649 293755 330576 337511 4539697 4818595 6874165 6707412 1201114 1239413 323877 288757 305405 304165 337157 329350 327234 331812 232855 232027 755068 720031 1644932 1567677 488279 484879 715559 719458 902576 880327 938355 940819 987599 1011961 964785 1062213 2241465 2378380 1362265 1195677 788291 771874 933028 933828 988971 999632 1019803 1030893 1145445 1153051 5341506 5505665 40.05 71.2 1
15:14:24 2024-01-24 701262 697237 223499 222051 355994 365115 373643 369984 235564 232135 288649 292368 330611 337548 4539697 4821849 6873712 6706154 1202666 1237071 324401 288757 303163 304022 336342 328817 329520 331583 233054 232027 760222 722471 1613015 1567677 485484 486217 716573 717346 899901 880363 938848 938080 984772 1009372 965972 1069069 2246616 2366119 1472049 1191417 788291 773555 931700 931562 986969 1000980 1022754 1034096 1143704 1148943 5337792 5505701 40.05 71.2 1
15:14:25 2024-01-24 696884 694201 228632 221820 358755 365115 372560 369651 236788 233338 287693 295024 330576 336450 4533742 4867192 6845275 6701371 1210226 1238533 324401 294079 302237 304664 338686 329440 329787 331543 232527 232096 752314 718362 1627780 1572135 486245 483436 715559 716838 898022 880606 940929 938129 988258 1005773 966697 1072641 2247857 2361521 1424674 1184572 783808 772058 936339 930865 984646 1000237 1024654 1028478 1140463 1147960 5299378 5505701 40.05 71.2 1
15:14:26 2024-01-24 701267 697219 224494 220665 357631 365890 373679 369947 235131 234256 288184 292553 330380 333541 4539697 4889296 6874165 6678866 1196365 1240293 324911 288757 302160 303240 338686 329907 328755 331543 232492 232062 764032 720264 1643168 1576897 490201 483473 717081 721029 901293 879581 940926 946294 984054 1003004 970613 1073862 2247633 2360701 1467979 1186948 780582 774338 938338 927424 979609 998789 1026040 1034642 1134484 1144712 5248694 5505701 40.05 71.3 1
15:14:27 2024-01-24 695842 695753 223499 220665 356636 364084 372003 372149 234804 233500 288541 294581 332103 338787 4537413 4928772 6872953 6687397 1191468 1235898 325871 288413 304281 303951 337665 329074 329253 329773 233254 234386 752866 729737 1634002 1566565 488428 484623 716529 723446 898512 874871 940780 948998 984017 1001058 963266 1077423 2247969 2358049 1474084 1197374 782693 771587 939545 931378 977749 993989 1030661 1035454 1142892 1139827 5303293 5505701 40.05 71.2 1
15:14:28 2024-01-24 703261 696246 223495 221665 358755 366149 373711 370056 235529 234535 287252 295267 330345 333433 4535004 4924107 6929744 6669614 1186202 1239413 324890 288757 301701 302883 339436 329614 329787 332279 231768 233531 749102 728693 1646174 1565844 489600 482949 712466 721467 900996 876114 938318 947526 988998 997389 961774 1072528 2250764 2335626 1424674 1199017 781139 765851 940916 935540 977749 993286 1029193 1039928 1146293 1144712 5286316 5515080 40.05 71.2 1
15:14:29 2024-01-24 707094 696241 224846 220599 356565 367922 372003 370020 234769 234291 288577 293755 330911 333433 4533224 4896382 6952172 6687397 1177882 1239413 324854 287976 303366 303275 337393 329314 327764 332261 232206 234652 761046 731203 1652335 1558065 489047 488364 713479 723594 906556 873742 933019 947003 992547 1006417 957775 1068057 2238279 2354014 1389652 1209169 787167 768094 936339 935540 983358 988315 1022025 1038446 1152106 1148906 5369226 5501025 40.05 71.2 1
15:14:30 2024-01-24 705226 696783 228560 221665 356561 366149 373183 369911 235943 232135 288649 294374 330876 333505 4539697 4860112 6910553 6706154 1194875 1235861 324436 288757 300328 304592 339464 330930 330383 332135 232349 233915 771467 726092 1622724 1558065 487508 486217 710445 717383 906165 877764 934300 943494 994805 1007234 958086 1066128 2238279 2348147 1472049 1196091 787167 765581 931696 938228 985570 992584 1019841 1034642 1152923 1151383 5359807 5505701 40.05 71.2 1
15:14:31 2024-01-24 705286 697228 223490 221665 356980 364663 373679 369355 235529 233175 288134 291759 330911 335464 4524274 4805487 6869267 6706154 1197389 1240710 326409 288541 303482 303808 337523 332253 327357 332675 232313 233992 752168 720264 1654649 1565111 488204 484538 714456 718800 902741 880363 936977 940878 991211 1009336 964785 1063388 2239871 2369921 1384545 1193967 789003 770345 933682 931562 986969 991697 1016901 1034435 1143788 1154684 5333344 5496322 40.05 71.2 1
15:14:32 2024-01-24 696869 697232 224569 222047 358179 365115 372822 369984 236258 232100 288103 292656 329850 336962 4536459 4867866 6863926 6717708 1205175 1235714 326749 288685 304355 304914 337694 331312 329110 330362 233218 232096 755808 722330 1621049 1569193 485391 486217 717081 716838 899678 880391 936810 938043 984772 1009104 965611 1066203 2241145 2372401 1476119 1189832 787167 772606 930998 931290 986969 997379 1022754 1029391 1144634 1148906 5322398 5496322 40.05 71.2 1
15:14:33 2024-01-24 697899 696241 228528 221319 357676 365115 372003 368799 236258 233141 287693 293899 329850 336212 4530318 4860074 6910176 6716285 1208635 1237469 326749 288613 301658 304163 336578 329907 329822 331511 232855 234616 753050 723367 1599834 1567677 486245 482912 715559 716838 894618 880400 940966 939448 984899 1000683 964207 1072713 2244370 2357354 1450295 1183798 782693 770345 934345 929508 982659 1000980 1023197 1030563 1140427 1145591 5299378 5505701 40.05 71.2 1
15:14:34 2024-01-24 702687 696734 224186 220634 357389 365631 373679 369321 234804 234256 287697 293954 330380 335464 4539697 4872079 6850223 6683508 1207690 1239265 323912 288856 302561 303914 338686 327889 329751 331238 232328 232062 762539 718087 1638319 1572135 487316 483473 715559 718676 897384 880400 940966 940819 985598 1000683 965611 1069626 2247969 2359027 1448338 1183798 783250 771474 935009 930205 983358 1000237 1024729 1031336 1141001 1145591 5289999 5505701 40.05 71.3 1
15:14:35 2024-01-24 701000 697232 224851 220700 357676 365890 373679 369911 235131 234093 287693 293919 330380 335428 4534739 4877373 6840300 6688439 1205059 1239790 324658 288577 300785 303240 339472 329907 329253 331776 232185 232062 762539 717178 1644104 1576897 489158 483473 714546 718438 897384 880002 940929 940819 985598 1003114 968465 1072475 2249164 2354014 1486294 1183798 781139 769800 937005 930902 981961 1001688 1025458 1034472 1140427 1144745 5261863 5505701 40.05 71.2 1
15:14:37 2024-01-24 700001 696246 224503 220661 356601 365631 373714 369790 235097 233500 287769 292350 332931 336195 4540350 4889046 6892869 6678866 1194875 1241175 323877 288350 302692 303026 338068 330374 328525 331543 231839 233335 757206 721296 1660537 1572135 490201 484157 717081 722567 897462 876261 941636 944836 983311 1000282 967018 1074052 2249164 2358755 1476119 1190679 780025 772606 939637 927460 977749 997379 1026263 1035454 1135480 1143093 5248694 5486667 40.05 71.3 1
15:14:38 2024-01-24 695110 694996 228766 221444 356596 363791 372920 370056 235251 234801 290267 294438 331565 336853 4527980 4925431 6912674 6668639 1187190 1239066 325344 288563 303310 303311 337630 328509 330558 330808 231804 233102 761892 728693 1624173 1562889 487735 482072 711410 721029 900184 876261 936810 944520 989071 997352 958086 1071187 2244370 2329734 1484259 1199596 778462 765581 940879 934211 974980 991183 1026226 1038446 1144634 1143093 5275277 5517211 40.05 71.3 1
15:14:39 2024-01-24 705286 695265 228949 220282 357416 367708 374692 369695 235191 234350 287392 294688 333039 334818 4530318 4889334 6930277 6668639 1175367 1235861 323877 288350 304134 302814 337701 330374 326776 332315 231804 234451 748452 725573 1683304 1561779 489158 486217 711687 723594 904022 872468 933019 947274 991988 1003114 959245 1068857 2241577 2349814 1355587 1209169 783808 765396 937005 935278 981961 991146 1022025 1041451 1149620 1148058 5322131 5496322 40.05 71.3 1
15:14:40 2024-01-24 704596 695005 225130 221767 355922 366149 372548 369839 236048 234141 288396 292917 330345 333505 4524575 4860285 6901227 6688552 1188863 1235861 325380 288757 299908 304200 336613 330140 328525 331543 231839 232777 751395 726611 1601711 1549237 485864 485529 710445 718438 905038 878753 933019 943494 993395 1000683 956417 1063462 2235098 2342261 1437023 1202435 787167 765581 934345 938043 981314 991183 1019841 1034679 1152120 1148674 5356705 5505817 40.05 71.3 1
15:14:41 2024-01-24 708001 697237 225206 221519 356387 367188 372775 368655 235529 232135 288432 293755 330689 333145 4530318 4835847 6882577 6682627 1194875 1235898 324658 288757 302268 304200 337630 330374 326811 332855 231343 232096 762539 720413 1609994 1562889 487353 484843 711960 716330 904022 880400 933019 939448 992691 1006453 963415 1063348 2231590 2348147 1472049 1193967 783375 765887 931659 935540 985570 991625 1016626 1032398 1146330 1152854 5322398 5505780 40.05 71.3 1
15:14:42 2024-01-24 704989 696702 225524 221142 355459 366149 372857 368835 235131 234801 287554 292451 330876 333505 4521044 4784172 6864373 6669503 1194875 1235861 324911 288757 302482 303951 337429 330374 326776 333324 231407 232062 762539 719748 1605867 1562889 487008 484843 712466 717346 904059 880363 933019 940152 991988 1008355 963415 1060290 2231590 2351481 1441013 1193995 783808 766971 931696 935280 985570 993989 1013935 1033358 1150183 1156133 5322512 5499520 40.05 71.3 1
15:14:43 2024-01-24 701267 696246 228605 221319 354428 364896 374130 368799 235131 232169 288577 292671 332103 336486 4511335 4802348 6855035 6701371 1199990 1235312 323390 288554 300364 303275 334627 328355 327764 330545 232527 231831 752168 719233 1632172 1562889 485520 486217 715559 719495 900184 877764 936107 939485 984772 1009336 964927 1066535 2235098 2366561 1405301 1192268 787167 772606 930338 931562 988934 1001049 1019182 1032034 1143630 1148797 5335556 5483030 40.05 71.3 1
15:14:44 2024-01-24 695110 697845 224354 221319 357600 364599 373711 368511 235918 232066 287320 292622 331636 335975 4523583 4850668 6817299 6677862 1203008 1235898 322004 288757 302232 303311 338686 329207 328791 330808 231804 232062 754525 717178 1622991 1574370 488428 483473 714456 716838 897384 880363 939590 940152 983345 1003114 965611 1071747 2241242 2352410 1468940 1181273 781139 772136 938088 932229 981924 999632 1025679 1032088 1140948 1146261 5261863 5496322 40.05 71.3 1
15:14:45 2024-01-24 700236 695261 223525 220630 356485 365115 373119 369947 234407 233535 287252 293755 331869 333505 4521044 4875400 6863926 6650220 1194018 1235898 322939 288554 302196 302354 338175 329907 328295 330808 231804 231670 762539 720264 1650500 1574661 489950 483473 716573 721541 897384 876261 940966 944836 982807 1002405 968465 1072751 2247564 2360638 1467979 1188811 781139 772495 939674 928918 979534 999632 1027880 1035379 1133800 1141902 5241105 5488486 40.05 71.3 1
15:14:46 2024-01-24 695990 694282 223486 220696 356596 363534 372920 370056 234968 233175 287769 294688 331170 336987 4527087 4905376 6891902 6668639 1188074 1235898 324890 288350 302482 303275 337665 328509 329787 330540 231804 234386 761892 728693 1612450 1558457 488464 482790 713499 721541 898512 875019 936847 946069 984809 1000282 962047 1075711 2251447 2341338 1413203 1199083 780582 769388 939674 934137 977749 993989 1029193 1038446 1146956 1139790 5267519 5496322 40.05 71.3 1
15:14:47 2024-01-24 705151 695265 223275 220251 356636 365211 372920 369984 235131 234514 286813 292146 330380 333162 4519040 4889561 6920925 6645354 1182810 1235898 323947 288554 300856 302354 338757 329148 327534 332855 231047 232131 758060 724537 1614913 1558185 490549 484157 710445 723080 902741 873779 935682 947274 994033 1003189 960692 1069507 2244658 2343002 1361344 1204229 783375 767213 938214 935315 977749 994685 1022754 1041451 1148843 1148663 5286316 5488486 40.05 71.3 1
15:14:48 2024-01-24 703988 694769 228435 221700 355494 365733 373183 370056 235166 232100 288337 293343 335488 333469 4523859 4849927 6912449 6687434 1185432 1232323 324401 288445 299908 304236 336142 330140 327799 331310 231804 232096 749923 726611 1613215 1549237 485520 485040 710445 719495 904022 878605 934300 944945 994731 1005956 958235 1066316 2236938 2344783 1467979 1201580 786045 764901 936467 936641 981314 990483 1019182 1035491 1152120 1148094 5346272 5483661 40.05 71.3 1
15:14:49 2024-01-24 705822 695724 228569 220700 356060 364698 373183 367727 235181 232135 287693 292649 330380 331884 4517412 4810586 6882577 6669311 1191154 1234109 322939 288766 302024 303275 338374 329907 327764 331776 231047 232812 763029 722471 1640568 1555852 486245 484843 710372 718400 906209 881254 930143 940672 993284 1008185 960967 1062972 2235098 2342261 1470014 1196290 785485 765581 931659 935315 986122 993286 1019114 1032398 1149657 1148943 5325732 5488486 40.05 71.3 1
15:14:50 2024-01-24 701267 695261 228435 221355 354423 364857 372003 369651 234804 232135 288134 291049 335960 335464 4514494 4785250 6826624 6687228 1199233 1235898 323654 288350 302482 303311 334662 328320 327269 330808 232492 231670 753618 719233 1640010 1566959 488129 487215 715485 718800 901219 880002 939664 940672 986960 1009372 962841 1065016 2240357 2361165 1343503 1190595 787309 771364 929020 931562 986969 997379 1019841 1030893 1143704 1151420 5322512 5479120 40.05 71.3 1
15:14:51 2024-01-24 694090 694773 224411 221359 357671 364084 373183 369391 236258 232066 287693 292622 331170 335501 4511373 4839407 6845275 6688439 1200697 1234035 324911 288391 302195 304628 335304 329907 328720 329773 232456 233956 754337 723367 1612252 1567337 486467 484733 717550 717377 899901 883765 938143 938007 984736 1010202 967348 1071110 2235098 2368025 1478154 1188022 783808 772021 930998 931562 986969 997307 1022754 1030563 1143310 1145554 5307177 5477565 40.05 71.3 1
15:14:52 2024-01-24 696337 696250 223430 220594 359319 365115 373711 367619 235495 233106 286741 295059 332103 336124 4520939 4861204 6818053 6658984 1199550 1235824 324453 288757 300293 303204 338401 328536 330383 333193 232043 233992 749923 717178 1627212 1576284 489780 482912 715510 717309 894544 880002 942742 941548 985598 1003114 967018 1075229 2244370 2351481 1486294 1182955 780862 769182 936339 930168 980530 999485 1024691 1032072 1138738 1146335 5248694 5486943 40.05 71.3 1
15:14:53 2024-01-24 698967 694760 224148 220594 356529 365115 372822 369947 234571 233141 286777 293755 332103 333469 4520939 4853160 6836757 6659261 1195720 1235824 324658 288468 304603 304295 338401 329294 328347 332327 231661 234322 749923 721296 1644572 1576610 490549 483473 716573 721993 898400 876261 938180 944836 985449 1005326 967704 1074746 2244370 2360706 1467979 1184641 779545 772606 937005 926111 980530 998789 1026226 1033868 1134212 1145523 5229883 5482025 40.05 71.3 1
15:14:54 2024-01-24 697191 693301 223533 220594 355994 365115 372822 369947 234012 232816 286777 293905 331636 335428 4520939 4872831 6869709 6669465 1193977 1236091 326749 287729 304166 302849 337251 329724 328347 331099 232313 233299 762318 722330 1612862 1567677 490090 484843 716573 722567 893984 876959 942344 944836 981379 999503 966158 1074827 2234801 2351481 1472049 1192268 780025 771474 938214 926147 977056 991697 1025458 1034642 1134484 1143093 5237360 5486069 40.05 71.3 1
15:14:55 2024-01-24 694311 693296 228596 220599 355994 362948 373183 369659 234081 232135 286741 293343 330170 336413 4530318 4914834 6907744 6678555 1188863 1237182 325239 287774 304281 303436 336979 329907 329217 329239 232129 231993 762539 728414 1632663 1561779 488391 483473 716019 722807 896073 873742 939516 944483 986113 997352 961327 1074317 2242776 2335626 1402110 1197374 778912 765851 938364 931562 976363 993286 1026226 1038446 1143704 1139790 5265617 5486943 40.05 71.3 1
15:14:56 2024-01-24 704256 695265 223499 220022 355459 366668 372920 369355 234606 233535 286835 293656 329885 332351 4511579 4887017 6899439 6650371 1182810 1237182 326749 287837 300749 302779 338140 329171 329916 332135 231012 233067 756567 726092 1617288 1562503 489158 483473 710445 721541 901786 875019 937017 947237 990510 999540 959208 1066166 2241465 2333042 1437023 1201677 781139 765581 939545 936870 977056 992316 1022754 1041413 1145445 1146335 5261249 5489890 40.05 71.3 1
15:14:57 2024-01-24 704261 693037 228641 220661 354135 365890 373183 369984 234012 232100 287657 292006 332103 333433 4498446 4858159 6931551 6659690 1173620 1232791 323390 288517 304993 302176 336578 330843 325791 331776 231570 234322 758993 725573 1694645 1558457 489158 486217 711271 722567 905155 873086 933019 947237 993124 1003114 958528 1066392 2221992 2348147 1393564 1207413 785485 768366 936731 935556 981924 988279 1022025 1041451 1151289 1145554 5320312 5486093 40.05 71.3 1
15:14:58 2024-01-24 703261 693301 225057 221629 354423 365115 372095 369984 235131 237163 287657 292897 331636 333217 4522277 4839181 6912224 6668639 1181749 1232680 325380 287940 302776 304165 334591 329797 327234 330773 231407 232027 761046 726611 1628077 1549237 485484 485529 710445 718948 902741 877857 935682 940819 990510 1000683 958452 1066535 2229105 2348147 1474084 1208285 786045 765814 934345 934211 981705 988279 1019841 1038446 1150436 1147211 5345453 5477565 40.05 71.3 1
15:14:59 2024-01-24 702614 693296 224569 220669 355739 365115 369966 367691 235495 234636 287369 292365 331655 334982 4518548 4853273 6868097 6669311 1185353 1231377 323947 287823 300915 303951 334627 328938 327234 330773 231372 234451 759553 725573 1611700 1549237 485484 485529 710173 717346 904022 878129 932317 940819 993395 1000647 955703 1063388 2230985 2342261 1437023 1199871 785485 765581 931659 936870 983358 990447 1016901 1032124 1152923 1148906 5342749 5486943 40.05 71.3 1
15:15:01 2024-01-24 703465 694769 225427 220630 354357 365449 374094 368216 234853 234141 286741 291830 332067 333325 4509115 4785946 6855461 6659979 1194875 1232287 323961 288757 302024 303240 336342 329440 325756 331812 231047 231993 751395 717178 1617569 1561507 486934 485873 712466 716257 902427 879154 932944 938043 989071 1000719 964785 1063423 2233510 2351481 1439018 1190572 784925 765851 931659 931562 985570 993989 1013898 1030563 1143704 1155502 5305127 5473658 40.05 71.3 1
15:15:02 2024-01-24 697899 695426 225447 221728 357062 362803 373939 368360 234595 233482 288157 293166 330992 335283 4505128 4780582 6836757 6683764 1191431 1231915 324911 288969 299872 303240 336613 329852 325756 330808 231768 233691 750718 717178 1624105 1561779 487316 486217 713462 718401 901107 880002 935682 939502 986166 1007875 964099 1061837 2235098 2366561 1385157 1192268 787167 769869 930338 931525 986969 993989 1016140 1031336 1142892 1148943 5312712 5502517 40.05 71.3 1
15:15:03 2024-01-24 698568 695426 225412 221674 357062 363352 373939 368324 234595 233459 287706 292897 330938 335938 4506544 4792965 6846109 6678018 1198262 1232287 324911 288314 300785 304200 334627 329111 327764 329738 231804 231993 752866 721441 1606834 1562616 485428 484843 715559 715242 899373 880363 936773 937597 985598 1006453 965340 1066203 2228385 2360701 1472049 1187176 783808 770564 929020 927460 986969 991697 1022754 1029094 1142892 1147211 5309136 5481987 40.05 71.3 1
15:15:04 2024-01-24 697703 694132 224497 220489 357461 364126 373183 367619 235495 232066 286539 294224 331636 333433 4511561 4851763 6817299 6664503 1205927 1234072 322904 288203 301597 304200 336106 328436 328755 329275 231804 231670 751395 719899 1615189 1561779 485428 483527 715559 715242 897384 880363 939553 939412 984201 1000683 962805 1069334 2238279 2354014 1470935 1184641 782693 772606 931659 928118 981314 991661 1022432 1028324 1140874 1148517 5282682 5474023 40.05 71.3 1
15:15:05 2024-01-24 697699 694623 225043 220216 356565 364599 372657 366816 234769 232100 286271 293755 331170 333433 4517715 4845146 6813195 6649882 1196068 1232287 323733 288757 301768 302354 337630 328204 327269 329773 231768 231993 749923 716154 1622234 1574370 489158 482753 712466 717346 898660 878129 938848 940819 984201 1003114 965611 1072519 2234801 2349814 1480189 1182114 778912 770345 935674 927497 977749 999558 1027804 1034459 1137710 1144602 5238996 5486069 40.05 71.3 1
15:15:06 2024-01-24 697237 693296 228761 220308 355887 364846 373711 368799 233849 232135 286633 293343 330616 333397 4514494 4839219 6818053 6649882 1194116 1234072 323697 287882 302697 301294 336649 328473 326776 329773 231372 231314 749923 717178 1629658 1572135 489158 483204 715559 719495 897384 876261 938143 943494 982807 1001697 965611 1071187 2234801 2351481 1474084 1184641 778912 772058 937027 927449 979609 998814 1026077 1035725 1134373 1143634 5227941 5464286 40.05 71.3 1
15:15:07 2024-01-24 694579 692474 225079 220445 355210 360871 371986 369947 234407 232066 286741 292932 330170 335428 4495166 4896289 6882577 6641005 1182932 1230468 323912 286992 300328 302319 334662 328473 328525 328512 231605 232027 758060 725445 1630426 1558457 487699 482035 711410 721029 897384 873123 939271 944520 984772 997085 959282 1072751 2239871 2329734 1432350 1198244 779503 765433 941013 935229 976128 991037 1028615 1041111 1148586 1139790 5257796 5486943 40.05 71.3 1
15:15:08 2024-01-24 704261 692770 225873 219908 354419 365115 372131 368799 233849 233338 286777 291604 331636 332351 4502182 4859199 6902518 6649882 1170285 1229558 324911 287432 303593 301401 336106 329440 325756 331511 231407 232027 749923 724499 1648939 1558457 489158 486217 710445 722567 904022 871232 933019 947237 990546 1003114 958528 1069343 2232577 2350404 1401389 1205750 783375 767758 936302 936167 982622 991868 1021296 1039928 1148769 1150299 5307064 5485917 40.05 71.3 1
15:15:09 2024-01-24 701267 692244 224569 221319 354388 364599 369966 369651 234734 233318 287216 292897 331170 333397 4494891 4838257 6882577 6650182 1179431 1228725 324854 287441 299872 303275 334591 329440 328482 329809 231605 231831 758993 726611 1602015 1546592 485484 485529 710445 718438 901461 876261 934349 940819 993395 1000683 958086 1066241 2232577 2339676 1431038 1203369 785620 764927 935637 936870 982659 988351 1018416 1035904 1152923 1147211 5345339 5473658 40.05 71.3 1
15:15:10 2024-01-24 702963 693296 224569 220630 355459 365890 372131 366293 234769 232066 286848 293450 332103 331310 4505128 4790886 6863926 6650371 1189657 1230166 324766 288554 301810 303240 335600 328974 327499 331041 230329 232062 757346 721441 1607430 1555852 486208 484843 710445 715279 904394 878907 930191 942256 995449 1008735 961194 1066316 2229206 2343869 1411170 1200519 785748 765038 931659 935278 984683 990410 1016901 1032435 1152923 1152235 5329536 5483030 40.05 71.3 1
15:15:11 2024-01-24 703076 693296 228207 220630 353860 364857 373183 367102 234407 231870 286338 290880 331636 333203 4495988 4763985 6817299 6649882 1191468 1232791 323961 288350 302024 302354 335600 329207 325265 331847 231047 234020 751395 717178 1612610 1558457 487353 485529 711455 715279 905150 881180 934300 939606 991211 1008094 963229 1059791 2235569 2349814 1441013 1190679 785620 769350 930338 931562 983439 993989 1016161 1031336 1143704 1152235 5291864 5474175 40.05 71.3 1
15:15:12 2024-01-24 701267 693296 224569 220590 353294 363791 373711 367691 234081 234370 287419 291119 331170 333433 4497057 4765708 6817299 6668639 1195689 1231377 324911 287873 301804 302319 334088 330154 325791 329773 231804 233007 757279 717178 1617847 1561779 486814 486833 716529 719424 899901 879377 937686 941071 986960 1010239 966497 1063388 2221992 2369055 1365183 1190572 786045 769873 929052 932229 986969 991661 1016938 1032072 1142082 1152235 5307296 5464286 40.05 71.3 1
15:15:13 2024-01-24 692809 693301 224253 220630 356529 363171 372131 367727 235131 236794 286338 294168 330205 333469 4485531 4832494 6826222 6668639 1205970 1231915 324911 288288 301170 303311 336106 327936 328259 329275 231443 231670 749923 720779 1599305 1564729 486814 484560 716019 716357 897347 881254 942384 939302 984201 1000719 964890 1074128 2234838 2354014 1442470 1185418 783250 770112 930977 928155 981278 991697 1022567 1029094 1138811 1146335 5286316 5469755 40.05 71.3 1
15:15:14 2024-01-24 696131 693946 228600 219912 355994 364341 373183 366551 234046 232135 285980 293343 331170 333433 4505128 4847543 6813195 6645139 1196091 1232287 323050 288350 300749 301401 337665 328473 327269 329559 231483 233956 748452 717178 1633683 1575489 489084 483290 716529 718254 900012 876261 936847 943494 986150 1001515 965611 1072438 2244370 2354014 1425054 1182955 778912 770382 935674 926111 977749 997379 1026189 1032361 1134484 1144712 5220477 5466340 40.05 71.3 1
15:15:15 2024-01-24 695146 693037 228676 219943 355490 364084 373711 369651 234012 232135 286750 292932 330907 333397 4505128 4839294 6822540 6640503 1193168 1232323 322728 287909 300785 303360 338947 328181 329449 329702 231149 233335 751395 717178 1622778 1574041 490090 483473 715559 719495 898660 876959 940367 943494 984201 1002405 968111 1075593 2244097 2352346 1476119 1184641 778912 772058 936339 924262 977749 997343 1028184 1032398 1134484 1143093 5211072 5462428 40.05 71.4 1
15:15:16 2024-01-24 694015 690848 228569 220251 355490 363021 373183 369911 234071 232100 286338 292274 330241 333469 4502182 4863479 6835950 6649882 1188074 1234899 324766 286705 302942 301259 339304 328327 327127 329631 231625 232971 756518 722330 1611625 1565455 488811 483473 717550 721467 894802 873779 940966 945359 981415 1000282 964785 1072514 2231553 2357262 1443007 1192268 780025 770382 938214 927487 976363 991661 1026226 1035416 1135480 1143093 5220477 5462541 40.05 71.4 1
15:15:17 2024-01-24 693522 691271 224569 220251 356764 360835 372131 369911 233849 232100 286777 292932 330205 335464 4498708 4881203 6854600 6650492 1188863 1233668 326725 286848 303304 301964 335965 328022 329216 328635 232293 232679 755808 724020 1623295 1566959 488774 484500 715559 721541 895713 875019 940926 944836 981379 997425 964099 1072751 2228385 2348147 1472049 1193967 781139 769837 937005 926111 974980 993286 1025988 1033906 1135480 1139827 5246779 5464286 40.05 71.4 1
15:15:18 2024-01-24 695990 690710 224573 219943 356561 363498 369929 368539 234012 236699 285062 293755 330205 332351 4485531 4887017 6876712 6631502 1182810 1231841 324911 287288 302880 302601 336613 327169 327799 329809 230885 234322 757346 725445 1603299 1556248 487508 482608 710445 719495 898836 875019 934077 943814 987636 997085 957811 1068068 2238279 2326432 1474084 1198165 778912 765038 938214 933939 973525 988351 1020253 1035454 1144634 1143093 5248694 5469755 40.05 71.4 1
15:15:19 2024-01-24 703967 690701 228408 220286 353860 364599 372131 369947 233883 236865 286813 292430 331170 332423 4498971 4832193 6908582 6631392 1169332 1231841 324911 287028 301736 300589 335636 329184 325493 331242 230688 233171 755074 724537 1712970 1557352 489158 485873 710445 721541 903862 871196 932744 947274 990583 1003114 957848 1069452 2221992 2342261 1363264 1205867 783808 765581 934345 934211 980530 991183 1021296 1038484 1148806 1145591 5295721 5470369 40.05 71.3 1
15:15:20 2024-01-24 702687 691271 224569 220665 354392 364084 369966 369623 234606 233154 286813 292042 331170 332892 4500094 4825294 6913518 6650144 1172711 1230166 326676 286952 302446 302706 334322 328609 325791 329559 230941 231636 748452 726333 1622299 1545494 486282 485529 710445 721268 902741 875019 932317 944836 990546 1003114 953674 1065775 2225923 2344820 1385739 1203404 783808 765581 931696 931562 981961 982719 1016938 1035491 1146060 1145591 5322517 5469755 40.05 71.4 1
15:15:21 2024-01-24 700815 692285 224605 220436 354428 364084 369893 366587 234769 236627 286338 292487 330920 333145 4505651 4832494 6883517 6650492 1180055 1229595 323912 287544 301597 303701 337180 328509 325826 329809 231443 232027 758060 725573 1595321 1544397 484760 484843 709438 717929 902741 876261 933019 940819 992691 1000647 953674 1064741 2225826 2335626 1407258 1196054 785485 763953 931696 935278 981961 990483 1016901 1032435 1152923 1147247 5333344 5469755 40.05 71.4 1
15:15:22 2024-01-24 702993 693296 224569 220290 354392 365115 372920 366551 234328 233411 286593 290908 331834 332748 4502674 4775033 6831885 6649882 1190618 1232791 323014 288314 301810 302354 334627 328509 325791 331578 230294 231670 758060 717178 1658735 1558457 486245 484157 710445 715242 903750 877942 930954 938080 992584 1006417 959282 1065561 2232167 2340600 1470014 1190572 782693 765581 930338 933548 983439 993989 1013935 1029428 1145482 1152235 5280621 5464286 40.05 71.4 1
15:15:23 2024-01-24 699280 693037 224564 220092 355976 362695 372929 366852 233942 233811 289341 290740 330063 333325 4492803 4756495 6801252 6645618 1187999 1231413 323505 287909 301597 301646 334662 328473 325265 331041 230688 231670 754337 716666 1599485 1557352 486245 484843 710445 715279 902465 877920 932317 936715 990546 1000719 962047 1058153 2235098 2342261 1439018 1191379 783808 765273 930338 931562 984173 991395 1013935 1032072 1142979 1152235 5288164 5458520 40.05 71.4 1
15:15:24 2024-01-24 701961 694668 224935 220348 355802 363975 373111 366995 233908 233976 286727 290501 331027 333361 4489080 4762316 6818774 6654511 1190618 1230166 323050 288034 300988 302779 335600 328974 326522 330844 231047 231314 750843 717178 1606554 1558457 486245 485529 711960 715279 901823 877915 933019 938080 990583 1006417 963415 1059573 2228754 2351481 1439018 1190572 783808 765851 931696 931562 981314 993989 1013935 1028516 1143704 1152235 5289999 5466340 40.05 71.4 1
15:15:26 2024-01-24 698528 693004 224542 220110 356044 362767 373038 366923 234234 233482 287455 291600 330902 333469 4499221 4765433 6827405 6650371 1191431 1231642 324225 286992 302451 302319 335600 329907 325496 330773 231012 233171 749268 716666 1629687 1562889 486934 486217 713479 716293 899827 879539 935015 938043 986900 1006381 963672 1061800 2228993 2360701 1342702 1190297 786244 765814 930998 930865 984137 993989 1015342 1030563 1142892 1150569 5311030 5461790 40.05 71.4 1
15:15:27 2024-01-24 697973 692556 224813 220453 356049 360835 373443 367361 234012 236901 287473 290696 330170 336161 4487571 4771635 6807973 6659381 1191431 1230166 324682 287396 300032 302071 334556 329673 327360 329738 231372 232679 749268 717178 1621752 1558457 487625 486217 714239 717309 898475 878753 935682 938043 986997 1009336 963415 1061837 2229556 2360701 1364221 1188842 785485 768094 929052 930168 986969 991625 1016826 1031922 1144161 1151963 5297626 5482823 40.05 71.4 1
15:15:28 2024-01-24 695990 691189 224757 220630 353816 360835 372366 367217 233977 232505 286831 293039 330170 335283 4486398 4775043 6818053 6650371 1194022 1230166 324453 286992 302024 302319 335791 329440 325756 328778 231570 232679 760222 717178 1616876 1558185 485484 485529 714509 717346 896488 878129 937017 938080 986997 1008587 965574 1063388 2230579 2360701 1401389 1188022 785485 770309 927732 928813 986085 996659 1019182 1032940 1142571 1149259 5299628 5449428 40.05 71.4 1
15:15:29 2024-01-24 694015 692212 224196 220528 354352 360799 370002 367102 234373 232720 286615 291724 329173 333181 4489599 4793840 6822540 6649882 1194875 1230166 324453 287396 300915 302743 335791 329440 326740 328281 231732 233007 752893 717178 1624867 1558457 485428 485529 715288 716293 897162 878753 937686 936678 986997 1006453 964785 1066498 2230947 2360701 1405301 1187176 783808 769906 930338 931528 987527 998217 1019691 1033194 1142571 1149552 5286317 5455201 40.05 71.4 1
15:15:30 2024-01-24 694015 692697 223581 220630 355419 360726 369966 366551 234046 232174 285971 293862 329902 333469 4492803 4802343 6820739 6640569 1191468 1230166 323997 286956 300915 302319 333902 329907 325756 328778 231407 232679 749268 717178 1623700 1561779 486814 486217 715052 717383 898660 878753 937017 940115 984809 1007875 964170 1063425 2230579 2360701 1365183 1191379 787309 772136 929052 931565 988066 998217 1019182 1031186 1142892 1150151 5295834 5449428 40.05 71.4 1
15:15:31 2024-01-24 694015 693946 224569 221319 354423 360871 372095 367067 234373 232174 286777 291688 329671 333253 4483424 4784442 6801573 6649882 1191468 1228421 323961 287090 302101 302319 334591 329440 326667 329738 231047 232679 758750 717178 1632581 1558457 487508 486217 715288 716330 898800 878753 935682 938709 984809 1009336 964099 1063388 2232999 2367368 1362265 1191417 786045 769943 930375 931565 986122 993879 1015342 1031795 1142082 1152854 5290108 5454914 40.05 71.4 1
15:15:32 2024-01-24 695496 691235 224165 220661 353325 360871 370002 366551 233814 232827 286777 291971 329902 333469 4483424 4764828 6801252 6649882 1189732 1230166 322429 286992 300842 301824 334627 328473 326667 329773 230850 232679 749268 716154 1632938 1558457 486245 486217 712466 715279 900148 879104 932857 936678 984772 1000719 965327 1063033 2235569 2344668 1411170 1191140 782864 767758 931700 931525 981314 993989 1013188 1031463 1143704 1151383 5269117 5442812 40.05 71.4 1
15:15:33 2024-01-24 699207 692244 224569 219877 355044 363534 372657 366551 233814 233318 286512 289110 330170 336034 4483424 4749614 6803849 6631088 1185470 1226678 322716 287028 300702 302283 334591 328436 326437 330540 230329 232863 755808 715131 1650911 1558457 486245 486217 712193 715242 901461 878753 933019 939502 989693 1005810 963303 1058242 2229206 2353019 1441013 1190567 783808 767196 930338 930166 984720 993989 1013898 1030287 1144198 1151383 5284229 5442812 40.05 71.4 1
15:15:34 2024-01-24 697154 691230 224253 219908 352267 360871 372095 366258 233849 233768 286777 290642 329671 333433 4478084 4752058 6801252 6631124 1186164 1226678 323014 287432 300915 302354 334591 326842 326667 330737 230294 233007 759553 716154 1605769 1558185 486245 484843 710445 714699 902167 879854 934300 938908 991211 1007381 962582 1058317 2229206 2342261 1467979 1190572 783375 767758 930375 930902 984137 993989 1016273 1030563 1143704 1152235 5284455 5449428 40.05 71.4 1
15:15:35 2024-01-24 699207 691185 224411 219908 354793 362586 372657 366551 233849 236794 285980 291467 330205 333361 4483424 4731426 6801252 6612104 1188014 1226678 322979 288084 300915 301859 334591 327109 325265 330773 229578 233691 756567 717178 1652132 1555852 486208 484623 711271 716283 903949 880002 931633 938266 991211 1007381 963023 1060203 2232167 2339412 1411170 1190535 782693 765013 928986 931452 983358 993989 1013139 1032072 1142979 1151383 5284455 5449428 40.05 71.4 1
15:15:36 2024-01-24 700770 691217 224573 219908 352302 364084 372131 365416 234046 233318 286302 289075 331170 332082 4480227 4754687 6801578 6631124 1188863 1226678 323014 288418 301304 302779 334627 328204 325756 330773 229578 231670 756567 717178 1623495 1557634 487508 484806 710409 717377 904963 880628 932965 939576 992654 1006417 959208 1060327 2232190 2335626 1469251 1192268 783375 765038 929020 934211 983865 993286 1015416 1030856 1146293 1148943 5288164 5454914 40.05 71.4 1
15:15:37 2024-01-24 701267 691226 224411 220251 353856 365621 372095 365416 234046 236794 285663 291119 330616 331077 4480227 4770866 6810722 6631124 1183778 1230166 324682 288049 299708 302354 334591 327400 325791 329506 230763 234616 765152 722330 1635814 1550996 486814 485947 709364 716357 903949 878753 930254 940547 992691 1007234 956417 1064869 2225923 2337063 1409214 1193967 783808 764495 929020 935540 982706 990410 1019114 1030893 1149657 1147247 5305127 5458633 40.05 71.4 1
15:15:38 2024-01-24 702762 693027 224253 219908 354352 365115 369893 364356 234071 233154 285026 292006 330902 330308 4480227 4756943 6826624 6621746 1185470 1226641 322728 287432 299920 302107 337388 327645 328250 329559 229794 233828 757346 720264 1631308 1553205 486814 483327 709438 714194 902741 878753 929987 938043 990510 1006417 959208 1063235 2225923 2335626 1411170 1190595 783250 763953 929020 935540 982659 992584 1013898 1032072 1148769 1145554 5292133 5451024 40.05 71.4 1
15:15:39 2024-01-24 700961 691198 224415 219723 356504 364599 369966 364867 233651 233154 285026 289919 330705 330844 4477032 4750112 6808341 6612179 1185470 1226678 323180 287585 300374 301611 336704 327291 327591 330630 229794 233299 745510 717178 1646943 1555852 487161 483473 709438 716320 902741 878753 930817 935352 991211 1000683 959282 1060316 2225923 2335626 1399433 1189725 783250 765038 927732 931562 983358 992584 1012653 1030563 1143704 1148906 5276910 5443038 40.05 71.4 1
15:15:40 2024-01-24 699963 691235 224569 219873 354547 362985 372131 365451 233326 233154 285864 289760 330205 332351 4480227 4745401 6799003 6626575 1189607 1227809 322799 287491 301024 301294 336704 327754 327591 330594 229794 233335 755074 716933 1621519 1552727 486814 484157 708396 713147 902465 879377 927575 939412 990546 1000454 956381 1061837 2225826 2333042 1409214 1192268 782693 763412 927732 935266 983358 991183 1016863 1031336 1148769 1145554 5291941 5449428 40.05 71.4 1
15:15:41 2024-01-24 701461 691235 224249 219908 354166 364599 369966 364903 233651 233154 285739 291688 330241 331557 4477032 4757202 6817299 6640547 1185357 1227883 322871 287693 300988 302141 337180 327400 327591 329559 229578 233171 755074 717178 1606106 1553643 487427 483473 710409 713147 902465 878753 930254 936678 990546 1000719 959245 1062191 2225826 2333042 1411170 1190572 782418 764495 927732 931562 982659 992584 1012456 1032072 1143788 1148906 5271242 5449428 40.05 71.4 1
15:15:42 2024-01-24 699963 690706 224258 219908 352271 364599 372131 365159 233651 232827 285120 291401 330241 333667 4477032 4747930 6820117 6621961 1182734 1227010 324803 287068 300921 302319 334367 327936 328482 329257 230976 231993 765218 721441 1622453 1548792 484760 484500 708396 714194 904022 876261 928895 940152 991988 1000719 955703 1062631 2225826 2331963 1405301 1193967 783808 763412 929052 936205 982706 988315 1016901 1030893 1150109 1145591 5307177 5449428 40.05 71.4 1
15:15:43 2024-01-24 701961 691235 224253 219565 356252 364857 369893 364356 233651 232827 285026 290908 330170 329345 4477032 4786131 6840300 6631392 1179393 1226678 323654 286992 299702 302672 336265 327400 327591 328778 230652 233956 756567 722471 1614663 1544397 486467 484157 708433 715279 902741 876261 931558 940819 992691 1003114 955513 1061875 2224337 2333042 1407258 1196573 783375 763412 930338 935540 981961 982719 1016901 1032398 1151289 1145591 5318701 5449466 40.05 71.4 1
15:15:44 2024-01-24 700887 690259 223938 220097 355550 364084 368745 364320 234012 232827 285026 291155 329671 331160 4490621 4777327 6852189 6622032 1179431 1227883 324453 286992 299002 301859 334088 327146 327591 328778 230329 231993 752042 721296 1620292 1549237 485428 483473 708433 714736 902741 876261 930177 939485 991988 1000756 955026 1063348 2222757 2335589 1407258 1193967 783808 763412 929020 935540 982659 988315 1015379 1029391 1148401 1144745 5297556 5443038 40.05 71.4 1
15:15:45 2024-01-24 701961 690214 223943 219719 354131 364084 369893 364356 233651 233154 286052 291694 329885 332212 4483836 4768331 6835950 6650771 1185470 1225771 323769 287985 299779 301401 334591 326078 325493 329488 229578 232027 752800 718362 1627271 1549237 485250 483473 708433 713147 902465 876261 929281 938080 990510 1000683 956417 1066156 2224341 2331387 1409214 1190572 782418 763412 927732 933548 982659 988916 1016938 1029391 1146330 1147247 5292133 5445542 40.05 71.4 1
15:15:46 2024-01-24 701961 689208 223974 219908 353825 364599 369677 367215 233804 233339 285721 290731 330063 332322 4480818 4750149 6820701 6622032 1181888 1225735 324453 287283 300284 302071 334088 327400 325265 328778 230329 232027 756607 721296 1616313 1548139 485428 484157 708433 714194 902804 876261 928895 940152 991988 1000454 955740 1059941 2224244 2333934 1401389 1193233 783808 763412 928361 935266 983358 989747 1016901 1029428 1149657 1145591 5291864 5442812 40.05 71.4 1
15:15:47 2024-01-24 701961 689208 224038 219666 356540 364344 369713 364213 233710 233482 285721 291765 330027 332322 4477032 4770802 6826624 6626119 1185470 1226678 323769 287432 301170 301895 334088 326842 325791 330487 229614 232027 750595 718362 1626943 1549237 485938 483473 708433 714194 902741 878753 930017 938080 991988 1000719 958528 1065391 2225826 2333934 1437023 1190683 783533 764495 929020 934211 983439 990391 1016901 1030856 1146367 1147247 5276685 5447394 40.05 71.4 1
15:15:48 2024-01-24 703854 691983 224569 219802 356053 365042 369785 364725 233478 233482 285685 291119 331170 330344 4474878 4743516 6807973 6621746 1184581 1226641 322751 287028 300958 300625 334088 327936 325265 329559 228901 231670 756567 717178 1603296 1553643 485520 483473 708935 715279 903862 878753 929593 937416 990510 1000719 959282 1056884 2225826 2335626 1409214 1188986 781698 765581 927732 931562 982706 992584 1010980 1029391 1144364 1148906 5274965 5442699 40.05 71.4 1
15:15:49 2024-01-24 702725 691085 224375 219736 355012 364747 369785 365159 233617 233154 285864 290236 330652 331381 4477032 4747930 6789323 6612367 1187165 1226026 322489 287028 301170 302071 334322 327936 326667 330545 229578 233007 756567 715131 1603571 1553643 485864 483473 710445 714194 901461 878753 930292 935352 987672 1000647 961364 1056977 2225826 2332281 1437023 1188981 782256 765581 929020 930902 982659 993989 1010943 1030601 1143704 1152781 5278799 5433596 40.05 71.4 1
15:15:50 2024-01-24 698830 691978 224339 219228 354547 360943 369966 365224 233769 233154 286302 289250 329707 332387 4470855 4730990 6779997 6602677 1184618 1225771 323014 286992 301170 300625 334322 328436 324830 329275 230329 232026 748452 715131 1606439 1556248 485520 485529 711960 715242 900017 876261 932982 935388 986799 1000647 961364 1056847 2225826 2353706 1371194 1187254 783808 765851 930338 928191 981314 993286 1016161 1028516 1143384 1151220 5273150 5433323 40.05 71.4 1
15:15:51 2024-01-24 694840 689204 223938 219832 354616 360654 369893 365416 232643 232827 286096 290095 328712 333397 4467667 4736692 6772955 6603267 1185470 1226678 323014 286150 301170 301365 334088 327936 324830 329542 230329 232353 754337 714111 1601671 1555417 486245 485873 710445 714194 899150 876261 932317 936715 984809 1000683 962047 1059262 2224244 2351481 1374002 1187113 783808 765851 929459 931565 983246 995917 1015548 1028212 1140280 1149588 5273150 5436170 40.05 71.5 1
15:15:53 2024-01-24 695902 690565 224253 219908 354047 360835 370002 366588 233769 232827 286419 290677 328942 333397 4470855 4736692 6789664 6631124 1188074 1226678 323014 286992 301170 302107 335791 328509 326667 328512 231047 232026 747818 715131 1614693 1557352 486245 485529 712453 715279 896562 876261 935015 938080 986150 1006453 963415 1060327 2225826 2357354 1368133 1187152 785620 769943 928948 930240 986159 995395 1016273 1028907 1140948 1149588 5276910 5439773 40.05 71.4 1
15:15:54 2024-01-24 691238 689231 223938 220754 355441 360763 369929 365487 232643 232174 286003 292628 328942 333397 4470855 4764828 6789323 6631389 1191468 1226678 323997 286795 301170 301401 333866 328473 325493 327821 231083 232026 757279 716154 1618888 1557352 485428 485529 714546 715316 894618 876261 934300 935388 985598 1006453 964785 1063187 2225826 2360638 1409214 1189555 785620 769943 927732 928918 986122 997241 1019182 1030563 1139619 1143937 5275036 5424552 40.05 71.4 1
15:15:55 2024-01-24 692333 691235 223301 220290 354109 360508 369929 365487 234012 232174 285102 292042 328216 332892 4470855 4774207 6798648 6631124 1191468 1226678 323997 286553 301170 302319 333902 327473 325791 327521 231047 232679 751395 717178 1616464 1556248 484737 484500 714546 713147 894544 878753 935682 934248 985411 1000756 962805 1066535 2230985 2360364 1413126 1183761 783375 769943 928986 927598 985421 991661 1021296 1026128 1140063 1145523 5259988 5432017 40.05 71.5 1
15:15:56 2024-01-24 691061 689213 223310 219749 354428 360835 369337 363809 234046 232663 284241 293039 328180 332118 4467667 4791180 6781840 6612104 1190618 1226936 323505 286553 301170 302354 333866 327437 325791 326762 230885 232026 749923 717178 1633436 1556248 484737 483473 713535 712606 894839 877801 935682 934912 984201 1007271 964600 1069055 2229206 2352262 1486294 1183726 782256 769943 927732 924965 981314 996659 1019841 1026016 1137089 1143093 5265617 5429036 40.05 71.5 1
15:15:57 2024-01-24 691775 685264 223243 219228 354392 360763 369857 364284 233977 232827 284520 291653 329138 332315 4471045 4792965 6801365 6621746 1191431 1226641 323961 286141 302133 302283 333866 327133 325756 327485 231012 232679 749923 717178 1613579 1558065 485083 483473 714509 714322 897384 879377 938319 937597 986647 1008094 964711 1066348 2229394 2358686 1474084 1184641 782693 768057 928986 927598 983358 996100 1021296 1027705 1140948 1144712 5265617 5421016 40.05 71.5 1
15:15:58 2024-01-24 691552 689136 223274 219868 354109 360799 369265 364320 234012 232827 284942 292656 328641 332315 4464667 4790419 6781802 6621746 1191468 1229049 323961 286718 300567 302319 333866 327400 325756 327485 231012 232679 754337 717178 1622339 1555852 485083 484500 714546 716283 899589 880480 938355 936907 985487 1008809 966047 1069168 2225918 2354087 1474084 1184641 785116 769727 927732 927598 984137 999632 1021296 1029094 1138775 1145523 5261857 5435263 40.05 71.4 1
15:15:59 2024-01-24 691775 690187 223230 219877 354392 360763 369857 365416 234012 232827 284991 292861 329138 332856 4470855 4785330 6789323 6621746 1194762 1226678 324453 286553 299957 302672 335791 327400 325791 327485 231372 232679 761046 717178 1619464 1558065 486467 483217 715982 716357 896710 880628 938355 936907 986001 1008809 964785 1068057 2225923 2356096 1476119 1184641 782816 768094 928986 926280 982706 991625 1022025 1026128 1140390 1144712 5256198 5428797 40.05 71.4 1
15:16:00 2024-01-24 691029 690967 223781 220022 354423 360799 369857 364320 234373 232827 287143 292897 329138 332118 4464667 4799999 6792360 6621746 1191468 1230166 323697 286517 301170 302235 333866 327437 325791 327256 231372 232679 751395 718996 1596955 1560966 485428 484806 714493 715847 898734 881217 936905 936907 985598 1000719 964785 1065585 2225826 2354014 1476119 1186150 783808 769182 927732 926939 984137 991395 1019841 1026128 1138775 1144712 5258099 5403898 40.05 71.4 1
15:16:01 2024-01-24 691029 689923 223274 219719 354352 360763 369857 364832 234046 232663 284955 292861 328180 332351 4464390 4783586 6789323 6612367 1193977 1226678 323997 286114 299957 302319 333866 326404 328409 329436 231122 232899 749372 719233 1615639 1558065 485083 482912 714493 714322 894802 879377 936107 935577 988258 1000683 964785 1066128 2229556 2351481 1480189 1182955 781139 768057 929020 926280 982659 993989 1021296 1028029 1137089 1143093 5248694 5411651 40.05 71.4 1
15:16:02 2024-01-24 691556 688950 223781 219036 354423 360799 369265 363229 233292 232827 284728 291865 328180 331381 4464667 4795220 6761346 6612420 1193985 1226406 323961 286517 300806 302706 333685 326878 329180 327114 230869 232480 751395 719233 1597765 1560282 485428 483095 713462 713814 891900 881180 937686 935577 984164 1000647 963485 1066535 2225826 2349814 1472049 1184641 781139 768057 927732 926280 983358 995395 1021296 1026091 1137126 1143093 5246779 5415523 40.05 71.4 1
15:16:03 2024-01-24 691029 689172 223776 219224 354423 360799 369303 363229 233849 232827 284595 292417 328145 332082 4464667 4792965 6761346 6593156 1191468 1229595 323673 286266 301242 302176 333830 326987 328518 327344 230869 232644 748452 717178 1618909 1555852 484048 483473 716366 714322 894802 878753 935682 936907 984628 1000647 964785 1066535 2225826 2351481 1474084 1183798 781139 768057 927459 923605 983358 993989 1019841 1026128 1137126 1143093 5256198 5407866 40.05 71.4 1
15:16:04 2024-01-24 690013 685291 223238 219189 354388 360799 369857 363774 233814 232827 284121 291484 328180 331346 4455288 4791469 6781953 6622032 1192231 1227609 323781 286486 302133 302601 335718 326757 328947 327344 231012 232679 752866 717178 1606147 1560282 484737 483436 713499 714322 897347 880093 937017 936242 984201 1000719 965085 1066535 2225826 2351481 1478154 1184366 781741 767514 927732 926280 983358 993989 1019841 1026091 1137126 1143093 5256198 5417359 40.05 71.4 1
15:16:05 2024-01-24 691029 689213 223238 219224 354379 360763 369339 364065 234046 233154 284955 292070 328145 332351 4461483 4782719 6776660 6631392 1191417 1227883 323781 285936 301675 302601 333866 327400 325756 327256 231407 232899 751395 717178 1633134 1557352 485083 485003 717391 714322 897384 878753 937017 936242 986025 1000719 964785 1066392 2224337 2354087 1399433 1184641 783250 769182 927732 927598 984137 996100 1019841 1029094 1138775 1144712 5253832 5423628 40.05 71.4 1
15:16:06 2024-01-24 690050 689208 223234 219908 354352 360763 369821 364903 234046 232174 284955 291865 328180 332351 4455288 4768795 6800017 6612527 1192269 1227609 322979 286079 301170 301824 333866 327645 325496 327220 230976 232516 754337 716666 1635433 1558457 485083 484843 713499 714194 897384 877857 935682 935352 985598 1006453 965085 1062251 2225826 2357354 1435028 1184366 783375 768057 927732 926111 984137 993989 1016863 1030563 1138775 1146335 5258099 5403898 40.05 71.4 1
15:16:07 2024-01-24 690050 685259 222577 219873 353325 360219 369267 365416 233814 231812 284955 291865 328145 332351 4449819 4728714 6781915 6612465 1185470 1224865 322036 286566 300696 301119 335754 326441 324830 329275 230081 232736 758874 714111 1602967 1555852 485484 484843 709247 713147 898873 878753 930254 935352 989071 1000647 959245 1056921 2222868 2342261 1409214 1188022 782693 765581 928749 928850 981961 992584 1010943 1028478 1140427 1148906 5261857 5403935 40.05 71.4 1
15:16:08 2024-01-24 693109 688950 223938 219189 352055 360763 369893 364320 232609 232663 286512 289083 329173 335205 4468597 4715012 6783826 6593610 1186164 1226641 322943 286956 300708 301330 335646 326150 327214 329239 228866 233171 750595 717178 1635713 1550516 485428 483473 706391 714322 901144 876261 930253 939448 990510 1003114 955513 1061563 2219707 2329734 1407258 1193081 782693 762330 927732 934211 982659 990179 1015379 1032072 1148769 1145554 5290093 5426798 40.05 71.4 1
15:16:09 2024-01-24 701267 690479 223781 219197 354789 364084 368745 363774 233292 232975 285730 290590 329813 331344 4461675 4758926 6817680 6617143 1179431 1224865 323709 286741 300247 301401 335791 327169 327360 328476 229614 231670 747685 720413 1620795 1546592 485428 483473 707894 714157 902465 876261 928895 940152 993395 1000683 955703 1059941 2222868 2332770 1437023 1193967 783250 763412 930338 934211 983358 988315 1015379 1031463 1147955 1145591 5282542 5411688 40.05 71.4 1
15:16:10 2024-01-24 700770 688914 223781 219224 355048 363793 369013 366695 233769 232755 286002 290978 329493 331814 4468190 4747661 6822916 6597993 1179431 1224594 324453 286553 300247 302283 335791 327169 327981 328281 230329 233335 761892 722471 1627670 1544397 485083 484157 707393 714194 901461 878129 930254 940115 991988 1003114 955513 1059941 2221287 2329734 1405301 1193967 782693 762871 929020 934211 981961 982683 1016863 1033697 1148769 1145591 5291941 5422856 40.05 71.4 1
15:16:11 2024-01-24 700199 691715 223683 219627 354898 363757 370335 365918 233513 232755 284848 290290 328960 331271 4464667 4776766 6817024 6603091 1182014 1223093 322429 286517 299920 301365 336265 326404 326667 328246 229578 233335 756607 718362 1597627 1546592 485428 483473 708742 714322 902741 876261 927538 938043 991680 1000647 956417 1061837 2221287 2329734 1409214 1190572 781139 762330 928779 932856 982659 989711 1016140 1029391 1146293 1144745 5267505 5428448 40.05 71.4 1
15:16:12 2024-01-24 699963 691024 223786 219425 355007 363645 369677 366177 233153 232720 285565 289884 329173 332271 4456139 4756051 6817680 6593610 1179431 1222858 323050 286844 300479 301401 335791 326404 325531 328476 229614 233335 746797 718362 1602338 1549237 485428 483473 707894 714322 902741 876261 927538 939412 990510 1000683 957084 1060290 2216553 2328082 1407258 1193995 782693 761214 929020 934211 980567 982647 1015379 1032072 1149620 1144745 5299622 5437290 40.05 71.4 1
15:16:13 2024-01-24 699963 690543 223759 219083 355509 362803 370335 363193 232643 232663 284955 290372 328853 331418 4464667 4756980 6807698 6602988 1179431 1222226 323733 286114 300185 301365 335791 326938 326667 327786 229936 231636 763531 718362 1608418 1544397 485083 483473 709247 714322 901461 876261 928846 938080 990546 1000683 955026 1063348 2219707 2326432 1407258 1190572 782256 762871 927732 931562 982659 988279 1015379 1029391 1148475 1149333 5282296 5424060 40.05 71.4 1
15:16:14 2024-01-24 699963 690997 223759 219154 355044 363534 369561 366177 233409 232663 284955 290880 329902 331418 4455288 4738657 6803849 6602988 1183778 1223093 321750 286956 299002 301436 335791 326404 326667 329239 228901 233007 750595 717178 1628039 1549237 485428 483473 708433 714322 905854 878480 929511 938043 990546 1000719 958086 1061082 2224337 2331387 1409214 1190316 782256 763412 927732 931562 982405 991146 1019182 1033718 1150146 1146335 5286361 5430671 40.05 71.4 1
15:16:15 2024-01-24 700273 689213 223943 219219 355396 363498 369591 363774 232609 232827 285459 290290 330205 331630 4455123 4739485 6789323 6593610 1183778 1223093 322525 286992 299708 301154 335791 326441 326667 329738 228866 232679 753581 716154 1629203 1549237 485520 483473 709167 714322 902741 876261 930254 936715 990583 1000719 959245 1061831 2223198 2331387 1399433 1189730 781139 763412 927732 934223 984683 994685 1015548 1031720 1146919 1149588 5278647 5427733 40.05 71.4 1
15:16:16 2024-01-24 701961 690923 223938 219530 354038 362948 369569 366695 232643 232827 284955 290236 330170 330308 4455288 4736115 6794504 6602988 1182089 1224865 322000 287028 299497 301365 334053 326902 326667 329773 228866 232679 755074 715642 1633091 1553370 485484 483473 709942 713147 901461 878753 930254 935352 990510 1000683 962047 1060241 2225918 2333042 1407258 1187152 783375 765013 930338 931415 984720 991001 1015548 1031959 1146068 1152198 5254346 5430671 40.05 71.5 1
15:16:18 2024-01-24 698711 685255 223688 219627 352051 360510 369893 364284 232609 232827 285236 289118 329209 330308 4452111 4728161 6772086 6593610 1182014 1223056 322489 286768 299642 301365 335791 326150 326667 329275 228866 233691 752088 717178 1611224 1549237 484797 483473 708396 714322 902576 876261 928895 936796 990510 1000719 957811 1058392 2225826 2334422 1439018 1191379 782256 764394 929052 931415 983321 992571 1016273 1030563 1144634 1146335 5260086 5424060 40.05 71.5 1
15:16:19 2024-01-24 698711 685259 223624 219224 354042 362985 369597 363229 232574 232174 284520 289355 329671 329310 4452111 4722667 6762427 6584231 1182052 1220920 323014 286956 299219 300943 333866 326901 326667 328512 228866 233007 755831 717178 1600658 1548139 485428 483473 707393 714322 902465 876261 927538 937379 989071 1003114 956417 1061568 2223198 2330430 1467216 1189718 782256 762110 927732 931415 983084 989747 1013214 1032978 1145445 1145554 5269339 5421292 40.05 71.4 1
15:16:20 2024-01-24 699244 685295 223781 219071 355044 363816 369857 363193 232609 232663 284609 289355 328853 329345 4448936 4729385 6772086 6593610 1180292 1222189 323014 286772 299219 301365 335554 326404 327129 328512 228901 233171 759684 717178 1633535 1546592 485428 483145 707894 713147 902101 876261 927575 939880 992621 1005810 958123 1063235 2223046 2331103 1435028 1191417 782816 762563 927323 931562 982442 991883 1016123 1032072 1146293 1148774 5269380 5422928 40.05 71.4 1
15:16:21 2024-01-24 699244 690923 223310 219259 352267 363791 369301 363229 232643 232174 284791 289884 330205 331999 4458301 4738657 6801304 6602988 1179152 1223093 323997 286217 299219 301436 333902 326404 327129 327786 229936 231636 763655 720413 1592481 1544397 485428 483473 707894 714194 904022 876959 931595 942256 992544 1005956 958235 1064756 2219881 2330393 1407258 1194256 782693 762294 930375 934211 982659 988315 1016161 1032398 1149620 1145591 5307986 5422928 40.05 71.4 1
15:16:22 2024-01-24 700733 685259 223624 219259 352267 362985 368709 363229 233326 232663 284991 290271 329102 331565 4455288 4750445 6801252 6602988 1176027 1222226 324129 285240 299038 301330 333902 326441 326667 327786 230339 233007 758060 721956 1594653 1540017 485428 484157 709247 717888 902465 876187 930143 939968 991916 1003041 955438 1063235 2219433 2326432 1403345 1196540 783250 761214 929020 932856 982442 982683 1016626 1030893 1149620 1142287 5292128 5417426 40.05 71.5 1
15:16:23 2024-01-24 699170 685255 223274 219565 354793 360907 367601 362939 232643 232174 284555 290677 328180 331418 4451948 4750149 6807973 6593572 1179431 1223093 323997 286553 297356 301401 335791 326441 326667 327750 230097 231636 765454 720264 1601624 1547206 485428 484660 709401 718400 901934 874871 932131 940635 991211 1005244 955513 1059941 2221613 2332530 1401389 1194355 783024 762837 930338 935540 980530 982647 1014657 1031626 1149292 1144712 5272880 5407791 40.05 71.4 1
15:16:24 2024-01-24 697973 685264 223310 219259 354862 360835 367049 363264 232678 232174 284728 290677 328180 329310 4448936 4771439 6807973 6598518 1174311 1223093 324416 286079 299787 301365 333685 326441 326667 327786 229936 233299 755831 722330 1589236 1542808 485316 485186 709401 718400 898363 875711 932890 940819 987636 1003114 955475 1060290 2216553 2328435 1405301 1198165 783375 762330 930338 934211 979834 982683 1015416 1032398 1149620 1143093 5286316 5417426 40.05 71.5 1
15:16:25 2024-01-24 695990 685192 223279 219219 354042 360763 366497 363264 233686 232174 284631 290236 327685 329381 4448936 4775747 6817299 6593527 1167492 1219594 322939 285205 300066 300908 333600 326878 326595 328263 230045 232572 744039 723367 1598576 1541711 487508 485493 710409 719495 900823 870542 929593 944945 989035 1003114 953674 1063085 2222664 2331753 1363264 1198757 780621 764495 931659 931562 977749 982611 1016938 1035416 1145828 1143093 5246779 5417426 40.05 71.4 1
15:16:26 2024-01-24 695110 685187 223310 219912 354325 360799 367601 366551 233326 231848 285254 290200 328676 330844 4442596 4781065 6845275 6593610 1163332 1219594 323167 284595 300915 301117 333649 326915 326631 327679 230187 232480 745510 724925 1626174 1539520 486814 484843 709438 719495 902465 871362 928789 943494 989108 1001587 956454 1065630 2221178 2331387 1353668 1199610 781139 764495 931696 931562 977749 982647 1018838 1036967 1144598 1143902 5220477 5412026 40.05 71.5 1
15:16:27 2024-01-24 696131 684957 223310 219754 354038 360835 367637 365487 232574 232174 284991 289795 328712 330344 4455288 4770569 6845275 6593610 1167229 1224247 324694 284920 300769 301048 333600 327291 326631 328104 229794 232644 756567 724537 1632404 1540017 484797 485727 710445 718948 900184 871196 932065 943494 989071 1003114 953674 1063500 2219707 2335626 1343503 1201691 782693 765038 930998 931562 977749 984873 1016901 1035454 1146644 1143093 5267514 5413563 40.05 71.4 1
15:16:28 2024-01-24 693109 685219 223274 219908 354562 360799 366497 364867 232643 232011 284791 289180 328180 330344 4448936 4770569 6826624 6603081 1168289 1224395 324645 285062 299811 301259 333758 327255 326631 327715 229936 232026 756567 724020 1612650 1540017 485428 484843 709438 718400 900823 873779 932927 940819 987672 1003114 954834 1063348 2216553 2326432 1397477 1199017 783808 762330 930338 931562 977749 982611 1015416 1031664 1148769 1143093 5286316 5412026 40.05 71.5 1
15:16:29 2024-01-24 694588 685228 223073 219259 354547 360799 366497 364320 233292 232174 284991 290236 328216 332212 4448936 4756943 6838982 6593338 1163332 1224395 323553 285098 301768 300416 333600 327936 324830 327786 229884 232536 745510 724537 1601821 1544397 487508 485529 710445 719495 899827 869963 928826 943494 987672 1002405 956454 1063462 2221349 2332281 1379871 1202435 781139 764495 931696 933548 977749 982647 1016938 1035454 1147461 1143093 5220477 5411914 40.05 71.4 1
15:16:30 2024-01-24 695110 687091 223781 219600 354062 360835 367637 365487 232609 232011 285084 289110 328180 330344 4442596 4775867 6840300 6593635 1161598 1222656 323696 285169 301768 299505 333685 327400 324794 327715 229543 231991 763899 723367 1664986 1548792 488204 485186 709438 719495 900148 870743 930116 944836 987636 999503 956381 1063388 2222868 2323822 1375958 1201580 780621 763412 931659 931525 976363 982611 1016863 1035416 1143704 1143093 5218522 5411914 40.05 71.4 1
15:16:31 2024-01-24 695990 687577 223274 219530 354042 360799 367601 365965 232574 232138 284920 289075 328074 330808 4449819 4785250 6820588 6565460 1168537 1223056 323637 286682 300520 299470 334367 324532 324830 329097 228866 232679 746116 719233 1600602 1549237 489158 483473 707894 719495 898836 869507 932280 945507 986203 997352 956872 1066392 2225918 2319821 1399433 1195669 777829 762834 935674 934211 974085 982647 1019841 1038446 1139216 1143056 5209103 5423628 40.05 71.4 1
15:16:32 2024-01-24 698180 688065 223938 219184 351686 360835 368745 365416 232506 232827 284991 289681 328623 333193 4452521 4788756 6837531 6565112 1169295 1224395 324645 285240 300672 301220 334591 324496 324830 328742 228866 232679 741096 719233 1608346 1549237 489251 482753 707393 719495 899299 869507 934262 946180 984772 991670 956872 1065328 2225826 2314602 1437023 1194083 778912 763412 937005 931562 973393 982683 1019841 1037669 1142892 1139790 5202426 5421292 40.05 71.4 1
15:16:33 2024-01-24 698675 687803 224253 217828 354543 360871 368155 366695 232333 233868 286292 290360 328995 331814 4452521 4812335 6808701 6565460 1171039 1224358 323961 285205 301170 299540 334556 324424 326667 329239 228866 232679 752088 720031 1599386 1549237 488774 482035 707894 719458 894581 869889 933019 945507 986997 991404 955513 1066535 2225826 2314602 1443007 1193967 776693 762834 936339 933276 972702 982647 1021296 1035379 1143704 1139754 5199685 5411914 40.05 71.4 1
15:16:34 2024-01-24 697191 688060 224406 218507 354034 360582 367386 367215 232045 233154 284937 288969 328995 332286 4459579 4803565 6808701 6565460 1171039 1222656 324645 285842 300921 299576 334627 324424 326667 328246 228866 233007 752088 720779 1611930 1549237 489251 481282 708396 717346 898660 872468 934300 943494 986997 993998 955513 1069582 2225826 2314602 1474084 1192286 777802 763412 935674 930865 972702 982683 1022754 1033906 1142082 1136464 5189176 5411914 40.05 71.5 1
15:16:35 2024-01-24 697570 689152 223657 218262 356044 360726 367458 364725 232471 233447 286033 290466 328003 331418 4448936 4819686 6801365 6556095 1171039 1223056 323697 285289 301067 299611 334556 324388 327129 327750 228901 233171 755831 721258 1601366 1549237 487316 480567 708433 716764 897384 871159 934349 942825 986997 991404 955703 1072063 2228998 2314602 1512660 1190586 775587 762834 937005 930593 972702 988279 1022469 1034642 1143704 1136464 5193013 5426741 40.05 71.5 1
15:16:36 2024-01-24 694588 688065 223118 219048 355825 360690 367422 364689 232437 232174 283219 291119 328145 332271 4452260 4831382 6801252 6565473 1172711 1222656 323864 285205 299920 300451 335791 323931 325493 327220 228866 232679 744623 722330 1612857 1549237 486814 477864 709438 717346 894802 870743 934300 943494 986297 996109 957811 1072514 2225923 2314602 1411302 1190586 776160 763412 935674 928850 972702 988315 1024417 1034642 1141272 1137167 5192708 5424060 40.05 71.5 1
15:16:37 2024-01-24 692609 689262 223100 219013 356801 360654 367013 364867 232389 232174 286292 292310 327543 332234 4455288 4840654 6822540 6556095 1172711 1223525 324453 285842 300381 300487 334053 324388 325493 327715 228901 232679 754315 722848 1622511 1549237 486208 480639 709438 717346 897384 871159 935015 943494 986297 991404 959171 1069589 2225923 2317202 1401885 1190590 776140 764495 936339 931290 972702 988279 1024691 1034873 1145828 1139439 5192861 5414628 40.05 71.4 1
15:16:38 2024-01-24 693598 685187 223938 218852 356695 360799 367350 364867 232540 232827 283219 292246 328145 332322 4455288 4840654 6801252 6574852 1176064 1223056 324645 285240 300490 300416 333866 324424 325756 326762 229936 232679 753208 722471 1611518 1549237 487508 480603 710445 718401 894913 869889 937647 944836 984201 991742 959208 1072401 2225826 2320527 1462956 1190679 776160 765038 934345 928813 974252 992571 1028577 1037911 1142571 1137093 5177875 5411914 40.05 71.4 1
15:16:39 2024-01-24 689939 687799 223688 218978 353785 360147 366497 365416 232574 232556 284196 293039 327650 330308 4445909 4840654 6801252 6574852 1175293 1222189 324911 285205 300490 300451 335523 324532 325791 325778 230132 232516 753581 722471 1613454 1552540 486934 482072 710445 718948 890636 869889 937647 944836 982770 997389 959245 1072713 2226057 2333189 1411170 1190572 777802 765581 935691 930166 976823 990301 1028615 1037244 1140459 1137057 5185513 5407768 40.05 71.4 1
15:16:40 2024-01-24 689655 688065 223938 218878 355359 359388 367601 365416 232574 232663 284520 290802 327156 332118 4452260 4830986 6801365 6574852 1177043 1224865 324645 284840 302133 299576 335791 324532 326667 327521 230294 231340 755068 717178 1611629 1558457 488902 482753 713499 719495 892267 871196 938168 940819 978494 991706 963415 1071148 2225826 2338941 1411170 1188811 780062 769906 935637 924891 974048 993140 1025679 1033471 1134092 1136464 5156914 5402535 40.05 71.4 1
15:16:41 2024-01-24 686976 687799 223786 218507 354038 359098 369561 365416 232320 232663 284085 290200 327156 332387 4436531 4792965 6752589 6556095 1184693 1223093 320990 285240 301170 299260 336327 324460 326667 326762 228901 231991 745510 712830 1636551 1563999 488428 482035 713462 716293 894918 873705 937017 940819 980647 1001697 964785 1070828 2230985 2342390 1439018 1180353 776160 769943 933028 924740 976823 996063 1022754 1032072 1127994 1140878 5150958 5402535 40.05 71.4 1
15:16:42 2024-01-24 691556 688065 223938 217863 355039 360472 369857 363774 231826 233154 284139 291401 327650 330344 4436531 4773258 6714720 6565473 1191468 1222189 320740 286553 299999 299540 334053 324460 327129 327256 230032 231991 756567 711061 1630971 1565111 486971 481319 711960 713147 894168 876261 935383 937379 981379 1000282 966463 1070099 2232577 2337063 1476119 1177831 777272 765544 933028 926280 977749 991697 1021431 1028945 1134484 1139827 5219102 5402535 40.05 71.5 1
15:16:44 2024-01-24 690050 685038 223310 217868 355044 360183 367637 362939 233154 232827 283651 290845 328109 331077 4439571 4769958 6704554 6584231 1193977 1222656 323014 285641 297248 301259 333613 324424 327591 325778 230097 232026 758060 715131 1589867 1553643 485428 481659 712466 713307 893896 878129 936810 935593 984748 1006067 965774 1066386 2226034 2343002 1462956 1180353 778912 765814 927732 923568 983844 995395 1022025 1026091 1134484 1142102 5218522 5398682 40.05 71.4 1
15:16:45 2024-01-24 689524 685223 223270 218547 353290 360219 368155 364111 232609 232827 283254 291049 327650 330808 4436531 4775905 6724045 6593610 1188863 1222656 322202 285240 299328 301401 333866 324496 325756 325778 230465 231991 730048 717178 1623646 1553643 484737 482035 712417 713307 894913 879229 938205 936759 981232 1005956 963988 1064416 2224355 2342261 1472049 1181273 779503 768775 930490 924113 981961 993989 1022555 1026128 1133837 1142284 5220477 5393156 40.05 71.5 1
15:16:46 2024-01-24 688023 688945 223042 218355 353294 359676 367601 362106 233154 232174 283638 291049 327191 330808 4436531 4761430 6733370 6584231 1188863 1222656 322979 285240 300284 301365 333541 324532 327129 325743 230294 231991 746981 716154 1637875 1553643 484737 483473 714456 714174 895563 880002 936980 935540 984054 1005253 963951 1066348 2222664 2348147 1478154 1182955 780582 765851 927073 923568 983844 993989 1019841 1024594 1136284 1143093 5220477 5393156 40.05 71.4 1
15:16:47 2024-01-24 687463 687582 222698 218507 355048 359640 367601 362106 232609 232174 283325 291049 327156 330344 4430205 4755450 6733370 6584231 1185470 1220920 321714 284973 300247 300908 333866 324496 327129 325515 230588 231828 755074 716154 1600450 1556525 485428 482840 714493 714322 894729 878753 935528 935502 983320 1005244 964099 1065775 2223198 2342261 1439018 1181273 780621 767647 926414 924309 980567 993989 1019565 1024631 1133837 1139863 5220477 5389310 40.05 71.4 1
15:16:48 2024-01-24 687987 684989 222577 218848 355039 359351 367637 362106 233513 232174 283254 290767 327156 330844 4433932 4722130 6723821 6574852 1181813 1223093 322000 285240 300247 299540 333866 326441 324794 327786 229578 231665 743469 713853 1608603 1555852 486814 486217 710409 716357 900012 876151 935048 936907 986297 1000719 963710 1056809 2219707 2348147 1342702 1184641 783250 765581 927732 926147 983358 991883 1013376 1026128 1137162 1145554 5239288 5393156 40.05 71.5 1
15:16:49 2024-01-24 692047 684966 223274 219189 352019 359640 368709 363229 232574 232011 285026 289320 327883 332351 4436531 4688375 6733370 6565473 1178610 1220920 320990 285842 299999 300451 333866 324496 326558 328990 230558 232536 758060 714621 1608589 1550996 486467 483290 708862 714322 900786 876261 927538 936093 988953 1004533 959208 1055416 2222922 2328082 1465944 1184641 780025 763412 927732 931714 981961 991183 1012145 1030563 1142892 1148058 5231811 5392389 40.05 71.4 1
15:16:50 2024-01-24 695110 685038 223270 218848 352051 360835 369301 363229 233154 232174 284751 288067 329173 330308 4430205 4701568 6757791 6574852 1178610 1221324 322000 286159 301280 301117 333433 324280 326631 328635 228760 232971 746981 717178 1605102 1550996 485428 483473 708396 714322 902190 878753 927500 936715 990546 1005326 959488 1058430 2219707 2326395 1407258 1187152 780582 762294 927073 931491 981961 990447 1013898 1030601 1143704 1146335 5243106 5398691 40.05 71.4 1
15:16:51 2024-01-24 698180 685002 223310 218695 354042 360871 368745 362939 232574 232174 284121 289320 328676 331418 4430205 4710840 6752710 6574852 1179248 1224674 322214 286231 297176 301013 333794 324424 326631 327573 230558 232971 750148 717178 1620798 1544397 485428 482462 707356 714322 901461 876261 927538 939576 990546 1000683 955026 1063348 2216280 2323100 1405301 1189725 780621 761214 926414 931491 981961 988279 1015865 1031336 1145482 1145523 5254346 5402549 40.05 71.4 1
15:16:52 2024-01-24 697191 689315 223279 218507 354042 360907 368190 362649 233119 232174 284121 290236 328216 330443 4433367 4716759 6770986 6593281 1171979 1220809 324839 284826 299890 300977 332892 324388 326631 327715 229543 232026 745510 721956 1592304 1537789 485428 484843 709438 717383 902228 870542 929556 940819 987636 1000985 954834 1059941 2214978 2328082 1399433 1198165 782693 763412 930338 930865 977749 982611 1015379 1033906 1146293 1143093 5263718 5402544 40.05 71.5 1
15:16:53 2024-01-24 694015 687316 222573 219224 352051 360508 365433 364320 233292 232011 284520 289075 327919 330308 4436531 4750186 6840414 6584244 1163891 1222582 323781 284245 302133 300731 333866 326902 324830 327291 229819 232373 749740 723367 1599416 1540017 485520 484806 709438 718438 898873 869889 929593 943494 987672 1001697 955513 1061530 2216280 2329734 1363264 1199871 781579 764495 930998 930205 977749 984873 1019114 1035454 1143704 1143093 5218522 5394837 40.05 71.4 1
15:16:54 2024-01-24 694015 686606 222733 219259 352055 360219 366533 365159 232333 231487 284320 289760 328180 329345 4436568 4756059 6828153 6555933 1163018 1220846 322716 284583 300879 299611 333866 326648 324830 327715 228866 232026 752866 723503 1643080 1543300 486282 484843 708935 719495 899827 868659 929593 943494 987672 1000282 955062 1060522 2216553 2329734 1357506 1197988 780025 763412 930998 930902 977056 982611 1016938 1035454 1142979 1143093 5209103 5387149 40.05 71.4 1
15:16:55 2024-01-24 695002 686825 222617 219224 352055 360763 367049 365487 232609 231812 284555 289114 328645 330308 4433783 4775038 6828868 6555418 1169370 1220920 323014 285391 300381 299505 334556 324460 324577 327786 230830 232935 752088 719233 1603974 1549237 489158 481803 707393 719495 902636 868695 933019 944520 987636 997352 953637 1063122 2223971 2320527 1357506 1193967 777802 762871 934345 931562 973562 982683 1019841 1035491 1142892 1142284 5201666 5387149 40.05 71.4 1
15:16:56 2024-01-24 695146 686569 223310 219193 352055 360835 367637 365487 232299 232174 284844 288881 328392 332212 4439812 4765708 6801252 6546716 1165729 1220920 323014 285240 301170 299086 336704 324568 324830 328281 228866 232026 746981 717178 1600705 1549237 488811 483473 707894 719495 900823 868890 930292 943814 987636 998080 955026 1063462 2222664 2326432 1349830 1194355 778912 763412 931696 931562 976363 982719 1016938 1035454 1142942 1143093 5207351 5402535 40.05 71.4 1
15:16:57 2024-01-24 694582 686798 223310 219036 352051 360763 367637 365522 232402 231888 284928 290785 327826 333068 4440221 4779310 6808701 6556095 1159349 1219594 322286 285240 302024 298910 335791 324532 324794 327786 229427 232026 742568 719233 1642006 1549237 488811 484843 708433 719495 898873 869507 930254 943110 987636 1001697 955740 1063462 2216553 2329734 1355587 1201580 781139 763412 931659 931562 977749 982647 1019565 1035454 1142979 1143093 5211072 5394832 40.05 71.4 1
15:16:58 2024-01-24 693109 687799 223274 219224 351762 360510 367350 366265 233305 231705 284955 289857 328038 332322 4433656 4763088 6801365 6546500 1168049 1220920 323014 285240 299497 299470 336595 324424 324830 327786 228831 232516 749102 720413 1598576 1549237 488811 481319 707894 717383 897258 870579 933019 944836 984772 996106 953637 1066535 2222757 2311320 1445002 1192296 774483 761214 936339 928806 971321 982683 1021296 1033906 1140463 1138948 5170612 5380764 40.05 71.5 1
15:16:59 2024-01-24 695990 687652 223025 218267 354898 360763 367199 364213 232471 233482 283509 290095 328503 330801 4436568 4804862 6794504 6551419 1169332 1220920 322656 284805 300284 299576 334591 323403 326667 327786 229427 232679 740569 721296 1595334 1549237 487699 481319 708433 716838 897462 871196 933019 940819 986997 991634 956417 1066241 2223971 2311320 1488329 1190679 773943 762871 936339 928850 971321 982719 1022959 1034679 1142082 1138963 5179155 5401261 40.05 71.4 1
15:17:00 2024-01-24 694588 689691 223136 218402 355797 360726 366354 364213 233178 232031 283722 291600 328180 330948 4437371 4838406 6798648 6546753 1172711 1219558 323769 285240 299745 299611 336357 324159 327518 327256 228936 232679 755831 722471 1636938 1549237 486282 481355 709438 717420 894581 870579 935682 943494 986997 996106 957848 1069626 2226094 2313102 1405652 1190572 774483 763412 935674 930203 972110 989747 1024729 1035416 1142082 1134860 5201172 5406893 40.05 71.5 1
15:17:01 2024-01-24 690638 687059 223096 219083 356044 360582 366204 364029 232378 232174 283219 291511 327667 331418 4436531 4831530 6789323 6546747 1169370 1220920 323444 285205 300745 300451 334322 324424 326667 327750 228901 232679 749769 721956 1605608 1549237 486814 480639 708433 716330 894618 871196 934300 940819 986297 991634 955740 1068068 2225826 2311320 1488329 1190572 775605 762871 937005 930205 971321 982683 1021468 1034679 1143384 1138632 5169393 5405195 40.05 71.4 1
15:17:02 2024-01-24 694093 687794 223279 217863 353321 360835 366497 366177 233212 232174 283183 289954 328180 330948 4436531 4799177 6779997 6536653 1169370 1220920 323505 285205 300745 299576 336363 323439 324811 327521 228866 232516 752800 721956 1613166 1548139 486208 480603 707931 716875 897384 870579 933019 940819 985598 991670 956417 1068068 2225826 2309811 1438557 1189725 774483 762330 935674 929504 971321 988989 1024103 1036390 1140316 1137167 5159960 5402535 40.05 71.4 1
15:17:03 2024-01-24 692010 686119 223279 218603 356044 360799 367049 364356 232574 232174 283744 291155 327191 331183 4430205 4809417 6791650 6546716 1169370 1220054 323900 285076 300854 299576 335791 323439 325265 327256 228866 232679 754315 721296 1603565 1549237 486245 480603 708433 717383 900712 869926 933632 942825 985598 991634 957848 1068828 2222664 2311320 1401885 1189725 775605 762294 935691 930203 973282 990391 1025401 1036503 1140316 1137130 5185570 5394832 40.05 71.4 1
15:17:04 2024-01-24 692609 687312 223274 218507 353321 360799 366497 367215 232829 232174 283254 292042 327685 332072 4433367 4825557 6789323 6546770 1172711 1219594 323997 285240 299708 299576 335342 324195 325528 325813 228936 232026 746116 721296 1607936 1549237 486208 480639 710445 718401 894802 869889 936349 943494 984201 997389 957811 1072514 2225918 2319123 1462956 1188811 776663 764816 935691 930841 975434 990464 1027146 1036466 1140948 1137167 5163098 5393156 40.05 71.5 1
15:17:05 2024-01-24 689655 687091 222980 218908 353285 359640 366462 364320 232540 232663 284085 292006 326205 329345 4430205 4831382 6789323 6556068 1172711 1222656 324416 285205 299038 299576 335754 324388 327591 326762 229578 232026 755831 721296 1611106 1549237 486814 480567 709942 717346 894802 870743 934300 944165 985598 991706 959171 1071149 2225918 2318518 1392866 1191379 777272 764964 935637 930903 974048 991868 1025421 1035416 1140427 1136464 5163098 5395763 40.05 71.4 1
15:17:06 2024-01-24 690013 687312 223314 218542 353816 360183 366462 364029 232320 232174 283254 291971 327156 329345 4436531 4822109 6799349 6546716 1171039 1220920 323997 285205 299461 300416 336265 323403 325791 327220 228901 232679 755831 721258 1612754 1549237 486208 480603 709438 717346 897384 869889 934955 943494 986297 991706 958086 1074822 2230985 2315224 1430431 1191417 775547 763265 936968 931562 972702 988279 1023197 1037873 1142198 1137167 5162909 5398771 40.05 71.5 1
15:17:07 2024-01-24 691483 687091 223274 218547 355939 360799 366497 364029 232574 232174 283241 291155 327650 331999 4436531 4822109 6791537 6546716 1172711 1220920 324645 285205 300066 299576 333866 324424 325756 325813 229578 232679 755831 721296 1599720 1549237 487856 480603 710445 718401 894802 870743 935405 943494 986150 998116 960208 1072287 2227619 2318518 1400261 1190567 776693 764495 934345 928155 975397 990410 1025421 1035416 1140427 1137640 5166834 5393156 40.05 71.5 1
15:17:08 2024-01-24 689976 687091 223274 218848 353325 360183 365433 364320 232540 232174 283722 292006 326241 329310 4427190 4840077 6789997 6560788 1175330 1220920 324682 284969 301170 299576 333866 324424 326667 325743 230329 231991 756567 720031 1604753 1549237 486245 483473 712466 719495 892267 870595 938205 945619 981952 999370 960967 1074942 2226217 2333042 1409214 1187199 778357 765396 935674 926665 972110 989747 1026337 1032398 1136284 1135557 5140982 5383777 40.05 71.5 1
15:17:09 2024-01-24 685968 686119 223310 218472 353748 358522 367049 364903 232378 232174 284085 290607 326135 331848 4430205 4812638 6752673 6546716 1177882 1221324 322427 284769 300842 299505 333866 324460 324830 326727 229900 231340 752917 716154 1606338 1558457 488204 482753 714456 720450 894438 874466 939664 940672 980558 999641 964674 1072514 2225923 2338941 1409214 1184641 777272 765887 934345 923568 974048 992584 1021394 1035211 1131233 1136464 5118843 5383777 40.05 71.4 1
15:17:11 2024-01-24 685968 686825 223790 218507 354042 358593 368745 364356 232113 232500 284090 290200 327156 331346 4420840 4765708 6724533 6536653 1188074 1220054 320539 286517 299328 299540 336084 324159 326667 325813 228901 231828 745510 711568 1623295 1566959 488204 480349 712466 715847 893822 876151 936942 939576 983348 999494 964785 1068857 2230985 2333042 1484259 1175316 776693 767028 931659 922047 977056 991661 1022469 1029094 1134484 1139790 5158697 5383777 40.05 71.4 1
15:17:12 2024-01-24 690013 687582 223274 217798 354793 359676 368414 364111 232378 233154 283651 290236 327654 330272 4411678 4748670 6714720 6565473 1188863 1220920 322525 284969 297608 301365 333866 324460 327627 325778 230010 231848 746981 716933 1602078 1555852 485428 482717 714493 714285 894729 880628 938355 935577 983504 1000683 966121 1066128 2222391 2342261 1464950 1181273 778912 765814 927073 924965 981961 993989 1022025 1025323 1133800 1141477 5211072 5379938 40.05 71.4 1
15:17:13 2024-01-24 687987 688926 222894 217863 352271 359387 367343 363854 233119 232174 283219 290845 326205 329381 4427152 4744487 6714720 6565473 1188863 1217458 322489 285240 297608 301154 333577 324208 327555 328505 230081 231848 746981 715904 1576882 1553205 485428 481513 713479 713814 891033 876261 936349 936722 982770 1005326 964785 1066316 2222664 2338941 1466945 1179593 778912 765581 927073 923568 980567 993989 1020568 1025323 1134484 1139827 5192260 5374399 40.05 71.4 1
15:17:14 2024-01-24 687987 687577 223082 217828 352302 360219 367637 363597 232574 232663 283325 291396 327156 330308 4423995 4752997 6705394 6574852 1188863 1220920 322429 285592 299038 305004 333685 324208 327823 328309 230643 231991 749923 717178 1571246 1558065 485428 481355 712466 714322 895196 878753 935383 936907 981342 1003041 963415 1068057 2222627 2333934 1464950 1174479 778386 765581 930338 924965 977749 993989 1021020 1026091 1134484 1139827 5192260 5379938 40.05 71.4 1
15:17:15 2024-01-24 689524 684966 223314 217828 354538 359676 368673 364111 232079 232827 283325 290642 326205 329345 4420840 4758926 6696069 6556095 1195598 1223802 322692 285828 297216 300345 335501 323787 326341 328541 229759 231955 756567 712075 1620823 1556958 485428 481028 712466 714322 892267 876261 938355 935315 981342 1003114 963415 1068057 2222868 2335190 1440513 1174479 777802 765581 929020 924884 977749 991661 1021296 1026128 1134484 1139827 5194243 5389310 40.05 71.4 1
15:17:16 2024-01-24 690013 687577 223274 217828 354538 360219 368745 364111 231860 232827 283183 289514 327156 329345 4423995 4758926 6696069 6574599 1188825 1220809 322095 285062 297176 301224 333758 324316 327591 325743 230426 231991 746981 715131 1617745 1553643 484737 481695 711446 713666 894802 878129 937017 934248 982807 1000683 964099 1066392 2221287 2340600 1488329 1181273 780062 765851 927073 924965 980567 993989 1021020 1025361 1134676 1142284 5201666 5374399 40.05 71.4 1
15:17:17 2024-01-24 686976 687799 222890 218355 352302 359387 367637 364111 233154 232174 283254 291049 327156 330308 4423995 4751254 6744442 6574370 1185117 1220772 322310 285062 300066 300416 332027 326404 324830 325778 230081 231665 742019 715131 1621866 1552540 485428 484843 712453 714322 894272 876261 935682 935577 984201 1008333 964099 1063462 2216553 2348147 1407258 1181273 781579 765851 926414 923568 983358 993989 1018388 1026128 1135480 1143093 5220477 5385467 40.05 71.4 1
15:17:18 2024-01-24 686976 687577 222199 218542 355044 359640 367601 363229 233326 231848 283343 291049 326205 330844 4423995 4736963 6743744 6584230 1184504 1220920 320704 285334 300429 299611 333613 326757 324794 326727 230177 231340 746369 713853 1623041 1549237 484833 485529 711446 714736 896747 876261 935015 937379 984201 1006417 962047 1060327 2216280 2348147 1351749 1184641 782693 765851 925099 926204 983439 993989 1015142 1029094 1137126 1143937 5220477 5370566 40.05 71.5 1
15:17:19 2024-01-24 686976 687312 222577 219570 354042 358593 368190 363229 233119 230768 284121 290236 326170 331346 4411488 4674843 6739403 6556095 1180053 1217458 320811 285971 299292 299576 333866 324532 324830 328529 228654 232026 748636 713092 1605588 1549237 484760 483131 708433 714322 899590 876261 928895 936907 988371 1004613 959282 1053913 2216553 2326432 1403345 1184641 780138 763412 927732 929545 981961 992584 1010943 1029094 1142082 1148058 5220477 5389310 40.05 71.5 1
15:17:20 2024-01-24 694015 684966 222925 217898 352015 360763 368745 363229 232574 232174 284179 287360 327631 332212 4424457 4703053 6752589 6546243 1169998 1217421 323997 285205 297284 301117 333613 324496 324830 326762 229623 232679 749923 719899 1605535 1537834 484737 483473 706391 713183 898873 875019 928932 938080 990546 1003114 955513 1063348 2213132 2323822 1431038 1192268 781139 760639 927732 932968 980567 982647 1016626 1029391 1148806 1142287 5254346 5383777 40.05 71.4 1
15:17:21 2024-01-24 697968 687091 222885 218512 352055 360835 366497 362106 232402 231888 286292 289954 327402 330063 4421001 4746846 6789323 6556095 1168327 1217458 324309 284534 297644 301154 333866 324496 324830 326762 228901 231991 755074 720264 1600844 1537333 484737 484843 709438 716330 897162 871232 928846 940152 986203 1003114 954155 1060290 2213405 2324747 1355587 1196462 781579 762330 929020 931562 977749 982611 1013935 1032398 1151781 1143093 5250595 5383777 40.05 71.5 1
15:17:22 2024-01-24 693518 686114 222425 218852 351537 360474 367717 365033 233409 231670 284524 289960 327014 332322 4424223 4749614 6801365 6546026 1158488 1220054 322750 284769 300842 300883 333866 324532 324794 327521 228901 232026 753581 717178 1646966 1547041 489600 484843 708433 719495 898873 869507 931691 944836 987672 998834 953674 1064793 2219707 2317238 1355587 1193967 780582 762871 934345 931562 974252 982683 1016938 1037707 1143704 1143093 5185456 5389310 40.05 71.4 1
15:17:23 2024-01-24 696921 686871 224038 218598 351803 360654 367494 365052 232045 232556 284613 289145 328003 331579 4427190 4766560 6780645 6527166 1169332 1217458 323014 285005 300247 299576 335791 323667 326667 327256 228901 232679 754315 721296 1598823 1549237 487353 480603 708433 716245 897384 871196 933019 942825 984772 991440 956417 1066513 2224244 2311320 1486294 1189725 774483 762330 936339 929933 971321 982719 1021742 1033943 1142892 1136500 5164044 5396164 40.05 71.4 1
15:17:24 2024-01-24 694316 687054 223096 217759 355802 360690 366354 366177 232437 232720 283183 290859 327650 330480 4424380 4818595 6770672 6546439 1173695 1220054 323997 284334 300284 299505 333866 324099 326667 328041 229971 232026 755074 721296 1636334 1549237 487082 482790 710445 719495 894278 868659 936574 943494 982807 991742 959245 1072490 2222664 2329734 1407258 1188986 777525 765581 934345 926147 972147 989653 1026189 1034679 1136284 1135557 5159026 5388055 40.05 71.5 1
15:17:25 2024-01-24 688525 686046 223132 218708 354725 358414 366204 366067 232217 232174 283957 290692 326029 331077 4427152 4810294 6761346 6541452 1177857 1220920 321061 284871 301170 299505 333866 324424 324830 326762 229614 231340 755074 714877 1611909 1558457 488464 482072 713535 718400 892267 871232 936847 940819 978530 998566 964785 1069770 2225826 2335626 1409214 1181273 773943 765887 931696 924036 974252 993989 1021742 1030893 1131638 1139439 5131663 5386330 40.05 71.4 1
15:17:26 2024-01-24 690563 687018 223132 217863 352055 359423 369337 366177 232079 232174 284050 290656 326241 330808 4420840 4748023 6691705 6536487 1191468 1222656 322000 286114 297608 299611 335791 324874 326667 328505 229614 232026 745510 711061 1613767 1558457 486011 480639 710445 714322 889375 876261 936574 935388 981379 1001697 964099 1068569 2225826 2333042 1464950 1175316 777525 765581 930998 924965 977749 996097 1022567 1028516 1136516 1139645 5191631 5376898 40.05 71.4 1
15:17:27 2024-01-24 688525 687091 223274 217828 355441 358342 367049 363084 232574 232174 283861 290493 326170 329345 4414540 4737732 6705394 6550932 1182089 1217458 322000 284769 297356 300522 332621 324496 324830 325778 229614 231340 759553 713853 1591855 1549237 484048 483473 712490 713307 894802 876261 935015 934912 983504 1006186 963415 1065775 2216553 2344820 1409214 1180433 781139 765887 925757 927249 984720 996097 1019766 1025979 1140137 1142947 5215315 5365020 40.05 71.4 1
15:17:28 2024-01-24 687463 686871 222364 219189 353453 358522 367601 366140 232368 231254 284085 289514 326135 331310 4414622 4703210 6724533 6560750 1180329 1220920 321415 285178 299963 299540 333866 324496 324336 327750 228831 231665 752866 711809 1622541 1549237 486814 484843 710445 714322 898660 876261 931482 935315 986997 1005956 959245 1060203 2216553 2342261 1362265 1184641 785116 765396 931663 930129 982622 992439 1015233 1028554 1140948 1149552 5220477 5382076 40.05 71.4 1
15:17:29 2024-01-24 692047 686825 223238 218568 351758 358557 367637 362903 232540 232174 284520 288268 326205 331310 4405363 4661625 6738432 6546716 1177746 1220054 322036 285842 299292 300451 333347 324460 324830 326727 228671 232843 759684 717178 1615791 1540017 485428 483473 707393 714322 902581 876261 926804 938043 990473 1000719 957553 1059110 2216553 2327598 1405301 1195677 783375 762295 927695 932706 980456 987626 1016273 1032034 1147919 1145523 5250530 5374399 40.05 71.5 1
15:17:30 2024-01-24 698930 687577 222542 218472 352055 360799 365398 364111 232540 231812 284147 290379 327120 329939 4411991 4735926 6801252 6546716 1160018 1220920 322943 284299 300879 299540 333866 326404 324794 326762 229749 231991 752866 723367 1598810 1540017 486208 484843 709438 718948 900111 869507 928857 943494 987599 1000246 955026 1062061 2222922 2328435 1383783 1200795 780621 763228 933028 933549 979646 986964 1016626 1035379 1146644 1143056 5189176 5383777 40.05 71.4 1
15:17:31 2024-01-24 694582 685525 223270 218507 351943 359640 367013 365123 232103 231975 284484 288846 327650 332271 4417773 4738657 6781840 6517922 1168049 1220920 322680 285169 300211 299051 335791 324123 324794 327750 228511 232026 750595 719233 1595182 1546592 489158 482035 707393 718401 899938 870125 932982 945507 984736 996631 957404 1068569 2226217 2311937 1411170 1194824 780254 762837 935674 930865 972702 982647 1019728 1034605 1140427 1139754 5171428 5382076 40.05 71.4 1
15:17:32 2024-01-24 695986 686119 223203 217459 354047 360763 366462 362939 232378 233154 283219 289320 327564 330443 4408395 4797940 6772162 6546140 1173620 1220920 323925 284471 300460 299051 333866 324424 324830 324762 230294 231665 744039 720264 1631259 1549237 486208 482389 711960 718438 889302 869507 937461 946692 982576 998116 960967 1074175 2224631 2333743 1409214 1189718 777802 765309 932991 927525 974085 988242 1027032 1032361 1137325 1133951 5159960 5374399 40.05 71.5 1
15:17:33 2024-01-24 686901 686128 223234 217863 352055 357982 365433 364284 231826 232138 283850 289075 325679 331346 4411678 4760606 6715181 6527958 1177820 1220920 320504 285169 299884 300467 333866 324158 324830 326727 228831 231665 755074 711809 1620266 1561779 488774 482412 713462 717346 896565 875088 938168 940672 981952 1001058 966047 1071035 2229206 2335626 1414349 1180396 776663 768021 931659 922342 976092 996805 1022432 1032072 1129594 1139754 5107821 5374399 40.05 71.5 1
15:17:34 2024-01-24 691775 686123 223938 218320 352055 359593 368709 363229 231791 232827 283219 289320 326135 329310 4417773 4752157 6691705 6536653 1191393 1219670 322489 285757 297500 299258 333866 323403 327129 325778 229578 231665 745510 711061 1617366 1555852 485428 482348 713442 714174 893203 878716 938355 938908 983348 1002968 963229 1068057 2222868 2337747 1442470 1174479 778357 765851 930338 926939 977749 993989 1021296 1026091 1134484 1139790 5190266 5374399 40.05 71.4 1
15:17:35 2024-01-24 689746 687091 223238 217642 354798 359640 367049 364111 232182 232663 283219 289884 326170 330308 4411678 4728905 6738432 6556095 1184466 1220920 321964 285169 299751 298979 332891 326150 324794 327468 229936 231665 755808 713341 1603565 1555417 486120 486217 713986 716867 898096 874835 935495 939576 985598 1006417 964511 1059941 2219707 2348147 1399433 1182955 783375 765814 925099 926280 984137 993989 1013898 1028361 1137089 1145554 5211072 5365020 40.05 71.4 1
15:17:36 2024-01-24 687721 686609 221847 219189 352019 360056 367307 363193 232574 230732 284085 290200 326135 331310 4425142 4670200 6719741 6546716 1177746 1217421 320990 285312 297572 299505 333866 324099 324794 328246 230176 232349 745694 713853 1622364 1548792 486467 483290 708322 714322 901182 876261 928976 936928 987636 1005773 959171 1058692 2216553 2325123 1407258 1184641 778912 763924 926414 928155 981264 991183 1011931 1029094 1142082 1145554 5203635 5374399 40.05 71.5 1
15:17:38 2024-01-24 695842 686119 223016 217828 351416 359640 367601 364626 231826 231625 283219 287534 327156 331888 4402191 4688961 6733370 6546140 1168289 1217421 323961 284334 297572 299576 333072 324172 324649 328970 229437 231991 753581 721296 1629047 1538983 485428 484769 710445 716257 898800 870925 932927 940819 987599 1002405 955720 1066316 2216553 2323822 1359425 1199596 780582 763412 930998 930865 975870 984873 1016863 1035416 1143704 1143093 5181739 5369822 40.05 71.5 1
15:17:39 2024-01-24 695110 686119 223772 217828 351938 360726 368490 363193 231435 232174 283254 287569 327156 330912 4408395 4766475 6761372 6527958 1166042 1217458 322214 284684 299702 299294 335573 322960 326631 328541 228760 232444 752800 721296 1609457 1548792 485827 477864 709247 717340 894581 871362 933019 943494 985876 991706 956417 1068791 2221287 2308008 1446382 1187152 774483 762912 935401 928679 971284 982683 1021705 1035416 1140390 1137167 5162009 5374399 40.05 71.5 1
15:17:40 2024-01-24 690955 685634 222890 217828 355044 360183 365362 362939 231826 232174 282751 290845 326170 330209 4411678 4804511 6766468 6536766 1175989 1221784 321714 284227 301024 299399 333794 324244 324203 328541 229759 230515 745187 715094 1603828 1558457 488902 482840 713986 718948 888043 873742 938205 940819 978457 991706 963415 1069334 2225826 2335626 1409214 1184641 776693 765851 934345 922342 974085 993286 1020216 1034435 1131233 1137167 5126422 5360335 40.05 71.4 1
15:17:41 2024-01-24 690050 686155 223310 217833 353797 359098 368709 362903 231791 232827 283183 289285 326205 329345 4401833 4741902 6686938 6560235 1189607 1217311 321857 285062 297428 300310 332675 323751 327092 325217 229578 231665 756567 715131 1577796 1553643 485428 480603 710445 713122 893534 876261 937017 935577 981804 1001697 962047 1066166 2219707 2332770 1466945 1173643 777247 765581 928986 924965 977749 993989 1021296 1025323 1134484 1139754 5186558 5370289 40.05 71.4 1
15:17:42 2024-01-24 687982 686119 222894 217974 354547 359098 367013 363084 231826 232174 283462 290200 326170 329345 4408395 4732550 6725793 6555933 1186202 1219632 321786 284591 297428 301119 333360 324424 326667 325252 229884 231991 746981 715131 1596009 1549237 485083 483131 712466 712295 894168 876261 935682 934248 984201 1000647 963415 1068057 2216553 2342261 1437023 1179556 780025 767758 926414 924309 982659 993989 1019841 1026091 1135443 1142284 5197953 5365020 40.05 71.4 1
15:17:43 2024-01-24 687716 687091 221847 217824 354547 358593 366497 361845 232609 231812 283219 289884 326170 330308 4405363 4696319 6715608 6536539 1178403 1217421 320729 285379 297572 299329 333613 325651 324336 327485 228156 231340 760377 713572 1609436 1549237 484797 483473 708433 714048 898475 876261 927538 936242 987636 1003114 959245 1058692 2216553 2326432 1407258 1184641 778912 764495 926414 926147 979834 991146 1011931 1027591 1140192 1146400 5201666 5365020 40.05 71.4 1
15:17:44 2024-01-24 692809 686119 222890 217863 350885 359676 367343 364111 231860 231975 283334 287090 327156 329345 4399053 4688488 6753377 6537337 1168289 1215659 322692 285026 297176 299223 332855 324424 324794 328236 229331 231991 742568 718362 1601075 1535150 484737 484500 707393 714736 898734 871196 929980 939448 986997 1001697 952801 1059147 2207281 2323822 1403345 1194083 781139 760064 927732 931562 977749 987025 1013376 1029391 1146293 1141440 5239288 5365020 40.05 71.5 1
15:17:45 2024-01-24 694274 685634 221883 218507 352055 359640 364814 364444 232540 231452 283183 289285 325959 330926 4411678 4728829 6800651 6517679 1167229 1217458 321964 284299 297284 301782 333722 324316 324336 327256 228866 231665 741096 717448 1628749 1546592 488464 482753 706391 719937 898660 867041 932317 944836 986997 991404 953637 1066392 2219707 2312960 1399433 1193967 776693 761178 934345 931290 972702 982647 1019841 1035454 1142082 1139790 5155750 5376101 40.05 71.5 1
15:17:46 2024-01-24 695842 686119 223938 217152 353780 360799 366497 362649 231148 233339 285849 290535 327402 329769 4411636 4784359 6743050 6537283 1171039 1220054 323145 284520 299219 299051 333866 322913 326667 325743 228901 232026 754315 721296 1601450 1548139 487508 477864 709438 716838 894802 869507 937017 943494 984201 991670 957811 1071671 2222886 2313919 1394715 1188022 774483 764495 931696 928155 973393 988315 1023197 1033943 1137126 1135557 5140926 5365020 40.05 71.4 1
15:17:47 2024-01-24 688674 684940 222537 217863 354543 360056 367197 366140 232333 231888 285187 290978 325766 331344 4414791 4784098 6759144 6532139 1179431 1217458 320729 284099 300708 298598 333420 324159 324830 325743 228901 231178 754337 712830 1629057 1558457 487699 482072 712957 717383 889339 871232 936773 940819 978494 1000246 964785 1069620 2225826 2331066 1411170 1181273 774483 765851 931696 923568 973525 993286 1020253 1032072 1129594 1136500 5117016 5365020 40.05 71.4 1
15:17:48 2024-01-24 688060 686123 222989 217619 351758 359388 368047 365918 231688 232067 283112 289075 326029 332286 4399061 4715140 6686743 6546716 1188863 1217458 320669 284334 297536 300451 333577 323439 326667 324797 229749 231665 745510 714111 1603578 1549237 484048 480639 710445 712801 892267 876261 935442 934248 979916 1003114 963415 1063047 2216280 2335626 1464950 1177917 778357 765581 926414 923316 977749 993286 1021020 1024594 1134484 1139790 5182855 5353006 40.05 71.4 1
15:17:49 2024-01-24 687621 688298 221564 218402 353970 358414 366354 364626 233236 231309 285077 290200 325644 330308 4405363 4687106 6710396 6527958 1178647 1217421 320764 284773 297248 299225 333866 324424 323652 327256 228866 231178 749923 711061 1602739 1549237 484797 484843 709942 714322 898836 876261 930254 936242 984772 1003114 959245 1058729 2214978 2333042 1399433 1184641 781698 764495 927073 926147 979834 991183 1011931 1026128 1137126 1145591 5215277 5379308 40.05 71.5 1
15:17:50 2024-01-24 695491 686531 222435 218363 351236 360352 367458 364884 232148 232138 283453 287534 327366 331197 4402109 4695142 6762614 6536653 1161561 1215659 323997 283787 299038 299470 332621 324424 324794 325778 228706 231340 742568 721441 1594118 1530797 486245 484500 707894 718438 898836 869507 927575 944945 986937 1000282 953674 1061493 2216553 2323822 1353668 1194318 780025 763924 929679 928850 976363 984873 1016901 1035416 1143704 1142284 5187527 5369217 40.05 71.5 1
15:17:51 2024-01-24 697978 683962 223096 218372 351236 360183 365947 364320 231630 231590 284130 288373 326170 330480 4398725 4747930 6752972 6509201 1165826 1217421 322489 284299 297284 299086 333866 322495 324830 325743 228511 232026 751284 720413 1600603 1547867 486245 477864 707393 716293 893276 869889 933019 940819 985598 993998 956454 1071335 2216553 2308045 1488329 1188022 773931 761178 934345 927460 972702 982683 1020253 1034873 1140911 1137991 5146470 5376898 40.05 71.4 1
15:17:52 2024-01-24 691110 684180 222542 217642 354047 359676 367197 363193 231826 231777 282355 290677 326205 331073 4402109 4798014 6752021 6518580 1171039 1217458 323014 283864 300247 298633 333866 324424 324830 326690 230168 231056 756567 719233 1613036 1549237 486971 482790 711177 718984 891635 869507 936810 942825 978494 991706 959245 1072438 2223513 2329734 1409214 1187176 776693 764164 934345 924965 974085 991868 1027070 1033081 1133532 1137130 5126992 5365020 40.05 71.4 1
15:17:53 2024-01-24 684769 684180 222668 218262 352051 357407 365433 363229 231826 231670 285444 288881 325153 330844 4399016 4739485 6691705 6537450 1184693 1217186 319535 285240 297608 298598 333866 323176 324564 325778 228866 231340 755074 709266 1597765 1562889 486971 480603 709942 714322 888043 874747 935682 937416 980647 998834 963710 1068057 2222664 2329734 1478154 1175041 773943 765038 931663 926204 976823 996100 1022754 1025979 1130248 1140395 5147282 5347378 40.05 71.4 1
15:17:54 2024-01-24 687500 686119 222542 217828 354042 360056 369013 361042 232182 232011 287801 289425 325907 331999 4386456 4701808 6705119 6536653 1175293 1217421 319794 284370 297428 299051 333631 324424 322504 325848 228866 231178 752314 711061 1596312 1549237 484797 484843 709942 714322 896222 876261 930954 933991 986239 1003114 959245 1058729 2214978 2340600 1351749 1185418 783375 764274 930338 927598 980530 991037 1013300 1027915 1140137 1146335 5201666 5355641 40.05 71.4 1
15:17:55 2024-01-24 691066 686830 222801 218489 350881 358018 367013 364111 231860 231848 286944 287465 326205 330344 4399061 4661662 6716360 6537337 1169998 1217458 321774 284778 297464 299296 333360 323931 324794 325778 228901 232516 763655 717178 1593202 1540017 484737 483473 706391 713307 900017 873779 926841 938080 989071 1003114 955513 1058078 2210422 2325123 1405301 1192118 781139 760456 926377 931378 981924 990193 1013861 1030601 1144634 1143093 5229883 5365977 40.05 71.5 1
15:17:56 2024-01-24 697699 685144 221883 217859 352055 360219 364302 363843 232574 231487 283325 288264 326170 329509 4405477 4722168 6781802 6517922 1161036 1216558 322036 284126 300247 298317 333866 325568 324336 327256 228546 231828 750595 716900 1603156 1546592 487735 483473 706391 719223 899373 867041 930254 944836 984809 991670 953637 1062821 2223198 2316870 1359425 1191417 777802 760994 934308 931565 973393 982683 1016938 1037131 1143432 1139790 5162725 5366736 40.05 71.4 1
15:17:57 2024-01-24 696359 684180 223781 217642 351699 360219 365398 362106 231079 232174 283329 287460 327191 330443 4386606 4757202 6742696 6509201 1171039 1217458 323505 284099 299038 299296 333866 325361 326667 327773 228866 231991 741096 721296 1606639 1548139 486700 480603 709438 717383 892900 869507 934505 942825 983348 998860 959525 1075306 2219881 2314602 1405301 1190567 775265 765038 931696 926147 972183 989573 1024691 1033868 1138775 1135557 5126158 5361194 40.05 71.4 1
15:17:58 2024-01-24 688525 684180 222733 217868 354047 358053 365106 363229 231894 231848 283241 290677 325153 331528 4402109 4775043 6729087 6513297 1178722 1220054 320019 284463 300247 298598 333636 323475 324794 325287 228866 231016 753581 710790 1613326 1558457 487735 482035 711410 716330 892267 871196 936872 942256 980447 999641 964748 1069545 2227619 2337063 1439018 1179593 774483 765851 933028 924117 974085 993989 1020253 1031997 1128279 1136500 5109991 5361194 40.05 71.4 1
15:17:59 2024-01-24 688023 685634 223314 217607 351465 358557 367637 362649 231148 232174 282985 288706 325679 331418 4399016 4729385 6668093 6527297 1188863 1217458 321488 284570 296380 299540 333866 322949 324830 324762 228901 231665 755074 712584 1590693 1549237 484048 480639 710445 713159 893166 878836 936977 935577 980558 1002296 961862 1069561 2219707 2333042 1462956 1176013 777829 765581 927073 922342 977749 993275 1019565 1024594 1132875 1138180 5169756 5341362 40.05 71.4 1
15:18:00 2024-01-24 683957 685854 221501 217898 352051 357730 365433 364111 233154 230732 283219 290236 325188 329310 4395915 4648120 6696069 6523303 1177468 1217458 320054 284733 297644 299086 333866 324424 323880 326798 228671 231016 754337 711061 1627482 1549237 486814 484660 710258 714322 899901 876187 931633 936907 986960 1003004 959208 1055416 2213405 2334422 1405301 1182955 781139 764495 928323 925455 977749 991183 1011931 1026128 1137162 1144782 5196212 5357371 40.05 71.4 1
15:18:01 2024-01-24 691066 685858 222577 217642 351447 358018 367637 363854 231894 231848 284121 287465 325981 330308 4386418 4655016 6714720 6527411 1166621 1215695 323050 284339 297536 299611 332891 324424 324794 325778 228619 232026 742568 720779 1592503 1537789 485083 485603 708396 716867 899262 871982 931633 940547 987636 1001697 952801 1059828 2210422 2322174 1375958 1197374 781139 760639 927732 931562 977749 984873 1015416 1029428 1147992 1141477 5231811 5355641 40.05 71.5 1
15:18:02 2024-01-24 691895 685854 221847 218350 352055 359423 364267 363597 232795 231487 283254 288671 326205 330480 4399061 4715368 6779997 6523303 1156716 1218006 322716 283467 300381 299682 332333 324532 324565 328970 229527 231848 742568 722848 1612225 1539520 487588 485493 708359 719274 902190 869507 928895 944836 989656 999531 955513 1061493 2216553 2323822 1353668 1197491 778912 763412 931659 928732 974943 982647 1016863 1035416 1143704 1141440 5171428 5365020 40.05 71.4 1
15:18:03 2024-01-24 694808 684144 223274 217794 351380 359640 365398 364029 231596 232174 284130 288172 326895 330912 4395878 4748180 6733908 6509107 1169998 1217458 322943 284299 297284 301330 333613 323152 324361 328505 230830 232480 754315 721296 1602748 1548792 486814 480118 707894 715242 894802 870743 935643 943494 985598 995405 956417 1072438 2222593 2308008 1446382 1188022 774483 762294 935009 928118 971284 982683 1023962 1033868 1139582 1136362 5133488 5355641 40.05 71.4 1
15:18:04 2024-01-24 691941 685369 222506 217459 354798 360183 365326 362614 231929 231777 282284 290200 326135 329902 4425142 4798652 6752309 6518580 1171874 1216703 322692 284014 300381 299258 333239 324244 324794 326654 230152 231198 745510 721296 1630798 1549237 486208 482753 712466 720450 892231 869507 937686 942825 982650 991706 957811 1069589 2216553 2329206 1407258 1188022 776693 765581 931696 926204 973393 988315 1024729 1031626 1136095 1133951 5137422 5355641 40.05 71.4 1
15:18:06 2024-01-24 685520 684180 222698 217759 351623 357443 365326 363229 231826 231452 283183 290165 325118 332234 4395878 4762243 6705829 6517679 1181977 1217226 321303 284591 299854 298457 333830 323260 324757 328041 230558 231665 744039 711300 1619506 1561779 489600 481817 713479 715242 891268 873185 938355 940782 981379 998798 964785 1069620 2225552 2333934 1441013 1176992 774483 767758 931659 922342 974943 993989 1023159 1032034 1127123 1136464 5124333 5361194 40.05 71.5 1
15:18:07 2024-01-24 689618 685854 223082 217304 352019 358522 367565 364369 231975 232174 283183 288671 325872 331183 4386418 4715292 6686743 6555626 1185073 1220320 320883 284121 299147 299399 331668 324244 324794 326690 229578 231340 748452 714877 1613115 1548792 484048 483473 712466 713666 892968 878753 935682 934248 984201 1005326 964099 1063425 2216553 2343122 1413126 1177843 780582 767213 925099 922342 981264 993989 1019114 1024556 1134484 1139827 5190266 5355641 40.05 71.5 1
15:18:08 2024-01-24 685742 686110 221807 217794 354038 358269 365433 363597 232574 231777 282751 291401 325907 329345 4399175 4688488 6706928 6537068 1176715 1218725 319876 285062 299256 299505 333866 324388 322633 329939 230830 231665 745510 711061 1597360 1548308 486814 484230 707393 713814 899753 876261 928895 936907 989035 1003114 958491 1055416 2216553 2322174 1407258 1184641 778912 763412 927073 929508 981264 991146 1013376 1029094 1142892 1145591 5196212 5363292 40.05 71.4 1
15:18:09 2024-01-24 694015 685598 222350 217828 350885 359640 367601 364111 232264 231416 284125 287582 327120 331146 4386606 4688554 6753377 6536878 1166393 1217348 323961 284068 297608 302001 333072 324316 324794 325813 228866 231665 753581 722848 1598171 1535150 485428 484843 709401 717346 899150 869889 929556 940819 987599 1001697 954834 1061837 2211995 2323822 1450936 1198128 781139 763412 929020 928850 977477 984873 1015379 1032398 1143704 1143902 5212828 5363292 40.05 71.4 1
15:18:10 2024-01-24 692042 684180 222194 218503 352019 360461 364231 363193 232574 231452 283930 288264 325888 331418 4399039 4735731 6772699 6499262 1165826 1216195 321976 284884 299963 300370 335791 323895 324794 327379 228831 231991 747609 717178 1600450 1546592 489158 481811 706391 718401 898734 869507 932982 946180 986997 996109 955513 1065366 2222868 2305382 1409214 1192379 774483 762871 935674 930205 972702 982647 1019841 1035379 1140427 1139754 5156273 5365020 40.05 71.5 1
15:18:11 2024-01-24 694845 684180 223238 216746 352019 360763 365362 362649 231469 236529 283135 288698 327861 330150 4408633 4781841 6761941 6517679 1172222 1217458 323733 283864 298966 299294 333758 324063 324830 324762 229578 231665 744039 721296 1613454 1548965 486245 482072 710445 718948 892267 869507 935442 944165 981342 991706 958973 1072519 2221287 2329734 1409214 1188022 776140 765013 931659 926280 974943 988315 1024691 1033868 1136247 1136362 5118805 5346262 40.05 71.4 1
15:18:12 2024-01-24 687169 684180 222890 217828 354798 357443 365106 363229 232333 231888 285849 290837 325048 332050 4395726 4742417 6678884 6518580 1185470 1218510 318910 285205 297176 299051 333866 322913 324830 325743 228831 231665 744039 711061 1600145 1562889 487699 481319 710173 714322 893534 875019 937017 938746 981379 999540 962805 1069939 2226374 2333042 1478154 1175316 774483 765581 930998 922342 976363 993989 1020216 1030287 1130431 1139754 5147400 5355641 40.05 71.4 1
15:18:13 2024-01-24 688999 686119 223274 217459 351762 361080 368126 364481 232045 232755 283250 289180 326029 331542 4395926 4719081 6677418 6536691 1182089 1217458 320847 284405 299328 300451 332585 323895 324830 324762 229578 231340 758060 714621 1605473 1549237 484392 483473 712466 713307 893534 878480 934734 934248 983504 1000647 965085 1066535 2216553 2338941 1445002 1180999 778912 765814 925099 924309 979609 993989 1019841 1026091 1134603 1139827 5175458 5355641 40.05 71.4 1
15:18:14 2024-01-24 686230 686871 222605 218262 354320 358378 367229 363525 232437 231995 285077 290908 325994 331409 4395878 4696319 6695794 6531973 1177746 1217458 320504 284969 298966 299540 333866 324460 323880 327521 228866 231340 737612 711061 1594294 1549237 486208 485529 710258 714322 899299 876261 932280 935352 987636 1005956 962047 1056921 2216553 2342261 1381168 1183798 782693 765581 934823 926111 981924 992584 1013376 1028403 1137162 1145591 5207351 5365977 40.05 71.4 1
15:18:15 2024-01-24 693830 687803 222747 218794 351510 359496 367458 365142 232437 231995 285983 287499 327156 329345 4386305 4664478 6706928 6532162 1169998 1217458 322489 284973 297500 299540 333595 324388 324794 325778 228866 232516 763655 716154 1589989 1540017 484737 483473 706391 714322 901107 875019 927500 939448 990546 1004533 956872 1060053 2210422 2320527 1405301 1188811 781139 761178 926414 931562 981961 989443 1015379 1030563 1144634 1145523 5244488 5376898 40.05 71.4 1
15:18:16 2024-01-24 698693 686050 222712 218363 351839 360582 365326 363843 232574 231812 283219 289075 326064 328432 4395877 4728905 6785159 6518267 1156716 1217421 322000 284552 301170 298805 333866 324063 323880 326762 228831 231828 752088 719469 1648801 1545494 487735 484843 707894 719223 898512 868890 930217 944836 987636 998798 955026 1063425 2216553 2320527 1349830 1197374 778912 762871 931659 931562 975634 982683 1016901 1035416 1143704 1143634 5174744 5358033 40.05 71.4 1
15:18:17 2024-01-24 695721 683962 222712 217794 351663 359640 365398 364867 232299 231832 283815 287465 326135 330443 4386418 4743007 6724410 6499715 1166659 1217458 322000 284299 299292 300370 333866 322423 324830 326995 228475 231991 744623 719233 1598009 1546592 487280 480603 707393 715242 894618 869889 933019 942825 986997 993998 955513 1069334 2219707 2305382 1343503 1190679 774483 761214 935674 928155 971284 982683 1022567 1034835 1142534 1137130 5150051 5367465 40.05 71.4 1
15:18:18 2024-01-24 695303 684180 222568 216931 353829 360618 365362 365549 232378 232827 282320 289180 327156 329939 4386493 4782618 6762614 6518580 1171039 1217458 323014 284197 300429 298734 333866 323403 326667 324636 228866 231828 750595 721296 1604304 1546592 486208 480603 709942 719495 892010 870743 934741 943494 984201 997352 959171 1070387 2219490 2317238 1409214 1188022 774483 764495 931659 927449 976823 991832 1027070 1036503 1140674 1137130 5144266 5361194 40.05 71.4 1
15:18:19 2024-01-24 687547 683925 222542 217833 354798 358593 365106 365069 232437 232174 282786 291119 326170 330948 4399053 4785250 6733370 6499262 1175367 1217458 320764 284299 300066 299086 333866 324159 324830 328933 228866 231016 748629 714111 1626561 1558457 488539 483131 712957 718401 892267 871196 938574 940819 978494 997352 964099 1069589 2225826 2335626 1409214 1182955 776140 768775 935691 925544 974048 994574 1024947 1034209 1133286 1139550 5107611 5365020 40.05 71.4 1
15:18:20 2024-01-24 685557 684180 223234 217828 351907 358018 367673 366945 232182 232174 283219 289320 326205 331310 4399016 4742127 6668093 6518580 1187227 1217458 320054 285677 299328 298805 333866 323403 324830 325743 228866 231665 755074 711799 1604382 1560671 488045 481695 710445 715242 894913 875019 945230 940819 982807 1000282 964927 1066203 2225826 2334422 1476119 1179379 777272 768849 933028 924928 978252 997511 1025679 1030413 1130962 1139790 5122231 5355641 40.05 71.4 1
15:18:21 2024-01-24 690638 687091 223274 217455 352051 359640 367637 363597 231826 232827 283334 290994 326205 329345 4386682 4722182 6696069 6537061 1182089 1217458 321061 284534 297284 300451 332855 324424 324830 327772 229936 231828 764778 715131 1609167 1549237 485153 483473 713462 713814 894802 878753 937409 935593 984899 1000719 964785 1069447 2223198 2350553 1478154 1182038 781139 768844 927695 926206 983321 996097 1021296 1026128 1137525 1142750 5185456 5355641 40.05 71.4 1
15:18:22 2024-01-24 686607 685854 221692 218848 352051 358522 366497 365069 232574 231254 283254 290642 325907 330808 4386493 4652513 6696069 6517679 1176064 1217458 321025 285205 297176 299540 333631 324424 324794 327485 228156 232026 747609 713853 1606921 1544397 485484 483473 707393 713130 900823 876261 928895 935352 989071 1005054 960930 1062191 2219881 2324484 1407258 1187139 780582 762110 927732 930593 981961 991183 1013225 1031336 1142942 1145554 5196212 5357371 40.05 71.4 1
15:18:23 2024-01-24 693109 686119 222582 217833 351699 360472 368190 364111 232217 232174 283651 288185 327191 331418 4389637 4676371 6714720 6527018 1166659 1216558 323997 284299 297572 300908 333631 324136 324794 328505 228866 231665 753581 720413 1609036 1535150 485594 485529 709942 716838 898836 871196 933019 942256 989693 1004613 954759 1062800 2215285 2327790 1399433 1197374 782975 762330 930338 932893 980567 986266 1015379 1032435 1150220 1143093 5224208 5361194 40.05 71.4 1
15:18:24 2024-01-24 692605 685634 221883 218472 352055 359387 364814 365033 232609 231452 283651 289320 326205 331528 4395878 4720112 6785159 6517679 1156716 1217458 322489 284733 301170 298598 333866 324460 324336 326762 228866 231828 741096 717448 1638380 1547041 489158 484843 708396 720450 898891 870632 934300 947526 991211 999832 958235 1066348 2219881 2322174 1355587 1193967 778386 764468 934345 931290 974980 988315 1019728 1038446 1143788 1143093 5167734 5366736 40.05 71.4 1
15:18:25 2024-01-24 695866 684180 223934 217863 351735 360219 366497 363738 231630 232174 284085 288413 327156 330948 4386493 4747930 6723784 6508924 1171874 1217458 323997 284769 300284 299505 333866 323176 326667 327541 228866 231991 755831 721296 1601882 1547041 487856 482497 710335 719937 898307 871982 937686 944799 986923 998226 960967 1071633 2219707 2309208 1446382 1189718 776693 763412 935674 930240 972702 990447 1024729 1035416 1140463 1137167 5126234 5357371 40.05 71.4 1
15:18:26 2024-01-24 692015 685149 222890 217868 354798 360219 365362 362903 232217 232174 282751 290704 326170 330480 4395836 4790886 6757875 6508193 1174530 1217458 322000 284334 300381 299122 333866 323931 324794 325813 228901 231178 747200 714877 1623066 1557634 488902 482840 714493 719310 893203 873222 941038 940672 981952 997085 964099 1068068 2225923 2337283 1411170 1184641 778357 765887 934345 924692 972147 992584 1022469 1032398 1134484 1136500 5107611 5348005 40.05 71.4 1
15:18:27 2024-01-24 684584 684180 223274 217828 351789 357479 367637 364320 231860 232663 283651 290136 326170 331848 4386484 4729385 6673015 6499338 1189694 1217458 321772 285338 297897 299540 333866 323176 324830 325778 228901 231813 744039 711300 1637416 1560282 487856 481173 712429 715338 894475 878055 938168 936715 982807 1002478 964785 1068057 2222868 2332086 1490364 1174479 777829 765581 930338 924965 977749 991661 1021296 1026166 1134484 1139754 5170726 5351821 40.05 71.4 1
15:18:28 2024-01-24 686490 686119 222890 217642 354042 359134 366240 363084 232217 232174 282822 290236 326170 329345 4392744 4713846 6705394 6536653 1182089 1217458 320704 284969 300211 299540 332626 324280 324649 328505 230045 231594 743469 712830 1598416 1552100 486120 486217 713986 715206 894802 876261 935682 939539 986297 1009372 963415 1063425 2216553 2347059 1399433 1182955 781741 765851 926414 927497 984137 993989 1016901 1029094 1138136 1144712 5188554 5339521 40.05 71.4 1
15:18:29 2024-01-24 688023 685149 222925 218848 350589 357479 367637 362106 232182 231487 284121 289320 325679 331077 4386506 4643259 6696069 6517922 1169998 1217458 322036 284955 297320 300204 333613 324208 324794 326392 230558 232644 769905 717178 1610211 1539520 484737 484500 707393 715279 896977 874871 932317 940819 990546 1004497 955513 1060327 2211720 2320527 1403345 1193967 782693 760639 929020 932893 977749 982647 1016663 1029391 1148806 1144712 5229883 5352857 40.05 71.4 1
15:18:30 2024-01-24 692042 685890 222354 218512 352055 359676 364814 362649 232609 231812 284121 289320 326205 331528 4392744 4720112 6785159 6499300 1160733 1222059 321714 284928 301487 298493 333311 324352 324721 327644 228760 231920 750595 717178 1650659 1547041 489158 485383 709438 719495 900823 869507 931558 946180 989071 1000282 955026 1065016 2219707 2313177 1353668 1193967 778357 762330 934345 932893 974980 982719 1019841 1038446 1143704 1143093 5164044 5366736 40.05 71.4 1
15:18:31 2024-01-24 695110 684180 223938 217828 352019 360508 367049 363264 231504 232500 283886 287604 327191 330948 4386484 4729881 6772960 6517679 1175031 1217311 323361 284627 299642 299399 333722 323296 327323 325743 229427 232026 757346 720779 1598422 1548792 486245 481355 710445 718438 893129 869926 934741 944836 985598 997389 959245 1071187 2223971 2315596 1420718 1189158 774483 763953 934345 928886 972147 989747 1026263 1034679 1140463 1134860 5135827 5351821 40.05 71.4 1
15:18:32 2024-01-24 689184 685854 222925 217868 352271 359640 365398 362649 232113 232174 283020 290599 326170 330948 4386456 4784471 6735225 6522971 1175017 1220809 320586 284192 300526 300297 333541 323931 324830 325778 228901 230732 750059 713853 1632627 1558457 488464 482644 713499 719495 893377 871196 939553 940819 978530 998116 962805 1070866 2225826 2333934 1439018 1183798 776693 765887 934345 922342 972147 993989 1023197 1031626 1132875 1136537 5103964 5351821 40.05 71.4 1
15:18:33 2024-01-24 687018 685149 223310 217828 352055 358629 367673 363774 231826 232174 283727 290994 326930 331346 4386606 4722168 6678379 6546338 1186202 1222059 321929 284898 299328 300416 332549 324208 326522 327614 230258 231340 748452 715131 1613991 1549237 484737 485259 713479 714322 893202 876261 936349 935577 985598 1000683 964785 1065701 2216553 2344783 1409214 1180396 781139 765814 925099 924965 983358 993989 1021296 1026091 1137089 1143093 5182855 5336884 40.05 71.4 1
15:18:35 2024-01-24 686045 687577 221816 218324 354547 358522 367013 364626 233839 231452 283334 291401 326100 330040 4383218 4667859 6687472 6532203 1178310 1217385 320504 285860 299038 301756 333866 323895 324794 327750 230176 231920 744039 713092 1616111 1547692 485447 483473 708396 714322 902581 876261 929518 935315 989035 1005956 959208 1053764 2216553 2323822 1437023 1184641 780025 764495 927732 928850 982659 992584 1013376 1029094 1142082 1148601 5192260 5355641 40.05 71.3 1
15:18:36 2024-01-24 694015 686119 222506 217828 351375 359640 367601 364111 232540 232174 284489 287534 327919 332175 4392704 4669128 6744218 6518580 1170504 1220320 322979 285272 297572 300451 333595 324244 324794 325778 228866 232516 752800 719233 1598046 1537333 485428 484623 707894 715242 898800 873742 932982 940547 989035 1003114 955513 1063353 2213368 2320527 1397477 1194218 782256 762023 928986 934211 980530 982647 1016123 1032361 1149584 1145523 5227941 5355641 40.05 71.3 1
15:18:37 2024-01-24 693904 686644 222346 218472 352051 360183 365070 364111 232609 231888 286292 290642 328801 330186 4386267 4701656 6780645 6518409 1166042 1217931 322943 285182 300921 298633 333866 324424 324794 327450 228831 231828 752088 717178 1612754 1546592 489158 484500 708396 719495 899827 869507 932982 946180 987599 991670 955703 1066535 2222868 2314602 1388918 1193967 778357 762871 935674 931562 974672 988279 1019841 1038446 1142892 1144442 5152590 5363292 40.05 71.4 1
15:18:38 2024-01-24 694545 685634 223938 217798 352019 360605 368762 365069 232137 233139 284377 289145 329586 330296 4395926 4757202 6744657 6499225 1173350 1217458 323961 284657 300211 299540 333866 323895 327360 324762 228866 231991 752088 721296 1627257 1549237 486971 482497 710445 719495 890636 870743 936107 944483 986997 991670 959208 1071149 2225826 2314602 1409418 1190572 774483 764224 936339 928813 973393 990447 1024027 1035379 1142082 1136464 5133752 5346262 40.05 71.3 1
15:18:39 2024-01-24 689935 684180 222953 218258 354903 360438 366319 365142 232437 232031 283148 290696 326029 330260 4386456 4783654 6715181 6499659 1182810 1217421 319983 284334 300211 300370 333866 324136 324830 327968 228866 231665 755074 711809 1624915 1561779 488774 482753 712417 717346 891937 873742 938355 940819 981342 1000246 965340 1069551 2225826 2335626 1443007 1179556 776140 768057 931659 922342 977749 991661 1023159 1032072 1131233 1139790 5103964 5350848 40.05 71.3 1
15:18:40 2024-01-24 692120 686871 222953 217689 353938 361043 368011 364002 232368 232684 285279 290025 326135 331999 4386417 4709801 6710396 6531973 1182089 1217458 320990 284299 299292 299470 331847 324460 324794 327237 229543 231092 744919 713092 1608757 1549237 485428 485186 712972 715206 894544 875640 935682 938266 985598 1006417 964785 1062288 2216553 2348147 1357506 1182955 782693 767196 925757 926939 983403 993989 1016863 1028819 1137162 1146335 5193976 5350848 40.05 71.3 1
15:18:41 2024-01-24 689506 686009 222548 219048 351803 358378 367975 365142 232506 231777 284555 289285 326135 333230 4380258 4637371 6701051 6517922 1173350 1217421 322943 284969 297536 300451 333866 324424 324830 325813 228901 232679 767748 717178 1611280 1540017 485428 484500 707894 713147 902741 875989 930254 940819 993395 1005956 959287 1061837 2213569 2323822 1399433 1197099 783250 761214 930998 934211 979609 982647 1016140 1032361 1151252 1145523 5223511 5353044 40.05 71.4 1
15:18:42 2024-01-24 695002 685977 223056 218865 351798 360183 368751 364867 232574 231812 286292 290169 326170 331418 4383246 4726830 6777520 6499822 1166659 1217458 322489 284822 299672 299296 335791 323403 324830 327256 228831 232516 740545 719233 1595334 1548792 489158 481999 708237 718401 899299 871232 935682 945507 987636 991706 956417 1069334 2222868 2311320 1445002 1192552 776140 762871 936731 931562 973393 982719 1022754 1039070 1144198 1140247 5136907 5353006 40.05 71.3 1
15:18:43 2024-01-24 690629 685973 223203 218584 354798 360472 367197 365586 232182 232138 282751 291155 326205 330150 4383379 4775747 6738432 6509201 1175330 1220246 321061 284161 301170 298633 333866 323895 324830 326502 229543 231178 753618 715131 1605334 1555852 488428 483473 713499 719495 892267 871232 939553 940819 980647 997389 963415 1069589 2222868 2333042 1411170 1184641 776693 765851 934345 924309 974085 996097 1024834 1034096 1132691 1140395 5106373 5348324 40.05 71.4 1
15:18:44 2024-01-24 686856 685149 222890 218563 353938 358269 367601 364896 232148 232413 286255 289760 326170 331346 4389637 4721678 6668421 6499225 1189769 1217458 320764 285240 297275 299034 333866 323403 324830 325743 228866 231828 744039 710785 1613382 1558457 486245 482035 712466 713887 894168 876261 936773 938043 983504 1002405 964785 1069620 2224244 2333042 1436601 1173643 777802 765581 931567 927449 979609 998107 1022754 1025979 1134410 1142013 5162009 5346262 40.05 71.3 1
15:18:45 2024-01-24 690368 687095 223203 217794 354047 358557 366870 363084 232378 232663 283183 290642 326170 332271 4386506 4704494 6696069 6536766 1183778 1217458 321025 284769 299328 301403 331847 324496 324794 325553 229578 231340 742019 713092 1597926 1549237 485428 485529 713462 714736 893910 876261 935682 935315 985598 1006417 964785 1065738 2216553 2346483 1401389 1179379 783375 769463 927661 927598 984720 996805 1016714 1028907 1140137 1145523 5181777 5344507 40.05 71.3 1
15:18:46 2024-01-24 689380 685634 222797 219083 351983 357479 367601 365033 232344 231254 284085 289075 325644 330808 4380077 4621638 6686938 6508193 1172636 1217421 321061 285205 297500 299540 333866 324388 324830 326727 228156 232516 759684 715904 1611534 1540017 484797 484157 707894 714658 901786 876261 928857 938080 990546 1006150 956417 1061837 2216553 2328435 1409214 1188811 782256 761031 927732 933165 983321 991868 1018454 1032034 1146293 1144745 5211072 5352663 40.05 71.3 1
15:18:47 2024-01-24 696588 686119 222542 217863 351501 360835 366204 364111 232609 232174 283651 289075 326205 329166 4370663 4708619 6761346 6518073 1156716 1217421 321714 284334 301810 298633 333866 324460 324794 327220 229675 231828 753581 720264 1669735 1547041 489158 485529 709438 719495 899790 870743 931595 944483 990546 1003114 953637 1065140 2223198 2330430 1343503 1200913 782864 765507 933028 932893 977749 982647 1019565 1037707 1148586 1145523 5170650 5355641 40.05 71.3 1
15:18:48 2024-01-24 695002 685854 223073 218843 351979 360183 367601 365159 233084 232174 284835 289285 327156 332035 4389637 4720112 6738711 6499822 1165692 1217458 322979 285005 299038 299435 333649 323439 324830 327485 228831 232679 751284 720264 1593033 1546592 489158 482035 708396 717346 897893 872468 935015 944446 986813 1000248 958086 1070099 2223046 2315224 1405301 1194824 778912 764495 937005 932856 974085 990391 1022025 1039928 1142892 1143093 5155939 5355641 40.05 71.4 1
15:18:49 2024-01-24 695990 685153 223943 217759 352051 360763 366462 362649 231860 236591 283651 289425 327156 330443 4386380 4759704 6742970 6499262 1171874 1217458 323733 284099 300247 299296 333866 324424 326667 324762 229819 231665 746981 720779 1613895 1549237 487699 482072 710445 719495 894168 869926 939583 946069 986150 999641 960967 1073900 2225941 2327790 1409214 1189688 776792 765581 935691 928806 974943 991183 1028459 1038137 1138775 1136362 5117157 5346262 40.05 71.3 1
15:18:50 2024-01-24 685968 686379 223082 217850 354038 358522 365398 363774 232182 232174 283254 291119 326135 329345 4389637 4755450 6710396 6509201 1179533 1217458 320504 284534 300958 298633 333866 323931 324830 325778 228901 231340 742568 711809 1610407 1558457 489158 483473 713462 718400 894360 875711 940367 940708 980501 1000100 967534 1072641 2225826 2335626 1441013 1179379 777221 767478 934345 922342 976363 996659 1023962 1030856 1131233 1138680 5100321 5346300 40.05 71.3 1
15:18:51 2024-01-24 690082 686119 223781 217798 352055 359676 368745 363229 232217 232827 283850 289075 327105 332234 4380077 4708543 6668093 6527958 1188863 1217458 321512 284977 297500 299223 333866 322913 326667 324762 228901 231665 745510 713092 1585900 1549237 486814 482949 713949 714211 894913 878753 939695 937967 983348 1005208 964785 1066166 2219707 2339412 1462956 1175316 778912 765273 930375 924965 979834 993989 1022432 1026166 1134484 1139827 5164044 5336884 40.05 71.3 1
15:18:52 2024-01-24 686743 688065 222542 217828 354047 358557 366462 363084 233154 232174 283325 291401 326170 332035 4386606 4681791 6691705 6527958 1180090 1217458 321061 284769 297284 299296 332891 324532 324565 325743 229543 231340 757279 712830 1603820 1553205 488204 486217 713986 717377 899262 876151 934866 939576 986997 1008623 964099 1065630 2216553 2348147 1355587 1184641 783250 765851 926414 927497 984871 993989 1016863 1029094 1138775 1145591 5185456 5348005 40.05 71.3 1
15:18:53 2024-01-24 692052 686119 222577 218848 351983 358557 367637 362106 232574 232174 284964 289083 326895 330808 4380258 4636660 6696069 6518580 1176064 1217458 322036 285307 297572 299611 333866 324424 324830 329939 230666 233263 764300 717178 1604830 1542805 485428 485947 708359 716867 903787 876261 930292 940547 993395 1005956 956872 1063348 2214978 2324784 1435028 1192268 782693 761214 927732 934211 981961 988315 1016938 1031626 1148806 1145554 5211072 5355641 40.05 71.3 1
15:18:54 2024-01-24 696832 686825 222542 218503 352055 360835 366497 363854 233316 232174 284085 289355 327650 329939 4380254 4702316 6742696 6513260 1159742 1217458 323961 284099 300490 299294 334216 324280 324649 329202 229472 231955 744039 721296 1616971 1536690 488280 486217 709438 719495 901190 869926 931430 945507 990510 1000985 956417 1063313 2216553 2323822 1349830 1196202 781139 764495 931659 931562 977749 982719 1019841 1036967 1144598 1143093 5154638 5351821 40.05 71.3 1
15:18:55 2024-01-24 695496 684180 222925 218472 351943 359676 366497 364356 232540 232174 284121 288443 326895 331418 4383379 4720112 6724533 6480637 1165826 1217458 322692 284720 299708 299329 335754 322996 326631 326656 230502 232644 754315 721296 1593713 1548792 488081 482862 708433 719424 896340 872431 935682 943494 989804 991670 956454 1068068 2224244 2308045 1474084 1190572 774483 763412 937005 930205 973393 982719 1023234 1035454 1142082 1138144 5132161 5346262 40.05 71.3 1
15:18:56 2024-01-24 694015 686812 222542 217494 354543 360763 365433 363229 233154 233154 282985 290033 327191 329975 4373860 4756906 6738432 6508193 1172284 1222059 323673 284192 300563 299435 333794 324280 324794 327346 230187 231559 743469 719233 1626934 1549237 488902 483363 713479 719495 890673 870632 941636 944836 981379 997389 962047 1075631 2222664 2333042 1409214 1187384 777802 765273 935009 926280 974980 991183 1026226 1032398 1134484 1137167 5107611 5342449 40.05 71.3 1
15:18:57 2024-01-24 684769 685858 223238 217863 352051 357479 366497 364611 232182 232174 284085 289075 325910 331346 4370663 4711916 6650333 6522597 1192194 1217348 321857 285672 297356 302074 333722 323296 326667 325480 229578 231340 745510 715131 1587919 1549237 485428 483204 712957 714322 894168 878753 936847 936444 983504 1003114 964785 1068057 2221287 2335626 1490364 1177043 778912 765851 935101 926280 980567 993989 1022469 1027629 1133800 1142284 5154638 5332013 40.05 71.3 1
15:18:58 2024-01-24 685739 687577 221883 218852 354047 358557 367601 363229 233769 231452 284090 291084 325907 330076 4383379 4642905 6688063 6518203 1176715 1220320 322310 285026 297176 300416 333866 324460 324830 326762 228654 232899 765152 717178 1603654 1540017 486467 484843 708433 713147 904394 876261 930254 940819 993395 1000756 956417 1064873 2216553 2323822 1407258 1187190 781579 762871 927732 934211 983439 991183 1016901 1030893 1146330 1146978 5207351 5346262 40.05 71.3 1
15:18:59 2024-01-24 697973 686119 222925 217863 352055 360835 367307 364111 232609 232174 284085 289795 328946 329939 4383379 4712030 6771880 6527635 1160566 1220920 322943 284210 300915 299505 333577 326441 324794 326727 228901 232026 753581 723367 1596861 1540017 488464 484309 709942 719495 901461 869926 931654 944836 991988 1003114 957848 1065775 2216553 2323822 1361344 1199871 779626 764495 931696 931562 977749 982719 1021296 1038446 1144634 1144712 5155750 5346262 40.05 71.3 1
15:19:00 2024-01-24 693109 685854 222925 218503 351974 360472 367343 364903 232148 232174 284755 289320 327191 331418 4383278 4728407 6720606 6480599 1167667 1217458 322728 284955 300247 299576 335609 322423 326667 329436 228795 232026 754315 720413 1596955 1547041 488081 482072 708433 718438 897258 873123 935682 943494 986937 995890 957811 1069626 2224244 2311320 1476119 1190572 776140 763412 937005 930129 973393 988351 1024729 1035454 1142082 1138144 5122762 5351821 40.05 71.3 1
15:19:01 2024-01-24 692010 685634 223274 217828 354547 360799 365433 363264 232609 232174 282985 290642 327402 330186 4386267 4763638 6747777 6518073 1174273 1220054 323014 284099 301170 301439 333649 324424 324577 325287 230601 231340 749268 716666 1608333 1553643 488464 483888 714546 719495 890673 871232 939590 943494 981379 997389 964099 1072438 2225552 2335626 1441013 1186330 777802 765887 935674 926280 974980 993989 1028459 1033906 1134484 1138985 5105495 5338640 40.05 71.3 1
15:19:03 2024-01-24 683993 685561 223310 218542 352051 357479 367084 364356 232368 232449 286292 289681 325923 331740 4373710 4711840 6649442 6513411 1192269 1220054 322346 285205 297500 300487 333866 323403 324830 325778 229614 231991 756567 712584 1604551 1553643 485428 482790 711410 713147 893910 877897 938885 937379 984201 1000647 964785 1069620 2219490 2335626 1442470 1175316 778912 765851 930998 926280 980567 991661 1020253 1028361 1133837 1142284 5154638 5338640 40.05 71.3 1
15:19:04 2024-01-24 687613 687095 222577 218542 352271 360208 367386 364260 233444 232791 283744 290493 328191 332322 4373672 4671430 6696477 6513013 1178684 1217931 321025 284991 299364 299223 333866 324172 324336 327786 228936 232026 748452 711568 1633381 1549237 486971 484587 710445 714736 899827 878753 933019 940152 987636 1000756 962047 1059536 2219707 2342261 1411170 1184641 783808 765851 929020 928850 982659 993989 1015416 1029828 1140463 1148943 5192260 5338640 40.05 71.3 1
15:19:05 2024-01-24 691780 686908 222989 218943 351731 359388 368047 365142 232471 232592 284951 289180 326064 333304 4383379 4642905 6705394 6527958 1173943 1217458 322525 285878 297284 300628 333866 324208 324830 328505 228831 232843 759684 716666 1638419 1542205 485520 484843 708433 713147 904022 876261 930329 940819 992691 1006453 958973 1063462 2216553 2322174 1409214 1187190 782256 763412 927732 931562 984173 991883 1016938 1030893 1146330 1148094 5196212 5349090 40.05 71.3 1
15:19:06 2024-01-24 699968 687918 222435 218407 351947 360402 366905 364626 232506 232031 284377 289760 326205 328505 4389602 4696395 6762614 6513931 1160018 1217458 323997 284192 301280 300487 333396 324568 324794 326991 229418 232273 753581 722471 1605264 1537834 486245 486217 710445 719495 901144 872504 933019 944945 990546 1003114 953674 1066535 2216553 2326432 1343503 1199871 783250 765013 931696 931562 980567 982683 1016938 1035491 1146293 1145523 5161140 5363630 40.05 71.3 1
15:19:07 2024-01-24 696077 685524 222619 219053 351875 360582 367458 365451 232609 232174 284591 289110 327402 329345 4383379 4720112 6752589 6480599 1166659 1217458 323014 285005 299219 299296 335791 323176 324830 327256 228831 232026 749102 720264 1594118 1549237 489158 482072 709438 719495 898836 873508 934300 946566 987636 997425 958086 1068095 2219735 2314602 1399433 1193692 778912 763412 937005 931562 974011 988315 1020568 1040708 1143704 1146072 5150051 5353006 40.05 71.3 1
15:19:08 2024-01-24 695916 685968 223029 217654 354793 360799 367337 363229 232368 233668 283183 289725 327156 329070 4389637 4753526 6733885 6499822 1171914 1217421 322772 284299 300593 299296 333311 324123 326667 327151 230294 231665 756567 720264 1602819 1549237 487699 483473 714456 721029 891268 871159 939553 946180 983196 998798 963415 1075083 2222868 2333042 1439018 1188842 778391 767758 936731 927598 976326 992584 1028577 1037911 1139179 1140395 5115847 5339168 40.05 71.3 1
15:19:09 2024-01-24 686230 685080 223270 218472 354042 360056 368565 365088 232540 232827 284257 290372 326029 331346 4367543 4701453 6640900 6518580 1191417 1220920 322453 285178 297536 300908 333866 323931 326450 325707 229578 231828 745510 715131 1594358 1548308 485428 484843 715052 714322 897347 880002 936773 936678 986997 1007875 966158 1068543 2219707 2348147 1474084 1182758 782693 768057 927732 926939 987527 999251 1024300 1028945 1140948 1144602 5178141 5336884 40.05 71.3 1
15:19:10 2024-01-24 687721 687091 222605 219736 354547 359098 368190 363229 233769 231634 284755 291084 326170 331274 4380258 4635153 6687125 6509201 1178588 1217421 321964 286150 300429 300820 333866 324424 324830 327750 228831 233007 752800 716900 1629489 1544397 486208 484843 709942 714972 904022 878753 931617 940782 993395 1006453 959208 1063425 2219707 2329734 1439018 1188022 783808 764364 931663 936891 987527 993140 1016752 1034986 1150220 1150404 5209103 5350848 40.05 71.3 1
15:19:11 2024-01-24 699394 687582 223238 218848 354047 360726 366462 364111 233617 232827 284960 290200 327614 329939 4380258 4705663 6742696 6517884 1161673 1217458 323661 284299 301170 299540 332855 324532 324794 329166 228866 231991 753581 722330 1617709 1540017 487427 486217 710445 719495 902741 871196 932744 945507 990510 1003114 956417 1068819 2216553 2329734 1343503 1202511 783375 767196 933028 931452 981924 989647 1019654 1038259 1148586 1146335 5166428 5346262 40.05 71.3 1
15:19:12 2024-01-24 695842 685899 223132 219189 352019 360183 367601 365451 232574 232174 284991 289725 327156 331653 4380258 4716759 6734129 6498487 1165967 1217458 323469 285205 300247 299540 335791 323403 324830 327220 228831 232516 746116 720031 1595101 1548139 489158 483095 709438 718948 898475 873742 937017 946180 987599 997121 958491 1069626 2227964 2319123 1480189 1193118 777802 763301 939006 931143 974048 990464 1023159 1037669 1143704 1141902 5126422 5361194 40.05 71.3 1
15:19:13 2024-01-24 692572 686119 223238 217828 353069 360835 366168 363229 232609 233154 283183 291014 327120 329916 4380077 4784471 6718923 6509201 1173620 1220920 324188 284733 301170 299505 333866 324388 324830 325778 230294 231340 747818 717178 1634158 1555852 489600 484157 715559 721541 894913 873049 942982 945507 982770 1000246 966660 1074518 2232577 2339676 1470014 1188022 781139 769943 936968 927598 976363 993989 1024691 1038137 1134484 1139790 5099069 5342449 40.05 71.3 1
15:19:14 2024-01-24 685968 685858 223279 217863 354038 358593 368450 364867 232540 233154 284378 291401 327156 332082 4386606 4715406 6658922 6518580 1191431 1220920 322036 286079 297176 299576 333384 323140 326667 325743 228901 231991 745510 711061 1619648 1558457 486245 482753 711410 715338 894802 878753 939516 938080 986150 1005810 965972 1072514 2226217 2335710 1466945 1176013 778912 767758 931659 927525 983143 998752 1024947 1029094 1133800 1142947 5137233 5336884 40.05 71.3 1
15:19:15 2024-01-24 686940 687015 223046 217828 355044 359640 367013 364111 232609 233154 284059 291049 326170 329345 4361276 4674767 6696477 6527958 1182089 1220054 321964 285312 300247 299540 332855 326404 324794 325778 230268 231340 753618 712584 1612148 1549237 486245 486217 714040 716801 898660 879462 937498 942256 989101 1009191 966121 1062972 2219606 2351481 1361344 1184641 783375 769869 927732 928962 986969 991661 1018904 1032072 1140390 1147247 5180847 5336884 40.05 71.3 1
15:19:16 2024-01-24 692047 687092 223274 218848 352015 358557 368709 363229 233015 232174 284991 289320 327156 331310 4370880 4627978 6696477 6509201 1175031 1217421 323014 285307 297608 300908 333866 324424 324794 326727 228901 233007 769335 717178 1598697 1540017 485428 485529 709247 717340 907659 879462 931468 940672 993284 1008094 960283 1066316 2216553 2323822 1437023 1194824 783808 763375 929679 935540 985421 991146 1018388 1033906 1152106 1148058 5214795 5346262 40.05 71.2 1
15:19:17 2024-01-24 697968 687577 223238 219184 354047 362681 367307 362141 233651 232827 284724 290236 327826 330209 4389637 4701568 6752021 6532086 1160018 1217458 322979 284942 301810 299576 333866 324532 324794 327256 228866 232026 753581 722330 1592930 1543906 491002 486885 711271 722530 902630 871982 932795 950227 990363 1003114 958454 1068057 2223198 2323785 1359425 1196521 781139 765124 937005 934211 977749 991146 1022103 1041451 1145445 1146335 5152590 5355641 40.05 71.2 1
15:19:18 2024-01-24 698940 686160 224258 218507 352019 360799 367601 364284 232506 236829 284991 289285 328145 331999 4383379 4738657 6733632 6499451 1174456 1218436 324453 284769 300708 299540 333866 324194 327129 325252 229578 232516 752088 722848 1612527 1552727 488280 484806 714493 720918 895962 873222 943732 946180 984201 1000246 964121 1075673 2224244 2333042 1471286 1190567 778912 765887 936339 926111 977477 993286 1028459 1035379 1136284 1138107 5105495 5342449 40.05 71.2 1
15:19:19 2024-01-24 686569 685634 223279 218472 354047 360056 366497 364903 232540 232827 284520 290200 326135 331346 4380258 4706502 6649442 6499225 1191468 1217458 322525 286079 297536 299576 335754 323403 326667 327713 229688 232286 755074 711300 1634408 1560282 488204 482912 714493 716357 894802 878753 939553 938266 986150 1005244 966845 1070904 2226374 2335589 1478154 1175316 778912 768291 931659 926147 980567 997379 1023197 1030287 1135480 1143093 5152590 5336884 40.05 71.3 1
15:19:20 2024-01-24 687987 687091 223016 217863 354789 359640 367601 364111 232643 233075 283850 291155 326205 330308 4373731 4681054 6686743 6517922 1180367 1220920 321025 285205 299328 300204 333649 324244 324313 329939 229794 231955 743469 711809 1626980 1554310 488204 487598 712972 715279 900823 878480 936942 940078 989071 1008587 965774 1063010 2219707 2348147 1361219 1184366 784925 765851 930998 930205 985249 993989 1016863 1032072 1143704 1148943 5192260 5346262 40.05 71.2 1
15:19:21 2024-01-24 692047 687577 223323 219000 351983 359387 368745 363193 232609 232827 285026 288873 326205 333705 4361276 4621750 6701051 6518073 1169998 1217226 324201 285793 300149 301117 333758 324352 324794 327344 229472 232971 755074 720779 1625106 1540017 486814 485873 710173 718400 902716 876261 933019 943494 995400 1000719 956417 1063462 2213820 2323822 1409214 1193967 783808 763412 931659 935278 981314 989711 1019114 1035416 1152923 1148058 5210261 5348005 40.05 71.2 1
15:19:22 2024-01-24 694010 687091 222257 219193 352055 360763 366240 364284 234012 232174 284755 289681 327191 329345 4373823 4701808 6761941 6489220 1170580 1221784 322835 285098 300563 301220 336704 324244 324239 327644 228760 232971 750595 719233 1593890 1549237 491061 484843 709401 721029 899113 873844 937017 947237 990546 1000282 958528 1066515 2222669 2317238 1365183 1194083 778912 764495 937005 934211 976363 991146 1021296 1040708 1145328 1144712 5143171 5341362 40.05 71.3 1
15:19:23 2024-01-24 697207 687091 223781 217607 354047 360835 367350 364029 232643 232066 284085 289479 327685 330912 4373785 4759704 6723471 6517679 1176064 1220846 324273 284591 300988 301184 333794 324352 326667 325217 231047 231991 744958 722330 1628491 1553643 489158 484843 715052 722530 894802 872468 941636 944520 984809 1000282 962047 1075887 2225923 2326432 1441013 1189744 777802 765581 937005 930902 977749 993989 1029193 1037873 1142082 1136464 5117120 5342449 40.05 71.2 1
15:19:24 2024-01-24 687757 685149 223274 218542 354547 358593 366497 364867 232609 232827 284492 292006 326170 330076 4380258 4745794 6703022 6508770 1188863 1222545 320847 285936 297248 299399 335791 324388 326522 328970 229688 231991 744039 710554 1608214 1564729 489600 483473 711410 717346 893276 878836 940929 940819 985598 1003114 967741 1069626 2229105 2335626 1476119 1177694 777802 765851 934345 926184 980530 1000005 1025458 1032072 1135480 1143093 5140666 5346262 40.05 71.2 1
15:19:25 2024-01-24 690146 687577 223310 217898 355048 359676 367601 364111 232643 233154 284085 291119 326205 329345 4379982 4702436 6706229 6537068 1179431 1220054 321061 285240 299038 299435 333685 326296 324794 326762 229578 231665 751395 712830 1615614 1549237 487735 484915 712957 716330 900148 878753 937017 940819 989656 1009372 964785 1063425 2219707 2351209 1373188 1184641 784925 765851 931696 931562 986269 993989 1016901 1033659 1142082 1151420 5200509 5345986 40.05 71.2 1
15:19:26 2024-01-24 693073 687091 223274 218970 351974 360219 369301 363229 232609 232827 285788 288881 327685 330308 4380142 4659168 6745771 6518580 1163332 1217931 324694 285633 299461 301013 333866 324532 324830 329436 229794 232026 755074 722471 1594929 1537333 488428 484915 710445 721541 903381 873742 933019 944520 991988 1000719 955703 1066259 2216553 2326432 1343503 1198244 783375 764495 933028 934875 981961 989711 1016938 1036967 1151289 1144745 5192899 5342449 40.05 71.3 1
15:19:27 2024-01-24 694015 686825 223274 219224 352051 360763 367049 365451 233292 232174 285240 290236 327631 332212 4389368 4709756 6752635 6489220 1168327 1217421 323014 285298 301067 299294 336668 323931 324830 327786 228866 232516 750595 717178 1613991 1549237 490549 483473 709438 721541 901461 871269 935682 948655 993395 1001697 959208 1069620 2224244 2320255 1385739 1193967 780582 765038 939545 934211 977749 991183 1022754 1040922 1144598 1146335 5145233 5351545 40.05 71.2 1
15:19:28 2024-01-24 696976 687091 224253 218689 352055 360835 367601 363264 232333 233904 285058 289514 328074 331344 4377061 4747057 6729087 6499822 1171039 1218510 324803 284983 300958 299540 333866 324460 325265 325743 229936 232026 753581 721296 1614032 1549237 488428 483473 711410 721029 893910 872504 939553 945859 987599 997389 962047 1075611 2225826 2313919 1392866 1190683 776693 765581 937005 931562 974980 993989 1028459 1038446 1143704 1139754 5117016 5338640 40.05 71.2 1
15:19:29 2024-01-24 691701 685634 223274 218503 353294 360510 368762 366945 233409 233154 283744 293039 327014 331036 4386606 4777699 6743237 6508193 1177882 1219594 322489 285240 300806 299069 333866 324496 324830 325813 229578 231340 751488 714854 1623931 1558457 490201 484843 715559 721268 894802 875019 942344 944836 983504 1002405 965648 1074081 2221992 2341462 1445002 1183798 778912 770345 937027 924763 977749 991697 1026263 1035416 1134484 1141477 5098205 5343426 40.05 71.2 1
15:19:30 2024-01-24 691780 687394 224003 218297 354867 360075 369453 365659 232471 233482 284529 292014 327014 332286 4380340 4702436 6686743 6527682 1185470 1217458 322751 285240 299038 301401 333396 324496 326667 328236 230329 232026 748452 715131 1605608 1552540 485594 484843 715559 713147 897384 879703 937906 938379 984772 1009372 965648 1070984 2219707 2344820 1443007 1181273 782693 769219 927732 925455 985570 996659 1022754 1030601 1140427 1146335 5166910 5337538 40.05 71.2 1
15:19:32 2024-01-24 692596 687435 223167 219578 351911 359532 368011 366177 233153 232031 284964 291197 326241 331381 4376944 4635265 6686743 6499822 1172511 1217421 322274 285276 297608 300487 333600 324460 324830 326762 229578 233007 763655 717178 1592322 1540017 485864 484843 709438 715279 903867 876261 932317 940819 994805 1008623 957848 1063807 2216553 2329169 1409214 1190688 783375 763953 930338 937342 984173 991183 1019841 1033170 1150146 1148058 5216028 5358071 40.05 71.2 1
15:19:33 2024-01-24 695805 687059 223136 219083 351578 360582 366354 363193 233651 232827 284853 291445 327631 331565 4380340 4701921 6752673 6495187 1168327 1217458 322167 285240 300247 300370 333586 324460 324830 327786 229427 232353 751395 717178 1603706 1548139 490549 485186 709942 722567 902581 871196 935682 949365 993395 1003114 959245 1070213 2224337 2323822 1361344 1199871 782256 765581 936339 934211 977749 991883 1021431 1041451 1146330 1149333 5140869 5349214 40.05 71.2 1
15:19:34 2024-01-24 697973 688335 224497 218367 354047 360907 367601 364320 234663 234470 285035 290994 328180 331183 4386606 4747930 6733370 6504559 1175367 1217458 324453 284969 299920 299576 333866 324460 326667 325252 230329 232026 749923 721296 1612566 1549237 488464 483473 713535 721541 897384 871232 940966 946566 987636 1000282 962047 1075887 2225826 2317238 1398412 1190818 776693 765581 937005 931562 977056 993286 1028615 1040960 1145828 1142013 5117988 5353006 40.05 71.2 1
15:19:35 2024-01-24 686972 686605 223310 219040 354047 360056 366905 364903 232643 232827 284529 290563 326506 331113 4377134 4732550 6687125 6499822 1184693 1220920 320054 286396 300247 299331 335791 324195 324830 325813 229614 232026 755074 712075 1645131 1562889 489158 484573 713499 718438 897384 876261 939590 943222 985598 1003114 968428 1072751 2231923 2338941 1482224 1177880 779883 769219 934345 926184 982442 1002469 1031562 1034986 1137710 1145450 5131663 5338640 40.05 71.2 1
15:19:36 2024-01-24 690794 687955 223688 218285 355048 360763 367673 362649 233991 233904 284085 291155 327191 330076 4374013 4695142 6686743 6546824 1181813 1217458 322000 285330 300284 299611 333396 326441 324794 325813 230294 231340 746369 713092 1598829 1549237 487735 485256 714546 717420 900823 877143 936107 940819 987636 1010800 962805 1063462 2219707 2351481 1364221 1186330 786045 769906 930338 932229 988934 998217 1016789 1031997 1141088 1151220 5184851 5345444 40.05 71.2 1
15:19:37 2024-01-24 693793 687091 223243 218542 351983 359532 368745 363264 232643 232827 285111 288881 327919 330844 4364648 4636660 6705394 6509201 1167492 1217458 324453 284894 299328 300943 333396 324460 324830 325813 229578 232026 755074 720413 1605964 1537834 485864 483592 709438 718438 901461 876261 935015 942825 993395 1000683 956417 1065775 2216553 2323822 1405301 1198244 785620 764364 933028 936870 983321 990464 1019728 1037986 1152923 1147247 5208559 5346262 40.05 71.2 1
15:19:38 2024-01-24 693522 686642 222766 219219 352051 360219 365433 363809 234200 232174 284991 290236 326241 329345 4377132 4698227 6752021 6489903 1165212 1220054 323014 285240 301170 298633 335336 324460 324794 327521 228901 232026 752088 717178 1607936 1549237 490549 485529 709942 722567 902469 871196 935682 948655 993395 1003114 959282 1069732 2226374 2330380 1365183 1200795 782256 765581 937005 935481 980456 992439 1022754 1041451 1147992 1148517 5150958 5355679 40.05 71.2 1
15:19:39 2024-01-24 697191 686119 223938 218848 352051 360799 367637 365416 232609 232827 285026 288671 327915 329345 4361276 4726024 6714831 6490444 1172711 1217458 323997 284769 300958 300451 333866 323439 325265 325743 229819 232516 757346 721296 1606294 1549237 489158 483473 711410 719495 897384 873779 938217 945895 989071 997425 963710 1075673 2232300 2315224 1490364 1191417 778386 765087 939674 933042 974252 991183 1025988 1040922 1143704 1139863 5123179 5342449 40.05 71.2 1
15:19:40 2024-01-24 692047 686825 223310 217898 352302 360799 367049 364320 233513 232827 283219 291049 327191 330443 4361313 4759704 6724045 6504559 1174256 1220054 323014 284436 301280 299122 333866 324195 324830 325778 230329 231340 744341 717178 1625375 1554042 489158 484843 715559 721541 894802 873779 942344 943851 986150 1001745 965774 1078116 2229206 2339676 1413126 1191417 780582 766971 937005 928155 978911 993989 1030661 1035491 1138775 1140395 5107611 5338640 40.05 71.2 1
15:19:41 2024-01-24 685968 685890 223310 218542 354042 358557 367084 365416 232609 232827 284121 289787 325981 331381 4370880 4719459 6649442 6489941 1191468 1217458 322036 286114 297608 299611 333866 323212 326667 325778 229652 232026 745510 710554 1631785 1558457 487735 483888 713499 715279 894802 881180 942384 942256 986960 1005956 967534 1072641 2229206 2338941 1488329 1175316 778912 768229 934345 927460 981961 1000273 1027108 1029428 1137126 1144712 5145233 5333077 40.05 71.2 1
15:19:42 2024-01-24 688019 684962 223274 217898 352271 360219 367637 361058 233548 233154 283289 291155 326241 330308 4387286 4671041 6678851 6494580 1178409 1217458 321061 285998 300429 299576 333866 324424 324794 328476 228831 232026 755074 713092 1599697 1549237 487662 485529 711849 718400 907012 881180 932832 940915 993248 1008809 963914 1064756 2222868 2331387 1470014 1189718 783375 765581 930338 933548 986122 993989 1015379 1032361 1145408 1152235 5193013 5336884 40.05 71.2 1
15:19:43 2024-01-24 698408 687577 223243 218848 354047 360871 368673 364626 233292 232827 284520 290200 328645 330443 4370880 4693741 6724045 6499225 1163294 1217458 324911 284299 301170 300908 333324 324532 324505 327256 230045 231991 750595 723503 1602339 1538983 491002 488711 712392 722530 903638 874466 932832 948875 993211 1005171 959171 1068819 2226374 2330430 1351749 1202435 782256 765359 937005 934211 980530 991146 1021668 1041451 1147955 1145554 5155939 5346262 40.05 71.2 1
15:19:44 2024-01-24 697328 688065 223938 219005 352019 360763 368155 365487 233479 233154 284991 289320 327879 331888 4380258 4726830 6729087 6480599 1172434 1220920 323961 284969 300066 299540 333866 323188 327129 325778 229578 233007 746116 723367 1597856 1551910 489010 483363 714493 723043 898988 874466 943058 947200 989035 999531 963710 1075673 2230579 2320527 1403959 1194824 777802 767758 937005 931562 976363 993989 1029193 1039928 1143704 1139790 5114914 5336884 40.05 71.2 1
15:19:45 2024-01-24 690466 687091 223745 219000 353821 360726 367013 365416 233292 233154 284520 292656 327353 330308 4380258 4752850 6715181 6504357 1181250 1223056 321025 286079 301170 299540 333866 324388 324397 329436 231980 232373 755074 713341 1612747 1567337 491172 485566 717550 719310 897125 876261 940892 945507 986960 1003114 968465 1072751 2236663 2342261 1476119 1180396 778357 770382 935674 926939 980530 999530 1029927 1034642 1134484 1144712 5093046 5336884 40.05 71.2 1
15:19:46 2024-01-24 692047 687803 223938 218320 354543 360726 369857 364029 233084 232066 284085 290360 327120 330308 4358128 4684874 6691705 6518580 1185470 1220054 322453 285205 300247 302931 332820 324208 327555 328309 230708 232644 748452 715390 1608346 1555417 487161 486217 715559 715206 899739 883727 939479 938007 986900 1010166 969602 1066203 2221287 2348147 1443007 1182955 783808 769763 929020 926058 986969 997343 1022754 1031336 1140427 1146335 5164044 5327505 40.05 71.2 1
15:19:47 2024-01-24 687987 684962 222733 219908 354538 359387 368745 364320 233814 231777 285058 292219 326895 331310 4374086 4625832 6668093 6509107 1176064 1220828 322692 286235 299038 302005 333758 324316 324794 327079 230830 233299 768342 717178 1620449 1542276 486208 484650 709247 718400 902390 878129 933019 943222 996143 1000719 957775 1063425 2216553 2326432 1409214 1193967 784925 763953 931659 936205 983403 991146 1019841 1034642 1152923 1148058 5211072 5342449 40.05 71.2 1
15:19:48 2024-01-24 697968 685192 223238 218843 354047 360799 366462 362903 234235 232827 284835 291401 327650 330443 4374086 4688488 6743050 6498706 1166381 1224674 322835 285098 301700 300971 333830 324316 324721 328104 229402 231991 750595 717178 1612187 1548308 491209 484157 710445 721541 902427 874466 937686 949291 991951 1001697 959208 1069334 2225826 2320527 1401389 1194083 780138 764495 938214 935540 977749 992584 1022432 1043834 1144598 1146335 5135827 5346262 40.05 71.2 1
15:19:49 2024-01-24 698445 687091 224253 218507 354047 360871 367637 364320 232540 232100 284826 291401 329373 331418 4374086 4747930 6726871 6518203 1176064 1222582 324309 284791 301024 301220 333758 324424 324830 325743 230814 231991 745771 720031 1624915 1555852 490201 485947 716500 722567 893888 873742 942344 946566 986997 1001697 964099 1078191 2225649 2337283 1470014 1190572 780582 766971 937549 928850 977749 993989 1032133 1038446 1140427 1138107 5105495 5333077 40.05 71.2 1
15:19:50 2024-01-24 688563 686825 223279 218848 354547 358557 367049 365416 233756 233154 284724 291084 326205 331346 4380258 4720723 6669198 6518203 1193977 1222545 322835 286777 297176 300487 335573 323931 327129 328505 230223 231991 724330 711061 1630580 1562503 488428 483473 714546 716293 897749 880363 942307 940819 984736 1005810 965611 1072514 2225923 2338941 1442470 1175316 781139 769219 933682 927375 983358 1000237 1026189 1032072 1138775 1146335 5140982 5336884 40.05 71.2 1
15:19:51 2024-01-24 689036 688069 223274 218839 353325 360472 368745 362684 234407 232827 284121 292416 326205 330808 4370880 4658372 6688514 6508770 1179317 1220920 322036 286114 299787 302429 333758 324424 324830 328246 230176 233171 760377 717178 1608756 1547692 487699 485947 710445 715206 905155 880002 933019 940819 994805 1009336 962010 1064605 2219707 2326432 1470014 1189832 783808 765038 930338 935540 985570 993989 1021296 1034642 1149620 1148906 5197953 5331932 40.05 71.2 1
15:19:52 2024-01-24 697973 687991 223270 219189 354042 360871 367307 362903 233734 232827 284604 291401 327879 330443 4380142 4688488 6767712 6509201 1159312 1217458 322763 285031 302024 300370 333866 324496 324048 330172 229578 232026 753581 717178 1635680 1549237 490549 486217 710445 722567 909441 871196 935015 948655 993395 1003114 959282 1069452 2219596 2329734 1379871 1202435 782256 765581 935674 934211 980567 991146 1022025 1040708 1147955 1145286 5133525 5342449 40.05 71.2 1
15:19:53 2024-01-24 696661 686123 223943 219040 352019 360763 368155 366258 232574 232827 284995 289681 330017 331704 4377061 4719081 6715181 6489220 1171039 1220054 323961 285062 300284 301220 333866 323176 327360 325778 229578 232679 755831 721296 1603565 1549237 488428 484230 710445 719495 898800 873705 936810 945588 990510 997352 959245 1071187 2225830 2312960 1445002 1192268 777802 764495 939545 931562 974943 991183 1026263 1038446 1143704 1142284 5124333 5336884 40.05 71.2 1
15:19:54 2024-01-24 693518 687312 223198 217828 352306 360835 367013 366695 234030 233868 286292 290873 328003 331073 4377061 4765708 6724045 6499451 1175092 1220809 323469 284733 301597 299540 333577 324424 324830 325813 231012 231665 749450 717178 1631366 1558457 489158 485529 715559 721541 892968 875019 942344 944483 985598 1001731 964785 1078961 2225826 2338941 1441013 1190683 780582 769219 938338 927412 977749 993989 1031397 1038446 1140427 1139790 5099719 5336884 40.05 71.2 1
15:19:55 2024-01-24 687716 687091 224258 219036 354903 359352 368457 368257 233710 233482 284933 290943 327212 332243 4380258 4708258 6650333 6489828 1191431 1220920 322751 286114 297536 300908 333866 324159 327129 325778 229813 232516 756567 712584 1601658 1553643 487316 484573 715559 715242 897384 880363 942307 940819 984736 1006417 967018 1072438 2225826 2340600 1440513 1179593 781139 770345 931659 928155 984173 997379 1026226 1032072 1138775 1145518 5154638 5336884 40.05 71.2 1
15:19:56 2024-01-24 690146 689714 222953 218978 355944 359496 368306 365142 234655 232755 284920 291830 326979 331310 4370917 4652284 6678847 6518073 1178310 1220920 322489 286517 299219 300908 333866 324496 326667 327750 228866 233007 752800 716666 1632530 1546592 487316 486217 709942 715279 906975 880002 933019 943494 995510 1009336 959245 1066535 2221287 2326432 1441013 1190818 783808 765038 930998 934616 985570 992584 1019841 1034679 1152106 1148906 5205383 5356497 40.05 71.2 1
15:19:57 2024-01-24 697787 688028 223132 219083 353965 360654 366870 365142 233908 233447 284955 289884 328414 330948 4361276 4688375 6792337 6499451 1164382 1220920 323014 285240 301170 299051 335791 324460 324794 327485 228901 232026 752088 717178 1619242 1549237 490549 484650 710445 723080 902465 871232 935682 948655 993395 1003114 959282 1066203 2225821 2323822 1355587 1196017 781698 765038 936339 934211 977749 992584 1021705 1041451 1146330 1144745 5153218 5354204 40.05 71.2 1
15:19:58 2024-01-24 697973 687799 224141 219048 351835 360618 367565 365380 232795 232827 285076 290236 328145 331418 4355020 4720112 6710396 6481065 1171598 1217458 323997 284574 299461 299470 333306 323403 326667 325778 229578 232516 751715 721296 1597856 1548139 489158 482790 712466 719495 897893 873742 936847 946566 990510 998787 959245 1072751 2225826 2312960 1486294 1192268 777802 764495 939545 932893 974943 991183 1026226 1039928 1147461 1143597 5117988 5329945 40.05 71.2 1
15:19:59 2024-01-24 690638 687767 223132 218813 353312 360472 365433 367215 233572 233154 284050 292487 325981 329310 4377134 4746071 6710396 6490444 1175367 1220920 321061 284849 301280 299086 333866 324195 324577 325813 229652 231340 747200 713341 1644035 1558457 490201 484573 715559 721029 894802 876261 942307 944836 984201 1002405 967018 1072788 2230305 2338941 1474084 1184641 778912 770382 938258 926074 977749 997343 1031562 1037948 1138136 1141294 5089609 5329950 40.05 71.2 1
15:20:01 2024-01-24 692042 685223 223938 218315 354903 359388 369821 363229 233479 236735 284725 290978 327156 329345 4367762 4691105 6669198 6499300 1182620 1220920 322036 285205 299038 299470 331883 324532 324830 325743 230329 231991 752866 713092 1600298 1549237 486245 484915 715559 717383 898836 878129 936810 940152 987599 1011514 967018 1069620 2222757 2350739 1409214 1184641 784925 770345 929020 931528 988934 999595 1022679 1034247 1141971 1151220 5163022 5327505 40.05 71.2 1
15:20:02 2024-01-24 691780 687918 223588 219873 352055 359387 368745 366695 233710 232174 285026 290200 327919 331381 4364648 4618115 6674069 6509201 1167492 1217458 324453 284977 299364 301119 333866 324496 324830 326727 229543 232026 744039 720413 1589761 1537333 486971 487524 712466 719495 902427 875019 935015 944520 993395 1000756 956454 1063807 2216553 2326432 1405301 1194083 784925 765124 934781 936759 983321 989566 1019031 1037986 1152813 1149588 5211072 5344507 40.05 71.2 1
15:20:03 2024-01-24 696574 687353 223082 219259 354761 360763 366497 363229 234012 232827 284955 290642 327191 331183 4370917 4692295 6752021 6509201 1159312 1217458 322979 285307 301517 299086 333866 324532 324794 327256 229578 232516 750595 717178 1617546 1549237 490549 484879 710445 722567 904022 872468 935015 948655 993395 1000683 962047 1069620 2222664 2330093 1363264 1204478 783375 767213 936302 936205 982622 991001 1024215 1041376 1149620 1145627 5152590 5342449 40.05 71.2 1
15:20:04 2024-01-24 699465 687577 224253 219224 352051 360871 367637 365487 232643 233154 285026 289355 328645 329345 4387286 4720112 6714720 6490444 1172711 1220920 324453 285205 300708 299576 333866 323439 327020 325743 230081 232679 757873 721296 1608633 1549237 489158 483204 712466 721029 894581 873742 939553 946566 989808 997389 959319 1075631 2232300 2319123 1444426 1191417 778912 765581 941013 931415 976823 993286 1029193 1039966 1146644 1142013 5122762 5338640 40.05 71.2 1
15:20:05 2024-01-24 692010 687312 223785 218542 353316 360835 366533 364320 233431 232991 283962 293039 327191 330948 4374086 4747930 6719741 6490444 1175367 1220054 322525 284805 300381 299296 333685 324424 324577 326762 229936 231340 752917 715131 1609546 1558457 490549 484843 716573 721541 894567 876261 942344 944836 984201 1004636 970255 1078684 2232260 2339676 1476119 1185418 780025 770199 937005 924706 977749 997343 1028310 1035416 1134484 1143093 5088799 5322389 40.05 71.2 1
15:20:06 2024-01-24 692047 684930 224284 218355 354793 360763 369857 362939 232609 236865 284631 292219 327919 330308 4374086 4688488 6688415 6518580 1183778 1220920 322525 285280 300284 300487 332891 324568 324830 325813 230132 231665 746369 713092 1605282 1553643 488464 486503 715559 718438 900012 878753 936810 943996 991879 1014546 967534 1064492 2226034 2355608 1361344 1188022 786045 769869 929020 932229 988934 997343 1021296 1032398 1143630 1151420 5175458 5329275 40.05 71.2 1
15:20:07 2024-01-24 690045 684966 223929 219943 354047 359676 369337 364320 234200 232174 285869 291084 327191 332351 4367762 4618115 6677418 6504559 1174752 1217458 323997 285276 297284 301401 333866 324460 324830 326762 229936 233171 765218 718362 1592524 1540017 486282 483856 710445 717383 907659 879229 934300 945507 996217 1007730 960967 1068682 2219881 2326432 1439018 1194218 785116 765359 931659 935315 985570 992584 1020493 1035491 1152923 1148979 5207351 5342449 40.05 71.2 1
15:20:08 2024-01-24 698693 687577 223265 219036 354047 360907 366533 363193 233849 232827 284991 289989 327191 330443 4364648 4702593 6752021 6499822 1162726 1220054 323014 285303 301170 299086 333866 324460 324084 327786 229688 232026 750595 717178 1596955 1549237 490549 487290 710372 723483 905038 873844 935607 948545 993248 1005171 961142 1069620 2223971 2329734 1359425 1202435 782693 765581 935674 936966 980567 991883 1022959 1038770 1148843 1145591 5147282 5336884 40.05 71.2 1
15:20:09 2024-01-24 699248 685854 223938 219036 352055 360835 367673 365487 232609 236627 285026 289760 328145 329381 4364648 4720112 6714720 6490167 1172711 1220920 323997 285005 300745 299576 333420 323176 327129 325778 229936 232679 755831 721296 1599636 1553205 490301 483254 714493 721504 897051 873595 941038 948875 989035 1003114 963415 1076655 2222066 2325123 1478154 1191419 778912 765887 937005 932893 977749 993989 1029927 1040708 1143704 1139790 5113363 5336884 40.05 71.2 1
15:20:10 2024-01-24 690601 686119 223785 219031 353294 360219 367049 365159 233651 232827 284991 291688 326205 330344 4361313 4715368 6645581 6489903 1191431 1220054 322489 286079 297572 300451 333866 323439 326486 325813 230081 232572 745510 713341 1613006 1558065 488204 484536 715449 717888 898623 883765 942307 940819 984772 1005846 968465 1071149 2225552 2344668 1484259 1177917 781579 769800 931696 928886 982706 997379 1026263 1031336 1137162 1143937 5150958 5323705 40.05 71.2 1
15:20:11 2024-01-24 688023 684998 222894 219224 352262 359676 368745 362684 234513 233154 284121 292042 326241 330844 4364648 4642905 6668093 6489903 1178684 1217458 320515 285878 299328 299611 333577 324172 324613 328529 229331 232572 756567 713341 1602223 1552100 488280 486217 712466 716801 903787 880400 933019 942256 995510 1011635 964785 1067085 2225826 2333042 1470014 1187152 783250 765581 931696 934889 986969 991697 1016938 1034679 1147992 1153051 5179155 5338640 40.05 71.2 1
15:20:12 2024-01-24 697191 685192 223301 218538 352051 362985 369893 363264 233849 236461 284755 288671 328216 329345 4351916 4684624 6733370 6518073 1162652 1219707 324911 284991 301841 300660 333613 324316 324505 327644 230333 232644 745510 724405 1609098 1542808 490549 486467 712466 723594 905075 875088 935015 950039 994099 1008809 959319 1068828 2222391 2335626 1355587 1203292 783808 765851 935674 935540 981961 991183 1023234 1038663 1149657 1147247 5147282 5331032 40.05 71.2 1
15:20:13 2024-01-24 696168 687312 223929 219263 352055 360799 368450 365487 233791 236461 285026 289075 328180 330076 4361276 4710840 6705394 6481065 1169998 1222059 323745 284991 299957 302147 336212 323296 327409 326621 229829 233299 754315 721296 1606704 1549237 489158 483254 712994 721029 898873 875019 938243 948875 990546 1001731 963415 1077423 2225844 2319123 1394715 1192384 777802 765310 938879 932893 977749 991625 1029927 1039966 1144634 1139827 5109714 5331951 40.05 71.2 1
15:20:14 2024-01-24 688769 687091 223781 218883 354798 359134 367637 365451 233326 236627 284555 290802 326241 331346 4355020 4688337 6640116 6503533 1194795 1222545 321821 286575 299147 300274 335682 323224 326305 328541 230010 231991 756567 711061 1611839 1566224 489084 484573 714473 716801 894434 879136 942270 940819 986997 1000683 966981 1071149 2228719 2338941 1466945 1175316 780582 768057 934345 928118 981961 1000237 1026226 1032072 1137089 1144712 5143171 5327505 40.05 71.2 1
15:20:15 2024-01-24 690638 689262 223238 218507 353294 360183 368709 362649 233756 233154 283651 290767 327120 330308 4348739 4661362 6678630 6494392 1179115 1220320 321560 285864 299858 300274 333198 324352 324794 328246 228831 232536 744039 712584 1609678 1549237 488428 487252 712466 716801 903750 879914 935015 940819 993395 1010166 964785 1062631 2224244 2333042 1413126 1188022 783250 765581 931659 932818 985570 995395 1016863 1033868 1146293 1152235 5178027 5335115 40.05 71.2 1
15:20:16 2024-01-24 697154 688065 223274 219005 354042 360871 368709 362903 233814 233154 284755 290642 328145 330443 4361501 4683023 6743744 6518073 1163891 1222059 324911 284263 301170 300908 333595 324280 324289 327185 230010 232516 755074 722848 1597990 1540017 488045 485710 712466 721029 903750 875640 935682 944483 993395 1006381 957811 1066166 2219433 2328082 1403345 1194318 785485 765038 934345 936891 984137 991146 1021020 1038446 1152923 1147211 5207123 5333843 40.05 71.2 1
15:20:17 2024-01-24 695496 686825 223274 219873 354038 360763 367307 365451 234200 232663 285098 290845 328145 330808 4364244 4696498 6712420 6480473 1175787 1219707 324453 285205 300879 302074 333866 324352 325756 325743 230294 233135 749102 722330 1601777 1549237 489158 483473 713462 722053 898475 875019 940929 948618 990510 1000246 964099 1077213 2228993 2317202 1409418 1192379 778912 765581 940879 934211 976363 993989 1029193 1041451 1144598 1143056 5111260 5327505 40.05 71.2 1
15:20:18 2024-01-24 692010 687803 223938 219189 353821 360799 367049 365123 233326 233154 284174 292692 328609 332212 4373731 4757029 6717344 6490444 1183812 1223056 320954 286043 301134 301330 336265 324316 326667 326762 229936 232026 756567 711809 1605774 1565455 491246 485603 715559 719495 898660 878753 942307 946180 984809 1000683 971256 1077175 2228496 2340600 1480189 1181273 778912 770345 937005 927460 981961 1001688 1030661 1035379 1136902 1146335 5111804 5336884 40.05 71.2 1
15:20:19 2024-01-24 691775 684962 224258 218507 352271 360799 369821 363193 233513 232066 287254 291724 327861 333193 4373933 4688992 6698451 6518125 1179152 1220054 321964 286034 300630 300451 333866 324460 324794 328246 229936 232026 753581 713092 1601014 1552540 489158 485976 713499 718401 905038 880446 937017 940819 993395 1009336 964785 1063425 2221287 2339676 1413126 1188022 785485 765851 931659 931562 985570 991697 1016901 1035174 1146142 1153867 5179155 5336884 40.05 71.2 1
15:20:20 2024-01-24 694845 688065 223310 218848 351983 360183 369605 366955 234130 233339 286123 289180 328237 333304 4358196 4636660 6725793 6509201 1165788 1217458 324911 284733 300247 300451 333360 324496 324830 327485 230010 232516 744039 722471 1615681 1540641 489158 486503 713479 721541 903750 875019 935682 947003 994099 1006453 957811 1066166 2216553 2329734 1403345 1196054 786045 765581 934345 936205 983358 989747 1021296 1038446 1152923 1145554 5188258 5336884 40.05 71.2 1
15:20:21 2024-01-24 693793 688069 223274 219627 351731 360510 367350 365858 234130 232755 285797 290025 327738 332322 4370880 4692295 6743518 6481065 1166381 1217458 322943 285205 299672 299190 336265 323895 324830 327750 228831 232679 749102 719233 1591318 1549237 491596 484500 710445 721541 902469 875019 936107 950039 993395 1002441 959171 1075521 2225826 2320527 1403345 1193967 781139 765581 939545 933252 977749 992584 1022432 1041869 1145445 1146335 5133865 5333847 40.05 71.2 1
15:20:22 2024-01-24 697365 687918 223459 218228 356049 360726 367458 364760 233838 234141 284342 290908 327919 330443 4364648 4754687 6727105 6490444 1175367 1220920 322716 285169 300806 301371 333866 324388 324830 326727 229652 231340 751488 715131 1611436 1558457 490549 485947 717081 722567 897384 876261 944361 944483 985598 1003114 965574 1077423 2230305 2342261 1474084 1188842 780582 770382 939545 928813 977749 991697 1031397 1037707 1137089 1143093 5086657 5322161 40.05 71.1 1
15:20:23 2024-01-24 689939 690018 224339 219048 355007 360618 369749 366115 233409 233482 284720 291168 327650 331041 4355020 4689597 6649442 6499822 1185192 1217458 322489 285205 299002 301048 333360 324424 326667 325743 230329 231991 748452 716154 1614248 1555852 486245 486217 716573 715242 901461 882273 939553 939412 989071 1010800 968428 1069626 2222757 2351481 1417039 1183798 783808 772021 930338 928813 986969 998789 1023197 1032072 1142892 1147247 5168626 5329735 40.05 71.1 1
15:20:24 2024-01-24 694010 689529 223800 219736 351875 360183 369525 364284 233651 232827 286589 289884 327564 332046 4336325 4615402 6677418 6499822 1173350 1217458 324225 286692 299292 301365 333866 324460 324830 326727 230258 233171 755074 719899 1595244 1540017 487316 487524 710445 718438 904022 878753 935682 945906 996217 1006453 959208 1064567 2221287 2326432 1439018 1194083 786045 764766 932327 936641 985570 992584 1019182 1035454 1156786 1152781 5203123 5329735 40.05 71.1 1
15:20:25 2024-01-24 697207 686607 223238 219719 352055 360799 367049 366959 234012 232827 285031 289884 327650 332212 4358128 4688375 6696069 6480900 1170770 1217458 323733 285405 300708 300206 335791 324194 326667 327220 228901 233171 754315 721296 1599791 1549237 490201 484157 710445 719495 899827 875640 936773 947237 991951 1000246 959245 1072438 2225826 2314602 1477391 1194083 778912 765581 939545 935540 977477 994685 1027842 1043945 1149403 1147923 5127447 5344507 40.05 71.2 1
15:20:26 2024-01-24 697824 687577 223938 218603 356053 360871 367601 365123 233686 232100 284920 291119 328180 330443 4370880 4766561 6714720 6490444 1173657 1220920 323469 284299 300381 299435 333866 324388 324830 325743 230814 231550 746981 717178 1621441 1553643 490201 485529 715559 723080 894802 873779 942344 947645 985598 1001697 964785 1074759 2229105 2340600 1474084 1190572 780582 769943 938214 930865 979609 996659 1030586 1038021 1140948 1142910 5088096 5323705 40.05 71.1 1
15:20:27 2024-01-24 690638 688028 223545 218813 354543 360508 369641 368257 232609 236829 284813 291084 327156 331310 4361501 4689687 6640833 6499822 1185470 1220648 322489 285205 300284 301330 332855 324388 327092 325515 230329 231991 748452 715131 1609167 1553643 486245 485873 716573 715242 899299 882701 939590 939485 988335 1011514 967348 1071633 2224244 2351481 1476119 1184366 786250 773236 932991 930240 986896 1000091 1025679 1033471 1143519 1148870 5164044 5322389 40.05 71.2 1
15:20:29 2024-01-24 692047 688034 223938 219767 352051 360183 369533 364320 233651 232827 285026 289075 327650 331381 4348777 4602000 6691430 6499927 1173350 1219707 323997 286079 299328 301154 333866 324460 326437 327256 230294 232679 743487 720413 1589314 1540017 487316 485256 710445 719495 904394 878753 935682 944836 996704 1006453 959245 1068057 2219707 2331753 1411170 1198244 787873 765544 935637 938203 986159 992439 1022679 1037873 1152084 1150569 5212828 5333077 40.05 71.1 1
15:20:30 2024-01-24 699465 684962 223274 219688 354038 360871 367307 363264 234571 236461 285720 291084 328180 330480 4370880 4692295 6749691 6509201 1159191 1220920 323469 285209 301554 299470 333866 324568 324794 327750 229936 232679 753581 720264 1663206 1549996 491596 486907 710445 723594 904022 873742 935405 950039 995510 1004533 962047 1071391 2230985 2334422 1363264 1202537 783375 767758 939674 936870 981924 993720 1022432 1041660 1152677 1148870 5140907 5346262 40.05 71.2 1
15:20:31 2024-01-24 700498 687582 224605 219184 352055 360871 368745 366287 232609 233318 284991 289355 328145 332035 4364648 4720112 6714720 6490444 1172711 1220920 324682 285272 301767 300610 333866 323931 325756 325778 229936 232679 747609 721016 1602314 1551438 489158 484500 713499 722807 898200 875019 940966 949328 989656 1002478 966463 1078793 2229206 2321184 1407535 1193971 778912 767758 941048 934211 977749 995391 1031562 1041451 1145445 1143093 5114914 5327505 40.05 71.2 1
15:20:32 2024-01-24 691743 687082 223781 219189 353330 360835 367343 365159 233651 236829 284121 292932 327879 329310 4367762 4754779 6715181 6499822 1178722 1219670 322489 285205 301170 301403 333866 324424 324830 327524 229936 231665 755776 715131 1622166 1562889 491246 485529 717590 722567 894618 876261 945759 947415 989111 1005956 970292 1077273 2235569 2346335 1478154 1184641 778912 772058 938214 929504 980530 1000273 1028459 1037707 1136284 1144712 5088799 5327505 40.05 71.1 1
15:20:33 2024-01-24 691558 685182 224253 218542 354798 360763 369929 367215 232609 232100 284555 289919 327156 330308 4348739 4681532 6658767 6517679 1185470 1220920 322751 285169 300708 301365 332855 324496 326667 325515 230652 232026 749923 715904 1602485 1553643 486934 484915 716573 717340 898891 883765 942346 940915 989804 1011888 970292 1071035 2226217 2354014 1472049 1182955 787309 770235 930998 929933 986969 1002469 1023197 1032361 1143704 1148022 5164044 5319909 40.05 71.1 1
15:20:34 2024-01-24 690638 685223 223781 219943 354780 359676 369301 364320 233651 232174 285026 291830 327156 333120 4348739 4616051 6668093 6499822 1175187 1217458 322953 286517 299364 300943 333866 324496 324830 327220 228901 233335 765218 717178 1622598 1544397 488204 487561 711886 718400 907621 880628 934111 944762 996143 1009904 960967 1066535 2216553 2328435 1413126 1192268 785620 765581 931696 938871 986969 993989 1021748 1035416 1152923 1150606 5201666 5336884 40.05 71.2 1
15:20:35 2024-01-24 699244 684998 223781 219224 354789 363534 368745 363229 234315 236627 285071 291401 328641 330443 4362087 4688488 6723784 6499822 1160018 1217458 323505 285205 302024 299540 333577 324532 324794 327750 229578 232516 755074 720264 1627452 1553205 491484 488290 712972 723594 906811 875711 935570 950904 994805 1005326 962047 1069334 2225826 2326432 1363264 1202600 783808 765581 937005 935556 980567 993286 1022432 1040392 1149584 1146400 5135827 5336884 40.05 71.1 1
15:20:36 2024-01-24 697191 686830 224605 219224 352055 360835 368486 365487 232609 236829 285071 290587 328109 329345 4361613 4716759 6710396 6476442 1172711 1217458 324453 285205 299884 300451 333866 323439 325528 325778 231706 233263 757346 722848 1599636 1553205 489047 483363 714493 721467 899901 875640 939553 947274 990546 1002478 962010 1074317 2228719 2319123 1460961 1193117 777952 765581 940879 932893 976363 992584 1028184 1040708 1145445 1143093 5107611 5322389 40.05 71.2 1
15:20:37 2024-01-24 691515 687312 223943 218883 353330 360763 367601 364903 233825 236865 284085 292692 327685 329310 4364648 4744487 6705394 6490444 1178722 1220920 322000 285334 300988 299540 335392 324136 324397 329202 230081 231594 752917 714365 1609274 1564729 491945 486217 717553 722567 897111 876261 943732 946031 985598 1005326 968465 1075775 2232167 2342409 1476119 1184641 778912 772606 938214 926021 979834 1000273 1029193 1038446 1133800 1143093 5079394 5322389 40.05 71.2 1
15:20:38 2024-01-24 691775 687582 224253 218848 352271 360763 369857 363264 232643 232100 284524 291155 327689 330076 4364648 4685790 6677418 6513931 1185470 1217458 322751 285062 300205 301153 332567 324352 326450 328309 231016 231991 751395 714877 1620053 1555852 486245 484650 716573 716838 901823 881612 939553 939448 989071 1013108 968428 1069626 2223971 2351481 1474084 1183798 785485 771474 930338 928850 986969 998825 1024729 1029391 1143704 1147247 5156674 5314771 40.05 71.1 1
15:20:39 2024-01-24 693103 684998 223943 219259 352055 360219 369893 364320 234045 233154 285873 290200 327191 331346 4358390 4614834 6669198 6499860 1166949 1220828 324730 284720 300138 301013 333487 324388 324794 327114 229955 232644 755074 721956 1601112 1540017 487699 488290 712429 719495 905150 876261 935695 944520 993925 1007911 959208 1066397 2216553 2326432 1470014 1194218 786045 765038 931696 935315 985570 992584 1020568 1035491 1152923 1152235 5192899 5333077 40.05 71.1 1
15:20:40 2024-01-24 695002 687091 223274 219224 354042 360835 367049 363264 234081 233154 285026 290677 328946 329381 4358428 4693965 6733370 6498744 1161561 1220320 322907 285214 301987 299364 333794 324352 324721 327750 229578 232516 752088 717178 1656990 1552540 491246 486467 710445 723594 907012 873779 935682 950039 994805 1000719 962047 1068031 2222391 2331387 1357506 1203292 783808 765887 935674 935540 982659 991183 1023999 1038765 1149657 1148094 5145233 5327505 40.05 71.1 1
15:20:41 2024-01-24 696131 687321 223938 219224 352046 360835 368745 366587 233548 232827 285900 289998 327915 329381 4364648 4701568 6706928 6480635 1169720 1219906 323781 285900 300526 299576 333649 323439 326667 327256 229723 233299 744623 721296 1615933 1549237 490364 484806 711960 721029 901512 876261 936810 946566 991988 1001021 959282 1072438 2225826 2317238 1443007 1194083 778912 765581 939545 935556 977749 992584 1023234 1038895 1144634 1146335 5117016 5336884 40.05 71.2 1
15:20:42 2024-01-24 696168 687577 224244 217863 354543 360907 367637 364320 232678 232135 284205 290236 328680 330948 4348814 4741902 6734593 6499338 1172673 1220320 324682 285240 299708 299505 333866 324280 326350 325217 230798 232026 746981 721296 1599049 1553643 490201 483592 715052 723080 897384 875640 942344 948655 989071 1003114 964099 1078998 2233348 2323137 1384165 1193117 778912 765851 938338 932893 977749 991625 1029252 1038626 1144634 1141477 5098205 5322389 40.05 71.1 1
15:20:43 2024-01-24 688023 687579 223934 219259 354543 359387 367637 365487 233326 236627 284791 291119 326241 331381 4361223 4701843 6631163 6499715 1193947 1218800 323769 286065 297248 301365 333866 323439 325265 325813 230223 232026 746981 713092 1604126 1553643 487735 484843 715559 716293 898307 881648 942344 940819 984809 1008660 968465 1072438 2224249 2343158 1416278 1179593 782693 770382 931696 928850 985298 998825 1026226 1029391 1140427 1146978 5139940 5319909 40.05 71.2 1
15:20:44 2024-01-24 688184 688060 222930 219259 353294 360533 368781 362939 234407 233154 284219 292006 328655 332249 4367687 4650645 6673611 6499451 1180940 1217458 322000 285793 297608 300487 333649 324352 324830 327786 228901 231773 750595 715642 1625106 1549237 488428 483856 710445 717420 905038 880487 933019 943494 993852 1010800 963415 1066535 2224244 2329734 1476119 1190572 783808 765851 931659 935352 986969 991697 1019841 1035416 1151289 1152235 5177455 5327505 40.05 71.1 1
15:20:45 2024-01-24 700006 685223 223310 219224 354798 362985 369893 363229 233686 234205 285726 290431 328924 331073 4360871 4674805 6723784 6509107 1161673 1217458 323709 284955 301597 300451 333396 326404 324830 326991 229971 232679 745510 723503 1604121 1543028 489158 486733 711446 723080 905038 876261 934114 947311 994805 1009372 959319 1066316 2216553 2329734 1343503 1200475 787167 766108 934345 935352 985570 991183 1021296 1039966 1152923 1148979 5170612 5329275 40.05 71.2 1
15:20:46 2024-01-24 696077 687091 223624 219943 354047 360546 367903 366852 234328 233339 285757 290536 327809 332559 4367628 4688563 6707644 6476442 1173275 1217458 324453 285276 300901 300451 333866 323703 325791 325813 230132 233007 755831 721296 1611518 1549237 489950 484500 714782 722567 900148 875640 942344 950039 991988 1001697 963415 1076692 2232577 2317238 1450295 1192296 778912 765273 940916 935540 977749 993989 1029193 1040682 1146330 1143093 5099831 5336884 40.05 71.1 1
15:20:47 2024-01-24 694015 687091 224038 219018 356049 362695 367458 365052 233908 233811 284377 291865 327967 331073 4367780 4754402 6733885 6499822 1175367 1217458 322871 284898 302133 299576 333866 323931 324830 326762 230329 231340 756518 715642 1618841 1558457 490549 485529 717627 723080 896747 875989 943732 945895 984809 1003114 965972 1081424 2229239 2338146 1472049 1190297 781579 770382 938214 930902 979609 991733 1031028 1039225 1141272 1142284 5079394 5326322 40.05 71.1 1
15:20:48 2024-01-24 690638 687881 224318 219048 355550 359532 369231 366336 233478 233811 284813 291049 327579 332315 4361120 4681564 6650168 6509107 1185470 1220920 322489 285205 299461 300802 332819 324532 324613 325743 230652 231991 750843 714111 1617949 1553643 486245 485292 717590 717346 898836 880551 939553 940819 990546 1012230 968428 1071148 2222868 2354078 1445002 1184641 786045 771474 931659 930828 989073 1000237 1023159 1035942 1143704 1148906 5162725 5331875 40.05 71.1 1
15:20:49 2024-01-24 695491 690018 223988 219754 351839 360546 369713 366695 233977 233482 285931 289285 328145 334216 4352122 4616502 6686938 6480637 1168327 1217931 324682 285169 299751 301365 333595 324460 324830 327489 229900 232679 745510 721956 1591500 1540017 487662 485256 710445 719495 904022 878753 935405 945507 996217 1007875 959245 1066203 2219707 2329734 1409214 1192622 786045 765581 934345 937305 984137 993989 1019841 1035416 1155381 1150151 5204483 5329735 40.05 71.1 1
15:20:50 2024-01-24 697791 687991 223759 220079 351875 360763 368190 368780 233814 233154 286052 289884 327614 329345 4367628 4688375 6710396 6479525 1169332 1220920 323961 285205 301170 300451 333866 323368 325265 326727 229578 233007 746797 722848 1600043 1549237 490549 484843 713479 722508 899790 876261 939516 948618 992654 1002136 962010 1075631 2230579 2314602 1478154 1194083 778912 765581 940879 935266 977749 993989 1029193 1044059 1150109 1146886 5115847 5329735 40.05 71.1 1
15:20:51 2024-01-24 692596 688065 223938 219224 354663 360835 368162 365451 233779 233318 284121 292649 327614 330976 4336325 4735616 6677773 6499451 1182969 1220054 321415 286079 301170 299540 335754 323895 326667 327220 230097 232679 745510 711809 1621718 1567337 490638 485529 717590 721541 899113 878753 943020 946180 987636 1000683 972674 1077423 2235098 2342261 1482224 1182955 781181 772606 937005 928850 983358 1004604 1032760 1037911 1139327 1148774 5112798 5327505 40.05 71.1 1
15:20:52 2024-01-24 692047 684993 224389 218895 355541 360726 369893 363229 234037 234470 284955 290802 327650 330344 4348777 4674805 6678847 6499225 1180090 1220920 321964 286079 300247 300451 333866 324496 324794 327786 229936 232026 751395 713092 1613477 1553643 489158 486733 714509 718401 905949 880363 938355 942825 993395 1010800 965611 1066535 2224244 2342261 1474084 1188022 787167 769182 935691 935556 988934 999632 1019691 1036466 1148586 1155429 5173449 5333957 40.05 71.1 1
15:20:53 2024-01-24 701447 685182 223902 219193 354547 363498 368601 362903 233814 233154 284991 291084 328095 330443 4355283 4673750 6714967 6494543 1161673 1220920 324453 284906 301170 300451 333360 324496 324830 327485 229936 232679 755074 722330 1590007 1540017 489121 488946 713462 722567 904022 876261 937017 949057 994805 1007875 959208 1068819 2219707 2329734 1407258 1201677 787873 767065 937695 938871 986122 991001 1022679 1039779 1155270 1148870 5197690 5336884 40.05 71.1 1
15:20:54 2024-01-24 694997 685259 223167 219526 354047 360799 367049 364320 234596 233154 285084 290845 327650 330308 4361501 4680401 6743349 6481065 1162452 1220054 322489 285169 300806 300909 333866 324424 324794 327786 229578 232679 752088 717178 1602739 1549237 491945 485292 710445 723594 906630 873742 937017 950039 995510 1005326 962047 1068828 2225826 2331753 1361344 1204474 783375 767758 939674 936870 982622 993879 1023197 1041660 1149620 1148906 5141209 5333805 40.05 71.1 1
15:20:55 2024-01-24 699964 685187 224569 218507 354047 362948 368155 365416 232609 232135 284995 290200 329408 331183 4358390 4729385 6724533 6518754 1171039 1217458 324682 285071 301280 299576 333866 324424 327129 325707 230850 232026 756567 722471 1614776 1553643 490549 484991 715559 723594 898660 875019 944361 950002 989071 1003114 964785 1081925 2235489 2330430 1474084 1193971 781139 769943 940343 934063 980530 991625 1032495 1043945 1146956 1139790 5076975 5322389 40.05 71.1 1
15:20:56 2024-01-24 689090 687840 224411 219189 355048 360219 369893 366515 233374 232066 284991 291119 327650 331381 4361501 4687065 6640946 6490444 1188014 1217458 323469 286079 299038 301294 333866 324496 327360 325778 230652 232679 753581 716154 1633894 1555852 487699 484538 717590 717383 901461 884226 941636 940819 991100 1014546 973062 1074942 2229206 2351445 1478154 1185418 787309 772606 931659 930865 989073 1002995 1024654 1032398 1143704 1149170 5140945 5318126 40.05 71.1 1
15:20:57 2024-01-24 690050 685192 223310 220594 354793 360497 369857 364320 234012 232827 286065 291155 327366 332082 4358390 4612674 6658767 6490444 1172636 1217458 322979 286002 297248 301048 333866 324424 326667 327485 229936 233335 755069 717178 1605115 1544397 488428 487142 710445 718401 905038 879044 936977 948089 998939 1010654 961862 1069507 2224631 2332049 1435028 1193967 786045 766940 933028 939539 986969 993989 1022103 1038297 1152923 1152235 5200547 5327505 40.05 71.1 1
15:20:59 2024-01-24 696981 688065 223279 219570 354042 360835 367013 363774 234734 233154 285026 291049 327650 329381 4345715 4671543 6748158 6462307 1167191 1217458 323014 285205 299461 300945 335791 324266 324830 327750 228901 232679 750595 719233 1604164 1549237 491945 486217 712466 724476 904703 876335 940367 951953 995437 1003041 961825 1072287 2230584 2323822 1394787 1197387 783808 765581 939545 935278 980257 995322 1023962 1042438 1148769 1148943 5126539 5330021 40.05 71.1 1
15:21:00 2024-01-24 696976 688065 223938 217833 354798 362658 368155 364867 233326 232135 284484 290642 328180 330912 4355283 4750388 6715181 6490444 1173657 1220920 324453 284822 301280 300241 333866 324424 326667 325743 231012 232273 748452 719233 1625723 1555852 491061 487179 718572 724513 898623 875492 944248 950355 986923 1002968 966296 1078998 2230584 2346335 1439018 1190572 781139 772099 941013 928813 977749 991697 1031397 1038446 1138738 1144712 5079394 5322389 40.05 71.1 1
15:21:01 2024-01-24 690799 688065 224309 218848 355048 360799 369893 365487 232643 234169 284955 291119 327156 331077 4354758 4681780 6650333 6499822 1185470 1220054 322525 285240 300247 299576 332315 324532 324830 325778 231012 231828 755808 714877 1622484 1557634 489600 488983 718608 719347 902502 882862 942384 943383 989772 1012230 969490 1065977 2226053 2354018 1405301 1188533 787729 772606 930338 931562 988934 1000273 1022025 1033133 1143704 1152235 5162009 5312902 40.05 71.1 1
15:21:02 2024-01-24 697402 685182 223938 219228 352019 360799 369736 364029 234012 233154 284991 288671 328180 332138 4349121 4628408 6695794 6499451 1164994 1217458 324911 284334 301280 300908 332855 324496 324830 327256 230081 232572 753021 724405 1612717 1539520 490512 488983 714493 723594 906556 875640 935682 948655 993888 1010202 959208 1069620 2216553 2338941 1437023 1201580 787167 765887 936731 936205 984137 991146 1022754 1042451 1152923 1148906 5126158 5327505 40.05 71.1 1
15:21:03 2024-01-24 695110 687582 223938 219908 354038 360835 368745 367102 234012 233154 285026 289075 327915 329345 4336288 4686977 6696477 6462307 1166659 1221515 323961 285240 300745 300451 336120 323643 326996 329939 229723 233335 755831 721296 1635023 1555417 491559 485493 712466 721541 902741 878753 941001 949965 993395 1002405 962047 1075749 2230691 2320527 1441013 1197403 780582 765581 940916 935315 977749 993989 1026226 1044542 1146293 1146335 5107611 5322389 40.05 71.1 1
15:21:04 2024-01-24 694015 688065 223938 219189 353821 360799 369023 365159 233849 236865 284179 291865 327650 331800 4348814 4752157 6705394 6490444 1177043 1220920 322692 284991 300660 301970 333722 324280 326631 327344 230152 231757 748093 715904 1620741 1565111 491945 486217 718645 723483 898660 876261 945034 946566 986813 1003114 967018 1078191 2233621 2344820 1476119 1190572 781139 772606 940879 929472 977749 997343 1029193 1037873 1137126 1144712 5077238 5314771 40.05 71.1 1
15:21:05 2024-01-24 692047 684966 224253 218970 352267 360763 369893 365451 232643 232066 285315 291119 327685 330308 4355283 4681780 6659765 6509201 1185315 1221300 322728 286186 300102 302074 333216 324388 324794 328541 230869 231991 765246 713092 1603808 1553643 489600 488983 716573 719495 901461 880363 941038 943494 990546 1013662 965611 1065963 2222868 2354014 1351749 1188022 787167 771474 930998 931562 989813 1001688 1019841 1032398 1142979 1153867 5164044 5323705 40.05 71.1 1
15:21:06 2024-01-24 696408 685223 223938 219189 352055 360799 369857 364058 233849 236758 285120 289285 327191 331077 4349018 4618115 6696069 6508193 1167229 1217311 324875 285312 299606 301011 333180 326729 324794 326727 229614 232516 744039 722194 1617114 1540017 487662 485292 711960 721046 904022 878753 937017 945507 993395 1006453 959208 1066203 2216553 2329734 1369021 1193470 786045 765581 934345 937305 984137 991183 1021296 1038446 1153519 1148094 5190266 5327505 40.05 71.1 1
15:21:07 2024-01-24 695717 687091 222930 219259 354047 360799 366533 364065 234081 232827 284995 290642 327685 330344 4355283 4673750 6746455 6471040 1168327 1219452 322835 285026 299563 299540 335554 323439 324830 328231 229331 232971 750595 719233 1592859 1549237 493035 486217 712466 723594 903381 875640 937906 950039 994805 1003114 962010 1071950 2225835 2323822 1407258 1195669 782693 765581 939545 935278 977749 995391 1023962 1041697 1147955 1147211 5133869 5322389 40.05 71.1 1
15:21:08 2024-01-24 697824 685187 223938 217863 352306 362948 367637 366659 233651 232135 284085 291084 328180 330948 4355283 4752058 6724987 6488385 1176064 1222656 324453 284854 301706 299576 333685 324316 324830 325778 231047 232026 748452 721067 1620187 1558457 491002 486217 717627 722289 897384 876261 945034 949328 986900 1002845 962841 1082001 2225826 2340600 1476119 1192268 781579 769800 939545 931290 980530 991697 1030990 1040708 1143704 1139863 5096076 5327505 40.05 71.1 1
15:21:09 2024-01-24 688674 687091 223938 219189 353104 359387 368190 366551 233651 236663 285209 290802 326205 333904 4357998 4689799 6640757 6490444 1188863 1219745 322656 285900 300267 301365 333866 323931 325265 325813 230546 232026 746981 715131 1602459 1553643 488428 485529 716573 717383 898164 883599 942309 940819 987636 1010800 968465 1072751 2224244 2344820 1468940 1184641 783375 772058 931696 930205 986969 1000237 1027451 1030893 1142892 1145591 5141209 5307168 40.05 71.1 1
15:21:10 2024-01-24 690087 689089 223310 219943 354042 359387 369301 364903 234235 232174 285026 291049 326837 334216 4361389 4610974 6669311 6490444 1172260 1217458 324911 285240 299328 301119 333758 324280 324830 326762 229614 232679 744039 720413 1603128 1540017 488428 485292 710445 719495 904022 878753 934077 945507 993888 1008623 959282 1066241 2216553 2326432 1439018 1192622 786045 765581 935674 938007 985570 992584 1021296 1038446 1154643 1151420 5182855 5327505 40.05 71.1 1
15:21:11 2024-01-24 697968 688065 223310 219228 354798 360799 367049 363774 234407 233375 285650 290873 330434 331381 4355082 4677082 6743349 6480931 1166042 1217458 324165 286002 299461 301100 333902 324424 324830 327786 228901 232679 749102 717178 1600704 1549237 491945 486071 710445 723594 904022 873742 936810 952064 994805 1003114 962047 1069626 2225844 2323822 1363264 1194355 783250 765309 938214 935315 980530 993989 1024065 1041697 1149620 1147247 5126539 5322389 40.05 71.1 1
15:21:12 2024-01-24 697946 687582 224253 218202 355048 363243 368457 367215 233444 234801 284813 290536 328003 330838 4358196 4735290 6716360 6462181 1173943 1220054 324453 284854 301380 299188 333866 324172 326667 327273 231047 232026 752088 720264 1622055 1553643 490549 486217 716573 723594 897384 875019 943688 949328 987672 1003114 964511 1078998 2225826 2328979 1476119 1192268 780582 768130 938214 931562 981961 991661 1029488 1038742 1143704 1143093 5088799 5323705 40.05 71.1 1
15:21:13 2024-01-24 690799 687095 224003 219320 355980 362033 367494 365380 233873 233811 284853 292274 326064 333304 4355283 4693137 6630791 6475973 1190618 1217458 322000 286956 299328 299611 333866 323439 326667 326762 230294 232835 745510 711061 1631110 1562889 490549 484843 715052 718438 897528 882310 942344 942256 987636 1006417 970566 1075717 2235098 2338941 1466945 1177831 781579 769869 936339 931562 983476 1002396 1026263 1032161 1140463 1145591 5130526 5314771 40.05 71.1 1
15:21:14 2024-01-24 691110 690960 223492 219421 356053 360618 369157 364213 234957 233447 284884 292416 327156 331346 4348525 4624147 6658767 6485815 1177746 1217458 320551 286217 300429 300487 333866 324424 324830 328512 228866 232679 755074 713092 1655235 1552540 489158 483856 711446 718438 906630 882701 934658 940819 993888 1011514 966463 1065775 2224244 2333042 1474084 1190311 783808 765851 931696 933918 987527 997379 1019114 1037707 1149657 1151352 5185570 5332045 40.05 71.1 1
15:21:15 2024-01-24 699963 688065 223638 219425 355541 362803 370062 366177 234046 233154 285062 291119 327685 330691 4358390 4680420 6752780 6481065 1162726 1217458 323050 285240 300381 299016 333902 324460 324048 327786 229614 232353 740545 717178 1593939 1549237 491945 485292 712466 723348 904022 873779 935442 950039 993925 1000683 963415 1069626 2225826 2329734 1365183 1201580 783808 765814 939273 935278 981961 993989 1023234 1045556 1149657 1148627 5147400 5333843 40.05 71.1 1
15:21:16 2024-01-24 699963 689756 225043 218829 355048 362985 368450 364356 232643 234801 287297 289919 328871 331418 4351640 4728566 6706928 6481190 1170247 1220920 324453 284840 301280 299576 333866 324460 326667 325252 230688 232026 755074 721956 1617294 1553643 490549 484573 715559 723594 898022 875640 943688 950039 989108 1003114 964785 1078998 2228993 2326432 1476119 1193118 778912 768057 938214 934211 980567 991431 1029525 1041226 1147461 1143634 5098789 5320303 40.05 71.1 1
15:21:17 2024-01-24 689558 686114 223938 219224 354547 359676 368493 366959 233814 236568 285026 290880 325923 334253 4349076 4683023 6649717 6462045 1188074 1219670 320539 286768 300035 300507 333902 323439 326667 325813 230132 232026 744039 711061 1609988 1565455 491246 484843 714546 719495 898200 880363 942344 943494 988258 1000756 971293 1072788 2233510 2337283 1445002 1177880 780582 769219 937027 931562 983844 1004604 1028615 1034873 1140316 1148774 5122231 5316117 40.05 71.1 1
15:21:18 2024-01-24 691780 685223 224038 218883 355550 360726 368781 362939 233686 233811 284156 292006 327156 330344 4349018 4667086 6658767 6489903 1178722 1220054 322000 285878 300284 300451 333866 324568 324794 329669 230132 232026 744919 712075 1606834 1553643 490276 486769 714546 719495 903381 880400 937906 943494 992691 1012230 965648 1068857 2219471 2351481 1373188 1188879 788291 769906 935691 934889 988934 1000350 1019728 1035023 1146919 1155466 5173449 5316627 40.05 71.1 1
15:21:19 2024-01-24 699963 685223 223938 219259 352271 363791 369749 364065 234081 236865 285026 290501 328676 330948 4349076 4661830 6724045 6462120 1160018 1217458 323014 284445 301517 299576 333600 324532 324830 327485 229971 232026 744039 722848 1612253 1544397 490549 486733 712490 721741 904059 875019 934729 950039 993925 1009104 959245 1066513 2216553 2335626 1397477 1204229 787873 769906 937005 937930 986159 991074 1022679 1041338 1152813 1148906 5130526 5319909 40.05 71.1 1
15:21:20 2024-01-24 695110 687577 224375 220286 354348 360835 368486 366587 234046 232991 285936 289514 327650 330076 4352178 4683023 6705829 6471686 1166042 1217458 323673 285276 299533 299611 334088 323176 324830 327521 228901 233007 747609 720413 1603299 1549237 491945 485529 711960 721541 902465 876261 938205 950039 993395 1003114 962047 1072476 2225826 2321817 1472049 1198244 782864 767758 940879 938203 979797 993916 1025458 1041734 1146330 1146886 5113363 5325927 40.05 71.1 1
15:21:21 2024-01-24 694508 684962 223943 218542 353852 360907 367601 365451 233839 236865 284156 290837 328180 330948 4336325 4741186 6705394 6481065 1175092 1220920 323733 284805 301170 299540 333072 323967 324830 325813 230688 231665 742912 717178 1619934 1558457 491945 483856 717627 722289 898465 876261 945034 947274 984809 1003901 965648 1083343 2229169 2339676 1474084 1191417 783375 770199 939674 929281 977749 991661 1032133 1040960 1142045 1143020 5076831 5308748 40.05 71.1 1
15:21:22 2024-01-24 692047 684998 224415 218813 355044 360799 369893 364832 232574 232066 284955 290325 327564 330308 4349103 4661475 6649442 6499822 1183778 1220920 322943 286253 300211 301119 332315 324460 326667 325743 230294 231991 749923 715131 1602180 1553643 487662 488983 717590 718401 899753 880469 939516 940819 991100 1014546 970255 1072603 2227619 2355608 1472049 1185418 787309 773430 930338 930865 986969 1000091 1025034 1033868 1143704 1149404 5154638 5308748 40.05 71.1 1
15:21:23 2024-01-24 694733 688065 223938 219189 352055 360726 369893 364320 233651 233318 285828 289285 327156 331274 4349018 4606116 6682360 6462045 1166913 1216521 324911 285169 299328 300908 333360 324172 324830 326727 230097 232679 755074 721441 1601537 1539745 488428 485976 710445 721029 904022 880002 938205 947702 997577 1008809 960870 1068707 2219881 2331103 1411170 1198128 787167 765372 937027 939338 986969 993286 1022025 1038334 1155388 1152235 5190266 5318126 40.05 71.1 1
15:21:24 2024-01-24 699968 685187 223274 219224 354798 360402 367307 363738 234046 233154 284991 289884 328109 329310 4346006 4664517 6738432 6471686 1168327 1220920 323469 285205 300247 299051 333866 324388 324830 329436 229543 233063 750595 718719 1624816 1549237 491945 486217 712466 725581 903527 876959 941038 953075 993248 1002968 961862 1073976 2232167 2317238 1445002 1198244 782816 767196 940879 936641 979609 993989 1026189 1042906 1147919 1145554 5114677 5327505 40.05 71.1 1
15:21:25 2024-01-24 697861 688065 224670 218507 353294 362948 368155 364867 233651 233141 284520 289884 328180 331183 4352225 4729385 6710396 6481065 1171914 1217458 323565 284733 301170 299576 333866 324424 326667 325252 231372 232679 746981 720779 1599526 1556958 491410 487561 718572 725656 900012 875915 943543 951581 988325 1005883 969377 1082197 2230579 2343721 1476119 1192105 782693 772058 941683 931525 979609 991697 1032133 1039928 1142082 1143093 5077238 5312902 40.05 71.1 1
15:21:26 2024-01-24 689524 688065 224569 219189 355039 360472 369375 366515 233292 231870 284991 290360 327614 331346 4346006 4671543 6630631 6494543 1184623 1217421 322489 285240 300247 300416 332819 324460 324613 325778 231012 231991 741475 715390 1606017 1557634 489600 488983 718608 719347 902465 883136 943058 940672 992654 1012230 968465 1074861 2226034 2351481 1403345 1188022 787167 772606 931659 931562 989073 1000273 1023159 1036799 1143704 1148943 5145233 5308748 40.05 71.1 1
15:21:28 2024-01-24 694997 685223 224253 219644 352055 360726 369893 364867 234012 236794 285842 289320 327156 331310 4339646 4608843 6686743 6481065 1168327 1217931 325055 284822 300529 301154 332855 324424 324830 329669 230081 233063 744039 723367 1593387 1542808 489047 488983 714493 723557 906975 876261 937017 948655 994805 1011672 959171 1071260 2216553 2333042 1413126 1201580 787729 765581 935674 936870 984137 993989 1021296 1039928 1153753 1148870 5170731 5314771 40.05 71.1 1
15:21:29 2024-01-24 698618 687577 223938 219565 352055 360763 368414 367074 233651 233318 285828 290165 328145 332507 4349257 4684403 6705829 6470246 1171039 1217458 323997 284969 299461 299435 333649 323643 328018 328505 230045 232971 757346 722626 1596144 1553205 491209 484696 714493 722508 898475 876261 943732 950904 989735 1000381 964785 1080465 2229105 2326432 1476119 1192296 780025 768094 939006 935266 980530 991661 1031397 1044579 1146257 1142284 5086657 5314333 40.05 71.1 1
15:21:30 2024-01-24 690601 687091 224253 219224 354131 360472 367601 365451 233651 233482 284991 293003 326205 330344 4349018 4705890 6612292 6471686 1191468 1220054 322917 286468 297320 302679 335573 323296 327591 328541 230187 232644 745510 713341 1606827 1558457 489121 484843 716573 718401 899827 882917 943732 943494 987636 1010239 968465 1073976 2225826 2342261 1422755 1180433 783375 771474 935674 931562 985570 1000980 1025951 1032361 1142082 1146400 5135827 5314333 40.05 71.1 1
15:21:31 2024-01-24 690013 688877 223310 219224 353852 360763 369301 364029 234924 233318 285040 292897 327650 331077 4358339 4618710 6650333 6481375 1179813 1217226 322501 286374 299183 300766 333758 328484 326631 328104 228760 233663 754315 716666 1608983 1546592 489600 488290 712466 718911 908954 880469 935570 944836 996741 1012230 964785 1069620 2222868 2329734 1445002 1192514 786045 767213 933682 937342 986969 991661 1022754 1037707 1152923 1152235 5182855 5327505 40.05 71.1 1
15:21:32 2024-01-24 699207 685034 223943 219224 354789 363534 369265 363229 234046 236794 285076 291084 329907 330443 4342743 4664478 6705394 6498706 1160566 1219906 324803 284631 300447 302184 333180 324388 324794 326727 229813 232516 755074 723503 1617671 1541704 491945 486611 712957 725581 906630 875640 937017 949767 996217 1008623 961327 1069589 2221287 2333042 1403345 1203404 786045 765851 937005 936870 984173 991183 1024691 1040919 1151289 1148943 5126158 5318126 40.05 71.1 1
15:21:33 2024-01-24 697150 684962 223938 219561 354047 360835 368745 367102 234037 233154 285828 290200 327650 329345 4345917 4683023 6703022 6475842 1173071 1220320 324309 285699 299527 300310 333866 323439 325265 325813 230081 233171 746116 722330 1605046 1549237 491596 485529 714546 723594 901190 876261 942344 950039 992691 1002441 964099 1077423 2228993 2314602 1401885 1193117 780025 765814 940879 935556 977749 993989 1030661 1043834 1146257 1143093 5090293 5314771 40.05 71.1 1
15:21:34 2024-01-24 691780 687091 223938 219228 354109 360183 367307 365451 234012 233482 284991 292897 326895 330308 4352122 4692348 6626392 6480473 1192269 1220920 322907 286079 297572 300451 333649 323907 327129 325743 230294 232516 745510 711809 1616323 1558457 489158 485947 715559 717346 898660 882310 943688 940819 984809 1006453 967741 1072438 2225826 2338941 1420836 1178670 782693 770382 935674 931525 984871 1001688 1029193 1031589 1139619 1145554 5126422 5308748 40.05 71.1 1
15:21:35 2024-01-24 687987 685295 223082 219570 353290 360726 368745 364320 234959 232827 284955 290802 326205 331077 4348525 4610511 6659568 6480562 1178588 1216558 322489 286418 297176 300451 333830 323931 324830 327220 229472 231831 768342 717178 1609042 1544397 489158 485292 710445 718401 907968 879703 934349 944836 995332 1010800 963415 1068857 2219707 2328082 1474084 1191666 786045 765581 936103 937342 986969 991625 1022754 1037707 1152923 1152235 5182855 5318126 40.05 71.1 1
15:21:36 2024-01-24 699207 685219 223938 219259 354538 363791 368745 362939 234012 236829 284991 289884 328627 330186 4351640 4654754 6744218 6490642 1160566 1219707 322979 285205 299872 299540 333577 329206 324794 327256 229936 232679 755074 721296 1627033 1549237 491945 486575 711410 723348 905038 875640 937017 950039 993852 1008623 962047 1070866 2222354 2335626 1401389 1201319 787167 768057 937005 935315 984173 992584 1026189 1041151 1152106 1148943 5126422 5319909 40.05 71.1 1
15:21:37 2024-01-24 696624 688590 223938 220251 354038 360871 368745 366587 233651 233375 286548 290395 328853 332322 4351970 4691797 6701051 6471686 1172711 1220920 324453 285695 300958 300451 333866 323931 325493 325743 230294 233007 749102 721296 1613579 1549237 490549 485529 715052 723594 901461 876261 942344 950039 993395 1001697 964099 1077423 2225923 2317238 1426593 1192268 778912 767758 940916 935540 977749 993989 1030661 1038663 1146293 1143902 5088799 5308748 40.05 71.1 1
15:21:38 2024-01-24 691479 687086 223943 219189 353860 360244 367350 367996 234328 233904 284964 292755 328655 332322 4348763 4715282 6640833 6480900 1192269 1217458 321774 286195 297608 300487 333866 323895 326667 325813 230294 232743 756567 711061 1620706 1562889 490201 485529 715559 719495 897162 880515 945034 944836 986900 1006417 968428 1072751 2232167 2338941 1420836 1178670 783250 772606 935674 931562 984173 1002396 1028459 1032361 1140427 1145591 5126422 5308748 40.05 71.1 1
15:21:39 2024-01-24 690638 685264 223393 219969 355980 360474 368637 365017 234595 232967 284884 291830 326979 333778 4345271 4604340 6650333 6481065 1168289 1217421 323781 285205 297284 300943 333631 324424 324830 326762 229936 232679 744039 720413 1599391 1540017 488428 485976 710445 719495 905949 880056 936959 944483 996777 1011514 963710 1068819 2216553 2326432 1413126 1191993 786045 765581 931696 935315 987527 993989 1022754 1035491 1152923 1151383 5181739 5316688 40.05 71.1 1
15:21:40 2024-01-24 695879 688930 222989 219732 355003 360690 367746 366177 234234 232755 284884 290501 327614 331160 4345271 4673750 6733370 6471686 1162726 1217458 321750 285298 300879 299051 333866 324424 324794 327750 229578 232679 750595 717178 1610398 1549237 491945 485292 712392 722289 904022 873742 935442 950039 993619 1000683 962047 1069589 2225826 2326432 1361344 1203292 783762 767758 937942 935315 981961 993989 1023234 1043297 1149657 1148094 5128373 5338263 40.05 71.1 1
15:21:41 2024-01-24 699465 688104 225048 218895 354470 362803 368270 366695 232574 232100 284764 290236 328216 331667 4345922 4714687 6696069 6462045 1171874 1220054 324682 284769 300708 299576 333866 324424 328018 325743 230294 232353 748636 722471 1609365 1554943 491246 485256 717590 722289 898022 876335 945034 950039 989071 1003114 962805 1078888 2228993 2335626 1476119 1193967 781139 769800 940879 934211 980530 991733 1032533 1040253 1143704 1143093 5080523 5307017 40.05 71.1 1
15:21:42 2024-01-24 691701 689529 224502 219083 356053 360799 369929 365451 233326 232066 285578 291971 327650 331310 4345656 4678447 6650333 6499225 1184623 1217458 322525 285468 300284 300204 332891 324208 324830 325813 230365 232026 755808 714854 1625985 1556248 489158 486805 717627 721268 903078 880363 940966 944836 991951 1009697 968428 1069296 2225826 2354014 1401389 1187254 787729 773153 930998 931562 989813 1000273 1020216 1034873 1147186 1155312 5150528 5320303 40.05 71.1 1
15:21:43 2024-01-24 698972 685219 223938 219228 352055 360835 369605 364213 233814 233482 285026 288268 328145 333304 4339808 4621824 6696069 6490167 1162427 1217458 324911 284769 300284 300908 332891 324099 324830 329436 229971 232026 744039 722471 1604927 1540017 488886 486733 711446 721541 905038 878753 936536 944520 996036 1009372 961327 1068531 2216553 2329734 1441013 1194083 786045 765581 934345 938043 986269 996746 1023567 1040922 1156202 1152088 5191631 5318126 40.05 71.1 1
15:21:44 2024-01-24 695842 685182 223310 219666 355012 360835 367049 364356 234571 233375 285811 291401 327915 330076 4342743 4661775 6715181 6455649 1166659 1218076 322979 285205 300708 299540 333586 323439 324830 327786 228901 233007 750595 719513 1644772 1549237 493347 486217 712466 723594 904506 876261 939553 950039 994805 1000418 963415 1072514 2225937 2323822 1435028 1197374 782693 765581 942354 940603 981005 996063 1027146 1045922 1149473 1151220 5114914 5323705 40.05 71.1 1
15:21:45 2024-01-24 699963 685223 224569 218547 354862 363534 368897 365451 232678 232816 284524 289919 328180 331528 4352122 4729385 6696069 6481065 1172711 1220920 324129 284840 299957 299576 333866 323931 326667 325515 231047 232026 758060 720264 1607456 1555852 491246 485256 717627 722289 898164 875640 943732 950039 989071 1005244 964785 1078998 2228993 2333042 1474084 1193971 782864 771587 940975 934137 981924 996805 1031819 1041338 1146068 1139827 5079394 5314960 40.05 71.1 1
15:21:46 2024-01-24 688023 684962 224038 219083 354798 359387 368745 366293 233548 236829 284991 290845 326205 332118 4345927 4668209 6612140 6481065 1188863 1217458 322751 285205 297284 301154 332891 323931 326667 325743 230688 232026 743469 715131 1609286 1554747 488428 484573 717627 717383 901461 884226 942344 940819 989071 1011514 968502 1072514 2225923 2356371 1484259 1187113 786045 772495 933028 931565 988999 1000091 1027146 1030856 1143704 1148058 5126158 5309098 40.05 71.1 1
15:21:47 2024-01-24 691932 685223 223938 219939 354047 360533 369597 364356 234012 232827 285963 291401 326873 331381 4339646 4590809 6649442 6475973 1169998 1217458 323769 285967 297608 301401 333866 324460 324830 326762 230132 233335 762093 718362 1610798 1540017 488811 488253 710445 719495 905654 879044 935682 944520 993925 1012230 964099 1070979 2226217 2330430 1445002 1191417 786045 768576 933028 939539 986969 991697 1022103 1037707 1152850 1153051 5178027 5318126 40.05 71.1 1
15:21:48 2024-01-24 700995 685259 223781 219224 354798 364048 367637 362649 233849 232827 284995 290916 327650 330443 4349018 4664478 6724045 6485815 1158832 1219188 322979 284840 301597 299188 333396 324244 324830 328970 230294 232679 755074 722330 1602269 1546592 491246 486769 713499 722289 906630 875640 937017 950039 994805 1010202 963434 1069395 2219881 2335402 1463146 1204229 788291 769763 936339 936205 985298 994685 1022754 1038733 1152106 1151420 5135827 5318692 40.05 71.1 1
15:21:49 2024-01-24 699465 687568 224258 219259 354047 360871 368486 366551 233326 236829 285463 289355 328180 329310 4342819 4693917 6696069 6467070 1172711 1217458 324453 284902 300745 299576 333866 323931 325265 326509 230329 232536 742568 721296 1623591 1552540 490201 484843 715052 721741 898836 875019 943732 950317 990433 1004497 967534 1078604 2233976 2333743 1476119 1192268 780025 769396 938969 935502 980530 991697 1032133 1042172 1144634 1139827 5057239 5304961 40.05 71.1 1
15:21:50 2024-01-24 687013 687582 223943 218883 352262 359712 369929 365451 232643 236829 284205 291842 326241 332118 4342743 4662239 6612140 6495187 1183778 1220920 322489 285240 300247 300487 332387 324424 327056 325778 230688 232026 753618 714621 1627787 1555417 488081 486048 717590 718475 899604 884497 943732 940635 991211 1012157 970292 1071519 2224631 2354014 1476119 1184641 787309 772606 931659 930241 986969 1001578 1023234 1032398 1139676 1148943 5144955 5304961 40.05 71.1 1
15:21:51 2024-01-24 694729 685187 223938 219228 352055 359676 369893 364065 233686 236663 285663 289760 326205 331346 4336552 4590298 6658767 6457436 1169998 1216195 323769 285205 297608 301210 332891 324195 324830 325848 229971 233007 761892 719899 1600571 1540017 488811 488636 711923 720174 905038 880628 937017 946180 996755 1010239 960967 1068057 2216553 2328435 1415083 1193967 786045 765581 933028 939539 986269 993989 1021296 1038446 1153789 1151420 5182855 5314333 40.05 71.1 1
15:21:52 2024-01-24 699283 685223 223314 218943 354547 362985 367343 363229 234081 236461 285026 290360 327191 330480 4339813 4648233 6714720 6452832 1162726 1217931 323505 285205 303248 300370 333902 324460 324830 329243 229614 232516 749102 717178 1624867 1553205 493347 488636 713479 725656 905001 874871 938355 952630 996217 1000719 963415 1072476 2229206 2329734 1351749 1198646 784925 765887 938214 935315 980567 991697 1024691 1041697 1151289 1148906 5122762 5319909 40.05 71.1 1
15:21:53 2024-01-24 699688 687577 224289 219224 352055 360907 367637 366552 232609 236699 285093 290994 328216 329345 4339724 4692295 6686743 6462307 1171039 1220054 323997 285205 299957 299294 333866 322495 325265 327541 229884 233263 757346 724405 1596246 1553205 491246 485873 715510 725656 901860 876187 942344 950039 993395 1003901 964674 1077423 2230579 2319536 1444426 1193967 778912 765851 940916 935540 977749 993989 1029193 1038663 1146060 1143093 5094565 5291968 40.05 71.1 1
15:21:54 2024-01-24 692052 687091 223938 219259 354428 360763 366533 365487 233361 236663 284991 292932 326205 329381 4339646 4681678 6612292 6471409 1189732 1217458 322072 286114 297608 299611 333866 323188 327555 329020 230116 232644 744039 710790 1627702 1562503 491672 486217 717008 718911 899373 882936 945034 944272 987599 1007948 968502 1074024 2231923 2338941 1440513 1177917 783533 770382 935674 930902 983476 1001688 1026263 1031626 1140427 1145591 5122762 5302976 40.05 71.1 1
15:21:55 2024-01-24 688637 685259 223310 219224 353608 360799 368781 362395 234046 236663 284192 292833 327191 331829 4345917 4633526 6640116 6481102 1176064 1217458 321061 285873 299745 302037 333167 324244 324757 327679 229829 231991 755074 712830 1597832 1555417 490549 486733 714546 719495 905150 883607 938355 942825 994805 1013108 968465 1066203 2222664 2339412 1474084 1188986 787167 769800 934345 935556 986969 998825 1019841 1035454 1146330 1155502 5160357 5318126 40.05 71.1 1
15:21:57 2024-01-24 698143 685259 223929 219224 354543 362948 369265 363229 233651 233482 285026 290379 328145 331653 4342743 4648672 6715181 6480931 1161673 1221036 324622 284920 300623 301860 333216 324352 324794 327573 230323 232971 755074 723367 1588523 1540017 490549 486769 715510 723594 905150 876261 937017 950904 996217 1008587 962047 1071595 2222354 2333042 1359425 1201282 786045 768057 937005 936870 984835 993286 1025421 1041873 1151289 1148870 5127996 5318126 40.05 71.1 1
15:21:58 2024-01-24 697150 687799 224253 219535 354047 360835 369265 367361 233756 233318 285093 291401 327879 329345 4342743 4683023 6687125 6470246 1170580 1220809 323817 285062 300235 300274 335392 323224 327178 329006 229900 233007 754315 721296 1602679 1555417 491246 485873 714509 722567 903787 876261 940929 950039 993395 1003114 963415 1075850 2232167 2319817 1484259 1193967 781139 767234 940879 937559 977749 993989 1029193 1040882 1146257 1146335 5096076 5314771 40.05 71.1 1
15:21:59 2024-01-24 691996 688069 224253 219719 354357 360763 367565 365451 233977 233482 284493 292897 327120 329345 4342743 4712615 6622035 6480473 1188863 1220809 321560 286539 299147 301860 333866 323368 326450 326727 230763 232899 756567 711061 1630971 1565111 491246 486526 717081 719458 900017 882273 945034 943494 987599 1006417 971256 1075517 2234824 2340600 1444426 1179556 782693 770382 937005 931562 983403 1003105 1029193 1033133 1140427 1145554 5124333 5308748 40.05 71.1 1
15:22:00 2024-01-24 690638 688914 223238 219530 353860 360726 369265 364029 234932 233154 284755 290802 327120 331077 4342743 4611969 6650333 6471040 1176436 1220320 321821 286481 299219 300451 333866 324388 326558 329202 228901 233335 755831 717178 1609043 1550033 489158 485976 710445 719495 908291 880628 936349 946180 996741 1008699 961290 1069620 2216553 2323822 1472049 1193967 787167 765581 934345 938007 986969 993989 1021296 1037707 1153753 1152235 5193013 5318578 40.05 71.1 1
15:22:01 2024-01-24 695990 688065 223274 220251 354793 360799 367565 366258 234046 232827 285864 290845 327635 330308 4342743 4680420 6688514 6471040 1172711 1220920 324453 285293 299745 302074 333866 323403 325756 325778 229936 233007 747609 721296 1605200 1553643 491246 485273 715052 723594 899901 876261 942307 952741 993395 1002405 964785 1078998 2221955 2317238 1426593 1193967 780582 767788 940879 935540 977749 996805 1031562 1040141 1146257 1144712 5088799 5308748 40.05 71.1 1
15:22:02 2024-01-24 690535 688065 223938 219228 354357 360183 367565 365451 233651 236865 285084 292897 326205 330808 4357998 4693804 6631351 6471651 1191431 1221588 322979 286007 297500 300416 333866 324122 327323 325778 230132 232516 745510 711061 1616942 1558457 489158 485529 716573 718401 899589 881754 942344 940819 984772 1007875 968193 1072751 2225826 2340600 1410521 1177880 783808 771474 934345 930865 985998 1001688 1026263 1032361 1140427 1148058 5126422 5308748 40.05 71.1 1
15:22:03 2024-01-24 690762 688065 223238 219908 355048 360148 368745 364867 234700 232827 284991 291724 326908 333979 4339331 4596153 6659069 6477519 1168289 1217458 324911 285205 297248 301224 333360 324424 324830 326762 229936 232465 744039 721441 1591903 1540017 489158 486697 712193 721541 904022 879377 936810 944483 996777 1010800 962010 1069620 2221287 2326395 1474084 1193967 787167 766649 934345 938007 986969 993989 1022754 1038446 1153753 1152235 5182855 5314885 40.05 71.1 1
15:22:04 2024-01-24 696077 688065 223616 219723 355048 360835 367084 366955 234526 233375 286052 290837 327773 331520 4339331 4666173 6719741 6462307 1166659 1221487 321678 285263 300247 298598 335791 323475 324830 327750 229382 232679 752088 719233 1606017 1553643 492996 486217 712466 723861 904022 875989 940475 952741 996217 1004533 963710 1071149 2226053 2323822 1367102 1195929 783808 765814 940212 936641 979609 993989 1024691 1043302 1149620 1148870 5117016 5312902 40.05 71.1 1
15:22:05 2024-01-24 697154 685155 224258 218507 355396 363500 369339 367736 233710 233396 284848 290506 327967 329930 4348763 4726024 6705829 6475842 1171951 1217458 323673 285169 300879 299576 333866 324159 326667 325287 231047 232026 748452 720779 1610407 1557352 491596 485256 718572 722289 898660 876261 945034 950039 989502 1005244 964890 1078083 2230579 2333934 1474084 1193967 781746 769763 939940 934211 980567 991697 1032458 1041697 1143704 1139790 5077238 5291930 40.05 71.1 1
15:22:06 2024-01-24 688637 689677 224196 219280 354867 359496 369157 366408 233908 233976 286297 290943 326979 332784 4342743 4672179 6603170 6471686 1187127 1220920 322979 285321 299751 301365 332855 323931 327360 325480 230688 232516 749923 715131 1607396 1554943 488811 486733 718645 719495 901461 880363 942307 940819 990546 1009697 968502 1072239 2225918 2354087 1470014 1184641 787167 773153 931659 931562 989776 1003105 1022754 1033906 1143704 1152235 5133525 5309098 40.05 71.1 1
15:22:07 2024-01-24 698290 690018 223831 219118 351875 360618 369713 366772 233838 233482 285918 289075 327191 331310 4342551 4608968 6677418 6470246 1163891 1217421 324453 284969 299328 300908 332621 324460 324830 325813 229614 232516 752088 722330 1625745 1540017 488204 486733 712466 721541 905150 878753 936070 944483 996777 1011246 962010 1069447 2216553 2326432 1443007 1193967 787167 765581 931696 939103 986969 993989 1022025 1038446 1155424 1152235 5170347 5320303 40.05 71.1 1
15:22:08 2024-01-24 698069 689040 223132 220110 354421 360618 367164 365451 234571 232827 285111 290577 327861 330308 4342743 4675106 6668093 6452929 1164994 1217458 323732 285205 300247 299576 335791 322387 324830 327485 228901 233007 747609 721441 1634202 1549237 491410 485529 712466 722567 903862 876261 939583 948655 993395 1003114 962047 1074822 2225937 2314602 1474084 1197374 781698 765581 940879 935315 977749 993989 1026226 1041697 1146293 1149333 5099069 5310870 40.05 71.1 1
15:22:09 2024-01-24 693867 688028 223800 219000 354069 360871 367601 364867 233804 233482 284147 293039 328145 331183 4345917 4728943 6668421 6462307 1176983 1220920 321025 285240 301170 301153 335306 323931 324830 326762 230132 232026 756567 713341 1640313 1566565 492645 484538 719665 722567 901939 879377 943688 947237 984772 1000719 970566 1077423 2221992 2342261 1478154 1188022 781139 773702 940879 931562 980567 1000273 1031562 1042451 1141771 1146261 5061231 5291817 40.05 71.1 1
15:22:10 2024-01-24 692047 685187 224564 219036 353294 360582 369749 364284 233651 232100 285053 292417 327738 330308 4333365 4655334 6649442 6490444 1182052 1219670 322489 285205 300247 300416 331847 324496 326667 325778 230860 231828 755808 713092 1605200 1555852 489158 486805 718645 719495 902581 880363 942307 943494 990510 1009661 968502 1069296 2222391 2351481 1441013 1184641 787167 773702 931659 931562 991794 1003892 1026299 1037986 1143667 1152088 5153739 5299369 40.05 71.1 1
15:22:11 2024-01-24 693109 690693 224394 219189 352055 360799 369929 364832 234784 233482 285864 289075 328145 331077 4336552 4582399 6686743 6481065 1166381 1217458 324911 285205 300247 300451 333360 324496 324830 326762 229936 232516 745510 722471 1610850 1540017 489158 486769 713499 721541 904763 878753 936773 944520 996777 1011672 962010 1066241 2221287 2329734 1413126 1192585 787729 767065 935691 940165 988971 993916 1022717 1037520 1157809 1152052 5182855 5314733 40.05 71.1 1
15:22:12 2024-01-24 694808 685228 223279 219719 353829 360654 366497 364356 234407 233154 285931 291401 327954 329381 4333460 4655128 6696477 6452929 1164271 1217458 323733 285240 300247 299540 335791 323439 324830 327786 229296 233007 750595 719233 1644772 1549237 492996 484991 712466 724624 904510 876261 938848 952064 996217 1003114 962047 1072514 2225663 2322174 1407258 1200758 783375 769906 940879 939539 980530 993916 1028615 1046632 1148732 1148906 5108528 5308748 40.05 71.1 1
15:22:13 2024-01-24 697861 690997 223938 218320 353330 363534 367637 364903 233839 232135 284595 292219 328145 330443 4336552 4729385 6688415 6462307 1175092 1220920 322489 284769 301170 298946 333866 323439 324830 326798 230132 231665 754347 715131 1622798 1562889 491945 484915 719155 723594 900017 878753 946383 947274 984772 1003114 968428 1078998 2232577 2347059 1478154 1191417 783375 773628 942354 931565 980493 999632 1030661 1040708 1138811 1147701 5060583 5304961 40.05 71.1 1
15:22:14 2024-01-24 692047 688065 224560 219189 355044 360871 370002 365451 233326 232066 285062 292219 327564 329345 4327186 4668434 6635390 6481065 1183778 1220054 322943 286490 300284 300872 332855 324460 326667 325778 231012 232516 751395 715131 1609577 1556248 488811 488983 718645 719495 902581 882273 942344 943494 990546 1009697 973062 1072173 2229394 2355608 1472049 1187176 788291 774455 933028 931562 989813 1001688 1025034 1037911 1143704 1151383 5149526 5299369 40.05 71.1 1
15:22:15 2024-01-24 695110 685228 223938 219570 352051 360799 369929 364356 233849 236865 285663 289075 327685 331310 4339646 4592167 6681983 6481065 1164402 1217968 324911 285169 299787 301154 333396 323978 324830 326762 229971 232516 756567 722471 1598597 1540017 489158 486769 713499 722567 905038 880002 936810 947237 998939 1013108 964809 1069182 2219881 2330393 1503574 1199196 788291 765581 934345 939412 988659 993879 1022754 1039966 1155498 1155466 5182855 5314333 40.05 71.1 1
15:22:16 2024-01-24 699963 685038 223781 219754 355048 360316 367601 363264 234769 236461 285026 291119 327685 331183 4336552 4658524 6729087 6457698 1165212 1217458 323014 285209 299920 299051 333902 324460 324794 327786 229578 233034 752088 719233 1588439 1552540 493347 486012 712994 724410 904059 876959 941001 955122 994731 1004497 963303 1075593 2229206 2323822 1470014 1197374 782693 768254 943591 936641 979834 993989 1028577 1044779 1148769 1147247 5098205 5310544 40.05 71.1 1
15:22:17 2024-01-24 698175 685223 224569 218498 354798 363534 368155 365159 232643 234535 284991 291119 328942 331999 4335785 4713408 6696069 6471686 1171039 1220054 324682 284831 301170 299576 333866 324159 326667 325252 231083 232026 758060 721441 1601263 1555976 491596 485292 718572 725581 899864 876224 944959 949928 991916 1005171 967534 1081911 2228993 2324784 1486294 1194638 780582 768118 939545 934211 983321 991697 1030990 1040271 1146293 1143902 5071442 5292119 40.05 71.1 1
15:22:18 2024-01-24 688769 687577 223938 219224 354547 359676 368190 366551 233686 231905 284960 290880 326205 331848 4336552 4661178 6602815 6462120 1188863 1217458 322751 285240 297176 300908 333866 323176 327129 325743 230365 231777 746981 715131 1593331 1562079 490651 486107 718572 719347 899901 882789 944922 943642 989804 1009336 968465 1075717 2229840 2340600 1422755 1177917 783808 772062 935674 930205 984173 1002396 1028459 1032895 1140427 1145591 5115190 5284295 40.05 71.1 1
15:22:19 2024-01-24 689655 685210 223196 219600 353294 360219 368745 365416 234804 233154 284964 292451 327156 331113 4330372 4589459 6640795 6471686 1176064 1217458 321750 286079 297608 300451 333631 324159 324830 326762 228936 231314 758146 717178 1598374 1548308 489010 488290 712466 721467 904926 882234 938355 946180 996036 1009372 960892 1070904 2216553 2326432 1437023 1200481 787693 765581 934345 939412 985570 993989 1020216 1038446 1155461 1152235 5173449 5299618 40.05 71.0 1
15:22:20 2024-01-24 695110 687321 223781 219943 354042 360835 368162 366551 234046 232827 285900 290642 327685 330308 4330274 4661625 6667817 6448429 1168499 1217458 323961 285005 300247 299611 333866 324182 326527 329436 230081 233299 753747 721296 1609577 1553205 491596 485873 714493 723594 904022 876261 940966 950039 995289 1003114 962047 1075631 2230985 2317238 1478154 1196521 780582 765814 943319 935315 977749 993989 1028459 1043198 1147955 1144745 5088799 5310544 40.05 71.1 1
15:22:21 2024-01-24 695990 685034 224411 219005 353856 363021 368190 365451 234046 232169 287185 290837 328180 331528 4330372 4729385 6678630 6462307 1177043 1221152 322489 285240 301170 299294 333685 324208 327056 326656 230223 231991 754347 715390 1615217 1566224 493347 485256 719155 723594 897199 878605 946308 947200 984809 1003114 968318 1081957 2232167 2344820 1480189 1191365 782693 772606 940916 930902 980567 1000005 1030661 1040708 1140427 1143937 5060583 5301179 40.05 71.1 1
15:22:22 2024-01-24 692891 685228 224564 219224 352306 360835 369966 366581 233326 232100 284991 290360 327650 330308 4336552 4658188 6649442 6475973 1183778 1220714 323218 286043 300630 303575 332711 326496 326667 328541 230905 232644 751395 715623 1605282 1556958 489158 486805 719155 721083 901786 883060 942344 940819 992621 1009697 971293 1071950 2225826 2357354 1476119 1187176 787729 773702 931696 931562 991220 1002396 1024729 1035454 1142709 1152235 5145233 5304961 40.05 71.0 1
15:22:23 2024-01-24 697196 685300 224289 219596 352055 360835 369966 364867 234046 236829 285900 289355 328180 331113 4333365 4595577 6686743 6479453 1165482 1220320 324345 285062 300138 300802 332747 326496 324794 329866 229955 232679 755074 722471 1599362 1538983 492722 486805 714546 723348 906630 876959 938885 950039 993888 1009372 961364 1070904 2216553 2333042 1407258 1202435 788014 765887 936339 938043 986969 993238 1020253 1038788 1154606 1151420 5143171 5308748 40.05 71.0 1
15:22:24 2024-01-24 698967 685192 224415 219561 354047 360871 369301 367138 233454 236663 285900 290236 327685 331704 4336552 4679695 6677418 6470459 1169998 1219943 323853 285098 300775 300310 333564 323260 327591 325813 230329 233007 757346 723367 1595101 1553643 491246 485529 715559 723483 901461 876261 940926 950039 993395 1002845 964785 1077460 2230579 2317238 1418917 1193967 781139 765887 940916 935045 977749 991661 1029488 1040919 1149657 1144712 5079394 5302976 40.05 71.1 1
15:22:26 2024-01-24 694015 685223 224253 219259 357559 360871 367637 365416 233849 236794 284121 291724 327191 331528 4336552 4715292 6640900 6471216 1188863 1220846 320562 286611 299751 299576 333902 323403 326667 329202 230844 232679 756567 711061 1609524 1566959 491945 485873 715559 719495 898836 881685 945034 944836 989108 1006453 972674 1075887 2234824 2338941 1492399 1179593 781741 771511 938214 930301 984173 1000674 1030385 1035416 1142082 1145591 5107611 5295589 40.05 71.0 1
15:22:27 2024-01-24 690050 690167 223310 219259 354140 360219 368745 363264 234606 236497 284991 292932 327156 330808 4330372 4604340 6640720 6471040 1174489 1220054 323469 285205 299292 301119 333649 323942 324830 327450 230294 233335 763655 720779 1611372 1544397 489158 486697 712466 719458 906975 880290 937017 946180 998189 1012230 963826 1069258 2221287 2333042 1476119 1196638 788291 767213 935674 940078 989776 993989 1022754 1038446 1155388 1155502 5180847 5308748 40.05 71.1 1
15:22:28 2024-01-24 696884 688069 223938 220216 354798 360438 367637 366551 234373 233154 285833 289884 328145 330308 4345271 4677460 6687928 6453018 1171001 1220054 324430 285664 300672 299540 333866 323895 327591 328505 230763 232863 747609 722330 1598981 1553643 491246 485529 715288 723594 899790 876261 944361 950039 993395 1003114 964785 1078998 2233510 2317238 1452251 1193967 780582 767499 942922 936205 977749 995395 1031397 1040919 1146293 1146335 5086657 5299369 40.05 71.1 1
15:22:29 2024-01-24 690526 688065 224441 219224 354357 360726 367307 365451 234012 232066 284955 292932 326873 332212 4345656 4688375 6631013 6462307 1193026 1220920 321869 286150 297572 300451 333830 323403 326667 325778 230294 232679 745510 712584 1622563 1562889 489158 486217 717590 718911 898800 883954 943657 943494 987599 1009336 970181 1075850 2228993 2340600 1420836 1179282 783808 772021 935674 931562 984646 1003105 1029193 1032361 1142045 1147211 5114914 5293929 40.05 71.0 1
15:22:30 2024-01-24 690013 688065 222890 219873 353790 360183 369267 364320 235181 232975 285645 292479 326873 333304 4339331 4589873 6654048 6480787 1173350 1217421 322728 285900 297608 300451 333866 324388 324541 326727 229936 233335 743139 717178 1604094 1544397 489158 485976 712466 719458 909034 879919 935682 946180 998189 1011514 963415 1066166 2221287 2326432 1443007 1194083 787167 765581 934345 938007 986969 993989 1022754 1037873 1152084 1152235 5175125 5299369 40.05 71.1 1
15:22:31 2024-01-24 695491 688101 223274 220268 354547 360546 368762 367215 234491 233119 285721 290290 327473 332322 4339331 4658188 6678942 6453018 1171419 1220920 323961 284733 300247 299576 333866 322423 327591 329166 229936 233335 755831 721296 1598576 1553643 491672 485529 715052 723594 902741 876261 942032 950039 993395 1003114 963415 1078998 2230579 2314602 1490364 1193967 780582 767213 940879 936205 977749 991661 1030661 1040141 1147919 1145523 5079394 5299369 40.05 71.0 1
15:22:32 2024-01-24 693598 688065 224354 219627 357062 360510 367458 367068 233873 233811 284813 293372 326979 332286 4342743 4689597 6631013 6453168 1188863 1220054 321738 286164 299582 299540 335997 323176 326667 325813 230294 232516 745510 712075 1637271 1565111 491246 485873 716573 719495 898836 882936 943694 944836 987599 1009372 968465 1074317 2230579 2338941 1440513 1178670 783250 772606 937005 933548 984137 1003105 1028459 1034642 1140837 1147211 5114914 5299618 40.05 71.1 1
15:22:33 2024-01-24 690638 691450 222993 219578 356838 360618 369677 366177 234957 233447 285102 292861 327120 330844 4335785 4605390 6645581 6471539 1176064 1219745 322000 286079 299292 300872 333866 324424 324830 327485 229784 231831 761223 717178 1614234 1549237 489158 486697 713479 719458 907325 881644 937017 946180 996777 1012230 964785 1069296 2222354 2331387 1474084 1193233 787167 765581 933682 938228 989073 991661 1022885 1038446 1152923 1153867 5179655 5291741 40.05 71.0 1
15:22:34 2024-01-24 695990 689494 223638 220110 355258 360654 367422 365273 234421 233154 285663 290360 328145 332212 4339646 4648083 6706033 6452754 1168327 1217458 323961 285245 300247 299540 335791 323403 326667 327750 229614 233007 749102 720779 1614403 1553643 493347 486217 712921 723594 905038 878129 940892 952741 995510 1003114 964099 1073976 2230579 2320527 1470014 1197491 782693 765814 942922 938007 980530 993989 1026226 1043923 1147955 1148601 5109345 5320303 40.05 71.1 1
15:22:35 2024-01-24 695874 690018 224461 219079 356810 363486 368155 365123 234012 234069 285058 290802 327790 330912 4342551 4728829 6673015 6444225 1177820 1221788 321025 285967 301170 299505 333866 324159 324830 326762 230294 232516 745510 711809 1618209 1567677 492996 486034 719665 723080 899790 879159 942344 949328 984772 1000683 971293 1078961 2235098 2342261 1478154 1188022 781139 774529 940879 928850 981961 1001688 1030786 1042413 1140837 1148517 5061231 5310870 40.05 71.0 1
15:22:36 2024-01-24 695222 685187 224573 218848 352271 360799 369641 364178 233617 232885 284724 290360 327156 332322 4326298 4652377 6659069 6490167 1184623 1217458 321964 284969 300211 299540 331847 324496 324794 325743 230294 231991 752866 713092 1607243 1555976 489158 486805 718645 721541 901786 880460 941599 944836 992691 1014380 971256 1069620 2224244 2354014 1343503 1187152 788291 773702 931659 934211 992630 1002469 1025034 1037873 1146956 1155893 5153739 5316331 40.05 71.1 1
15:22:37 2024-01-24 697899 685291 224258 219627 352055 360799 369893 364029 234012 233704 286262 289083 328145 331081 4333365 4618115 6686743 6452757 1160566 1217458 324911 284299 300460 300451 331847 324424 324794 325848 230097 232679 744039 722471 1643400 1540017 489158 486769 715288 723594 905949 878753 936070 947274 995999 1009336 962010 1069620 2221287 2329734 1439018 1199871 788291 767196 938364 941548 987527 993916 1022717 1039816 1158669 1152854 5155712 5293967 40.05 71.1 1
15:22:38 2024-01-24 697936 688069 224313 219908 354038 360799 368601 366551 234012 233039 285864 290845 327650 332507 4326298 4664478 6677773 6443550 1166659 1217458 323014 285205 300247 299576 335791 322913 324830 327750 229578 233171 760377 720264 1633792 1553643 492996 485873 712466 723080 903750 878753 939553 950039 995510 1003114 964099 1075593 2230579 2320527 1407258 1198244 783375 768775 944370 939539 981924 996805 1028615 1045885 1150220 1148833 5098205 5314333 40.05 71.0 1
15:22:39 2024-01-24 698180 688065 225202 218848 354798 363534 368745 365416 233651 232816 285053 291168 328145 330912 4339646 4728961 6696477 6462307 1174493 1220920 322979 284733 301170 301117 333866 324424 324830 328468 230652 231813 753618 717178 1612854 1561779 492645 485292 719665 724624 898660 878753 946383 947645 984809 1000683 971293 1075523 2233510 2347059 1474084 1191365 782816 774338 942354 932229 982622 1000055 1032020 1041137 1138775 1144712 5057429 5293929 40.05 71.0 1
15:22:40 2024-01-24 691927 685223 224670 219149 353825 360763 369821 363229 233651 232100 284520 292006 327614 332101 4336552 4642905 6649442 6462045 1180404 1217458 320704 285205 300247 299576 333631 324532 324794 326762 230329 232026 755808 713092 1630208 1557352 491246 486841 717590 721029 904022 882665 940176 943494 993395 1009697 968073 1069334 2227964 2355608 1360308 1191140 789981 771838 934308 934137 990186 999530 1021296 1034642 1146919 1155502 5140945 5303415 40.05 71.0 1
15:22:41 2024-01-24 699248 685259 223943 219565 354798 363498 369700 363264 234012 236794 284991 290236 328180 330076 4333365 4641993 6705119 6471686 1159980 1217458 323925 284387 300879 299540 332855 324460 324794 326762 229578 232679 743487 722848 1605370 1544397 491596 486805 714456 723348 906630 876261 936070 950039 995026 1011672 963710 1074861 2219881 2335402 1407258 1204229 788291 769182 936731 935556 985570 995391 1023122 1041729 1152923 1148943 5124333 5307281 40.05 71.1 1
15:22:42 2024-01-24 698930 687577 224253 219715 354047 360871 368745 367361 233651 236829 285900 289760 328180 332035 4330274 4679422 6668093 6443817 1171039 1217186 324453 284969 300247 299576 333866 322423 328213 325778 229936 232679 757346 721296 1607525 1553643 491246 485529 715052 723594 901461 878129 943732 951581 994741 1003077 967534 1080465 2233976 2326136 1407657 1193967 780582 768094 939637 936167 980530 991697 1029488 1043945 1147955 1143902 5066369 5292119 40.05 71.1 1
15:22:43 2024-01-24 688999 687577 224253 219224 352297 359640 369285 365487 233686 236829 284991 291119 326170 331346 4323986 4652544 6588682 6467070 1188863 1217458 322489 285240 297176 301365 333866 323439 327360 325778 230329 232516 749923 716666 1583121 1562889 490549 486217 717627 720450 902465 886285 946195 944799 990400 1009227 972369 1077796 2229206 2341990 1448338 1179593 787002 772606 937005 931525 985570 1002995 1029193 1034459 1142892 1148094 5117016 5284399 40.05 71.0 1
15:22:44 2024-01-24 689031 685228 223274 220092 353294 360763 369821 364903 234769 232174 285026 292451 327156 331848 4330274 4585259 6631314 6471686 1172636 1217421 323469 285240 297572 300098 333866 324424 324830 327524 229971 233007 768733 718362 1595552 1540017 489251 488983 713949 721993 909029 881254 938078 947526 1000470 1012084 963229 1071595 2216553 2331103 1476119 1196638 787729 767213 935025 940782 986969 994685 1022025 1038446 1154606 1153867 5164044 5299369 40.05 71.0 1
15:22:45 2024-01-24 697662 687582 223938 219943 354047 360799 367084 367215 234046 232827 285031 289884 327650 329345 4327186 4644958 6668261 6432567 1166659 1217421 323505 285169 300247 299540 333866 322913 326667 326762 229578 233171 755831 721067 1602892 1555417 492534 486217 714493 723594 902316 878716 942384 950904 994805 1002845 964785 1078229 2235346 2317238 1466945 1193967 781139 765851 942922 935045 977749 995395 1030661 1040179 1149657 1144712 5079394 5301179 40.05 71.0 1
15:22:46 2024-01-24 690638 688065 224573 219565 355197 360726 367343 365451 233651 236794 284991 292613 326205 331607 4327186 4680420 6616943 6452929 1190543 1217458 322465 285967 299632 300416 333866 322459 326667 325778 230045 232572 745510 712830 1621858 1562503 490475 486907 717553 719310 899901 885023 943732 943494 987672 1010239 970292 1072751 2228993 2343002 1422755 1180433 783375 772136 935674 931562 985570 1001688 1027451 1032398 1142082 1147247 5111260 5280521 40.05 71.1 1
15:22:47 2024-01-24 689524 685034 223310 220251 355044 359676 369301 364611 234760 232663 285026 291865 326205 331077 4330274 4581996 6631314 6462345 1173350 1217458 323769 285205 297572 300487 333866 324208 324685 329202 230439 233627 763655 719233 1606439 1543906 490090 486625 714493 723080 907659 880002 936810 949514 996217 1010763 959282 1070904 2221287 2331387 1411170 1201580 788291 765851 937005 938007 986969 993989 1022754 1041451 1153789 1148979 5143171 5301179 40.05 71.0 1
15:22:48 2024-01-24 697805 687105 224569 219908 354047 363266 368450 366551 233326 236591 285663 290200 327331 329310 4327186 4673750 6668093 6443550 1166004 1217458 323961 285328 300417 300204 333649 323152 327360 328541 230223 233335 752800 722848 1605608 1555417 491596 484550 714546 723594 900884 876261 942270 952064 993395 1003901 964099 1075887 2230301 2317238 1488329 1194083 781139 765618 940916 936205 977749 993989 1028577 1044617 1147955 1146335 5085167 5289990 40.05 71.0 1
15:22:49 2024-01-24 691780 687091 224258 219259 354428 360799 367637 365487 234012 236699 284560 292373 326205 329310 4330274 4688299 6631013 6453032 1189607 1222059 321750 286468 297320 300310 333866 324874 326631 326621 230510 233135 756567 711809 1623344 1564838 490549 486217 718572 719495 897236 883599 945034 946180 989071 1009372 971293 1074024 2230579 2340600 1494434 1177917 783808 772610 937005 931562 986969 1003105 1028459 1032398 1142082 1148943 5107611 5292119 40.05 71.0 1
15:22:50 2024-01-24 688637 685264 223310 220251 353330 360219 368745 364356 234804 232991 285026 292897 326205 333468 4324102 4592270 6621466 6465614 1173943 1220320 322608 285936 299761 302074 333722 324280 324794 327079 229936 231993 753936 717178 1604774 1548792 489853 485976 713499 719495 910252 880400 934884 944520 996036 1012230 966158 1068095 2223198 2333042 1476119 1190572 786045 765851 933682 935352 986969 997343 1021296 1038446 1152106 1154684 5149526 5284295 40.05 71.0 1
15:22:51 2024-01-24 698470 685223 223929 219565 352271 360835 367637 364065 234571 236461 285026 291049 327191 329310 4321020 4634728 6660202 6452176 1166621 1220846 322871 285026 300066 301220 335754 322423 324613 327521 229578 231636 755831 721296 1608346 1552727 491246 484660 714942 723594 901144 876261 942344 950039 993395 1001697 964099 1077423 2228993 2317238 1444426 1194824 781139 765887 943591 935315 977749 991395 1031397 1041697 1147955 1145523 5079116 5295589 40.05 71.1 2
15:22:52 2024-01-24 691775 688065 224289 219219 354109 360763 367637 365451 233849 236829 284991 292133 326205 330308 4333365 4674843 6622035 6466416 1192269 1222059 322799 286043 297500 300660 333866 322924 327555 325813 229936 232516 745510 712815 1641791 1561392 489158 486217 717627 719223 898836 884226 945034 943494 987672 1009372 968502 1075887 2225826 2342261 1422755 1181273 783808 772606 935674 931562 986269 1001688 1029193 1032398 1142892 1148058 5117016 5289990 40.05 71.1 2
15:22:53 2024-01-24 690638 685259 223310 220286 355048 359676 368745 364320 234407 232174 284991 291781 326205 331346 4321020 4587066 6650446 6468491 1163257 1217458 324645 284334 299999 302465 332711 324388 324830 325813 229971 232026 744039 722471 1601927 1540017 490301 486805 713535 722567 904059 878753 939553 947274 996777 1010800 962047 1069296 2216553 2326432 1409214 1199982 788014 765581 934345 938080 986969 993286 1021296 1038446 1155498 1152235 5155750 5295589 40.05 71.0 2
15:22:54 2024-01-24 695639 687095 223781 219908 354038 360799 367378 365487 233849 232500 285120 290200 327191 329310 4332845 4659809 6668714 6438954 1168499 1217226 323997 284969 300211 299576 333384 322459 327591 325813 229936 233007 755831 721956 1598981 1549237 491246 485529 714546 723080 902741 876261 940966 950039 993395 1000647 964099 1076655 2225937 2313102 1490364 1193995 780582 765814 940916 936891 977749 993989 1029193 1040179 1146330 1144712 5079394 5288111 40.05 71.0 2
15:22:55 2024-01-24 691029 684930 224289 219259 354388 360763 367343 365487 234046 236663 284631 293059 327370 331704 4336230 4697807 6631013 6470246 1191468 1220920 323050 287706 300247 301365 334322 324496 327305 328778 231839 232027 759553 714621 1628496 1572135 493347 489400 720526 724410 907659 886613 954386 953822 998263 1017744 983330 1091640 2261307 2366561 1446382 1194083 793133 784020 954192 944483 999022 1018454 1049864 1057208 1160496 1168863 5107611 5365020 40.05 71.1 2
15:22:57 2024-01-24 703261 701620 228464 222934 364347 373702 383188 381804 240100 238870 295002 301125 337410 341677 4408484 4748777 6763522 6631124 1240131 1274378 333410 297418 315600 316875 355678 345300 345489 349666 242936 241722 783760 748819 1677507 1604557 511944 504760 747325 761597 950122 925510 991087 1003859 1045133 1057810 1010827 1128703 2346368 2473533 1455379 1249919 833994 811680 994637 996102 1057285 1060796 1082216 1097490 1217463 1227105 5337677 5510870 40.05 71.0 2
15:22:58 2024-01-24 728659 725734 234855 232460 382985 387587 405804 402689 248278 244307 311576 315112 350293 357184 4511673 4837422 6957180 6809320 1289107 1331874 346368 306784 332401 333423 371994 363689 364236 366453 246457 251084 797001 764265 1706284 1632217 526001 521041 763018 774814 981775 950021 1009778 1017464 1067702 1083625 1032968 1137991 2415941 2555562 1460268 1255664 846978 832050 1017561 1009614 1060729 1080522 1108463 1116088 1235026 1228845 5376530 5608435 40.05 71.0 2
15:22:59 2024-01-24 761582 741621 235940 231249 387853 398953 418121 414727 249293 249928 315618 320361 359751 362807 4570686 4895889 7116867 6903108 1309612 1355485 347728 309940 337598 338546 378862 368237 369862 372539 249522 249994 825244 759761 1704220 1664324 528284 521410 768350 774814 972734 948001 1011940 1019634 1055091 1066926 1021872 1138066 2439092 2555637 1456501 1268570 848481 826596 1012623 1012377 1066810 1075272 1091467 1107102 1227888 1235834 5442934 5622142 40.05 71.1 2
15:23:00 2024-01-24 751620 753269 234520 230677 391119 395557 423402 417255 251276 249085 318969 325285 358055 364089 4601580 4952216 7143688 6916928 1316207 1374200 347728 311962 338272 338273 382732 373342 369862 371402 247566 250761 801356 767173 1698807 1650656 522730 521410 761398 765558 972734 949347 1001146 1000392 1040839 1060841 1016919 1125892 2446041 2563540 1431691 1254771 837573 822945 1014675 1007496 1047122 1060637 1084382 1103761 1217389 1215775 5417994 5637003 40.05 71.0 2
15:23:01 2024-01-24 764279 756961 232080 227975 386767 394338 421496 418580 249778 248142 319457 322326 358055 359823 4617512 4910503 7135195 6963512 1341378 1382559 342432 304060 339311 337799 380857 369456 369862 372502 245593 249816 810314 768843 1687293 1658449 522916 518360 751658 761081 964160 932912 982442 990322 1030061 1045734 989785 1099943 2420547 2537890 1441435 1247689 832917 816305 991897 992505 1041484 1053892 1069610 1075446 1197323 1198954 5449737 5625961 40.05 71.0 2
15:23:02 2024-01-24 764049 760868 229958 223684 384990 393296 420017 414980 247362 247933 315618 322257 358740 360366 4633484 5035376 7215045 6952210 1313392 1379387 342794 301122 333483 336204 378934 369088 366209 369884 245765 246748 815967 755125 1702896 1650656 517817 513810 747325 745727 947430 927589 975323 973401 1008919 1027553 984544 1092937 2431496 2543091 1433901 1234783 820519 811606 991897 983976 1014629 1034867 1058757 1071448 1181724 1178570 5423525 5639648 40.05 71.0 2
15:23:03 2024-01-24 770226 760329 227368 223430 382319 391908 419601 418653 251571 244859 317476 321319 358488 359823 4644692 4954149 7150900 6992011 1360248 1390589 338304 301543 335478 334384 380555 369384 365402 367556 245765 246783 805828 769365 1689570 1650888 516818 510552 738105 749812 944956 913141 966341 979557 1011129 1019037 969602 1078116 2415439 2538811 1441946 1249919 825228 802460 982451 982545 1022397 1030197 1041836 1059841 1180583 1190486 5505794 5674518 40.05 71.0 2
15:23:04 2024-01-24 769076 768391 226980 223417 384954 392463 421901 418977 247740 245201 317924 324202 360655 363611 4708514 5090967 7266949 7036799 1330250 1401783 342362 301400 335442 338238 383274 372706 367570 373029 245558 247806 817239 761389 1729083 1664596 517817 516162 746642 746376 943765 924910 966491 967473 1001181 1020866 973365 1078961 2439092 2560800 1457298 1240594 819932 811105 991097 983233 1012614 1029725 1050819 1063355 1183100 1176254 5510511 5730790 40.05 71.0 2
15:23:05 2024-01-24 793973 772929 228788 225037 386731 394302 423831 422621 248153 246545 322138 326794 362910 365893 4762200 5072183 7236941 7102865 1365762 1419117 343497 304810 338686 340837 387912 376177 369862 373074 249269 250830 818867 780973 1715640 1660292 517809 516643 741867 749131 952750 926299 960236 968442 1004724 1024203 968428 1072829 2446041 2581980 1464034 1237066 825806 811680 991229 981836 1017514 1035830 1050447 1063320 1176294 1178461 5589970 5787063 40.05 71.0 2
15:23:06 2024-01-24 791755 779747 232116 226470 391133 400655 429982 428954 248878 249506 322486 327464 367955 369047 4821059 5129760 7340646 7184469 1380488 1435620 348706 308302 343428 344701 394302 379429 374062 377509 249380 252378 829016 787138 1713224 1669096 519763 516789 741644 752905 957303 928136 963051 972614 1008185 1024510 972674 1072519 2466393 2600419 1442784 1244135 830435 818575 996199 985409 1020448 1039569 1052292 1066502 1180583 1184389 5642377 5843335 40.05 71.0 2
15:23:07 2024-01-24 797954 788352 233204 229342 393284 403859 432881 432633 252012 249928 327002 330441 370096 374432 4867952 5215007 7444361 7248149 1386945 1451056 350427 310328 346422 345917 394618 383962 377594 383237 252116 253112 831533 780973 1753485 1695946 522358 519900 755948 753940 952824 934230 976211 974782 1005437 1021428 980502 1085239 2492535 2609639 1448968 1266765 832212 817958 1004766 1000355 1030207 1039569 1054165 1072718 1199917 1197944 5737782 5900035 40.05 70.9 2
15:23:08 2024-01-24 800035 798073 233448 232245 400495 405687 440669 437761 254412 251763 330475 336020 374591 379276 4933603 5366333 7664526 7348260 1416558 1465479 355104 313773 348472 349657 400902 387573 382133 383092 255577 257181 847020 797189 1733294 1704000 525319 519864 753830 765558 964845 931581 972397 984012 1012120 1024220 971256 1080956 2498277 2624442 1452734 1270378 846374 830120 1001912 999644 1035561 1054742 1063490 1069587 1194698 1201341 5712391 5974637 40.05 70.9 2
15:23:09 2024-01-24 815943 803793 236454 232208 400987 412544 447278 442021 256016 253117 332923 337803 378686 382690 4999604 5348647 7631678 7402253 1402170 1481916 358759 315654 349249 351682 400969 391476 383701 386605 256705 259457 840109 796048 1751329 1720073 526038 522518 763559 765594 964845 940801 984571 986919 1011782 1027517 983056 1097718 2522549 2628079 1489923 1287221 848189 830120 1011184 1013819 1045253 1045779 1060044 1078966 1217463 1212682 5821338 6011889 40.05 71.0 2
15:23:11 2024-01-24 813947 811695 239436 234906 408072 415376 450652 449725 258213 255460 336409 342983 382180 388670 5046148 5394879 7665909 7484589 1439514 1491939 360929 316854 357597 355468 404900 396230 387889 391709 259745 260766 845826 798640 1778020 1731778 531298 528980 769581 768305 974118 954077 988971 991837 1015025 1036607 992602 1097485 2559803 2663179 1533377 1292737 851509 836332 1023858 1020322 1048456 1056306 1069648 1088220 1226683 1219677 5898995 6098776 40.05 70.9 2
15:23:12 2024-01-24 823082 821057 243480 237173 412246 421785 460177 452283 258293 260107 340754 345897 387617 394434 5096975 5481929 7731187 7550240 1450897 1510523 363769 320713 360872 360934 410622 398740 392331 396745 263201 263425 852297 806676 1776547 1742856 532055 530927 774985 774777 977782 959240 993857 1001103 1022425 1039578 993192 1106308 2568156 2674179 1497934 1300247 858411 841156 1029729 1029595 1056035 1062154 1075499 1092867 1238395 1227865 5958002 6161022 40.05 70.9 2
15:23:13 2024-01-24 829654 827476 245942 240606 417391 423009 461521 457106 261501 261658 342406 349774 390626 394471 5158416 5497632 7801892 7599154 1448897 1526043 369655 326649 359258 361058 414809 404863 394387 396565 263943 267535 861549 816258 1811486 1766304 539074 532056 779145 785706 983390 958560 998297 1005359 1033194 1042317 992602 1107135 2591134 2711058 1522547 1311433 872003 851429 1031195 1031060 1069051 1077446 1085210 1094543 1230171 1237229 5963690 6215317 40.05 70.9 2
15:23:14 2024-01-24 846755 834749 246488 240793 419856 430752 466719 464396 263176 261057 347751 349900 394976 396457 5205586 5590007 8015110 7745391 1502654 1544535 369646 326581 367055 364320 419738 406013 400880 403301 266163 270326 871065 829208 1831534 1757058 539074 536541 778294 786264 1001935 972595 998259 1004572 1035923 1060646 1004543 1110493 2609649 2739672 1563756 1313340 872627 857780 1049617 1038867 1063537 1076033 1089839 1108725 1241522 1242875 6079758 6265378 40.05 70.9 2
15:23:15 2024-01-24 846153 843912 249592 243770 424057 432692 473068 466761 265979 264089 349838 354760 398871 406082 5278767 5624953 7977702 7775329 1490702 1553781 372052 330625 368619 369947 423154 409031 403314 405795 270137 269663 864700 832151 1812467 1778301 544088 537858 783850 796401 1003324 968350 1006158 1017316 1044280 1059984 1000415 1113295 2624541 2776814 1543657 1318011 879565 866357 1050401 1038867 1068432 1087990 1104796 1109982 1245123 1240030 6155122 6331029 40.05 70.9 2
15:23:16 2024-01-24 851199 852481 252171 245896 429000 439120 476389 468954 266438 267200 350889 358983 403184 407800 5327510 5714511 8078403 7846238 1515250 1567742 377783 333789 367104 369836 429923 413762 405592 407945 273663 274354 882665 844017 1822691 1789498 548712 541151 788673 801226 1011208 980460 1007436 1017464 1051537 1066926 1007482 1114884 2646848 2775598 1567616 1318951 882078 872426 1060738 1051126 1069949 1089527 1104009 1117677 1254343 1254570 6169841 6384890 40.05 70.9 2
15:23:17 2024-01-24 855428 859517 252285 248838 432994 441780 477433 475773 269514 268247 355775 363043 406486 408990 5383782 5778936 8252378 7971050 1555617 1588241 382485 337378 374866 373590 431331 418193 409367 412300 274584 277297 889915 851924 1866147 1789987 546918 540887 795439 797716 1014661 989707 1019850 1017464 1047815 1063779 1017487 1125108 2669214 2784818 1578434 1342898 886387 871118 1060738 1060641 1086809 1091140 1100867 1117677 1265474 1270143 6179956 6452952 40.05 70.9 2
15:23:18 2024-01-24 877071 864704 254263 250489 436825 445642 482840 481992 271905 270094 357655 364418 412047 412441 5436175 5883978 8273824 7985487 1534420 1595294 385254 337815 377290 378637 432917 421308 412857 414700 276154 278506 888939 844394 1843673 1817173 549140 543947 802501 807047 1013223 989707 1026235 1031443 1054721 1063914 1014565 1135271 2682328 2812478 1591634 1347007 898269 880322 1060288 1063296 1093072 1105725 1113361 1116051 1252564 1263725 6273898 6481088 40.05 70.9 2
15:23:20 2024-01-24 871898 871416 256261 251292 442264 449698 486891 481885 274127 273158 361809 368724 415101 420488 5480660 5861952 8276966 8066070 1552286 1609258 383237 342659 377766 378961 437433 424453 417599 419072 276967 280083 892815 857439 1886933 1807395 553697 550392 800334 808195 1027731 1000373 1022441 1026710 1057002 1078898 1023748 1135233 2703282 2823987 1571383 1356359 895924 879662 1074563 1072631 1094627 1099453 1110117 1129229 1274335 1276531 6282869 6565136 40.05 70.9 2
15:23:21 2024-01-24 888945 877920 258135 253965 444403 454001 490264 487086 275988 271959 362690 367404 418460 421309 5533842 5952000 8300036 8105768 1543145 1618504 387316 345485 378479 380954 437541 423358 419679 418687 281063 281361 902965 855333 1906745 1833630 556061 548836 806628 816319 1029752 996120 1025468 1033249 1068459 1072829 1020420 1133615 2706952 2845318 1588842 1343289 900273 887828 1079178 1069824 1091513 1109572 1126157 1137958 1279125 1280830 6366303 6598527 40.05 70.9 2
15:23:22 2024-01-24 891541 884853 261455 254426 448211 458216 495195 490976 276269 275220 364928 370024 420998 424485 5569698 6018257 8449280 8139892 1543450 1627751 389777 345259 381842 382729 439843 430768 421240 421227 282725 283693 895854 856215 1902089 1849519 558439 551954 811826 816051 1033101 998953 1028469 1040871 1069976 1082095 1020420 1135271 2726102 2870581 1607165 1350855 905997 898479 1086872 1075659 1097708 1112497 1128493 1137958 1282694 1281933 6403229 6650281 40.05 70.9 2
15:23:23 2024-01-24 894091 889760 260926 256459 449577 459337 499781 492958 275539 277373 369009 372450 422871 428045 5625965 6064619 8486544 8225508 1564546 1639324 389777 346335 386210 387903 445473 431450 423131 426329 284128 285089 901571 867940 1902530 1852149 559234 549793 810677 823248 1042064 1010390 1031992 1041864 1074545 1089504 1031046 1135121 2757897 2872938 1592099 1371948 911844 897204 1094636 1082099 1100092 1114860 1125117 1144617 1295729 1285647 6443395 6706178 40.05 70.9 2
15:23:24 2024-01-24 907697 896377 262170 260439 451025 459841 501046 495417 278941 276559 368891 376380 426391 432059 5679847 6064619 8548174 8309916 1594459 1650953 392149 347452 387312 387975 448080 434597 426237 430873 286149 288148 914564 881305 1866384 1845511 559234 555716 816491 820979 1039025 1017445 1038807 1041887 1066152 1085158 1037489 1147391 2752904 2885086 1612568 1393767 918053 891831 1086909 1088301 1112381 1121613 1125117 1134428 1285396 1285647 6518442 6724935 40.05 70.9 2
15:23:25 2024-01-24 901906 902586 264221 260082 457290 463495 504846 500357 278633 279475 369519 376717 427361 432403 5695428 6162071 8616846 8339111 1594753 1660583 400976 351528 388684 391273 450654 437428 428153 427002 285904 288734 907289 870436 1919549 1876040 562917 556364 821048 826766 1042321 1009632 1037075 1046466 1073056 1081842 1025402 1141314 2754356 2895457 1617759 1368028 914776 904894 1096974 1088264 1102332 1121613 1128805 1147358 1295766 1293019 6546059 6795115 40.05 70.9 2
15:23:26 2024-01-24 918260 906155 265055 260728 457623 466710 504810 502949 281557 279672 373406 376752 432824 435880 5769482 6164517 8681760 8431840 1636759 1669473 397976 351478 389685 389473 454266 437728 427548 430190 287293 288772 923264 883169 1926232 1868012 564151 560353 823419 823248 1035987 1017445 1044924 1048177 1066945 1084391 1030698 1154684 2771501 2904677 1626177 1384139 925665 908267 1088456 1087455 1114466 1133933 1133680 1143763 1282002 1283489 6640714 6835526 40.05 70.9 2
15:23:28 2024-01-24 911749 910673 266767 263691 459751 468845 509751 506883 281385 280012 374688 378865 433129 437767 5805825 6251274 8661732 8441219 1616932 1676361 397419 354052 387493 389782 455843 439929 430619 429852 288054 290498 917636 888868 1911340 1877258 565321 561148 818722 826426 1051541 1022328 1038881 1042570 1071428 1096598 1037586 1149846 2782173 2900559 1656882 1393767 922223 903918 1096974 1100642 1117896 1128334 1125920 1142947 1291222 1297587 6669426 6869732 40.05 70.9 2
15:23:29 2024-01-24 918138 918454 267446 262550 464050 468014 513154 508685 282958 280509 377115 383602 432930 440534 5843340 6352065 8784956 8497690 1613100 1678418 398605 355346 391485 394580 455653 441251 430809 432118 291216 290604 930514 891416 1919845 1881155 567334 559560 821085 831903 1054531 1023054 1038057 1045202 1076139 1094274 1036016 1141588 2791446 2923117 1635772 1396325 923329 906946 1107182 1100531 1118730 1127182 1130754 1146139 1298580 1304213 6716791 6907580 40.05 71.0 2
15:23:30 2024-01-24 925749 922432 268184 264454 466490 468818 513824 507938 284078 281865 378602 385608 436332 444230 5870283 6366362 8822444 8535006 1603892 1691272 399831 354122 393296 396322 457759 443137 432472 432912 292041 291525 934864 893837 1936037 1890375 567738 558577 822835 833678 1054356 1023780 1040036 1049317 1080676 1097526 1035868 1143683 2800681 2934670 1637692 1399125 922223 907476 1108763 1102133 1119222 1125873 1130452 1147852 1299520 1302921 6753819 6932089 40.05 70.9 2
15:23:31 2024-01-24 923698 926427 269656 264446 465832 473320 516912 510601 283680 281936 377288 384043 435976 444890 5921051 6435517 8863224 8600021 1632189 1697291 402226 355188 393333 394544 459481 443991 432921 435393 291628 293774 927934 899767 1959296 1897263 568546 562530 825176 832674 1060546 1029613 1042522 1047432 1073056 1100413 1039062 1147354 2806699 2928179 1644832 1401708 926986 907862 1103125 1103495 1122445 1126866 1127927 1144617 1296685 1296666 6763238 7012906 40.05 70.9 2
15:23:32 2024-01-24 931733 928398 270910 264485 465733 474398 520060 513986 284676 281471 378461 386666 441520 440966 5955884 6389155 8878516 8623710 1646272 1706980 400920 355117 397930 396772 459733 446050 432764 439797 292659 294238 930514 903242 1938505 1897097 565321 563341 827915 832081 1051541 1029270 1046964 1051458 1068459 1087999 1037586 1154469 2800718 2941557 1628096 1408451 932960 913099 1096194 1097521 1119489 1139845 1138131 1147321 1291222 1293019 6791203 7034433 40.05 70.9 2
15:23:33 2024-01-24 939540 930208 271103 265763 464716 479235 520023 516966 289542 281436 382895 386290 442323 442288 5991651 6396727 8913974 8696226 1648681 1711425 405282 358884 396398 396988 461401 445585 435407 437848 293662 293263 918536 890778 1938505 1916964 565723 559560 832666 836052 1049306 1022328 1047178 1057169 1076139 1085158 1029692 1147391 2808697 2955505 1643449 1399125 931628 915659 1106838 1094301 1116048 1130729 1138168 1153283 1301187 1302187 6762967 7053294 40.05 70.9 2
15:23:35 2024-01-24 950131 937581 270509 267508 467978 479878 525987 516857 284803 281865 382978 389417 442106 448280 6029199 6494764 8998095 8703931 1639211 1713398 404068 358445 393957 396276 465282 446726 437379 437715 293013 296040 936314 905828 1949395 1908814 569357 563775 827329 833678 1060761 1029094 1041179 1048288 1074615 1098650 1037586 1146500 2823372 2942417 1638761 1411464 932960 913099 1105480 1106741 1124470 1133349 1132065 1142985 1298562 1300373 6925637 7093621 40.05 70.9 2
15:23:36 2024-01-24 939730 939283 272292 267794 471779 477832 521277 520078 284288 286486 382509 386020 445719 446721 6046608 6527482 9013321 8763243 1662889 1720212 406034 358445 399667 397423 459913 449445 437911 441119 293491 294851 923012 896395 1965029 1924855 565321 560353 832666 836052 1050050 1023780 1047929 1055947 1076139 1083625 1029419 1145646 2815992 2978777 1659611 1410144 934295 920918 1109420 1099184 1115512 1133058 1142081 1152313 1300917 1300344 6867237 7123391 40.05 70.9 2
15:23:37 2024-01-24 957192 943554 271331 268610 469053 482040 522873 518135 287288 284095 385136 387785 441998 449049 6096565 6537255 9065045 8778853 1660367 1724517 405962 359275 396047 396241 465282 448407 439152 436513 292602 297748 949161 910457 1962636 1912883 567334 563377 823419 830134 1060761 1032547 1046741 1047071 1073019 1097374 1032857 1149526 2834097 2950777 1645368 1421823 936972 913099 1107182 1106741 1122445 1134396 1130452 1138296 1296721 1298504 6984301 7151253 40.05 70.9 2
15:23:38 2024-01-24 946516 944497 272157 266932 471770 482758 522837 522477 284115 284965 384863 387820 445161 445388 6125335 6528247 9120670 8825746 1651054 1724517 408331 360106 396362 397423 459949 450206 440360 441633 294601 296933 925871 900251 1976740 1937214 569357 561944 829295 836843 1056818 1020806 1042522 1050977 1077629 1087963 1023748 1143086 2827295 2959393 1653044 1405121 930172 918293 1111600 1103775 1115549 1124212 1132065 1147070 1309662 1303806 6923832 7176821 40.05 70.9 2
15:23:39 2024-01-24 948768 948399 272950 267758 473855 480535 527500 523067 285304 285401 384246 390105 445438 446466 6152235 6597938 9116976 8885752 1697882 1734956 409376 358302 398568 399234 464624 453398 437997 442508 294324 297748 943746 908423 1966519 1930649 564518 558842 830304 833678 1057318 1026691 1050263 1051474 1068946 1083625 1026733 1147279 2827392 2959738 1671348 1412471 937013 920703 1103909 1094502 1116048 1133933 1142769 1145614 1300405 1294852 6933264 7223045 40.05 70.9 2
15:23:40 2024-01-24 966818 952544 272760 269406 471706 483149 528283 522327 286273 285129 386576 391272 448431 451923 6197339 6706923 9130840 8900776 1678151 1739322 404640 360070 400552 398295 464953 449372 440090 441813 294532 297041 945588 916269 2002664 1923488 562881 558842 825176 830097 1054244 1031462 1043441 1045040 1066116 1085158 1032286 1142980 2826155 2959665 1672412 1433217 938074 910822 1102341 1100642 1122445 1135752 1134489 1139618 1285648 1293019 7022181 7235926 40.05 70.9 2
15:23:42 2024-01-24 964233 955550 274144 269294 472699 484737 526910 526042 287073 284316 386576 391595 448479 447987 6236271 6722160 9212167 8910155 1656970 1738704 405889 359298 396362 399800 466006 450390 439152 439117 293837 296874 930159 913727 1962663 1938236 568898 560750 824590 834864 1057570 1026691 1033738 1042238 1069082 1088233 1026696 1133338 2836594 2968229 1671348 1419522 928972 912452 1107054 1106704 1118949 1131948 1122902 1139924 1293864 1296652 7069199 7253959 40.05 70.9 2
15:23:43 2024-01-24 955976 956638 275342 269411 475906 484541 527520 521349 284081 285954 385992 389524 449139 452071 6251542 6677223 9232575 8939727 1651054 1740463 405246 359563 396434 399800 465282 450402 439975 440427 292658 294816 927300 911028 1959534 1941981 565321 557977 823419 836052 1056818 1022255 1035561 1038881 1069082 1085158 1021951 1129358 2836862 2959641 1671348 1416506 927313 912915 1110211 1103775 1113172 1123995 1122940 1137074 1290950 1296595 7089513 7287659 40.05 70.9 2
15:23:44 2024-01-24 955146 957996 272538 269402 476581 482721 522945 522487 285537 286275 384790 389832 449530 451073 6265382 6686323 9277631 8964948 1650701 1743653 404676 359239 396398 398574 464624 450365 440085 439117 294532 296378 951472 909724 1999919 1949412 566057 558262 823382 834827 1054494 1020304 1035094 1043348 1069976 1078898 1017487 1125892 2828127 2959738 1663523 1415190 927647 913099 1109712 1099861 1110765 1117585 1119405 1136860 1296685 1298468 7077380 7306416 40.05 70.9 2
15:23:45 2024-01-24 957192 957520 272582 269217 473819 477796 527895 522964 285771 284494 384209 391893 449815 452030 6302897 6724152 9355128 8985185 1658157 1751756 403783 359276 396290 401278 464807 448932 440360 441670 295028 297401 937764 911109 1983137 1949337 564845 556109 821151 834271 1051541 1020341 1032142 1039175 1066945 1078898 1014565 1122647 2836705 2959789 1637692 1416506 923541 910476 1107054 1100642 1109976 1118374 1116185 1133582 1287491 1293019 7139997 7334552 40.05 70.9 2
15:23:46 2024-01-24 959314 960260 272573 269032 475906 484920 525940 522083 284288 285436 385445 389832 449147 452108 6312013 6781647 9306535 9013058 1660486 1754257 404496 357870 396362 399204 467298 450108 440355 439117 293837 295552 926689 915260 1978566 1946124 562844 555898 819884 830134 1051541 1020046 1027852 1037429 1060734 1072793 1014528 1119834 2827295 2959665 1665479 1415856 923541 909113 1106267 1097447 1106828 1108838 1115745 1131123 1287491 1291006 7154528 7363814 40.05 70.9 2
15:23:47 2024-01-24 961848 963103 271715 267245 474307 485007 529021 525596 286481 285022 386098 389382 448336 450275 6366749 6801134 9326819 9025999 1668924 1750436 404195 357367 395139 398609 465316 450083 438002 438853 293013 295137 933017 917883 1971866 1942745 564080 558768 819884 827355 1051541 1020806 1025468 1032212 1056928 1079855 1014804 1116083 2832561 2959738 1627376 1417776 922223 904968 1097618 1099861 1106828 1118411 1110080 1125859 1279923 1285579 7205554 7376303 40.05 70.9 2
15:23:49 2024-01-24 966571 963089 272999 267758 469017 483477 529021 522891 284734 283392 385992 390105 449629 448695 6368548 6909496 9344480 9064856 1693369 1752925 401027 356008 396506 396988 465282 449775 437256 439771 293283 294780 947059 922053 1969654 1936474 558439 555506 820465 823248 1042321 1020806 1029497 1031443 1050046 1066657 1014528 1124249 2827392 2965880 1650469 1434055 929313 903806 1091285 1091425 1113135 1121989 1116466 1122301 1272782 1276531 7172547 7409582 40.05 71.0 2
15:23:50 2024-01-24 977482 966521 271266 268614 471738 483063 525876 521588 285338 283626 384518 387785 448431 451813 6396684 6952167 9340036 9117014 1717081 1752140 405568 354903 395732 396736 466637 452112 435371 437701 293283 296004 948530 915260 2001534 1946452 558439 556328 821151 820942 1040069 1016840 1031331 1034036 1046767 1063815 1009031 1126129 2831322 2959665 1649829 1415758 925982 906830 1085364 1086736 1103900 1121613 1114950 1124217 1265438 1269245 7149416 7426208 40.05 70.9 2
15:23:51 2024-01-24 980841 965912 270922 267749 468945 482040 530712 522697 284081 281865 385445 391308 446798 450386 6410866 6908413 9427375 9117014 1688541 1752925 402828 357289 399026 399617 463641 451140 432705 441357 293968 293611 938735 910376 1994714 1963249 558439 551954 819884 825005 1037809 1008199 1025468 1036053 1050791 1060770 1000452 1116513 2817996 2970338 1647873 1408451 920686 907476 1093082 1079081 1096191 1112497 1118609 1125859 1274606 1274684 7133719 7437718 40.05 70.9 2
15:23:52 2024-01-24 974169 969443 270910 267713 473855 477760 527500 521219 289437 284494 383051 390141 447813 454795 6434199 6892976 9442343 9143187 1688993 1754257 405282 355188 395678 396988 464515 451066 435044 437278 292734 294487 950001 905908 2014410 1960473 558439 551954 815331 820877 1034484 1003878 1016947 1028486 1048558 1060805 992885 1106784 2819263 2969411 1651125 1395756 916973 907738 1093082 1084458 1092259 1107718 1113361 1122615 1275496 1272880 7121159 7447097 40.05 70.9 2
15:23:53 2024-01-24 972512 970493 270848 266118 472779 477760 529103 522327 284863 283662 383681 389857 446862 451971 6461636 6912557 9517803 9148294 1664964 1752925 399867 355188 395678 396916 459877 448784 436756 437278 292041 293306 961105 911028 1985163 1956258 556852 548836 810677 820877 1038291 1003166 1015388 1023798 1049859 1054500 992602 1103943 2819268 2949152 1649206 1395756 914122 903879 1091530 1079081 1086809 1104943 1107712 1122615 1270941 1267415 7132099 7470906 40.05 70.9 2
15:23:55 2024-01-24 973165 972711 272438 265497 471561 479915 529067 523067 284676 281900 382473 389347 447091 446648 6460788 6880595 9542035 9167078 1667496 1752925 398011 355597 395678 396628 463968 445767 432849 436661 292114 291489 941594 913727 1982281 1951227 555272 548447 807181 818441 1036039 1005340 1010498 1019634 1042487 1057810 994015 1096153 2813989 2950777 1647873 1406446 911514 899831 1091523 1082099 1087636 1100477 1102220 1118799 1274382 1265369 7215390 7475271 40.05 70.9 2
15:23:56 2024-01-24 968571 971029 272334 265262 468976 477945 525976 523067 284956 281830 381897 390141 447549 446685 6490472 6912669 9518605 9172759 1672415 1752925 397976 354844 393611 396322 464624 446690 432777 432998 292041 291489 950001 917883 2006809 1951227 556061 550392 807237 814002 1037549 1004627 1010498 1016859 1039034 1060646 992528 1096903 2813387 2953242 1674407 1410795 908916 894660 1088424 1079608 1085355 1090811 1097001 1116368 1272782 1263725 7253968 7493991 40.05 71.0 2
15:23:57 2024-01-24 972780 971582 270910 265533 468945 477201 524162 522327 284685 281436 382004 387242 447184 450372 6518608 6982074 9477206 9216002 1696578 1757197 398011 354844 393853 393918 463277 446690 432885 432552 288401 292951 948293 921551 1975287 1946526 552278 549078 802608 810499 1033101 1005068 1011940 1010369 1033060 1053262 993156 1097698 2822105 2941557 1644832 1408451 912930 893391 1078412 1082150 1087617 1095814 1090690 1107102 1267788 1263728 7281282 7490972 40.05 70.9 2
15:23:58 2024-01-24 969597 972674 270528 263606 468945 477760 524162 521588 283362 281852 381897 385446 445126 446721 6532115 7040848 9484361 9234754 1698480 1760423 396732 351636 395494 392874 459841 445501 430845 436661 289230 291890 939703 923158 1957158 1941981 549140 547404 802645 807047 1026064 1003878 1010498 1009651 1027277 1047212 989046 1094576 2809990 2932337 1672412 1414486 910214 888194 1075818 1075877 1086845 1096589 1084531 1102301 1254455 1258299 7354224 7531506 40.05 71.0 2
15:23:59 2024-01-24 975673 972270 270932 263206 465405 477351 523791 522697 283680 280083 381897 385481 445126 443987 6555745 7082097 9465710 9260999 1721138 1758612 401419 351672 392981 393784 459121 448065 429563 432836 287459 291489 950471 912648 1979866 1954864 547580 544020 807181 806473 1019461 995414 1010953 1014578 1024203 1039578 981933 1097712 2808697 2941557 1662438 1404446 912817 893391 1068337 1066685 1083813 1090847 1091229 1096903 1245123 1249219 7299103 7543081 40.05 70.9 2
15:24:00 2024-01-24 986127 976865 268954 263909 468752 479915 524534 517551 283901 280801 380566 385872 441962 449404 6556123 7069080 9576895 9242336 1689225 1757197 396948 351159 391521 392190 458081 445005 428795 432764 288387 288807 943564 909724 1964693 1964656 550669 540743 804927 809247 1019031 989707 1001444 1014578 1028674 1038109 973387 1088377 2795418 2950777 1614497 1399125 904824 892125 1069958 1060604 1077498 1097516 1093003 1100865 1239380 1246416 7316674 7544854 40.05 71.0 2
15:24:02 2024-01-24 985328 976175 267589 263351 464747 478555 525168 519029 282491 279691 380480 385142 441839 447987 6574880 7062616 9567543 9257168 1688541 1759274 399266 350046 387420 390948 457759 444823 429227 429852 287742 288807 944117 904614 2010136 1961866 549140 542376 799200 807047 1020610 986200 996839 1009651 1025727 1036202 973062 1083518 2804679 2950493 1656454 1388370 904703 893022 1072239 1060295 1069949 1087990 1094642 1097686 1245123 1236494 7261255 7555685 40.05 70.9 2
15:24:03 2024-01-24 985328 975483 266763 263610 465369 472986 524162 513950 282482 280083 377288 385177 442804 449404 6593638 7047500 9621560 9266546 1677103 1755949 394575 349518 389721 391533 459539 441133 428587 429973 288103 288734 937764 919316 1968956 1954864 549066 543531 796812 807047 1020443 991781 994590 1001815 1024166 1038444 974057 1073786 2799398 2932337 1660443 1400326 899551 886243 1074563 1063523 1066881 1082086 1080564 1097490 1245123 1243653 7244550 7555685 40.05 70.9 2
15:24:04 2024-01-24 973895 975711 268417 261744 464716 475478 522644 520115 281601 279231 378158 386596 442113 441223 6612395 7083593 9540313 9294683 1698709 1763636 394396 350185 391424 390721 459732 445527 431841 431252 284951 291153 945262 917807 1987935 1946526 543595 540584 791140 797753 1021895 990340 992445 998698 1015098 1038109 973387 1075887 2799398 2930257 1677582 1403119 895507 880432 1069097 1065170 1069949 1079076 1075953 1094559 1245123 1239154 7338861 7597157 40.05 71.0 2
15:24:05 2024-01-24 968608 975209 266767 261201 467896 473655 520023 517002 280753 279691 376120 382977 443115 444023 6617051 7153074 9586175 9304061 1698442 1760946 390979 347137 389721 390170 458755 441564 427246 430226 284560 288824 949161 920515 1979156 1944742 541105 538931 793425 796641 1013223 986900 992445 991799 1011065 1027688 971293 1076378 2791446 2913897 1660443 1402843 897629 878711 1060738 1063657 1069949 1076033 1069728 1086755 1245123 1238278 7343042 7599354 40.05 70.9 2
15:24:06 2024-01-24 972780 975030 266256 261914 466815 475150 519732 513878 280033 279869 379568 383459 442106 446082 6645167 7192241 9527311 9332198 1716639 1759695 394226 345814 387040 387975 454410 444245 426342 427636 284125 288734 957401 911345 1999682 1954976 540995 538169 793425 793217 1008301 986900 992482 996139 1003041 1026862 968502 1075887 2786132 2923117 1622637 1408451 898910 876220 1056045 1054086 1069949 1078925 1070166 1078855 1231809 1235834 7478752 7621825 40.05 70.9 2
15:24:08 2024-01-24 986238 975021 265510 261157 462732 472434 517678 516382 281491 279082 376120 383531 441804 447103 6640531 7212788 9663525 9313440 1688264 1752177 392114 344222 387033 387975 456166 442892 423836 428781 284795 286992 945588 908423 1971662 1963260 541215 531910 793175 797774 1001846 976987 991087 996139 1011782 1018463 958528 1069626 2776543 2926493 1640952 1394761 900193 882784 1054258 1047732 1063671 1084444 1072519 1077427 1226683 1231851 7397279 7627638 40.05 71.0 2
15:24:09 2024-01-24 986780 977097 264327 260334 462678 473655 518044 513900 279847 279082 378333 381278 440899 445001 6663911 7145958 9651711 9286609 1677103 1757197 390979 346300 384723 387939 453523 442892 427548 427571 283436 287481 946175 905828 2002321 1960449 540995 531765 788636 797538 1006183 976059 985646 996028 1010166 1019835 958235 1063425 2772901 2935812 1638917 1387822 892730 878711 1057267 1044423 1056938 1075764 1071289 1077321 1217463 1221871 7375472 7638598 40.05 71.0 2
15:24:10 2024-01-24 991299 977893 264327 261182 459881 468710 521201 512396 280600 277409 377382 384789 441520 444890 6679008 7120564 9717496 9341576 1668726 1752925 387494 347678 386812 387650 450647 439540 423800 428103 284531 285236 947668 909336 1962897 1959081 538307 531680 783649 795266 1004016 971214 979646 991132 1007469 1019903 951642 1058430 2771501 2928179 1633763 1380474 890186 876220 1054545 1042201 1053461 1071445 1066615 1077427 1215737 1218313 7374451 7648074 40.05 70.9 2
15:24:11 2024-01-24 989892 977201 264036 261177 458561 468014 520023 512000 280278 276595 376277 383638 439409 444258 6687256 7110380 9726179 9357479 1669579 1752177 387494 345753 386227 387831 455521 438635 423800 426967 282989 285370 933017 911028 2015276 1951227 537161 530552 781946 793254 1002593 968460 976749 986219 1005919 1018195 948641 1054137 2772901 2913897 1605067 1372930 884600 876220 1055294 1042201 1050018 1066163 1066345 1074029 1219636 1210077 7375472 7653429 40.05 71.0 2
15:24:12 2024-01-24 983924 978549 262537 260443 459967 469029 516875 509047 278618 278366 374509 381832 438433 446755 6707554 7123370 9696425 9383097 1688506 1755420 390201 344742 382959 385545 455521 438850 422166 423750 284329 285387 955870 914982 1959824 1947508 538307 533567 781946 788502 1001935 972595 974479 981873 1003028 1015482 949988 1050075 2769626 2904677 1640952 1380474 883338 874977 1051261 1044423 1041957 1063832 1064671 1072681 1220058 1211789 7370458 7685484 40.05 70.9 2
15:24:13 2024-01-24 988146 980581 263741 260926 459715 468697 518106 510167 278633 277799 373679 381939 437817 444382 6715762 7118304 9696538 9383097 1688784 1752925 390201 344742 382690 384391 454878 437683 421205 422486 283526 285049 946175 915072 1980299 1949842 537161 533295 779733 787382 1000512 971214 970320 977699 999678 1009733 948568 1047915 2771501 2904677 1634847 1387822 884005 870553 1050141 1044798 1044924 1062301 1060194 1070681 1217315 1215668 7299103 7662808 40.05 70.9 2
15:24:15 2024-01-24 981766 983362 263158 258659 459175 468697 519216 513536 277104 277337 373971 380940 437867 440236 6712368 7162334 9642359 9393759 1697837 1757160 387359 345265 383846 382060 453546 437228 422500 423520 281728 285325 947394 915260 1971326 1941691 532055 530552 774985 781075 999764 970213 972029 978126 995449 1015098 950287 1045918 2768633 2908882 1592619 1387380 878312 866385 1048089 1042091 1044980 1057053 1052993 1069556 1215700 1212413 7310563 7672186 40.05 71.0 2
15:24:16 2024-01-24 976665 978585 265644 258119 457133 467371 516875 513900 276911 277110 373670 382116 439767 438845 6724940 7240812 9670415 9407227 1713768 1756669 388006 341587 382996 382096 453430 435617 420758 423498 281437 283033 938711 916269 1961802 1943497 532055 528871 781065 781075 991253 970525 974479 973997 986997 1000418 946240 1049327 2771501 2886237 1628742 1388811 879565 862054 1041221 1042164 1046776 1051767 1046497 1062919 1218735 1210509 7423753 7692538 40.05 70.9 2
15:24:17 2024-01-24 973169 975747 260970 258044 457808 467371 513154 510693 275462 277373 371682 376682 435976 440236 6734042 7333507 9627367 9415915 1707223 1760423 387790 341443 381660 380587 448152 437642 419679 423846 279531 283515 945878 905908 1984424 1949114 529788 526670 779733 777018 985602 964922 973090 973997 981379 999540 945568 1048065 2762203 2886237 1577868 1399125 882078 857780 1035280 1036016 1046776 1056306 1041483 1057150 1208243 1212682 7442618 7701930 40.05 70.9 2
15:24:18 2024-01-24 979539 975747 261734 257070 456330 468426 513881 513172 275496 274763 373670 377244 436611 438703 6772908 7369495 9707834 9407227 1687336 1759695 385576 339491 382689 382060 448133 434890 418458 421856 279640 280789 941174 901542 1965302 1963260 531023 524001 777189 780893 981993 959240 971704 974819 986297 993998 936968 1050862 2758275 2895457 1610427 1380474 879565 860693 1029729 1029595 1046376 1057053 1046367 1050996 1201626 1204073 7554433 7733578 40.05 70.9 2
15:24:19 2024-01-24 994002 981970 261824 257139 457550 467188 512209 504828 276803 274622 371682 377706 435578 442301 6772115 7291972 9726751 9411273 1668592 1752177 383272 340591 378443 380315 448353 435613 420868 418723 279567 281440 951324 901542 1980479 1956780 529788 522518 770565 778675 986117 953669 963738 971986 984772 991706 934308 1038479 2750946 2913144 1602287 1377025 877073 861340 1035280 1023490 1040036 1057632 1050481 1057002 1189397 1197761 7447174 7706642 40.05 70.9 2
15:24:21 2024-01-24 994824 980456 261707 256859 454962 464625 513896 507938 278648 273052 371719 378936 434932 439540 6762192 7233151 9794360 9435364 1688784 1752925 383272 339527 377199 378685 450561 434906 419049 419368 279640 280575 937218 913925 1963115 1947508 530165 522788 768857 778402 987002 957844 956752 965625 986150 1001731 935654 1034868 2757315 2893137 1602287 1373529 872003 862054 1036307 1029595 1029720 1050485 1047897 1056837 1199027 1193117 7369186 7706566 40.05 70.9 2
15:24:22 2024-01-24 982040 981434 261707 255458 456971 462478 513625 504936 274559 274799 369411 376121 434500 440935 6790591 7243644 9698471 9434095 1694027 1752925 381520 339527 379866 378961 448133 433672 419679 419665 277392 280897 948933 913853 1965557 1940063 525719 523630 765728 772150 987596 958156 957075 963354 978494 991706 932954 1028394 2748990 2886237 1576661 1377025 868268 855350 1035401 1026673 1028257 1036729 1038545 1049876 1199023 1193117 7343042 7719080 40.05 70.9 2
15:24:23 2024-01-24 975950 980739 261523 254821 455005 462713 513881 509051 274525 273158 369411 377807 433841 432683 6801318 7304077 9680194 9458532 1717792 1760423 385090 336325 378263 378817 450225 432186 414606 420891 277782 279192 948293 913953 1969621 1944742 524364 522889 768313 773250 977782 956449 958151 957862 973626 991192 930191 1032119 2752904 2872938 1606357 1380199 867736 850973 1026807 1028863 1033069 1039569 1029488 1047150 1203040 1194450 7461483 7728459 40.05 70.9 2
15:24:24 2024-01-24 978056 975747 260388 253222 453597 463859 510113 509051 275215 272635 369483 375851 433608 435631 6792820 7404812 9786499 9420358 1686708 1755146 382056 335419 381602 378709 444168 433377 414930 418687 277356 279721 946175 900251 1968305 1957654 522730 517958 769581 770212 975012 950021 960995 962855 972174 986186 926377 1034675 2743605 2877017 1590078 1375063 870213 852183 1020457 1019597 1035271 1044950 1032133 1041451 1189531 1189623 7596555 7751007 40.05 71.0 2
15:24:25 2024-01-24 991299 981168 258462 255390 453370 463775 507702 505806 276376 272911 371112 374511 435579 439705 6799970 7299826 9762641 9420586 1669806 1747913 380648 336939 377290 378961 441597 433672 417278 417264 276118 279721 945262 900251 1976490 1956258 524400 517592 764642 770212 974975 945914 954386 964220 975656 983490 921021 1030596 2735811 2875952 1596183 1371149 871455 854707 1020457 1014542 1026761 1044621 1034777 1037948 1184762 1188816 7512527 7769371 40.05 71.0 2
15:24:27 2024-01-24 993998 980743 258711 253825 450923 458977 513247 503408 274559 273158 370774 374479 440100 435957 6818727 7229811 9728718 9472878 1692160 1750436 378680 336432 376222 376618 447050 432370 414786 414845 275237 279721 944317 911028 1958912 1936858 522730 519166 758696 767771 977782 948674 946436 954095 974316 982656 921021 1019775 2739028 2881951 1636882 1356359 862250 853395 1026282 1015375 1021863 1038100 1038545 1041007 1188331 1178789 7480702 7745415 40.05 71.0 2
15:24:28 2024-01-24 987016 981434 257086 253849 453346 459842 509392 503305 275215 272254 368748 375851 439515 437605 6812061 7234957 9726527 9463500 1688784 1749192 378993 335889 377826 375489 445473 430427 414822 414881 273940 279721 948933 909724 1990856 1936474 519614 518848 758622 765027 976893 948526 947734 951581 972692 984845 920883 1016074 2733941 2875952 1578656 1360346 858411 850788 1023858 1014505 1014629 1030161 1030990 1038663 1182928 1176168 7425476 7756595 40.05 70.9 2
15:24:29 2024-01-24 982040 981438 258282 252064 450953 459842 510871 504374 273572 271803 368225 374725 431874 435631 6830463 7320679 9707909 9486410 1698480 1754257 378668 335424 377070 375382 444277 428312 412894 417083 275949 278630 939200 913644 1944101 1938236 518287 516239 762616 762310 968562 943128 946870 948875 964445 984613 919679 1013347 2726538 2867797 1560702 1371149 858411 844921 1023858 1014505 1014629 1028997 1023234 1037911 1180583 1178826 7390171 7790761 40.05 70.9 2
15:24:30 2024-01-24 978741 980975 258313 252055 449572 457850 509392 504598 273572 270974 368225 376115 431874 433016 6839973 7352573 9768249 9502032 1707966 1751680 378993 333501 377023 375753 444458 427175 411726 414556 276145 277918 937116 911733 1968911 1936474 518287 513738 760283 760573 967189 943476 946383 947274 963006 983490 918303 1012625 2730418 2865763 1586008 1368028 856384 843417 1021909 1014542 1014629 1027544 1024691 1039187 1180583 1172534 7404888 7756595 40.05 70.9 2
15:24:31 2024-01-24 977791 981438 257703 252059 449643 455837 508637 506091 273325 273158 367968 375708 432768 433594 6857800 7383917 9710251 9463312 1703120 1750436 378993 335446 374784 372127 441813 430427 412017 414153 273296 278506 950262 903242 1985231 1947508 516341 513721 758696 757987 959342 940801 948177 944836 957298 975766 915816 1013833 2732361 2870523 1554718 1370173 853333 839340 1017561 1011557 1014629 1018472 1019841 1035416 1180680 1172861 7456267 7773215 40.05 70.9 2
15:24:32 2024-01-24 978741 981966 256944 252900 447504 455485 504882 504374 273290 272388 366813 374391 432519 433016 6859226 7387780 9707823 9472878 1695499 1750436 378921 333717 373916 372091 440463 429745 410563 412300 273809 277918 944901 902028 1984047 1945694 513712 512268 756545 756374 958662 939862 945034 943494 956620 973011 912927 1013497 2728050 2849357 1581938 1368028 853668 839616 1016919 1011050 1016672 1020506 1017727 1034986 1180553 1173567 7475861 7765974 40.05 70.9 2
15:24:34 2024-01-24 978042 980003 256434 250869 448242 455479 504713 503305 272737 271095 364891 370264 431910 433705 6865621 7469010 9745231 9449707 1685536 1747950 377216 333446 375617 372091 437398 427139 410563 413534 273422 275602 947394 896395 1962963 1946414 513404 509306 753151 756374 957982 936112 943732 946031 953692 971867 914752 1011753 2726388 2846192 1552018 1364086 851509 837228 1007594 1009614 1013910 1019894 1014094 1026128 1180583 1170596 7518077 7784731 40.05 70.9 2
15:24:35 2024-01-24 977524 980008 255473 251122 448554 458865 504713 502620 271042 269480 367146 369899 429308 431069 6865621 7436943 9838751 9477506 1675903 1742920 377819 333681 369429 371865 442416 428239 411653 412880 274973 275424 957575 894616 2005871 1953359 517078 510241 752342 758525 956624 930260 940367 946180 955264 965284 906951 1014607 2722531 2856550 1559553 1374083 856384 834249 1003338 1002400 1014629 1018738 1009674 1021964 1168008 1172268 7650132 7803489 40.05 70.9 2
15:24:36 2024-01-24 992004 980743 254659 250520 447205 458595 503286 496067 272476 269257 364928 367988 429986 435631 6874999 7393038 9876237 9538284 1685650 1748583 375042 332131 369393 371795 442138 423394 410526 411458 274584 275180 952010 908423 1965813 1941981 516546 510821 748918 755701 962107 931581 933019 940819 956620 964629 898667 1003782 2711005 2867797 1563623 1364937 853333 838745 1005418 996102 1007585 1026927 1016938 1020118 1154606 1163022 7526176 7803489 40.05 70.9 2
15:24:37 2024-01-24 991129 982825 253908 250904 447214 454832 503318 495959 272321 269257 363752 371302 429662 436028 6895530 7329368 9780173 9515452 1688784 1750436 374395 332400 369429 369577 439153 423394 410563 410585 272266 275566 943339 905828 1948325 1932735 512674 510821 745171 751914 963475 931581 927575 936715 956620 964665 897322 998185 2713777 2863300 1573798 1347693 849086 836369 1005418 995358 1002524 1021337 1012419 1022843 1158814 1158059 7531557 7821253 40.05 70.9 2
15:24:38 2024-01-24 987648 984183 253344 251444 446776 450683 504640 498383 271695 270856 362654 369899 428117 436028 6893757 7341574 9753615 9510393 1688784 1742957 370975 330357 369501 368768 437848 424453 409404 409810 270662 274339 944317 905549 2033276 1926959 510490 507797 741681 750344 959342 930920 926183 934248 954100 966650 899238 995235 2706952 2856278 1564692 1343289 846978 835740 1003338 992394 1002575 1017931 1013376 1020847 1156165 1157924 7536942 7803592 40.05 70.9 2
15:24:40 2024-01-24 983168 981438 253099 250779 445551 450647 503286 495152 270182 268847 360614 369053 426690 433397 6884378 7395468 9773448 9517652 1711786 1747950 374324 329359 369163 369947 436584 423394 405844 410585 270734 275304 944317 900667 1981898 1941319 511217 509589 747639 744597 948775 930920 933019 931327 945549 967760 904977 997396 2710742 2844649 1565658 1355985 847218 830120 1005418 996102 998259 1012221 1004599 1021198 1160496 1158782 7413148 7794110 40.05 70.9 2
15:24:41 2024-01-24 976935 980739 253449 249653 441723 449027 504356 499650 270252 269714 360578 369934 427665 427811 6903136 7430233 9756843 9501015 1685749 1742957 373536 328595 369357 369391 436697 423358 405844 410317 269757 272801 942778 897187 1990123 1947244 507450 505268 747288 746970 946263 928869 932982 930241 941260 961534 899729 997125 2711847 2844388 1563623 1367866 842157 827768 1001912 996102 1001146 1007902 1001671 1019016 1161262 1158599 7468781 7803489 40.05 70.9 2
15:24:42 2024-01-24 977828 980739 252350 249859 444576 449379 501046 495959 270217 269335 360470 366891 427696 428526 6887574 7528900 9819772 9529392 1681763 1745823 371945 327498 369285 369839 436666 424084 405844 410585 270626 271384 934654 895900 1994807 1947912 507598 503839 746642 746896 945817 922361 930254 934248 939192 956509 898704 998185 2706952 2828910 1569728 1358144 842157 825389 996199 996102 1001191 1006408 998250 1010846 1166909 1155533 7536667 7790236 40.05 70.9 2
15:24:43 2024-01-24 978741 978622 253025 248079 442264 454186 501046 496031 269360 268956 363239 365799 426761 425930 6916146 7479397 9876020 9573169 1682762 1743653 372680 330365 368060 369623 436979 422654 404559 405867 270662 270711 933138 891288 2011747 1951227 510490 503839 744426 749279 943615 917071 927575 934248 937560 946674 891803 994490 2698721 2830918 1588890 1371149 846374 820547 991229 993206 999650 1010791 992435 1008951 1155498 1158059 7544826 7807884 40.05 70.9 2
15:24:44 2024-01-24 987052 981966 254309 249359 443091 453652 500157 495814 270077 268104 360397 368983 426632 430483 6903375 7428955 9847777 9491636 1650962 1741176 369979 329358 368096 368835 432908 422913 405844 405867 269341 271124 944317 893334 2004295 1949412 507598 501705 739679 744633 943615 915700 925670 931599 939563 946637 893621 991628 2698447 2830918 1584650 1368224 844286 820900 989120 991095 999059 1008726 991785 1006694 1155963 1157814 7552715 7822246 40.05 70.9 2
15:24:45 2024-01-24 985969 978622 252109 248768 442831 449343 499949 494804 269360 267397 360289 366598 425522 423462 6907063 7436943 9819892 9501015 1658037 1741176 369979 327569 367055 367727 432836 423851 405808 405188 268963 269698 942778 892055 1970200 1945694 507598 500216 737582 746735 943615 917039 922379 928923 938232 946565 889340 993172 2697755 2835324 1584650 1366697 843961 820863 988277 989577 999022 1006408 988962 1001573 1151857 1155502 7584305 7812605 40.05 70.9 2
15:24:47 2024-01-24 986229 980045 252472 248498 439104 448044 495868 492958 269360 267361 359384 367946 425091 428077 6921893 7439537 9913567 9510738 1660529 1743653 369907 325597 367055 368504 432976 420008 403954 405759 268100 270516 931964 899607 1947895 1941981 506962 500685 737958 746376 941036 913030 924773 930278 936320 947168 890605 991013 2685603 2820290 1580409 1366036 839760 819736 987573 989688 996189 1000674 988962 1005520 1151834 1152235 7557032 7812605 40.05 70.9 2
15:24:48 2024-01-24 986238 979976 252704 247697 438554 450654 495941 495152 269137 266825 359890 367688 425389 426796 6921893 7448831 9922919 9490336 1651054 1743634 368248 327636 366761 366960 432755 419268 403810 404972 267886 270707 942778 897187 1979296 1946124 504544 499619 737186 742709 940235 912493 919609 927524 934570 945740 888078 988118 2695588 2821698 1578289 1365711 839760 817921 984766 986882 995483 1003105 986740 1002504 1148769 1148906 7555581 7830298 40.05 70.9 2
15:24:49 2024-01-24 986974 979426 252171 247657 437893 450335 495711 495564 268098 265971 359890 367429 422906 423088 6940651 7465901 9876265 9517577 1655846 1741176 367364 328036 365761 365416 431261 420639 403031 406008 267921 268843 941240 892055 1962325 1947508 504544 498429 735456 742139 938237 910517 917613 926317 930113 943001 887447 984497 2689448 2812220 1574048 1365711 839760 816184 983367 985409 992590 1000976 983163 998189 1144561 1148058 7577569 7841004 40.05 70.9 2
15:24:50 2024-01-24 986238 978622 251812 246898 439778 448060 495098 495454 268263 265723 361809 365420 424115 425618 6933260 7467578 9897330 9510393 1651026 1741176 367134 327111 364800 364903 430190 419378 402146 403301 267018 270707 938162 891416 1972534 1944125 504079 495855 734935 742139 934368 907595 918265 922379 929038 937588 885486 982787 2685900 2804106 1586770 1364738 835184 816184 983367 985446 991794 997379 985300 998152 1146293 1140878 7571470 7838772 40.05 70.9 2
15:24:51 2024-01-24 982521 980581 252414 245548 439339 449698 495832 494036 266877 265723 361994 365484 424115 424485 6932094 7464978 9866532 9517841 1658150 1738395 367686 326649 363698 364320 428915 420013 400911 400933 266385 269946 939701 889504 1969776 1941981 503362 495747 733494 740033 933705 910561 916978 922379 926372 939302 882977 982367 2680176 2798023 1569808 1361824 835306 816268 982451 984632 989776 998217 985202 998790 1148586 1143056 7577044 7822246 40.05 70.9 2
15:24:53 2024-01-24 983924 981434 251812 245337 437788 447743 494330 494863 266033 265971 358230 363623 423518 424184 6927107 7492578 9859777 9510393 1651026 1733737 367134 326649 363405 363809 428875 419341 400911 400897 265568 269566 939701 886963 1955407 1941981 502646 495711 729642 738041 931682 904674 915171 922947 928928 939229 882587 979385 2684465 2808232 1576169 1361824 834589 813877 979655 981836 986969 991661 982358 994891 1142082 1141440 7565240 7831625 40.05 70.9 2
15:24:54 2024-01-24 985291 977165 250613 245922 436947 447755 495603 493813 266658 264379 357691 364715 423816 425456 6940651 7480702 9861885 9519772 1651026 1733737 365482 324812 363112 363229 427636 418458 403118 403712 267709 269530 938162 890199 1954532 1946526 502646 497931 734604 737935 926377 904291 915435 919656 920960 937975 882977 981349 2680176 2799288 1572886 1352498 830538 813988 977796 981836 984173 990447 979637 992301 1142942 1136500 7578685 7841004 40.05 70.9 2
15:24:55 2024-01-24 980841 980739 251422 243835 437079 449171 495546 492766 265227 266602 357979 362535 423518 425729 6951974 7573500 9904534 9555457 1669768 1734956 369497 324595 360416 363229 429586 418749 400596 402871 265311 268395 939701 886963 1977560 1947244 501218 495385 732966 737374 925780 905848 914368 915756 920403 937975 879772 976637 2680176 2794038 1569728 1347007 825806 811680 977796 977625 981705 982647 978168 992301 1143704 1135557 7565240 7841004 40.05 70.9 2
15:24:56 2024-01-24 978741 980739 249448 243591 438098 447086 494844 490920 265999 265936 357708 362499 422922 425168 6951898 7603617 9857115 9547908 1662401 1738432 367134 324439 359800 361093 428911 419385 399148 400866 263943 267606 936624 886963 1997068 1941981 500862 495035 730958 734811 925006 902325 911369 913159 919193 935989 881333 973751 2678272 2794038 1545308 1347007 825806 810529 976372 976623 980567 986266 975314 991724 1142082 1133149 7578685 7849413 40.05 70.9 2
15:24:57 2024-01-24 981547 981933 249669 243282 437483 445315 494735 489663 267664 265794 356857 361380 421662 424522 6972157 7610275 9857078 9544681 1673687 1738667 367650 322701 360379 362141 430069 414380 396795 401469 263943 266750 944317 890778 1948602 1944742 500506 492589 728885 731826 925122 903921 907439 909817 919844 936650 875644 970209 2680176 2808601 1533098 1343173 821110 808198 977759 971986 977749 986177 980013 994332 1134410 1131201 7551754 7841004 40.05 70.9 2
15:24:58 2024-01-24 975954 980571 249027 243761 438098 444385 492384 491066 270158 264309 355812 363623 421698 423209 6972006 7579880 9876272 9544997 1672168 1738704 365155 320428 360452 364764 429461 414416 396759 399667 263943 267160 934654 886963 1966645 1947508 498378 492241 726862 728715 922462 903921 906376 906510 919844 935989 877039 970490 2684465 2819230 1531063 1343392 821105 809332 980576 971986 974943 984873 980051 994557 1134484 1125782 7536942 7829428 40.05 70.9 2
15:25:00 2024-01-24 973895 980045 248294 243430 438098 440795 492443 489845 270241 263500 355848 363658 421626 422901 6952011 7550936 9810695 9547908 1669783 1733700 363260 320749 360452 361058 428515 414344 396515 399702 265442 265931 930107 889560 1954613 1949300 498294 491016 726747 728014 923069 903847 908884 906436 916482 936650 873710 966229 2676612 2812588 1560426 1343392 821110 808198 977759 971886 971321 984045 973928 991686 1130395 1126403 7508645 7841004 40.05 70.9 2
15:25:01 2024-01-24 975546 978622 247876 243021 437151 440391 491212 489808 266352 263500 356604 363049 420370 421267 6972044 7504624 9829399 9556973 1679620 1738668 363401 320642 360343 360862 426822 417302 396650 402301 264319 265896 948026 886963 1945729 1937838 494049 490706 725754 724447 921062 903648 905043 901342 914537 935328 871164 960645 2661631 2799357 1558349 1337655 820525 807053 974095 967755 967524 981363 976045 985941 1124695 1120729 7431269 7835322 40.05 70.9 2
15:25:02 2024-01-24 974790 980045 248263 242596 433070 440391 494844 487053 265607 263465 355178 360839 417838 421938 6987544 7504359 9791615 9557287 1686669 1741176 362934 320488 358717 359847 427389 414380 395607 399171 263201 266750 940739 891288 1976400 1932513 492996 492589 724727 723348 920407 901323 899757 901342 914537 928682 869930 955244 2661631 2799283 1554195 1328303 817593 809381 972711 964987 965101 980670 978168 985903 1123668 1116457 7444273 7835411 40.05 70.9 2
15:25:03 2024-01-24 975546 977680 247524 241904 432674 442684 493539 489163 264688 263395 354553 360194 417696 421754 6982032 7490573 9819491 9576044 1702434 1734381 363260 319708 358176 360390 429582 415233 393797 399171 263573 265081 943339 895115 1951030 1924264 494049 492241 719665 722895 922462 897023 895829 898354 917204 928308 863255 956677 2659740 2801270 1555483 1318951 816427 808807 968912 959222 965786 981399 976739 983774 1116044 1114319 7567996 7838772 40.05 70.9 2
15:25:04 2024-01-24 981821 981434 246695 240862 433111 438902 492457 486103 265607 263062 351600 360300 417802 424337 6978165 7492718 9819642 9553399 1697919 1738704 362137 319259 358212 360668 427000 413726 393208 399171 263201 264340 928354 898964 1950500 1926228 493347 486877 719597 723080 924466 898063 894443 898681 918922 927848 861562 954528 2659915 2812478 1574048 1326501 820519 807033 968949 958137 964776 981911 975823 982334 1112057 1115667 7555619 7836344 40.05 70.9 2
15:25:05 2024-01-24 982040 981434 245548 240827 433296 440530 491979 484678 266166 261857 351600 361127 417545 423237 6982032 7436798 9820047 9566666 1696049 1733700 361089 319989 357637 359305 428212 412154 393208 396925 263015 264305 940214 898964 1957748 1927593 492645 486841 717081 723483 923726 898410 892312 899178 917057 928799 857715 956962 2658023 2803258 1481509 1330298 823458 805801 962084 957825 966836 984873 973081 973756 1112882 1115667 7555619 7850382 40.05 70.9 2
15:25:07 2024-01-24 990612 980045 245940 241869 430280 440530 491248 483959 264864 261092 355524 360300 416269 421602 6978165 7391539 9812625 9600347 1676952 1734381 360641 319743 358903 357399 426111 413139 396506 396788 261504 264975 942326 897187 1947255 1923790 491945 486841 717627 722289 918335 893063 890489 901342 911917 919560 859581 958939 2656133 2792056 1576169 1333848 818177 802460 959356 957825 971321 981095 964618 973064 1114461 1116457 7675047 7903243 40.05 70.9 2
15:25:08 2024-01-24 988090 977893 245179 243097 429165 439736 491248 483650 264794 261092 351600 358479 415325 421938 6982561 7463619 9923399 9555457 1672415 1734956 360965 317814 356549 358764 427607 412336 393702 394061 261720 263829 948675 897187 1938315 1923992 494049 486769 714546 724447 917209 885481 890485 902381 909197 917173 860951 960883 2652359 2784818 1562652 1337412 818762 797849 958638 957825 971321 973705 960986 972982 1112882 1117248 7703541 7869140 40.05 70.9 2
15:25:09 2024-01-24 986997 980045 245179 245934 430414 440391 489790 483650 264423 261022 351528 357761 419222 421681 6982363 7512018 9946699 9553119 1650965 1730687 360385 317778 357887 358799 423966 410335 391998 395315 261720 261782 936169 892055 1947825 1924844 493347 485529 712994 721541 913279 887369 891789 898044 908073 919768 860339 955281 2652359 2786122 1652456 1346047 818177 795519 956601 959222 965786 975757 958142 971596 1115252 1115129 7621003 7874290 40.05 70.9 2
15:25:10 2024-01-24 987417 979885 245008 242863 430770 440383 487758 485685 264318 260191 353589 358082 415289 418746 6987544 7504624 9955811 9561796 1660486 1729384 359806 316819 357850 359040 426365 410225 391652 394374 261720 261747 932970 893975 1934240 1928963 492996 485529 713426 723080 913242 885116 889109 898644 908000 910583 857863 955244 2650616 2784818 1629612 1343173 816427 794686 955550 960869 967487 976271 959840 972140 1120013 1115975 7593537 7857528 40.05 70.9 2
15:25:11 2024-01-24 985267 977800 245148 241841 430197 440420 488687 485054 263071 260987 351564 358983 415942 414412 6993125 7523222 9906458 9517614 1641622 1728792 358723 316819 357616 356574 421263 411170 393208 393784 261172 264396 922776 885102 1945831 1944241 490549 485346 716573 722567 906975 884226 893096 899929 901457 917094 862565 958713 2658174 2772868 1538759 1332097 810513 795496 964137 957788 958629 971440 963729 975179 1116044 1109902 7527510 7857750 40.05 70.9 2
15:25:13 2024-01-24 973895 975747 244355 241162 430280 437665 486378 485021 263141 260805 350889 359188 416300 414412 6992271 7542127 9843427 9544922 1664889 1728792 359842 317584 358648 356538 421263 410262 392053 394410 260000 260948 943339 884437 1968397 1937939 488702 482949 714493 716357 907882 890526 893733 889512 901457 921069 860838 943468 2643197 2782843 1576169 1324522 808201 800187 959319 952027 954861 964426 966482 972982 1109183 1100139 7477808 7841004 40.05 70.9 2
15:25:14 2024-01-24 976665 979971 244351 240410 427761 437315 486855 483236 262337 260987 350359 358983 415101 419337 6992039 7489068 9829399 9576105 1686617 1731020 358580 315257 357197 355290 423272 408236 391740 393748 259527 260983 933964 896395 1932738 1922423 486814 484500 708433 714322 913169 888008 881138 889280 907357 917785 848606 947020 2637562 2783491 1599074 1324247 814101 798980 952161 947200 958629 974378 960948 965732 1100454 1106525 7584105 7850382 40.05 70.9 2
15:25:15 2024-01-24 992718 978585 245586 240784 427396 436316 486855 481836 262704 259975 351456 357975 414809 417454 6982032 7423445 9875987 9557287 1669820 1727563 356570 315828 355721 356420 421748 409703 393164 391985 258364 260983 937565 892055 1960862 1916964 484760 484843 709438 715242 910384 882503 882466 891479 902728 911017 850489 947355 2643086 2776623 1596909 1324522 810513 793240 950099 951506 959310 964620 951623 964484 1109622 1108878 7599301 7859484 40.05 70.9 2
15:25:16 2024-01-24 982447 976865 243404 240957 427443 437078 487266 484422 262197 261473 351312 356792 415029 415154 7032757 7545273 9904215 9517614 1649951 1728792 357680 318033 353535 354898 420371 409935 392331 390231 259964 260549 935526 881897 1945536 1926922 488428 483095 712466 718400 902741 880002 887846 894085 895583 910665 856573 948029 2648731 2766378 1536764 1328303 804749 790993 957122 950002 950090 963912 958142 967306 1106824 1102221 7474635 7848294 40.05 70.9 2
15:25:17 2024-01-24 974053 978283 243604 239626 428977 432764 488724 482712 261466 260009 349267 356935 413610 417668 6996923 7532521 9787235 9549579 1669806 1728156 357644 315798 355721 354803 418723 408706 390635 392847 257930 260152 932401 883169 1948198 1927685 484737 481319 711960 710275 902741 885481 886392 884207 898905 917821 852909 936736 2641317 2775326 1552118 1311433 804539 796627 953882 942677 952754 969379 961213 964042 1097604 1098514 7593537 7859761 40.05 70.9 2
15:25:18 2024-01-24 991999 977861 242821 239671 424020 432836 485377 478003 261536 260922 350359 356899 413934 416829 6996923 7410384 9847777 9570939 1672168 1725108 355463 317584 353208 352209 419973 405439 391776 392353 257533 260152 937565 892055 1959171 1914242 484048 483131 707393 714174 906825 878568 879345 890064 901028 909234 847854 944809 2643424 2775598 1622973 1324522 808201 789536 946277 947200 953774 963730 945364 960851 1106824 1101731 7555619 7849326 40.05 70.9 2
15:25:20 2024-01-24 983437 977097 242111 239626 424020 432836 484733 482176 260703 260372 349303 355543 414225 415030 6981994 7531097 9887939 9537590 1640476 1725108 354432 315762 351402 355917 419519 409489 391041 392040 258221 261657 930839 881937 1949707 1934458 486814 480263 710445 714322 898660 876959 884907 889280 892263 901605 852687 942270 2641317 2767698 1652456 1324522 799649 786378 954871 947200 946268 955570 954356 965043 1100454 1094247 7441956 7842812 40.05 70.9 2
15:25:21 2024-01-24 974558 980008 242111 238182 427771 432728 486378 480744 260306 261105 349838 356363 413669 416865 6997526 7503416 9810210 9593187 1690915 1730023 357430 314730 351474 351682 419973 405439 387673 391763 257497 261325 929277 886963 1987210 1923488 484048 482035 707393 710275 902576 879044 879294 880382 896816 910665 843624 936901 2632018 2784818 1625186 1311457 804176 790993 945605 940782 952828 966641 951660 955211 1096825 1097384 7647108 7835021 40.05 70.9 2
15:25:22 2024-01-24 989051 978585 243525 238182 423944 435321 485690 477150 260738 260189 350445 353400 413934 419753 7003638 7506433 9941623 9570939 1666398 1725108 355463 314113 349777 351682 419678 405331 387889 387912 257317 260957 926152 892055 1973649 1918034 485428 480603 703220 713814 904022 873779 874498 888018 896254 902199 843044 944959 2632018 2766378 1609695 1329781 805898 784020 943591 947200 952989 956172 946373 960888 1103615 1097384 7555543 7840486 40.05 70.9 2
15:25:23 2024-01-24 972898 978962 243697 238045 427625 432620 482242 477787 260530 259827 348888 356935 413316 414015 7016932 7621041 9812550 9529151 1665153 1725108 355463 312821 351510 352209 419109 405331 387199 392353 256776 259822 932008 881305 1943694 1934108 482673 475598 705891 706075 897027 878753 879887 878771 886783 909379 848408 934263 2624541 2764416 1625186 1315197 798809 790993 949425 938007 943582 962924 953155 956817 1092254 1095707 7607257 7846262 40.05 70.9 2
15:25:24 2024-01-24 989855 980576 243103 238120 422612 432082 485003 479943 260599 259640 350730 352566 412047 414412 7002180 7491168 9870931 9570939 1667533 1725108 353865 314472 348161 351920 418100 404422 387781 387804 256346 260224 932804 892055 1961863 1916964 484048 477792 701225 710275 902153 868659 871940 885596 893308 898685 839460 945185 2635862 2761692 1600843 1332097 804539 782762 943554 944795 947361 952056 943678 962451 1099870 1092592 7527510 7829390 40.05 70.9 2
15:25:25 2024-01-24 971390 976405 242499 237384 426492 432586 477949 477931 259874 258841 348811 356935 412047 412404 7006302 7525902 9777491 9542486 1660533 1722658 354113 312785 351474 350104 414953 404083 386618 391763 255951 259457 919699 877530 1930053 1930934 481569 476976 706225 705049 889229 876224 879495 875474 888820 910665 843660 927463 2624610 2766378 1629612 1305871 796532 790734 944933 933939 943582 955642 948843 950810 1089955 1091049 7647108 7846262 40.05 70.9 2
15:25:27 2024-01-24 987177 978622 242159 237210 421388 432656 483596 476891 260204 258805 348811 351546 412047 417408 7006302 7529013 9904534 9547908 1667533 1725593 355949 314221 351700 351848 421515 405614 386474 387042 256634 260116 926152 893975 1932272 1918327 483360 479763 700231 710003 897836 867041 870651 882876 889407 892591 838159 939740 2628276 2757158 1603056 1330055 802459 779550 941645 943457 945596 946628 942335 959446 1097604 1087899 7544750 7857750 40.05 70.9 2
15:25:28 2024-01-24 968608 975488 242490 237017 424011 430154 477877 477186 259658 258805 347788 355578 412047 412770 7015680 7582919 9819755 9536593 1667402 1725108 353299 312535 351438 351920 414917 404119 385496 389852 257027 259275 926152 877530 1936612 1923488 479258 477050 702330 703048 889339 876261 876442 873724 884241 901605 843044 927614 2622719 2756886 1565567 1304013 795079 786341 943319 934211 940870 955570 947049 948551 1088384 1090278 7686299 7846262 40.05 71.0 2
15:25:29 2024-01-24 988146 977856 241747 237013 422315 432621 482085 474804 259631 258484 348517 352425 411796 416372 7022291 7512645 9934893 9543912 1646325 1722658 351150 312310 348968 350650 418221 404252 385460 387804 255165 257104 923477 886963 1935608 1918034 479938 474357 699921 705039 890747 867041 873876 879063 884191 893503 841847 935645 2622719 2738718 1596417 1322637 797101 779513 942922 939412 938204 946592 943678 954532 1089706 1083525 7458119 7834946 40.05 70.9 2
15:25:30 2024-01-24 975239 977800 242320 236267 422464 431900 483346 476036 258259 258805 346732 353449 410100 416483 7008719 7538302 9782773 9572486 1688226 1725108 353334 311582 350629 350894 419109 404576 383121 387804 256301 258694 937565 889504 1950488 1915602 479258 476375 697223 701055 900383 871232 867741 871852 886892 898889 833785 926293 2615183 2757158 1486459 1311457 799379 783663 933028 935556 946157 953756 936265 948703 1094585 1088095 7593537 7834984 40.05 71.0 2
15:25:31 2024-01-24 978703 975030 242490 236311 420098 430118 481289 476443 257865 258805 346732 350459 409883 412441 6996923 7565269 9866696 9529151 1646322 1720212 351712 311872 346814 350611 414516 405437 385153 385447 255577 258431 924589 876277 1941813 1927593 479938 474101 701225 704005 885624 864585 875158 878499 881351 897342 843336 934375 2628326 2750411 1524795 1317096 791675 777163 943591 934211 935682 951096 946036 951562 1079164 1082160 7565240 7841004 40.05 71.0 2
15:25:32 2024-01-24 985537 975784 240251 237017 420134 429534 477949 475250 258362 256784 347505 352602 408663 414052 6992039 7399853 9834076 9538529 1667533 1720175 351420 311324 348723 349273 414917 403680 385460 387494 255540 258295 929630 887646 1985932 1913137 478484 477050 697150 705049 894057 865628 867704 876280 887148 894687 832379 931505 2622676 2753249 1603056 1315197 797360 776649 931659 934616 940870 945731 936064 951525 1088127 1085094 7555807 7844783 40.05 71.0 2
15:25:34 2024-01-24 970251 975026 240953 235190 422648 431362 476389 475879 258259 257540 345364 352672 411205 410330 7010677 7640875 9857041 9543226 1660544 1725631 353943 309807 350702 350643 414628 404069 385390 387623 255577 257104 938651 877530 1951303 1930934 476329 471611 698212 698995 886233 868659 871666 869525 880533 900289 838196 922039 2613420 2747938 1647931 1305871 790545 782909 938214 926111 935000 953719 942335 944253 1079164 1081958 7628297 7859761 40.05 70.9 2
15:25:35 2024-01-24 989051 975784 240215 235194 419866 430142 477985 474534 258293 257576 346696 349377 407769 415265 7006302 7512285 9906780 9557287 1664069 1723882 351663 310855 347696 349800 417191 402392 382548 385104 255938 257104 937565 889504 1938719 1916964 479938 474357 693481 704048 888746 859554 865199 876280 883210 890999 832601 931407 2613411 2745989 1518921 1324522 795397 774800 933682 935540 938204 945064 934340 950134 1085301 1079100 7450824 7831625 40.05 70.9 2
15:25:36 2024-01-24 972401 976405 240962 234461 421124 428599 481289 477118 258939 257831 345463 351925 407592 413868 7025702 7532819 9763694 9566666 1678938 1722658 351186 309914 348719 348747 414953 403357 382133 385447 255215 256314 934391 885696 1940894 1916089 476365 474357 695215 696944 889039 867016 862017 867060 881963 892591 828989 920644 2605996 2764416 1598630 1305871 792005 779550 929020 926280 939536 946556 933010 942200 1080551 1083561 7599001 7851833 40.05 70.9 2
15:25:37 2024-01-24 982517 974952 239321 235124 419866 428927 474978 475879 259667 256106 346414 349900 407734 408738 7025059 7529668 9932271 9545111 1634600 1720175 350607 309444 348226 347697 411106 402999 385120 383143 255035 256314 921464 876903 1978525 1926223 477790 471575 697223 701055 880538 859247 870218 871177 874143 889941 834785 923619 2615269 2740153 1512826 1311433 787873 774616 939637 930240 931691 942846 942375 947588 1075276 1075978 7589748 7859761 40.05 71.0 2
15:25:38 2024-01-24 986238 975784 239087 235687 418189 426931 477132 473828 257473 255173 346463 350494 407127 412149 7015680 7409126 9812677 9558785 1665270 1715297 350926 309949 348226 346687 414845 401255 383215 381962 254136 256708 920107 886963 1925899 1909061 477114 473687 692006 701055 890223 857821 862597 875730 882848 888368 828570 928901 2615271 2750913 1593374 1315197 793133 772606 929521 931562 936802 937579 930245 947476 1085301 1079100 7442070 7841004 40.05 70.9 2
15:25:39 2024-01-24 974169 976409 239891 234356 418518 427269 477877 475879 256690 257179 344597 350459 405350 412843 7006302 7501859 9754522 9572486 1686860 1719939 350135 308041 348226 347417 414917 400288 382133 386781 254782 256066 932804 889504 1929019 1915861 476103 472096 691969 697263 888856 864585 860252 864567 882858 892483 824667 916161 2602059 2747938 1492956 1305871 793133 777236 925757 926280 937540 945064 926174 938778 1084495 1082036 7574672 7835411 40.05 70.9 2
15:25:41 2024-01-24 972776 973644 239462 232277 419866 428927 476535 473122 256690 257426 342550 348403 407127 409027 7006302 7608468 9885624 9546559 1651260 1718277 351844 310671 345933 347519 412156 401146 381019 381694 254675 254707 921464 876845 1977551 1927593 476365 470209 696939 696944 881823 859650 862704 867060 874143 889591 830240 918191 2609705 2742070 1527402 1305871 786045 774800 931696 922910 926308 943028 933010 939834 1066821 1072905 7599112 7857750 40.05 71.0 2
15:25:42 2024-01-24 985216 975747 238023 233678 417427 428890 476425 469026 256690 255601 342586 349037 405350 412149 7011012 7510599 9944585 9550096 1635586 1715836 348706 307935 346422 346615 409810 399354 383215 381927 252707 254672 931217 876845 1952873 1919691 475087 468706 692006 696870 879868 855354 865162 870143 872601 883174 832601 922887 2611562 2723419 1533098 1309599 783250 770309 934345 925544 922430 939292 937008 942162 1069944 1071962 7555807 7857812 40.05 70.9 2
15:25:43 2024-01-24 985328 976414 237948 234915 418353 427015 478454 471534 258939 254738 344380 351997 406088 410075 7016310 7414358 9838751 9517614 1660590 1719500 349550 310195 346323 345538 412916 398740 382133 382696 252707 255063 918520 886963 1924353 1907705 475087 468814 689031 696907 885615 854106 856510 868908 877317 882959 823355 920881 2604122 2740545 1506199 1318951 790135 765814 925757 928813 930329 933927 926321 942200 1079164 1069875 7446216 7851772 40.05 70.9 2
15:25:44 2024-01-24 972898 977791 239021 232243 419569 426895 479510 473791 257851 256677 342478 349377 405244 411347 7025702 7527216 9829399 9566389 1683159 1720175 351384 307040 346568 345574 413861 399340 378876 382499 252707 254672 931217 885696 1951418 1910418 473400 468778 690008 693802 884327 861484 856510 861502 875416 891199 822770 912881 2600419 2753796 1523161 1302001 789646 776019 923045 920287 934299 944625 930475 935425 1077597 1075942 7574672 7847581 40.05 70.9 2
15:25:45 2024-01-24 978331 975026 238686 233249 417427 426292 475861 474163 257447 255531 342514 349037 404677 408377 7007086 7570350 9866696 9545111 1653394 1715836 350854 307075 342496 345574 409583 396425 378839 382119 252707 253856 923027 877530 1932652 1923576 476457 467882 692006 694516 879603 858309 861907 864496 869912 887112 829230 915171 2607790 2737260 1603056 1305871 782693 770199 928986 919619 922430 939292 931511 937616 1063513 1069958 7607705 7834984 40.05 70.9 2
15:25:46 2024-01-24 986979 976414 237554 232234 414971 423750 477210 468918 261218 254746 342514 348022 406088 410221 7002523 7485023 9862204 9538529 1655747 1715836 347657 307505 342460 346274 411974 400191 378587 381937 252490 253361 929630 885102 1913719 1914498 474749 468877 686676 695777 880501 851014 855292 866297 875846 874600 823355 918154 2600419 2729226 1501958 1318011 787167 765581 922204 919971 927723 928565 923684 942442 1072914 1066072 7450824 7846525 40.05 70.9 2
15:25:48 2024-01-24 970278 976441 237913 232174 417427 423082 477210 473559 256769 254746 341407 349528 406088 410221 7015680 7535349 9754583 9551108 1674558 1718752 348563 306676 344325 344204 410710 398704 378803 382696 251955 253431 913066 880675 1951169 1912883 471872 468046 689613 690817 879516 857213 853395 857840 873604 883725 819745 907252 2598519 2747938 1527402 1296546 782693 770309 919826 917021 927621 939292 923684 932874 1069185 1072992 7574672 7841004 40.05 71.0 2
15:25:49 2024-01-24 978804 973649 237151 232204 414570 423678 473773 472752 257489 253930 342442 348022 406088 405326 7015472 7563325 9876159 9528184 1629941 1713398 346327 307040 342172 343502 410622 398740 378876 381042 251888 252372 928043 870585 1940466 1918122 472728 467551 690045 694789 871333 851014 860252 861929 863100 879584 824120 913976 2604122 2728988 1535133 1305871 777802 766649 927732 918967 919128 928637 928885 936947 1060665 1062240 7555807 7823769 40.05 70.9 2
15:25:50 2024-01-24 981771 976865 236896 234878 414754 423993 476903 468737 257851 253012 342021 350513 404802 409882 7002180 7410384 9819642 9540180 1660486 1715836 346090 312402 344725 342401 409810 396317 381019 381042 251498 254122 925153 885102 1949189 1899594 470718 469136 684098 693802 879841 848601 850862 864530 873875 874528 817351 915597 2596724 2729498 1508319 1305871 783808 764495 917807 922342 926308 928529 919401 935612 1072839 1069079 7466375 7831485 40.05 71.0 2
15:25:51 2024-01-24 970599 975770 237143 236680 417132 423570 476940 468990 256051 254533 342546 348823 404945 411643 7006302 7507212 9766324 9538529 1674378 1713398 347692 306784 342496 343431 409846 396353 377630 382119 251108 252302 928043 881305 1949697 1910418 470718 467744 685067 687776 876399 854748 848412 855102 871402 883980 815542 907551 2594823 2751396 1514680 1296272 782256 769943 917770 914242 927686 936423 922295 927431 1066876 1069958 7544750 7841004 40.05 70.9 2
15:25:52 2024-01-24 980140 973644 236419 236806 413333 424485 473031 468954 256051 253541 341407 346975 404945 405362 7015680 7549669 9862158 9490336 1627530 1710966 344496 306518 342424 343431 409426 396425 378876 378898 251263 252302 926455 871208 1931429 1919691 470789 466229 689613 693877 872009 850194 858038 862728 863959 878591 825037 911757 2601995 2720278 1522923 1303961 778357 763412 925099 917021 918133 928529 927643 932912 1059972 1060816 7555807 7841004 40.05 71.0 2
15:25:53 2024-01-24 980632 975026 234993 232174 414935 422194 473068 467455 256949 252341 340376 348792 405251 405362 7002066 7401098 9813050 9545111 1659309 1713398 345050 306784 342352 342798 412624 397491 378212 378646 251531 252198 926455 885737 1920727 1911998 472137 466889 682301 691835 876363 846050 849407 861502 869443 874875 816277 914294 2592977 2720278 1497718 1310487 782418 761178 917155 918967 922430 927551 918256 934908 1066913 1060816 7458997 7831625 40.05 71.0 2
15:25:55 2024-01-24 968608 976409 236410 232245 414971 421119 474516 466761 255801 253965 339313 348058 404945 408377 7016347 7528525 9800777 9565405 1679279 1716305 348765 306208 342496 341375 410042 396230 377414 382119 250224 252267 918520 885737 1930428 1901146 467308 465241 680332 683747 876399 851014 848815 856624 868828 874168 815579 904721 2585524 2720278 1497718 1299320 781139 764495 915853 915719 922430 930237 916969 929449 1069185 1063898 7499212 7831625 40.05 71.0 2
15:25:56 2024-01-24 969597 975021 235725 232898 414971 422194 468900 468881 256051 253187 340304 349528 404945 406082 7037017 7555567 9750012 9529151 1653414 1715836 346084 306712 344470 342906 410005 396353 376497 378898 249558 252337 936203 877530 1935112 1914242 467909 466559 685588 686729 872605 851014 850907 852878 863782 879584 814965 905931 2587451 2736776 1538003 1286304 777247 765581 914340 910425 921122 933927 920022 927582 1060702 1066935 7588558 7829428 40.05 71.0 2
15:25:57 2024-01-24 982246 974090 235835 233559 413905 423393 468755 470055 255875 252977 342583 346478 404304 404571 7012149 7563669 9857455 9490374 1627530 1710966 343462 306244 340801 341375 408272 396353 377364 378221 250296 251285 924868 870585 1925558 1917456 469348 464583 684098 689802 867143 844016 854647 857840 860941 874253 820983 908608 2594823 2720278 1550042 1302158 773380 759526 922439 913122 913210 928862 926092 928718 1055882 1059920 7581584 7841004 40.05 71.0 2
15:25:58 2024-01-24 984836 976414 236000 233554 412349 421597 473068 467398 255733 253685 340376 345933 403452 405434 7011012 7454157 9869122 9517652 1654600 1710966 344496 305167 339772 341888 410622 395669 376232 377652 251072 250726 923281 881937 1914312 1908814 470384 464583 678888 689276 873261 843692 846639 857840 863782 870520 814108 909738 2592667 2712162 1493477 1313340 777272 760492 918423 915645 915807 924826 920291 930106 1060724 1057650 7546200 7824258 40.05 70.9 2
15:25:59 2024-01-24 975254 975030 234561 232249 414899 421597 468936 465418 256051 252376 338289 348058 403736 407274 7006302 7423790 9756543 9517728 1655982 1711024 343497 306244 340011 342424 409426 395669 375932 377049 250260 250691 924868 881937 1923452 1910418 469385 463564 680301 690423 874568 844460 845212 857692 865798 871292 813961 910256 2581848 2695257 1489237 1311468 776140 758952 915853 914242 913210 919587 918293 926735 1059220 1051641 7533940 7835322 40.05 70.9 2
15:26:00 2024-01-24 974558 976405 234204 231919 414935 421298 468900 463268 255836 252341 339680 348529 403132 406082 7001526 7430233 9763544 9529151 1658114 1714616 341883 304559 342172 341859 408883 396608 377522 377509 248994 251987 935275 882568 1927995 1902933 466445 465241 679850 685721 874605 842780 844085 855373 865004 871000 811800 905955 2587451 2720278 1499838 1300247 777247 756735 910632 913122 919817 919623 913020 927431 1063857 1057783 7442618 7822246 40.05 70.9 2
15:26:02 2024-01-24 971404 972266 234963 231915 412425 421597 471661 466069 254838 252411 338289 346992 401365 405362 6992039 7523436 9800777 9544770 1679279 1715083 344979 303919 340286 342424 408272 393624 376089 378862 248332 250517 918520 884437 1902022 1898752 465450 462546 675938 682615 871333 846569 843523 851033 864681 874953 811800 899039 2576225 2718349 1471125 1296546 775587 758952 909987 910462 917140 919587 910999 926260 1060702 1057783 7470915 7813097 40.05 71.0 2
15:26:03 2024-01-24 968377 972266 234557 231400 412425 419145 466087 467398 254447 251955 338254 347498 401365 403345 7018152 7537783 9707872 9517728 1674704 1710595 344496 303990 340286 342424 409426 395072 372529 377652 247949 251969 920107 881909 1928895 1904996 465450 462510 677927 682131 870063 848601 839192 847417 864069 873225 806989 898236 2572562 2706994 1499838 1294701 776160 758952 907668 907500 916362 924210 910022 922197 1063783 1056252 7489962 7817976 40.05 70.9 2
15:26:04 2024-01-24 972476 974095 236179 231420 411631 418999 470037 468061 254307 252237 339533 344717 401258 403675 7012149 7524621 9717496 9517864 1677254 1707364 343533 302995 339772 341665 405867 393287 373647 378523 247566 251792 918520 882568 1900739 1899795 464128 459836 673566 680608 870027 846532 839192 848620 862234 872479 808207 894106 2568907 2707598 1495598 1295623 774483 756361 906607 909817 915844 920409 908725 927446 1062019 1056393 7437915 7822246 40.05 70.9 2
15:26:05 2024-01-24 968571 972270 236215 230666 409935 418444 468900 464725 253667 252237 339680 344894 400731 405506 6992039 7535498 9728942 9519772 1659033 1707364 343462 302959 338747 341389 408272 392103 374099 377085 247949 251792 933215 882568 1911926 1904996 464128 459800 675481 678645 869645 846569 839765 844944 862234 874253 804634 895652 2570211 2701024 1469048 1294583 774501 758511 909150 908370 915807 919587 908337 922235 1060724 1058767 7489780 7824140 40.05 71.0 2
15:26:06 2024-01-24 965754 972266 233479 230874 412091 419145 466051 466737 254234 251569 339680 346975 401330 403602 7015680 7577156 9791991 9490374 1646411 1710632 342432 302746 340047 340873 404297 395669 375085 376519 246422 251969 916933 871832 1944239 1910418 462811 462635 680667 681098 865269 845779 844011 843601 857918 874257 811003 895727 2578179 2728856 1471125 1286945 772280 760100 906607 903792 914331 926241 907617 915479 1056933 1054688 7559556 7812605 40.05 70.9 2
15:26:07 2024-01-24 972110 971578 234230 230126 408715 421298 467437 466737 252925 252341 339680 342792 401365 404858 7010677 7576030 9866807 9501015 1632311 1710966 342432 304096 340127 341618 405542 394182 375012 375247 248609 251225 923281 873082 1939443 1919691 466777 458363 678888 682131 864039 840964 845962 847417 854052 870375 811761 898241 2576225 2711058 1473202 1285114 767341 758989 910632 900666 907738 926896 914359 916254 1051504 1053199 7676880 7806995 40.05 70.9 2
15:26:09 2024-01-24 983437 972261 237989 230122 409612 421597 466015 460048 254838 250800 339162 343859 402566 404248 6996923 7513923 9918703 9508295 1636768 1713863 342938 302995 337655 340394 403373 394219 376149 374195 247530 250908 918520 867478 1942183 1916964 465450 458363 678888 682615 857960 839109 845361 848018 852462 865478 810575 898236 2578179 2711058 1497718 1292585 768900 756735 910632 900630 905005 919587 913708 916254 1045843 1050930 7631714 7813097 40.05 71.0 2
15:26:10 2024-01-24 980377 972270 234190 229130 408679 420703 467401 460012 253845 250800 339162 343823 401330 405787 7027584 7522746 9904215 9519772 1645093 1706077 342938 302498 339551 340358 401850 392139 375653 374230 247149 250519 916933 868098 1932422 1908814 464128 457003 677927 682615 857923 836732 845398 848620 850581 863928 811800 898331 2578179 2716435 1462818 1294426 766794 755687 908963 901591 905005 920409 910059 915288 1045521 1048667 7588150 7818090 40.05 70.9 2
15:26:11 2024-01-24 982521 974090 234060 229307 411622 420927 469371 459832 253493 252472 338463 343548 401294 405757 7006302 7506658 9899731 9501015 1629737 1704929 341973 301723 339071 339570 403408 394512 374099 373074 246457 250168 918520 866858 1938824 1916964 464788 457003 677927 682131 856706 838786 844122 846179 850544 866373 808207 895643 2578179 2711058 1462818 1292859 766710 756361 909987 898644 904361 919515 914118 914484 1044841 1051435 7631585 7831625 40.05 71.0 2
15:26:12 2024-01-24 977823 973640 234613 229412 411331 421000 466051 459976 253667 252650 338646 342792 401330 405432 7001305 7513923 9838726 9490374 1648696 1709714 342938 301827 339071 340873 402168 390923 375122 373670 246457 249816 916933 873082 1900893 1908814 463469 458065 674982 681647 857923 835510 842886 848620 850617 862708 810612 897019 2579590 2695662 1454511 1294306 764510 753613 911129 905029 907054 918460 909020 918062 1040622 1047968 7562458 7807033 40.05 70.9 2
15:26:13 2024-01-24 983437 972270 234190 229508 409003 417264 468131 462651 253632 250765 338280 341218 399502 405794 6996312 7418398 9820075 9510393 1651054 1706563 342938 302039 337525 340358 404297 390299 374026 373110 247149 248870 926152 875588 1949392 1904996 464128 457955 671945 680613 862774 835992 839653 845432 854771 863819 807025 899518 2568907 2683958 1616334 1294426 764612 749154 909987 903829 901790 915834 912048 918366 1042284 1042576 7546097 7812867 40.05 71.0 2
15:26:14 2024-01-24 982738 974335 234025 230197 409590 414881 466051 462815 252891 251409 338370 341765 398591 403639 6992082 7418398 9810749 9511040 1651054 1707364 342455 301122 337306 340072 403749 390320 374099 372968 246109 248938 915346 872314 1918073 1911998 462482 456125 673566 678645 858448 835818 842162 846216 848141 861477 809427 895643 2568907 2692275 1491357 1292859 762328 750659 907864 902455 901429 915834 907655 915444 1039332 1042612 7554155 7803489 40.05 71.0 2
15:26:16 2024-01-24 983437 972270 233532 228700 406029 414772 466051 461540 252645 251763 338406 339653 397684 403639 6988133 7390581 9828858 9509812 1649827 1707715 341722 302433 338279 338784 400580 391448 374062 375145 245558 249045 915346 868098 1931593 1911526 461498 457417 673566 678571 855456 832337 842162 846105 845565 856501 806952 895643 2568907 2695443 1487116 1292737 762441 750753 904370 896968 902395 910538 904660 912662 1040917 1044009 7546375 7795851 40.05 70.9 2
15:26:17 2024-01-24 982738 972270 233532 228626 406029 414736 468042 459904 252399 251409 337580 339653 396536 403272 6999616 7490396 9857455 9505194 1641622 1706563 341349 302757 338279 338713 400299 389712 373570 374121 245593 249045 929990 868563 1921369 1910827 462487 457417 673566 678091 854244 832522 842162 844907 846797 856501 806989 895368 2572562 2707215 1489237 1291645 762328 751287 903999 898502 901429 915530 904847 913535 1039001 1045290 7555581 7814650 40.05 70.9 2
15:26:18 2024-01-24 985765 975476 233810 229095 407696 417083 469371 459724 252681 251868 337397 341767 400027 404748 6999287 7491304 9857078 9514586 1634414 1706563 341636 302647 338591 338238 399738 391476 373570 373976 245558 249395 913759 866074 1920838 1910418 462705 457417 675002 677611 852998 832522 841562 842443 845565 861455 806381 893785 2576225 2709136 1460741 1289975 764612 753539 904036 894683 900754 917085 908912 911949 1044138 1044141 7616730 7806958 40.05 70.9 2
15:26:19 2024-01-24 978331 972266 233204 228735 405705 418444 467711 458466 252468 251409 336409 340672 398871 403602 6992153 7490892 9876272 9505194 1636866 1705351 340833 302005 337562 337219 399702 390574 373570 373593 245386 249045 913759 866074 1931627 1910418 462044 456125 673566 677574 851717 831931 840687 842407 846294 856501 806580 891199 2572562 2714094 1478635 1290722 764510 752467 905052 894535 899868 917016 907617 908849 1040807 1040664 7573271 7801391 40.05 70.9 2
15:26:20 2024-01-24 982521 972266 233208 228431 405993 414845 465072 458538 252434 251409 336280 339144 397684 404174 6987544 7483032 9819963 9514586 1646325 1706563 340797 299263 336500 338273 399738 387411 371954 373857 246460 247511 913759 871832 1898228 1904996 460844 454837 671945 678604 854753 832109 839341 844183 846220 859650 805896 894716 2566926 2684954 1484996 1290857 758921 749265 903999 897227 899868 913118 905033 910864 1029992 1041058 7541086 7803489 40.05 71.0 2
15:26:21 2024-01-24 979651 973649 233204 227918 405957 414081 467711 459904 252047 251409 337103 339109 396501 402388 6996923 7408852 9812625 9505194 1648684 1704139 339518 301901 333555 337988 402855 390336 371773 374085 246809 246607 915083 873570 1927572 1902673 460388 454086 667789 675310 855492 832702 835764 841787 846797 856393 802433 890564 2565101 2664701 1469048 1287221 760155 744730 903727 894388 894512 909812 904016 909923 1036280 1037276 7518077 7810818 40.05 70.9 2
15:26:22 2024-01-24 979613 972270 232151 228661 405957 412228 465400 458466 251661 249506 336554 341695 396466 401178 6978165 7392763 9780288 9498863 1648646 1705765 341081 299122 333483 337254 400897 387339 369646 373976 246460 246678 921464 873082 1924695 1902673 461226 453409 665866 674831 855492 830162 834850 839400 846797 855790 801369 889704 2560832 2664664 1464895 1289975 761076 744693 903084 896968 893841 909370 904016 911223 1037970 1037276 7518077 7803489 40.05 70.9 2
15:26:24 2024-01-24 980140 972266 231922 228631 408399 412228 465400 458538 252434 249681 335532 341695 396466 400538 7011012 7405039 9819642 9518779 1641622 1706980 339804 301079 335988 337728 401506 387375 369862 373029 246112 247476 912172 870585 1898894 1904996 460068 454122 669720 676270 852363 828985 838737 841787 845095 857257 804862 890443 2566652 2690709 1482876 1287221 760155 747141 901121 894683 897352 910656 901558 908849 1033276 1036101 7536942 7805243 40.05 70.9 2
15:26:25 2024-01-24 983886 974095 232559 227672 405311 413354 466646 458394 251698 251089 336848 341021 400036 402958 6972649 7495325 9848103 9504245 1641622 1706563 338815 299228 336463 336711 400336 387411 371954 373029 246192 247893 912172 866074 1919886 1907705 460068 454837 671182 675310 850549 827810 837540 841189 843899 856046 804291 890336 2567878 2701839 1450357 1287221 760155 747141 899164 894683 894586 911300 900922 908851 1038877 1040664 7569365 7791610 40.05 70.9 2
15:26:26 2024-01-24 981542 970858 231953 227212 404420 414470 466389 457178 251276 250703 333609 339610 399284 402066 6978165 7495325 9831741 9482257 1641622 1704139 338780 298739 335442 336711 400336 387339 369862 372502 245844 246713 912172 867318 1936608 1904996 459412 453373 669720 675310 848740 826600 835039 839400 842631 854837 802580 891574 2564213 2697078 1458664 1288879 759071 747141 899238 894317 894401 909188 903407 908166 1033064 1036507 7545014 7803489 40.05 70.9 2
15:26:27 2024-01-24 983886 972266 232120 227014 404387 415339 465400 458108 251242 250703 335532 340099 396189 402388 6978165 7472676 9803705 9463312 1646342 1701720 338815 300883 333140 336204 399702 386106 369862 371977 246286 245953 908929 871832 1915065 1898445 459466 450823 664346 673690 853502 830332 831549 836838 846184 855937 799585 888735 2566435 2674179 1535883 1287002 755617 743932 901837 891743 889343 906588 905033 906232 1031600 1030106 7516757 7784731 40.05 71.0 2
15:26:28 2024-01-24 980645 971582 231904 227918 404671 412806 464670 458144 251276 249542 335496 339618 395288 399973 6992153 7399853 9791991 9482257 1646342 1701720 338269 301116 333411 334724 402534 389154 369573 372285 246460 245778 913652 873082 1913917 1902673 460838 450606 664346 672404 851754 827810 830328 836948 846294 854837 796656 888102 2559634 2670640 1450357 1290895 757839 743969 899915 894461 893502 901596 904389 908203 1029919 1035697 7507338 7794110 40.05 71.0 2
15:26:29 2024-01-24 973900 972261 230285 226548 405993 412806 463784 455751 252047 249506 333465 340707 395288 399335 6987544 7418160 9724158 9489430 1649865 1704551 338637 301646 333266 334688 400616 386178 369862 371759 246460 246364 915346 874961 1916902 1898752 460725 450593 664346 673395 851754 825393 830440 836985 846294 853631 795455 888214 2559634 2672282 1478635 1290895 757839 743969 899275 894683 893502 901524 902386 907521 1029956 1034855 7518077 7795851 40.05 70.9 2
15:26:31 2024-01-24 973324 972270 230281 227023 406029 411577 463977 456620 251311 249717 333465 340672 395323 398736 6986843 7378406 9763935 9493186 1646342 1701720 338637 298286 332869 335698 401506 385870 369826 369884 245765 245196 910468 871832 1907140 1899795 457452 450557 663875 670426 851153 825393 830440 834579 843899 854234 795529 886317 2559634 2672685 1456587 1287221 755070 742842 899915 894683 892235 903898 903708 910336 1031604 1030070 7518077 7794110 40.05 71.0 2
15:26:32 2024-01-24 977061 974099 230785 227677 405633 413502 462451 457193 251138 248978 333356 342018 397074 400676 6982032 7417120 9848269 9463237 1641622 1704139 338269 298042 333519 335662 399207 385021 369529 369884 243693 245953 923540 867318 1908852 1904996 456043 453116 665866 672918 846298 822950 831779 838210 838989 847559 799026 886317 2559634 2684991 1474395 1285389 754756 745098 894816 892258 894136 901596 899129 905047 1030138 1035933 7540946 7787643 40.05 70.9 2
15:26:33 2024-01-24 981269 971509 231196 226286 403498 416557 464488 458243 250474 249928 333501 339860 396360 400945 6987544 7486026 9847890 9467626 1622757 1701720 336435 303367 333447 333613 399207 387339 369233 369812 245072 246073 923540 862359 1930312 1904996 456043 453389 667317 672440 843866 822950 830009 837938 836475 847559 797858 885019 2559634 2687444 1476515 1283136 757246 742439 894447 889968 893259 907954 899697 904057 1031604 1033391 7550220 7795552 40.05 70.9 2
15:26:34 2024-01-24 976854 969484 230478 226128 404671 413462 463455 456302 249778 249752 333194 340099 395876 396385 6987147 7485905 9862158 9454121 1613324 1696821 336199 297518 332905 333648 400336 387375 368418 369256 243693 245746 908998 861126 1930826 1904996 457568 450751 667556 671414 846671 825582 832623 836098 839478 852245 797881 883898 2556642 2683399 1476515 1277895 755083 744620 897361 885463 888085 909370 900188 899613 1030142 1032331 7629785 7794110 40.05 71.0 2
15:26:35 2024-01-24 977519 969475 230639 226128 404707 413462 463613 456302 249778 249542 334248 339145 396466 398736 6987544 7504624 9841086 9482257 1641622 1702929 336742 302976 335809 334688 396925 387425 368981 369524 244963 246192 931998 867940 1933580 1909278 457452 450606 667858 671451 845100 820588 832810 836693 836475 847451 797256 886317 2560832 2693524 1474395 1283560 754868 740376 891950 883981 889307 901560 895820 900597 1029371 1032660 7543647 7784731 40.05 70.9 2
15:26:36 2024-01-24 983437 971582 230639 225778 402850 411613 464014 457595 249778 249542 333501 338634 395911 400858 6987268 7506002 9829400 9498863 1641560 1702126 337072 299419 333266 334512 396853 384985 369269 369812 243693 245641 920315 866074 1933522 1903644 454855 452103 665597 669477 843232 820942 830440 833289 837100 847451 795492 883723 2557181 2687705 1472274 1281543 752385 738211 890650 888078 886755 901488 895820 899280 1026385 1030471 7536942 7771579 40.05 70.9 2
15:26:38 2024-01-24 979725 969475 230281 225582 402253 411613 463286 456302 249709 249121 332455 338159 395288 396457 6972786 7469736 9862158 9456563 1622587 1696821 335693 297338 333411 332646 396961 386178 368678 368405 243693 245161 906815 861126 1911764 1904996 456151 449375 665866 668930 842505 820942 830440 832073 835914 846818 795492 882392 2557627 2692619 1470154 1281543 750067 741791 892245 885463 888341 901524 895708 900931 1028761 1030434 7528600 7805361 40.05 71.0 2
15:26:39 2024-01-24 977754 969484 229276 225570 405051 414750 463455 455512 249605 248245 332311 338729 397038 399691 6981752 7469890 9848103 9439559 1613511 1697291 334450 302867 331861 333388 398925 386178 366430 367592 243693 244408 923540 860693 1935920 1907705 456151 450933 666198 668456 842636 820625 827452 830180 836243 847523 793360 878906 2550362 2679981 1444127 1272191 752385 745024 894618 880574 889820 906769 895731 895843 1027149 1030289 7650626 7791610 40.05 70.9 2
15:26:40 2024-01-24 978741 971541 229214 225390 402855 411867 462797 456746 249709 248910 331951 339145 394700 398556 6987544 7489995 9857455 9439559 1613324 1696858 334684 297590 331395 333749 396961 386214 365366 367556 243693 244784 921928 858665 1940345 1904996 456151 449375 663914 668493 840775 820942 829258 830180 835294 847487 793360 880937 2553991 2683127 1444127 1273703 753999 745300 895089 882490 888068 907954 895521 895424 1028947 1029488 7637458 7798397 40.05 70.9 2
15:26:41 2024-01-24 980645 969219 229010 225429 402249 412442 457088 455980 249778 248142 331951 339145 395957 396862 6978165 7501850 9848103 9454224 1613324 1696821 334684 297771 331359 332344 396925 386178 367275 367556 243693 244784 907411 862697 1927629 1904996 455503 450933 664346 667511 841907 821007 830542 832393 833618 848141 795542 879420 2555595 2687891 1444127 1276985 752385 744244 893143 881557 887475 901560 895033 896499 1026878 1029706 7599188 7794110 40.05 70.9 2
15:26:42 2024-01-24 976939 971316 229210 225390 402294 411902 459814 453260 249743 248387 331449 339145 394700 398027 6978165 7493955 9829400 9474425 1632189 1697291 334719 297771 331395 332611 395665 387298 367319 368412 243477 244916 931998 865794 1920553 1905206 455827 449963 664309 669588 839483 819197 828041 832128 834547 846943 795616 879532 2555595 2683399 1470154 1277895 752385 742989 888094 880345 885587 901488 894396 895610 1027185 1025785 7581269 7784731 40.05 70.9 2
15:26:43 2024-01-24 976939 971307 229214 224850 403179 411613 459886 455014 249327 248387 331449 339145 396515 396312 6978165 7489995 9838317 9447863 1617947 1697654 334578 297338 331732 333857 396457 386749 364200 367556 243693 243657 912172 863973 1933279 1907705 455827 448092 662427 665286 841309 822692 824991 825412 834731 847293 793360 871866 2546414 2681496 1456587 1264063 749705 742316 889377 880111 889007 903257 889806 895610 1028835 1030106 7577305 7786220 40.05 71.0 2
15:26:45 2024-01-24 976939 968465 228499 225582 400736 411567 456374 457272 248981 246858 331449 338634 395957 396899 6973066 7554000 9801020 9447478 1636434 1697291 336742 296861 330858 333893 395629 386749 364783 369812 242972 243657 913759 861742 1905126 1903644 454045 448385 662464 662257 839520 822986 825615 820570 833513 854837 793360 869935 2546516 2692024 1478635 1264963 750992 739621 884336 880345 891082 898916 885714 894261 1030138 1027308 7508645 7784731 40.05 70.9 2
15:26:46 2024-01-24 972780 966672 229214 225007 402372 411639 460140 458762 248809 247827 331808 336963 395571 398519 6988133 7572052 9791345 9450086 1635767 1696858 335693 297041 332401 333423 395629 384756 364271 368110 241430 244373 927082 864385 1922161 1898445 451317 447725 662934 662257 841634 821749 823160 822349 835914 847595 788727 873144 2541089 2698008 1461673 1272191 752314 740741 882425 878016 893502 900183 883788 894973 1029992 1030311 7523008 7773215 40.05 70.9 2
15:26:47 2024-01-24 963813 970636 229756 223693 403498 410695 456054 456302 249502 248245 329412 340099 395679 396580 6996923 7563669 9745231 9444742 1636970 1697291 334684 297771 332401 331982 396925 386181 364236 367592 242765 245161 910797 868098 1941527 1895750 452057 450822 662464 664175 843629 820588 821114 822968 834080 847523 783823 870553 2531557 2683399 1462998 1272191 756700 742125 883844 882490 892896 900171 884935 895424 1038213 1029609 7480348 7769807 40.05 70.9 2
15:26:48 2024-01-24 961032 970858 228459 223693 402294 411859 457284 455980 248912 248178 329185 339145 394844 396299 6987544 7578446 9719789 9444742 1641647 1696858 334684 297315 332226 332485 396961 386475 363144 367298 242594 243657 931998 870045 1947041 1895477 452278 450933 659617 662294 843866 820588 821110 824354 839368 847379 787451 872007 2544185 2668973 1433743 1274006 754756 737921 883051 884375 892346 899644 885121 895610 1035556 1018323 7461483 7775352 40.05 70.9 2
15:26:49 2024-01-24 961465 969480 228459 223658 402859 410078 456961 456302 248739 247969 330183 340099 393316 395701 6987544 7504624 9668723 9444742 1648948 1700512 334684 297315 332189 332954 396961 385072 364983 367592 242684 243822 913866 875588 1900327 1891600 452205 447946 656989 660162 846709 820942 816379 820960 838359 851713 786370 871791 2537224 2672983 1461673 1274262 750776 735922 880671 883042 888048 892510 881240 898269 1031600 1018323 7386023 7750964 40.05 71.0 2
15:26:50 2024-01-24 964892 969484 229205 223473 400460 409499 459850 456302 248119 248213 332754 338159 394218 396493 6972044 7472689 9680394 9461240 1646272 1702126 333888 296717 331216 331767 396709 384815 366093 364698 242109 243657 920741 873082 1902570 1891873 453777 449363 656714 663917 846709 813538 816305 829003 838288 838509 784103 879495 2541089 2663383 1444711 1286945 751848 735918 885684 885555 884410 894678 890816 899551 1024098 1021318 7489962 7777067 40.05 71.0 2
15:26:51 2024-01-24 973895 970849 227690 224663 401022 408776 460030 454620 249674 246788 330411 339860 393592 398593 6983726 7378293 9782209 9450335 1641622 1701625 334110 296013 330357 333893 394096 384852 365295 365353 242145 243212 930359 864834 1900750 1902818 452278 446717 660552 665591 837105 815160 822539 827791 829213 838473 790966 876955 2550362 2678054 1463793 1277353 750240 738018 888207 879984 883147 900012 887934 890434 1022393 1024249 7572154 7775352 40.05 70.9 2
15:26:53 2024-01-24 979730 968726 227751 223620 399529 411567 461484 450710 250729 248104 332318 336418 395535 398482 6970990 7496690 9819604 9447744 1612360 1697291 333419 296472 329056 332954 395315 386475 364467 367041 242558 242804 907411 864385 1932804 1907705 452057 447009 660552 663197 838887 817420 821114 824465 829873 845747 787501 870684 2531520 2674179 1442050 1262839 746506 740019 885559 876243 885550 901337 886383 889002 1023844 1018323 7637420 7782177 40.05 70.9 2
15:26:54 2024-01-24 979730 970645 227585 224204 401597 409969 455166 453622 248878 246788 332281 337070 393557 394398 6951898 7508579 9777869 9436793 1621732 1697291 333672 296825 330383 332918 394445 385035 363952 365317 242522 242128 913759 863595 1900796 1904996 456360 447118 656750 660272 837105 818616 823458 820960 829177 845747 787501 868904 2541089 2678350 1458664 1259244 746231 737921 885733 879444 886355 898786 884898 893264 1023697 1029339 7609847 7788182 40.05 70.9 2
15:26:55 2024-01-24 975550 966590 228187 225855 401350 410063 456284 455336 248153 246372 329412 336056 393235 394508 6978741 7513923 9770899 9420665 1613511 1697291 332339 296789 330383 331946 394410 384182 363439 364769 242140 242094 908998 863595 1928152 1904996 452066 446377 656750 660272 837105 816226 821110 820960 830148 846184 788460 867517 2537215 2674672 1472274 1262465 746841 735922 882544 876243 883834 898498 885047 889095 1023844 1028146 7508645 7777067 40.05 71.0 2
15:26:56 2024-01-24 973895 968571 227328 223620 399935 408485 457253 455980 248119 246028 330375 335785 393628 396862 6968787 7503240 9768504 9434095 1632268 1697291 334649 295596 330383 332954 393231 384726 363439 366417 241394 241687 916933 862732 1903706 1909465 450813 445565 658859 659625 836182 820212 822759 818561 827385 846943 786350 866171 2539029 2674179 1452434 1259244 746581 736875 881370 876243 885550 892582 883751 891541 1023844 1027153 7499212 7767644 40.05 71.0 2
15:26:57 2024-01-24 972475 967207 227756 223240 400217 409390 458550 453900 246643 246788 330339 334776 394182 396580 6952011 7570350 9791991 9440859 1639108 1702500 333780 293975 331216 331498 393088 385707 364946 365139 240298 243212 920741 865002 1914773 1897399 449674 449386 658648 657830 837105 818672 818742 820688 829873 845747 784140 867667 2541089 2691719 1475631 1268570 750776 737921 876376 875621 888105 897668 877695 890755 1030138 1018684 7479502 7750964 40.05 70.9 2
15:26:58 2024-01-24 962153 966631 227721 223227 401022 408776 456984 453622 247947 246753 330512 339145 392452 394141 6972157 7487961 9683720 9471751 1657775 1697291 337239 293690 332152 331372 395001 381833 364467 366825 240681 242466 927082 874961 1930900 1886504 448624 447118 653270 658219 843104 817420 811533 819820 834731 843362 781809 870801 2536314 2676448 1455312 1276985 750240 729656 878245 880345 888105 891189 879561 898204 1027112 1019803 7366053 7747216 40.05 70.9 2
15:27:00 2024-01-24 966571 969434 228070 222745 401634 408163 457052 455711 249079 247650 331266 336821 392167 398840 6981541 7447440 9696520 9448842 1641622 1694880 332445 295919 328790 329622 395629 382950 364467 362552 241394 242094 917249 872457 1919748 1891873 452278 447118 653270 663234 839483 810571 814106 824170 834731 837840 779486 871791 2537224 2651888 1451072 1277895 746506 730456 884336 878989 878859 889932 886383 892952 1017944 1015418 7480348 7760451 40.05 70.9 2
15:27:01 2024-01-24 974090 968580 226213 225224 401597 405542 458152 450962 248119 245271 331597 337105 391546 396714 6959408 7362763 9707872 9436793 1638999 1694880 333924 293832 329449 331946 393231 381221 364467 363931 240645 242298 913652 868282 1904926 1894404 447937 441412 655126 660002 833444 811722 818742 823295 827906 838432 786370 871172 2535123 2664959 1457697 1274262 743517 731540 882092 876243 881286 891886 886494 892627 1016515 1020152 7522593 7751035 40.05 70.9 2
15:27:02 2024-01-24 976939 969448 226787 227371 400495 409426 459525 449514 247866 245993 329110 335116 393628 395627 6959408 7459735 9764671 9420586 1627618 1697291 332607 294774 329449 331372 394544 382373 360848 364222 240645 242639 913759 861126 1910349 1904996 450641 442314 655126 656093 832229 815034 818742 816207 827320 844882 786148 865644 2539939 2665272 1450357 1257068 745646 733633 878831 874655 882521 894678 879561 889608 1022393 1024249 7490243 7767644 40.05 70.9 2
15:27:03 2024-01-24 966683 967889 227756 223337 400500 409390 457253 450998 251607 247551 331597 335010 393592 395030 6987033 7594023 9721677 9434095 1640476 1696085 332607 294082 330852 329373 395315 384184 362890 364187 240441 241722 927082 868098 1938612 1893348 450689 446498 655052 658687 839211 817509 814031 818109 832078 844372 777208 865088 2529731 2663383 1455312 1268570 748637 734418 878868 876243 883156 892143 878934 887805 1025622 1021086 7436591 7750964 40.05 71.0 2
15:27:04 2024-01-24 966269 966663 227574 227371 401066 405080 456284 453659 246643 246580 330512 335081 390936 396580 6951974 7472507 9679919 9458234 1660142 1697017 336215 293868 331211 329657 393088 381112 364983 365175 240058 243666 920741 872314 1955779 1886504 446890 445420 654197 661505 838565 811722 812946 820960 830938 837221 779252 870553 2539029 2657041 1444711 1285389 748637 728962 878245 878111 882260 886993 878591 890387 1022393 1014445 7425953 7750964 40.05 71.0 2
15:27:05 2024-01-24 970721 969448 226274 227345 401634 405759 456930 448846 247774 246028 328847 338123 391210 395664 6952011 7353491 9715885 9432835 1641560 1699706 333924 294082 328482 331910 395420 381221 364641 363605 240272 242127 912089 867940 1891768 1895750 447730 441376 651384 658332 834699 811722 813914 820960 825015 837840 783785 869243 2539029 2653934 1514680 1273987 741397 728701 883170 876243 875781 889545 883122 887782 1011750 1015826 7490243 7750964 40.05 71.0 2
15:27:06 2024-01-24 977344 969439 226352 224164 397052 408812 458225 449514 246643 245993 330241 333036 392167 396286 6975940 7485958 9812625 9413879 1610526 1692474 332715 294118 329449 329943 392643 383023 360848 362587 240681 240646 918703 863152 1923908 1902673 450960 441484 656989 656399 832229 811682 815725 818598 827320 838437 783547 865125 2531817 2657078 1463793 1260662 741397 731526 878868 871177 880109 893081 879561 886285 1017224 1021355 7510561 7760451 40.05 71.0 2
15:27:08 2024-01-24 972110 968193 227545 223960 398965 405687 456138 450854 247825 246439 330870 333933 392070 394471 6988753 7599173 9782639 9425985 1632268 1694880 335632 293151 330237 329907 390850 382680 362890 364769 238918 240646 925443 861126 1902592 1895750 446578 444598 655126 654955 832070 814997 816069 811454 825563 843326 781845 862593 2531817 2685979 1455312 1262839 745444 733402 873857 870724 883069 892143 875153 887029 1024770 1020801 7504321 7756595 40.05 71.0 2
15:27:09 2024-01-24 968534 966636 227510 223817 396975 405831 455603 454325 248101 246506 331362 333036 392106 394508 6952356 7599226 9763935 9430095 1636933 1697291 333689 292816 329323 328875 391745 383565 360848 363096 238954 242128 914078 864385 1947954 1895750 446658 445747 655126 656818 832661 811722 813914 815593 826734 838437 779522 862519 2532696 2686118 1460471 1270068 748431 733008 873960 871963 885131 893081 871893 884986 1023844 1020801 7489780 7745415 40.05 71.0 2
15:27:10 2024-01-24 962144 966663 226282 223337 401066 405831 454923 450926 251678 246200 329271 336056 393017 393004 6942043 7482041 9651711 9416606 1641647 1696085 333924 293634 329449 328875 394410 381527 360848 362587 239528 240646 925443 868098 1904182 1890529 448127 441737 652829 654734 839163 815187 809210 816365 830258 840807 779336 866994 2531543 2664959 1455312 1274262 745646 727668 872619 876243 883834 883461 875497 889248 1022393 1015107 7357725 7737838 40.05 70.9 2
15:27:11 2024-01-24 964623 968748 227015 223337 399935 407890 457577 450998 251501 246063 330007 335045 390626 396862 6952011 7444633 9689119 9420586 1641647 1697291 331403 293456 329916 328361 395701 380430 362708 363682 239757 243494 929428 871688 1899851 1886621 449406 443787 650462 657866 836512 808223 808793 820960 827421 829532 774810 869523 2531817 2646519 1462637 1281543 743517 728184 876376 875000 876330 883092 878046 888852 1014993 1010736 7447326 7744826 40.05 70.9 2
15:27:12 2024-01-24 974164 966663 225548 227336 399334 403301 455603 449550 247362 244482 330007 335081 389462 395453 6932094 7381308 9753615 9432835 1641560 1697654 332265 294189 330113 329604 391836 378506 362926 364896 239757 243287 910641 861126 1897508 1898752 446927 441809 654197 656399 827911 805879 815109 819857 820757 829532 782992 865125 2539284 2664959 1482128 1268570 741397 730625 878868 869488 873848 889932 878591 882086 1011750 1014389 7544788 7750964 40.05 71.0 2
15:27:13 2024-01-24 977067 966672 225578 223332 397052 405831 454239 447513 246643 245065 330007 334506 392106 392062 6968073 7482041 9768504 9408596 1612360 1691941 332841 294082 327945 329907 391435 381258 360812 362552 240272 242127 908998 862359 1904077 1904996 447912 440135 652999 654955 829086 811722 813914 814048 822537 837811 781845 860828 2531817 2657041 1446204 1255664 740340 729487 876376 868604 876367 889545 877057 884949 1012088 1018326 7508645 7751078 40.05 71.0 2
15:27:15 2024-01-24 972476 968470 226139 223853 396655 405615 456249 453477 248278 245131 330870 333559 391653 394288 6959131 7583066 9749586 9420700 1632268 1697291 333924 291814 330383 328911 390267 382409 360848 362806 238346 240612 924828 858665 1908852 1894404 445345 441809 654551 654027 829674 811722 813526 811740 825293 838437 777245 859997 2517030 2678239 1448951 1263127 744384 731009 870859 867023 880505 891189 869382 881158 1020944 1017802 7489469 7744447 40.05 71.0 2
15:27:16 2024-01-24 962677 966631 225928 223332 400495 403301 454953 449514 247931 245236 328537 336091 389831 391806 6968787 7486026 9642359 9420700 1655997 1697291 333924 292259 329216 327919 391745 378398 360848 362841 238751 242298 918888 874054 1910840 1886504 445662 441809 646683 653063 834735 811722 805849 811740 828069 835971 773822 861257 2522642 2655739 1444711 1271884 744580 726526 871432 875070 880697 884523 873941 888702 1022121 1012239 7369347 7735935 40.05 71.0 2
15:27:17 2024-01-24 964887 970894 226274 222710 397088 404510 455239 449514 247840 245821 329308 334506 389735 396580 6959408 7404926 9691561 9420586 1641647 1697291 330938 293598 326486 327883 392092 378434 360848 362912 239899 241617 923804 868098 1900313 1889186 448266 441737 647634 657284 832843 807037 811098 817527 823628 834188 778782 867614 2533027 2647099 1460741 1268570 737181 726675 878868 873031 868801 881808 882073 884986 1005851 1009236 7484870 7745415 40.05 70.9 2
15:27:18 2024-01-24 979455 966672 225578 223019 395162 405437 456284 447864 251536 244859 329541 331007 390114 395664 6942043 7447440 9791991 9397849 1613324 1694880 330670 292081 327446 327654 389684 382141 360632 360654 238873 241814 929070 856561 1912909 1897263 447489 440899 653233 658219 825224 802392 811533 816291 819874 829424 779522 861294 2535786 2661180 1471300 1266765 739285 728356 876376 866408 870684 889797 879561 881533 1007349 1011970 7558450 7756595 40.05 71.0 2
15:27:19 2024-01-24 975970 966627 225868 223019 396943 405759 454923 448234 247931 245281 329038 333036 391246 393282 6954444 7471410 9777754 9411099 1611135 1693758 332769 293364 326766 328733 392353 378434 359725 360996 238918 240904 910585 858665 1907474 1899594 446931 439113 651437 651178 825647 811722 811789 810589 818331 836007 780394 857082 2522544 2666603 1437897 1255664 740340 727282 871478 866408 878586 889728 870655 878494 1012088 1014482 7474253 7745528 40.05 70.9 2
15:27:20 2024-01-24 963780 965944 225897 222047 397016 405759 454306 448215 247237 246028 329038 332768 390936 392098 6959408 7555619 9640900 9425985 1646420 1696085 332481 292294 327945 327282 392092 378398 359172 363461 238381 242127 920527 868098 1903644 1889186 445796 441773 647671 651178 832661 810571 804668 810589 826734 835383 772183 858341 2520432 2650094 1475631 1265589 742456 726636 869622 869488 877029 884706 869345 883025 1015029 1012202 7386023 7728987 40.05 70.9 2
15:27:21 2024-01-24 963521 966627 225578 222230 396943 404358 456249 450638 246991 245096 328391 333396 387652 394957 6946391 7451587 9668723 9416606 1639277 1696085 329404 291814 328445 325910 390850 378398 360522 360871 237714 241957 910747 868098 1889977 1880048 446217 440755 646683 654955 832661 802356 802387 816207 825563 827019 772651 865088 2522544 2637299 1438350 1273703 739812 724580 875097 871141 870031 882099 877057 884986 1008813 1006390 7459510 7744447 40.05 71.0 2
15:27:23 2024-01-24 976935 968571 225443 223808 395405 403859 454923 449798 247237 243521 329541 333467 387688 394192 6954444 7407861 9745472 9416606 1632189 1694880 330902 291814 327446 327654 390142 377793 360848 360871 237644 241448 918888 861126 1922009 1895750 446578 439149 649542 654955 823123 802502 811533 813826 815950 827019 777245 861257 2528182 2661180 1475631 1266765 737957 726416 876452 867615 871431 885848 875623 880680 1008264 1010964 7506025 7739871 40.05 70.9 2
15:27:24 2024-01-24 973891 966627 224777 222087 395755 404545 454566 447186 247237 243731 328036 332037 390983 392062 6932131 7464760 9801343 9393608 1604298 1692474 329404 292294 326413 325945 391836 380683 359472 360871 237679 240904 922165 856215 1943694 1899795 447808 439113 650923 654955 823123 802356 810518 811122 820346 834621 776939 855677 2518018 2659707 1453192 1256171 736213 727668 871384 866408 873914 884414 872897 879500 1008813 1014555 7527510 7739871 40.05 70.9 2
15:27:25 2024-01-24 973472 965832 224885 222702 394535 406156 452264 450255 247237 243765 329308 331967 389462 392171 6952049 7548213 9745472 9420586 1629858 1694880 333454 292656 327981 326895 390142 378398 359725 363975 237241 240939 931122 859022 1929704 1896047 443058 441003 651348 650802 828111 808223 806921 810015 820177 835476 774920 858192 2526134 2664738 1444711 1264641 741397 728701 865890 864530 876367 884377 868263 878247 1016504 1012239 7458043 7722504 40.05 71.0 2
15:27:26 2024-01-24 960962 967198 224877 222550 397052 403301 452191 447828 247237 244447 324595 334506 388846 392360 6937047 7472689 9630519 9416606 1660533 1697985 332356 290189 327739 325804 392353 379698 360632 364453 237468 241412 912413 872457 1874681 1878708 444794 440041 645448 652564 829674 806501 804631 813437 823155 829460 772615 860034 2528727 2655739 1464803 1277895 741397 721379 869622 871343 873848 874591 869345 884674 1013186 1005965 7378481 7719080 40.05 70.9 2
15:27:27 2024-01-24 967366 966663 224846 221514 396943 403859 455245 448323 247237 245030 326178 333001 388846 392062 6950029 7366091 9668572 9419089 1636866 1694880 329653 291229 324433 328613 390970 376888 360522 362840 237609 240228 916777 863595 1885738 1889186 444397 439133 645758 654027 824585 802502 810057 814048 815950 829323 777124 861294 2529731 2664798 1479962 1268570 735085 724580 871824 867023 869613 882099 874489 880127 1005405 1000620 7497919 7730107 40.05 70.9 2
15:27:28 2024-01-24 979435 968041 224807 222051 393008 402025 453568 448942 247237 244955 328245 333499 391360 394361 6942692 7463581 9763506 9369712 1611020 1692474 328640 291370 326413 325910 391246 378434 360268 360835 237609 240904 917091 855937 1934348 1895750 445583 438424 650462 654491 821080 802502 809406 811740 818188 828804 774920 858304 2527931 2653855 1471300 1259244 736132 727668 873923 861363 867110 883533 875772 875674 1005133 1008524 7585655 7750964 40.05 70.9 2
15:27:30 2024-01-24 976935 968304 225837 222533 395539 405005 451944 449162 247237 243321 328000 331967 387723 389526 6950029 7474033 9724803 9393608 1631023 1692474 332679 290352 324217 326895 389852 378398 359147 363425 236839 240904 929070 856840 1903578 1890375 442744 437772 649542 649266 825494 805879 807070 809441 818331 833994 774334 854535 2519049 2670387 1456140 1261040 740340 727668 865890 863609 877067 886365 868263 876810 1016070 1011681 7456888 7728836 40.05 70.9 2
15:27:31 2024-01-24 963131 967207 224816 222042 397016 402061 451439 447513 247064 243731 324631 334004 387723 389671 6950029 7458119 9644834 9420586 1660142 1694880 331906 290246 326911 325612 391246 379931 360558 362912 236674 240904 904140 868563 1945525 1879927 442744 438898 645906 654027 830435 801364 803608 811454 820757 827567 768474 863100 2526922 2641176 1395583 1275825 738322 723580 872060 869488 869340 874591 873209 883753 1008026 1005299 7452050 7728459 40.05 70.9 2
15:27:32 2024-01-24 968608 969439 228605 222047 396907 403287 450908 447819 247931 243661 327002 333735 387688 392098 6959408 7344218 9698471 9420665 1636936 1694880 329902 290520 325157 325945 392113 376623 359725 360871 237644 239856 915346 864834 1887406 1891820 446535 439142 644880 650995 825135 802428 806311 811666 818602 828664 777124 860828 2523193 2646519 1442590 1266765 732018 721416 873339 866408 867147 874411 871931 879500 999719 1005253 7479502 7728760 40.05 70.9 2
15:27:33 2024-01-24 976939 966672 224178 221785 394249 403301 453568 447186 247237 243696 327403 330476 388881 392653 6950029 7437981 9796600 9388470 1608719 1694880 328658 291975 324253 325699 391064 378290 360690 360111 237503 240761 918888 856561 1932459 1901146 445266 436437 649083 653879 822830 802230 806996 810589 816322 827019 773357 857082 2522544 2646519 1475631 1258073 734562 726636 872097 860242 866469 881808 871931 873074 1004692 1006353 7583826 7737838 40.05 70.9 2
15:27:34 2024-01-24 976939 967207 228564 221692 394562 403265 450129 447186 247237 243321 327464 331007 387723 387443 6950029 7443831 9743722 9393456 1632073 1692437 331906 289973 324469 325945 387659 377757 358319 362912 236839 240024 925443 858075 1898207 1893446 441803 437902 646683 647572 821080 804562 805849 804078 816395 829568 772651 855180 2518639 2660992 1466968 1254838 739285 725607 862825 860716 873848 883971 862695 876959 1012052 1008524 7485366 7737838 40.05 70.9 2
15:27:35 2024-01-24 959121 967198 223525 221359 396317 402627 450553 445524 246511 243696 324523 333969 390256 391518 6951898 7468440 9627367 9407227 1655785 1692474 331117 290246 324145 325349 391799 376058 357528 360871 236674 240228 919076 870585 1897932 1882601 442786 437358 643164 648492 825531 802502 804180 811740 819561 826982 765860 860828 2522642 2646519 1476914 1277895 740064 720344 866505 865757 869613 874555 869588 879500 1008062 1000182 7433185 7706755 40.05 70.9 2
15:27:37 2024-01-24 972072 968488 224935 221714 396205 402958 450692 446725 247096 243521 324451 333594 386499 391471 6943343 7343978 9717496 9407103 1632189 1694880 329368 290449 324541 325875 387876 376094 359725 360255 236839 240228 905779 859022 1909520 1894404 444003 437402 646683 651178 820461 799095 807107 811468 813401 825233 774920 857693 2526139 2655831 1469134 1262839 735085 724030 870859 860107 865881 874231 871885 876969 1004715 1007479 7552610 7750964 40.05 70.9 2
15:27:38 2024-01-24 975550 966631 228363 221732 395586 403859 450956 445633 247237 243815 326978 331007 387688 390331 6932131 7464760 9712920 9379091 1612360 1691235 329404 290449 323879 325384 387948 377190 356168 360799 237241 239449 913866 858665 1917324 1898445 444318 437893 645906 647572 820461 804097 805849 802520 814050 829532 774334 851476 2519328 2669181 1451072 1258434 737181 724396 862825 861428 874573 883237 863849 874354 1011750 1000656 7461483 7728459 40.05 71.0 2
15:27:39 2024-01-24 967640 967207 224499 220634 393356 402061 450873 448136 245546 244311 326504 330476 387758 390258 6931854 7588412 9735879 9393906 1632268 1687638 329440 290449 326911 323621 390142 377491 356454 360799 236143 240904 903387 861921 1904787 1889186 442744 439256 647706 648381 829253 804673 798821 805946 823373 832261 767222 856351 2516848 2646247 1436230 1264271 737181 718461 864050 867023 870684 874025 863923 882162 1010280 1001633 7349344 7709701 40.05 70.9 2
15:27:40 2024-01-24 967124 966668 228202 220652 395719 402432 450836 445573 246892 243661 324523 332002 386499 390294 6952238 7354670 9649858 9407227 1639277 1692474 328906 290449 322169 324894 390978 377632 358356 359460 239200 238567 908998 865217 1917020 1887964 443026 437165 642216 650690 818717 797325 807015 810545 811568 824929 773785 856276 2526134 2655739 1469134 1261939 732997 721363 867156 859969 863429 879575 866843 871833 1001075 1003123 7515430 7751178 40.05 71.0 2
15:27:41 2024-01-24 974558 966883 228207 220665 393320 402061 449496 445573 246511 242947 324595 330706 387688 387371 6940651 7469813 9731043 9394827 1620053 1691941 330491 290555 324024 325734 387876 376960 356525 360871 236108 238830 912253 856826 1937021 1898445 441859 437706 645906 645735 821080 802502 801138 802338 816395 829424 768103 850147 2513272 2664959 1460471 1257452 736656 724030 860376 857803 871338 882208 861359 871177 1011033 1006317 7447520 7706831 40.05 70.9 2
[truncated: 141,454 more chars]
