# Supplementary material for: Methods for Estimating the Detection and Quantification Limits of Key Substances in Beer Maturation with Electronic Noses
Source: Sensors (Basel). 2024 May 30;24(11):3520. doi: 10.3390/s24113520 (PMC11175341; doi:10.3390/s24113520)
Supplement: Supplementary file 1 [file sensors-24-03520-s001.zip › Data/Acetaldehyde/raw data/Day 2/9000ppm21.txt]

Time Date R01 R02 R03 R04 R05 R06 R07 R08 R09 R10 R11 R12 R13 R14 R15 R16 R17 R18 R19 R20 R21 R22 R23 R24 R25 R26 R27 R28 R29 R30 R31 R32 R33 R34 R35 R36 R37 R38 R39 R40 R41 R42 R43 R44 R45 R46 R47 R48 R49 R50 R51 R52 R53 R54 R55 R56 R57 R58 R59 R60 R61 R62 T01 H01 Phase
15:33:00 2024-01-24 743409 733347 235550 232867 378510 387587 399071 392118 246234 243456 302781 308711 350908 354162 4792922 5144384 7248940 7015652 1246851 1295810 341385 300173 319104 318538 359459 348216 348719 351821 243693 243657 787920 754908 1683474 1626456 507598 504196 742010 751523 944956 915737 972397 981873 1030352 1045170 998382 1105519 2327823 2443681 1471813 1240594 821110 803451 973402 973960 1029720 1036303 1063565 1069320 1192389 1197144 5574989 5791926 40.05 71.0 1
15:33:01 2024-01-24 732253 731920 235655 232240 378952 384533 398999 395548 245476 243661 302745 310081 349778 355561 4795454 5174463 7274243 7034410 1248909 1291218 339840 300173 318842 318538 355370 347140 347577 349437 243693 243417 780818 748469 1687293 1639185 505691 500216 747325 750878 936871 917039 979646 982571 1022425 1038109 1000452 1116083 2337095 2434461 1437668 1248140 815845 801891 981970 981616 1025613 1032977 1061784 1080432 1196323 1197254 5635672 5783090 40.05 71.0 1
15:33:02 2024-01-24 739766 733899 234954 232735 376681 384221 398962 393150 246097 243661 304167 308174 350029 355132 4786089 5159496 7247260 7002037 1238879 1294889 340833 300629 320081 316840 357299 347140 345974 350230 243314 244408 785841 754908 1696294 1613777 503523 501705 742010 747155 945628 921053 971428 977699 1024203 1048694 1001875 1107135 2333775 2468117 1433901 1237200 821105 807033 979655 970396 1020410 1039227 1066118 1078159 1180583 1190486 5566747 5787233 40.05 71.0 1
15:33:03 2024-01-24 741261 731402 234928 231594 378979 387114 396668 393882 245753 244447 302285 309647 350522 353803 4789504 5138039 7248245 7048240 1257082 1294889 340833 300860 315527 319056 355940 347196 347612 349666 243405 243452 792399 749756 1688605 1640272 507598 501705 746795 751226 935508 913141 979646 984049 1024203 1036643 1001118 1119070 2345122 2435595 1447703 1250364 818762 802387 981933 977662 1023849 1032244 1060119 1079646 1203003 1195663 5616888 5778812 40.05 71.0 1
15:33:04 2024-01-24 736842 731915 234954 236608 377211 384185 396970 394244 245753 242709 303740 309612 349783 355168 4786089 5141020 7236941 6992011 1238362 1294889 340869 300629 319366 316875 357586 347069 345974 350477 243693 244622 790906 757281 1709622 1613777 504079 503126 740209 744597 946722 922272 972029 981653 1028248 1051130 1001801 1107361 2338441 2471340 1447703 1236186 821110 806996 980576 972577 1022397 1036729 1068932 1078966 1180583 1192173 5538768 5792307 40.05 71.0 1
15:33:05 2024-01-24 755053 731315 235681 231594 378943 387150 396862 393293 245546 244824 302249 308711 348272 351388 4782677 5091011 7233269 7043788 1262441 1294889 340833 300629 315527 319539 355940 347441 347018 349139 243314 243282 790346 749756 1684257 1636858 508412 500668 748604 750967 936991 917039 979497 986071 1023568 1038661 998994 1119894 2335743 2434461 1447703 1248140 816427 801323 979655 977662 1023849 1030270 1059513 1075854 1201263 1194523 5609768 5778812 40.05 71.0 1
15:33:07 2024-01-24 732559 730930 234601 236568 377814 384185 396898 393293 245718 242133 302816 309577 349537 354343 4786089 5177492 7246267 7001497 1227744 1294889 340833 302787 320307 317132 355406 349204 345454 349702 243233 244745 798150 756792 1691711 1617146 504079 502697 741219 746698 946263 920960 970246 977699 1025948 1049562 1001875 1103868 2332118 2474390 1473769 1235974 821110 807017 977796 973268 1020949 1036729 1066578 1075490 1180583 1191006 5530860 5782935 40.05 71.0 1
15:33:08 2024-01-24 739369 729760 235746 231598 379096 387150 396547 393365 245753 244447 301825 309647 348307 351388 4784285 5104300 7233419 7034410 1264045 1291181 340593 300840 315275 318290 358815 347395 346389 349277 243341 242769 785231 752448 1697573 1636894 507524 501705 744643 751914 939660 914019 979609 985483 1027291 1037731 999031 1115717 2337095 2441948 1529274 1255664 821110 801891 977065 980442 1028257 1039355 1057249 1075854 1194698 1204972 5583305 5777467 40.05 71.0 1
15:33:09 2024-01-24 732559 732599 234204 232571 379060 384221 396898 392154 246892 242913 304538 310623 349537 353521 4786089 5202392 7280462 7029957 1234847 1291070 342830 301901 318958 318914 355228 349663 346353 349523 242109 244373 790906 751754 1704395 1625282 504079 502415 742010 747155 946226 921707 973090 977699 1024166 1049935 1001639 1108829 2333775 2462308 1466894 1233515 818762 804661 980576 972577 1020188 1039207 1069513 1078966 1184762 1189845 5557606 5792307 40.05 71.0 1
15:33:10 2024-01-24 741603 729760 236050 231923 377814 387150 396862 393329 244963 244106 304695 308209 348272 351460 4783544 5082622 7235146 7046421 1265718 1296656 340690 302574 315491 318832 357299 347441 347018 349415 243485 242839 799863 751908 1700719 1637266 507598 501705 745208 751381 938237 914335 979646 985483 1025691 1036643 998013 1115717 2337095 2440216 1474925 1254734 821110 801323 977065 979520 1028257 1038100 1057249 1075854 1196694 1201341 5583305 5777860 40.05 71.0 1
15:33:11 2024-01-24 731000 731310 234230 232249 378691 384185 396898 392190 247064 242913 302781 310623 349537 351533 4779306 5181777 7251160 7006890 1233529 1294889 340618 302005 320307 317062 356512 347104 347733 349594 243521 243691 790906 758902 1678363 1613777 504079 503839 739905 747155 947430 921053 970320 977699 1027218 1048694 1001832 1103943 2331135 2471340 1465944 1236792 822280 807017 977065 971950 1023849 1042197 1071046 1075854 1181254 1194925 5512049 5788177 40.05 71.0 1
15:33:12 2024-01-24 738084 729765 234959 231919 379096 387502 395674 393329 245753 243696 304263 310051 350337 353551 4785244 5137928 7243762 7043788 1251309 1291181 340068 300067 318094 318092 354339 348710 347577 348327 243521 243657 790906 748469 1686685 1635696 505420 500960 747325 750878 938237 917039 979646 981191 1022425 1038843 1001163 1117473 2335434 2431009 1443318 1245406 815263 801323 982668 977662 1023849 1028669 1060392 1078892 1199023 1194523 5624916 5787063 40.05 71.0 1
15:33:13 2024-01-24 737265 731306 234989 232067 377225 387441 398962 395278 245578 243556 306107 308068 349921 355292 4783544 5126346 7218291 6991905 1237479 1291218 339554 302005 318392 317132 358125 348463 344416 350759 242972 243452 790906 759986 1659686 1611407 505157 503839 739840 746896 944956 916349 972029 980479 1031729 1047212 996125 1106345 2332794 2445952 1443865 1238828 823177 804661 973402 971196 1023849 1036765 1065507 1069593 1187274 1192196 5526912 5811785 40.05 71.0 1
15:33:14 2024-01-24 731618 729542 234884 232169 377670 385523 396718 394956 245578 243556 302709 309612 349046 354093 4785813 5171437 7264643 7011771 1249523 1291218 338815 301086 317421 318092 355940 349452 344416 349139 243693 243399 796877 752216 1688131 1622997 503362 503126 746266 743542 938237 921707 978911 980479 1023877 1036774 1005345 1113295 2343035 2455145 1445784 1240594 816427 804056 983367 977662 1018998 1033638 1066325 1082043 1189582 1194813 5546692 5783653 40.05 71.0 1
15:33:15 2024-01-24 739465 729606 234815 232863 378609 385411 395638 392154 246511 243815 304547 308711 350029 350328 4776723 5093084 7143688 6996284 1244533 1291218 341385 299263 319402 317167 356512 348216 347018 347599 242936 244237 776909 758156 1695780 1621846 505691 500606 741219 752333 944285 912493 972442 986919 1031632 1044959 993229 1106821 2326364 2441948 1443865 1243248 821110 802460 975680 974782 1030106 1041631 1063226 1075332 1189729 1196951 5590962 5777684 40.05 71.0 1
15:33:16 2024-01-24 730471 730407 235844 231639 378347 384257 396970 393918 245266 243591 302497 309647 350029 355419 4776723 5146646 7264918 7020021 1247741 1291218 338780 302005 317421 316885 355156 346582 346531 347599 243521 243622 792399 746385 1693245 1627225 504581 500606 746045 751412 938237 917035 979646 982619 1021200 1038843 1001875 1116083 2337095 2427564 1456501 1244516 816333 802313 986131 980405 1023317 1034946 1064821 1086350 1196286 1194450 5624916 5777747 40.05 71.0 1
15:33:17 2024-01-24 742998 730793 234858 232249 377814 387150 396934 390948 245753 243474 304806 308746 350029 351388 4767358 5097092 7187009 6991905 1243299 1290265 341937 301152 318355 317167 356213 346632 347297 350795 242217 243657 784934 754069 1710057 1620667 507598 504553 741974 751226 945628 915087 973090 981873 1033097 1042676 993156 1106308 2331351 2448961 1443865 1244135 821105 802350 975842 976735 1031148 1041777 1060007 1072718 1193036 1198216 5587293 5761635 40.05 71.0 1
15:33:18 2024-01-24 732714 729464 235646 231915 378912 385068 399252 392083 245305 243696 303405 309577 349537 353485 4770760 5146646 7295005 7012121 1245458 1289303 338780 301086 315491 318092 355370 348180 346261 350723 243278 242874 788174 748683 1709502 1623001 504544 504553 744914 747265 940630 922361 976712 979557 1026263 1046507 1006877 1113479 2341111 2451752 1435785 1228931 816427 807017 981970 973658 1020448 1036525 1072015 1078966 1191426 1185371 5559077 5777684 40.05 71.0 1
15:33:19 2024-01-24 740424 727628 234919 232245 376609 385339 396826 394544 245648 242709 302781 307914 349783 351388 4774165 5073446 7189659 7006274 1259814 1290946 338233 300594 318355 316840 357550 348463 345454 348577 243693 243587 789413 757076 1688220 1626456 506408 500179 742306 750396 942340 915326 977962 988883 1028527 1037927 997994 1112645 2337779 2443681 1449561 1257068 821105 802460 977759 979520 1029683 1038100 1058757 1075854 1196694 1201341 5573906 5745080 40.05 71.0 1
15:33:20 2024-01-24 731000 731568 234006 232735 378984 384185 396862 392154 246856 242167 302497 310552 349010 351460 4764786 5181892 7238893 6987828 1225482 1292854 340318 301298 320081 317097 355370 349204 345177 349384 243278 244408 780078 754979 1672102 1613249 505157 503053 741261 747440 947610 921423 972029 979783 1027181 1045296 1001875 1107172 2331135 2467837 1469857 1238310 821110 806980 977759 971986 1022764 1042197 1071046 1077390 1180588 1194076 5497779 5768305 40.05 71.0 1
15:33:22 2024-01-24 735246 727555 234924 232245 378988 385339 394454 392118 245683 243661 303255 310587 349537 350292 4764786 5126113 7215045 7025674 1251640 1289313 340032 301152 315239 319020 356898 347112 349461 348852 243405 243517 790906 748683 1704317 1636894 507686 499998 746721 750989 939568 916998 979985 985370 1022425 1039217 1002350 1118548 2337095 2452901 1443865 1244135 816150 802460 984766 979746 1020448 1034653 1063490 1082043 1195590 1194450 5593665 5768305 40.05 71.0 1
15:33:23 2024-01-24 739720 729460 234557 232245 377508 386569 396898 391461 245683 243252 302745 308174 348237 351424 4761388 5115983 7182893 6992011 1240645 1294780 341614 302005 319184 317026 355798 347504 347434 350015 242720 244268 783441 754908 1668129 1620667 509041 504980 741344 751840 946300 913141 974479 986771 1031858 1044185 993192 1108361 2327823 2440216 1443865 1240594 821110 802460 976372 974782 1029720 1039569 1062421 1072755 1189946 1194487 5577700 5765462 40.05 71.0 1
15:33:24 2024-01-24 735246 729167 235646 231554 378649 384762 396970 392118 244722 243696 302249 309360 349537 354307 4764786 5146646 7282308 7027556 1244455 1289265 338566 300909 315131 316991 355228 348180 346016 350759 243278 242466 807328 748147 1683878 1623084 505296 504553 746993 746588 940902 922361 976749 977662 1023877 1042676 1003809 1110052 2342422 2452901 1447703 1238828 816427 806958 982668 976202 1014629 1033602 1072524 1078855 1192096 1195582 5538768 5769477 40.05 71.0 1
15:33:25 2024-01-24 736088 728516 234169 232903 377207 384797 394141 393293 245718 242133 302745 308424 349537 351141 4764786 5054950 7185415 7003609 1263382 1289240 337723 300840 315564 317809 357407 347651 345454 349139 243693 242670 804342 754908 1666880 1622997 507164 501705 743062 751606 940235 913141 978140 985446 1028100 1038109 995345 1112465 2335434 2449423 1486894 1253487 821110 801323 977759 980442 1028257 1036229 1057249 1075640 1192965 1201341 5561580 5754819 40.05 71.0 1
15:33:26 2024-01-24 731581 729756 236508 232245 378952 383072 396232 390912 246511 242505 303433 310552 349010 351244 4769710 5163250 7224014 6971977 1237177 1289240 340869 299263 318355 316583 357407 348710 344899 349666 243314 243417 779347 758156 1665559 1607977 504079 504196 739771 749279 945744 918335 970246 977699 1030175 1048694 1001875 1105519 2332794 2471340 1480909 1238828 823453 807017 976372 972577 1023849 1042197 1069648 1075051 1186272 1191006 5501092 5769591 40.05 71.0 1
15:33:27 2024-01-24 732034 727591 234963 232425 379024 384221 395046 395839 245437 245194 304511 311353 348867 351244 4773224 5133624 7222796 7033034 1245458 1289313 338780 302005 317349 317132 355905 348911 344864 347599 243693 243417 793892 752216 1692678 1622997 504079 501705 746266 747118 938388 922361 979646 980479 1021355 1044539 1005345 1116476 2340421 2452901 1443865 1240594 818762 802460 984766 976623 1018998 1033153 1066458 1085207 1194706 1196624 5538768 5764191 40.05 71.0 1
15:33:28 2024-01-24 740953 730930 236874 232026 378398 386970 396088 392490 245578 242774 304842 308288 349886 352798 4755407 5093084 7138758 6982003 1253538 1291218 338233 300137 319067 316618 356476 347405 347450 348613 243693 242839 762923 754988 1673218 1622911 506050 500179 738430 750878 940902 914261 975323 986919 1029440 1038843 995345 1110052 2332794 2443681 1456163 1253211 822866 800187 974095 977662 1028988 1038100 1057249 1074285 1191252 1202326 5571528 5763629 40.05 71.0 1
15:33:29 2024-01-24 729107 729026 234815 232102 378808 386397 396646 392490 245718 242878 300909 309829 348724 351460 4761388 5165190 7253973 6996895 1230701 1287449 341385 299228 315564 318797 354020 348216 344935 350436 242145 242874 787920 747077 1663347 1620667 504310 504553 746869 746786 940902 919023 975980 976276 1021469 1046473 1002350 1112982 2337095 2445952 1451541 1231528 815263 807017 981970 973364 1018998 1040012 1068893 1083233 1194088 1189697 5525480 5773724 40.05 71.0 1
15:33:30 2024-01-24 739220 726456 234963 232249 376044 387716 395494 393846 244722 242913 302709 307493 349957 353254 4755407 5054032 7177911 6996895 1259814 1289277 337486 302762 315527 317062 357515 347405 345939 348613 243693 242466 789645 752987 1708477 1623084 506962 501705 745171 750618 937535 913141 980723 985483 1027181 1036643 998994 1114884 2334454 2434461 1529274 1253487 819666 802460 976372 982316 1029202 1040719 1060232 1075742 1196323 1198954 5567025 5741058 40.05 71.0 1
15:33:31 2024-01-24 730778 728588 233483 232898 378649 384978 396259 394439 245718 241425 302285 310081 347995 351424 4757717 5155788 7191670 6952096 1233075 1287471 339804 299228 319293 316105 355940 348710 346261 349666 242936 243870 796449 758699 1669165 1604557 504079 504196 740204 746786 944285 916349 973090 983270 1030316 1048694 999031 1103943 2332794 2452901 1529274 1240756 825228 808181 974095 973960 1026273 1043991 1069573 1074713 1188116 1193606 5502643 5758926 40.05 71.0 1
15:33:32 2024-01-24 728226 727332 234928 231923 377774 384433 395324 393329 245494 242913 302285 308676 347960 351424 4761388 5126459 7227616 7006274 1246851 1289313 338780 299263 317349 317097 353772 348216 345454 347563 243314 242874 790346 745476 1706156 1627616 504079 500216 744388 748747 938237 919711 979609 983270 1022154 1036738 1007519 1118269 2341778 2455858 1443865 1244135 818762 804134 986168 977662 1020448 1034946 1066307 1084795 1192044 1193606 5565557 5744651 40.05 71.0 1
15:33:33 2024-01-24 740503 728625 234200 232245 377742 386497 394141 391936 245718 242202 304373 308640 349046 349236 4748627 5076457 7130936 6978713 1240645 1288386 341901 301116 318392 317132 355406 346668 347018 349103 242145 243657 781948 757071 1685055 1618366 508319 503126 740888 753316 944675 914019 974814 984457 1035824 1045480 995430 1106985 2327429 2439060 1443865 1236629 820525 804742 976870 973960 1028988 1039569 1065545 1072329 1186065 1192763 5552604 5744689 40.05 71.0 1
15:33:34 2024-01-24 728410 727041 234963 231558 377774 383036 396862 392154 244210 242913 301790 308676 349010 354057 4762683 5143208 7295005 6996895 1243679 1285643 338269 302005 315491 317132 354304 347405 345772 349702 242900 242128 783944 745476 1684925 1621819 506239 505158 746777 749574 940593 920960 978661 978163 1023803 1048144 1002350 1112465 2337095 2454114 1445784 1231268 814682 806980 982631 974782 1016792 1034836 1069400 1079660 1191898 1186180 5519930 5749548 40.05 71.0 1
15:33:35 2024-01-24 736161 725435 234204 231991 376645 384491 394454 393017 245340 242167 302745 307708 349046 351105 4746029 5054795 7153013 6982003 1258915 1287449 337214 300664 317385 316583 356512 347687 345454 348613 243693 245044 795384 755695 1688917 1622698 506962 501559 744519 753552 938992 912993 978874 984747 1027218 1038517 998759 1113295 2331135 2439060 1527197 1253487 819941 802460 977065 980442 1026798 1036634 1058003 1075854 1196694 1199641 5549671 5744877 40.05 71.0 1
15:33:36 2024-01-24 728410 728069 233479 232249 378583 384978 395638 390638 246304 242133 301367 309395 347960 351424 4741339 5111616 7190314 6954416 1232498 1287300 338815 299263 317131 316885 358962 347923 346714 349523 242414 243517 776404 758699 1679299 1612096 506962 504553 743172 749020 944956 915326 974479 981873 1033345 1045296 997558 1107135 2323502 2440216 1443865 1239710 821110 804742 972711 973268 1026235 1039569 1066601 1069593 1189914 1193606 5526912 5744877 40.05 71.0 1
15:33:38 2024-01-24 728931 727037 234954 232245 377778 384433 396826 393293 244963 242913 301825 308676 347995 351533 4748627 5126572 7254195 6992011 1241818 1289173 340356 302611 315383 317951 354979 347504 346224 350297 243098 242769 791116 745476 1689077 1620667 506203 504013 745061 749279 940902 920268 977610 976276 1024212 1047212 1003846 1113258 2337095 2445952 1449622 1229516 815568 808198 982668 971950 1018998 1036229 1071699 1080429 1190372 1185339 5521455 5749548 40.05 71.0 1
15:33:39 2024-01-24 737100 725218 234566 232245 375475 384185 395046 393293 244963 242167 302745 306778 349046 350822 4742644 5051197 7169119 6991935 1259943 1289265 338091 302433 315383 317097 356476 346668 345141 348613 243441 243666 795529 751908 1691414 1622997 507054 501413 743062 750122 939568 913141 978177 985910 1029440 1038109 996088 1113295 2332794 2440216 1454207 1253487 821110 800187 976372 980442 1028257 1038100 1057249 1075854 1194742 1200096 5549671 5745447 40.05 71.0 1
15:33:40 2024-01-24 729497 727673 233474 232245 378952 383036 395360 392213 246304 242167 300909 308389 347960 351105 4746029 5161163 7222059 6978713 1221994 1287471 340869 301152 318594 317132 353206 348216 344899 348613 241930 244745 777047 751679 1669891 1612553 504079 503126 738430 747155 944675 921053 974479 977699 1026417 1048694 1002386 1106784 2327823 2449423 1447085 1225431 816427 806958 979880 971196 1019722 1036634 1072467 1078966 1186396 1187961 5534812 5728217 40.05 71.0 1
15:33:41 2024-01-24 738147 727942 234989 231747 375516 384221 394454 391533 243931 243286 303869 306533 349005 352761 4747568 5064121 7180989 7027989 1247703 1285643 338815 300866 315419 317774 352218 345581 346252 347563 242181 242874 789413 745197 1678632 1632217 507598 501705 746266 751877 935697 913141 979646 985483 1025654 1039578 999031 1118221 2331135 2423521 1463988 1245479 816427 801323 977524 980442 1023849 1027715 1060269 1077427 1199954 1194559 5571533 5720004 40.05 71.0 1
15:33:42 2024-01-24 730704 726528 236584 232245 375516 385413 395944 394123 245060 243598 302603 306673 347537 351352 4766780 5092591 7182781 6963551 1238362 1287471 340354 299263 317385 317097 356440 345581 344899 349702 242729 242874 786427 754908 1697483 1612632 507598 504196 738794 750456 944956 917039 973090 980479 1030316 1048694 996088 1105556 2324479 2441948 1441946 1236186 821110 804661 972711 971196 1023849 1039569 1066601 1072405 1187845 1191078 5486953 5735691 40.05 71.0 1
15:33:43 2024-01-24 727935 727787 236712 231630 376537 384396 394347 393150 244582 242808 303648 308284 347400 351424 4743709 5118828 7228067 6987516 1244074 1285643 338269 299333 315564 317132 354339 347887 345772 347599 243521 242874 785231 747612 1694279 1620394 503720 503839 746266 742416 938237 922361 978911 977699 1021236 1042712 1005110 1113295 2337095 2451161 1467901 1238828 816427 804661 981970 976239 1017514 1034946 1066601 1078892 1189508 1192173 5529535 5736369 40.05 71.0 1
15:33:44 2024-01-24 735169 726793 234091 232174 378542 384221 393828 392154 244928 240754 303464 309720 348975 351069 4735884 5048361 7129283 6972129 1254432 1287337 337759 302005 317385 316140 355940 346632 344899 347563 243693 242874 780818 754908 1669290 1618191 506841 500216 740924 750878 940902 914261 975323 986919 1030170 1037708 994639 1109225 2327823 2443681 1462032 1249919 821110 799620 974095 977662 1026235 1038100 1057025 1075678 1194088 1201631 5553124 5740169 40.05 71.0 1
15:33:45 2024-01-24 728659 725471 234235 231391 378664 385230 395046 391382 245340 242202 300873 308570 348031 350858 4739262 5139335 7243969 6973160 1226593 1281998 341672 299263 315491 317167 353277 346668 344899 349379 242217 242874 782289 745476 1670805 1618366 505778 504553 746266 747155 940235 919711 976474 976276 1023151 1045734 1002350 1113295 2335434 2445952 1467901 1232446 815263 808756 983853 975966 1017514 1032276 1071176 1084213 1194883 1189734 5511772 5740256 40.05 71.0 1
15:33:46 2024-01-24 732932 721354 233518 232245 377746 384185 393913 392154 244963 240719 303469 306813 348765 352761 4736650 5037489 7143688 6978137 1257082 1285643 338269 301318 315455 317097 355940 346106 345177 347563 242612 242094 789867 750831 1685659 1622997 506841 501436 743172 749020 938237 913141 977481 984049 1028968 1036643 996088 1113295 2327823 2441918 1504609 1253046 820440 801249 978958 980331 1025958 1034946 1060269 1075791 1201701 1195447 5560535 5735691 40.05 71.0 1
15:33:47 2024-01-24 730995 721327 234235 232245 374391 384433 395638 390721 244757 241796 304589 306813 347436 351424 4729897 5075352 7171664 6940622 1232498 1285643 339566 299018 317154 316140 356512 346668 345528 349139 242181 243666 786427 755116 1704292 1612632 507598 503839 738794 749279 943615 915737 973090 982353 1030352 1048070 998231 1110385 2330126 2441383 1418835 1238310 821105 806759 972711 971196 1023849 1042197 1069438 1072367 1188116 1191042 5486953 5730790 40.05 71.0 1
15:33:48 2024-01-24 724694 721170 234557 231598 376672 383347 394454 392154 245082 242878 301367 307743 347192 351424 4746029 5111841 7208965 6978137 1241903 1281998 337759 301152 315564 317097 354872 348710 345284 347599 243693 242501 787149 747612 1676945 1620667 504079 504196 746795 746058 939660 923400 980060 979557 1026516 1045480 1007594 1115984 2341111 2443681 1445784 1231268 814682 808181 982668 974819 1014629 1033189 1072614 1080192 1192132 1189845 5508114 5731985 40.05 71.0 1
15:33:49 2024-01-24 735748 721309 233835 232245 375516 383107 393275 391843 244997 241912 303758 306813 348801 350822 4733272 5041167 7134362 6963788 1246379 1287471 337759 299018 318842 315884 355678 346632 344416 345961 242972 243622 771991 756238 1674962 1618297 506962 499961 742274 752791 940865 913067 977962 988883 1027071 1038444 996125 1110052 2329089 2443681 1463988 1249029 821110 800077 974488 977662 1026798 1038100 1053867 1074322 1191288 1200096 5549671 5730514 40.05 71.0 1
15:33:50 2024-01-24 727340 725462 234195 231229 378948 383036 394454 390830 244997 242878 306532 308711 347995 350328 4733309 5130076 7252426 6959380 1230739 1281998 340390 299263 315455 317167 353277 346668 343418 349451 242684 243666 792399 745476 1671164 1619516 506239 505268 746229 749168 940902 919711 976054 977699 1028174 1049645 1003846 1110089 2326364 2445952 1428251 1226617 815263 807017 981970 972577 1018998 1035135 1070932 1078892 1188418 1182749 5512049 5730790 40.05 71.0 1
15:33:51 2024-01-24 735752 724731 234235 231772 374426 383143 393864 392118 244210 241796 304806 306778 347995 350328 4729897 5030849 7143688 6952059 1259814 1285643 337001 300627 317524 319635 358708 345108 346750 347385 242378 243666 793892 748683 1671066 1629745 507561 501705 742732 753478 937719 913141 979646 985446 1026640 1038843 999031 1116513 2327823 2425241 1529274 1249919 818762 802460 976870 979520 1028257 1035098 1065641 1077390 1199023 1202404 5540266 5729584 40.05 71.0 1
15:33:53 2024-01-24 726751 721309 233479 232245 376604 384433 394419 392213 245305 242446 301790 308174 346878 351352 4727271 5121220 7183071 6954064 1229234 1284367 338673 300545 317688 315965 356298 347504 345735 349349 242145 242874 784934 754908 1681327 1604557 505518 504553 741256 750456 946415 915737 973784 981873 1030352 1045296 996125 1107135 2325155 2436758 1441946 1237066 822280 804019 972711 971196 1026235 1039569 1066601 1072405 1188116 1191042 5503358 5736075 40.05 71.0 1
15:33:54 2024-01-24 724726 724736 234919 231360 376344 384433 396232 391807 244175 242878 300873 308209 347924 353254 4736650 5116827 7244578 6980394 1239567 1284590 339043 300137 315455 317097 354339 347687 345663 349666 242900 242094 791116 745476 1671317 1621819 504544 504196 746795 746022 939568 922361 978548 977699 1023877 1042712 1005308 1113725 2334454 2443681 1449622 1231268 815568 806409 981970 974782 1016792 1036156 1068133 1080429 1192096 1188802 5512049 5730790 40.05 71.0 1
15:33:55 2024-01-24 733830 724740 233843 232245 375480 383072 393275 392118 244928 241425 303469 306428 347995 350292 4724926 5033986 7148379 6971977 1257082 1285643 338019 302898 315419 316840 356440 346069 346714 347314 242181 243666 789413 745476 1698551 1627704 507598 501705 742769 751345 936834 913141 981742 986624 1027181 1036643 999031 1116513 2331135 2431009 1474925 1249919 818762 802188 977759 980442 1028257 1035098 1061940 1077390 1200103 1197944 5540266 5728480 40.05 71.0 1
15:33:56 2024-01-24 724658 721003 233479 232249 376335 383347 395046 390364 244928 240685 304695 310048 347151 353803 4728730 5081575 7168318 6952210 1234834 1284731 340582 302005 317385 316907 355370 345020 344381 349139 241939 242839 786427 754908 1728294 1611489 507598 504553 740924 749279 944956 914224 973090 981873 1033075 1048694 996125 1107135 2323502 2434461 1441946 1236186 822280 802315 973402 972577 1023849 1036693 1066601 1072125 1188116 1193117 5486953 5730790 40.05 71.0 1
15:33:57 2024-01-24 725970 724740 234928 230914 376924 384214 396945 394718 244788 242890 303869 307567 346735 351244 4736650 5100283 7208965 6968759 1241903 1281998 337996 299228 315527 317097 353772 348216 345772 347563 243693 242128 778268 747743 1667989 1618366 504079 504196 746266 746376 939568 922361 978177 977699 1021236 1042676 1005308 1113258 2333775 2449423 1445784 1237066 815845 804625 982451 976239 1017514 1027751 1066601 1080429 1189545 1191329 5502643 5735411 40.05 71.0 1
15:33:58 2024-01-24 732411 726890 234855 231939 375373 385523 394141 392454 245336 243643 301528 307207 347436 350302 4721940 5018253 7125037 6942015 1255304 1281998 336742 299298 315455 318187 355905 346035 344416 347563 242936 241722 781168 749756 1671634 1620667 506841 501705 743062 749020 939660 913141 976749 984049 1028674 1038109 994639 1110089 2327823 2434461 1456163 1249919 821110 800187 974095 979520 1026798 1036634 1057249 1075854 1189674 1202363 5537468 5725899 40.05 71.0 1
15:33:59 2024-01-24 726865 726793 234846 232098 377154 384161 394454 392490 245683 243399 302825 308178 346391 350292 4724736 5093385 7173429 6921865 1228983 1283565 339566 299263 315564 315188 355940 347687 345284 348613 242145 242874 786427 757071 1659094 1607693 506086 503839 739679 747500 944639 918196 970320 977699 1030262 1047953 1001875 1103943 2325155 2458630 1482904 1235270 821110 804661 974095 972577 1022515 1043106 1066043 1077104 1183063 1193168 5456980 5721412 40.05 71.0 1
15:34:00 2024-01-24 725685 723710 234557 231412 377441 383347 393239 390948 244210 243815 302752 308711 346356 349272 4727271 5088970 7191227 6959380 1240093 1281998 338257 299298 315167 317097 354304 348463 345528 347599 243693 242839 776818 745476 1685028 1618366 504079 504196 746266 746022 939568 922361 978585 977699 1021305 1042676 1005308 1113687 2332794 2445952 1447703 1231268 815568 808181 983853 976698 1017514 1036489 1069324 1082013 1193149 1186033 5489899 5721412 40.05 71.0 1
15:34:01 2024-01-24 733816 723710 234195 231634 375516 383072 393864 392118 244175 241761 301825 306280 347960 350010 4714251 5012526 7115711 6942052 1255327 1281961 336706 299298 315419 316105 355370 345544 343383 347284 242936 241838 789645 749756 1661378 1618366 507201 499889 738430 750344 939728 913141 975323 985446 1027415 1038109 995381 1110089 2329687 2440180 1527197 1252593 819932 802387 976870 980294 1028951 1039401 1059992 1076622 1196434 1201510 5536311 5707659 40.05 71.0 1
15:34:02 2024-01-24 726788 721309 237917 231598 377211 383889 393864 389782 245718 240719 303086 307426 346878 350292 4711166 5118993 7177663 6921865 1222443 1281961 338815 298774 318392 315188 354339 347687 345528 347599 242181 242501 784374 754908 1666933 1602148 504079 503482 737995 744849 944956 917039 971704 980479 1032370 1049935 1001118 1103794 2322460 2448332 1493969 1236545 821105 804588 971330 970506 1022397 1042160 1066601 1071154 1186543 1193864 5449438 5699523 40.05 71.0 1
15:34:03 2024-01-24 724653 723715 234006 231396 376080 383347 393239 391533 243970 242133 303082 306813 345906 350328 4720531 5075352 7181665 6947128 1237479 1280107 336706 299298 315455 316583 353772 346632 344796 348613 242217 242094 779718 744528 1676041 1618366 504544 503126 745171 746339 939660 922272 980022 978163 1023803 1042132 1007594 1113479 2335110 2445952 1445784 1231268 816333 807017 981714 973960 1018274 1035386 1068930 1078892 1192450 1185371 5493238 5720028 40.05 71.0 1
15:34:04 2024-01-24 731773 722686 233483 231558 374386 384978 393828 390948 244175 240719 301790 306315 346913 349763 4717893 5013922 7115711 6950001 1255327 1281998 336706 302005 315527 316140 355406 345825 344899 347563 243521 242094 785231 752754 1676166 1622911 508412 502515 745134 753552 939697 913067 979459 987475 1028587 1042685 997577 1113295 2331786 2432078 1480909 1245910 818090 802460 977796 978126 1023849 1027715 1057306 1078966 1202557 1194523 5552702 5713254 40.05 71.0 1
15:34:05 2024-01-24 732043 721377 233843 231198 374128 384433 394490 391936 244210 242167 301790 306204 347436 351460 4714528 5063193 7151821 6931244 1233954 1285643 340354 300654 315419 316618 354055 344497 346714 348362 241519 243447 781948 752987 1667332 1616895 507487 504159 742311 753552 946300 913141 972397 981191 1034852 1046841 994599 1107135 2319155 2432734 1441946 1236792 819932 802460 973402 973960 1030106 1040719 1061558 1072718 1189803 1196513 5530860 5713254 40.05 71.0 1
15:34:06 2024-01-24 724694 721016 234239 230874 375516 382505 395638 390329 243970 242540 301932 306813 346629 351460 4714528 5091011 7212530 6942015 1231542 1277313 337510 302005 315203 316921 355889 346205 345772 349308 242038 242735 782289 745476 1668926 1613777 504273 504553 743859 748506 939511 919674 976054 976239 1024803 1044221 1002386 1113019 2332794 2442450 1447703 1230649 814101 805838 981970 974782 1014629 1033638 1069648 1080466 1190408 1188802 5474146 5695424 40.05 71.0 1
15:34:07 2024-01-24 732932 722686 234195 231594 374355 383036 392963 391533 244210 240754 301578 305888 346878 350556 4715363 5004001 7103091 6963551 1247585 1282764 338399 300084 314831 316991 355387 344352 347487 346862 242347 242704 777875 743348 1680881 1629914 507164 500960 744386 751412 936917 915737 982442 985446 1023442 1039578 1000452 1116915 2327823 2418370 1462032 1240594 816427 800187 977759 977662 1023849 1028591 1059513 1077427 1200413 1194487 5549671 5712033 40.05 71.0 1
15:34:09 2024-01-24 730731 724223 233483 231198 373794 383347 394454 389485 244210 241761 301331 305818 346634 351388 4711166 5053661 7159686 6923837 1227511 1282764 338673 300157 315298 315664 355406 346106 345699 348648 241733 243630 773462 751908 1699995 1611407 506841 503839 740204 749279 943615 915737 972397 981653 1027044 1047953 996125 1105556 2318550 2434461 1462032 1233024 821110 804392 971330 970506 1023849 1036693 1066307 1072481 1184678 1189623 5474184 5695573 40.05 71.0 1
15:34:10 2024-01-24 722780 724497 234195 230874 375507 383347 394454 390638 243709 242167 300873 306778 346949 351388 4711225 5101422 7222059 6950001 1224035 1278256 339316 300956 314460 319001 352218 346106 343383 348398 241975 241722 815423 743348 1662830 1613777 504544 504196 742805 745530 939568 921707 976749 977699 1023479 1042712 1002386 1113295 2327823 2449075 1445784 1233903 815263 804661 981273 976239 1014629 1034946 1066578 1079423 1189508 1188802 5483832 5691366 40.05 71.0 1
15:34:11 2024-01-24 731123 722686 237989 231923 375516 384978 390895 390364 244757 243549 303942 306568 346629 350652 4708387 4998843 7116518 6932065 1253994 1281998 338019 301859 316696 316176 357403 345057 344381 347563 242936 240681 791317 748683 1672112 1618399 507201 501705 743172 749552 938237 916703 978911 985446 1029445 1037841 996162 1113295 2326169 2436758 1480909 1249919 819941 800187 974989 977662 1028257 1036193 1057249 1081610 1195626 1200491 5521455 5707682 40.05 71.0 1
15:34:12 2024-01-24 724108 721143 237921 231579 378050 384831 395820 391200 245578 243815 302445 308570 346735 352909 4715249 5060579 7153013 6921865 1228983 1280107 338851 298356 315564 315884 355441 344973 344796 349139 241975 242874 786427 753830 1701947 1608847 507598 504196 740400 749279 942340 915737 973090 981873 1030389 1047953 996125 1103603 2323502 2455145 1502276 1233903 821110 806445 974095 970195 1023123 1042703 1066345 1072755 1186432 1192196 5442821 5710132 40.05 71.0 1
15:34:13 2024-01-24 725870 724594 234496 230697 378264 384124 394902 393602 244036 242774 300838 306778 346949 351460 4736374 5089981 7254813 6940092 1225716 1278012 339876 298983 314496 317132 353241 345581 345772 347599 240681 242874 786427 743348 1666497 1611489 504581 504553 745208 747155 940902 919490 973937 976313 1024240 1045370 1003846 1112502 2326169 2440216 1455379 1227767 814101 806445 981970 972577 1019850 1035135 1070932 1078892 1190408 1182786 5481806 5717720 40.05 71.0 1
15:34:14 2024-01-24 736220 722540 234461 230661 375878 385523 392065 392490 242982 243815 302825 304895 347365 349200 4705763 5007559 7136021 6950537 1243679 1280070 337948 300157 314903 317097 355172 344425 345141 346969 242109 242466 787920 743348 1678111 1626456 508049 500923 747325 751412 936362 915737 981424 984012 1023877 1042317 1001875 1119303 2327823 2416021 1439087 1239710 814987 800150 981970 977662 1023849 1032981 1061333 1083448 1196212 1195515 5569050 5720192 40.05 71.0 1
15:34:15 2024-01-24 733080 724474 233483 231076 374351 385523 395252 390830 244175 242098 302391 304895 347644 350256 4705848 5033386 7079909 6912299 1240608 1281924 337688 298042 317833 315153 353772 345544 345772 345961 243278 243400 789413 754369 1665434 1613777 506013 500179 741256 750344 940902 913141 975870 989725 1029403 1039143 995308 1109978 2321850 2434461 1462032 1245910 821110 801172 975879 980917 1028220 1037918 1058645 1076990 1194846 1201231 5510511 5709556 40.05 71.0 1
15:34:16 2024-01-24 723808 724470 234887 230803 377590 384161 393793 390242 245459 241929 302580 308138 345800 349236 4699135 5107648 7164077 6917906 1225828 1278256 338744 300617 318058 316323 353772 346596 344796 347528 242181 242839 784934 754908 1663563 1599873 505157 504553 740209 749279 943578 917039 974479 981873 1033308 1048694 998994 1105519 2323502 2443658 1443865 1235974 821105 804742 972401 973194 1028183 1039459 1066601 1072681 1189914 1190969 5511260 5701854 40.05 71.0 1
15:34:17 2024-01-24 725833 723710 236914 230449 376308 384433 394419 392490 243391 242133 302872 306778 346878 351388 4703011 5081738 7220189 6932366 1223092 1278219 340833 298739 315419 317132 354921 345789 345772 347248 240645 242874 775976 745476 1663816 1611407 505518 502770 738393 747118 945355 919711 973090 979783 1026380 1054128 1006011 1110385 2322460 2455881 1445784 1232446 821105 807033 978261 973960 1020912 1040425 1069249 1078928 1181357 1189586 5454743 5702654 40.05 71.0 1
15:34:18 2024-01-24 726448 722686 233483 230808 376645 384433 391718 392213 244140 242133 301646 309351 345835 350302 4705156 5079684 7199119 6941145 1234732 1281924 336742 301116 315419 316805 353241 346033 344579 348332 242145 242094 778268 743348 1693879 1617217 505518 504553 746229 749923 940235 922272 978548 978823 1023840 1048144 1006093 1113441 2322460 2443681 1457298 1225155 814682 809332 981970 972577 1020448 1035098 1072556 1078818 1189803 1185371 5493238 5702654 40.05 71.0 1
15:34:19 2024-01-24 733080 723710 233474 231167 373759 383616 393204 390948 243765 241761 302788 305818 347116 349164 4688257 4998286 7126669 6932065 1245458 1280070 338233 300157 314424 317062 353206 342523 344381 348705 242145 242094 776404 742817 1672972 1627612 509224 500632 748146 752843 938324 917691 980618 985370 1023766 1039033 1001875 1119340 2325155 2422891 1461273 1237277 813521 801172 986168 977662 1020448 1033298 1063113 1082043 1193823 1193606 5536981 5700530 40.05 71.0 1
15:34:20 2024-01-24 733080 722686 233448 230839 374386 384185 394356 388047 244175 240719 300627 306743 346878 349769 4708615 5000615 7107179 6912224 1251309 1281961 336164 301792 315491 315628 355370 345264 343383 346969 242990 243666 777875 751908 1693812 1618297 506962 503543 745098 753017 936991 912993 979609 986610 1027181 1039991 1000415 1116476 2327823 2422822 1445784 1243248 815263 801323 977759 977662 1023849 1028633 1061619 1078159 1201263 1196624 5548187 5702654 40.05 71.0 1
15:34:21 2024-01-24 727902 723710 233483 231523 373723 383347 394105 391106 243935 241761 302788 304930 345871 351069 4688549 5045470 7126669 6892420 1230739 1278219 339769 298078 315239 318551 356898 342271 346469 347421 241590 242735 792580 749756 1664941 1612437 507413 504196 741709 751412 944956 913067 973090 982571 1033039 1044630 996088 1107135 2315856 2431009 1471813 1234783 818762 802460 972711 973960 1028257 1039569 1065044 1070355 1185188 1192763 5519930 5701408 40.05 71.0 1
15:34:22 2024-01-24 722229 722686 234169 230611 375480 383347 394419 390877 243425 242167 306856 306778 346878 351352 4708615 5075352 7228584 6919228 1219897 1281659 341481 300727 315311 316991 355118 345887 346224 346862 241215 243622 771497 749219 1666365 1604557 505518 503126 741256 746339 944675 922272 975174 977699 1027144 1050178 1003809 1108361 2318550 2443681 1448968 1221943 816427 804625 979618 971196 1018998 1037367 1072816 1078966 1186359 1185371 5491673 5702377 40.05 71.0 1
15:34:23 2024-01-24 731760 722175 234592 230803 373785 383072 392065 391382 243052 242167 301281 304930 346878 349200 4692435 5013266 7143986 6942664 1238876 1281815 338091 301152 315311 318029 353884 345998 344381 345925 241894 242094 776404 742287 1673100 1623633 506239 500179 745171 745920 936917 915663 979609 983270 1022425 1039578 1003809 1116476 2325155 2420656 1455726 1235974 813521 800187 982668 978052 1023849 1030453 1063490 1082006 1195590 1193606 5557606 5702654 40.05 71.0 1
15:34:24 2024-01-24 732895 723710 233448 230843 376940 383880 394419 390242 244175 242133 302152 306928 346878 350010 4688332 5011416 7082930 6914366 1244186 1280746 336671 300302 317095 317652 354268 345264 346016 346482 243278 243630 789413 750831 1678649 1613777 506805 500960 741974 748415 940902 917357 975286 986882 1030133 1039253 996051 1110052 2321850 2437287 1540124 1251701 818762 801323 976372 980442 1026235 1037367 1058757 1075854 1195590 1199641 5501092 5683897 40.05 71.0 1
15:34:26 2024-01-24 723534 723715 234194 231563 376044 383347 393239 391382 244963 242787 306422 307708 345551 352436 4701879 5051215 7123443 6906631 1230739 1279121 338815 298321 315275 319001 353737 344461 346261 347528 241219 242466 775966 749756 1653225 1609120 507598 504196 738393 751412 944956 913141 971992 982582 1033097 1045734 994602 1107097 2312564 2432285 1441946 1234783 819932 802460 971330 973268 1028257 1040793 1063490 1069556 1184348 1192726 5512049 5692016 40.05 71.0 1
15:34:27 2024-01-24 720152 722937 234161 230476 374386 383347 396945 392344 243521 243815 302506 306389 345693 351244 4701600 5079684 7222819 6919228 1217865 1276397 340869 297418 315455 316583 353884 345544 345284 347004 241189 243870 767954 748006 1661136 1604557 504079 502770 740204 746588 945628 919674 971704 979483 1027144 1045752 1001875 1105519 2318550 2455109 1443865 1228641 818762 804355 977759 971196 1022397 1041458 1072581 1078966 1180583 1193228 5444578 5693275 40.05 71.0 1
15:34:28 2024-01-24 727828 722165 234855 230555 377630 384396 393584 391586 244495 243815 302005 308499 345658 349769 4701801 5079265 7190547 6912224 1234732 1278212 336742 301116 315419 319329 352218 346033 342821 347599 242181 241687 789645 743348 1678125 1613777 505296 504553 744386 746022 939568 921707 976749 977699 1024290 1045281 1005308 1113295 2327823 2443681 1447703 1234783 815263 804742 980576 976202 1017514 1030197 1069513 1081768 1192096 1189858 5470871 5707034 40.05 71.0 1
15:34:29 2024-01-24 732065 720462 234589 231741 376410 384941 394141 392490 244140 243305 300873 305853 346735 349200 4689756 4986761 7102900 6921865 1248747 1278212 338269 300543 313505 317062 354739 342523 344381 346482 241769 241351 790906 744943 1672429 1622997 507598 501705 744116 751412 937028 913141 979646 986182 1027181 1038574 998994 1116513 2323502 2425241 1496469 1249919 818177 802460 976372 979746 1028257 1036598 1057343 1078760 1195938 1198917 5515286 5688169 40.05 71.0 1
15:34:30 2024-01-24 723803 722686 234190 231701 376044 383092 395540 391382 244722 242275 301932 307422 345693 349236 4681946 5050519 7123443 6893729 1228983 1277313 338815 298286 315455 316105 354304 344461 344796 347563 241769 242128 774933 747612 1662948 1611134 507598 504196 738430 750878 944956 913141 973090 982571 1033308 1045697 995816 1107097 2315220 2427564 1443145 1234783 818762 802460 971330 974352 1029165 1042197 1066451 1072608 1185077 1193827 5493238 5683897 40.05 71.0 1
15:34:31 2024-01-24 721716 720572 233448 230087 376401 382192 396382 392490 243765 241964 302690 306743 345315 350292 4688445 5072466 7207649 6921865 1226593 1274266 338815 300302 314460 316618 354921 345544 345528 348332 241394 242128 787920 742287 1654988 1611407 504544 504553 745171 745653 939568 918179 975286 976239 1023877 1045296 1002386 1110089 2325155 2434461 1449622 1230687 815748 808181 981933 971122 1019049 1037772 1072707 1082013 1189803 1184496 5480628 5693275 40.05 71.0 1
15:34:32 2024-01-24 733672 722710 234230 230445 373234 384705 392029 391382 242644 242167 306422 304930 346878 350910 4674763 5026104 7115711 6912224 1236025 1277304 337723 298774 315455 316105 351893 344534 344381 345441 242145 242094 776404 741228 1668224 1622997 504544 500923 746266 748983 935508 915737 981424 982582 1022425 1039578 1001163 1121557 2326364 2422891 1443865 1238310 815469 802387 984729 978126 1018961 1032977 1066458 1085111 1194034 1194925 5476458 5683897 40.05 71.0 1
15:34:33 2024-01-24 730783 722171 233115 231396 374355 384433 392472 390860 244210 246204 306458 306280 345871 349273 4680378 4972418 7088502 6921865 1252760 1279121 338269 298983 315163 316140 353241 342487 345772 345476 241769 242094 786427 742817 1673824 1622997 507598 501705 747325 751412 936362 913141 981462 988883 1029637 1037451 1000304 1118869 2327480 2418795 1441435 1238828 814101 799017 980576 979520 1023849 1030453 1059601 1081892 1201812 1194487 5543225 5693275 40.05 71.0 1
15:34:34 2024-01-24 728927 722705 233448 230449 373199 384433 393828 390278 243970 241425 306458 304401 346878 350328 4681522 5017494 7084210 6893729 1231320 1278256 340318 297834 315527 315188 353241 344534 345177 346482 240681 243247 781948 752754 1671219 1609120 507598 501705 742274 755701 946189 912993 973709 986071 1031738 1046582 995393 1106784 2315856 2431009 1441946 1235090 818762 802460 973402 973960 1028257 1039569 1063910 1072405 1188959 1192196 5497779 5683897 40.05 71.0 1
15:34:35 2024-01-24 724694 722180 234195 230445 374382 384161 394454 390278 243221 242167 302152 306564 345835 351105 4681635 5068431 7192133 6893729 1217010 1276397 340593 299274 315419 316840 353884 345300 345284 346482 240610 242501 777469 747612 1658243 1611135 505518 503090 742311 746970 946263 920960 972940 979783 1027181 1051426 1002350 1109187 2318550 2441918 1426368 1230392 817593 802315 977759 970195 1020448 1039569 1066615 1078966 1181357 1188802 5444578 5693275 40.05 71.0 1
15:34:36 2024-01-24 727790 720649 233483 230874 377513 384433 390895 391382 243800 240719 301261 307892 345871 349521 4676396 5045598 7156027 6902331 1232498 1276081 336470 299018 314460 316105 352183 345010 342641 347349 241894 243666 785231 742394 1651887 1613436 506600 505268 746758 747155 938237 916817 977114 976698 1023877 1045734 1003846 1113108 2325155 2434461 1445784 1229516 814101 804625 980576 973268 1016910 1036413 1068893 1080429 1189508 1187241 5463416 5683934 40.05 71.0 1
15:34:37 2024-01-24 732811 720644 233483 230839 373199 384161 392100 390912 243425 240754 302073 304895 346391 348673 4674800 4979741 7098613 6902411 1244530 1278012 340561 301152 313731 316513 355889 342379 346261 346340 241796 243666 787920 742394 1666626 1623084 507598 501705 744840 752481 935697 913141 981462 988883 1025654 1036738 1001163 1118231 2321850 2414307 1425923 1237947 814406 799620 981970 977662 1023849 1032244 1063528 1080466 1197323 1194450 5540266 5683934 40.05 71.0 1
15:34:38 2024-01-24 732039 722426 233115 230830 373790 383072 393239 388047 244005 241390 301359 304930 346949 350292 4671148 5013111 7060210 6916118 1234759 1280030 339423 300302 317240 315965 355889 345544 346750 345405 242181 245044 783441 753528 1655493 1611407 506086 500960 741783 751412 940902 913141 973900 988883 1032364 1042676 999031 1110052 2316903 2431009 1465944 1240594 821110 799916 974095 974782 1030253 1039355 1061184 1075598 1187785 1199641 5512049 5683897 40.05 71.0 1
15:34:39 2024-01-24 724791 722175 233474 229443 376080 384433 393275 388011 243835 242202 302229 306778 345835 348954 4686412 5086427 7147029 6895502 1217047 1278212 338780 299310 318131 315660 355314 346596 344796 346482 241394 242128 784934 754069 1654719 1595337 504079 503839 738105 747155 944675 919494 971704 977699 1031360 1048694 1001875 1105519 2318550 2452901 1443865 1231268 821110 804661 977065 972577 1023123 1042307 1068133 1077920 1180680 1189771 5427399 5674518 40.05 71.0 1
15:34:40 2024-01-24 723293 720062 233312 230637 376645 382805 392472 391382 243800 241912 300933 307743 345315 349805 4692914 5064121 7184055 6912486 1220459 1280030 338780 300617 315611 317097 354776 345399 345772 347563 241394 242163 784934 743348 1662036 1611407 504544 504553 745208 748747 940902 919023 976017 977699 1025065 1048425 1005308 1113295 2324516 2436758 1449622 1225985 814101 805801 981273 972577 1017986 1034690 1070932 1080466 1189803 1185371 5458643 5684882 40.05 71.0 1
15:34:42 2024-01-24 732034 720067 233518 230586 373234 384433 391444 391936 243521 243815 302177 304721 346771 350762 4684982 5018826 7115711 6921865 1233917 1278138 337759 298321 315455 316140 351893 345581 345772 345441 242217 241925 789413 745476 1631208 1620394 504507 500960 746229 750344 938237 917039 978911 983315 1022425 1039578 1000659 1117710 2318550 2416021 1439307 1237066 813521 800187 983367 977662 1023123 1027751 1061596 1082043 1196474 1194813 5530860 5683897 40.05 71.0 1
15:34:43 2024-01-24 732559 722180 234851 230555 376144 386307 394700 387867 244036 243129 302543 305713 346700 350762 4673705 4983262 7082930 6912210 1247741 1278212 335729 299263 315455 315793 354304 342523 344796 346255 242145 240681 791317 745476 1670579 1618366 507598 501705 743062 750145 937535 913141 979609 986919 1030170 1038109 998994 1114922 2321850 2425241 1523044 1249919 818762 801323 976372 980442 1026235 1036634 1057306 1077390 1195626 1199641 5497779 5686848 40.05 71.0 1
15:34:44 2024-01-24 727940 722065 234851 230697 375341 383201 395540 390097 243661 241761 300873 306029 345871 353492 4674763 5007061 7050434 6893729 1233454 1278219 337759 300903 317421 316185 353772 344497 345284 344403 242181 242128 786427 752754 1665884 1611407 506805 499925 738612 750344 940902 913141 973937 988750 1031729 1042317 996162 1110052 2314984 2432734 1462032 1240594 821105 799583 973402 974091 1028988 1037662 1060382 1075088 1188688 1203455 5515286 5678737 40.05 71.0 1
15:34:45 2024-01-24 726346 722029 234846 230449 376044 383347 392065 387614 243896 243815 300897 306813 345593 348954 4674800 5081738 7144534 6884350 1210943 1276397 338780 302940 317421 315699 353884 345544 344796 346239 241430 242670 774381 749607 1647873 1595337 504079 503126 740130 746058 944675 919748 970320 977699 1027222 1045788 1000930 1107135 2315333 2451161 1449622 1227767 818775 804056 977065 968442 1020912 1042012 1069498 1081117 1180625 1192100 5428457 5674518 40.05 71.0 1
15:34:46 2024-01-24 725860 720613 234779 230338 376044 384161 392472 390278 243800 243815 300399 307493 345871 348779 4667044 5042542 7143688 6898184 1232498 1272778 336706 301049 314496 315884 354420 346106 342821 347004 242217 241351 781168 743460 1657573 1612632 504544 503126 745208 746376 936871 921053 979646 977699 1021273 1042712 1008241 1114884 2326169 2443681 1441946 1236186 815263 802313 981471 976698 1018961 1034836 1064932 1084335 1189397 1193790 5451721 5683620 40.05 71.0 1
15:34:47 2024-01-24 728927 720644 237546 231274 374386 383347 392195 391382 244175 245822 301896 305639 345871 349916 4673705 4972531 7087735 6912486 1240732 1276397 337759 299733 313505 319242 352183 341969 345772 345476 241769 242128 786427 741228 1675639 1622997 507598 501705 746266 751412 935715 915087 982442 986219 1025061 1042317 1000452 1117747 2324705 2418112 1453460 1240079 813998 798870 982631 978534 1024812 1030380 1062696 1081930 1195626 1197144 5532359 5683897 40.05 71.0 1
15:34:48 2024-01-24 728669 720644 237989 230484 375874 384978 392100 387975 243800 240719 302726 306029 346391 349236 4658108 4986535 7031783 6884350 1237080 1276119 336742 300090 315564 314932 353241 342559 344796 344921 242594 242128 776404 750607 1681774 1609120 506123 499863 740204 746823 940902 912923 973900 986919 1030170 1040544 998269 1111775 2322460 2432137 1476919 1250364 821105 797702 974095 977662 1026235 1039244 1058757 1075854 1194994 1200132 5474184 5670471 40.05 71.0 1
15:34:49 2024-01-24 723298 720644 234025 231234 375216 382805 391479 390278 244245 242446 302225 306813 343797 348954 4671036 5032559 7092945 6884350 1227231 1276397 337794 297869 315455 315223 353772 342559 344796 347563 241219 242128 783441 747612 1700330 1604557 507598 504553 738466 750878 943615 915590 973693 986034 1033101 1047103 996848 1107022 2313135 2425241 1443865 1233515 821110 804742 974095 971986 1028610 1041458 1066345 1072718 1189803 1194523 5498715 5670471 40.05 71.0 1
15:34:50 2024-01-24 722302 720644 233513 230117 374355 383347 393275 391114 243052 241796 300508 305853 345835 350858 4654712 5053921 7166223 6893354 1217160 1272778 339840 298078 314967 316176 351893 344534 344796 346239 240272 243666 783441 743348 1676098 1607977 506239 502943 743896 744633 944919 920960 975174 981372 1028979 1053155 1003846 1108398 2318550 2441948 1422447 1221943 816427 806722 977796 968442 1017551 1037882 1075186 1078088 1181797 1185407 5474427 5674518 40.05 71.0 1
15:34:51 2024-01-24 731000 722421 234195 229403 374382 383072 390895 390278 243674 242540 300933 307109 346427 349805 4670373 5026104 7119965 6901686 1235715 1276397 336742 298321 315455 315664 353920 346106 344796 345476 242648 243666 790906 747460 1668268 1613699 505157 503053 746155 749298 938324 922272 979571 980479 1025533 1045370 1008204 1116476 2328467 2449492 1441946 1235936 816427 802460 984766 974782 1018961 1033153 1066601 1084960 1192096 1193864 5439370 5665139 40.05 71.0 1
15:34:52 2024-01-24 727940 719517 234335 231194 373723 383347 392195 390278 244175 242446 303155 305818 345800 348779 4668279 4947572 7082930 6912968 1240846 1276397 337723 298286 314687 316885 353703 344462 346714 347756 241796 243666 776404 743348 1659501 1613586 505518 500887 745171 747155 936917 922272 981705 983270 1023151 1042639 1007519 1116513 2321850 2434461 1418835 1237066 814101 801891 983367 979483 1022361 1027751 1063490 1082043 1196643 1193606 5508962 5665139 40.05 71.0 1
15:34:53 2024-01-24 733672 722175 238624 230642 374092 385523 392029 387939 244140 240719 302152 306204 346878 349769 4647966 4959477 7074864 6893729 1251598 1281345 336458 300970 316434 315965 355889 342307 345735 346304 241796 243494 777875 744943 1668554 1620501 509139 502770 746229 751412 935697 912811 981592 985446 1025654 1039217 1000452 1116083 2323502 2414307 1440027 1240594 814101 800150 977759 977588 1023849 1031911 1060269 1078966 1201263 1194813 5512049 5673232 40.05 71.0 1
15:34:54 2024-01-24 726522 720608 233281 230611 372047 382805 392065 388011 243595 240685 302073 304401 345280 350027 4661620 4990138 7032309 6876637 1234722 1278138 337581 300302 317167 317652 354921 344461 344796 344368 241519 243630 773462 751908 1671410 1609120 506050 499889 740297 750344 940902 913141 973863 989023 1032364 1042523 996088 1110015 2309278 2431009 1463988 1240594 821110 797849 973402 971986 1029720 1037699 1060269 1072681 1189914 1197944 5495599 5665139 40.05 71.0 1
15:34:55 2024-01-24 723289 720608 233286 229342 374391 383347 392065 387903 243391 242133 301261 306529 345280 350799 4667667 5075784 7133610 6867204 1222397 1276397 338269 298078 318087 317392 352218 346033 342821 346761 241394 242094 779347 752824 1682478 1595337 504507 503839 738197 744633 944675 919674 972397 979520 1027493 1048694 1004014 1106308 2318550 2452901 1441946 1229516 819941 806102 976870 971196 1022361 1036729 1071252 1078928 1180583 1192173 5408588 5665139 40.05 71.0 1
15:34:56 2024-01-24 723808 720344 233089 230445 376304 383347 392472 391106 244600 240754 302011 308174 345038 349264 4680082 5046920 7176873 6893729 1231000 1276397 336470 301152 314460 319001 354885 344984 342821 347528 242145 241351 788174 742287 1656387 1611407 505296 504553 743859 746022 939568 922361 978140 977699 1025654 1044149 1005308 1114884 2327823 2443681 1447703 1231268 815263 804742 981697 976202 1017514 1033602 1068885 1082006 1190135 1191329 5448542 5670471 40.05 71.0 1
15:34:57 2024-01-24 730017 718465 234517 231203 373163 383347 392472 392308 243896 242266 303942 305713 345416 350725 4669898 4962499 7093946 6912486 1237320 1277304 337723 299945 315419 316618 351893 344461 346505 344886 242145 242128 786427 741228 1672748 1613777 504079 500960 743062 747265 938200 916998 979646 983270 1022425 1042206 1005271 1116513 2321850 2434332 1441946 1237066 815263 802460 983367 978052 1019722 1027715 1063490 1082043 1194088 1192726 5457896 5665139 40.05 71.0 1
15:34:59 2024-01-24 730889 719638 234742 230591 376940 383092 392399 387831 244071 243129 302042 306928 345380 348522 4668392 4947460 7072710 6903108 1241790 1274266 337723 300840 313469 317097 354921 342451 345772 345405 241430 241722 774933 741228 1668742 1622911 507598 501705 746266 751412 935697 914261 981742 986145 1025654 1041786 1001163 1117710 2321850 2412595 1441946 1240594 814101 799017 977796 977625 1024775 1029397 1061896 1080620 1202433 1194938 5525400 5684220 40.05 71.0 1
15:35:00 2024-01-24 726370 720394 234851 229976 375346 383164 394700 390061 243626 243129 301859 303977 345315 350256 4657958 4999891 7031783 6865593 1227707 1275491 338506 297518 315527 315153 354921 344461 346261 343370 241541 242635 772990 750831 1658509 1604557 505654 500179 739679 751412 940902 910517 976211 986919 1031724 1042317 996088 1108398 2309278 2421802 1441946 1235270 820240 800187 973402 973960 1028610 1042566 1063414 1074285 1188959 1200033 5490097 5658324 40.05 71.0 1
15:35:01 2024-01-24 721679 720166 234851 230047 375480 382805 391718 387321 244036 241726 300472 306778 344796 350947 4664063 5046190 7102813 6866008 1221346 1272778 337723 297418 314939 314897 354020 345020 342821 347004 241394 243400 783441 751908 1661696 1602148 507201 504553 739683 746749 943578 917039 974479 982353 1033097 1048694 1000452 1105519 2318550 2434461 1538003 1231268 822280 805568 972711 971196 1024775 1043845 1069400 1074029 1187310 1193827 5414637 5666627 40.05 71.0 1
15:35:02 2024-01-24 719707 721400 234855 229808 374017 383076 393239 391382 243469 243779 300933 306280 345280 350292 4658033 5051827 7173429 6888812 1217160 1272741 338815 298286 314460 319329 353884 344534 344796 346482 240405 242128 773462 741228 1697492 1607977 504581 504553 742170 747155 940902 919023 976712 977662 1027181 1048694 1005308 1113258 2318550 2434461 1463988 1224557 816333 806996 982451 971812 1020410 1039355 1075777 1081736 1185077 1185371 5469929 5682624 40.05 71.0 1
15:35:03 2024-01-24 732103 719517 236579 229941 373199 384433 390859 390278 242644 242709 300933 304895 346878 349769 4665010 5008961 7102900 6903108 1233000 1272778 336706 297834 315161 315849 351893 344984 345284 344368 241769 241722 787920 743348 1662924 1618366 504544 500923 744386 746896 935237 915737 979609 983278 1023877 1036738 1001875 1119340 2323048 2416021 1452029 1238310 813416 801212 983330 979245 1022590 1032386 1063490 1082043 1195590 1195478 5490013 5674518 40.05 71.0 1
15:35:04 2024-01-24 732291 719517 234194 230440 373759 384161 392195 387939 243800 242446 301261 304895 344796 348212 4654974 4933341 7057226 6893729 1245458 1272778 337486 298739 313469 315628 353171 342451 345992 345405 241394 241386 774933 740269 1658111 1622997 507598 501705 745171 750693 935697 912869 981043 986882 1028137 1040728 1003978 1119669 2322460 2417077 1454207 1241851 815748 798980 980576 977662 1023577 1030088 1061784 1078855 1198174 1195204 5521455 5665139 40.05 71.0 1
15:35:05 2024-01-24 726825 720613 233123 230445 371491 383347 392100 387975 243800 240719 303192 303730 345255 350010 4668392 4998843 7022159 6874971 1228107 1272741 338815 297383 315491 315153 354921 342451 346016 346737 241430 242059 775976 749756 1690109 1604557 507326 500216 740204 751412 942340 914261 975443 986808 1033023 1042132 998269 1113479 2318084 2431009 1456163 1241814 821105 800033 974095 977662 1028257 1039227 1053867 1075854 1192132 1201341 5469947 5644934 40.05 71.0 1
15:35:06 2024-01-24 723293 720344 237953 231360 372636 382192 393401 388011 243052 242275 302941 304930 343797 349236 4658295 5008168 7062508 6860696 1225482 1272778 338815 297383 315455 315188 354670 342415 345528 345961 240610 242617 780455 748683 1649996 1604261 509503 501377 741867 756508 944919 911662 974366 988883 1031742 1047212 993192 1108398 2314206 2425241 1440027 1237066 820525 800003 974095 973960 1028725 1040830 1062458 1075088 1186065 1197944 5493238 5665139 40.05 71.0 1
15:35:07 2024-01-24 723559 720608 233483 229408 374310 383076 393204 387975 243221 242167 301375 305853 344796 349164 4670999 5053921 7125857 6869451 1209146 1272778 338744 302867 317421 315881 351893 345581 342857 346204 241858 243666 773462 750831 1644553 1597425 505157 503839 740167 746376 947610 916998 970320 979783 1032373 1050383 1003301 1105519 2314209 2452901 1434269 1229516 821110 804019 974095 971886 1022397 1042197 1068133 1077114 1179546 1193117 5399182 5661099 40.05 71.0 1
15:35:08 2024-01-24 721694 717944 233119 230484 374355 382192 392195 391382 243800 240719 301724 306778 343762 349273 4667667 5035376 7153013 6884350 1222207 1270900 336742 300193 314651 318551 355045 344207 342785 347421 241251 243666 782289 740820 1664941 1611290 505259 504553 746266 746376 941669 920960 978103 977662 1021350 1045552 1003846 1113295 2324516 2438486 1420718 1229516 814101 804019 979618 974782 1016792 1031656 1069648 1078892 1192339 1188802 5443048 5664862 40.05 71.0 1
15:35:09 2024-01-24 728659 718469 237953 230834 372083 383347 390895 391382 243800 242446 300577 304861 345315 349769 4654974 4961782 7093058 6879497 1231832 1276156 336600 300302 315275 315779 353884 345108 344760 346773 241590 240646 786702 741228 1676149 1608724 504079 503839 745171 744928 938237 921559 976749 977699 1021359 1045281 1005073 1113295 2324479 2436758 1445784 1231268 814101 802460 980576 974091 1016070 1030197 1066458 1080429 1191252 1189845 5432923 5661099 40.05 71.0 1
15:35:10 2024-01-24 727857 717957 237845 230870 374176 383347 391917 391382 243800 242105 302152 304895 345315 350302 4652241 4947572 7084226 6895223 1236025 1274378 337581 300090 315275 316105 351857 342487 345772 345179 241688 243666 776404 739117 1697013 1613777 505518 500960 740559 747155 936871 916998 979609 983270 1022425 1036738 1004595 1116237 2318550 2423521 1451342 1237066 811784 799620 981970 977662 1022397 1027715 1063490 1082043 1196726 1192726 5512049 5655760 40.05 71.0 1
15:35:11 2024-01-24 728927 720380 237917 229443 372933 384433 391444 387903 243221 246240 301261 303977 345593 348409 4652241 4980918 7034485 6876637 1236596 1272741 335729 299310 318204 314203 355172 342487 344796 344368 242383 243630 776404 749219 1684360 1609120 506086 500216 737872 750344 940902 913141 973900 986919 1030170 1039578 996088 1110052 2314209 2427564 1460076 1243248 821110 797849 972711 976202 1026761 1036193 1053904 1074713 1189914 1198843 5476006 5646382 40.05 71.0 1
15:35:12 2024-01-24 721932 719558 237917 229408 374391 382228 391444 387321 243425 241425 301049 306315 344549 350081 4662797 5037376 7098613 6859198 1224841 1272704 338269 297418 314937 315744 354020 342451 342857 347004 240681 242094 781948 745476 1675968 1604557 507598 504553 742792 750344 943615 913141 973090 981873 1036532 1047212 996125 1106821 2316903 2434461 1413085 1231268 821110 805838 972711 970506 1023849 1042307 1066345 1072718 1180924 1192173 5402544 5655760 40.05 71.0 1
15:35:13 2024-01-24 719711 720085 233479 230126 373234 381042 394068 391754 244145 243399 300824 305713 344655 352297 4669467 5041064 7138758 6859198 1206404 1271838 338780 302690 315564 315188 351893 344534 342857 345476 241394 242128 773462 749537 1656689 1595337 504079 503482 738105 744597 944639 919711 973090 977699 1026603 1045788 1000930 1107135 2314209 2451161 1447703 1226894 818762 804056 977796 968442 1020912 1036693 1068133 1078760 1180583 1190486 5408588 5643528 40.05 71.0 1
15:35:14 2024-01-24 721422 719642 234842 230551 376944 380896 391845 390721 243321 243471 301006 307317 343621 348742 4649027 5026104 7157239 6884350 1226593 1269062 336742 299018 313982 316140 353884 342523 342821 347528 240681 240646 773462 739644 1674400 1604557 505296 504553 742769 746588 940235 919748 976786 977699 1023442 1045406 1003846 1113295 2321850 2434332 1449622 1221943 813521 804661 980576 973364 1018274 1033153 1069691 1080466 1192389 1185371 5431088 5678737 40.05 71.0 1
15:35:16 2024-01-24 728812 719127 234855 229232 375076 384088 392399 387975 242272 242167 301261 306663 345551 349805 4648340 5000932 7106386 6874971 1230739 1272307 336199 298078 316770 315153 353884 345337 342857 344403 242145 241386 777875 743348 1652751 1608839 503720 503482 746339 742452 937535 920923 979646 977699 1022718 1042676 1008277 1114884 2323502 2436758 1441946 1235307 815263 802460 981970 974782 1016910 1027788 1065841 1082043 1194088 1189550 5439610 5658324 40.05 71.0 1
15:35:17 2024-01-24 727940 719375 238552 230834 372043 382805 392326 391164 243391 242446 302439 304436 343832 349511 4634738 4954149 7057471 6893729 1234797 1270900 336742 297418 314496 316140 351893 342451 345772 344403 241290 241722 777875 738064 1675351 1618366 505296 500960 746266 749279 934845 915737 979985 984012 1023151 1039578 1001875 1118543 2316903 2418880 1435389 1233515 814101 797849 980576 977662 1024775 1032523 1064784 1084373 1196583 1195557 5521626 5655760 40.05 71.0 1
15:35:18 2024-01-24 731766 721679 234051 230445 373750 384433 390859 387321 243695 246168 302152 304930 345835 349273 4645609 4933645 7057696 6884350 1244111 1271801 336235 298809 313907 315153 352253 342415 344796 345441 241224 240612 774933 741331 1679694 1617217 507598 501705 744900 750122 935697 912493 981742 985221 1028711 1038109 1000452 1114459 2318550 2418370 1474925 1245406 819347 802276 978261 980368 1028951 1036303 1062942 1078574 1198876 1197944 5474032 5651727 40.05 71.0 1
15:35:19 2024-01-24 722594 719370 234681 230879 372083 381652 391754 390278 245432 242105 302977 304895 343797 349200 4654974 4998286 7077874 6856214 1222397 1272741 338851 297590 315455 318101 354420 342379 345528 345961 240610 242466 776404 747612 1662550 1604557 507598 503126 740924 751226 944956 913141 973090 984049 1033345 1045734 994639 1106784 2316986 2427410 1460076 1234783 820519 802350 976595 975346 1029720 1036765 1063528 1075854 1186028 1197060 5474184 5655760 40.05 71.0 1
15:35:20 2024-01-24 723330 719590 234589 229412 374391 383076 392065 387939 243221 243743 300157 305853 343797 350302 4648843 5057429 7087735 6846835 1217278 1272778 337486 300204 315527 314203 352183 345300 342821 346518 241394 241722 784934 750607 1689100 1594205 504544 503839 738105 747118 946488 919023 970320 979557 1032644 1053045 1004580 1106195 2313135 2454114 1445784 1228931 821110 804056 974095 970923 1023355 1042197 1068930 1076622 1183077 1191042 5389777 5647697 40.05 71.0 1
15:35:21 2024-01-24 719702 717414 237917 229095 374355 381616 391364 390278 243052 246132 300472 306778 343211 348495 4645609 5026104 7143688 6884350 1226018 1270900 336470 300836 314239 315188 351893 342523 342821 347040 241224 240681 787990 740172 1669068 1609120 505691 504553 745208 747440 940999 922272 978661 978163 1023877 1045480 1007319 1113479 2318550 2427564 1421895 1226845 814101 804625 980576 972577 1018961 1033189 1072581 1080466 1188688 1188158 5427399 5657062 40.05 71.0 1
15:35:22 2024-01-24 728927 712300 238025 230480 371517 383076 392472 391382 242679 245822 302152 303942 344832 349805 4645609 4986855 7087735 6884073 1228983 1270936 336199 297418 314975 315188 351893 342523 344796 344660 241805 241757 774933 742287 1635511 1618191 506239 500668 743896 749205 937028 918344 978725 984669 1023151 1041467 1004595 1116237 2318550 2421802 1449526 1237066 811673 801323 982668 976969 1019722 1027751 1063565 1082118 1189582 1191042 5427136 5647697 40.05 71.0 1
15:35:23 2024-01-24 726865 717455 233865 230122 372937 383347 391088 387357 243800 242446 301261 304895 343797 347942 4636243 4939632 7031783 6874971 1238680 1269062 336706 298514 313028 315884 353920 342379 345175 346737 241144 243666 773462 739210 1665744 1620667 506600 502469 744426 745014 935508 917071 979646 980920 1023114 1036774 1005382 1116513 2322460 2432734 1440027 1233552 811784 800187 981970 977662 1020949 1027751 1063528 1082081 1195626 1194450 5502643 5649000 40.05 71.0 1
15:35:24 2024-01-24 730017 718501 237881 230126 373199 384161 390895 387393 243391 246168 301261 306496 345835 349805 4639208 4943024 7032283 6874971 1244568 1270936 337716 300472 314909 317580 355853 342307 344760 347756 241251 243666 773462 740269 1664616 1620667 508680 502770 745171 753441 936991 911512 981742 986882 1029363 1039578 1001163 1116083 2318550 2406319 1449622 1238828 814101 798980 977759 977625 1023849 1028669 1061896 1078689 1202433 1196638 5502643 5655760 40.05 71.0 1
15:35:25 2024-01-24 724392 718465 233080 230243 372012 382192 392029 387903 243356 241506 301823 303907 343762 349200 4652345 5016058 7023365 6859198 1234864 1273471 337309 299383 315347 315865 354594 342343 345211 346247 242864 241317 777875 747612 1651414 1613699 506768 501314 743172 748983 941706 913141 975980 986882 1030170 1039309 996051 1111635 2316903 2425241 1460076 1244135 821105 797812 974095 976895 1026761 1038834 1058757 1077953 1192096 1201341 5465021 5645055 40.05 71.0 1
15:35:26 2024-01-24 719349 718465 233532 230323 374355 381849 393027 387939 244175 242275 300508 306743 343726 350550 4642863 5003759 7074794 6867204 1223017 1274103 338637 300090 315383 315153 354384 342102 344796 348458 240503 242600 775976 748683 1670013 1606710 507561 502415 740204 753017 944956 911846 974479 985446 1032364 1045697 995073 1107572 2306558 2421802 1416245 1231268 818762 802460 971330 972577 1028257 1041568 1065044 1069556 1182634 1192458 5467322 5646382 40.05 71.0 1
15:35:27 2024-01-24 722266 718206 233084 229333 373159 382769 392029 387975 242609 241761 299938 304895 343762 349200 4648843 5048361 7111034 6865731 1205918 1269025 338494 297554 315455 315613 351893 342451 342821 347942 240503 241687 773462 749756 1644692 1590627 504079 503839 738105 747265 945628 917039 970320 980479 1033097 1048694 1001875 1103630 2314209 2443681 1506430 1228894 821110 804742 972711 971196 1022397 1036765 1068123 1073905 1184678 1192173 5397483 5637003 40.05 71.0 1
15:35:28 2024-01-24 718650 712264 234525 229408 373159 378826 392203 390830 242679 242446 301012 305573 343480 350034 4650602 5026819 7154725 6859676 1211879 1269025 338780 299274 314095 317544 351893 342451 342821 344921 239864 242059 783441 741228 1674796 1602148 504798 502478 741937 746022 943615 919023 973090 980206 1026380 1050921 1002350 1110414 2312564 2441948 1443318 1221943 816427 804171 977759 968442 1019722 1038398 1071046 1078966 1180583 1189845 5414637 5646382 40.05 71.0 1
15:35:29 2024-01-24 724791 716330 238516 229021 374351 384250 391663 387686 243147 243743 300617 306175 344655 348029 4641170 4990214 7130936 6870018 1224765 1268953 336199 298286 313505 315881 351893 342451 342821 347004 241153 240681 780818 740172 1660052 1607977 505296 504553 744474 744597 939568 919674 976749 977662 1025654 1043817 1005271 1113258 2318550 2434461 1443865 1227767 814101 805886 980576 973364 1016792 1033602 1069648 1080154 1190408 1185339 5425787 5646382 40.05 71.0 1
15:35:30 2024-01-24 730007 719090 234265 230520 375080 383201 393306 390721 243252 242087 302005 304721 345244 349769 4639834 4954707 7072710 6870912 1230739 1270900 336706 297834 314903 315153 351857 342487 345284 343334 241733 241687 765218 741228 1647547 1613777 504581 500960 744386 750344 937965 916222 979609 983976 1023877 1036738 1000893 1119340 2318550 2412595 1438633 1236186 811784 799583 981970 977390 1023849 1033482 1063490 1082043 1195547 1194450 5497779 5650439 40.05 71.0 1
15:35:31 2024-01-24 731733 719633 234159 230268 375346 384941 392363 386396 243391 242446 299938 306496 344620 347118 4633484 4924267 7027632 6865593 1245458 1271801 335729 298286 312992 315118 354921 342415 345504 344886 241394 240646 773462 741331 1688590 1618366 507598 501705 745171 753128 935697 912869 981742 986882 1027222 1036165 1001875 1116513 2315856 2414307 1434269 1238828 814101 799017 976175 977625 1023577 1031911 1060269 1077686 1203413 1198608 5480664 5650172 40.05 71.0 1
15:35:33 2024-01-24 727935 717378 234194 229403 373757 383892 394032 387557 243356 242446 300472 303027 345516 350725 4633484 4950085 7003807 6856214 1237479 1269062 337448 297518 315383 313258 354420 342343 342821 344886 242181 240612 769568 745476 1674040 1609120 506962 501705 743062 751412 937028 912493 980723 985446 1028674 1036165 996125 1116162 2315856 2412595 1441946 1238828 814987 799017 976372 976623 1026235 1034731 1062219 1077277 1202668 1197254 5498704 5637003 40.05 71.0 1
15:35:34 2024-01-24 724387 719638 234190 229337 373229 381616 390859 387614 243082 242105 302225 303027 343726 350799 4639551 4954445 6994481 6846835 1231320 1270900 336164 297572 314973 314203 353884 342379 342821 343299 241394 240646 783441 748683 1680434 1604557 506050 499826 739931 749279 940902 913141 973863 986919 1030262 1041786 996088 1110015 2309278 2425241 1458119 1242739 821105 801172 974057 978126 1027490 1037954 1059554 1077877 1193113 1202636 5461358 5637003 40.05 71.0 1
15:35:35 2024-01-24 718613 719370 233285 230126 374057 381616 392472 387939 244613 242105 300047 305818 343175 349769 4642863 4990376 7042838 6840225 1221994 1271801 338815 297771 315419 314678 353884 341861 345284 344368 239864 242128 778962 748819 1656083 1604557 507598 502415 739771 752333 944956 911846 974479 985483 1032364 1045697 993192 1109508 2312554 2430868 1462032 1244135 821105 798895 976870 979520 1028183 1037330 1053867 1075854 1195621 1199922 5455616 5637003 40.05 71.0 1
15:35:36 2024-01-24 719196 716103 233568 231300 373194 378898 392472 387939 243425 241595 301589 304930 343211 350302 4642863 4990102 7042277 6840225 1221994 1271801 338780 297771 315197 314678 351893 341344 345284 343334 240405 242501 781593 747612 1666993 1604153 506768 501668 740204 751412 943578 910517 973090 986919 1034115 1047668 997171 1111851 2310385 2425684 1459342 1241851 821105 797812 972711 973364 1030671 1037589 1056122 1075560 1189803 1201631 5466236 5637003 40.05 71.0 1
15:35:37 2024-01-24 718650 717414 234226 229408 373750 381616 392472 386124 243391 242446 300338 306315 343691 349521 4633484 4989517 7072822 6839945 1223092 1268953 337723 297771 313982 316330 353884 341344 342821 346220 240610 241722 771991 745476 1651249 1603287 507598 504196 740823 750878 946415 914261 974117 983270 1036034 1047704 998269 1106985 2310385 2416021 1440027 1234783 821105 801323 974095 972577 1029720 1040572 1064935 1072718 1182671 1196624 5461120 5637003 40.05 71.0 1
15:35:38 2024-01-24 720729 716366 234552 228666 373226 381922 390859 386704 242644 241761 300302 305993 343726 349166 4642863 5033272 7070557 6830435 1221882 1270900 337214 299238 314460 314203 352183 342379 342821 345961 240236 241519 780455 745476 1700997 1604261 508412 504620 740130 752481 943578 910111 972247 987475 1030841 1045661 993156 1109621 2305961 2425241 1462032 1236247 819932 799464 972711 974819 1023849 1038100 1059513 1072755 1189803 1199641 5446210 5627624 40.05 71.0 1
15:35:39 2024-01-24 718650 717694 233372 229408 373754 381042 392195 386740 244105 242105 300338 305818 342696 349521 4642863 4989014 7065519 6840225 1220572 1269855 337759 297482 314460 314203 351893 340792 345284 344886 239615 243666 775976 748819 1661354 1603287 508569 503090 741219 753814 944919 912960 972397 982619 1031139 1048256 994565 1107097 2303278 2420515 1463988 1234783 818762 797812 973099 972577 1029720 1038834 1060269 1072410 1188116 1194523 5465021 5625961 40.05 71.0 1
15:35:40 2024-01-24 718650 716407 233536 229373 373750 381616 391917 385545 243391 242446 300525 305818 343175 349273 4633484 4989517 7065519 6828078 1218149 1269855 336706 302903 314460 315433 355314 345104 342568 346340 240130 243666 781948 748281 1730384 1603119 507413 504553 740204 749279 942340 916870 973784 981873 1035065 1047953 1001305 1107135 2309278 2421802 1441946 1226541 819932 802460 968539 968777 1023849 1038398 1066601 1071117 1182964 1192173 5402544 5625961 40.05 71.0 1
15:35:41 2024-01-24 719449 712300 233089 229017 374706 381616 390859 387975 242272 240685 300302 304401 343451 349200 4626878 5016831 7126669 6846835 1212046 1270110 338257 297410 313325 315965 351749 342307 342749 346773 240503 242735 770985 744411 1662648 1595337 505157 502907 740204 742416 945628 918372 970134 977699 1028711 1050921 1001875 1105519 2309278 2443681 1440027 1226022 818762 804742 976175 968442 1022397 1036693 1069648 1078196 1180583 1191329 5380371 5627624 40.05 71.0 1
15:35:42 2024-01-24 722784 712260 234556 229377 374355 382192 390224 387975 242679 242446 299878 306315 343175 346664 4633484 4998286 7121956 6876637 1224262 1270758 336564 300836 313325 315709 351893 342415 342821 346482 240844 243630 789413 738152 1667059 1604557 505296 505268 746266 744780 939568 919565 976211 976276 1023442 1047212 1003846 1112465 2318550 2427564 1418835 1225431 814101 802315 979880 973268 1014629 1033958 1066578 1081968 1188628 1185407 5417994 5637003 40.05 71.0 1
15:35:43 2024-01-24 727585 715568 237881 229439 373757 382805 391917 390838 243017 242446 300897 303061 343762 348742 4633484 4976133 7072000 6869822 1232006 1268988 334684 297383 314172 317356 351713 344461 342821 343405 241769 240646 780818 741331 1670119 1604557 503720 504196 743859 744400 935508 919748 978177 977699 1021209 1042712 1005345 1113295 2320295 2434461 1443865 1231268 814101 802314 977796 971950 1014629 1035679 1066578 1080429 1188628 1185407 5406902 5637003 40.05 71.0 1
15:35:44 2024-01-24 725717 715568 234194 230283 373493 382192 391917 388083 242679 242275 300435 303061 343762 348742 4639357 4947534 7064006 6856214 1227663 1270863 335658 297771 313982 314169 351055 342199 344796 343334 240681 240612 786427 741331 1647987 1613777 504507 500216 745171 749574 935508 913141 979609 982582 1022425 1040728 1001875 1117710 2312564 2406801 1457575 1233024 811784 797885 979655 976932 1022397 1030453 1060044 1080466 1200782 1192196 5485965 5625681 40.05 71.0 1
15:35:45 2024-01-24 726904 712075 233532 229443 371786 382192 390224 386432 243521 242266 301626 305957 343621 346482 4631737 4926611 7028138 6860696 1240923 1270495 336671 299564 311604 315188 351893 343419 342857 343370 240681 241351 773462 738152 1687984 1617217 507598 501705 745171 751412 934344 914335 981742 986919 1024395 1039578 1000452 1117710 2315257 2406801 1445784 1234783 811784 797885 977796 973812 1023849 1028706 1061896 1080657 1199023 1194925 5485399 5637003 40.05 71.0 1
15:35:46 2024-01-24 722024 716366 234573 229165 373311 380788 393584 387177 242575 242787 300860 305205 343621 350762 4626878 4952484 6985156 6840059 1239067 1269062 334145 302940 314975 313293 354420 342379 342821 343405 242145 242298 782289 744411 1660764 1604557 506841 501350 742120 746823 938237 911846 976017 986182 1029440 1038517 996125 1110052 2312564 2419126 1525121 1246365 816427 800187 974095 977662 1026235 1035866 1053904 1075854 1196694 1204117 5435009 5636855 40.05 71.0 1
15:35:47 2024-01-24 723145 718617 234190 229945 373452 380896 392435 387141 242540 242446 300933 304919 343211 350343 4633484 4959560 6990756 6828078 1225482 1267227 336742 297590 315455 315668 351893 342379 342821 344819 242145 240612 774933 745476 1654093 1604557 506086 499536 739679 746786 940235 913141 973863 986647 1030170 1039578 996088 1110052 2309278 2425241 1436188 1240594 818762 796683 971330 974091 1026761 1042227 1058757 1072405 1186175 1202363 5467989 5617795 40.05 71.0 1
15:35:48 2024-01-24 718540 718608 233460 230469 373199 378862 391917 387903 243147 240944 301225 304895 342661 349521 4636243 4975703 7023797 6832580 1222397 1269025 337759 297482 314203 314419 351893 341104 345284 343334 240272 242094 781593 747077 1650064 1602282 506805 501705 739679 751412 942239 908203 972397 985483 1032189 1045697 992452 1105997 2300005 2416818 1438108 1231268 818762 797849 971330 972577 1028257 1040719 1061577 1075362 1188006 1195589 5442595 5626074 40.05 71.0 1
15:35:50 2024-01-24 718577 716366 233750 229126 373794 378862 391917 385274 243221 242266 299945 304930 342696 348779 4617075 4968869 7046828 6837456 1219604 1267151 336706 297771 313540 313949 353884 340349 342821 345163 239899 240681 747915 744411 1650706 1602148 507598 504553 740364 750344 944012 912493 970320 981873 1035065 1044593 994639 1107135 2303278 2415681 1438108 1231893 817593 800033 973099 974202 1029609 1038725 1060232 1073867 1189802 1198104 5455616 5617913 40.05 71.0 1
15:35:51 2024-01-24 718614 716398 233527 229377 376140 380788 391364 385581 243391 242446 299914 306928 342696 349273 4617512 4976203 7041108 6828078 1220766 1266844 336742 299600 313982 314203 352183 341380 342821 345441 240272 241351 780455 744411 1690974 1599873 507598 504553 740888 749279 940902 912885 972397 981176 1031847 1045333 996088 1107135 2305998 2421556 1440027 1235090 818762 801212 972674 972540 1028951 1039496 1061446 1071117 1187274 1189660 5442746 5626074 40.05 71.0 1
15:35:52 2024-01-24 721481 712305 234194 228666 372118 381078 391917 384967 242272 246096 299878 304895 342696 349497 4620807 5018054 7062471 6813836 1212631 1267151 336706 297771 315419 313258 353920 342487 342302 344403 240360 240646 783441 748683 1639139 1590627 504544 503839 738197 747155 943615 915737 970320 980479 1031632 1047212 1002547 1104009 2315333 2441383 1506430 1228931 822869 805886 972674 970506 1021673 1047128 1069400 1075051 1179217 1191329 5380371 5627624 40.05 71.0 1
15:35:53 2024-01-24 717360 715061 234190 229368 372083 378790 390260 390011 242272 242446 299588 304648 342696 348779 4630179 5007559 7125037 6856214 1217160 1265353 336742 297418 313276 315153 351893 342415 342821 345441 240068 240681 771991 738152 1681679 1602148 504581 504553 745208 745727 939568 916349 978585 978534 1025912 1048144 1006160 1113146 2322460 2429787 1457298 1218468 813521 805838 981933 968442 1018998 1034690 1071026 1081677 1188116 1181952 5417994 5632983 40.05 71.0 1
15:35:54 2024-01-24 726825 716579 237989 229017 370971 382805 391364 387903 242180 240719 301049 304240 343762 347965 4626878 4961632 7082930 6840225 1223092 1267151 334684 297418 312992 314643 351893 342138 341785 345441 240645 242298 778268 738692 1657178 1604557 504581 504443 746642 745513 939660 920960 978661 978163 1023803 1045480 1006877 1113220 2318550 2436709 1445784 1221943 811784 802460 978921 974352 1014629 1033638 1066615 1078892 1187785 1185371 5399182 5627348 40.05 71.0 1
15:35:55 2024-01-24 724658 715061 234025 229408 372693 381652 391088 387975 242272 242105 300701 303061 343246 348495 4617512 4954820 7050434 6835441 1224841 1263558 334719 302690 313505 314203 351893 342523 342338 343370 241430 240612 780818 741862 1680987 1608564 504079 504553 742659 745845 936991 920960 980060 977699 1021364 1036810 1006490 1113295 2318550 2431009 1443865 1231268 813521 802460 977759 971986 1014629 1027715 1065841 1080466 1193297 1188802 5399182 5627624 40.05 71.0 1
15:35:56 2024-01-24 722535 715563 233536 230126 373043 381078 390224 388011 242679 241595 301375 303061 342731 348248 4629636 4917112 7031783 6855937 1229425 1267151 335964 297482 313540 315153 350015 341609 344651 345685 241144 242981 774933 741331 1622118 1611290 505157 500034 743367 747265 935508 915737 980022 983270 1020976 1040728 1003883 1116401 2309278 2418370 1431370 1234783 810629 797284 980576 976239 1021305 1030453 1060082 1078892 1189582 1189697 5458416 5623611 40.05 71.0 1
15:35:57 2024-01-24 727940 712264 233527 229377 371526 383347 390812 385581 242679 242275 300836 303977 343797 346664 4610932 4896264 7003807 6837456 1241903 1268686 337716 299836 314715 315865 353848 341236 342785 346247 241001 243323 783441 738152 1661457 1613777 507598 501705 746548 751412 934331 913141 981742 987475 1024166 1036702 999031 1116120 2314209 2405094 1449622 1236186 814101 797849 977759 976239 1023849 1031512 1060382 1075753 1199023 1194076 5483832 5628966 40.05 71.0 1
15:35:58 2024-01-24 723423 712264 234025 229408 372176 378898 392472 386452 242679 242446 299975 302115 343486 348148 4623579 4976751 6975830 6839908 1230739 1268879 335587 297410 315275 315865 353811 342235 342821 344819 241769 242298 771924 744528 1680102 1604557 506841 501350 742274 748724 937535 911846 976054 984012 1029169 1038109 995381 1112502 2307607 2416021 1476919 1238828 815845 799053 974989 977662 1026032 1034946 1057343 1077151 1196471 1195663 5457222 5619601 40.05 71.0 1
15:35:59 2024-01-24 720193 715563 233532 229333 372176 378826 392195 386740 242475 245558 300472 303027 342696 350054 4620284 4947434 6996970 6829474 1234483 1268879 334379 297771 314975 313258 351569 341886 342785 343370 241769 242298 774933 745476 1667882 1604557 506086 500252 738758 746860 938237 912493 973900 986919 1028711 1039578 995381 1110052 2309278 2421802 1486894 1240594 818762 796683 971330 974054 1023849 1037367 1057249 1072405 1189531 1199641 5435159 5609834 40.05 71.0 1
15:36:00 2024-01-24 716537 716578 232876 230122 372083 378790 391364 386704 242644 241015 300090 304436 342147 348705 4620383 4971160 6998755 6801101 1221957 1268374 337344 297734 315383 313258 351893 341344 345102 345161 240645 242981 777469 747612 1660017 1604557 505654 499437 738110 746786 940235 913141 975174 986919 1030175 1039578 996088 1109590 2309278 2421802 1456163 1240594 818762 796646 971330 974782 1026032 1036598 1053116 1072718 1189914 1200220 5427399 5608867 40.05 71.0 1
15:36:01 2024-01-24 717558 715568 233368 230117 373757 378560 391364 386432 242644 240846 299793 306496 344679 349548 4619002 4943051 6977037 6801064 1229530 1268953 337441 297698 314939 315421 351893 342102 342821 344819 241394 241957 778268 743879 1695037 1604557 506841 501705 741256 749812 935508 911846 978585 984012 1028674 1042976 996088 1110385 2309278 2412595 1458119 1237066 814987 797849 974095 977625 1023849 1032977 1056949 1075854 1198173 1194813 5442821 5626074 40.05 71.0 1
15:36:02 2024-01-24 723483 712228 233865 229337 372176 381901 392290 386767 242943 242410 300157 304348 343621 349622 4612873 4925424 7000469 6835327 1239567 1267151 334719 297383 311604 314203 351893 340313 342821 343334 240610 242298 771991 738152 1665101 1613777 507598 501705 745171 749626 934368 911846 979646 984049 1027181 1035432 999031 1116513 2315856 2406801 1436188 1237066 814101 799464 977759 974782 1023849 1030453 1060269 1078966 1199023 1191042 5479918 5609886 40.05 71.0 1
15:36:03 2024-01-24 727669 716934 233846 229095 372593 382047 392435 385402 242505 242374 300157 304348 343691 349200 4608147 4919537 6985156 6828078 1234834 1267151 334145 297482 314939 318869 353435 341308 342821 343370 241769 242298 776404 745476 1651861 1604557 506086 501705 740924 750344 938902 911846 973900 986882 1029532 1040567 996088 1110052 2309278 2421802 1434269 1240594 818762 796646 971330 974819 1026032 1035386 1058870 1072755 1189803 1199641 5438429 5618124 40.05 71.0 1
15:36:04 2024-01-24 718098 715568 233388 230479 374285 378610 391364 386396 242679 240846 299836 306928 344932 349769 4614727 4933304 6961604 6818699 1227744 1268126 334684 297518 315161 313293 351893 341861 342555 344819 241394 241957 775368 743348 1653718 1607977 506445 501705 740888 750989 936871 912221 976749 984012 1029440 1036202 996125 1110089 2309278 2418370 1478914 1243248 818762 796646 972711 976239 1026488 1036598 1052330 1077104 1194088 1201244 5430151 5612709 40.05 71.0 1
15:36:05 2024-01-24 718605 715568 233536 230449 373229 378718 391110 386704 242406 241015 301049 303942 344665 350007 4611435 4926405 6966505 6809320 1231320 1267151 336727 297771 316060 313223 351893 341861 342821 343334 241430 242298 773462 745476 1660026 1603419 506600 501705 742646 746823 935471 910517 975757 984049 1027218 1036643 996088 1110089 2309278 2416021 1498504 1240594 816150 799017 973402 976698 1026235 1036046 1062141 1074901 1196694 1196513 5439610 5608867 40.05 71.0 1
15:36:07 2024-01-24 721476 717489 233532 228626 372176 378862 392195 386452 242436 242105 300011 304348 343211 349805 4608147 4938299 6966505 6809320 1231320 1267151 334145 297771 314651 315421 351893 341068 342821 343334 241394 242298 774933 744411 1665711 1604557 506805 500960 740655 746786 937535 911846 973900 985446 1027218 1038843 994639 1110015 2309278 2418370 1452251 1242739 820519 800033 974057 978126 1026273 1036303 1058035 1075716 1193149 1197907 5432816 5604866 40.05 71.0 1
15:36:08 2024-01-24 719702 715875 234010 229412 372176 378754 391917 385545 242237 241595 299763 303027 341669 349521 4605348 4947759 6957180 6801290 1224182 1267151 334719 297771 314975 315421 351627 340828 342821 342843 241394 241957 779347 743348 1657825 1604557 506086 500960 740297 746979 938237 911846 973900 983976 1029440 1038574 996088 1110052 2313682 2424667 1542244 1245022 817593 797702 974057 978823 1026273 1036413 1053867 1075854 1194186 1199068 5443741 5608590 40.05 71.0 1
15:36:09 2024-01-24 719702 715563 233536 229869 372176 378826 391917 385545 242272 241595 300047 303027 342421 349805 4608147 4929680 6972091 6841021 1236596 1266878 333643 299568 315611 313258 353884 341344 342555 343370 240645 241957 778268 742394 1688413 1604557 507201 501705 740888 746979 935508 911846 976786 984049 1029674 1040728 999692 1113592 2313135 2410740 1460076 1238310 815748 797775 976870 974091 1023577 1028596 1060269 1078196 1199023 1195286 5466614 5609872 40.05 71.0 1
15:36:10 2024-01-24 724653 715568 233532 228981 373229 382537 391364 384427 242272 241765 300557 303027 343480 348175 4605348 4903124 6989502 6828078 1235142 1263558 336422 297554 313505 315421 353884 341344 342821 343334 241394 241957 782618 741862 1704418 1604557 507686 501705 743062 751523 935715 912789 983234 987475 1029711 1035322 998846 1116734 2313135 2405094 1443865 1233515 812666 799464 977759 974819 1022397 1029284 1063188 1078088 1189545 1191006 5474427 5608867 40.05 71.0 1
15:36:11 2024-01-24 728618 715568 233532 229403 373229 382805 387957 385281 242644 241765 299092 303695 342935 346065 4611435 4896264 7009447 6840225 1231208 1263558 334719 297771 314492 314932 351609 340313 342821 344819 240236 242298 771991 735517 1672571 1609120 506239 499889 744426 748506 936325 917039 980060 983233 1020829 1039505 1004729 1114884 2307607 2435162 1440027 1231268 813521 800187 979655 973268 1014629 1031911 1063490 1082043 1188688 1190486 5397483 5609872 40.05 71.0 1
15:36:12 2024-01-24 722266 713549 233518 229412 372176 381042 387993 387321 242272 241051 300799 303027 342696 348212 4614727 4914834 7022457 6837456 1224073 1263558 334719 297482 313505 314169 350207 341344 342857 342843 240645 242945 773462 741862 1664266 1604427 504079 501559 743901 745430 935660 918344 978140 979783 1020478 1041971 1007594 1114884 2314209 2429787 1440027 1229516 812942 801323 977759 973268 1014629 1030453 1063565 1078892 1192178 1188802 5385929 5604866 40.05 71.0 1
15:36:13 2024-01-24 722266 714555 233372 229051 372176 381042 390260 387939 242237 241086 299515 302992 342696 347155 4601580 4917112 7027632 6828078 1223092 1263286 334684 297771 314939 315757 349487 341609 344348 344638 240538 242262 773462 740269 1655686 1604427 504079 502624 740595 743836 934368 918101 978028 977699 1021241 1036738 1007519 1115680 2314209 2429286 1438108 1231268 813521 800187 980576 971986 1014629 1029469 1063301 1082081 1188688 1191903 5389777 5614239 40.05 71.0 1
15:36:14 2024-01-24 721749 715568 232876 229377 373229 378898 387885 386468 242679 241086 300338 303061 345785 347683 4608147 4888481 7022457 6840338 1224149 1268686 337498 299310 315051 315865 350652 342271 342713 344747 241215 242262 779347 739210 1645614 1603419 503362 503656 743969 742746 935697 918372 977849 978860 1023151 1042712 1005345 1113295 2311933 2427564 1440027 1229516 811509 801323 977759 971950 1014629 1030767 1063528 1079660 1186102 1188802 5389777 5610235 40.05 71.0 1
15:36:15 2024-01-24 721718 714555 233204 229412 372702 378862 387885 387048 242679 241051 299092 303027 342696 346664 4607871 4896289 7003807 6854287 1226555 1266141 336058 297698 316236 315865 349558 342343 342821 342843 241224 242298 771018 740269 1658963 1604557 503362 501705 745211 744964 934368 917035 978911 977699 1023877 1036738 1005345 1113295 2315257 2427564 1436188 1230392 813521 801323 980576 973268 1014629 1030453 1063188 1082043 1186102 1189325 5399182 5608867 40.05 71.0 1
15:36:16 2024-01-24 720417 713958 233536 229448 372176 378862 387957 387939 242644 241086 300375 303027 342731 347683 4611435 4877404 7025106 6820474 1224149 1267003 334684 297771 313505 313293 351060 342163 342532 342843 241189 242298 777875 738152 1648815 1602148 503362 503126 743062 742746 934368 918372 978177 977699 1023877 1042408 1005345 1113295 2316903 2427564 1440027 1230392 812942 801323 977759 971950 1014629 1028706 1063565 1080466 1189803 1190486 5388064 5609959 40.05 71.0 1
15:36:17 2024-01-24 719707 714796 232912 229866 372961 378862 387885 386740 242679 241086 300415 302781 342696 346101 4613770 4898333 7021368 6840225 1224841 1265042 335693 297771 312992 313949 349738 341380 342785 344819 240645 242298 773462 740172 1653702 1604557 503362 501705 743062 742782 934368 916998 978215 977699 1023151 1042317 1005036 1113295 2312564 2427564 1412479 1230392 814101 800187 980576 971986 1016792 1028706 1063414 1082043 1189803 1189845 5397483 5610235 40.05 71.0 1
15:36:18 2024-01-24 722780 714800 232876 229408 372702 378862 387885 385581 242679 241345 300047 305205 343220 345005 4609576 4896264 7000102 6840225 1227231 1263558 337716 297590 313284 314678 349702 340828 342821 342627 240645 242298 784934 740172 1624480 1607977 504273 500216 742769 747155 934147 913141 979371 981191 1022425 1039578 999512 1118506 2309278 2405094 1440027 1230649 809356 797885 980576 973401 1017551 1029164 1061977 1081273 1188688 1191329 5398905 5597501 40.05 71.0 1
15:36:19 2024-01-24 722780 714796 233208 229448 372747 380751 390489 387105 242913 240944 299945 303591 343070 346482 4608798 4917112 7022457 6837456 1224756 1263558 334684 297879 313505 313293 349774 341897 342821 342843 240681 242679 774933 739210 1650854 1603419 503362 503126 744116 742782 935011 918372 978177 978860 1021273 1042206 1005345 1113295 2318550 2431009 1441946 1230392 813521 801619 977759 973960 1014629 1027715 1066307 1080466 1189803 1187900 5382085 5607025 40.05 71.0 1
15:36:20 2024-01-24 725833 716714 234051 229267 372925 380896 390043 387795 242787 241622 300866 302992 343211 347683 4609537 4948405 7041808 6820663 1222219 1263558 334181 302835 312992 313293 351893 342415 340752 343405 240645 242127 776818 737101 1659617 1602282 503793 503126 743062 745281 934147 919059 978215 977699 1021273 1042206 1005345 1113295 2316903 2427564 1443865 1229516 811784 800187 978921 971986 1014629 1030453 1063188 1085378 1188688 1188743 5388804 5613833 40.05 71.0 1
15:36:21 2024-01-24 723808 714482 233784 229262 372063 380860 390224 387975 242272 241595 300737 305205 342696 347683 4601580 4917112 7031783 6818736 1224262 1267151 334719 299564 313505 313293 350831 341814 342821 344819 240681 242298 766668 740172 1645614 1604285 503720 503126 744643 743872 935697 919711 978911 977699 1022718 1042206 1005345 1113295 2315257 2431009 1441946 1229516 813521 801891 977759 971986 1014629 1027715 1064746 1083485 1193039 1189365 5376907 5626074 40.05 71.0 1
15:36:22 2024-01-24 723559 713544 233536 229408 369718 380788 390942 387939 242272 241765 300623 305169 344932 347400 4601580 4948405 7041108 6818699 1220534 1263558 334450 297518 313028 313293 351893 342451 341785 343145 240681 241957 773462 737624 1654893 1602282 503720 504553 744116 745148 935544 919023 977481 977699 1021236 1042206 1005308 1113019 2315257 2427564 1441946 1229516 811784 802460 977759 973849 1016910 1033226 1066156 1082013 1193186 1186033 5389777 5608867 40.05 71.0 1
15:36:23 2024-01-24 725870 714551 233536 229146 372172 378862 390493 387758 241865 241765 300763 302536 343175 347846 4595969 4926358 7028138 6819047 1220534 1267151 334145 297446 312992 313258 351290 342415 340716 345550 240610 242033 785231 736043 1666391 1602148 504544 502834 744643 742709 935677 918986 976712 977699 1023877 1042206 1005271 1111635 2315220 2432285 1449622 1229373 813998 803986 979655 973923 1015500 1034800 1069259 1083271 1189803 1185334 5385247 5616879 40.05 71.0 1
15:36:25 2024-01-24 724071 715114 234344 227883 373224 382192 387957 385545 241908 240685 297302 302746 343175 345540 4602063 4947434 7050434 6821533 1217160 1261656 334649 303259 311604 313258 351821 341308 340788 344886 239864 242298 780455 736043 1664692 1602148 505157 504553 740559 747155 938163 917039 975870 974819 1024386 1048694 1002386 1112775 2310903 2435595 1430135 1217222 815263 801744 977971 968814 1017514 1036156 1069513 1078966 1183903 1189845 5353016 5593679 40.05 71.0 1
15:36:26 2024-01-24 716504 714796 233532 229142 372078 378682 387849 386704 241900 242105 300531 304895 341122 346346 4605348 4977542 7077648 6819085 1206003 1263558 337723 297771 312553 314643 350759 343419 342579 345794 240236 242059 778148 743348 1634898 1590355 504079 503126 738105 747265 944285 917011 970283 977662 1031176 1050271 1003978 1105369 2303809 2439060 1438108 1225393 818762 802460 974095 970506 1021863 1041777 1069648 1077104 1177963 1189513 5350388 5593731 40.05 71.0 1
15:36:27 2024-01-24 713899 713544 233861 228648 373224 378149 387957 387594 241900 242105 299419 303027 341122 348175 4605348 4986828 7089261 6799665 1200950 1266251 337723 296955 313731 314169 349738 341825 342302 344107 240236 241890 776609 743348 1655494 1590627 504079 502770 738105 745807 945067 918233 972029 978163 1032096 1049636 1001764 1107044 2306558 2436758 1462032 1224789 818762 802460 974095 968442 1021305 1042160 1068885 1077142 1176579 1188766 5342749 5589696 40.05 71.0 1
15:36:28 2024-01-24 714535 713040 233536 228622 373224 377581 387691 386704 241193 241765 300101 304366 340611 346299 4605348 4970469 7089261 6809320 1204384 1263558 337723 297482 312517 314169 350230 341068 342302 345794 239660 241317 770520 743348 1660328 1592405 505157 503864 738188 745874 944919 917039 972029 981762 1031448 1047953 1000452 1100727 2310903 2416021 1438108 1226894 816427 802039 971330 971196 1026761 1038834 1063453 1072405 1186359 1191006 5435159 5589696 40.05 71.0 1
15:36:29 2024-01-24 715453 715087 233532 228626 372043 378790 387957 383205 242367 241935 299497 303942 341634 346627 4602063 4966351 7014445 6781577 1215263 1263558 336706 297771 313213 313223 351573 339214 342821 343334 239244 243287 764635 743492 1656970 1599699 507413 503802 740167 752216 942165 910186 970283 981873 1032644 1044985 995430 1105519 2300005 2416021 1438108 1231268 817593 797812 969602 971196 1026761 1038834 1060269 1071154 1185518 1195704 5427399 5589456 40.05 71.0 1
15:36:30 2024-01-24 714404 715307 233372 228622 372043 378754 390224 382901 242440 241765 298789 304895 341634 347400 4595969 4947759 7014445 6801290 1217865 1263558 336706 297771 313254 315685 351285 341399 342749 345758 239722 243323 768511 746133 1696758 1601703 506239 498660 738105 750344 939660 912960 974479 986182 1030170 1042206 997994 1106784 2298371 2412559 1429712 1238828 818177 794884 968576 973268 1023849 1034653 1057249 1071154 1187274 1197944 5425740 5590109 40.05 71.0 1
15:36:31 2024-01-24 714404 712003 232836 229377 373748 378149 390224 385274 243017 240641 297698 303907 341340 347646 4595969 4942891 6977037 6792791 1223386 1268686 337238 297879 315694 315385 351429 341164 342749 342447 240094 242774 770520 745476 1656474 1599873 508134 501041 743172 746860 935697 908997 981424 984012 1027181 1036607 996088 1114884 2309278 2412595 1498504 1239710 815263 797849 973402 976239 1023849 1029965 1060269 1075854 1196694 1193606 5421302 5599488 40.05 71.1 1
15:36:32 2024-01-24 721476 714555 233532 228626 370011 378790 391088 384391 241900 241765 299092 303494 342147 349273 4595692 4917246 6952007 6800950 1236025 1265079 335813 297446 315263 315313 351893 340241 342302 344819 239660 242567 770520 736043 1688610 1612632 507201 501522 744900 751412 933668 910517 979609 984012 1025695 1038109 998994 1116476 2309278 2403947 1443865 1234783 811784 797723 977065 974054 1023123 1029725 1056122 1078966 1197323 1189660 5458416 5593958 40.05 71.0 1
15:36:33 2024-01-24 724374 714555 233204 228626 373229 382192 387957 383205 242237 241595 299383 302992 342696 346065 4586590 4858159 7023034 6839582 1226315 1266251 334719 297771 312992 314203 350725 342343 342785 342843 240610 241957 779347 739210 1659660 1602148 502646 503126 740595 742709 935424 918335 976749 976969 1023877 1045281 1005308 1112465 2314209 2427564 1441946 1229516 812942 801323 977759 972577 1014629 1028669 1065696 1080429 1189531 1189845 5370966 5590109 40.05 71.0 1
15:36:34 2024-01-24 723534 711533 233363 229181 372176 378826 387921 387285 241193 241051 299310 302570 341634 346627 4598116 4935977 7031752 6809320 1219529 1266806 333608 297771 312262 313258 351857 343419 341446 344368 239864 241617 783760 736043 1670221 1601978 504544 503839 744116 745148 936362 919539 975286 976239 1022425 1042206 1003809 1110052 2312564 2425241 1441946 1228367 811784 801323 976372 972577 1014629 1030453 1063151 1078966 1189803 1188743 5370966 5595494 40.05 71.0 1
15:36:35 2024-01-24 724351 713535 233363 229181 370083 378538 387957 387321 242367 241140 300369 304704 344932 346445 4596864 4934823 7023797 6818699 1216972 1262955 337239 297446 312517 313258 351857 342379 341785 344819 240097 241957 773918 736043 1653225 1599873 504079 504196 744813 740280 935508 916998 975286 976239 1023151 1042676 1003301 1110052 2312564 2425241 1441946 1224557 811509 802460 977759 972577 1014629 1032977 1066601 1080620 1189803 1184496 5370966 5589696 40.05 71.0 1
15:36:36 2024-01-24 725521 712549 233554 229091 369758 378574 387632 389399 241055 241657 300318 304348 342520 346445 4586590 4924107 7013132 6809320 1222219 1262588 333643 297771 312517 313223 350795 341861 340716 345306 240236 241617 784974 736043 1648878 1602148 504544 503839 741644 741328 935508 918834 976017 977662 1023173 1042712 1005271 1113295 2314209 2425241 1441946 1227767 811784 802460 977759 973268 1014629 1027679 1065841 1078855 1189803 1188802 5370966 5600502 40.05 71.0 1
15:36:37 2024-01-24 725558 713293 233491 229236 369902 378718 387813 387722 242099 241622 300054 302080 342421 346627 4594008 4934339 7023797 6799942 1219604 1263521 334181 297771 313749 313223 351038 342379 341268 344783 240645 241957 773918 736043 1659362 1602148 504079 504196 741681 742672 935508 917035 975286 974819 1023877 1043917 1004729 1110052 2314209 2425241 1441946 1225431 811784 802460 977759 972577 1014629 1027715 1066601 1078892 1189914 1185407 5385247 5603315 40.05 71.0 1
15:36:38 2024-01-24 726117 713398 234685 228450 369902 381005 387957 385545 240922 242446 300011 303173 342661 346627 4589753 4940400 7057226 6809320 1217278 1261693 334649 299568 311569 313258 350795 340349 340465 344368 239492 241957 777875 736043 1659760 1600656 505157 503839 740595 746058 938237 916998 973900 974855 1024267 1047212 1003978 1110089 2309278 2418370 1447703 1220430 811784 802460 977759 968442 1017551 1030234 1072581 1081091 1190655 1186474 5380001 5609985 40.05 71.0 1
15:36:39 2024-01-24 723539 713544 233527 227569 374176 381144 387813 384391 241228 242446 297784 303626 342696 346065 4592691 4933379 7050434 6809320 1211292 1258939 334719 297446 311569 313293 350759 340792 341785 343370 239121 241957 771991 734992 1650711 1598738 504798 503839 742536 747265 938237 917039 974814 974855 1022718 1047953 1002386 1110015 2303278 2421802 1422602 1217109 811509 802460 979618 970195 1019813 1035142 1070052 1081868 1189000 1180855 5380371 5598962 40.05 71.0 1
15:36:40 2024-01-24 726516 714551 234194 227887 372702 381078 387596 384958 241159 242446 297626 301275 342147 346065 4586590 4933379 7041108 6813836 1222515 1263521 333643 297883 312262 313258 350795 341861 340752 343370 240610 241617 784680 736043 1661569 1599873 504079 504196 744426 743836 935508 917035 973900 974855 1022879 1042390 1000930 1110052 2310903 2418112 1432018 1217109 813998 801781 976870 967436 1016947 1036303 1069573 1080230 1180592 1182822 5364597 5590109 40.05 71.0 1
15:36:41 2024-01-24 718269 713439 233532 228471 372083 378718 387575 385545 241193 241251 297626 304895 341087 345016 4589416 4954632 7077874 6781539 1203421 1263521 336742 297525 312262 313258 349456 340313 341785 344819 239492 242298 769049 743348 1659795 1586117 503362 502415 738105 742782 944683 915737 970283 977699 1028803 1048410 1001875 1104009 2307607 2434100 1438108 1228055 818762 802387 970330 970514 1022361 1039569 1063565 1071692 1183039 1190486 5382491 5595494 40.05 71.0 1
15:36:43 2024-01-24 718614 713549 234217 227957 372706 378862 391364 385581 241124 242446 297266 304205 341634 349769 4595969 4989014 7031783 6781516 1207639 1262955 334719 297771 314424 314755 351326 342379 340477 345306 239492 242298 780455 745476 1657033 1589498 504581 503126 737059 744597 940902 913141 970320 982353 1034115 1048447 998846 1104046 2303809 2427115 1440027 1227610 817593 802460 968539 970195 1023849 1038100 1063565 1068795 1184762 1188802 5383787 5590109 40.05 71.0 1
15:36:44 2024-01-24 718614 713549 234226 227922 372702 378790 390812 385545 240922 241765 297626 303027 341634 350030 4583077 4971431 7018792 6776348 1217967 1263521 334719 297482 312517 314175 351893 340313 341544 343370 239157 242298 766106 741862 1717067 1595337 507598 504370 739679 749574 942340 914261 970171 980132 1033046 1047704 997558 1105369 2303278 2409176 1438108 1229373 816427 800187 967852 968442 1026761 1038100 1060044 1069419 1185518 1188743 5408588 5586122 40.05 71.0 1
15:36:45 2024-01-24 718103 713544 233532 227913 373229 378754 390224 383205 241159 242446 297590 304133 341704 347155 4586590 4980539 6994481 6771805 1209963 1261656 335693 296955 312553 312966 351893 339763 340788 343334 239086 242298 777469 741228 1670522 1599487 508412 503656 739642 746786 942871 910365 972029 982534 1033097 1042206 992602 1105519 2298228 2406801 1458119 1233552 818762 793199 968304 971196 1026761 1036413 1057249 1071954 1180961 1194487 5423302 5580731 40.05 71.0 1
15:36:46 2024-01-24 712211 713544 231826 228661 373229 377581 387921 383277 242475 241051 297662 303942 340611 346627 4589416 4915815 6952172 6781184 1227315 1263558 335693 297879 314018 313697 351362 342902 342821 342627 240396 242190 770520 746669 1657773 1602148 506600 501522 741783 750270 937013 910444 976054 983315 1028905 1036055 994602 1110052 2304317 2405094 1504609 1234783 812942 796683 973402 977662 1023123 1030453 1057249 1075854 1196694 1191042 5429046 5577690 40.05 71.0 1
15:36:47 2024-01-24 722266 714054 232872 228466 369605 378862 390224 383241 241193 241086 297266 303068 342182 348212 4583319 4881165 6972091 6809320 1227777 1261693 334684 297879 313823 315757 350508 341436 342713 344262 239757 242262 770520 735517 1663582 1611290 504237 499790 744116 747155 934644 913366 978177 981873 1020976 1041577 999031 1117473 2307637 2397581 1442784 1228894 809356 797885 977796 973401 1017514 1030453 1060044 1078722 1190408 1191329 5380094 5574533 40.05 71.0 1
15:36:48 2024-01-24 719707 712775 232191 229017 370078 378790 386434 384427 242272 240677 300101 302781 341669 344493 4580051 4868472 6966505 6804259 1220610 1263169 336763 297662 312410 315865 349594 341200 342158 342771 240467 241818 782289 736043 1643654 1599873 504079 503839 743062 742746 935697 919614 976749 975160 1022425 1041467 1004595 1110052 2309278 2421802 1440027 1227767 811784 799916 976372 971196 1014629 1030453 1063188 1078855 1186065 1188802 5361560 5590109 40.05 71.0 1
15:36:49 2024-01-24 721753 713672 233208 228661 370047 378790 387921 387321 242111 240882 299455 303387 341634 346627 4582876 4877400 7012159 6791273 1217160 1264179 335813 297446 312374 315571 350759 341344 339450 344819 239864 241474 780818 734986 1659226 1599873 505157 504553 743062 745770 935544 915737 973900 974128 1023151 1042206 1001639 1110052 2309278 2418370 1441946 1217109 810629 802460 975879 968442 1013191 1027751 1066345 1077284 1188959 1181912 5361560 5610387 40.05 71.0 1
15:36:50 2024-01-24 722499 711528 233532 227953 370038 378862 387921 385581 240755 241595 300107 301206 341669 346101 4583319 4924186 7025106 6810609 1215914 1261485 332677 297410 311569 314761 350652 342894 339688 343370 239864 241617 773918 736043 1646790 1599601 503830 503126 743062 742183 933014 917071 976749 976276 1022425 1042317 1004558 1110089 2309278 2421802 1440027 1227767 811784 800187 977065 972270 1014629 1027217 1064935 1078892 1189803 1189845 5361560 5585854 40.05 71.0 1
15:36:51 2024-01-24 722780 711528 233204 228661 369677 378790 387921 385617 241193 241086 299455 301241 341634 346336 4594824 4928943 7025106 6799665 1220002 1263484 332677 297446 311604 314977 350508 341609 339724 343110 239899 241278 771018 736043 1654893 1599873 503720 503839 743062 744093 935471 916998 973937 974819 1022425 1042206 1001875 1112189 2309278 2423521 1441946 1225431 810629 802460 976372 971196 1013910 1030453 1065507 1078966 1188959 1182749 5352155 5582139 40.05 71.0 1
15:36:52 2024-01-24 722780 711524 233372 227953 370042 378826 387691 385873 240986 241514 299165 303351 341564 346190 4576564 4925424 7013132 6799942 1213498 1263280 332677 297590 311533 314977 350266 340277 339724 343334 239528 240904 782289 734992 1660159 1598738 504187 502907 743062 741658 935697 917035 973900 976004 1022425 1042206 1003846 1110089 2309278 2420085 1438108 1224557 811206 800187 975680 971196 1013191 1030453 1063188 1078966 1188959 1182749 5357733 5593958 40.05 71.0 1
15:36:53 2024-01-24 722780 711497 232948 228704 369677 378465 387704 386596 241055 240908 299201 303849 342992 345846 4583319 4920472 7018792 6793264 1217160 1260589 332642 297771 311533 315421 349738 340792 338664 345550 239086 241412 780818 736043 1652671 1598738 504798 504196 739475 747118 937028 915087 975174 973997 1023151 1044886 1003301 1109150 2306558 2416021 1455379 1216079 811784 802460 978670 967681 1016792 1039275 1069648 1075490 1180851 1183006 5367475 5596027 40.05 71.0 1
15:36:54 2024-01-24 724791 713398 233424 227583 373452 380824 387668 385059 242064 242374 297518 302781 342147 345223 4587024 4919314 7046828 6781539 1207964 1259693 334684 297771 311533 313258 350230 342931 341785 343370 239050 242127 770520 735517 1646320 1599873 505518 503126 741783 745985 938250 917039 973090 977699 1024166 1048694 1002350 1106747 2300005 2416021 1441435 1212617 814101 800150 974095 964867 1014629 1031656 1069648 1077390 1180583 1187241 5345110 5574980 40.05 71.0 1
15:36:55 2024-01-24 715987 711273 233188 228437 373224 378113 387231 385509 241159 241479 297122 304366 340541 342519 4583133 4958971 7033821 6771805 1197426 1259868 335622 296580 314203 314977 349666 340792 340752 345344 239457 242298 780455 745476 1670286 1583630 503804 503839 737146 746022 940902 913141 969971 977699 1030133 1047548 998957 1100727 2300005 2425241 1459839 1224789 818177 802460 968539 965588 1017949 1041568 1066269 1071410 1184762 1189734 5375967 5585028 40.05 71.0 1
15:36:56 2024-01-24 717558 714294 233532 227728 372997 378682 387596 384355 241090 242105 297338 305205 341122 348139 4577212 4980192 7018792 6762694 1210338 1259693 334649 297879 312481 314755 351893 340002 340477 345794 238715 242531 774483 741331 1653702 1595155 507561 503126 740204 749279 940902 909799 970283 981653 1033194 1045281 993119 1105519 2297259 2406801 1436188 1227767 816427 797578 973099 972964 1029165 1037918 1063301 1072216 1187310 1193790 5408588 5569041 40.05 71.0 1
15:36:57 2024-01-24 714526 715297 233204 227534 373229 378005 387849 381757 241982 241765 297991 303061 340611 346310 4577212 4928943 6986389 6774032 1211954 1261656 335658 296825 312517 314977 350230 338191 342543 345270 239086 240612 767018 745197 1652501 1595337 506013 500179 738105 749280 940235 907518 970320 983278 1029637 1036774 992602 1107135 2295625 2403685 1456163 1235974 818676 796061 973062 976735 1026273 1034836 1053717 1075013 1192096 1193043 5410768 5577991 40.05 71.0 1
15:36:58 2024-01-24 718619 713044 233204 227913 369938 377279 387957 383241 241193 241051 300070 303494 341087 348458 4573284 4888847 6972204 6791273 1225370 1261485 334613 297771 310589 313258 349702 338227 342821 342843 239660 241957 780455 733942 1679852 1609120 504079 499437 740851 746022 934368 915087 976749 981873 1020976 1040839 1002078 1113403 2314206 2426336 1436188 1225431 811673 802387 978958 970195 1014357 1033482 1069648 1081677 1186028 1183245 5345453 5580731 40.05 71.0 1
15:36:59 2024-01-24 722724 713549 233527 227181 372176 378862 387849 384391 241159 242446 297554 302080 344665 342519 4577212 4933379 7051853 6771824 1203454 1259868 339577 296919 313267 313258 349420 340313 341508 344783 238918 240646 767954 740172 1659940 1590627 503287 501705 738105 740207 940902 917039 969142 978126 1028137 1051426 1001801 1104046 2303809 2439060 1441946 1221295 817316 801891 974095 964539 1020448 1040682 1068123 1075854 1178038 1185371 5312712 5561973 40.05 71.0 1
15:37:01 2024-01-24 713754 711460 233368 227957 372167 376412 387885 386396 241159 241765 297626 302992 340541 347646 4577212 4976046 7028147 6753151 1203343 1259693 336453 297315 314651 314056 350230 341032 340477 344819 239121 241957 778962 745476 1649978 1586117 504079 503126 738105 748506 942340 913981 972029 977588 1031604 1048256 998269 1106418 2298677 2406801 1463988 1226541 818090 795496 968539 972577 1023849 1033811 1054202 1070080 1186359 1194487 5397483 5552604 40.05 71.0 1
15:37:02 2024-01-24 713014 713279 231913 228626 372176 376448 387921 383241 242237 240233 297626 303027 340338 346627 4569676 4907881 6925339 6762427 1227830 1259905 332642 297771 312992 314056 351290 339727 341508 344783 239457 240904 782618 738152 1681114 1608839 508049 500986 744509 750270 931608 911013 980060 985370 1026751 1038109 996125 1115680 2306105 2395287 1430135 1229516 810513 797193 977759 973783 1017514 1030453 1059601 1080392 1189803 1189734 5369226 5557744 40.05 71.0 1
15:37:03 2024-01-24 719439 713044 232111 228276 372176 378451 385491 384391 241193 240304 297662 302080 341122 344493 4570686 4859199 6952172 6786724 1217828 1261656 333643 297771 311569 314977 349702 340313 340430 342843 240324 241438 796449 737101 1647297 1601525 504079 504196 744426 744254 936991 920803 975870 974819 1023151 1043854 1004729 1110015 2309278 2424554 1443865 1224917 810513 802460 976870 966995 1016186 1027715 1069400 1078159 1184642 1178461 5353016 5561748 40.05 71.0 1
15:37:04 2024-01-24 721246 711533 233204 227216 373229 378790 386686 383815 241159 241765 297554 303061 341122 344748 4573947 4924262 7051853 6790563 1204281 1259693 336706 297505 311279 315721 349415 342688 341497 344783 238645 242981 779686 741331 1640460 1591532 504079 503902 738068 742746 942908 914261 970283 977390 1028688 1047212 1001764 1100727 2300005 2434461 1476919 1225431 818177 802460 970603 967718 1019722 1039207 1066601 1072681 1180583 1188802 5322398 5571352 40.05 71.0 1
15:37:05 2024-01-24 713879 713044 233541 227887 372176 378185 390775 385545 240957 242105 297590 302570 341087 348779 4577212 4970469 7013230 6753048 1208635 1264967 337716 297879 314316 314604 351182 341200 340298 345758 239686 242774 769049 745476 1648847 1590627 506805 504406 738105 747118 940902 913141 974404 980479 1028496 1046889 996088 1103943 2300005 2416021 1440027 1225985 815263 800187 967852 968442 1023849 1038100 1063528 1070515 1182818 1190486 5394761 5561711 40.05 71.0 1
15:37:06 2024-01-24 716534 713549 233673 227569 373229 378451 387957 382901 241159 242446 297991 303027 340611 346310 4569676 4926761 6972204 6782132 1216366 1264179 336600 297099 313325 314833 350580 342407 342821 342843 239660 242298 772990 746669 1655205 1595337 505296 499437 738737 749279 938388 909191 973090 986919 1030395 1039578 995345 1108398 2297259 2414307 1454207 1238828 817593 795496 971330 974054 1023849 1033602 1052330 1075484 1191252 1195663 5389777 5574009 40.05 71.0 1
15:37:07 2024-01-24 717631 713549 233199 228631 369569 377581 387993 383241 241159 241086 299383 303281 340576 348212 4563464 4874058 6952285 6791848 1226517 1261411 334649 297734 310553 313258 349738 341399 342641 342555 239457 241617 781948 733418 1676650 1607977 505420 499826 744116 747155 933668 912493 979333 981873 1020976 1039578 1000452 1117673 2303278 2393582 1429555 1226541 809356 797849 979185 973960 1017514 1030184 1058495 1080429 1189803 1187021 5361283 5570054 40.05 71.0 1
15:37:08 2024-01-24 718650 711264 232116 228626 370038 378451 387175 384085 241193 240810 297662 301206 340611 342519 4569818 4882341 6987903 6790563 1218734 1261156 336763 297734 311569 314977 348684 340828 341641 342843 240236 240690 774933 736043 1658963 1599873 503720 503126 740595 740243 935697 916998 973863 975781 1022425 1042206 1002350 1110015 2309278 2421802 1413185 1223685 810513 804171 976372 968442 1013910 1027715 1069400 1078966 1182634 1183006 5342749 5553781 40.05 71.0 1
15:37:09 2024-01-24 722780 712779 233532 227719 369970 378790 387575 384932 240883 241765 297122 303280 342992 344725 4568607 4928943 7031783 6786322 1202614 1260589 336509 296739 311060 315421 349437 339763 340788 344783 238548 242639 767954 739117 1666164 1586117 503362 501705 738105 740207 940902 915737 968865 976276 1024203 1048425 1000452 1103906 2296738 2434461 1456163 1220204 815845 801891 972711 965588 1018961 1036193 1068123 1075854 1176331 1185371 5305127 5561973 40.05 71.0 1
15:37:10 2024-01-24 712498 710953 233208 228305 369794 378496 387596 386144 240952 241657 297446 304776 342751 348312 4575143 4966351 7000469 6768968 1212820 1259868 334719 297561 312262 314755 351290 338263 341497 345794 238715 242298 772990 743348 1652511 1594935 507201 501705 738105 749020 940902 914746 970283 981154 1030170 1042676 993181 1106308 2290733 2406801 1458119 1234507 817593 794322 968539 971196 1028988 1035866 1057249 1071154 1180961 1197097 5399182 5553856 40.05 71.0 1
15:37:11 2024-01-24 715717 713288 232545 228739 373720 379572 387704 383099 242471 240837 297626 304474 340576 346554 4567833 4898223 6942203 6762427 1217541 1261693 334649 296861 313505 314092 350513 339763 341785 342807 240396 241617 776404 743348 1681656 1599873 505333 500179 738105 747155 935508 910480 974479 985446 1027309 1038109 993156 1108398 2303278 2416021 1496469 1240594 816333 797849 972711 974819 1023849 1032641 1058757 1074713 1194706 1193149 5423302 5580525 40.05 71.1 1
15:37:12 2024-01-24 722724 711383 232693 228295 369758 378574 387777 384859 241159 241086 297698 303068 342992 347081 4567833 4839181 6952172 6790563 1224841 1259693 334145 297771 311315 315491 348648 339250 342821 342843 239864 241787 780455 736043 1643248 1602148 503362 500179 741974 745148 931682 915737 976749 980479 1020976 1040728 1002350 1113295 2304917 2416021 1438108 1227767 811784 797849 980303 972577 1014629 1030453 1061940 1082043 1190920 1193117 5355073 5574980 40.05 71.0 1
15:37:13 2024-01-24 722743 710766 232809 228272 369970 378718 387560 386452 241090 241015 297302 303494 341122 347215 4564575 4892810 6985156 6777036 1217276 1259868 332374 297734 311604 314977 349702 342113 340202 342843 239660 240904 773918 734992 1646453 1598738 503830 503126 740595 742746 935715 917035 976749 974855 1022425 1036738 1003846 1110052 2309278 2421802 1441946 1225985 811784 800187 976372 972964 1016186 1032977 1066345 1078891 1189946 1188890 5345263 5561786 40.05 71.0 1
15:37:14 2024-01-24 722266 712433 234190 227918 369646 378754 387575 385238 240819 241086 297626 302086 341395 345016 4564172 4904577 6985156 6757027 1215422 1257905 332642 297771 311096 314271 349702 340313 338699 344552 239121 240904 769568 734992 1649927 1595337 503793 503839 743062 742746 935508 916349 973863 974819 1022425 1036774 1001875 1109777 2307637 2421802 1440027 1221943 811673 802276 979618 969504 1014592 1030052 1071046 1081203 1187537 1183116 5337677 5575514 40.05 71.1 1
15:37:15 2024-01-24 719707 711497 233060 227023 373220 378790 386686 383277 240755 242105 297099 303244 341122 344458 4563464 4919351 7046828 6781184 1201067 1257905 336199 296365 311569 318797 348648 339763 340752 342843 239492 241096 782405 741228 1635935 1586117 503362 502770 737146 742746 940902 915737 968902 977699 1026692 1046962 1001163 1103119 2301511 2437952 1438108 1224096 818762 802387 968949 967436 1023317 1039569 1063151 1069338 1181229 1187642 5355651 5577991 40.05 71.1 1
15:37:16 2024-01-24 714983 714290 233568 227724 372167 378451 390224 384391 240629 241765 297626 302080 340611 348742 4563464 4952403 6975830 6753287 1217967 1259693 334684 297771 312517 314977 351893 338263 341268 345550 238381 242298 774483 743460 1665330 1595337 507598 501705 738105 750645 940902 907867 970283 982571 1030170 1045443 995281 1108796 2294484 2414259 1458119 1238310 818762 796627 971330 974091 1023849 1035459 1056275 1072718 1190102 1196513 5389777 5562086 40.05 71.1 1
15:37:17 2024-01-24 715481 711524 232880 228835 369975 376483 387957 383241 241159 240677 297302 301241 339626 347437 4563464 4889046 6933307 6771805 1235142 1263521 332642 297771 311096 314755 351857 338263 341749 342843 239157 241617 774933 733942 1647490 1611407 507561 500960 741644 749279 931682 912960 981462 985996 1026059 1039505 1000450 1116401 2301965 2391768 1415030 1229241 809356 796683 979655 973960 1019722 1030453 1058233 1080466 1189803 1189660 5369226 5574009 40.05 71.0 1
15:37:18 2024-01-24 719439 711524 232156 228276 370047 378393 385220 383241 241228 240268 297662 301241 340611 342483 4563464 4863900 6976557 6771805 1218734 1257905 332642 297771 311569 314977 349456 340792 339724 342843 239725 240904 773918 734467 1646453 1595337 503830 502907 744514 744179 937050 918344 977264 976772 1023040 1042487 1006160 1109978 2309278 2425007 1416952 1221943 811784 801891 976832 971196 1013191 1032244 1066601 1080657 1182671 1181952 5340969 5563409 40.05 71.0 1
15:37:20 2024-01-24 723386 710419 233527 227922 369382 378754 386686 386645 240185 241086 297626 303068 341395 345052 4561320 4896382 6985156 6762164 1216291 1257905 332607 297771 311315 314977 349666 340277 338735 344819 238918 240904 777875 734459 1633065 1599487 504798 504553 742311 746376 936991 915013 974366 973997 1023877 1042267 1003978 1109395 2296738 2414307 1415052 1213635 811784 800187 974095 964184 1014629 1027788 1068123 1075579 1178909 1181075 5316757 5554043 40.05 71.0 1
15:37:21 2024-01-24 714875 709406 232821 227569 373229 376483 385563 384391 240888 240730 297266 303730 339557 342483 4563464 4940524 7000102 6743509 1196584 1257905 334649 295991 313505 314755 348648 341344 340465 344638 238908 242262 767577 745476 1673105 1583353 504079 503053 736999 744928 940999 913141 970320 980405 1031724 1047212 996125 1102356 2298371 2418370 1421064 1223003 817593 801891 967166 964539 1017986 1039569 1062392 1070185 1180588 1186180 5327514 5545941 40.05 71.0 1
15:37:22 2024-01-24 712359 710989 233532 227922 369722 376519 387957 384391 240386 241595 297554 301241 340576 348495 4556932 4961196 6994481 6743393 1199475 1259361 336727 296322 314715 313513 351218 340170 339307 344992 238979 242262 766106 742394 1697916 1593075 507326 503126 738050 745727 939660 913141 970320 979557 1031862 1045734 993192 1106820 2295625 2406801 1438108 1225665 815263 797885 967166 968442 1023849 1036634 1061940 1069338 1186543 1188802 5385652 5550068 40.05 71.0 1
15:37:23 2024-01-24 713298 710985 233208 227212 372176 377617 387330 381489 240755 241765 296430 302115 340338 345296 4554820 4943024 6966505 6765727 1214662 1261485 335587 297171 312410 314390 349558 340747 342158 344783 239086 243021 775531 743348 1668527 1595337 505518 498733 737582 750109 938237 907867 972397 985996 1029532 1041577 994639 1105997 2293993 2406801 1456163 1235307 816427 792930 968539 971196 1023849 1039275 1052330 1070066 1185555 1195663 5389777 5548648 40.05 71.0 1
15:37:24 2024-01-24 712507 711232 231394 228666 372167 376448 387575 383205 241900 239560 297590 302992 339592 346101 4556932 4896264 6923874 6755378 1232752 1261448 333888 297302 311533 314092 351573 338227 340465 344638 239086 241957 769049 736043 1646687 1611407 507201 500960 740632 750878 931682 909872 979646 983278 1024409 1036643 998285 1116513 2304917 2393582 1441946 1231268 809356 793199 976832 973268 1020188 1026782 1055444 1078196 1190372 1188780 5418097 5561809 40.05 71.0 1
15:37:25 2024-01-24 723808 712342 232151 227918 370078 378826 386378 382060 241193 240846 297396 301241 340611 342447 4537073 4851688 6982193 6742825 1215422 1259693 332642 297518 314824 314056 348648 339799 339724 342843 239554 241448 772468 734992 1650706 1598738 504079 503126 743062 742746 934147 916349 973863 973401 1022425 1042317 1000659 1110052 2305998 2418370 1414362 1220709 809934 802460 976372 968405 1014629 1030453 1066345 1079116 1185555 1175694 5333344 5574009 40.05 71.1 1
15:37:26 2024-01-24 722775 710985 233536 227181 370011 378790 386686 382972 240018 241765 297554 301935 342510 342267 4559188 4914914 7042501 6765689 1197426 1257905 337716 295919 312262 315421 347599 339286 340238 342843 239266 241448 767577 743348 1629829 1581381 503362 502415 736014 742147 940902 913141 967430 977699 1030170 1045734 996088 1100727 2295625 2414307 1436188 1221943 815165 796720 967852 967755 1023849 1036413 1060392 1069587 1178383 1187937 5385929 5554043 40.05 71.0 1
15:37:27 2024-01-24 714387 711492 232872 227212 372176 377014 386362 382666 240918 240801 296847 304776 342509 345394 4563577 4887059 6914442 6753053 1224149 1258047 333924 295740 312517 313292 350266 338263 340752 342843 239696 240735 779718 738401 1650847 1599873 506086 501350 738197 747155 933705 907867 973937 981191 1027218 1035180 993192 1110052 2300005 2406801 1523044 1237066 813521 796683 971057 974091 1023123 1033482 1057249 1075088 1189545 1191042 5388804 5554043 40.05 71.0 1
15:37:28 2024-01-24 718577 712433 232826 228026 369094 379572 387777 382830 241055 240908 297518 302253 343100 346445 4563577 4834430 6939083 6781184 1221920 1257905 333410 297315 310624 318492 348684 339212 341821 342843 238954 240939 767577 733418 1662661 1603147 503720 499473 737350 742416 933705 913141 976017 980479 1018050 1039578 1002115 1113295 2300005 2412595 1412479 1227767 811784 797885 977796 971196 1014629 1030562 1060392 1078929 1184385 1188802 5352155 5570543 40.05 71.0 1
15:37:29 2024-01-24 720665 710268 231977 228486 369790 377969 385312 385059 241055 240029 297554 303494 340576 344493 4558454 4880075 6981411 6762694 1219888 1257905 333924 297879 311498 314056 349175 340241 339652 342483 239660 240904 779347 734992 1687779 1595337 503804 503126 742499 743195 935697 917039 973589 973997 1022425 1042206 1003301 1110015 2306558 2416021 1441946 1217814 809356 802460 976372 965551 1014629 1027449 1069648 1077390 1186543 1180440 5354867 5556152 40.05 71.0 1
15:37:30 2024-01-24 718614 712174 232462 227002 372693 378718 385455 382597 240720 240730 296286 302536 340576 342411 4561708 4925330 7032990 6762694 1197389 1257905 335693 297459 311270 314977 347004 338227 340202 342843 238715 242127 768511 741228 1634358 1585882 503362 501705 736750 743195 940902 913141 966687 975085 1024445 1045912 998994 1100689 2297259 2425241 1436188 1220204 815845 802460 970603 966273 1017514 1036161 1069057 1072178 1176216 1188047 5305307 5552594 40.05 71.0 1
15:37:31 2024-01-24 710478 710953 232840 227525 369722 376111 387813 384391 240720 241015 297266 303244 339557 347118 4558454 4943934 6981550 6734290 1210066 1257905 334145 297045 311533 314056 350472 340265 339652 344819 238346 241617 772990 740269 1650459 1595337 507561 502770 738105 746896 940902 908425 968865 981873 1030262 1045008 992602 1105519 2290733 2406801 1462032 1229516 816427 795496 970292 972964 1026235 1033189 1056912 1071805 1187041 1197254 5393628 5555574 40.05 71.0 1
15:37:32 2024-01-24 713073 711414 231358 227948 372176 378496 386542 382632 241159 239321 296430 304776 341066 346627 4558454 4877373 6906648 6753048 1229425 1259324 333924 297410 311025 313799 350759 340506 340716 342843 238918 241412 767577 733942 1658674 1607977 506805 500960 743062 749279 931682 908813 978140 983270 1024166 1033930 996088 1114884 2300005 2391916 1432350 1235974 811673 796627 978261 973960 1020410 1029321 1061746 1081677 1188628 1190486 5378135 5550068 40.05 71.0 1
15:37:33 2024-01-24 718614 710450 232080 228626 369970 377545 385227 383241 241193 239524 297554 303494 340541 344166 4557046 4870816 6981411 6771805 1215196 1259693 332607 296049 311533 314977 349456 340792 340202 342843 239828 241354 779347 734992 1651249 1599873 504079 503839 744226 740207 935715 918216 975870 976239 1022425 1036774 1001875 1113328 2312554 2418795 1445201 1213635 813998 800867 974057 964688 1017514 1036598 1066269 1078651 1178038 1182749 5305331 5552684 40.05 71.0 1
15:37:34 2024-01-24 710487 712170 232840 227913 370011 375283 386342 384391 240883 241051 297518 301241 339285 346065 4556932 4961894 7005093 6734290 1204281 1257905 334415 297279 313213 313067 350494 340277 339414 342843 238715 241957 777469 744528 1661086 1589498 506086 503839 737146 746376 939568 913141 970320 979557 1034115 1048447 998269 1104813 2294484 2407265 1436188 1227610 815845 796646 968539 968442 1026235 1034653 1057703 1071713 1184762 1189586 5388064 5543216 40.05 71.0 1
15:37:35 2024-01-24 712507 711533 232831 227383 372176 377581 386686 382833 240755 241015 296286 302536 339557 344493 4550413 4900939 6919840 6734290 1212669 1259693 334613 295919 311569 313835 349420 338227 341749 342289 239157 241617 769049 743348 1651821 1595337 504544 495855 737146 746376 938287 916123 974814 986071 1029711 1038697 995945 1106985 2300531 2406801 1472049 1240319 816333 796627 972711 973268 1020875 1027362 1057249 1075560 1195553 1189586 5408588 5552698 40.05 71.0 1
15:37:36 2024-01-24 722511 711497 232151 227525 369382 380112 387813 381418 240720 240304 297063 302431 340611 345504 4545831 4811572 6922323 6762427 1218734 1257905 333375 297469 311060 314977 346553 338191 341508 342289 239121 240904 771991 736043 1666528 1598348 503683 501144 742274 743747 931645 915494 978661 978163 1020792 1039917 1002350 1110052 2304041 2416673 1436188 1220204 808583 802387 975481 966995 1013910 1030453 1068123 1078196 1181760 1181331 5333344 5552594 40.05 71.0 1
15:37:37 2024-01-24 721753 709374 233532 226505 369970 378754 385527 382632 240150 241765 297309 302643 341087 342519 4555203 4903257 7013244 6762427 1204206 1254338 333643 297243 309683 314432 347634 340141 339688 344783 239200 242190 766106 738401 1664268 1594021 504079 501522 739642 744003 941036 914993 969555 974855 1025533 1048070 1001875 1105481 2293993 2428061 1409418 1218468 815263 801323 972711 962782 1017514 1038100 1066601 1075598 1173760 1185334 5295721 5543216 40.05 71.0 1
15:37:39 2024-01-24 710487 709411 232840 227525 370006 375283 386686 384355 240922 241051 297554 302748 339557 346591 4558454 4949685 7000102 6736608 1202933 1257905 334145 295596 311569 313769 350508 341121 339402 344638 238240 242091 763164 740269 1649273 1594881 507686 501486 737545 746749 939568 906647 970283 981873 1027181 1036774 994411 1103943 2290733 2403389 1431631 1231268 815845 795496 967166 971196 1022397 1030197 1056659 1069556 1184678 1196351 5380371 5543216 40.05 71.0 1
15:37:40 2024-01-24 712001 711460 231394 227918 370047 375847 386378 382060 241193 239321 297554 302536 341306 346591 4550413 4870419 6891902 6753048 1227701 1259361 333113 297518 313378 313877 350333 340989 340334 342699 239424 241546 774933 733942 1664698 1607977 506841 499925 740604 746896 931682 907830 977114 984669 1022682 1033647 996088 1114089 2300005 2394182 1436188 1231268 811509 793162 972711 973960 1020448 1028518 1056495 1072718 1194698 1191329 5408588 5552594 40.05 71.0 1
15:37:41 2024-01-24 722447 710948 232084 227719 369678 378451 387813 383809 240922 240677 297099 302431 340338 345540 4545831 4821660 6925339 6783305 1220648 1257794 335577 296681 313600 314833 347141 340989 341472 342566 239121 240904 771991 737630 1644438 1595337 502646 500569 741876 744254 931682 915737 976749 977662 1020478 1040728 1002386 1113258 2304917 2418468 1438108 1225431 810629 799017 974095 970506 1013154 1028997 1061940 1081924 1182634 1182822 5333344 5548634 40.05 71.0 1
15:37:42 2024-01-24 721179 709374 232940 227918 368826 377581 386378 384967 240922 240094 297293 302643 339557 344457 4541237 4881241 7012159 6763906 1205950 1255780 334110 296789 309612 314977 348123 341164 339951 344783 237538 241957 778962 735517 1645874 1594021 503720 501314 738197 743195 939660 915737 968865 974819 1021236 1047953 1001163 1106308 2290733 2425241 1435785 1215370 811784 799583 972711 963612 1014629 1033602 1065841 1075088 1177294 1181915 5305127 5543216 40.05 71.0 1
15:37:43 2024-01-24 710487 707338 232111 227534 369677 375247 384878 383241 240720 240641 297099 302746 341066 345540 4537149 4952216 7002570 6734518 1202839 1254338 335705 295941 312226 312153 349702 338976 338628 342109 238275 241581 766106 742394 1659414 1586117 505815 503126 735977 742452 938200 910517 969555 977662 1029665 1044185 993192 1100489 2290733 2405094 1436188 1222167 813521 797812 964822 965588 1022397 1033638 1061940 1066283 1180680 1185407 5361283 5540581 40.05 71.1 1
15:37:44 2024-01-24 714535 709379 232840 226505 370047 376448 387222 382833 239984 241086 296149 302959 341883 345249 4553022 4898314 6939629 6743910 1211731 1256120 334649 295217 313712 313579 348613 337681 341785 341495 239086 241367 774483 743348 1647106 1592889 504544 495855 735977 744597 935508 908813 973090 983121 1028674 1039578 993192 1107135 2300005 2406801 1470935 1238828 814101 794920 968576 972577 1023123 1027715 1053745 1071154 1185188 1193570 5363301 5543216 40.05 71.0 1
15:37:45 2024-01-24 713352 710381 232156 227922 368826 378227 387560 384696 240918 239816 297518 303174 341030 346482 4546845 4837380 6930277 6760825 1216656 1257905 332642 296825 311060 314977 346518 339542 341268 342048 239492 240904 770520 736043 1617834 1602148 503362 498696 740204 744363 931682 913141 973900 980479 1018013 1039578 1001875 1113295 2298371 2405764 1438108 1227767 811206 796646 977759 972577 1014629 1027180 1061896 1078892 1184953 1189845 5345339 5548634 40.05 71.0 1
15:37:46 2024-01-24 720389 710413 231871 228380 369650 377437 385962 384248 240986 240091 297446 302465 342509 344457 4542590 4888161 7002227 6748321 1207690 1254338 332642 297279 309395 314092 347634 337954 339551 342843 237609 241617 767577 733942 1680111 1593800 504079 501668 739683 742746 938237 914261 970283 974855 1021328 1047212 1001875 1107097 2290733 2421546 1440027 1218468 813521 800187 971330 963317 1015426 1035135 1065081 1074713 1173797 1181915 5273045 5555574 40.05 71.1 1
15:37:47 2024-01-24 710376 710418 232498 227618 369790 377156 385348 383134 240386 240641 296430 303494 340826 349326 4555203 4933379 6986389 6724912 1203421 1254338 333608 297077 311096 312847 349738 338263 338664 342843 237679 241523 775976 739210 1670550 1590627 506086 501377 738105 747155 938388 909835 968865 979783 1030262 1045281 992602 1103119 2290733 2403389 1434269 1221943 814101 796683 965795 965625 1023123 1034850 1061665 1066170 1181217 1189697 5381092 5546682 40.05 71.0 1
15:37:48 2024-01-24 714535 711077 231977 226439 370033 376448 387231 382292 242504 240837 295610 303494 341066 342519 4545831 4884686 6892644 6720115 1212067 1254338 333643 296206 311604 313102 348613 337208 340788 341254 239157 240904 767577 742394 1646950 1593075 504079 499437 738105 746376 934331 906509 973090 981873 1024166 1032395 992602 1107135 2293993 2397581 1494434 1233024 811784 793199 968576 973268 1020912 1031512 1057162 1074029 1194145 1190376 5390565 5543216 40.05 71.0 1
15:37:49 2024-01-24 716578 709411 232151 228233 368351 376448 387575 380919 240386 240019 297266 300738 339592 346554 4536459 4821101 6905009 6757604 1216064 1257905 332607 294695 309648 314755 347319 339542 340981 342325 238381 240566 769049 731850 1672753 1599487 502646 498696 738105 740207 931682 914261 973863 979783 1017292 1038109 1001875 1110089 2298371 2406801 1436188 1227493 810629 798895 977273 972270 1015482 1030562 1063301 1078891 1187403 1188224 5322512 5551597 40.05 71.0 1
15:37:50 2024-01-24 721485 707297 232120 227212 368530 377437 385527 383277 240352 240304 297554 302219 339592 342519 4537526 4876717 7003807 6743669 1205970 1254338 332642 297613 309612 314755 348368 338227 338699 342843 237407 240904 766106 733942 1656219 1592889 504079 501022 738197 740316 937572 913141 969592 975967 1021200 1047212 1001875 1107097 2293993 2421091 1465944 1219515 815165 800077 970330 967436 1017477 1037772 1065078 1072481 1172099 1182712 5280455 5543216 40.05 71.1 1
15:37:51 2024-01-24 709289 707374 232191 227177 370006 374159 386650 383241 240352 240677 297063 303068 339285 346627 4549113 4944233 6966505 6715533 1200847 1257905 333142 295955 311025 311832 349774 340842 337643 342843 237644 240904 775976 741050 1710965 1586117 506050 502770 736102 744693 937719 910517 968902 977699 1029674 1042712 994599 1103971 2298228 2401970 1460076 1225852 815845 797760 969264 969504 1023849 1033602 1057249 1069036 1182891 1191329 5373394 5529890 40.05 71.1 1
15:37:52 2024-01-24 710487 709949 231394 227173 370083 375883 385491 382292 241124 240304 295740 302115 341066 344493 4539697 4870672 6863172 6734290 1221994 1254338 333924 295955 311569 312847 348684 337681 338735 342325 238751 240228 779718 736043 1679289 1599601 505333 500252 738105 747155 931682 906491 974479 983755 1026640 1036239 995156 1110263 2299393 2383165 1439307 1228931 808201 793240 975481 970195 1018725 1018413 1059625 1077427 1189729 1189573 5337677 5539262 40.05 71.1 1
15:37:53 2024-01-24 717323 707333 231398 227724 368826 378224 383223 382060 240755 239153 297554 302643 339049 342447 4524312 4845408 6929204 6734290 1212820 1254301 333924 295955 310589 313579 346518 337954 338699 341254 238895 240566 771991 733418 1648878 1594205 501931 501705 738430 741991 933052 916240 976173 975383 1019346 1039070 1004692 1110225 2303278 2414307 1440027 1213121 811206 801323 974095 965625 1013297 1030050 1066458 1075854 1184678 1176637 5310901 5535313 40.05 71.1 1
15:37:54 2024-01-24 720152 707338 232645 226277 369975 378149 384373 381489 240219 241595 295704 301405 339592 342411 4530818 4887017 6994481 6743669 1198296 1253412 333678 295955 309648 318567 346553 337990 338699 342843 237573 241957 770985 736043 1665592 1590135 504079 501022 738188 743195 939697 913104 969255 976077 1026059 1047953 999031 1100764 2294951 2425241 1432350 1217222 814682 800040 968304 964904 1014629 1034653 1065696 1072718 1172062 1186474 5273029 5533837 40.05 71.1 1
15:37:55 2024-01-24 708437 707338 231826 227177 369970 374123 386106 382632 240185 240304 296681 303068 341066 346627 4533224 4921909 6952285 6724689 1201258 1254338 333643 295955 311096 313835 348648 339045 339724 342843 239369 241814 771497 741862 1648940 1592616 506962 498551 737022 749168 938324 905848 970320 983270 1027300 1042317 991897 1105519 2287479 2403835 1425873 1233024 815263 793240 967852 971196 1022397 1027715 1051093 1069593 1188227 1193642 5352155 5525947 40.05 71.1 1
15:37:56 2024-01-24 712001 710191 231754 227953 369382 374230 386106 380919 240386 238783 296847 303068 341066 346101 4533224 4818370 6915994 6752785 1219529 1254338 335437 296616 311606 314725 347385 339322 340226 342181 238275 240868 767577 730783 1655361 1607854 505045 498660 740297 741890 931682 913610 974254 980479 1017976 1036643 1001052 1111939 2295395 2412595 1436188 1221943 811206 797284 974095 968442 1011755 1027062 1059251 1078966 1186432 1181002 5314533 5543216 40.05 71.1 1
15:37:57 2024-01-24 721932 708373 232876 227212 368826 377617 385491 386097 239651 240339 297099 301795 339557 342519 4536459 4881203 6994481 6743509 1202567 1255706 335741 296681 312048 314604 347456 340989 339271 344747 237468 241921 763164 734992 1660443 1590627 503362 501022 738737 743195 938237 913141 969180 974855 1021382 1046473 1000452 1104731 2290733 2421802 1433901 1213635 811784 797885 972438 961950 1014629 1027788 1063151 1075854 1175498 1179368 5280594 5529890 40.05 71.1 1
15:37:59 2024-01-24 710806 707342 232060 227212 370011 374984 384337 382096 240018 240304 296645 302080 340587 345052 4530931 4919351 6957180 6726231 1202567 1255780 333924 295740 312934 312010 349558 340694 337608 342843 237609 240904 763164 739210 1641686 1590627 505654 502770 738800 746058 936954 907187 967487 977699 1029532 1036810 992602 1100764 2287479 2399983 1434269 1221943 811784 794920 965111 964904 1022397 1033638 1060269 1064572 1180583 1185407 5348334 5533837 40.05 71.1 1
15:38:00 2024-01-24 712001 709406 231957 226470 369345 376448 386070 382022 240185 241051 295704 303281 341066 342483 4526764 4875400 6903281 6725717 1211954 1256674 333608 294981 311569 312847 347634 339840 340465 340416 239121 240904 763164 742287 1672274 1594205 505420 495855 736014 746058 935697 907867 972121 983315 1025819 1036643 992602 1105997 2287479 2403389 1454207 1234208 814101 793240 968539 971196 1020912 1027449 1051130 1070870 1188959 1191006 5353632 5516582 40.05 71.1 1
15:38:01 2024-01-24 711342 709184 231794 227724 367718 374195 387725 380919 240352 239357 297590 302643 340826 345576 4531494 4816985 6912766 6753048 1217047 1254338 333780 295181 312109 314534 346553 339062 340238 341663 238346 240904 767577 731328 1652989 1599873 502646 495855 739931 740207 931021 912493 973900 977699 1016572 1036643 1001875 1110089 2296738 2403389 1462032 1226022 809476 796479 974095 968442 1011718 1027544 1059638 1078196 1180961 1185371 5320137 5539262 40.05 71.1 1
15:38:02 2024-01-24 719435 703322 231790 227212 367682 376483 384950 382972 239651 240100 297784 301476 341919 342267 4530705 4877373 6994481 6748878 1207450 1254338 332142 295776 312048 314092 347319 337208 338664 342843 237609 240904 777469 732895 1686320 1590627 503720 500960 738197 742183 935544 913141 970283 974128 1023151 1047212 1001163 1105556 2290733 2418370 1428251 1211754 811206 797849 971330 962633 1013910 1030270 1065841 1072793 1177055 1181081 5293874 5529890 40.05 71.1 1
15:38:03 2024-01-24 712328 707333 232111 227023 370083 377959 386079 385005 240716 240019 296501 304348 340755 344384 4533907 4919377 6972091 6707487 1207639 1255743 332677 295919 310589 313102 349456 339542 338189 342843 237241 240904 770004 739117 1629555 1590627 506086 501705 737059 747155 938237 904935 966074 977699 1029440 1040728 991192 1100727 2284707 2398282 1456163 1231268 814101 793240 965795 968442 1020912 1027715 1051130 1068036 1186543 1191042 5346272 5521608 40.05 71.1 1
15:38:04 2024-01-24 711342 710155 231672 227637 367462 377156 388828 383338 240583 239718 297338 301228 340923 345358 4531044 4806671 6895299 6753548 1217828 1254264 333924 295919 310073 314498 346447 339302 340441 341254 237644 240735 767577 731850 1632666 1595337 502646 495855 739931 742139 930361 913141 975870 977175 1015025 1038109 1001875 1110015 2300005 2409862 1434269 1224557 809356 798821 973402 966995 1010457 1028997 1063453 1077142 1182928 1181331 5307085 5550068 40.05 71.1 1
15:38:05 2024-01-24 719329 709411 232666 226330 368646 377401 385005 383374 240214 241051 296013 302183 339557 344504 4530318 4886457 7000730 6729929 1196306 1253375 334649 295432 309612 313799 346482 340265 338699 342807 238310 241581 773532 738152 1644179 1581381 502288 500923 735456 742139 938237 913141 964553 973997 1023877 1045912 996088 1099869 2291219 2425241 1510583 1221073 815263 798980 964822 963729 1016792 1036598 1061903 1068787 1177202 1187241 5282582 5527817 40.05 71.1 1
15:38:06 2024-01-24 712837 709914 231937 226339 369866 375847 386070 383374 241452 240357 295623 303231 341066 344420 4530318 4867078 6911573 6715734 1208500 1253603 333924 294981 311533 311586 347563 339542 338664 340510 239086 240566 769049 740269 1652366 1595337 505157 500179 738105 747155 931682 906491 975174 981873 1024235 1034955 993308 1108086 2297259 2408080 1546485 1236545 811784 795496 971330 971886 1020448 1018521 1056912 1074485 1196471 1188656 5401772 5539026 40.05 71.1 1
15:38:07 2024-01-24 719707 708337 231398 227594 369354 377545 388279 382833 240150 239524 296268 301760 339522 342483 4527087 4784172 6887696 6748727 1216404 1254338 333924 297041 310553 313102 345476 337681 339688 341495 238715 240654 770520 735517 1637363 1595337 502646 501314 741256 742139 931021 913141 973826 975781 1020939 1037671 1003301 1110015 2300005 2412595 1436188 1221943 809356 801323 975879 968777 1013223 1028742 1067562 1075705 1185587 1180514 5314533 5531094 40.05 71.1 1
15:38:08 2024-01-24 720656 707265 232151 226089 369086 379572 385185 383374 239616 241051 295704 301760 341066 341821 4534284 4887017 7000102 6734518 1193687 1254301 334649 294452 310300 314056 348248 340265 338628 342807 238310 240904 766106 741228 1634717 1576897 502646 501705 734013 742139 939568 910517 963868 974819 1027144 1044149 996051 1099324 2290733 2421802 1470014 1223040 816333 800033 964785 966474 1022590 1036303 1058308 1066359 1183100 1182712 5353054 5524458 40.05 71.1 1
15:38:09 2024-01-24 713087 709415 231881 226478 369975 375283 384878 381214 240317 240304 295460 301860 340587 342447 4530318 4863593 6873712 6715533 1220572 1255392 332679 296049 312048 311287 348648 339062 338664 342541 237609 240904 775976 732355 1655971 1604557 505654 500143 741256 744597 928969 904935 975980 981873 1023151 1027724 993897 1113087 2302838 2383165 1424108 1231634 807048 796627 975444 970195 1012614 1027239 1060269 1077390 1187162 1185523 5316233 5539262 40.05 71.1 1
15:38:10 2024-01-24 718650 708078 231754 227146 367673 376448 386627 382632 239616 239896 296847 301513 341066 342447 4527087 4869577 6975555 6734518 1203450 1252486 333924 297041 311336 313102 346518 339542 337608 342843 236839 240904 770004 732895 1681483 1590627 503720 500179 737833 742139 936362 913141 968139 974390 1024803 1046507 1003978 1105369 2294484 2425684 1460076 1219553 815165 799958 964137 963317 1019850 1033007 1058458 1066359 1177202 1181728 5325732 5524458 40.05 71.1 1
15:38:11 2024-01-24 712234 703282 232120 226435 368826 375283 386650 380919 239582 240431 295704 302643 341066 342411 4522277 4863593 6872915 6706154 1207728 1257012 333608 294981 311533 312153 347040 337928 340477 340188 238381 240904 774483 740269 1635473 1592889 504079 498696 737582 747265 934295 908888 972029 982353 1023840 1030097 992454 1106985 2294484 2388361 1434269 1229516 808201 793019 974095 971196 1014629 1018377 1053759 1077390 1188116 1182749 5358042 5524458 40.05 71.1 1
15:38:12 2024-01-24 718614 708332 231200 227177 368781 376412 383152 382022 240720 239118 296401 302431 340826 342134 4523859 4853160 6952172 6734290 1207728 1253375 333658 297459 311606 313067 347040 339542 336627 342519 237609 240904 767577 731850 1672987 1592889 505157 502515 740130 744421 936325 913030 972247 973997 1023040 1045096 1000978 1107058 2290733 2417634 1432018 1216079 811784 797812 972674 961950 1013910 1033189 1063528 1072718 1173760 1183006 5282582 5515080 40.05 71.1 1
15:38:13 2024-01-24 710210 703286 231917 226979 369346 374123 384032 382370 239984 240064 296156 303494 340587 345260 4537526 4919537 6962720 6696776 1199233 1254301 332607 294659 310518 311171 348648 340506 337608 342843 237241 240904 775416 741353 1678302 1592665 506239 501559 737186 747557 938992 907406 969255 977699 1030629 1036738 994599 1103045 2286333 2397031 1474925 1230392 814101 793240 966195 968442 1020912 1032641 1047699 1070671 1182928 1189660 5352155 5515080 40.05 71.1 1
15:38:14 2024-01-24 709293 707338 231136 227724 368790 374123 385491 383103 240352 238240 296609 302643 340108 344493 4525517 4811459 6902518 6734290 1221649 1254301 333924 295919 310286 311796 347563 338722 339438 341519 238468 240797 766106 730783 1665867 1604427 505518 495639 741219 746206 931686 909191 974479 981653 1017219 1033930 999031 1111700 2297259 2406801 1462032 1224557 810513 797812 973402 968405 1011175 1027471 1059601 1074721 1180052 1183006 5303293 5524458 40.05 71.1 1
15:38:15 2024-01-24 718650 703246 232156 226483 367682 376448 384337 381757 239215 240064 296365 300845 341066 342375 4511335 4868472 6985776 6724912 1198296 1250637 335705 295632 311644 313513 346375 339987 338521 342098 236734 241716 775531 736043 1644217 1585882 503804 500569 737142 741991 938163 913141 966450 973997 1023803 1045734 998285 1103906 2289105 2420085 1441946 1214970 811784 797812 968539 961950 1013910 1027522 1061940 1071117 1171363 1181331 5267227 5515080 40.05 71.1 1
15:38:16 2024-01-24 709434 703286 231394 226478 368790 373825 383188 382025 239984 239560 295704 302643 339083 345540 4517540 4912543 6958333 6707412 1206904 1255780 335813 294874 312676 312888 348470 338915 337975 342663 236839 240904 760222 738152 1639734 1592889 506013 501668 738197 745727 939697 905848 966000 977699 1027181 1039578 989785 1100689 2282727 2395881 1496469 1231268 814101 792116 964822 970506 1020448 1030453 1050890 1069301 1182964 1191006 5342749 5505701 40.05 71.1 1
15:38:18 2024-01-24 710215 707301 230675 227719 368530 375823 384337 382292 239616 238523 296358 302643 339869 345016 4520939 4812638 6910388 6744582 1220383 1255780 333816 295074 311056 313507 346518 338306 339688 341254 239709 240388 766106 730806 1662590 1602148 504079 495819 739679 740207 931682 910517 974479 977699 1016536 1034699 1000452 1110015 2293993 2397031 1434269 1225431 807048 793199 974095 969467 1011681 1029106 1058757 1078966 1184762 1183623 5314894 5524458 40.05 71.1 1
15:38:19 2024-01-24 717594 703286 231389 227181 367422 375847 384337 382632 239616 239524 296609 301266 341066 342411 4511298 4867192 6992086 6716285 1194875 1252486 334649 295017 311387 313513 345441 339542 338153 341448 237609 241438 766439 739117 1628609 1580259 503087 500923 733894 742139 938237 912493 964354 973997 1021364 1042206 996088 1099906 2287479 2421802 1462032 1217109 813521 799017 967852 964002 1014629 1035598 1062354 1071713 1171363 1179331 5263467 5505701 40.05 71.1 1
15:38:20 2024-01-24 707899 707043 231394 226505 369382 373563 386627 381757 239616 239560 295740 302431 340108 345810 4531757 4895076 6922646 6706154 1207780 1254301 333608 293832 313032 312117 349273 339155 340716 340463 237644 240904 764635 741862 1645009 1590627 504079 495855 738197 743725 931682 906491 970320 980479 1021200 1027760 992602 1106308 2293756 2386667 1458119 1229516 809356 793240 974095 970506 1014629 1018702 1057249 1075579 1189070 1185334 5369226 5511146 40.05 71.1 1
15:38:21 2024-01-24 720002 707306 231496 227023 367718 377279 382847 381214 240918 239508 296430 301828 340336 340920 4522927 4830986 6919878 6724912 1209502 1250036 333581 295919 311166 312847 346518 339322 336591 342843 236874 240566 766106 731850 1643714 1590627 503362 501314 738105 742139 933014 912493 969555 971986 1020976 1042712 1000452 1105519 2287960 2416021 1406829 1214970 811784 797849 968539 961950 1014629 1033602 1062696 1070833 1171363 1183006 5258099 5513412 40.05 71.1 1
15:38:22 2024-01-24 709480 703066 232116 226470 369085 377119 386090 383265 239513 239418 295623 302501 340694 344312 4520939 4860112 6915994 6706154 1206778 1252486 336179 294774 311828 312153 347040 338582 339724 340224 237644 240904 767577 740269 1639140 1590627 504079 495783 735456 743836 931682 906491 969142 981873 1023877 1033647 991897 1103943 2289105 2404649 1512660 1234783 811784 793240 968539 971196 1018998 1024773 1054165 1070833 1189803 1188802 5370966 5513705 40.05 71.1 1
15:38:23 2024-01-24 722311 710413 231109 226400 368092 377437 384771 380742 240249 239347 295596 301265 341066 340309 4509567 4801115 6911573 6717153 1207969 1250637 332445 294695 311606 312341 346518 337954 336591 341771 237609 239484 768118 731573 1648550 1592889 504079 502770 740204 741866 933014 913141 971704 971233 1018878 1039578 1000452 1107135 2290733 2404822 1430135 1206577 807048 795519 971330 959222 1011718 1030453 1063453 1073943 1173797 1181331 5271080 5518385 40.05 71.1 1
15:38:24 2024-01-24 709289 708401 231256 226378 369790 376355 385532 383374 239616 239321 295596 301241 339548 342303 4520939 4914834 6948422 6687397 1197439 1250674 333924 295017 311569 311608 346518 340081 337371 341807 237609 240904 764635 743348 1634120 1579986 503720 501705 736014 745148 935471 908888 967450 976276 1027218 1042206 992602 1100727 2286333 2394182 1429712 1221943 811784 793240 964822 965588 1021673 1027217 1054352 1068024 1183919 1192955 5353016 5505665 40.05 71.1 1
15:38:25 2024-01-24 711044 709401 231354 227883 367682 373967 385185 382957 239651 238045 296358 302183 338762 344493 4511561 4812638 6873027 6724912 1215158 1253375 333924 294452 310286 314092 346518 338545 339724 341290 238409 240566 766106 729765 1657977 1601010 503362 495855 738105 740207 931021 909835 974479 977699 1016536 1035108 999031 1108398 2290733 2390789 1460076 1221943 808201 795496 972711 967718 1010461 1027158 1061671 1075640 1185624 1182932 5297822 5520518 40.05 71.1 1
15:38:26 2024-01-24 718614 706400 231866 226478 367093 376111 384032 381757 240944 239383 296156 299510 340826 342375 4511561 4860226 6972091 6706154 1189769 1252486 334145 294118 310589 312781 344957 339359 337643 341807 237407 240566 772990 740952 1632267 1576897 501931 501705 733894 741894 938237 910554 963183 973997 1023655 1042206 996088 1096705 2286333 2406801 1432350 1218468 811784 797723 965364 966674 1023355 1034836 1052181 1067875 1180436 1185155 5342749 5505424 40.05 71.1 1
15:38:27 2024-01-24 709406 708610 230998 226256 369826 374159 384337 379033 239984 239524 295153 303068 340587 342447 4514494 4839256 6857847 6696593 1220761 1254301 331942 296210 310518 311171 347599 339062 338472 341254 237241 239484 772929 734992 1651117 1601010 504581 500216 738105 747118 930361 906219 975174 980479 1023151 1033491 993192 1106784 2290733 2393620 1498504 1231138 811673 793203 973365 968331 1018688 1025681 1056912 1072718 1189914 1187961 5380371 5513705 40.05 71.1 1
15:38:28 2024-01-24 718344 707310 230670 226548 368271 377424 382007 382022 240185 238819 295955 301760 340108 341376 4518118 4833779 6919878 6706154 1206516 1250674 332985 295639 309648 312153 346518 337954 336556 341531 239369 239449 773462 730806 1650487 1590627 503720 502857 740297 742139 931682 913141 970320 971233 1018050 1039578 998194 1109590 2294675 2403872 1405808 1209986 810324 798895 967571 964688 1014629 1033638 1059805 1069036 1171363 1181952 5259880 5511146 40.05 71.1 1
15:38:29 2024-01-24 706359 703061 231363 226281 368821 373861 385491 381489 239398 239524 295253 301451 340108 345296 4517715 4896131 6912449 6698030 1203343 1254301 333643 294981 310589 312153 347076 337589 339724 340739 237407 240904 775531 741862 1668419 1586117 504079 495819 733894 744105 934368 906491 970320 983158 1026677 1038480 992528 1106361 2292851 2393433 1523044 1232446 810513 793240 971330 968814 1019722 1026203 1054202 1072718 1189125 1185371 5378645 5515080 40.05 71.1 1
15:38:30 2024-01-24 719430 707301 231034 226893 368826 377581 384337 381214 240185 239153 295704 301760 341066 340309 4511673 4803565 6912561 6706154 1210188 1252486 332949 295919 309612 312153 346553 338263 338555 341771 238346 239484 779347 731328 1647297 1592665 503720 502770 738758 742279 934382 915326 974814 973305 1017866 1041013 998846 1107022 2297259 2396028 1430135 1210099 809356 795483 971330 961950 1011755 1030416 1063528 1072405 1173833 1181331 5276910 5511146 40.05 71.1 1
15:38:31 2024-01-24 709177 703214 231394 226474 369938 374159 382883 380919 239651 239524 295217 301206 339118 344342 4514494 4901891 6938529 6682627 1196584 1252486 333924 293868 311533 311171 347319 337681 336627 341771 236874 240472 763164 741331 1649205 1581101 505157 502907 738274 745342 938500 909537 968563 978163 1027263 1042206 992602 1100727 2286835 2397581 1430431 1224789 813521 795496 964822 967032 1023123 1028669 1055855 1068062 1180583 1189845 5352155 5493148 40.05 71.1 1
15:38:32 2024-01-24 709983 709258 230675 227887 367709 375291 384950 382292 240594 237843 296401 302643 339118 344457 4511275 4807990 6873027 6724912 1220761 1252523 332107 296623 310286 313614 348349 337589 338664 340775 237443 240654 775976 730783 1658470 1604427 504079 495711 740730 745314 931724 911661 974479 977699 1015098 1031943 1001163 1110015 2290733 2393508 1456163 1221943 807048 793199 974095 967032 1011175 1026057 1058757 1078196 1185702 1181952 5303293 5516582 40.05 71.1 1
15:38:33 2024-01-24 717789 703250 231398 226893 366613 375283 383223 382060 239616 238819 295740 300809 340587 342375 4511673 4849927 6952172 6715533 1197439 1250674 332142 295711 311166 313102 347756 338805 339441 341243 237503 241376 765839 738152 1638561 1580427 502646 500778 733894 742139 938237 911587 966341 973305 1023877 1044185 996088 1100857 2281460 2416021 1454207 1221073 814101 797849 963452 961950 1016792 1033638 1057343 1064572 1176368 1181915 5299378 5511146 40.05 71.1 1
15:38:34 2024-01-24 712328 703327 231917 225774 368790 374195 385491 382022 239250 239931 294766 302431 340108 345286 4514494 4849927 6892869 6696776 1203045 1255743 335705 294488 312897 312010 346933 338988 339855 339603 237538 240569 763164 741331 1634170 1590627 504079 495855 737223 745952 933014 904935 970320 984457 1022965 1033611 992602 1105519 2290733 2397581 1523044 1231268 810629 793240 968539 968442 1017551 1018377 1055855 1071637 1191288 1188158 5370966 5515080 40.05 71.1 1
15:38:35 2024-01-24 717631 709143 231038 226470 366613 376448 384914 381214 240260 239153 295704 299968 339049 342519 4508060 4775033 6873251 6722318 1211113 1252213 332518 295776 312048 312010 345871 339505 338521 340463 238310 239821 771991 733418 1643304 1594935 501218 501705 740364 741612 931724 913141 973090 972614 1018050 1039093 1001875 1105960 2296738 2409176 1436188 1217109 807048 799620 972711 962818 1011001 1028997 1063565 1072755 1180984 1176327 5295721 5516582 40.05 71.1 1
15:38:36 2024-01-24 716693 703250 231398 225491 368530 376448 383188 382833 239651 240882 294766 301653 340826 340344 4514494 4883544 6936897 6697420 1198296 1253995 333852 294874 311533 311135 346518 337208 338315 341519 239369 240735 769049 741331 1666159 1580783 504079 501705 736102 742782 935471 907518 966037 974855 1027218 1036774 992602 1100727 2284707 2394182 1456163 1224557 811784 793240 964822 964941 1021673 1030453 1051130 1066208 1180588 1188802 5348334 5505701 40.05 71.1 1
15:38:37 2024-01-24 708784 707347 230268 226478 368826 373563 383188 381214 240185 238783 294802 303068 339118 342217 4504941 4841359 6875046 6716285 1223120 1250637 332643 295074 311607 311832 347563 338748 337608 340739 237206 240391 764635 730259 1652667 1604427 504544 499619 741256 742379 927653 907518 975870 980479 1017940 1033575 994602 1113258 2290733 2379141 1427994 1225431 805898 793240 974095 968405 1011175 1018377 1056850 1077390 1182891 1185633 5291826 5505701 40.05 71.1 1
15:38:39 2024-01-24 714947 707458 230639 226474 367089 374195 383188 380919 241622 238748 295869 300774 340587 344995 4522277 4839143 6971977 6706342 1193864 1252213 333340 295790 311166 313067 347486 339432 337608 341495 237573 240530 764635 739117 1629556 1576610 501218 500923 733370 741201 936834 909678 963738 972614 1023877 1036472 995308 1097718 2286333 2410890 1430431 1218468 814101 795483 962767 961950 1017514 1030125 1060269 1063430 1176894 1183006 5314667 5496322 40.05 71.1 1
15:38:40 2024-01-24 711729 703282 231327 225704 368790 374123 385149 378997 241113 239984 295417 302111 339512 342230 4509115 4839030 6846109 6688439 1216140 1252710 331762 295919 311166 312117 347563 338306 337608 340739 237407 240193 764635 730783 1648401 1602148 504544 498696 740204 744523 927653 904935 975870 980479 1020976 1027724 994015 1110015 2290733 2379141 1462032 1229516 807048 792116 973402 968442 1014629 1018269 1057361 1075854 1182671 1186474 5318474 5501025 40.05 71.1 1
15:38:41 2024-01-24 715453 706432 230639 227133 367395 377691 385788 384115 240249 237939 296268 301125 340408 342230 4518005 4845146 6952172 6706154 1200869 1248659 333924 296832 310726 312847 345476 338545 337371 342843 236473 240654 763164 731850 1641425 1586117 502646 499826 737022 742139 935697 912493 966687 973695 1020976 1042206 998994 1103906 2281460 2416021 1454207 1216079 812942 798980 964822 963317 1014629 1036413 1062980 1069587 1171363 1183006 5256198 5502634 40.05 71.1 1
15:38:42 2024-01-24 711544 708299 231799 226300 368646 376889 385348 383338 239445 240055 295525 301547 340072 342339 4511561 4839219 6888539 6687397 1203082 1252213 332642 294809 311025 312117 347040 339062 339688 339675 237644 240735 764635 740269 1641078 1590627 504079 498696 736752 746206 931410 905010 970283 980479 1023877 1033162 991897 1105519 2290733 2395881 1496469 1231268 809356 793240 972711 971196 1017514 1018341 1056607 1072755 1192339 1188158 5364405 5513576 40.05 71.1 1
15:38:43 2024-01-24 715552 707402 230466 227355 367498 377424 384714 383374 240317 238748 295381 302381 340336 342411 4511561 4839294 6953375 6706154 1205979 1247257 333924 294659 310177 313067 345476 338545 338153 342843 236108 240904 772990 733418 1650130 1586117 502646 500179 735977 741728 937028 913141 965963 973305 1021700 1042712 997540 1100452 2281460 2416021 1470935 1217109 813521 797812 964822 961950 1014629 1033153 1060392 1068787 1175437 1185554 5254285 5504021 40.05 71.1 1
15:38:44 2024-01-24 713574 708396 231881 226054 368235 374123 387725 381768 239513 239860 294731 301724 339118 341821 4502182 4845146 6863098 6678018 1202449 1249714 332642 294082 309612 311643 345476 337516 339688 339949 237206 239873 768511 740269 1658263 1586117 504079 495783 733894 745194 933668 905010 970283 982353 1021236 1030170 991192 1103906 2289105 2394182 1510583 1234783 810513 792989 968539 968405 1016792 1025622 1053783 1072457 1192266 1188158 5376379 5505701 40.05 71.1 1
15:38:45 2024-01-24 718614 706143 230710 226902 367646 375847 383116 378997 239616 238835 295417 301478 340072 339962 4502182 4784284 6892644 6696776 1207610 1250434 332409 296210 311166 311608 347756 339302 334569 341771 236874 239821 755068 729737 1643507 1590627 503362 501705 739679 742255 931410 910517 970283 970543 1020216 1042676 998994 1106308 2284357 2413374 1438108 1212617 811093 797723 966501 966365 1016910 1036303 1061784 1065220 1178717 1182896 5269192 5505703 40.05 71.1 1
15:38:46 2024-01-24 710478 708405 231358 225735 368792 376355 385185 379033 239582 240268 294766 301123 339834 342375 4502182 4856829 6874165 6687397 1206778 1250674 332607 294082 310553 311862 346518 338582 339414 339638 237644 240228 761693 740269 1655971 1590627 503804 498696 736102 744928 931682 903921 971428 979783 1023877 1027724 991192 1107135 2289105 2387799 1525121 1229716 810513 793130 972674 970195 1016947 1026865 1056912 1075560 1189803 1183623 5376907 5505701 40.05 71.1 1
15:38:47 2024-01-24 720002 707301 230644 226439 367682 376412 384877 379033 239651 238783 295020 301724 340826 339998 4502182 4790886 6911297 6696776 1207832 1249546 332445 293832 311557 312153 345996 339542 336591 340739 237573 239449 766668 729737 1634630 1590627 503362 501705 741850 741201 931682 911512 970320 971233 1018013 1039578 998994 1108758 2289528 2407303 1413203 1210174 810513 797760 967571 963928 1014629 1033566 1061940 1065906 1174600 1183006 5261567 5497851 40.05 71.1 1
15:38:48 2024-01-24 706322 702993 231394 226251 367673 375026 384302 380919 239616 239560 295181 301724 340108 344980 4508343 4884340 6920925 6687397 1203525 1250674 332607 293832 309648 311898 346239 337516 338117 341495 236839 240904 764032 739210 1643196 1586117 505157 495819 733894 744597 935424 902288 967413 981873 1028137 1040313 994599 1103756 2285159 2393433 1518890 1237427 811093 793240 968539 968739 1019086 1024501 1052590 1071600 1190372 1186106 5361560 5499403 40.05 71.1 1
15:38:49 2024-01-24 720665 703291 230661 226478 369331 376412 383152 379033 239651 239118 295181 301724 340587 339759 4502182 4790886 6901728 6702946 1206003 1250434 332918 295675 310945 312117 345476 339062 334605 341412 236839 239449 767577 729737 1657082 1590627 504079 501705 738105 742390 935048 912638 972029 973268 1020792 1044740 998846 1107193 2285159 2412595 1450295 1214346 811395 800033 964137 961950 1014629 1036193 1056875 1066502 1175580 1182168 5271242 5496322 40.05 71.1 1
15:38:50 2024-01-24 710215 703030 231394 225743 367704 374159 385185 382292 238849 239524 294766 301478 339083 342339 4499074 4845146 6873027 6688439 1206778 1252486 334069 294082 310335 311171 346239 337552 338699 338650 237644 240157 762612 740269 1648289 1590627 505157 500330 740382 746376 929700 904935 974404 979557 1023494 1029296 992602 1106747 2287960 2384307 1448338 1227179 807048 792116 973784 968405 1014629 1018269 1054202 1077390 1182671 1184496 5315042 5496322 40.05 71.1 1
15:38:51 2024-01-24 714350 706396 230351 226509 366578 374195 383356 382292 239984 238045 295253 300809 339118 341821 4502182 4825407 6942241 6696813 1201729 1245118 333454 295432 310286 312153 345476 338253 336591 342566 236073 240566 763164 732880 1656083 1592391 503720 499292 737545 742130 935660 913033 969255 973997 1020976 1042206 1000367 1103895 2284707 2416021 1425873 1217146 811784 796646 966195 961950 1014629 1033602 1060392 1069587 1171363 1183006 5246779 5483661 40.05 71.1 1
15:38:52 2024-01-24 710487 703061 231719 225774 367713 374195 385185 382022 238849 239560 294766 301760 340323 342339 4502191 4839219 6864813 6678018 1207751 1253375 333708 293639 311828 311608 346239 338529 339402 339424 238134 240281 764635 741862 1652366 1592889 504752 498551 738225 744891 931682 903921 972029 980954 1023877 1030134 991897 1107135 2292119 2381843 1454207 1227767 808201 792116 973402 968442 1014629 1018305 1053079 1075854 1186396 1182712 5316511 5496322 40.05 71.1 1
15:38:53 2024-01-24 715441 706400 230281 226478 367129 374159 383356 380851 240185 238045 295460 301266 340072 341857 4505128 4825482 6938529 6702832 1198296 1248659 333454 295074 310031 312566 347756 338436 337501 341111 238523 241207 776609 735765 1637519 1584755 502288 500216 734013 741339 938992 912493 963183 972614 1021853 1045480 995345 1097485 2281460 2416021 1461874 1217109 813521 797247 963747 961267 1014629 1033602 1056159 1063014 1173797 1178461 5261863 5486667 40.05 71.1 1
15:38:54 2024-01-24 710487 706396 231358 225569 367682 375557 384337 382292 238188 239524 294963 301760 339118 342339 4498971 4844872 6868023 6678952 1206940 1253603 333780 293975 313156 311029 346375 338123 337465 338543 238407 239414 767577 736043 1641165 1592665 505518 498660 737142 742526 929043 905811 973090 977699 1023151 1031920 992602 1109658 2290733 2369663 1432350 1227767 807048 792678 972711 968442 1014357 1018702 1056495 1075598 1186396 1185334 5339177 5486943 40.05 71.1 1
15:38:55 2024-01-24 713128 706396 230281 226509 367129 376779 383356 382022 239616 238010 295389 300845 339631 341821 4492803 4831382 6914442 6706852 1207827 1251286 332265 295074 310799 311939 345163 338785 334605 341771 238692 239201 769049 729214 1668301 1586117 503362 502245 739158 742255 931682 910517 969555 968479 1018013 1036702 998285 1105519 2284433 2406319 1440027 1213748 809163 795519 964822 961267 1012472 1027715 1059251 1066170 1169703 1175963 5241203 5486943 40.05 71.1 1
15:38:56 2024-01-24 705286 706134 231003 225774 367419 375026 383152 380919 239250 238819 294605 301266 339083 342519 4495763 4876679 6903651 6688439 1206003 1252176 333924 293634 311313 311643 345996 338014 339414 338650 237609 240193 772990 741331 1639971 1586117 504079 495819 734013 744142 931682 903921 970320 980479 1023877 1027760 991192 1103943 2285817 2386742 1520967 1231893 809356 792678 968576 968405 1014629 1018702 1052628 1072405 1189531 1183660 5367132 5501774 40.05 71.1 1
15:38:57 2024-01-24 718687 703255 230639 226195 367129 376147 382579 379033 239616 239153 294766 300845 340587 339759 4506544 4793684 6908582 6696950 1206969 1249998 331691 295109 311166 311862 345199 338582 334640 342001 237100 239449 769049 729765 1643903 1590627 503362 501705 738197 741621 931682 910554 970283 971233 1019493 1036738 999031 1105519 2281460 2409176 1441946 1216239 809476 795519 968539 959222 1011718 1027715 1059251 1068795 1171363 1175059 5239288 5483661 40.05 71.1 1
15:38:58 2024-01-24 704252 706396 230998 225726 367713 374231 385808 382833 239215 239524 294766 301441 338833 344762 4505893 4886457 6892869 6688552 1205918 1250674 332642 294082 313291 311501 345996 338582 338699 338686 237573 240228 763164 739739 1640862 1586117 504079 495855 736787 744400 931682 903921 970320 979520 1023877 1030207 991192 1105519 2289105 2388361 1492399 1231268 809356 792989 971330 968442 1014629 1022787 1053415 1071154 1184385 1184496 5361560 5496322 40.05 71.1 1
15:39:00 2024-01-24 717622 706217 230679 226474 367682 376147 384913 378709 240145 238536 295601 300877 340443 341542 4505893 4790886 6905009 6687397 1207450 1248659 331906 295017 311166 311898 347264 338306 335578 341807 236839 240024 758331 730806 1657128 1589498 502646 501705 738331 742139 931410 911846 968865 971233 1020976 1042712 998285 1105519 2281460 2412244 1438108 1214346 810629 795446 967166 961950 1013191 1027751 1060392 1069301 1171363 1179660 5241203 5497851 40.05 71.1 1
15:39:01 2024-01-24 706620 705721 231632 226234 367978 374012 385259 383374 239479 239383 295389 301495 338631 344834 4495988 4888531 6873251 6688273 1199550 1248659 332374 293186 309648 311171 345199 337516 338390 338923 237241 240228 768511 740269 1640132 1586117 503804 495819 734935 743836 931682 903921 970045 980479 1022425 1027724 989785 1105519 2287960 2381595 1450295 1226022 807048 792116 972711 968405 1014629 1018472 1054240 1074322 1180961 1183623 5348610 5508175 40.05 71.1 1
15:39:02 2024-01-24 715208 707406 230139 226404 366435 376355 383319 381913 240214 237904 295217 300809 340108 341376 4502285 4831382 6901227 6688439 1198296 1247772 333220 295675 310250 312117 345441 338582 336084 341807 236108 239484 773923 731328 1673778 1586117 502646 498733 737223 741085 934368 911846 964627 972614 1020705 1042317 998285 1100727 2281460 2413224 1450295 1215212 811784 796646 964822 961950 1013191 1027751 1059638 1068548 1169703 1175926 5259120 5490087 40.05 71.1 1
15:39:03 2024-01-24 711313 707908 231652 225600 367538 374123 384266 378997 238849 239524 296463 301441 339047 342098 4498971 4825369 6826624 6678018 1209146 1250434 332949 294082 310118 310735 345512 337224 337371 338686 237644 239246 766106 736043 1648761 1591485 504079 498733 737582 746206 927690 905010 973090 977699 1022425 1028715 992602 1106784 2287960 2379141 1429712 1226894 806473 790993 972711 968442 1014629 1018341 1057361 1075678 1187236 1188729 5291751 5505665 40.05 71.1 1
15:39:04 2024-01-24 716566 706405 230644 226474 365514 374159 385223 380884 239416 238080 295435 299933 339523 341989 4495763 4838257 6942241 6696776 1196546 1248659 332626 296210 310286 312153 345476 338582 336627 341771 235884 240228 758750 731850 1667065 1584992 502288 500216 735977 740033 935697 911846 965355 971233 1022425 1042676 995381 1100222 2281460 2416021 1409095 1218468 813998 793199 961401 961267 1020577 1033226 1060059 1066359 1178038 1179222 5316637 5486981 40.05 71.1 1
15:39:05 2024-01-24 709289 707296 231065 225586 368235 373598 382847 378622 239513 239524 293904 301760 338809 342098 4498971 4836866 6835950 6668639 1213624 1250434 333689 293634 309648 310633 345199 337063 337643 338686 237679 239449 766106 738930 1640740 1590627 504079 498733 737059 746463 929043 904603 971704 977699 1023345 1028678 989785 1106345 2287479 2381595 1500539 1227767 808003 792989 974824 970195 1014555 1022860 1054594 1075716 1187310 1186474 5307064 5496045 40.05 71.1 1
15:39:06 2024-01-24 713520 702953 229923 226932 366466 373563 382814 381214 239616 238010 295511 300809 339118 341376 4492803 4811295 6912486 6691999 1198296 1247500 332985 296206 310286 311679 344403 338067 335614 341807 236108 240228 763164 729765 1646790 1586117 502646 499473 737059 740283 934368 911200 964627 971233 1020253 1042206 999031 1103306 2281460 2421204 1454207 1218645 811673 798895 962047 961119 1018688 1033336 1056912 1065597 1173833 1181075 5307085 5486164 40.05 71.1 1
15:39:07 2024-01-24 709289 703286 230285 225582 368826 375291 382042 378925 239450 238819 293939 301760 339083 341857 4495763 4814453 6826624 6678018 1218734 1250434 330902 295124 311606 310264 346518 337516 336591 339949 236839 238743 763164 730783 1645854 1595337 504150 500685 738197 744964 926303 903921 972442 980206 1018050 1027797 992380 1111737 2293315 2385907 1458119 1222344 805898 794894 970330 965588 1008305 1018774 1056991 1072178 1180583 1175963 5263718 5483666 40.05 71.1 1
15:39:08 2024-01-24 715490 705951 231754 225046 366605 375283 382007 381214 240775 240268 293618 299968 340108 340273 4495852 4855747 6939629 6650182 1190623 1248659 333454 293669 310624 310228 347486 339062 335543 340775 236839 240228 772990 738681 1692570 1583868 503793 501705 733894 741621 934368 906491 964627 976003 1028942 1042882 992528 1100857 2281907 2392697 1456163 1221906 811784 792678 963452 964987 1023123 1028815 1051093 1065743 1180344 1186216 5323938 5482139 40.05 71.1 1
15:39:09 2024-01-24 710229 703255 230675 227014 365478 374760 383188 379033 239250 238116 295740 301252 338571 342447 4480004 4764828 6854600 6696776 1213804 1247294 333454 293626 311166 310851 343129 337589 338117 339447 237241 239484 781737 732895 1654978 1589498 500862 498733 738105 739623 930361 914019 972866 973997 1019713 1035730 1001015 1109986 2294484 2397031 1411302 1207676 806846 797760 968539 959222 1008818 1032372 1060392 1070833 1170404 1179660 5244669 5479120 40.05 71.1 1
15:39:10 2024-01-24 707623 705895 230710 225778 368235 375026 383356 382292 238918 238819 294766 302643 338025 342411 4495487 4887017 6910553 6659132 1196584 1247772 333454 293420 310946 310953 346553 338306 335614 341807 236143 240024 770564 736043 1660341 1586117 506600 501041 736256 748506 934331 902492 966491 980368 1026788 1039253 989785 1100764 2276584 2396993 1492399 1234208 811206 790993 967571 968442 1018998 1026782 1051130 1065930 1186432 1182822 5327514 5488486 40.05 71.1 1
15:39:11 2024-01-24 713372 703255 230816 226089 365186 373598 384337 379069 238918 238465 295227 298989 339118 342411 4486398 4752997 6854600 6687397 1204685 1247098 333454 293626 311166 311206 343129 337224 338153 338686 237644 239484 767577 733932 1638950 1592391 501218 499328 738101 740028 929039 912714 972978 972614 1017292 1035875 1002547 1106784 2290733 2403389 1430431 1218468 805898 797284 971330 964002 1008305 1027653 1061977 1072755 1180680 1176291 5258099 5496322 40.05 71.1 1
15:39:12 2024-01-24 715453 706405 231196 224694 366605 375319 381739 379069 238884 240135 293868 299968 339154 339759 4489599 4859199 6930277 6650182 1193168 1248659 333370 293669 310589 309758 345476 338805 338352 340488 238692 239944 772990 740269 1628814 1578853 503967 501522 735941 742183 934368 905848 963551 976003 1026527 1039578 989785 1097674 2276584 2383985 1428512 1221943 811784 792116 962084 962818 1020448 1030050 1048070 1065743 1179001 1188802 5323938 5474288 40.05 71.1 1
15:39:13 2024-01-24 712593 703219 230675 226478 365186 374231 383188 378745 239250 238783 295955 299652 339118 342447 4486398 4756383 6845275 6696593 1213799 1248659 332626 294498 310910 313469 346211 338123 337193 338508 237503 239272 766106 732880 1626066 1590627 501218 500179 738105 740209 930324 912456 973090 972614 1018878 1036607 1001163 1107097 2290733 2405737 1409505 1212617 805898 797174 971057 961267 1011175 1018413 1063490 1073943 1178873 1173838 5275140 5482025 40.05 71.1 1
15:39:14 2024-01-24 708327 705895 230608 225735 368750 375291 383356 381214 239215 238748 293904 302643 338025 341340 4492803 4887017 6902518 6659979 1201615 1250036 333816 293939 311533 311501 347792 336035 338485 339532 237432 240699 760222 740269 1654090 1589002 505518 495675 733894 742746 931682 906454 968828 981873 1023877 1033575 992329 1103119 2286333 2388361 1498504 1227730 808778 792116 971330 967718 1014357 1021337 1052628 1071917 1182634 1184460 5353135 5477565 40.05 71.1 1
15:39:15 2024-01-24 716571 706405 230447 226474 366542 373896 383356 378997 239616 238010 294623 300809 338726 340309 4489599 4825595 6914442 6688363 1197403 1248548 333780 294802 309812 311939 345128 337479 337099 341735 238421 240281 763164 733942 1667801 1583630 501931 499437 737223 740559 935697 911486 965802 971923 1020976 1045170 996088 1099049 2281460 2416021 1472049 1218468 811673 794884 961364 959222 1014629 1030125 1059625 1063393 1173760 1183116 5284229 5474175 40.05 71.1 1
15:39:16 2024-01-24 708401 706047 230608 225076 368790 375557 382543 378320 239381 239489 293779 302183 339047 341857 4492803 4822220 6837531 6669122 1223272 1250323 331403 295432 310726 311171 346518 337224 337335 338686 236874 239821 763164 728578 1643332 1599873 505518 495783 740297 744142 927096 906491 974479 977699 1015025 1027724 992415 1113573 2287960 2403389 1458119 1220596 808201 795496 970640 964688 1008268 1025985 1060392 1071917 1180311 1176254 5258099 5486943 40.05 71.1 1
15:39:17 2024-01-24 717599 705905 231679 225011 366542 375247 383356 381214 238849 239896 294524 299897 339083 339998 4490621 4864822 6937778 6650182 1189739 1248145 333401 293690 311827 310157 345476 339062 334605 340452 238692 239989 774483 738152 1692230 1583630 505518 501705 735456 744400 935697 903921 965113 974819 1027273 1040839 989711 1098811 2278661 2388361 1452251 1226541 811784 790993 963452 965625 1017514 1030562 1050890 1066283 1180675 1190486 5322232 5482072 40.05 71.1 1
15:39:18 2024-01-24 712852 703003 230639 225547 364338 375291 385422 378961 239215 238748 294802 298708 338797 344222 4490250 4755450 6855185 6678952 1206964 1248659 331942 293832 310873 311029 343405 338822 336049 338650 237609 239414 762318 730783 1638558 1590627 501218 501668 740204 738041 929043 913141 970283 970543 1016499 1037376 998994 1105519 2288849 2397031 1430135 1206839 807048 795496 966195 959222 1013191 1027715 1060355 1069022 1169666 1176072 5229883 5477565 40.05 71.1 1
15:39:19 2024-01-24 706155 705400 231465 225739 366542 374231 382007 382921 241113 239305 295181 300562 337883 342375 4494303 4881915 6895577 6668639 1200842 1250434 333924 293626 311129 311643 345476 337247 336591 340463 236108 240193 764032 736043 1645321 1583630 504079 495747 732819 742416 933014 901646 964627 980479 1022682 1036607 989785 1100689 2279839 2393582 1492399 1234783 810513 793240 967166 968405 1014629 1018702 1051093 1069263 1189803 1184496 5352155 5486943 40.05 71.1 1
15:39:21 2024-01-24 715490 706396 230391 226221 366843 377959 385532 378817 239513 237939 295109 299721 339929 342514 4483424 4774207 6869267 6678018 1202970 1248659 333658 293832 310945 310917 343405 338545 336591 338686 237573 238708 774933 731850 1645321 1590627 501819 501668 738105 738045 929006 912493 973090 970543 1016499 1036607 999031 1103933 2290733 2397581 1440027 1209169 805898 795483 968539 959222 1010457 1024211 1065696 1068795 1173760 1176437 5254285 5470028 40.05 71.1 1
15:39:22 2024-01-24 710767 707406 230524 225954 367538 375255 383283 382200 239479 238607 295700 302360 337753 342375 4490250 4877744 6902518 6659261 1200084 1248659 333924 293626 311166 311345 346482 337003 336049 340703 236108 239821 768511 736043 1641645 1586117 505518 495783 733899 742452 934331 900968 964590 977699 1024166 1038109 988344 1100689 2275421 2393582 1500539 1233903 810629 790993 966608 968442 1017551 1026021 1046211 1069618 1186396 1182676 5333662 5482245 40.05 71.1 1
15:39:23 2024-01-24 717592 706359 230462 225984 366430 377424 382508 378889 239215 238010 293939 300526 339894 341337 4483424 4766475 6873251 6668639 1204947 1245118 331870 294046 309375 311135 344403 339062 335543 338650 237206 238708 776404 730806 1638166 1590355 502646 501705 739246 740033 930361 911846 970283 968479 1015780 1038109 995853 1106308 2286333 2397581 1413203 1205680 808201 794322 967166 958505 1009977 1030453 1059601 1065944 1172058 1180205 5229523 5480655 40.05 71.1 1
15:39:24 2024-01-24 706998 705400 230644 225551 366285 373939 385223 382292 238849 238045 295124 299933 338536 342375 4483424 4858616 6864813 6650182 1203343 1249546 333924 293336 311606 310664 344957 337516 337608 337630 237241 239449 763164 739210 1645610 1586117 503362 498465 735977 742746 930361 903921 970283 977662 1022425 1030462 989748 1103943 2284433 2375768 1432350 1225431 805898 790993 972020 968405 1015463 1024189 1056658 1074901 1186466 1185633 5290148 5474175 40.05 71.1 1
15:39:25 2024-01-24 713394 706047 230754 226226 365438 375823 381971 382292 240850 237869 294605 299652 338773 340309 4486398 4819686 6922323 6678018 1193977 1245118 333689 293349 309338 311643 343180 336490 335578 340463 235344 240228 767018 732355 1659836 1583630 501931 498733 734935 740278 934368 909799 963738 971233 1019493 1041934 994639 1097485 2279839 2416021 1518890 1217602 811784 797723 963747 960869 1015500 1030052 1058683 1066246 1176927 1181185 5276647 5493229 40.05 71.1 1
15:39:26 2024-01-24 710215 706405 231200 225007 366986 375291 383188 378961 238153 239524 293832 300809 339047 340788 4480227 4811647 6817680 6659261 1212632 1249998 330902 294981 310945 310228 346518 337003 336591 339710 237206 240024 774483 729737 1650543 1599873 504544 498660 738110 742416 926438 903610 974479 977699 1019493 1029551 992602 1108361 2287960 2380916 1405808 1226541 805898 790846 973365 968814 1011138 1026408 1057030 1075484 1181217 1179295 5278808 5479823 40.05 71.1 1
15:39:27 2024-01-24 717594 704906 231003 225739 365433 374123 384643 382292 238153 238080 295181 298673 339083 340273 4483424 4822109 6934684 6678018 1188863 1245118 332607 293420 309702 312117 343405 337516 336084 340224 236143 240654 768916 734992 1635588 1576897 501218 499826 733917 740144 937028 909835 963738 970232 1020976 1042523 995244 1099285 2285084 2414184 1387695 1219553 813998 796955 963415 963317 1018998 1031911 1054240 1062030 1175424 1183006 5305331 5468186 40.05 71.1 1
15:39:28 2024-01-24 707628 705405 229249 225076 367682 375291 381703 377751 239416 238080 293733 301760 338025 341340 4483424 4814227 6817299 6668639 1217047 1248659 330670 294189 310726 310193 345512 337003 336084 339436 236874 238743 763164 729737 1661878 1598738 504079 495819 738197 744400 926438 903921 974479 979557 1020364 1035477 992528 1111851 2285159 2389299 1458119 1222344 804749 793240 968539 965227 1008305 1026927 1060392 1072681 1180588 1176218 5256198 5486943 40.05 71.1 1
15:39:29 2024-01-24 715453 705905 230998 224659 366018 374984 383356 379033 238153 239560 293832 299862 339083 339246 4483462 4840654 6920925 6640607 1187166 1245118 333189 293186 309648 309723 343370 337552 334605 338365 236143 239414 761693 740700 1634943 1575779 503324 501314 733375 742390 934382 907518 966341 973997 1026059 1039505 991766 1100924 2273668 2384975 1454207 1220204 811395 789799 962047 962782 1017514 1031901 1049392 1063393 1178909 1188158 5291864 5466340 40.05 71.1 1
15:39:30 2024-01-24 712057 705396 229923 225577 364347 374231 383152 378637 238849 238045 294552 298954 338025 341857 4477032 4737076 6841231 6669425 1203421 1245118 331403 293634 310286 309945 343440 338582 335578 338686 236839 238673 769049 730530 1637774 1586117 502608 501413 740130 740775 930398 912346 968716 970232 1016863 1038517 995271 1103943 2286333 2400448 1409505 1206726 807048 793162 969227 957825 1010457 1030453 1058847 1069587 1169703 1176291 5227941 5469976 40.05 71.1 1
15:39:31 2024-01-24 705263 705135 230679 225832 366578 373966 381971 382022 238849 238080 296859 299933 337788 342483 4480227 4839256 6849117 6659261 1203045 1251598 332949 292598 309612 310193 344957 337003 338591 337630 237609 238708 733912 738161 1635033 1594384 504079 498551 737545 746492 929039 904824 972978 977699 1022425 1030462 993181 1107135 2286333 2366267 1426368 1225431 804749 790993 972711 965625 1011175 1018702 1054202 1075598 1181254 1183006 5276910 5483030 40.05 71.1 1
15:39:32 2024-01-24 714387 704403 230639 226474 365478 375291 381971 382292 238849 238010 294766 299652 339083 343215 4480227 4812837 6910553 6678018 1193910 1245118 332985 293832 309301 311643 343405 337261 338591 340488 237680 240365 770004 731830 1645947 1584481 502646 499256 736174 740144 933014 908923 965113 974390 1019493 1042676 996088 1102591 2281460 2414307 1492399 1217269 811784 795519 962767 959222 1013191 1029433 1061896 1063014 1171363 1181441 5233727 5466340 40.05 71.1 1
15:39:33 2024-01-24 710487 706989 231003 225037 367129 375291 383188 378961 240402 239524 293341 300809 338061 340788 4486398 4804674 6801252 6650371 1218458 1247772 330420 295181 310470 310668 347500 336345 338591 338543 238354 239307 763164 729737 1666716 1603287 504079 495819 739905 743084 929430 906491 972397 974855 1014472 1035875 993192 1110015 2284707 2390789 1456163 1221943 805898 793240 968576 964220 1005409 1018774 1060269 1071154 1180680 1176254 5248694 5483030 40.05 71.1 1
15:39:34 2024-01-24 716496 704407 231358 225046 365215 374159 383356 379033 238085 239153 293904 299355 339083 340273 4477032 4833779 6929744 6659699 1184586 1249146 331798 293761 312490 309834 346773 337370 337634 340080 238017 239414 760222 736043 1667321 1584481 505963 500923 733913 741292 934368 903499 964837 974855 1024203 1038109 986905 1097523 2272188 2379891 1450295 1226022 811206 789836 962084 965625 1016792 1028728 1049509 1066359 1180583 1187900 5297279 5469755 40.05 71.1 1
15:39:35 2024-01-24 710210 705405 229963 226089 364311 373702 382579 378997 238849 238045 294766 298954 337788 342134 4470376 4741902 6840300 6687987 1205175 1246481 330992 295017 309848 310775 343405 337552 336444 339675 236674 238425 785867 728693 1633454 1586117 502646 501413 738331 740033 929043 908166 968865 968479 1017022 1039364 996088 1103943 2279839 2395881 1403959 1209169 807048 793199 965921 959222 1011718 1032021 1059638 1068036 1168873 1177956 5213997 5466340 40.05 71.1 1
15:39:36 2024-01-24 709983 705900 230679 225041 366573 375026 383152 378997 238153 239153 293868 299933 338025 340273 4473841 4815322 6818774 6650257 1211954 1249146 330402 294118 310945 309758 345476 336748 338591 338686 236639 238005 767577 730783 1651124 1595337 504150 495891 737151 744400 926438 903280 973090 977699 1020976 1029734 992329 1107135 2281460 2372401 1429843 1220596 802459 790993 971330 962818 1009466 1018702 1054202 1072755 1180583 1181331 5265617 5477565 40.05 71.1 1
15:39:37 2024-01-24 715183 704407 229923 225743 364347 374806 382814 382022 238188 237843 295124 298954 338536 340273 4477941 4821660 6932329 6650220 1183775 1245118 333744 293515 311166 311135 344855 338067 334605 339567 236108 239484 771497 739117 1651029 1572135 501218 500632 731782 741640 934368 906946 963738 973032 1023479 1039217 992602 1094591 2278220 2384975 1428512 1218468 809356 790993 961401 963317 1019722 1028997 1050731 1063467 1177202 1182749 5310739 5458520 40.05 71.1 1
15:39:38 2024-01-24 709983 703030 229923 226089 364382 374231 382007 378997 240850 237843 294766 301407 337777 344995 4480818 4744970 6846109 6688552 1207728 1247772 331977 293840 310470 311359 345454 338342 336591 338140 237241 238708 771991 730806 1644925 1586117 500862 500996 738105 737935 927690 911846 970320 970543 1015061 1036375 999031 1103943 2287479 2399983 1436188 1209169 804749 795519 968539 959185 1009739 1018485 1063490 1066481 1175227 1171097 5259956 5468186 40.05 71.1 1
15:39:39 2024-01-24 709177 704393 229927 225076 367718 375026 382019 378709 240775 237798 293313 302734 337883 342551 4483836 4868472 6903651 6645139 1198296 1246027 333689 293186 310286 310953 345441 335505 335578 340499 235414 240024 767018 736043 1634998 1583868 504544 500179 733894 744400 934368 902639 963738 976276 1023151 1036643 985432 1097756 2272188 2384975 1448338 1226541 810629 788718 962084 965625 1014629 1026782 1047897 1066502 1180583 1188802 5291941 5464764 40.05 71.1 1
15:39:40 2024-01-24 711342 705451 230199 225876 366978 376282 384804 378781 238781 237904 293761 297909 338904 342551 4470855 4746071 6826349 6668639 1203421 1245118 331942 293035 310896 310699 344855 337589 334640 337665 236674 238005 771991 729214 1637382 1586117 501218 500996 737833 737948 928384 910517 967487 968479 1015061 1033199 996088 1103943 2287960 2390789 1430135 1203292 805898 792982 964822 958542 1011001 1030453 1056949 1068024 1168008 1172534 5213027 5475813 40.05 71.1 1
15:39:41 2024-01-24 707495 705364 230533 225290 365371 374121 385259 381069 240269 238607 293939 299827 337788 341857 4489599 4830986 6845275 6650371 1203343 1247772 332949 292294 311606 309976 343405 335979 336355 336649 237407 239281 763164 736043 1628187 1586117 503720 498696 734935 742709 929043 903280 968902 976276 1020976 1030060 989785 1103943 2281460 2372401 1460076 1221943 804176 788718 971330 966365 1011175 1018738 1053415 1072755 1175849 1181331 5282529 5474288 40.05 71.1 1
15:39:43 2024-01-24 715543 704297 230305 226103 364752 375291 383356 382022 238849 237677 295038 299443 338536 340237 4477032 4811684 6912449 6659261 1182932 1245118 332383 292188 310909 311171 344855 337552 334569 339710 236143 239484 761693 739210 1651029 1572135 501106 500960 731869 741085 931682 906491 965355 973305 1024166 1039578 989083 1095888 2272188 2381595 1454207 1221943 811784 789873 961401 963317 1017551 1024247 1049392 1064459 1179677 1189697 5301447 5471222 40.05 71.1 1
15:39:44 2024-01-24 711238 705405 229923 225739 364047 374231 385223 378528 238153 238010 294802 298536 338025 342267 4467667 4737114 6835950 6673255 1206928 1245118 331906 292937 310286 310922 342879 337589 335578 338175 237241 238743 762318 731573 1636990 1586117 500862 500960 738105 737778 927727 910554 968902 968479 1016938 1035144 996162 1103943 2284707 2393620 1426368 1203292 805898 793162 967534 956431 1010498 1030050 1056725 1071713 1170422 1178932 5222042 5467909 40.05 71.1 1
15:39:45 2024-01-24 706088 705217 230478 225041 366542 373702 382274 379069 238781 238045 293676 300845 336736 341340 4477032 4861283 6872990 6640401 1197505 1245118 333454 292598 310286 310193 344957 335469 335578 339710 235414 239520 768511 736043 1656057 1586117 504079 495747 731782 742379 931682 899651 963183 977699 1021236 1036607 986670 1099123 2272188 2388478 1490364 1231268 810513 792662 966845 968777 1016483 1024230 1050890 1066057 1188812 1186364 5327514 5498570 40.05 71.1 1
15:39:46 2024-01-24 715527 705400 229958 226217 367763 375055 383356 377823 238884 238010 293939 299756 338762 341205 4477032 4759704 6864173 6669425 1200809 1245081 330938 294082 309812 310228 343405 337003 336206 340499 238354 238743 766106 726611 1640549 1586117 502646 501436 737059 741085 930361 907867 966074 968479 1017292 1036702 996088 1100764 2278220 2408813 1462032 1213635 809163 796627 961364 959502 1013297 1033372 1053867 1063393 1170514 1175132 5259988 5466685 40.05 71.1 1
15:39:47 2024-01-24 711046 704407 230281 224659 366578 374231 381971 377787 238153 238819 292973 299897 337043 340309 4470652 4797865 6831316 6650492 1217865 1245118 329974 294118 309338 309758 345199 335469 335578 338686 236178 239078 761693 728693 1646739 1598738 504079 495783 738197 744400 925122 903921 972397 974855 1013589 1030462 993181 1111775 2285586 2398558 1458119 1221470 807048 794857 970330 964002 1005409 1018702 1060269 1072457 1180583 1174484 5240961 5475720 40.05 71.1 1
15:39:48 2024-01-24 714395 704407 230644 225052 364894 375823 382814 378925 237755 239118 293583 298919 338536 341095 4464667 4832408 6887349 6640597 1183849 1245044 331942 292704 311827 309723 345343 337516 336025 338686 236108 239043 772990 738681 1634638 1579657 504079 500923 733894 742139 931682 904254 965113 973849 1026640 1042317 988943 1097643 2275833 2386817 1452251 1225393 811093 788681 962084 964539 1018961 1018413 1049392 1066502 1181357 1190486 5284192 5463024 40.05 71.1 1
15:39:49 2024-01-24 714028 706391 229888 225394 364307 375291 385189 378889 238849 238010 293868 298014 339047 340273 4464667 4736115 6831885 6659261 1204281 1245044 331403 293598 310676 310193 343370 337516 337157 337594 236839 237970 773462 729214 1642465 1586117 501218 500923 737925 737935 930361 913610 972029 970551 1017542 1036055 998269 1104046 2291681 2394182 1420718 1203031 808003 795252 964822 959185 1011175 1033608 1060269 1068024 1167107 1176254 5218522 5458807 40.05 71.1 1
15:39:50 2024-01-24 705515 704398 230604 225037 365442 374231 382007 379033 238119 238045 293832 299196 337990 342062 4474046 4811835 6801252 6640503 1210076 1248659 330866 293009 311166 309219 344403 335943 335543 338686 237040 237935 773918 732880 1635538 1592889 505518 500330 739679 746376 927059 903810 972978 979557 1018989 1030061 992602 1110451 2281460 2388515 1446382 1220596 804749 793240 970330 964002 1005409 1023506 1058757 1069556 1180583 1176218 5246779 5466340 40.05 71.1 1
15:39:51 2024-01-24 714535 705135 230608 223684 365478 376089 382814 378925 238153 239153 293384 298778 338820 341374 4474046 4845375 6883517 6631124 1191468 1245044 331619 293186 310945 308319 345199 337003 336444 338722 236073 239043 771497 738161 1673120 1585610 504079 500034 735127 744254 934294 905010 962408 974782 1022425 1036643 985945 1100034 2272188 2379817 1474925 1230055 811673 788681 963452 965588 1014629 1023506 1050141 1064534 1182928 1178424 5310739 5458807 40.05 71.1 1
15:39:52 2024-01-24 715875 705396 229245 225002 365442 373861 383356 376618 238849 237808 293626 299827 338773 340575 4464667 4757202 6855035 6650529 1200772 1245081 330634 294082 309265 310228 345587 335469 337121 339938 237344 238962 761693 729627 1627696 1584755 502646 498515 736174 740097 931682 908888 965802 972308 1018989 1039180 995345 1099869 2280283 2406801 1456163 1212617 809356 793162 959319 958505 1011175 1028669 1059625 1063393 1171091 1179770 5239288 5442812 40.05 71.1 1
15:39:53 2024-01-24 708401 704403 230281 225859 365478 375026 381971 377751 238119 238748 292702 299897 337008 340237 4464667 4814799 6799349 6626561 1210869 1246887 329902 293832 310910 309475 347264 335324 337634 338508 238017 238567 772990 729737 1682324 1599239 504079 495783 738368 740804 926364 904935 973090 975547 1014657 1033203 992602 1108398 2281460 2372401 1409652 1220596 801888 790993 968539 963317 1005409 1021337 1054202 1072681 1179135 1178789 5241105 5464688 40.05 71.1 1
15:39:54 2024-01-24 713357 703909 230630 225007 364338 375291 383087 378925 242387 238045 293384 298049 338025 340040 4470855 4823116 6892654 6641005 1181977 1244598 331655 292385 312011 308213 345794 336784 336407 339496 238017 239272 771497 736043 1673696 1581381 505518 500685 732599 742746 931682 898974 963626 974091 1023151 1035839 984697 1097718 2272188 2384975 1472930 1227767 809356 788376 963452 965588 1014629 1018738 1050890 1065743 1182090 1181915 5306948 5464286 40.05 71.1 1
15:39:55 2024-01-24 714409 705400 229205 225046 363255 375291 381971 377751 238153 237503 292937 297563 338536 339723 4459111 4747930 6855461 6659690 1202495 1242940 330759 293832 308066 309798 345794 333185 337157 339675 237009 239449 767577 731830 1652144 1582232 501218 495855 735127 737935 931682 907830 963738 968479 1017976 1041786 992921 1099324 2272188 2406801 1460213 1213635 810513 794931 958638 958505 1014357 1029725 1054202 1060257 1171363 1179391 5275036 5458807 40.05 71.1 1
15:39:56 2024-01-24 704247 705396 229210 225037 366613 373962 382814 376017 238153 237607 298104 299933 336724 339998 4464667 4795496 6820588 6669122 1211231 1244709 331224 293115 309556 311171 342879 335469 338555 338577 236804 237935 764635 730806 1634736 1586117 500150 499558 737317 737935 925780 908813 970283 970543 1012120 1027760 996125 1106308 2286059 2390789 1440027 1206726 802459 794931 964822 955003 1007552 1027508 1058481 1068024 1169703 1173690 5212828 5458633 40.05 71.1 1
15:39:57 2024-01-24 704261 704247 229245 225007 365177 372049 382274 379033 240139 237607 292973 299652 335994 341857 4468475 4857691 6861588 6640503 1196671 1241517 332913 292598 309849 309254 345906 333510 336049 336071 238692 238962 761693 736043 1663130 1584992 503362 495783 734013 743195 927755 901360 967450 974819 1019493 1030193 986868 1100689 2279839 2369921 1448338 1221943 802459 787492 968539 965317 1010457 1021337 1051093 1069593 1182090 1176072 5267505 5458807 40.05 71.1 1
15:39:58 2024-01-24 713345 702412 229240 225355 363255 374231 382814 379033 238085 237239 293626 299183 337232 341395 4474417 4795726 6913518 6640503 1182810 1242057 331368 291779 311386 309254 342663 336217 335732 339125 235743 238708 771497 737624 1642135 1575489 503087 500179 733480 742139 931682 903280 963462 971923 1023877 1038109 986831 1097756 2272188 2379141 1450295 1217109 809356 787528 959319 962782 1014629 1024125 1047897 1063393 1178909 1185407 5286316 5458807 40.05 71.1 1
15:39:59 2024-01-24 713252 704407 229888 225037 362930 374231 383356 377486 240437 237763 296352 297769 337883 342551 4461953 4739304 6831885 6659261 1200823 1246481 329938 293009 309301 309723 345343 335943 335732 339400 235379 238005 764635 726611 1622398 1584755 501931 500216 736097 740033 929043 906509 964627 968479 1018013 1039253 995345 1100689 2275421 2399983 1432350 1209161 808201 795496 959047 958505 1010964 1031911 1056495 1063393 1171363 1177956 5243106 5458695 40.05 71.1 1
15:40:00 2024-01-24 706322 704398 229214 223654 368280 373976 383752 376367 239764 238607 292831 299756 336866 342514 4464667 4807950 6796392 6649882 1209850 1243926 329867 293420 308248 309254 344403 333510 336681 337630 235743 238673 761693 726611 1684094 1599873 504079 495747 737586 742255 922462 903573 973090 974091 1014657 1030462 992602 1106784 2279839 2376771 1450295 1220204 801888 792116 965795 961950 1005137 1021337 1050796 1071713 1178909 1172498 5239288 5466340 40.05 71.1 1
15:40:01 2024-01-24 717395 703653 231078 224711 364204 376085 382471 378781 239596 238607 293939 298569 337670 340612 4461300 4828972 6920925 6631124 1183849 1243242 331942 292259 311606 308354 342879 336490 335732 338650 238017 238708 772990 738152 1637404 1576897 503362 500691 733894 742139 931682 900968 960995 972614 1024166 1036643 986131 1097756 2272188 2379871 1476919 1221073 809163 786378 959319 962782 1014629 1027653 1044914 1063393 1179001 1185371 5290108 5461790 40.05 71.1 1
15:40:02 2024-01-24 713516 704329 229073 224907 365169 374953 383319 377148 237920 237239 292937 296905 337741 341395 4461483 4729385 6817680 6626771 1202633 1243279 329938 292188 308829 308354 342879 336454 333843 338140 235708 237567 765218 727532 1646111 1586117 501931 500216 736102 740209 926340 909605 964627 965625 1012084 1036643 993192 1100727 2272188 2395881 1436188 1206539 805898 793240 959319 957788 1009739 1027362 1057249 1062598 1167737 1180440 5225988 5452357 40.05 71.1 1
15:40:03 2024-01-24 708784 704256 230261 225859 365141 373966 383356 376654 239693 238607 292697 298954 336465 339723 4461483 4804974 6776923 6621746 1209963 1242479 329902 292866 306550 308354 343405 333474 336681 337358 237344 237970 771497 726092 1652670 1595337 503720 495362 737146 741612 925122 907015 968865 973997 1013218 1030462 991192 1107135 2275421 2388361 1454207 1217109 804176 793240 967166 959222 1003984 1021961 1059940 1069111 1177926 1172934 5230164 5457213 40.05 71.1 1
15:40:05 2024-01-24 708177 702371 229210 224346 368024 374231 378547 377823 242458 237274 294638 299686 335019 340612 4458301 4849927 6863651 6612367 1191468 1241444 331672 292259 309215 308319 343440 335469 335732 338686 237009 238708 764032 733418 1634170 1580259 504079 495891 732586 744093 931682 899873 960995 972023 1022425 1033199 983265 1098072 2270573 2381595 1494434 1226022 809356 786102 963747 966636 1016910 1025897 1049434 1066283 1182989 1179222 5305127 5455201 40.05 71.1 1
15:40:06 2024-01-24 716061 705139 229174 225011 364338 375291 382019 376317 238119 236908 293115 298431 337516 339611 4458301 4738657 6826624 6640871 1202562 1240564 329368 292330 308865 309254 342879 333510 333843 338686 237009 237970 763164 726611 1643129 1581624 501218 499473 735456 737935 929043 906491 965113 967069 1012120 1037708 992415 1099086 2272188 2398282 1428512 1209996 809163 794783 959637 958137 1011138 1026999 1055426 1062406 1171363 1178102 5252966 5449428 40.05 71.2 1
15:40:07 2024-01-24 703717 703119 229640 224312 365469 373702 382004 374364 238119 237642 297856 299897 335958 339246 4455326 4789353 6779997 6631389 1215422 1241480 329354 293186 308357 308283 343370 333474 336681 337358 235708 237970 760222 726611 1654362 1595337 503683 495711 737059 741658 922462 902639 971297 973401 1014657 1030462 989785 1107135 2279471 2386557 1454207 1219553 806473 792604 967571 961839 1004720 1021337 1056495 1069587 1176450 1174625 5229883 5458633 40.05 71.1 1
15:40:08 2024-01-24 713069 701884 229174 223624 364382 374231 381196 376331 242423 238010 297609 298084 336736 339611 4458301 4832532 6854600 6612367 1189769 1239685 330902 291983 308284 310446 343370 335469 333843 338140 237009 238005 768511 734714 1693034 1580259 503362 498733 731746 739974 931682 898974 960995 972614 1023345 1036275 985982 1097712 2267140 2369589 1444426 1225431 809356 787368 960967 964002 1014629 1023757 1048565 1061422 1179746 1183006 5282542 5441383 40.05 71.1 1
15:40:09 2024-01-24 713520 703909 228983 224582 362199 374760 382274 375453 237755 236577 294528 296763 336972 339611 4445909 4726024 6840794 6631124 1197439 1239685 328906 292028 306586 308354 342879 333510 333843 338650 236340 238005 760222 726611 1638166 1580783 501218 495819 732819 738041 927690 904935 962597 969541 1017394 1039070 992528 1094442 2271357 2418415 1504353 1213635 808778 793240 957122 959222 1014629 1027508 1049562 1062802 1171363 1176291 5275036 5426741 40.05 71.2 1
15:40:10 2024-01-24 703261 702417 227751 224351 364889 372013 381713 376654 238153 236142 297893 299443 334984 339687 4445765 4766560 6800974 6650026 1203269 1239722 330902 291814 307835 309976 342879 333510 334569 335565 235908 237935 770004 728693 1660981 1583868 499440 495747 737059 738101 926363 908314 969255 970232 1014583 1033345 998269 1104046 2284357 2390789 1434269 1207676 802459 793240 963452 954736 1007516 1018774 1057249 1066502 1168008 1173838 5192899 5427239 40.05 71.2 1
15:40:11 2024-01-24 704261 701880 229210 223658 364347 369884 382274 378961 242387 237503 298104 298710 335994 341064 4446359 4777364 6789997 6602677 1207690 1241480 328871 292259 309301 309533 343094 333221 335732 337121 235708 237200 764352 729737 1666666 1592665 504079 498203 737223 743219 922388 903722 970134 976772 1014583 1027153 989785 1106345 2273781 2377454 1418197 1218468 801888 790846 964822 959222 1002561 1019894 1050011 1068824 1176331 1162240 5226149 5451024 40.05 71.2 1
15:40:12 2024-01-24 712498 702412 229245 223581 363255 374491 381196 376690 242013 238045 298113 297841 336724 339611 4455288 4812837 6874165 6612458 1183007 1239685 330634 290520 310286 308068 342879 335469 333843 337594 237680 237723 758750 737101 1650602 1576610 502646 499766 733038 741011 931724 902362 960958 971233 1023151 1033199 987536 1094554 2266136 2378380 1448338 1218468 806846 784083 957959 961950 1013191 1018738 1044059 1060294 1173030 1181915 5273143 5443038 40.05 71.2 1
15:40:13 2024-01-24 709983 702153 228503 223688 364134 373174 382814 376353 237868 236542 292937 296250 336536 339246 4442739 4708258 6798648 6640503 1199168 1240293 328906 292259 308357 308354 344370 335179 333627 338401 237344 237829 757279 726611 1635814 1585610 501931 498551 735346 737935 924992 905848 965355 968479 1014657 1038574 992452 1099249 2268960 2399983 1446382 1209169 807048 793240 955550 953380 1009739 1018449 1054352 1058697 1170533 1173316 5248694 5423327 40.05 71.2 1
15:40:14 2024-01-24 705476 702412 228849 223434 365215 372875 381196 374328 242048 237274 297535 299111 334984 338223 4442596 4786863 6761346 6631111 1212923 1241175 330420 291806 306225 311730 342699 333257 337396 338504 237344 237794 760222 728171 1628846 1583630 500944 494244 733894 737050 923689 906946 967176 970543 1012605 1027262 993192 1104731 2278220 2390789 1428512 1208309 801317 793240 963452 954736 1005409 1018738 1053867 1065743 1169703 1167271 5218522 5436170 40.05 71.2 1
15:40:15 2024-01-24 704994 700316 228858 223688 365186 369920 378907 377522 242387 236542 298113 299302 334948 338258 4451948 4846481 6869267 6622028 1194833 1244251 331260 291229 308683 308213 344819 332752 337157 337657 237344 238673 759553 736043 1631894 1579657 502608 495385 731746 741113 925122 901795 963220 972023 1018050 1018458 983962 1097523 2272188 2360701 1478914 1220204 801317 784083 967166 961950 1008305 1016980 1049509 1068795 1178909 1172498 5239288 5427239 40.05 71.2 1
15:40:16 2024-01-24 710487 701083 228464 224694 362168 373174 378979 377823 242387 235777 298118 297148 335019 340612 4445909 4770569 6886144 6640825 1182810 1242057 331762 290379 309593 310409 342699 333510 333843 336649 236674 237768 757279 736043 1639913 1567677 500506 498733 730958 737953 928384 901795 960995 968479 1020976 1034662 986905 1091725 2267291 2374084 1450295 1212617 805898 785785 956601 959222 1014357 1018738 1045017 1057208 1170413 1181075 5276910 5432294 40.05 71.2 1
15:40:17 2024-01-24 706359 702408 228464 224659 364134 371456 382004 376353 242387 236342 293115 296180 335019 339998 4442596 4697807 6809395 6621960 1198258 1241983 328871 293684 306514 308068 342879 333221 333663 338140 236007 237970 757279 725573 1627638 1576897 500506 498203 730958 735771 928964 905848 959590 967792 1012157 1038843 991897 1093811 2267748 2399983 1472049 1210174 807048 792406 955550 953651 1011755 1026927 1053415 1057150 1169703 1171097 5258099 5426798 40.05 71.2 1
15:40:18 2024-01-24 703465 703137 228264 223650 364382 369920 378979 373208 239396 236542 297187 298989 334984 341095 4440076 4765382 6809395 6649882 1204281 1240293 329902 292046 308393 308319 341519 335469 333843 334591 238017 237567 767577 726611 1656364 1583630 498378 495855 734935 733615 922462 906545 964627 965662 1011782 1030170 993192 1099123 2275421 2380345 1443865 1200725 800747 789873 961401 954058 1005409 1018738 1049227 1064840 1164629 1170596 5177455 5430671 40.05 71.2 1
15:40:19 2024-01-24 701000 700280 228823 223615 363220 369776 378979 377787 241978 236542 297696 298486 334702 343001 4449218 4823193 6801252 6602815 1198296 1241175 328906 290344 309338 308588 342699 333167 333843 338577 236674 236502 767577 726611 1642497 1590627 503087 495013 734967 741728 919849 897023 968590 971986 1012120 1026828 986868 1105519 2270573 2354411 1452251 1214970 798809 788123 963452 959222 999650 1018454 1047996 1066170 1172099 1173007 5216750 5436170 40.05 71.2 1
15:40:20 2024-01-24 710487 700061 229245 223615 361111 373702 378943 376582 238212 237028 294390 297771 335852 339224 4449061 4793684 6846109 6574391 1181324 1242940 329974 290397 308829 306423 342915 333438 333807 337630 236507 237970 758874 730783 1632072 1576897 502646 495783 730365 742255 929043 894406 959590 971233 1019222 1027760 982631 1093811 2260713 2366267 1498504 1221943 807048 784083 959084 963317 1011755 1021337 1044914 1059983 1179746 1179660 5297930 5436170 40.05 71.2 1
15:40:21 2024-01-24 712507 701884 228269 225542 365641 374012 378691 376383 239093 236236 293841 297915 336594 338119 4445909 4726024 6817299 6602677 1196584 1235898 328906 291149 306550 308319 342879 333474 333843 337630 236007 238041 764032 726611 1630988 1576897 500506 495747 730958 735872 929043 904935 959553 965662 1012120 1038843 992329 1094591 2266136 2404022 1486294 1211754 807048 792116 954192 953614 1011484 1024573 1051130 1053769 1169703 1176291 5258099 5428448 40.05 71.2 1
15:40:22 2024-01-24 705151 704192 228888 223589 365264 372969 378799 374186 239560 236697 293596 300235 334913 341058 4442868 4773726 6801252 6631124 1202642 1235898 329368 291335 306550 308283 341807 333510 335732 335530 237344 237393 757968 726611 1632618 1581381 498378 495855 735224 733578 922462 907780 966491 966402 1011782 1030462 994722 1099049 2278661 2381558 1436188 1201580 801667 792116 962084 952704 1005409 1024392 1053745 1063318 1162143 1172177 5177761 5436266 40.05 71.2 1
15:40:23 2024-01-24 707002 701165 229069 225224 366204 371796 382092 376403 238424 236542 297535 297806 334948 340317 4445909 4776766 6780645 6602988 1208500 1241175 327614 292223 306514 307316 344855 333136 335732 336071 236674 237532 767018 724537 1637477 1594021 502646 496439 733301 737990 923689 902325 966491 971233 1008809 1027517 992602 1100689 2275421 2383277 1472930 1212881 801094 792678 964822 955415 1005409 1021337 1053979 1064572 1171363 1168657 5215353 5433493 40.05 71.2 1
15:40:24 2024-01-24 703146 701193 228994 223555 363729 369740 378835 376618 238424 236792 294327 298602 334406 341095 4446160 4839407 6846109 6612367 1190511 1239413 330902 290555 308357 307817 342879 333402 336681 334556 238017 237567 758750 734992 1642485 1581381 501931 495481 731837 741085 922462 898521 966491 972614 1015025 1024546 982568 1101008 2272188 2360701 1500539 1217109 800796 785692 964822 961950 1005409 1017662 1051986 1070833 1179640 1177170 5240961 5433493 40.05 71.2 1
15:40:25 2024-01-24 710487 699531 228464 224312 363911 372248 378871 377715 242360 235777 298306 298667 334984 339611 4445909 4784471 6883517 6612367 1175330 1238533 329831 290555 309739 307102 342614 333474 333807 336578 236507 237200 768511 736043 1632979 1574370 501931 495855 730958 740033 928348 898699 959553 968479 1020976 1033343 983330 1091401 2261307 2372364 1470935 1217109 806473 784020 955550 963336 1013981 1023757 1043744 1060133 1177201 1182896 5267415 5421292 40.05 71.2 1
15:40:26 2024-01-24 710806 703196 228433 223620 363625 369884 381123 374221 238424 235777 297957 298401 334984 340575 4430205 4697958 6803849 6612420 1194875 1235861 327879 291779 306442 309424 342879 332896 333807 338387 234679 237567 761693 726611 1655908 1576897 499795 495362 731997 735734 928087 903921 959553 965625 1013937 1035875 991897 1097442 2262915 2397581 1470935 1206549 808003 792989 955757 955415 1013297 1027218 1051050 1056851 1171261 1176336 5248694 5411613 40.05 71.2 1
15:40:27 2024-01-24 702993 700325 227721 223555 363255 369776 378871 373505 242352 236107 293119 298049 333942 340575 4433367 4758035 6770672 6621746 1202562 1239413 329368 290485 306550 308958 341807 333402 335732 334556 237009 236999 761693 726611 1635814 1580259 498378 495711 733894 733541 921154 905848 964590 965588 1013218 1026464 995430 1099086 2275421 2387705 1498504 1205951 799951 790846 963415 951544 1006151 1025681 1055421 1062919 1162143 1171136 5171428 5414628 40.05 71.3 1
15:40:29 2024-01-24 702216 700280 229174 225598 362640 371977 379015 376317 238091 236307 297114 297113 334679 340575 4436531 4775033 6752673 6593610 1201258 1237071 326855 291779 306514 306887 342879 332122 335732 335565 236674 236833 758750 724537 1632488 1592889 502288 495385 732828 737338 922462 901999 966491 968479 1008809 1026030 991192 1102041 2276221 2385907 1450295 1213740 801094 790846 964785 955415 1003984 1019703 1057361 1065107 1171363 1165417 5202844 5443717 40.05 71.2 1
15:40:30 2024-01-24 703261 699001 228433 223430 364020 369776 377130 375489 238424 235777 297687 297804 333907 339611 4436531 4831382 6835675 6584231 1188037 1235898 329902 290449 306261 307352 342879 331386 336206 334591 236340 237733 767954 733942 1648110 1576897 500506 494684 730328 737948 924429 898595 960995 973001 1014472 1026376 985221 1096041 2273814 2364880 1496469 1222167 801094 784020 964137 959222 1007585 1015089 1047262 1066227 1177804 1170843 5233025 5430671 40.05 71.2 1
15:40:31 2024-01-24 709289 698232 228657 223615 363112 369848 378835 376618 238091 235015 297535 297077 334410 339574 4433367 4766475 6874165 6603077 1174456 1235898 329600 289532 309301 306887 341807 333438 333807 336071 236340 237200 767018 736043 1624580 1572135 500862 495819 730439 738041 928917 896764 961147 970232 1020438 1032614 983256 1091279 2271220 2369921 1470935 1217109 805898 785592 957590 961267 1010902 1020615 1043744 1060208 1173797 1181331 5258099 5422928 40.05 71.2 1
15:40:32 2024-01-24 711729 700815 227760 223430 363112 372248 378943 373768 238257 235578 293010 294874 334984 339020 4427580 4727313 6798648 6607651 1191431 1234072 327614 293877 305508 307387 342325 332392 333807 336578 234679 237710 765525 726611 1641853 1574370 498378 497460 729975 736488 930398 903169 957113 966402 1017542 1030097 988943 1088340 2262915 2378380 1474925 1210892 804749 788644 955550 955415 1011755 1023511 1044340 1058772 1168008 1169082 5258099 5411914 40.05 71.3 1
15:40:33 2024-01-24 700995 700325 227333 224342 364654 369184 378907 374328 238424 234291 297691 297113 333440 341205 4430205 4724674 6789664 6621746 1200847 1235898 328640 292133 306478 307352 340775 333402 333843 334287 237009 236467 764635 727532 1633163 1583353 499006 495639 734082 734955 922388 905131 965727 964688 1011029 1030023 994015 1100898 2277040 2380151 1436188 1200795 799951 788681 959319 951544 1005409 1024537 1054165 1059115 1160496 1172177 5180847 5403935 40.05 71.3 1
15:40:34 2024-01-24 704762 700588 228823 222926 362930 369812 378943 373732 238091 236507 292803 296905 333907 339334 4430205 4775038 6743012 6593610 1202970 1235898 329298 291814 305472 307102 342879 331386 333843 337621 236857 237320 764635 725445 1664953 1592889 501218 495385 733038 737050 922412 903280 965802 968479 1008185 1027763 992602 1099123 2272188 2384975 1450295 1206726 799076 792116 962084 952704 1002524 1020697 1057361 1063393 1167144 1163735 5201666 5407791 40.05 71.3 1
15:40:35 2024-01-24 703261 699032 228079 223244 363215 369704 376564 374400 238164 235578 292803 298501 333907 339094 4436531 4822109 6826624 6584231 1188037 1235898 329902 290449 306117 309460 342361 333198 336371 337382 236507 237461 767954 734459 1623213 1578853 500824 495385 728885 737935 922462 897097 963460 971233 1014657 1018084 985393 1097756 2267748 2359027 1454207 1216699 797670 784020 964137 958950 1004696 1015473 1047248 1066502 1175498 1173930 5220477 5411914 40.05 71.3 1
15:40:36 2024-01-24 709289 698268 227760 223615 363357 369848 378302 376317 238091 235015 297687 298118 334679 339334 4427152 4757202 6845275 6593333 1175330 1237108 329084 292036 308538 306318 341663 335098 333699 338504 236340 236858 755808 734986 1625430 1567677 500944 495819 730921 736663 926438 899873 957877 968851 1018050 1030207 983330 1091401 2257602 2366561 1472930 1212617 804176 784020 954192 957825 1009739 1021341 1041512 1057150 1171363 1174229 5250595 5411914 40.05 71.3 1
15:40:37 2024-01-24 707632 700325 227725 223236 361033 369812 378943 374030 238091 235050 297691 296349 333872 339611 4427152 4684429 6761346 6603059 1197403 1237182 326749 291229 306297 307667 342145 332716 333428 337086 234679 236467 758750 724020 1636022 1579977 499440 495747 730958 733711 926363 900968 960236 963354 1013218 1027760 989785 1094591 2260713 2386742 1514737 1205979 802459 790433 954192 952027 1005409 1018702 1049392 1053731 1162143 1170518 5220477 5404010 40.05 71.3 1
15:40:38 2024-01-24 703261 699531 227760 227212 362128 369812 378871 372056 237758 235812 291877 297915 333907 339094 4427580 4757759 6763522 6612527 1208635 1239552 328197 290308 306774 307817 341771 331386 335319 336229 237177 236753 760222 726611 1619288 1581381 498650 495385 733057 732867 919849 906491 965113 963354 1008845 1029843 992436 1095888 2272188 2377454 1428512 1201580 797670 788681 959319 950002 1001109 1020697 1050309 1060257 1162143 1167138 5171428 5407768 40.05 71.3 1
15:40:39 2024-01-24 699280 698241 228101 222934 364130 368628 380892 375154 237758 235742 292246 296250 333942 340003 4430205 4771438 6776999 6584230 1197351 1235898 325906 290344 308089 305926 342627 333672 333807 334521 236007 236467 757279 724405 1649211 1589498 501218 495385 734013 737902 919849 898026 965113 967755 1007344 1018783 985432 1103119 2267178 2379141 1446382 1211828 799951 788086 962084 955415 1000480 1018417 1051130 1063155 1171363 1165490 5192260 5417426 40.05 71.3 1
15:40:40 2024-01-24 708001 698277 227928 227309 362676 372013 377130 374328 238091 236142 291939 296215 334948 336998 4436958 4825407 6838273 6584231 1189769 1234899 329653 290449 306406 306423 342602 330348 335587 337107 236007 237235 758060 734467 1633712 1576897 500506 494684 728885 738174 922462 897245 960995 971233 1012120 1018747 983330 1096421 2269362 2357354 1472930 1218468 799379 784020 963452 959222 1005409 1009810 1044914 1065743 1173760 1176437 5227941 5396160 40.05 71.3 1
15:40:41 2024-01-24 710215 694304 227368 223620 361069 369488 377733 376053 238091 234653 297114 295971 334432 338801 4427322 4769707 6818053 6574599 1182089 1235861 328906 290555 306225 306283 342879 333272 333807 336071 234679 237428 762539 731850 1632072 1576897 501931 495035 727852 737935 925122 894701 960274 973001 1015061 1024401 982631 1091401 2262915 2368240 1476119 1221943 802459 783836 959319 957825 1005409 1014371 1041794 1059503 1179001 1173007 5292133 5413563 40.05 71.3 1
15:40:42 2024-01-24 708009 698241 227020 223236 363112 369776 375963 375850 238248 234841 292754 296041 333801 338431 4424223 4761456 6857847 6602988 1178610 1236058 330866 294712 306442 306458 340260 332392 333337 334556 234679 236467 767018 733942 1631740 1562889 498378 495747 726269 733578 927653 898699 953961 962855 1015061 1033509 983228 1087601 2259701 2368240 1472930 1209311 802459 784020 952838 954736 1011001 1019976 1041058 1056397 1166317 1174556 5248694 5402638 40.05 71.3 1
15:40:43 2024-01-24 701267 699032 227506 225859 362858 368896 378014 373066 237783 234152 293181 296041 333507 340464 4420840 4699070 6761346 6593610 1193133 1235898 326855 290397 305508 306458 342361 331386 332328 336071 236000 236267 760222 723503 1640805 1576897 498378 495783 731997 734788 922462 901005 960958 961987 1011782 1027724 989046 1094591 2260713 2381583 1454207 1203292 802240 788718 952838 950002 1003984 1018738 1050141 1052944 1161262 1171347 5196212 5409501 40.05 71.3 1
15:40:44 2024-01-24 704113 700926 228577 224591 364649 369632 378799 375318 237381 236166 292264 297915 333872 338614 4424190 4757214 6723784 6593610 1207827 1235898 328906 290414 306524 307387 342614 330348 333843 335754 236007 236302 758750 724537 1624078 1581381 498378 494684 731819 732467 919849 903280 965113 962818 1008882 1028738 992602 1097485 2270573 2381595 1450295 1198757 797670 789836 959319 949730 1001191 1018531 1054352 1059503 1162143 1167138 5166428 5414628 40.05 71.3 1
15:40:45 2024-01-24 697044 700190 228120 224591 363800 368189 378388 375417 237723 235015 292246 297831 333978 341395 4420840 4791337 6762389 6574852 1194018 1235898 328378 290008 306550 305499 342602 331386 333807 334556 236007 235703 764635 726611 1633088 1586117 501819 493513 733894 739623 917172 894406 965615 968479 1011782 1018747 982568 1100072 2260713 2355775 1416952 1215483 797670 784083 961401 955003 1000480 1009940 1047897 1063014 1171363 1171294 5208854 5414628 40.05 71.3 1
15:40:46 2024-01-24 710151 699207 228833 222900 361069 369884 377697 375814 236708 235861 292145 296170 334679 337548 4427152 4757017 6818053 6565473 1175367 1235861 328374 289568 306550 306672 342879 332356 332832 336071 234679 236467 764032 730783 1629203 1574370 501218 495362 728885 740149 926438 891799 955318 968479 1016536 1030462 979843 1088186 2252592 2356152 1494434 1220709 804176 782909 955550 959222 1009739 1017857 1041362 1061464 1174509 1178005 5256118 5417426 40.05 71.3 1
15:40:47 2024-01-24 709978 698314 227372 224963 362894 372838 378835 372091 238091 235015 292789 296027 334480 337511 4414540 4692295 6762502 6593610 1191393 1234899 327384 290555 305257 306458 341843 331422 333807 335565 234679 237235 755074 726611 1649314 1572135 498378 494280 728885 733022 926340 902639 954639 963354 1011782 1033647 986905 1089736 2259701 2392484 1467979 1207676 804176 788718 951679 954588 1011064 1023814 1044765 1053955 1167105 1172934 5246502 5402535 40.05 71.3 1
15:40:48 2024-01-24 701461 700235 226278 223274 362159 368628 379507 376116 238424 234618 292182 297598 332905 339611 4420840 4736692 6779722 6612367 1200837 1235898 327914 290008 305686 307817 340260 331117 333843 335754 236674 236067 765555 726611 1667856 1576897 497635 492855 733001 732517 919197 903921 965113 962855 1008612 1027553 991897 1097523 2268960 2369737 1452251 1204229 796973 791860 960729 949855 1001866 1021264 1053896 1064723 1162033 1167138 5160982 5380764 40.05 71.3 1
15:40:49 2024-01-24 698967 694304 228073 227252 363625 367556 378835 375189 237556 235085 292182 296215 332940 341448 4414540 4769958 6775813 6579535 1196365 1235898 325941 290246 306550 305534 342879 331386 333807 334521 234679 236102 757279 724537 1646958 1590627 501218 495385 733926 738041 919849 896751 965113 968479 1006668 1018783 986905 1100764 2260451 2380995 1474925 1214346 801094 788488 962047 955415 1001866 1017967 1051093 1063014 1171363 1169585 5192260 5426798 40.05 71.3 1
15:40:50 2024-01-24 708944 698237 227557 227025 362168 369524 376600 374364 238091 236142 291733 297915 333942 336522 4423995 4796742 6817299 6574852 1182089 1234899 329404 292864 306478 308515 342879 330849 333843 335600 234679 237235 766439 732895 1621890 1575779 501218 493728 727852 737935 924466 896084 960995 973997 1014307 1024583 983816 1094576 2266508 2364880 1476119 1217033 802240 785977 961004 957825 1005409 1009652 1047480 1063355 1177165 1171997 5282542 5411914 40.05 71.3 1
15:40:52 2024-01-24 705281 698305 227015 223615 363112 369812 375435 373208 238655 234653 292803 298667 333942 339370 4420840 4747930 6845275 6602988 1179431 1235898 330938 290149 306586 307352 340524 332392 333807 334591 236007 236467 768511 733418 1626066 1565111 498378 495747 726820 734692 928384 900685 955355 966023 1019676 1036239 987536 1088187 2263283 2374152 1446382 1210099 802459 784020 954871 958100 1011718 1021337 1041794 1057150 1171261 1176254 5250595 5402535 40.05 71.3 1
15:40:53 2024-01-24 701267 698268 227531 223684 363107 369184 378871 373208 237758 234128 296904 296648 332405 340370 4414540 4688299 6752021 6583954 1194022 1235898 326890 290449 305974 306458 341879 334146 332364 338577 234679 236102 760222 724537 1638187 1576897 499522 495783 729678 734279 925703 904291 962319 964725 1011672 1033052 991059 1094614 2265672 2390789 1470935 1205680 806846 790993 952838 952027 1005409 1024482 1048014 1053317 1162944 1170610 5229883 5404198 40.05 71.3 1
15:40:54 2024-01-24 701267 698277 227398 227132 362124 369776 377166 373202 238257 235777 291828 297183 333674 339094 4414264 4757202 6747215 6574391 1204206 1235898 327914 290449 304613 307387 340811 331117 333843 335754 236340 236267 758750 726611 1614736 1583630 499363 495275 733001 734918 919790 902214 965076 966785 1010174 1027396 991192 1097523 2268960 2379864 1450295 1203404 797670 790433 959325 950002 1000480 1018454 1053415 1059946 1162143 1165453 5159517 5402572 40.05 71.3 1
15:40:55 2024-01-24 699465 694273 227487 227097 363625 367520 377733 374400 237592 235050 292182 296215 332637 340612 4414540 4792965 6762352 6565478 1194116 1235898 328600 289568 306586 305534 342361 331386 333807 334053 236007 235046 767577 726488 1644377 1592665 502288 496088 734082 737824 918446 899525 966491 968479 1008131 1026212 986905 1104009 2262915 2369663 1446382 1215408 799951 786414 959356 953651 999769 1015577 1048070 1063430 1171363 1167175 5188554 5396197 40.05 71.3 1
15:40:56 2024-01-24 709716 698273 227721 226954 363625 369596 377130 374066 237758 236142 291737 296008 333942 337035 4420840 4794292 6817299 6570163 1181246 1235898 328640 293191 306478 306458 342879 330384 333663 337621 235934 236954 758060 732880 1660468 1576610 502646 494631 728812 739154 923652 894406 960236 973997 1017394 1018386 983330 1094554 2265484 2370032 1478154 1220596 801094 783748 959319 958468 1005409 1009652 1044942 1064836 1178873 1173930 5284455 5402816 40.05 71.3 1
15:40:57 2024-01-24 705240 698033 226985 223589 363625 369812 375399 373732 238424 234816 293626 296180 334410 339057 4417773 4759075 6846109 6593610 1184309 1235861 330866 289973 306225 308072 340488 332879 333699 337657 236507 236693 755808 734986 1623976 1566959 498157 495747 727815 735176 929006 903648 957113 967032 1018013 1032986 985221 1090550 2257415 2356079 1496469 1212617 804176 784020 954192 958353 1009739 1020615 1038761 1056023 1174694 1178789 5246779 5410252 40.05 71.3 1
15:40:58 2024-01-24 709406 698237 227491 223240 361065 369848 378835 372021 238091 235015 292559 296206 334410 337511 4412380 4710840 6789323 6584231 1193026 1237071 329349 291531 307211 307246 341663 332212 333735 337621 234089 237391 753581 728693 1653084 1572135 498378 496329 727898 734432 926340 902603 955748 966098 1015025 1030170 985395 1087563 2265395 2361129 1470935 1210892 801947 786250 954871 955415 1011718 1021337 1043139 1058659 1167971 1171670 5239288 5393156 40.05 71.3 1
15:40:59 2024-01-24 701267 697974 227368 223620 363103 368592 378871 373172 237723 234256 297096 297603 332940 340575 4411791 4675106 6752673 6593572 1195651 1236302 327278 291397 307211 307211 341857 331709 333699 338614 234679 237165 749268 726092 1629168 1576897 498378 496439 727815 733910 929039 903280 956430 964039 1012120 1030207 986131 1088377 2259701 2372432 1446382 1209169 802459 786250 954192 955003 1011175 1021337 1043404 1057267 1166112 1169191 5237360 5393156 40.05 71.3 1
15:41:00 2024-01-24 701267 698241 227333 223658 363066 368333 378266 373208 238091 234058 292246 297705 332869 340092 4411475 4699852 6754090 6593663 1194833 1233631 329692 290555 307980 307176 341771 332086 331789 335600 234679 236187 763164 723503 1615709 1576897 499440 498203 730958 733541 925122 902639 958637 964039 1013218 1035839 986868 1089932 2260063 2390789 1383783 1209169 806846 788644 952838 954058 1010457 1018269 1047920 1054030 1167144 1171347 5229883 5398771 40.05 71.3 1
15:41:01 2024-01-24 699963 699794 226980 222934 364654 369184 378230 372091 238424 235015 292182 297771 332905 339574 4423995 4734265 6771880 6603095 1196471 1235861 327843 290414 306442 306887 340259 333149 333301 336704 236340 235703 759418 725445 1663451 1576897 498378 495783 732819 733118 922462 902288 963738 961987 1008845 1030193 989785 1097718 2260713 2376438 1424485 1201691 801094 787528 956909 952704 1005409 1018305 1051093 1056061 1160224 1171347 5158697 5411914 40.05 71.3 1
15:41:02 2024-01-24 705267 698277 227760 227247 364139 369740 378871 372056 237723 236307 292145 296215 333907 339057 4424309 4751959 6771880 6616866 1199953 1235898 327631 291123 306442 308248 340499 332392 333807 336802 237177 236432 768511 726611 1645283 1581381 498106 495783 732819 733910 921154 903921 964837 963354 1008882 1024220 992602 1100222 2269362 2375084 1434269 1199017 797670 786341 959319 950002 1001814 1018630 1046174 1062556 1161319 1167234 5154638 5393156 40.05 71.3 1
15:41:03 2024-01-24 702988 694268 228234 222736 364139 369776 378871 374926 237723 235777 292145 297495 334163 339799 4417966 4752643 6743237 6584231 1211718 1235861 327914 290414 304327 307812 341519 330849 333843 334287 236007 236067 758750 725814 1617378 1580259 498341 495035 731746 732752 919160 904366 963738 964039 1008148 1018458 992602 1101046 2272188 2384194 1426593 1199871 797670 788644 958235 949965 1001903 1020615 1046918 1067052 1162143 1167211 5152590 5402535 40.05 71.3 1
15:41:04 2024-01-24 700006 698241 227721 224479 363882 369184 378871 375154 237441 236261 292754 297734 334269 341506 4417966 4763014 6738432 6584231 1207728 1236662 328729 290449 304577 307817 342602 330849 333843 334261 236007 236432 765525 724537 1627146 1581381 497988 494684 731746 733910 919849 903064 965113 962855 1008845 1018422 991897 1098811 2269362 2380151 1450295 1201677 797670 789836 959319 950002 1001903 1021068 1046918 1062556 1162143 1167207 5154361 5393156 40.05 71.3 1
15:41:05 2024-01-24 699997 694241 227756 227483 360781 368896 378583 377451 237607 235637 292486 297843 333533 341226 4424304 4747930 6723709 6584230 1199513 1235898 325906 290485 305508 306593 342879 330312 333807 334287 236007 236432 755808 722471 1647233 1590627 501218 494684 730958 733578 919812 900648 963738 968479 1007381 1026030 989748 1100260 2268960 2378869 1448338 1207587 797670 789836 962084 950002 1001191 1017789 1054352 1062919 1164629 1163846 5180847 5389310 40.05 71.3 1
15:41:06 2024-01-24 700236 700433 227824 225598 363952 368189 376421 374257 237950 235602 292752 298023 332764 340464 4421286 4783586 6754522 6574852 1194018 1239413 326926 290555 306514 305499 342602 330849 333337 334521 236007 235738 767018 725573 1645435 1589002 501218 495385 733894 736815 917172 897245 965113 968479 1007344 1018711 983999 1100689 2262915 2375768 1472930 1213635 798809 787492 959356 954736 996189 1015482 1051093 1062255 1170533 1163735 5170294 5413376 40.05 71.3 1
15:41:07 2024-01-24 704972 699941 227585 224591 365156 369596 378163 376383 237547 234911 291248 297598 332940 337035 4427152 4809417 6817404 6565473 1182089 1234072 329368 289973 306225 306423 342879 330849 333807 334627 234679 237366 758060 733418 1619503 1575779 501218 494684 727898 736856 922462 897245 960274 972614 1015061 1027662 981933 1091439 2260713 2360701 1512660 1220204 801094 784020 961401 957788 1005409 1012221 1043316 1062361 1177165 1173838 5233690 5414628 40.05 71.3 1
15:41:08 2024-01-24 708001 699211 228396 223516 362967 369632 376564 375453 238257 234653 292615 298667 333907 338541 4414622 4747930 6835950 6584244 1175367 1234072 329902 294640 306514 306458 340260 332356 333337 334556 234679 236267 755808 734467 1619761 1565111 498378 495783 727852 735771 925122 898026 956752 965625 1016536 1028678 983056 1090082 2258456 2360172 1472930 1210892 802459 784020 954192 953651 1010902 1020615 1041512 1056738 1170391 1180546 5235420 5395763 40.05 71.3 1
15:41:09 2024-01-24 707012 699219 227333 223551 361033 369156 378583 373172 238091 235543 297687 298247 333440 340985 4411475 4669128 6762614 6584231 1194022 1234072 325941 292864 305400 306458 341290 331386 333572 336613 234679 236940 764032 724537 1665511 1575489 498378 494244 728885 732503 924346 901609 957432 962855 1011746 1027760 989785 1091364 2260713 2390789 1468940 1203106 804176 789565 952161 950002 1007585 1023757 1051986 1056851 1164584 1170372 5222042 5402535 40.05 71.3 1
15:41:10 2024-01-24 701262 699096 227475 224208 364139 369444 377396 373729 237809 235637 291490 296250 332905 338577 4417773 4737732 6714141 6593610 1207827 1235861 327879 289568 304542 307387 341567 330080 333807 335754 236007 236432 758750 725573 1617742 1586117 498378 494684 730958 732503 919849 901323 963738 964941 1005208 1025544 991192 1101046 2265702 2376670 1448338 1202258 797670 791860 960967 951544 1001866 1021323 1052415 1058285 1161143 1169633 5145233 5401333 40.05 71.3 1
15:41:11 2024-01-24 698180 694011 227725 227300 362844 368225 378835 374364 237723 235085 292021 296533 332940 340575 4411995 4752306 6715004 6574889 1203343 1235898 325871 290555 305472 305464 342879 330348 333807 336466 236370 236267 755808 722471 1652734 1589498 500862 494684 730958 733578 919849 898736 963738 967069 1005171 1024583 989785 1100260 2265862 2369737 1448338 1207676 799649 790734 962047 949891 1001866 1017967 1056634 1063202 1166280 1164670 5170579 5394921 40.05 71.3 1
15:41:12 2024-01-24 699244 699440 227020 227331 363877 367520 376564 374364 238164 235015 292145 296871 331906 339611 4414540 4794292 6789323 6574852 1188074 1234985 329902 289532 306514 306174 342336 331386 333807 333830 236507 236067 768511 732895 1623238 1576897 499795 495385 730675 739785 918509 894701 965113 971233 1013218 1017295 983330 1096705 2280986 2362318 1409505 1216079 797670 784020 964099 959910 1001866 1009688 1045026 1066359 1174600 1172126 5201666 5404198 40.05 71.3 1
15:41:13 2024-01-24 709289 694232 227721 222926 361033 369848 377733 375453 237024 235050 292866 295476 333907 337548 4431493 4770904 6801365 6555818 1183778 1234985 328871 290555 306118 306423 342879 331870 333807 337621 234679 236833 758060 732895 1669343 1574661 502014 494684 726820 737898 922462 896608 960720 972614 1015061 1027071 984518 1096927 2263283 2367377 1476119 1223040 801667 783984 959319 957825 1005409 1012038 1043632 1060257 1177326 1173007 5267782 5394832 40.05 71.3 1
15:41:14 2024-01-24 706052 694313 226282 222930 361069 369776 375435 374065 238257 234618 292182 295320 332940 338541 4417773 4742858 6817299 6584231 1179431 1232287 329867 289532 305544 307128 340775 332122 333337 334521 234679 236432 763899 732895 1616395 1562889 497988 495747 726784 733578 927690 898336 955561 967399 1020401 1033381 983256 1088265 2257182 2367104 1472930 1210892 802459 784020 955757 959222 1008268 1019894 1040769 1059378 1171363 1174156 5231811 5393156 40.05 71.3 1
15:41:15 2024-01-24 706313 694304 226980 227371 360997 369740 378871 372127 237758 235050 296995 296141 333674 339057 4408633 4682749 6761346 6584231 1189657 1232052 327384 290555 304613 306887 340811 331386 333289 334556 234679 237567 771993 727688 1651544 1572135 498378 494977 728368 734880 927681 904935 957113 964039 1014620 1033345 987257 1087451 2260063 2384975 1470935 1208074 804539 787368 954192 953380 1011890 1024755 1044882 1056397 1164629 1162614 5229883 5379308 40.05 71.3 1
15:41:17 2024-01-24 699244 699037 226077 223274 364134 368333 378036 373208 238424 234093 292145 296250 332672 339317 4405250 4671041 6742696 6574843 1194875 1232287 325906 291476 305887 306423 340846 330849 331861 335565 234679 236267 758750 722471 1618830 1576284 500077 498203 731960 734432 926401 901852 958480 963317 1011598 1036312 986831 1088377 2254273 2390029 1389652 1208309 804749 786378 952801 952704 1009739 1021337 1047150 1053829 1164629 1172177 5223511 5389310 40.05 71.3 1
15:41:18 2024-01-24 700236 698010 226766 223615 363112 367556 377396 373208 238424 234058 292155 296250 331906 339611 4405188 4699177 6742696 6584231 1193170 1234072 326890 290008 305256 306423 340811 332392 331825 334556 234679 235703 755068 724925 1632678 1581101 499721 495639 733038 737050 923069 899502 962597 963354 1011065 1027760 991766 1093624 2259701 2388361 1500539 1202063 802459 788718 952838 950002 1005409 1018485 1049392 1053881 1162143 1170518 5201666 5393156 40.05 71.3 1
15:41:19 2024-01-24 701267 694313 227333 223332 363877 369416 378302 371239 237390 235777 291733 296008 332869 338577 4411475 4742858 6719741 6565473 1206106 1235898 327914 291270 306487 306423 342361 332216 333627 336631 236471 236222 753618 722471 1643650 1585882 499292 493619 731997 734955 918282 902639 963738 967399 1008296 1028388 991192 1097485 2274213 2379141 1450295 1199754 797670 790722 959319 950002 1000480 1017803 1056495 1060257 1162907 1162913 5167734 5389310 40.05 71.3 1
15:41:20 2024-01-24 698711 698277 227046 226990 363107 367485 376600 374364 237217 235050 292241 295767 332637 340612 4405188 4783586 6762389 6565473 1190548 1235898 327879 292045 309557 308588 342098 333672 333735 336668 236007 234871 769568 727532 1657539 1585882 501218 495385 732970 737935 919479 894332 966491 968479 1008094 1027144 983265 1100727 2262915 2372544 1446382 1210099 797670 784083 959356 955717 996189 1009724 1049392 1061842 1170391 1167102 5182855 5402535 40.05 71.3 1
15:41:21 2024-01-24 709289 694313 227760 223332 360479 369884 376564 372649 236989 236307 292145 296242 333942 337273 4402109 4777401 6798648 6556095 1182734 1233556 329390 290105 308236 306318 342807 330205 333735 337382 234679 237059 767954 732355 1640243 1572135 500434 495239 727852 736778 922462 897245 962769 971233 1013218 1017597 981933 1091439 2265672 2354018 1470935 1217602 799649 782909 962084 957825 1005409 1012221 1044994 1063393 1171233 1172268 5202426 5394832 40.05 71.2 1
15:41:22 2024-01-24 709213 694273 227007 222900 361033 369776 377166 374400 237758 235015 292807 295962 333674 338338 4411678 4764084 6791537 6564169 1184623 1235423 328800 289902 306297 306283 342735 332018 333807 334521 234679 236999 764923 732355 1626719 1574370 499795 493984 727852 738101 922425 897245 959590 971923 1012084 1018120 981933 1091439 2261307 2360706 1490364 1217602 799951 784020 959356 957825 1005409 1012221 1043451 1063315 1173490 1172268 5241105 5398682 40.05 71.2 1
15:41:23 2024-01-24 703982 694277 226278 222926 361069 369444 375435 374066 238257 234653 293211 295286 332940 338026 4408330 4738657 6848415 6584244 1177746 1236624 329190 291212 306550 306423 340260 331888 332832 337352 235898 236067 755808 733942 1615388 1565844 500506 495783 728885 736426 925122 894443 955355 964941 1018013 1027688 981933 1087912 2254198 2356079 1470935 1211903 802459 783464 954192 956468 1008305 1021068 1038761 1052944 1169703 1178826 5235271 5394832 40.05 71.3 1
15:41:24 2024-01-24 706359 699300 226985 227247 361028 369480 378907 373208 238091 235050 293193 295754 332975 339611 4399061 4674918 6800017 6584230 1188863 1235898 329404 290008 305042 309424 341531 332356 333572 334556 234679 237200 759809 730806 1619537 1565111 498378 495013 727852 732503 927727 901079 955748 962855 1017292 1030207 983999 1086788 2260826 2369004 1444426 1209169 802459 785134 955276 953614 1011755 1021337 1041170 1058697 1168045 1169191 5235548 5389310 40.05 71.2 1
15:41:25 2024-01-24 701267 694313 227015 223620 361060 368369 378871 373243 238091 234326 297270 298023 332905 340129 4411791 4668434 6753235 6574843 1193170 1236871 328600 290449 304259 306494 341326 331386 333541 336071 234679 236502 760222 724537 1631509 1574661 498378 494280 728885 732503 925122 903649 956752 963354 1011782 1033683 988869 1091401 2257490 2390789 1468940 1202830 804176 788718 950136 950002 1008305 1021337 1047897 1054104 1161262 1170353 5211072 5389310 40.05 71.2 1
15:41:26 2024-01-24 699963 698309 227055 227140 362132 369184 377166 371500 238091 235085 291441 300357 333978 339564 4411595 4743209 6752021 6593572 1197389 1234109 327649 290141 306082 306423 338793 332392 332868 334053 236007 235703 757968 724537 1634982 1576897 498378 495819 732618 732608 921154 901646 960995 960869 1007418 1029006 986942 1095372 2263943 2367946 1420718 1196462 799951 787890 955550 950002 1002561 1017660 1049562 1053769 1157173 1167175 5147282 5389310 40.05 71.2 1
15:41:27 2024-01-24 703113 698273 227928 226990 363625 369184 378619 375850 237110 237468 292036 295834 332799 338431 4408484 4737732 6730412 6574598 1201729 1234109 327420 289532 304613 307137 339746 330849 333807 333830 236007 235738 758750 725573 1632904 1576897 496892 495385 731228 732867 918509 902288 963051 961987 1007418 1027553 991897 1096497 2263943 2362876 1438108 1199129 797670 785900 956601 948618 1002253 1021337 1048070 1058397 1158851 1167175 5145233 5389310 40.05 71.2 1
15:41:28 2024-01-24 700475 694277 227868 224240 362894 369488 378727 374221 236884 235637 292445 296075 332764 339391 4405188 4737671 6715181 6565473 1204521 1234035 325941 290485 304542 306353 342566 332106 333807 335754 236007 236494 757279 722471 1650854 1586117 499795 494334 730958 734432 918319 901287 963738 965912 1005437 1018350 989748 1097718 2267748 2370235 1444426 1203292 797670 792116 959319 949965 1001191 1018417 1055118 1062556 1162907 1164670 5186269 5388795 40.05 71.2 1
15:41:29 2024-01-24 701685 699101 227545 224591 363516 367377 376385 375274 237547 236073 292004 297495 331871 339611 4424349 4756383 6738170 6565473 1197402 1235824 325871 290211 306442 306635 342843 333672 333807 336704 234679 235703 755808 724020 1660535 1586117 501218 495035 732819 735697 917172 898521 963738 967718 1005846 1024240 985124 1100652 2262915 2379141 1441736 1212617 799379 787492 962084 954736 998749 1017007 1054352 1061805 1170533 1163467 5183371 5405195 40.05 71.2 1
15:41:30 2024-01-24 703113 699216 227184 224587 365169 369366 376349 373994 237924 235015 291778 297458 333726 337220 4411791 4807950 6794504 6565473 1188074 1235898 329867 289713 306442 306174 341771 331314 333807 333830 236507 236232 755808 732355 1658497 1576897 500506 496292 730958 737935 917172 894701 965113 970960 1013218 1021346 983330 1097756 2266136 2351481 1416952 1211790 796532 784020 962084 956394 1001903 1015089 1048182 1063014 1172058 1173754 5200471 5395763 40.05 71.2 1
15:41:31 2024-01-24 709289 701770 228253 223956 361060 369812 376564 375814 236708 236072 292559 294840 334410 336962 4408395 4773258 6799003 6546716 1181813 1234035 328605 289532 306190 305926 342879 329350 333807 334556 234679 236467 759553 730783 1638568 1574370 501931 494684 726784 737898 925085 894701 958151 971233 1013553 1025948 981933 1091364 2260063 2360701 1470014 1221943 801094 784020 959319 956986 1005409 1012221 1046656 1061992 1175437 1172067 5210577 5400860 40.05 71.2 1
15:41:32 2024-01-24 707360 697232 226941 222900 360704 369560 377360 374364 238091 234256 292790 296063 333613 338265 4405363 4738657 6809052 6556095 1171951 1234072 327879 289497 306550 304577 341290 331386 332292 334521 235964 236067 764032 730783 1697701 1572135 501218 495711 728885 737935 925122 894701 957113 968479 1012120 1030462 977648 1089932 2253369 2356115 1516814 1220204 802240 782909 955550 960869 1010498 1019337 1044959 1059302 1176364 1175429 5256198 5393156 40.05 71.2 1
15:41:33 2024-01-24 711313 699712 226950 222895 363107 369848 377978 374258 238091 235015 292155 295732 333907 336450 4408395 4713408 6779997 6574852 1188863 1232287 327879 290211 306616 306423 340510 331314 333572 336466 234679 237165 765839 729765 1631649 1567677 497635 494244 726784 732867 927096 902437 955748 963354 1014657 1032381 983962 1086788 2257415 2369552 1470935 1207704 804539 786139 955757 956501 1011138 1019712 1041437 1056851 1170428 1177174 5231679 5395319 40.05 71.2 1
15:41:34 2024-01-24 703085 694237 227471 225224 360997 367485 378532 373172 237723 234618 293010 295923 331871 340092 4402109 4655205 6757123 6565197 1190506 1231340 326855 290449 305006 306423 340775 331314 333337 337548 234679 236833 755074 726611 1629536 1572135 499522 494244 728368 732867 927096 902639 955081 961987 1011782 1033162 986868 1091327 2260063 2397143 1465944 1207676 804539 789610 951679 953984 1011138 1024194 1044840 1050624 1164629 1171257 5220477 5382481 40.05 71.2 1
15:41:35 2024-01-24 701685 694273 226274 222934 364139 368038 377697 376112 238424 234653 291939 298059 332370 339334 4399023 4671392 6742970 6574852 1193170 1235861 325941 290211 305508 306672 340775 331350 331520 335565 234679 235703 760222 724537 1618396 1576897 498378 495747 731997 735697 922462 901287 960236 961987 1010312 1030207 991729 1097652 2265560 2389299 1456163 1205867 802240 790172 954155 952027 1005409 1018305 1049416 1056775 1162143 1169654 5193663 5383777 40.05 71.2 1
15:41:36 2024-01-24 702993 698237 226985 226985 364139 369184 377697 373202 237758 235742 291778 297008 332869 338541 4399175 4722168 6743012 6584231 1198296 1235861 327843 289973 306190 306672 339472 332860 333103 334296 236674 235703 760868 724537 1647233 1576897 498024 495747 732300 732867 920909 907661 960995 962276 1010336 1030060 991729 1097367 2266508 2376660 1416952 1199331 799951 786341 955550 950002 1004720 1023237 1052392 1060208 1157136 1169633 5126158 5383777 40.05 71.2 1
15:41:37 2024-01-24 703945 694304 227686 223803 363625 369740 378871 373469 237024 235742 291939 295767 332905 338301 4408395 4738524 6719741 6574852 1207728 1237544 327843 290397 304327 307557 341807 330312 333807 335754 234679 236032 757279 722471 1657198 1581381 497988 494334 731997 732867 918409 904935 966738 965024 1010489 1028601 991044 1096003 2270344 2376660 1436188 1197374 797670 788451 959174 952704 1003984 1021419 1053919 1058659 1157956 1167148 5147282 5389310 40.05 71.2 1
15:41:38 2024-01-24 703256 694268 227686 224285 364139 369444 378835 373172 237390 235777 291810 298023 332905 338541 4405477 4732335 6723821 6584231 1198296 1234899 327384 289392 305508 307387 338722 330849 333807 333830 236340 236067 761693 726611 1631656 1576897 496856 496755 734044 733798 923031 902856 960846 961913 1010447 1030060 991766 1097442 2263943 2372401 1416952 1198244 798809 785785 955550 949818 1002524 1021150 1049562 1060208 1157099 1165417 5144955 5383777 40.05 71.2 1
15:41:39 2024-01-24 703988 694277 227690 227269 363112 369740 378871 373172 236989 235543 291815 295732 332869 338301 4399016 4728407 6715181 6560791 1206870 1235898 327614 290555 306014 306165 341843 329350 333807 335754 234679 235703 767018 721956 1671113 1589002 499720 494501 731997 734955 919753 902362 963588 966785 1008809 1026791 991192 1097756 2273668 2378869 1448338 1203292 797670 789836 959356 950002 1000480 1016944 1054165 1061359 1162143 1164670 5140907 5383777 40.05 71.2 1
15:41:40 2024-01-24 698180 697974 227015 222681 363112 367485 377094 374364 237723 235050 292277 295732 331941 340333 4402109 4747057 6726144 6556095 1195720 1239413 325871 290008 306226 306816 342602 330348 333807 334053 236471 236222 767018 724405 1648761 1589833 501931 496088 734082 737050 921100 898662 965113 967755 1007381 1026189 985432 1100689 2262915 2369552 1444426 1210137 799379 787528 961401 954058 999022 1016944 1051093 1060044 1169703 1163735 5170446 5383777 40.05 71.2 1
15:41:42 2024-01-24 703261 694232 226980 222891 362676 369776 377433 373208 237758 235050 291733 297598 332905 337511 4387177 4785020 6779997 6556095 1188074 1235861 329368 294296 305650 305499 341483 333672 335136 333649 236674 236292 753785 732880 1628353 1576610 500432 495385 730958 737935 917172 891130 965355 968479 1013218 1021560 983330 1100898 2260713 2351481 1426145 1212617 795397 784020 961811 955415 999022 1009688 1047150 1064572 1169703 1170518 5180847 5389310 40.05 71.2 1
15:41:43 2024-01-24 708401 694277 227721 223332 361060 369812 377130 373208 237024 236142 292145 295080 333907 336450 4408395 4770569 6789323 6546716 1182089 1235861 330319 292036 307649 308588 342699 332253 333735 336906 234643 236658 766439 732880 1623471 1574370 500506 493984 726784 738101 922462 896972 958151 972614 1014620 1018747 983330 1091401 2261307 2360701 1474084 1220204 799951 782909 959319 955717 1005409 1012221 1041016 1060294 1175498 1173011 5250530 5385467 40.05 71.2 1
15:41:44 2024-01-24 705476 697232 226265 222745 361033 369184 374239 372614 238257 234291 292182 295320 332637 338271 4386493 4724893 6815860 6546243 1181787 1237108 328498 289832 307430 306852 342735 330670 332652 337621 234607 236397 751395 730259 1632488 1571802 502214 495385 726512 737935 922462 893285 958151 970195 1014307 1029115 981236 1091401 2253643 2369921 1429044 1221943 802459 785340 956909 959185 1005409 1009756 1041794 1060208 1178909 1173842 5265617 5389310 40.05 71.3 1
15:41:45 2024-01-24 709140 694273 226313 227380 361069 369812 375963 373729 238424 234816 292145 295320 332637 336248 4402109 4733559 6820117 6584230 1179167 1237182 329689 291212 306334 306712 338579 333873 332562 334287 234679 236067 758750 733932 1631207 1558457 497988 495747 726747 734756 926587 894443 955318 964725 1015025 1030462 983330 1086788 2254198 2354411 1443692 1209169 802459 783464 952161 955415 1009739 1019894 1041512 1050624 1166317 1175118 5227941 5379938 40.05 71.2 1
15:41:46 2024-01-24 703988 694313 226976 222900 360997 370326 376600 372875 237723 234653 297114 296659 332405 339611 4386418 4653534 6753123 6574370 1187903 1235423 328729 289532 304327 306458 340260 330849 333555 337144 234679 236918 761223 729765 1634625 1567677 497635 494244 726269 732867 926438 901154 954386 962962 1012120 1028751 983999 1086788 2257453 2362840 1470935 1208561 802459 783836 952838 953380 1011175 1021337 1043316 1052195 1164629 1171997 5229883 5379938 40.05 71.2 1
15:41:47 2024-01-24 700502 694268 226278 223615 363625 368592 377697 373172 238257 233570 292145 297705 331906 339611 4392834 4660077 6734365 6565365 1196649 1234072 325906 290211 305256 306708 340775 333672 331825 335565 234499 236127 758750 722471 1622603 1574661 498378 494977 728885 733022 922374 900685 958114 961987 1010312 1033491 989046 1094591 2259701 2388361 1422035 1203292 802459 788681 952161 950002 1005409 1018341 1049640 1054104 1162143 1170249 5201666 5383777 40.05 71.2 1
15:41:48 2024-01-24 701262 698277 227531 223803 364139 368664 377697 371760 237758 235777 291939 296250 333713 338764 4414836 4726105 6763029 6584231 1199981 1235861 327349 290295 305974 306458 339460 331745 333807 333830 236007 235703 761693 725573 1623883 1576897 496504 498203 731782 732867 921154 902639 960995 961714 1007344 1029006 986868 1096153 2266136 2375768 1422602 1196425 799951 786378 955550 950002 1002561 1018702 1049487 1055271 1157136 1167138 5133563 5383777 40.05 71.2 1
15:41:49 2024-01-24 703256 698005 227686 227273 363112 368628 378871 372911 237217 236226 291890 296006 333978 338155 4402210 4736407 6714720 6584244 1204173 1235898 327772 290356 306561 306458 340488 329386 333807 333830 236007 235538 758750 726092 1610018 1583630 498378 493984 730958 732867 917172 901360 963738 962855 1005919 1027517 989785 1097756 2263513 2379141 1450295 1199536 797101 788718 957959 949730 1000480 1017698 1052628 1057208 1164592 1162296 5141213 5379938 40.05 71.2 1
15:41:50 2024-01-24 698180 694016 226972 227300 363112 369276 376313 377451 237477 235637 292073 296508 331766 340186 4395926 4737732 6733885 6536297 1201556 1235898 325380 290335 305257 305464 342361 330312 333807 335573 234679 235738 767018 722471 1630858 1586117 501657 494684 728885 733578 917172 897390 963738 965662 1003004 1018711 986942 1097523 2266136 2377454 1472930 1203068 797101 788681 959356 950002 1001191 1018454 1052628 1059908 1167144 1163846 5154638 5374399 40.05 71.2 1
15:41:51 2024-01-24 700995 698111 227316 224560 363993 367930 375292 373958 237582 235567 292000 297915 332230 338395 4386456 4773267 6752021 6556095 1190548 1234899 327384 289532 306514 305702 341807 330849 333572 334018 234679 234614 766668 726611 1632426 1583868 501218 495385 733375 738041 917830 894369 965802 968479 1010349 1018747 982568 1100727 2260713 2362605 1470935 1213748 797670 784083 961401 953614 996189 1009724 1048033 1064557 1171363 1167102 5164044 5398282 40.05 71.2 1
15:41:52 2024-01-24 706695 699216 227421 223960 365160 369632 376385 375850 237748 235602 291877 296250 332940 336522 4408395 4794530 6798648 6556113 1187227 1235626 329635 289330 305974 305961 341807 329421 335829 333830 234679 236432 762539 733942 1620248 1576897 499795 493984 728885 737948 919849 896608 960995 968479 1013937 1021346 979543 1094591 2262915 2351481 1494434 1216699 797101 782909 962084 959222 1004006 1009774 1044914 1065743 1172062 1172177 5206527 5392967 40.05 71.2 1
15:41:53 2024-01-24 709295 699207 228248 224276 360884 369668 377109 373208 237024 236142 291890 296372 333638 337511 4399061 4766475 6791494 6551419 1187227 1234985 328906 289532 305686 306209 341807 329314 333843 335754 234679 236833 754514 732895 1638669 1574661 499440 493984 727898 736852 922462 894701 960274 971233 1011851 1018747 981236 1093811 2262915 2354220 1466945 1216736 798503 782909 961811 957862 1005409 1012221 1044096 1063430 1174509 1174625 5196178 5391907 40.05 71.2 1
15:41:54 2024-01-24 709140 699207 226736 222934 361033 369184 376349 375766 237687 234653 296845 296975 332905 337770 4399175 4729385 6789997 6537337 1180404 1232323 327879 289946 305508 304612 342879 330348 332562 334591 234679 236267 751395 729737 1631110 1575779 501218 495385 726820 739508 922462 893795 958151 971233 1012157 1027553 981933 1091401 2253643 2369921 1476119 1221943 802459 784020 956601 958505 1005409 1014906 1043632 1062158 1178038 1177170 5257942 5393156 40.05 71.2 1
15:41:55 2024-01-24 711969 698268 227123 224912 363112 369452 375963 372056 238091 234911 292182 295320 332672 333541 4392744 4716085 6807973 6565473 1176064 1234072 329867 294151 306010 306423 339472 333709 332868 334018 234679 236258 767018 733942 1631656 1558457 497635 495362 725754 733615 925085 897390 952569 965024 1015061 1028715 983330 1085239 2256493 2366672 1496469 1209169 801888 784020 954395 958063 1007585 1018308 1039952 1050512 1168765 1178840 5214970 5379308 40.05 71.2 1
15:41:56 2024-01-24 705997 698232 226822 227340 360961 368896 378158 371795 237556 234851 293119 295267 332672 338577 4380114 4654979 6752021 6560791 1188863 1232323 326890 289797 304327 306458 340260 330620 332868 336229 234679 237200 767378 726611 1644476 1567677 497635 494244 726820 731430 927685 901999 955748 963354 1012084 1028715 983999 1087601 2257602 2379141 1414359 1207676 804539 786698 954155 954058 1011138 1021227 1045983 1056851 1164592 1172828 5222854 5374399 40.05 71.2 1
15:41:57 2024-01-24 701000 700208 227015 223615 361033 368363 377697 372649 237758 234128 292912 296659 333978 339611 4386418 4644921 6733370 6565473 1191431 1234072 325976 293155 304613 306174 340535 330849 332868 334627 234679 236102 754337 724537 1628800 1572135 498378 495941 727852 732867 925006 900968 955748 962855 1012120 1030462 984035 1087601 2253974 2384387 1472930 1210174 804539 787654 954834 954021 1011138 1021911 1044877 1052232 1164629 1176295 5213027 5370566 40.05 71.2 1
15:41:58 2024-01-24 699239 697049 226282 223274 363112 367520 377432 373172 238424 234256 292145 297915 332138 339611 4386493 4644771 6733370 6556095 1194022 1234020 325906 290008 305508 306888 340811 330849 331825 334627 234679 235738 758750 722471 1637320 1575779 498378 495747 729678 733578 924466 901323 959553 961987 1010349 1030280 991766 1094576 2263283 2385907 1450295 1204483 802240 790172 953478 950002 1004696 1018341 1050481 1057150 1162143 1169691 5192260 5379938 40.05 71.2 1
15:41:59 2024-01-24 702263 698046 227372 223332 363620 369184 378266 371795 237758 235812 291742 296215 332681 337548 4392704 4719081 6714720 6574852 1204206 1234109 327879 290008 304114 307137 340296 330312 333843 333830 235703 235937 770004 726611 1607059 1583868 498378 493984 731228 732867 918509 901005 963738 967399 1008222 1029330 991081 1100072 2270420 2374604 1448338 1204257 797360 788718 958638 951544 1001866 1020615 1049562 1056889 1161172 1167138 5141209 5376101 40.05 71.2 1
15:42:00 2024-01-24 699244 698042 227562 227331 361069 367520 378568 374066 237182 235742 291733 297077 332905 339611 4386493 4722168 6696069 6556113 1206587 1235022 327879 289819 303651 306209 340249 329350 333807 333866 234679 235738 764635 722471 1656714 1581381 498024 493984 730958 732867 920133 907661 964926 964725 1008296 1027408 989600 1097643 2269739 2376687 1452251 1196091 798503 790172 957959 950190 1000480 1021300 1048070 1056889 1158851 1165453 5111504 5368440 40.05 71.2 1
15:42:01 2024-01-24 700273 694268 227015 223337 363112 368664 378871 374328 237059 235085 291742 297077 332672 339611 4386456 4728943 6696069 6556113 1206865 1234072 328600 290149 303615 306423 341567 329386 333807 333866 236000 235738 764635 721956 1634806 1579137 497583 494538 732480 732756 918446 901213 963701 964725 1008296 1027144 989600 1097756 2266136 2381548 1450295 1199871 797360 789873 958235 950002 1000480 1018454 1051056 1058750 1162143 1163771 5126196 5370566 40.05 71.2 1
15:42:02 2024-01-24 697191 694007 227020 227212 363107 366932 377166 374364 237498 235050 291733 295320 331674 339611 4392744 4738657 6719741 6546716 1196573 1235898 324890 289414 306010 304577 342325 330348 333807 333551 234679 236102 767018 723367 1672904 1592665 501857 495385 733038 737050 920407 899160 962216 968851 1005171 1024583 985469 1102318 2260713 2378185 1472930 1209986 797670 788123 959356 953344 999059 1016980 1052665 1062636 1171363 1163149 5140945 5376101 40.05 71.2 1
15:42:03 2024-01-24 701267 694241 226348 227309 364462 368592 375364 373208 237723 235050 291939 297563 331871 337475 4399016 4776766 6771293 6550720 1192282 1234035 328600 289532 306442 304577 341807 330312 333536 336595 236370 235458 768118 727009 1634430 1589269 501218 496088 734604 739154 918446 898521 965317 966995 1005216 1023766 986094 1099049 2262915 2379141 1444426 1211754 799649 788681 959319 954058 1000480 1016944 1051056 1061805 1169666 1164670 5140945 5374399 40.05 71.2 1
15:42:04 2024-01-24 701193 693971 226985 222706 364644 368592 375399 373732 237723 235015 291939 297113 332405 337236 4399016 4785250 6780325 6584504 1190548 1235898 326855 289743 306406 306816 342037 333435 333555 336595 236007 234871 766106 724925 1635862 1588139 502288 496088 733301 737898 917830 894517 967872 968442 1007344 1024546 985945 1100689 2260713 2375768 1472930 1210910 799951 784083 959319 953344 997604 1009724 1050890 1061842 1171363 1163971 5140945 5374399 40.05 71.2 1
15:42:05 2024-01-24 705263 697237 226980 223960 364167 369740 376228 373172 237723 235015 290837 297915 332869 335938 4395878 4785020 6789997 6556068 1184655 1236191 331838 291793 306189 308588 340631 330938 333699 333758 236674 236092 755808 732880 1656275 1576897 500077 495385 730884 740209 918483 894701 962597 970543 1011635 1018711 983330 1098267 2262915 2354014 1415068 1212617 796789 784020 959319 954736 999022 1014371 1048644 1063393 1171363 1169860 5163136 5383777 40.05 71.2 1
15:42:07 2024-01-24 707123 697232 227333 223332 363112 369776 375963 372875 237723 236472 291490 295080 332905 336450 4399016 4775747 6791537 6555626 1188825 1237182 329226 291101 307798 306852 340367 330938 333663 333722 236674 236032 755808 732355 1636721 1576284 500506 496088 730958 737898 918483 895610 963738 968479 1011782 1021077 983330 1096935 2262915 2351481 1400261 1212617 795397 781799 962084 956123 1000480 1009652 1044840 1063393 1171363 1169659 5181739 5383777 40.05 71.2 1
15:42:08 2024-01-24 709289 697269 227333 223646 360803 369740 375963 372875 236423 235050 292145 296206 333405 337236 4395878 4761456 6772955 6555933 1185432 1237182 328467 291624 306010 306283 342289 329243 333807 334252 234679 236918 758060 732355 1619427 1573252 500077 494464 728331 735734 922462 894701 959737 968479 1013218 1021346 980502 1093774 2259101 2351481 1446382 1215212 797670 782909 962084 956394 1002524 1012221 1044840 1063355 1171363 1170518 5181739 5383777 40.05 71.2 1
15:42:09 2024-01-24 709289 697228 226976 222247 360997 369444 376228 375453 237024 235015 292145 296034 332905 337511 4392744 4736115 6781554 6540622 1182810 1233631 328835 289743 305400 305926 341807 331709 333591 336466 234679 236467 764923 732355 1631241 1574370 499795 493984 727852 736815 922462 894701 959553 972614 1014657 1018445 980539 1091401 2260063 2360701 1488329 1214970 799379 782909 959319 956431 1005409 1012221 1041757 1060294 1173622 1172177 5192899 5379938 40.05 71.2 1
15:42:10 2024-01-24 708205 697237 226313 223240 360997 369704 376564 374364 237758 234816 293010 295923 332905 337511 4395890 4737447 6810057 6537061 1177882 1232287 327879 292036 306189 304542 341771 332180 331825 337584 234535 236222 758060 729737 1618277 1573252 502014 494244 727852 738041 926438 891762 955081 968479 1015025 1027299 977685 1089774 2247671 2360794 1476119 1220709 802459 781799 955550 957788 1008268 1018417 1041512 1053731 1171363 1173838 5237360 5383777 40.05 71.2 1
15:42:11 2024-01-24 710215 698268 226313 227304 361069 369848 377697 371759 238091 235015 292145 296170 333696 336195 4386305 4711765 6810057 6565473 1180094 1233668 329867 294640 305042 309192 339603 331852 332832 335754 234679 235668 767018 733665 1629934 1561779 496892 495711 725754 733271 925670 898662 955748 962855 1016635 1030170 981933 1090861 2253643 2370032 1470935 1211754 802459 782909 950287 957788 1008268 1018422 1040027 1053731 1171363 1176254 5216750 5383777 40.05 71.2 1
15:42:12 2024-01-24 707094 694277 226317 223777 360961 369740 378266 371464 237975 235497 291854 295467 333696 337402 4383133 4688375 6779997 6574852 1188863 1231385 327737 289973 305903 306780 339746 330849 332832 334261 234679 237200 764300 727688 1628476 1567677 497598 494244 726784 732867 927096 901323 954386 963354 1014841 1030462 983962 1086512 2258456 2369921 1472930 1207676 802459 785692 952838 952704 1010457 1021150 1041776 1054104 1164629 1173838 5220200 5366736 40.05 71.2 1
15:42:13 2024-01-24 699207 694047 226278 223585 362858 369276 377410 375282 238353 234152 292036 296110 332265 339391 4395926 4653803 6733885 6555970 1191468 1234072 325871 290555 304577 305926 340499 330849 331825 334591 234679 235703 757279 722471 1619939 1574370 498378 496791 727852 732867 925122 901360 955748 961987 1014657 1034223 983999 1087563 2256850 2388089 1387695 1208309 804176 784046 954871 952704 1009739 1021419 1044840 1056608 1164592 1172177 5211072 5365020 40.05 71.2 1
15:42:14 2024-01-24 699465 700935 226073 224907 363659 367377 376987 375053 238389 234841 291731 297879 334123 338541 4386380 4657799 6716360 6556095 1190543 1232287 325906 290149 305508 305961 340775 331350 330500 334556 234679 235011 766106 722471 1617294 1575921 499795 495747 731997 733578 922462 900968 959553 961987 1008882 1027724 989748 1094591 2260063 2381731 1450295 1203031 801317 787528 952838 950002 1004696 1018738 1049392 1054104 1162143 1167175 5177455 5411558 40.05 71.2 1
15:42:15 2024-01-24 701961 700208 226915 223960 364098 369004 377288 373693 237915 235602 291212 296250 332637 337147 4399016 4713846 6733370 6574852 1197351 1232250 327349 289532 305457 306458 338686 330849 333807 333830 236007 235703 758750 726611 1623942 1576897 496504 495385 733001 732346 919160 902288 960995 961987 1007381 1027553 989748 1094591 2260713 2362876 1416952 1196521 797670 785193 955550 949291 1001903 1021337 1050890 1058083 1157136 1166277 5141762 5386330 40.05 71.2 1
15:42:16 2024-01-24 701193 699211 229369 224276 363475 369668 378835 373732 236989 235050 292361 295971 332869 337475 4386531 4728407 6686743 6560303 1207690 1233801 327349 289532 303651 306458 340463 329350 333541 333830 234679 235703 755808 724537 1611319 1586117 498378 493984 730958 732867 917135 901089 963738 965625 1003004 1018350 991192 1097756 2274469 2376771 1450295 1203292 797101 788681 957959 950002 1001191 1015473 1047736 1059841 1166112 1167036 5140584 5376898 40.05 71.2 1
15:42:17 2024-01-24 698568 698216 226941 227309 361069 366345 377165 376383 237320 234980 291733 297077 330911 339047 4386418 4715292 6696277 6550834 1203421 1232250 325941 290449 303615 305464 341771 329314 333807 333830 234679 235668 755808 720413 1645952 1586117 499440 493984 730166 733910 917830 899613 963738 965024 1005437 1024583 989748 1097756 2265560 2369663 1448338 1205120 796532 788451 957959 948582 999022 1017894 1055327 1059645 1165411 1162912 5147950 5365020 40.05 71.2 1
15:42:18 2024-01-24 698396 697232 226822 224555 363112 366861 375435 373768 237355 235497 291854 295732 330876 339611 4392744 4737732 6733885 6546716 1194018 1234035 325906 289392 306442 304612 341290 330585 332832 335754 234679 234976 755808 723367 1639140 1586117 501218 494684 731782 736778 916993 897245 963738 968442 1005919 1018314 983330 1099086 2259701 2375084 1470935 1210892 797670 784083 961004 955622 1002575 1017967 1053896 1059796 1168765 1164523 5152590 5376240 40.05 71.2 1
15:42:19 2024-01-24 698781 697228 226787 223960 361069 366381 375856 373768 237355 235015 292145 295732 333676 339611 4392744 4741902 6724533 6536653 1192636 1232323 324890 289748 304604 304542 341807 329279 333301 335754 234679 235538 754337 721296 1633764 1586117 500862 495115 730958 734655 918509 897245 960995 965662 1002968 1017597 985432 1097756 2262642 2375768 1444426 1208074 799076 789610 961004 952630 1000442 1017247 1053618 1064723 1168765 1163022 5145261 5374399 40.05 71.2 1
15:42:20 2024-01-24 701924 693935 226876 227149 363882 368592 375435 373172 237024 234816 291284 297113 331871 336486 4392744 4779310 6775813 6546026 1189702 1232287 325906 294640 306117 304542 341003 329350 332832 335754 234679 234614 772468 725573 1642931 1583868 501218 495385 731883 737898 915876 896608 965802 968479 1005919 1018747 983330 1099086 2260713 2373996 1500539 1209986 797670 786250 960320 956775 998297 1015052 1049392 1060294 1171363 1168696 5164044 5385467 40.05 71.2 1
15:42:21 2024-01-24 705980 694241 226300 223332 363870 369776 375399 373172 237556 235777 290801 295749 332905 335464 4392744 4785020 6770672 6536653 1186382 1232287 328609 294151 306478 305038 340811 330080 332832 333830 236007 234941 760222 729214 1662825 1576897 499573 495385 731477 737935 916527 894066 965355 968479 1007381 1018711 983107 1100707 2266855 2360701 1470935 1212768 797670 786250 960320 954736 996189 1012221 1048565 1062218 1169666 1166277 5140794 5376101 40.05 71.2 1
15:42:22 2024-01-24 707198 694241 226813 223323 363112 369776 375399 372911 237059 235777 290801 295080 332637 335464 4386484 4775747 6785159 6536653 1184693 1231915 328374 294233 305902 305464 340499 329386 333301 333830 236007 235011 758750 730677 1653481 1576897 499795 495385 730675 737935 917178 894066 963738 970232 1014046 1023494 984692 1097681 2263283 2352262 1411354 1213635 795397 783464 962084 953651 1001146 1015089 1044840 1063430 1170913 1172177 5163136 5374399 40.05 71.2 1
15:42:23 2024-01-24 710492 694201 227368 223332 360997 369444 375963 372649 236258 235742 291733 293950 332940 336212 4383379 4747930 6761346 6527958 1182089 1230504 327879 294224 305472 305464 341567 329047 333807 336290 234679 236467 763408 730783 1651379 1572135 499522 493984 726784 735734 922374 896887 962319 970232 1013108 1021273 979658 1095222 2262012 2351481 1448338 1212617 795964 781505 959319 956394 1002524 1009697 1045236 1061842 1171363 1170518 5181739 5374399 40.05 71.2 1
15:42:24 2024-01-24 709028 697232 226348 227309 360381 369184 375999 376646 237024 234816 292145 296990 331906 336450 4383379 4726024 6766468 6523303 1178722 1228725 327349 294504 305006 306708 342361 329279 331861 334521 234514 236067 761046 730530 1633462 1572135 501218 494888 727379 741266 923726 892019 958480 971159 1014546 1024208 981714 1091364 2256850 2356371 1465944 1216079 798809 782909 958638 958137 1003984 1012221 1041512 1058750 1173016 1170518 5200357 5374399 40.05 71.2 1
15:42:25 2024-01-24 707131 697237 226300 227349 360997 368592 375136 374328 237758 234093 292150 294429 332405 336998 4389637 4717544 6821543 6527958 1172025 1231347 326890 294640 306442 305235 340535 330849 330786 334331 234679 235703 764032 728693 1686751 1575162 501106 498203 727299 737787 923577 894336 957075 970432 1014657 1026791 979806 1091364 2254086 2366561 1474084 1221943 802240 784020 955550 957788 1005409 1009693 1041512 1058659 1173930 1172177 5239288 5374399 40.05 71.2 1
15:42:26 2024-01-24 710261 694304 226278 227371 361033 369812 375399 370943 237758 234291 291284 294429 332905 333505 4383379 4707493 6779997 6556095 1179431 1231915 327914 294504 304078 306628 338757 330312 332832 335754 234571 236552 754337 730783 1619086 1564729 497583 496791 725828 734955 927059 897989 954386 962855 1018013 1033618 982631 1088377 2247745 2365409 1470935 1210892 801317 782909 952838 955415 1008268 1018454 1040027 1053684 1166354 1175423 5213027 5366736 40.05 71.2 1
15:42:27 2024-01-24 704261 697978 226313 222681 360426 367520 376564 371464 237758 234980 292277 295267 331906 338577 4373860 4648308 6749691 6556095 1188014 1234072 325976 289497 303615 305926 339460 332253 332041 336357 234499 236858 767378 726611 1639631 1569568 497583 496791 726269 732867 925684 899873 955896 964688 1014657 1030462 982568 1086676 2254198 2354411 1466945 1207676 799951 784020 952838 952704 1009739 1019894 1040027 1049139 1164629 1172861 5214518 5357371 40.05 71.2 1
15:42:28 2024-01-24 700770 694047 226313 222930 360997 367226 376277 372056 237556 233570 292145 296206 331373 339334 4370663 4628259 6724045 6546716 1190618 1231915 328136 292036 304326 306816 339603 332253 332735 337144 234571 235927 763472 724537 1642310 1572135 498378 495385 726784 732719 925743 899799 954386 961987 1014046 1028824 983301 1085239 2252592 2374751 1468940 1205697 803603 786250 953919 952704 1009739 1021337 1044096 1052232 1163804 1170518 5196212 5355679 40.05 71.2 1
15:42:29 2024-01-24 698216 694277 227115 227336 363098 367485 376564 372056 238257 233895 291321 297495 330911 338541 4367581 4649537 6714720 6550834 1191315 1234624 325765 289867 304434 305821 339603 332253 332387 337144 234205 236127 764032 722471 1633459 1572135 499006 496088 726784 732867 925122 899155 955067 961304 1011782 1030462 985221 1087597 2253643 2379141 1468940 1205441 802459 784020 952838 952027 1009741 1020615 1043316 1054104 1163768 1169486 5204488 5361194 40.05 71.2 1
15:42:30 2024-01-24 700770 694232 226313 227514 361033 366897 376564 371535 237758 233570 291939 296868 330946 338734 4380114 4628296 6714720 6560412 1187903 1231878 326784 290352 306612 306283 339567 330705 331825 335754 234679 236833 755831 728693 1643345 1567337 497635 493897 727622 732867 925122 900685 954386 961987 1013218 1030462 983265 1085239 2251335 2390698 1468940 1205697 802459 784083 952838 952027 1009022 1021337 1043316 1052106 1162944 1170518 5201666 5355641 40.05 71.2 1
15:42:32 2024-01-24 698216 694196 225583 227212 361065 366968 375999 372056 238091 234514 291321 295767 330876 338301 4373731 4649537 6725793 6551248 1192269 1231841 325730 289532 304542 305285 339746 330312 329537 337144 234679 234976 758750 721956 1628383 1576336 498378 495747 730958 732613 921154 898336 958151 959259 1008131 1030462 988773 1093811 2254198 2376438 1452251 1203404 800177 786378 950136 950002 1002290 1018702 1047897 1050661 1162143 1169691 5170612 5366736 40.05 71.2 1
15:42:33 2024-01-24 701267 694313 226831 223332 363103 368630 376564 372938 237556 235085 290671 296008 331871 337548 4386506 4708543 6734593 6564827 1193170 1232287 325906 291587 305256 306816 338722 331314 330786 333866 234679 235235 766106 722471 1631894 1575779 498378 495747 730711 731558 919630 898336 959553 959259 1005956 1027553 986905 1094591 2254236 2362840 1436188 1194647 798809 786108 953515 950002 1001903 1021337 1050309 1052157 1155461 1167138 5130561 5365020 40.05 71.2 1
15:42:34 2024-01-24 701267 698277 227015 223332 361065 367520 377432 373202 236851 235578 290837 295286 331871 336981 4389602 4712766 6734365 6560791 1197161 1233668 325871 294567 304613 306209 338175 332180 333193 333830 234679 235011 757279 725573 1649233 1575779 495413 495035 730711 731306 916938 899692 960995 961304 1005919 1027553 986942 1094591 2260713 2369055 1436188 1193995 796532 784046 955550 948764 999613 1021337 1049392 1057150 1155461 1167138 5133865 5361194 40.05 71.2 1
15:42:35 2024-01-24 701267 694241 227011 223332 361065 367556 377733 373202 236823 235532 290957 298383 333978 336981 4383379 4736112 6714720 6565473 1198296 1230541 328368 291624 304362 305996 338686 329350 333337 333830 235631 234976 747818 725573 1634187 1574661 496152 495035 729756 731826 917209 902639 960995 959259 1005208 1018386 989785 1094591 2262915 2368240 1434269 1195786 797360 784083 955550 947237 1000480 1019894 1051078 1059452 1157136 1163808 5117016 5357371 40.05 71.2 1
15:42:36 2024-01-24 700961 694241 227020 223328 361069 368074 377446 375850 236743 235532 291042 295181 331801 337402 4383359 4720112 6686743 6536653 1206904 1232323 326890 294296 302727 306458 340546 329083 333807 333830 236007 235703 755808 724020 1607068 1576897 496892 493984 730958 731826 917172 901360 962365 961987 1005919 1025799 989785 1096191 2260952 2372401 1428512 1192622 795397 786378 955923 947003 999059 1018454 1049392 1059452 1160496 1163776 5109728 5361194 40.05 71.2 1
15:42:37 2024-01-24 698930 694237 227316 224199 362627 369276 377554 376116 236849 235567 291066 297613 332729 339354 4399553 4716672 6696477 6546716 1206003 1234035 327582 290132 304603 305891 340739 329012 333807 333830 234679 235503 765525 722471 1660986 1581381 498650 494684 730958 732867 917830 901287 964665 961987 1005883 1026030 991155 1095372 2262915 2369921 1434269 1197374 797670 786250 956909 948618 1001191 1021337 1050890 1060171 1158778 1164562 5117120 5369822 40.05 71.2 1
15:42:38 2024-01-24 703315 700664 227550 223296 362967 368448 377554 374222 236813 235966 291144 297185 332370 337511 4383218 4712030 6704554 6556095 1196584 1231915 328600 289093 304577 306423 339411 329350 333572 333830 234679 234976 760222 725573 1622351 1576897 496856 496088 732518 731826 919812 902639 960920 961304 1005883 1029574 986868 1094554 2262915 2369921 1454207 1193967 797670 786250 955550 949020 1001903 1021419 1050890 1059415 1158778 1168123 5128373 5367465 40.05 71.2 1
15:42:39 2024-01-24 703390 698716 227580 223767 362699 368412 378086 372543 236588 235050 291111 297495 333978 338196 4380258 4722054 6696069 6556095 1203450 1231915 327352 294640 304603 306174 338722 329047 333807 333830 234679 234976 755808 724537 1618924 1582505 499006 493984 728885 732867 917178 898699 962559 961987 1005883 1024583 989748 1096153 2262915 2369921 1454207 1197374 797101 786304 956909 947200 999022 1018531 1050141 1060208 1158778 1168696 5127447 5367465 40.05 71.2 1
15:42:40 2024-01-24 698781 697196 226841 223337 360997 366381 376564 373172 236708 234980 291303 297185 331871 339574 4386606 4715406 6677418 6537337 1204380 1232250 325906 289532 304603 305464 340739 328284 333337 333830 234679 234976 760222 721296 1655258 1581381 497598 493635 730439 732867 917178 900010 963051 964039 1003004 1027394 989046 1097756 2262915 2375768 1448338 1199833 795397 787492 956909 948310 999022 1015563 1053494 1062919 1164452 1164597 5123331 5367465 40.05 71.2 1
15:42:41 2024-01-24 697824 696743 226317 223332 360745 368230 375364 373696 236989 234618 291120 295853 330911 339574 4380258 4720901 6696668 6518303 1194018 1231915 324854 289743 304934 304295 340775 330820 332796 335537 234679 235538 754337 722330 1639832 1586117 500944 493984 730958 733578 917830 897245 963462 964904 1005437 1021346 983999 1099086 2260063 2366303 1444426 1209169 797101 786378 959319 953580 1001109 1019374 1053896 1060133 1165374 1162074 5142152 5355641 40.05 71.2 1
15:42:42 2024-01-24 699651 697081 226274 223960 361033 366345 374275 376089 236849 234816 290896 297185 330841 338504 4386630 4715420 6696477 6527166 1204281 1232791 325906 289973 302692 305429 340739 329047 333337 333830 234679 234976 767018 721296 1646059 1586117 498378 493984 728885 732867 917178 900010 963051 964725 1002968 1018084 989748 1097756 2266136 2375084 1384165 1202435 798503 790734 960283 951544 1001866 1019748 1050853 1058210 1162796 1167939 5117016 5370956 40.05 71.2 1
15:42:43 2024-01-24 699963 694205 226985 224280 360889 366932 377130 373172 236753 234980 291284 295717 331871 339057 4380258 4718318 6691705 6545860 1204516 1232791 327119 289532 303366 305926 340739 329279 333807 333613 234679 235503 755808 724020 1636978 1581381 498106 494334 730958 732867 918483 900931 965113 964039 1008094 1024546 989785 1101008 2267178 2378380 1448338 1201677 797670 789610 958272 948838 1001866 1023433 1050815 1059415 1155461 1165417 5122231 5355641 40.05 71.2 1
15:42:44 2024-01-24 703690 697237 227011 223328 361069 368333 377697 374980 236623 235050 291042 295286 331906 336998 4377134 4710840 6687125 6536653 1203450 1232287 326855 294640 303579 306423 339436 329314 333572 333830 234679 234976 757279 727009 1633057 1581381 498341 493984 730439 732124 918357 899688 963051 964039 1005171 1024546 989748 1099323 2263717 2367798 1448338 1200795 797101 789610 958272 948838 1000442 1021337 1050141 1060208 1160869 1166321 5117674 5355641 40.05 71.2 1
15:42:45 2024-01-24 701267 694232 226980 223337 361069 367520 377130 373137 236258 235015 291042 294394 331871 338541 4380258 4708543 6686743 6546439 1204206 1231377 325941 289497 302656 305926 340224 328817 333572 333384 234679 235503 755808 722471 1622748 1576897 497716 493984 730958 731826 917178 900648 963462 961987 1005253 1027071 991766 1100857 2266508 2374157 1452251 1200051 796789 788049 956909 947237 999022 1022305 1051139 1059415 1158778 1162877 5114914 5346262 40.05 71.2 1
15:42:46 2024-01-24 698977 694241 226317 223960 361033 366381 377396 373767 236588 235015 291284 294840 331906 339574 4377134 4717544 6677418 6527297 1204281 1231915 326855 289819 302692 308030 340499 328320 333572 333830 234679 235011 767018 722194 1637580 1581381 497988 493984 728885 732593 917178 901323 964665 963649 1006868 1027144 989600 1094442 2264894 2370785 1432350 1197374 796532 784046 957274 950002 1001903 1021419 1049392 1056023 1155461 1165421 5119106 5355641 40.05 71.2 1
15:42:47 2024-01-24 704261 694273 226980 223154 361069 367520 377396 373729 236623 235050 290481 297185 331604 336486 4383472 4701921 6710037 6546716 1196584 1231347 326890 294188 306487 306174 338175 329386 332832 333564 234679 234941 750718 724537 1621890 1574370 495413 495385 730958 731641 919626 903648 961909 959111 1008296 1025558 988943 1094336 2256850 2376771 1440027 1202755 799951 786304 952838 950002 1004005 1018436 1049505 1057263 1155461 1166373 5139940 5365020 40.05 71.2 1
15:42:48 2024-01-24 701267 694273 226976 223332 361069 368038 376528 372675 236989 235742 290590 296832 331871 336486 4367266 4688224 6724293 6556095 1193943 1231915 325906 294224 304577 305926 337665 330348 332832 333830 234679 234976 760222 724537 1620622 1576284 498294 498203 733001 732867 921100 902437 961222 960906 1011166 1030316 986831 1092957 2254203 2369354 1470935 1203404 799951 788488 952838 949965 1002524 1022782 1049392 1055191 1162143 1167102 5158697 5361194 40.05 71.2 1
15:42:49 2024-01-24 701272 694273 226282 223332 363112 367520 375399 372149 237556 235015 290390 295732 331906 337511 4383379 4704218 6724045 6560791 1197439 1231642 325906 294224 304219 306139 337630 330348 333541 333830 234679 234976 758750 725445 1662110 1580783 497228 496791 732518 732272 921062 904291 961909 959222 1005883 1027299 989338 1096940 2254198 2367982 1413185 1199187 799649 786378 952838 950002 1001754 1021337 1049392 1050661 1158814 1165663 5147282 5350848 40.05 71.2 1
15:42:50 2024-01-24 701000 694277 226282 223332 363112 367485 376336 372149 237758 234816 288951 295974 330911 336159 4380258 4681054 6705119 6565460 1193170 1230504 327637 294567 304326 304577 338448 330348 330500 333649 234535 234732 756518 723367 1628375 1576610 498194 498203 732061 734955 921154 898699 958114 960906 1010312 1028751 986868 1091364 2252480 2379907 1450295 1198683 801317 787492 950136 950002 1002524 1021337 1047897 1053829 1162143 1167138 5166428 5365020 40.05 71.2 1
15:42:51 2024-01-24 700001 694273 226766 223332 363112 367520 375364 372149 237390 234980 290395 296180 331871 337511 4380258 4680420 6724533 6556095 1193170 1232287 328136 294640 305256 306780 338436 333672 331144 333830 234679 234837 767577 723367 1629555 1579977 498230 495711 731997 732867 919593 898479 959516 959259 1004460 1029330 989748 1091401 2252555 2362876 1413185 1198165 798809 785785 952838 950002 1002524 1021337 1050141 1052195 1155461 1167138 5130561 5355641 40.05 71.2 1
15:42:52 2024-01-24 701267 694241 226313 223328 361069 369276 376528 372938 236989 235050 290390 295286 330911 336998 4374013 4697697 6714954 6555602 1194833 1234020 328368 291139 304184 306852 337559 330741 331646 333758 236007 236480 755068 722471 1630326 1574370 497635 498203 732728 734432 919849 898026 958151 959760 1008094 1027189 986868 1090701 2253643 2381595 1470935 1203292 801888 786028 950099 947237 1003984 1021337 1047150 1050996 1160496 1167138 5170574 5357371 40.05 71.2 1
15:42:53 2024-01-24 699267 694277 225889 223332 363112 367226 375399 372149 237723 234758 290390 295974 330911 336998 4383379 4677713 6705394 6536463 1190306 1233668 325239 289427 305829 306852 339567 330981 330607 334521 234679 234976 757279 722471 1656142 1576336 498378 495711 728885 733022 921044 898974 957432 961304 1008882 1030462 986670 1091401 2254198 2379907 1448338 1201580 801317 787492 950099 949291 1003712 1021337 1047150 1053279 1162143 1167175 5163136 5355641 40.05 71.2 1
15:42:54 2024-01-24 699735 694277 226247 223332 363112 369791 375136 372149 237758 234980 288721 296215 331639 336486 4387286 4684587 6726991 6545988 1192269 1231804 325466 289797 304148 306563 338722 331128 330822 334556 234184 237720 788174 722471 1626089 1572135 498378 496439 726784 732346 925122 900010 954386 960906 1011782 1030462 983999 1085239 2247745 2369700 1468940 1206726 802459 785544 952838 950002 1009739 1020615 1041832 1047639 1162907 1170518 5201666 5348005 40.05 71.2 1
15:42:55 2024-01-24 697150 694196 225386 227376 361069 366381 375435 373202 238091 233570 291284 297077 330876 337548 4367543 4632759 6715608 6536985 1193977 1232250 325607 289392 303579 304577 338436 332925 332796 334521 233983 235738 762539 724925 1624761 1571019 498378 495385 726269 732346 925665 899651 953706 961987 1013218 1030462 984729 1085239 2253643 2369921 1414359 1203106 801317 784020 950136 950002 1009022 1019894 1039030 1054067 1164621 1169214 5201666 5355641 40.05 71.2 1
15:42:56 2024-01-24 699198 694232 225928 223270 360997 366962 375435 370944 237355 233535 291534 295286 333400 338577 4376944 4642905 6715809 6546026 1188014 1230166 328368 292384 307145 305429 338722 329350 331861 335754 234607 236267 758861 726611 1617708 1567677 496892 495239 724727 732346 925703 898626 954386 962818 1012120 1030462 983330 1082113 2253643 2360701 1498504 1205697 799951 783748 950136 952704 1009739 1018417 1041512 1053279 1162944 1171133 5197953 5346262 40.05 71.2 1
15:42:57 2024-01-24 700273 694345 226090 227336 360417 366381 375999 373202 237147 233570 292145 294394 333436 338285 4380227 4635725 6719741 6536653 1185922 1226678 325906 294667 302692 306780 338579 329083 331825 333830 234679 236102 754315 727688 1613541 1562889 496856 495385 724727 731826 926303 897245 951670 963354 1012120 1030589 981933 1084466 2253643 2357603 1468940 1204830 799951 781799 950136 952704 1009022 1017048 1040027 1049167 1162944 1173838 5201666 5351821 40.05 71.2 1
15:42:59 2024-01-24 702258 694232 226278 227300 360417 366417 376528 371500 236743 234806 291890 296242 331766 338671 4377061 4635153 6719741 6536653 1179431 1227809 327772 294395 304603 305464 338448 329279 332328 333830 234535 235738 760377 728693 1645519 1561779 496892 494015 724727 731826 925122 898373 951670 961987 1014657 1030462 983330 1084466 2253369 2360927 1468940 1205697 799649 784020 950136 952027 1009739 1018531 1041235 1054067 1163768 1172177 5201666 5351821 40.05 71.2 1
15:43:00 2024-01-24 700765 694241 226282 222930 360708 368752 378237 374149 236884 233989 291587 295146 333508 338911 4377061 4627978 6714954 6537068 1185470 1230166 325941 289532 304603 305499 338923 329386 331861 333830 234679 236467 764300 726611 1618396 1566565 496892 495385 724727 731826 925122 897023 951670 964039 1012120 1029479 983330 1084466 2253643 2363318 1468940 1208309 799951 782909 950099 952704 1009739 1018454 1040027 1054258 1164666 1173098 5203635 5351821 40.05 71.2 1
15:43:01 2024-01-24 699963 698115 226810 224907 360382 366274 376156 373994 236884 234152 292118 295783 333978 339057 4367762 4631272 6716360 6537061 1187165 1230166 325871 289532 305252 306708 338757 329350 331825 335573 234019 235738 762539 724537 1620396 1567677 499006 495385 725754 732346 925122 898736 954386 959259 1013218 1026464 983330 1083481 2248193 2366561 1498504 1205867 802184 784020 952161 950002 1008305 1017857 1038900 1054067 1162907 1172268 5194243 5356497 40.05 71.2 1
15:43:02 2024-01-24 703882 698721 226178 224276 359730 366753 376421 372838 236849 234256 292145 295303 330876 338577 4373785 4621750 6724045 6531973 1179431 1230166 327384 294224 302692 305464 338686 329314 331825 333866 234679 235703 764300 728693 1635446 1561779 496504 492855 724727 731365 925122 898063 951670 961987 1013218 1030193 983330 1082113 2247782 2354374 1498504 1207450 799951 783464 950136 950002 1009739 1018663 1040769 1049093 1163497 1173007 5208559 5367465 40.05 71.2 2
15:43:03 2024-01-24 704261 698716 226643 224276 360237 366789 376528 373465 237059 234653 291890 295790 333978 338504 4367762 4636660 6724045 6531973 1179431 1226678 327914 294224 302763 305534 338448 329350 331789 335342 234679 235703 764032 729765 1633479 1558457 496621 494280 724727 731826 926438 894406 952751 962670 1012084 1030462 981933 1085239 2247708 2360701 1470935 1205680 799951 782909 950136 952027 1008305 1018454 1039285 1052530 1166112 1175459 5215430 5367465 40.05 71.2 2
15:43:04 2024-01-24 704994 699211 226278 223332 359331 367485 376600 374185 237250 234618 292145 292622 331639 337475 4374013 4650018 6742696 6537337 1183657 1229382 325941 294432 302727 306165 338722 329350 331825 333830 234679 236102 771467 727688 1612356 1562503 496892 493861 724727 731826 925780 897060 951670 961987 1014046 1030462 983330 1085239 2253643 2363207 1468940 1203106 799951 784020 951679 952704 1005409 1020133 1041021 1055228 1167105 1176336 5215315 5365020 40.05 71.2 2
15:43:05 2024-01-24 705313 694277 226282 224044 360237 368628 376564 373202 237059 234653 291551 292656 331906 336998 4367780 4657852 6724045 6537337 1185470 1231385 325941 294296 303615 305499 338722 329350 331861 333866 234679 236467 762762 727688 1643168 1565111 497635 493861 725754 731826 925122 899688 954386 961987 1013218 1030462 982568 1084963 2252042 2369921 1468940 1206813 802459 784020 954395 954260 1007585 1018376 1037655 1056096 1167105 1175466 5201666 5354465 40.05 71.2 2
15:43:06 2024-01-24 709018 694241 226090 223332 360997 369480 376349 372720 237024 234291 291403 292691 331906 333505 4367780 4669731 6752972 6532675 1179431 1226678 326926 294237 304713 305241 337701 329350 331825 333830 234679 235538 761046 728725 1624924 1558457 496152 493513 724213 730787 925122 896084 951670 961987 1012120 1029734 981933 1082113 2250442 2358755 1498504 1207676 801094 783663 952801 952630 1009702 1017967 1038395 1053318 1165411 1172177 5196512 5357371 40.05 71.2 2
15:43:07 2024-01-24 703261 694011 226139 227112 359296 366932 376264 370944 237024 234291 291589 292587 330946 336998 4370880 4645933 6735225 6528017 1179431 1226678 325906 293822 302692 304577 337701 328355 330822 333830 234514 236067 758146 727688 1624842 1561779 496152 493861 724727 730787 925122 899160 951670 961987 1012120 1030462 981177 1082113 2254550 2368245 1468940 1212056 802240 786250 954155 955415 1013297 1021273 1044840 1053769 1169703 1178767 5210794 5368404 40.05 71.2 2
15:43:08 2024-01-24 706396 702417 228468 223688 363211 373702 383174 378961 238119 237274 295253 298989 337079 341376 4399061 4668321 6798648 6612104 1217160 1261730 333643 302654 314280 315664 351893 344534 342857 347599 242558 241757 782618 741228 1696758 1604557 510490 509306 755874 756338 952184 934671 998297 1003148 1039505 1065419 1029174 1141701 2359762 2471340 1445201 1253487 834111 823234 1011184 1007465 1051509 1065410 1100876 1119308 1234151 1233602 5410262 5530082 40.05 71.2 2
15:43:09 2024-01-24 741298 733738 237913 233284 387925 396817 411576 405894 250026 246823 313327 318415 356873 357875 4542590 4822819 7041108 6888576 1305783 1329241 351952 313773 339551 337763 381078 367131 369862 373065 254136 255491 814793 780135 1714559 1655350 533193 527450 779733 795237 1003304 972982 1036536 1049313 1100757 1110789 1060522 1170074 2462341 2600419 1522417 1276077 867736 858267 1048274 1035794 1088389 1109320 1145749 1157446 1270978 1272880 5510511 5698596 40.05 71.2 2
15:43:10 2024-01-24 767984 758456 247572 239662 401058 411613 430235 426501 256557 253152 324235 330015 368734 369416 4645609 4961782 7171664 7039444 1339330 1387351 361054 319519 349285 351101 395315 382409 380870 387876 258183 259393 833366 792638 1741982 1677669 543700 541077 792263 801186 1023844 994643 1046972 1053186 1102049 1124800 1071159 1187227 2523887 2637299 1520533 1299320 880845 863821 1066819 1057563 1100730 1108838 1140875 1156646 1290307 1285610 5568482 5773747 40.05 71.2 2
15:43:11 2024-01-24 777525 770459 242622 240410 410165 414664 440472 436194 258328 256713 330643 339860 374627 378321 4717893 5133902 7383261 7138682 1349215 1414085 362426 323191 351149 354401 400336 390045 390729 392208 260517 261677 843516 787702 1772324 1716165 548712 541151 800219 805900 1014661 986900 1047489 1065207 1097636 1112506 1051444 1178625 2526227 2655739 1545576 1296546 884639 867000 1054221 1052735 1100730 1120820 1143861 1153958 1272782 1267415 5589975 5815199 40.05 71.2 2
15:43:12 2024-01-24 790962 782665 243512 240007 409581 418149 441534 439252 259082 256928 335349 340099 377981 377185 4757993 5085204 7331308 7175948 1375935 1434357 365840 321804 357703 355361 402607 391920 391114 395140 259556 261747 846416 789248 1754530 1706424 545644 543531 795681 793254 1011208 992524 1043362 1041869 1077666 1097027 1051407 1170241 2531817 2637299 1511117 1302001 874570 857171 1051518 1054123 1094627 1102601 1117813 1136302 1261771 1266446 5653132 5833956 40.05 71.2 2
15:43:13 2024-01-24 786204 784420 242499 237375 408399 415376 444503 441985 257473 257144 333465 340099 376918 380643 4795454 5165190 7447368 7244503 1404319 1440732 358580 318741 355360 353834 401814 390574 389866 392317 257317 260117 836266 794909 1748782 1707223 543595 538096 780839 793180 1005442 972982 1021305 1029632 1071428 1088233 1030175 1136334 2520432 2651974 1509234 1276077 864554 854707 1042298 1032295 1075044 1091140 1116542 1125349 1247102 1247958 5694821 5848539 40.05 71.1 2
15:43:14 2024-01-24 793180 788910 239471 235115 405343 411613 445869 440000 256265 255138 332455 336798 376918 380643 4825632 5179193 7458124 7221984 1367074 1441767 359264 315828 350306 352245 402570 391789 386618 387840 256346 259457 834391 785877 1750624 1718580 539841 531729 779733 786264 986117 961968 1016910 1023762 1054684 1063914 1014528 1133615 2518639 2637299 1480984 1290895 864554 843614 1029729 1029945 1076082 1085149 1099151 1107102 1235903 1238012 5615510 5871471 40.05 71.1 2
15:43:16 2024-01-24 793462 791114 239065 234873 405993 412192 444304 443063 257744 255070 332041 341537 377341 379498 4839063 5220825 7500749 7276609 1413881 1454138 358183 315798 354357 352315 403337 389676 385460 391799 256741 260224 844966 800925 1737198 1700373 535258 531765 771658 778675 994104 967087 1004645 1011087 1047072 1069602 1014491 1121773 2520432 2646519 1492284 1281543 857608 846756 1035570 1029595 1059225 1076033 1097784 1110057 1235903 1234511 5744660 5925287 40.05 71.1 2
15:43:17 2024-01-24 806983 801373 240093 235015 405134 415376 448704 441768 258213 254997 335387 340578 377780 385030 4907069 5307177 7584917 7334529 1411203 1461320 358723 316819 355433 356574 405188 392103 390084 392353 258399 260224 831798 798052 1793860 1722519 538307 532056 773886 782849 989845 959240 1004608 1017464 1048181 1060646 1002386 1117710 2526232 2655739 1486634 1287221 865789 848560 1028998 1025944 1063745 1085149 1097784 1105486 1221194 1234008 5749448 5972211 40.05 71.1 2
15:43:18 2024-01-24 816495 805961 240921 236247 409590 418149 450983 448649 259296 255531 337653 339687 382090 385376 4961852 5288120 7612974 7405647 1396803 1473704 361054 319483 356239 358188 408272 396317 391223 391399 260840 263546 847256 798640 1751683 1738566 539841 531729 779733 786264 984206 961968 1010498 1017464 1042095 1051776 1005308 1122647 2546382 2664959 1477217 1302158 866246 846156 1032152 1032416 1074302 1081904 1093727 1100825 1232796 1235834 5775404 6024399 40.05 71.0 2
15:43:19 2024-01-24 818547 810216 242836 235912 411770 423993 454195 449514 258293 258805 339162 343548 385881 386718 4999254 5346309 7641030 7428316 1408465 1480188 365545 321687 358903 360934 408626 400862 393172 395279 261684 262987 850114 800925 1783043 1747812 542650 531874 783056 788502 987002 963336 1010498 1017464 1046878 1051426 1002386 1122371 2557181 2679958 1516790 1305824 870755 852183 1035608 1035472 1075787 1085149 1097001 1099090 1233598 1239348 5813026 6076964 40.05 71.0 2
15:43:20 2024-01-24 826674 818151 242856 239626 414274 423750 458550 457595 259082 260006 341371 345933 387463 391471 5057684 5404057 7749838 7512462 1443540 1502296 364060 323718 360416 363229 412336 401332 396831 400017 264319 265081 850991 811503 1791147 1752076 542926 534955 781946 788548 998339 967774 1009759 1022427 1052739 1060609 1007594 1119669 2570408 2695947 1530223 1304942 877073 857780 1040045 1037119 1069949 1092719 1100792 1108608 1231455 1240067 5916487 6134075 40.05 71.0 2
15:43:21 2024-01-24 834598 827333 243639 241662 419866 430752 462596 455787 262739 261105 342586 348368 393316 396862 5115842 5557903 7899044 7627614 1487509 1518953 367134 326649 367055 365166 419109 405437 400880 403337 263978 268395 855832 823288 1799576 1751616 543700 542266 783813 790748 1009734 980387 1010386 1016630 1048144 1072968 1013771 1119378 2596059 2720278 1543657 1313325 876446 862023 1056045 1047395 1069949 1085149 1100810 1120978 1252564 1249183 5972921 6190348 40.05 71.1 2
15:43:22 2024-01-24 832885 833572 246695 241533 423578 431362 467380 465163 264203 261639 348317 353661 395957 396312 5170645 5530502 7859598 7672163 1457114 1529299 369979 329092 368096 369327 420818 409680 406022 405008 267134 270707 865837 820268 1819022 1785676 550431 541992 793425 797753 1004752 979764 1016910 1029242 1057002 1066835 1011543 1125108 2605996 2746654 1512826 1322637 886387 869885 1051518 1044906 1081469 1101822 1110155 1119345 1245123 1247180 6046461 6246620 40.05 71.1 2
15:43:23 2024-01-24 844081 842723 248263 243835 427462 435357 473068 467398 265227 263904 348776 356508 400062 406082 5243101 5610269 7919645 7731967 1467359 1547346 376506 332491 370718 373620 423750 415233 405880 409101 270698 271954 874414 827998 1863205 1794042 550706 544302 798069 802474 1013223 981209 1019850 1033018 1060464 1072968 1013771 1127059 2624589 2773629 1536368 1328303 890821 875669 1060288 1051384 1085355 1103381 1115745 1124217 1254343 1252795 6132165 6276002 40.05 71.1 2
15:43:24 2024-01-24 850338 850672 252162 246103 431636 440777 477913 473559 266438 266790 351564 358117 403771 408413 5288254 5649047 8023372 7812844 1497115 1564449 376470 335714 373880 375489 428818 417228 411726 411685 273422 273083 879074 836333 1841527 1795880 551884 540887 796812 806473 1020221 987420 1022034 1033018 1063852 1077565 1014528 1128703 2646848 2790076 1567616 1324522 891457 879040 1068337 1055910 1086574 1103381 1122713 1131160 1263563 1263725 6147235 6348404 40.05 71.1 2
15:43:26 2024-01-24 857969 854083 252285 248728 435556 440391 481867 479943 268298 268634 356458 362358 405209 408881 5353125 5736605 8130576 7883791 1519113 1574509 378716 336160 375049 376367 432989 419414 412313 413207 275363 277723 874414 848626 1842498 1800094 556061 550392 800182 811694 1028290 998244 1020262 1033018 1066945 1083625 1023785 1131155 2661631 2794038 1565733 1343285 895924 882747 1078276 1069861 1088389 1099861 1119480 1134648 1280185 1272880 6188453 6432323 40.05 71.1 2
15:43:27 2024-01-24 868074 863434 254336 249888 441306 451294 485580 482031 270629 269257 359031 363623 412086 415007 5398686 5834003 8225433 7939882 1529695 1589637 383272 338503 377766 378961 435466 422690 414664 419702 274396 278344 885565 846809 1859129 1816402 555272 549865 809528 809247 1025538 1002455 1040036 1042201 1060770 1072793 1028230 1150666 2683990 2807348 1589715 1359886 904824 885444 1074563 1074429 1106828 1118740 1126963 1132235 1266883 1276491 6259866 6476466 40.05 71.1 2
15:43:28 2024-01-24 873852 872097 256438 252485 444585 449343 490865 485561 274162 270518 360470 367988 413478 417454 5458812 5820322 8252378 8031592 1547860 1601149 386771 342417 378407 382096 441155 426536 419679 418687 279640 280933 891566 861126 1895301 1824371 559633 549829 807237 819676 1039025 1008199 1033049 1040724 1073020 1091185 1031480 1138845 2691454 2836561 1584566 1356059 906078 892484 1091560 1082099 1100876 1117751 1127529 1148040 1291222 1287406 6302115 6542070 40.05 71.1 2
15:43:29 2024-01-24 890712 875840 259329 254887 446582 456128 492748 492034 275215 271388 365998 369640 417874 419041 5505705 5925532 8318687 8066070 1532220 1611546 387970 345753 384191 385581 438938 431073 423167 423786 281728 283118 894425 853496 1878972 1842890 561630 553012 811865 823248 1040843 1008951 1038057 1048066 1082265 1091811 1031854 1144499 2719934 2854524 1594389 1346475 911844 901219 1093859 1082918 1106043 1124791 1134783 1152313 1288441 1288414 6358548 6603012 40.05 71.1 2
15:43:30 2024-01-24 892245 882054 266439 255707 446876 458368 498364 493688 274559 274186 366606 372450 422922 422541 5561978 5977934 8409282 8159857 1542881 1622835 389813 346335 384994 387939 441777 433377 426342 428175 283690 285111 913114 862732 1893243 1853405 563234 554539 816491 829713 1047987 1013085 1038807 1047991 1085271 1097228 1033235 1144650 2729650 2865763 1603399 1365711 914122 902598 1097803 1091396 1106828 1117888 1135299 1154398 1303214 1291035 6403229 6645163 40.05 71.1 2
15:43:31 2024-01-24 901167 891017 261760 258948 450989 459841 501082 496031 277594 274870 368891 376380 424163 427134 5608871 6038013 8425011 8215823 1574674 1639372 392007 348322 387276 389676 450647 436144 428758 430910 285026 286665 897501 873082 1876873 1858493 564117 557977 817562 830134 1053531 1020843 1041216 1051458 1085333 1100239 1035854 1145646 2739704 2877017 1631934 1380474 918166 903879 1103909 1097546 1116048 1124248 1133680 1148957 1300442 1302921 6424154 6687420 40.05 71.1 2
15:43:32 2024-01-24 909257 897390 263714 260260 454679 466343 504882 500747 278051 275851 372280 378706 425495 431069 5657067 6063786 8534580 8309916 1611210 1643806 399649 349267 390896 389473 452181 440241 430546 433705 285035 288877 911837 874401 1905831 1862715 564845 558878 827915 827049 1046623 1023780 1057258 1059889 1079139 1094274 1042409 1162340 2758275 2895457 1633853 1384139 930299 911805 1096974 1094502 1122445 1142341 1147419 1154926 1292978 1290767 6536686 6753071 40.05 71.1 2
15:43:34 2024-01-24 901402 901544 265103 261612 460003 468033 509027 507602 280364 279797 375594 378300 431767 434864 5715576 6148071 8538635 8356810 1599314 1658103 397020 351816 391521 393053 456811 442264 431148 432836 288306 289686 923520 884431 1930304 1870667 569357 564609 825572 832494 1063419 1030037 1050490 1060987 1085333 1110934 1048237 1161294 2776847 2895457 1633215 1394331 927647 909831 1107054 1109888 1128468 1139845 1138094 1153995 1300442 1304071 6598366 6805766 40.05 71.1 2
15:43:35 2024-01-24 918214 912572 266924 262558 465031 468674 513881 504864 281224 280718 376517 384489 433129 438918 5758778 6197291 8688454 8415708 1603892 1669473 401027 355848 394155 396844 458143 444969 432849 436108 288626 291816 904442 876277 1959908 1890529 570982 558878 830268 837242 1060391 1025962 1051065 1063421 1091319 1105734 1042151 1153991 2780526 2920108 1618465 1395756 928972 915696 1119753 1110038 1128815 1136878 1141267 1160608 1313238 1318813 6574289 6852137 40.05 71.1 2
15:43:36 2024-01-24 924475 914597 268417 263465 464225 472209 513932 510926 284078 278383 376686 386780 434145 439504 5796446 6246566 8766372 8481453 1612360 1678746 403467 354619 395310 396988 457079 445694 437256 438016 291628 293030 918724 880045 1940509 1901146 572205 564536 832666 839317 1059680 1028151 1054212 1069552 1092939 1109893 1043260 1160490 2796414 2930500 1627882 1395328 934017 920761 1117147 1110677 1128343 1140376 1146490 1161678 1318882 1318702 6584263 6875423 40.05 71.1 2
15:43:37 2024-01-24 929122 919863 270067 264454 463686 474398 519583 513900 289267 279656 378425 387907 436282 442186 5843340 6303431 8800679 8500237 1601845 1685621 404071 357332 398348 397388 458368 448028 439774 437291 292041 294202 920153 885063 1935996 1908104 573431 565547 833812 841556 1066519 1031079 1055412 1066374 1097636 1107691 1046748 1155677 2807105 2932337 1654963 1407127 935401 919485 1124051 1115424 1131717 1139845 1146313 1163337 1315035 1320522 6707792 6921888 40.05 71.1 2
15:43:38 2024-01-24 929056 925766 270910 267342 469343 476863 521533 512360 289781 281997 378497 387979 440827 444614 5880855 6342265 8847439 8562701 1609639 1696774 403180 359023 401155 400853 463750 448663 441021 441561 293699 293774 911220 897187 1932175 1906350 572205 566754 832847 845939 1069981 1039157 1052190 1066448 1096080 1111720 1050476 1156642 2815717 2947827 1654963 1412471 935677 918981 1119231 1122319 1137714 1148692 1144678 1159985 1312454 1312958 6758647 6952007 40.05 71.1 2
15:43:39 2024-01-24 930450 929052 271301 266709 472511 477688 522801 520078 289745 283158 382473 391630 441124 444221 5929537 6387071 8863539 8637000 1645166 1704139 404712 360397 403322 400678 465940 450721 441791 445751 294735 296587 933414 904130 1988928 1901146 570982 570071 834442 839280 1069981 1045183 1063198 1060678 1088416 1109329 1054072 1165930 2822010 2950777 1657654 1430751 946378 919670 1116353 1115059 1140990 1153069 1154056 1161678 1303214 1313206 6870556 7025054 40.05 71.1 2
15:43:41 2024-01-24 937070 932880 272122 267758 475233 484162 524534 522477 286445 285080 385115 388801 441818 448178 5963647 6426245 8952472 8697472 1660179 1710929 407147 359782 404548 401913 465282 453820 440440 449716 294610 297820 934864 896395 1968304 1919691 570982 567119 839524 845338 1063777 1039194 1069409 1072940 1091355 1101831 1045188 1165100 2822010 2974645 1645368 1414486 942379 930182 1124051 1114631 1130913 1148961 1154056 1174428 1321694 1320522 6764565 7065310 40.05 71.1 2
15:43:42 2024-01-24 953245 940216 272858 269833 472597 485607 529103 522327 285701 284672 387218 393307 444395 447731 6003323 6480971 8961957 8713120 1634414 1713398 408331 360758 401155 404680 468818 453139 441827 441633 295493 297748 924173 908503 1975009 1918034 575397 570342 837109 844136 1079201 1045322 1059522 1065207 1089738 1114869 1051444 1168591 2836594 2942890 1651125 1424868 945029 923544 1122731 1123396 1146686 1153849 1153944 1160570 1313275 1318813 6913941 7109463 40.05 71.1 2
15:43:43 2024-01-24 940874 940911 275551 269980 475059 486369 525976 522891 285771 286866 387125 390141 445822 449368 6037820 6458742 9006817 8750717 1658037 1722658 407503 360722 404872 405930 467027 453056 441097 448394 296578 297748 922519 902597 1945382 1936673 575397 567923 843109 847861 1069981 1038922 1060401 1075735 1096139 1106745 1044896 1162390 2841423 2976603 1676073 1405121 943727 931539 1125652 1122596 1130073 1148961 1154056 1169965 1327913 1318654 6810332 7129011 40.05 71.1 2
15:43:44 2024-01-24 954266 947440 272733 268990 476470 484541 530675 523067 287286 287297 386576 394835 449176 454175 6087187 6565621 9026158 8797610 1681725 1731917 409580 360794 406022 405287 472688 457284 441791 446794 295178 300243 930159 915612 1962333 1930649 574250 571962 844271 841556 1071094 1041814 1066279 1069861 1084490 1106745 1048237 1172748 2845892 2985231 1658801 1421823 951798 931539 1120860 1115887 1134488 1153920 1161776 1168504 1318882 1312217 6885684 7175971 40.05 71.1 2
15:43:45 2024-01-24 959854 948399 274246 269584 475764 486774 533727 527538 287578 287288 387475 394835 449499 454795 6124701 6631195 9118647 8841902 1670110 1734306 409474 364928 405262 405392 472840 455623 448293 446406 297468 299417 950654 918905 1992858 1928963 573320 567820 836782 845871 1076115 1044925 1063537 1060678 1088416 1109329 1048355 1165069 2851132 2972847 1662640 1443612 950439 924942 1122454 1121522 1146960 1154772 1154056 1159985 1305878 1316752 6993129 7193871 40.05 71.1 2
15:43:46 2024-01-24 960751 951196 274281 270671 476506 486738 531946 526810 289127 287153 387402 394835 449346 456242 6166703 6668969 9170849 8838591 1651054 1738667 407432 363934 405838 409017 474398 455769 444736 447379 297631 297953 929468 915260 1971037 1938050 575397 568728 837377 848500 1076115 1045183 1054249 1066722 1091355 1112506 1041893 1155677 2850657 2976751 1662640 1431175 945029 926257 1125652 1128380 1140990 1144929 1144678 1159985 1311277 1313086 7032266 7231386 40.05 71.1 2
15:43:48 2024-01-24 952907 955550 275722 270860 480508 489491 533727 531372 287438 287891 387402 394692 453672 453319 6199731 6641610 9233639 8910155 1655674 1738704 408684 362949 404092 406002 468854 458701 448293 448133 297523 299311 933017 909724 2004289 1949300 574580 566850 837109 848500 1074586 1040816 1055299 1066722 1096080 1107727 1042188 1149846 2851132 2991687 1656882 1428705 941034 926161 1130119 1123475 1136907 1147302 1143046 1160533 1315318 1320884 7058450 7259523 40.05 71.1 2
15:43:49 2024-01-24 954262 956638 275580 272202 482053 486810 533727 530730 287229 288703 389549 394835 451274 455182 6223623 6621231 9265083 8938291 1658037 1746673 408684 363494 404092 408299 471616 458179 447976 448097 297883 299347 946464 912989 1996309 1956780 574307 565481 837109 848500 1074549 1038886 1054249 1065207 1092939 1099870 1040636 1145646 2855646 2993632 1662640 1432007 942379 928895 1128861 1125517 1138177 1145609 1143046 1159159 1315318 1319588 7083791 7295720 40.05 71.1 2
15:43:50 2024-01-24 956979 960333 276232 269877 483632 486810 531851 531858 288417 288883 387439 395670 451977 455506 6256004 6672472 9270768 8975806 1660585 1752925 408075 364964 404412 406226 474398 457170 446104 447729 297595 299432 933245 919742 1995152 1954588 572064 567561 836782 848955 1079143 1041925 1053905 1063221 1091474 1106598 1041887 1147923 2856873 3002448 1658801 1433217 941034 926257 1128315 1123917 1134488 1145645 1138094 1157747 1309662 1312958 7092639 7306416 40.05 71.1 2
15:43:51 2024-01-24 961037 963103 276430 269331 480807 491130 531923 533562 288417 288070 390950 394210 452647 454795 6284140 6752593 9283093 8994563 1679646 1752925 412684 364782 405188 408081 475376 459862 445995 448280 297162 299241 943564 925772 1971358 1951227 573764 568728 834998 845871 1076115 1045257 1050991 1060189 1078864 1099870 1040673 1152345 2862453 2985571 1685668 1434240 946378 924942 1120860 1122319 1137714 1147338 1143046 1150633 1307805 1308572 7158835 7345092 40.05 71.1 2
15:43:52 2024-01-24 974164 963093 275580 271494 477922 486846 531621 532235 290590 287189 389775 395349 454345 458346 6302897 6801172 9345603 9052306 1695790 1757197 409904 363494 407029 405700 475405 460278 448293 448604 296362 302410 925620 924693 1984861 1943646 569357 567923 833576 839280 1069981 1044442 1055752 1054123 1077666 1097100 1038965 1150666 2860418 2991687 1641530 1448846 948466 922319 1116058 1115096 1137714 1146206 1144678 1150633 1294811 1303879 7133529 7381446 40.05 71.2 2
15:43:53 2024-01-24 980373 965225 274710 270627 481677 490364 531923 530062 289083 287783 390347 394441 454992 459438 6339014 6874765 9279202 9064931 1707573 1762198 408075 363094 405018 406002 474934 458540 444435 450152 297270 298893 946464 927342 1973743 1955390 569357 568728 837703 835607 1063777 1042220 1058767 1057563 1069119 1091185 1032968 1154028 2855191 2993856 1677217 1433217 947729 926257 1111600 1109888 1127667 1145681 1144678 1153958 1304140 1300344 7097741 7386013 40.05 71.1 2
15:43:55 2024-01-24 984757 972025 275433 270932 477850 486738 538219 531482 289963 286025 387511 396563 451977 457391 6359170 6852778 9391107 9090942 1700009 1762198 409616 363934 405412 406002 471652 459589 444109 450827 297883 298405 945014 915260 2006605 1972520 567738 558878 838297 841143 1059630 1032267 1051103 1064021 1076139 1085158 1023513 1142165 2851132 3016201 1665479 1424623 942270 929481 1119499 1109800 1120813 1140376 1140989 1158913 1307497 1302885 7083562 7404992 40.05 71.1 2
15:43:56 2024-01-24 977344 974068 274737 269396 483290 486810 536591 531482 287543 288883 387511 395973 451942 460007 6396684 6840438 9427263 9125866 1697491 1762198 409939 363934 404872 405966 468602 459952 445547 446127 297883 298405 934447 914606 1993855 1969719 569357 561148 830304 842026 1065327 1031004 1044424 1054160 1079123 1091319 1023327 1136780 2860114 2994066 1656882 1426086 938986 923395 1122454 1113047 1125268 1130620 1128805 1143947 1302109 1307646 7224768 7418932 40.05 71.1 2
15:43:57 2024-01-24 970677 972270 275588 268982 482240 490711 531959 532235 287343 288701 389775 393590 453283 456591 6424821 6925856 9420546 9152701 1702737 1762198 407468 362908 403931 404075 474398 458283 445886 447463 297052 299206 955133 927807 2020393 1956370 566014 564342 826706 833678 1063777 1035937 1047489 1046526 1066908 1081842 1026733 1140108 2852451 2985306 1653044 1445752 942775 916998 1109197 1106741 1128468 1139576 1133680 1137996 1282828 1292861 7218706 7465855 40.05 71.1 2
15:43:58 2024-01-24 983437 974759 274513 269812 477949 489636 538219 530730 287369 286951 387583 395073 451977 457279 6443578 6945503 9480073 9178159 1701350 1769735 410645 360614 403807 405966 472318 462033 444254 448768 296578 297748 945882 915260 2006186 1980371 566931 559560 832666 836829 1054568 1026418 1040425 1055947 1068459 1076042 1014602 1131193 2847080 3006096 1661567 1423852 935677 922319 1112390 1103775 1111554 1130729 1128805 1147321 1300442 1292861 7133491 7456476 40.05 71.1 2
15:43:59 2024-01-24 975950 977165 274737 270157 477994 486774 538292 531941 287107 287072 387475 397065 454846 455942 6466445 6873801 9510813 9173934 1677103 1766443 405962 360722 403689 405930 473059 457284 441611 446697 295493 297820 941977 925810 2005228 1968321 564518 558372 823419 834641 1060761 1028151 1034050 1044460 1068459 1083625 1017524 1119415 2844794 2989321 1673304 1427101 928972 913099 1113181 1106704 1116048 1127464 1116185 1135238 1289392 1292104 7356634 7518858 40.05 71.1 2
15:44:01 2024-01-24 982512 976405 274372 270932 478611 490178 536581 531084 287578 284965 387547 395391 456280 454498 6476001 7041104 9409758 9211880 1733466 1771470 407432 359563 403652 401067 472355 459915 439843 446697 293631 297536 960664 922496 2006842 1969719 562030 559560 828856 827635 1050425 1023780 1043362 1047432 1057751 1072211 1011543 1135271 2853161 2985343 1667435 1426086 939659 918330 1103241 1099146 1116269 1136343 1130754 1138447 1283681 1280116 7229933 7512523 40.05 71.1 2
15:44:02 2024-01-24 989013 980739 273756 269807 479253 487058 536663 529231 287473 286275 386277 396993 451942 458137 6518101 6964398 9548839 9215813 1692688 1770212 406826 360360 401228 403471 468818 459244 441539 444458 293872 297748 957357 921298 1998326 1973354 564245 554721 821085 832494 1053783 1017880 1031406 1041827 1066763 1077556 1006877 1119669 2850769 2985120 1681129 1417776 927647 915046 1110173 1102207 1109976 1115184 1116542 1132662 1291222 1292104 7295734 7512523 40.05 71.1 2
15:44:03 2024-01-24 975541 975784 272608 269032 477994 486774 531851 531858 285875 286275 387439 394280 451977 453728 6532703 7057529 9456385 9275925 1735434 1771470 408331 357942 402438 400397 468927 458701 439821 441381 295369 297460 953548 923272 2053035 1971654 559633 556219 825763 827355 1047553 1020806 1038554 1041790 1053489 1066926 1005345 1124582 2844458 2983145 1661567 1421823 932843 915046 1096194 1092171 1106828 1126705 1122713 1128708 1276402 1271079 7258211 7550263 40.05 71.1 2
15:44:04 2024-01-24 992714 981438 272192 270161 478124 486024 536322 528410 288367 285401 385084 393590 450642 459731 6546744 7001137 9624242 9281916 1685536 1772257 403323 357224 402785 403116 471616 453092 440476 442156 296627 295502 940164 924693 1984158 1969719 563234 556281 816404 825591 1051541 1020083 1023243 1030101 1050848 1072945 1005308 1106821 2845618 2976751 1663523 1426086 923329 904894 1100776 1100642 1106828 1119760 1105584 1124217 1274642 1280221 7404699 7578399 40.05 71.1 2
15:44:05 2024-01-24 989892 980739 271327 269756 474689 487404 532217 528410 286273 284104 387527 392586 450976 458659 6584258 7138753 9613747 9294720 1707966 1771470 404676 355223 401832 401067 468122 455909 439152 444458 293777 296148 956613 915185 1987999 1983188 558439 549793 821085 825591 1036023 1011649 1026235 1038398 1050046 1054729 995853 1110089 2832672 2985343 1678397 1417776 924202 910513 1097755 1085108 1097609 1108874 1117813 1125387 1274642 1272880 7213549 7584258 40.05 71.1 2
15:44:07 2024-01-24 987298 986315 273208 267651 477069 486222 536385 528192 284803 285485 387859 394280 451156 456954 6593638 6991865 9599778 9332157 1686631 1768954 401062 356008 396470 400750 471421 450399 437647 439843 292531 295137 946464 927807 1989823 1969719 559633 553084 814173 820642 1049306 1014560 1019850 1023798 1047072 1066926 999031 1100764 2834576 2968229 1678397 1421823 917599 903606 1097618 1094540 1104018 1108750 1104087 1121274 1280035 1280116 7357725 7593737 40.05 71.1 2
15:44:08 2024-01-24 980608 981434 272166 266745 477256 487749 531066 531482 289684 283626 385969 392479 449346 452145 6598307 7133851 9535238 9332198 1732960 1771470 403503 354939 399950 397458 464626 455585 439243 441813 291628 295832 959612 920737 2005820 1969827 553231 550122 815826 818441 1033101 1010179 1024037 1029945 1042169 1053828 995281 1113479 2835357 2959628 1649829 1419543 926325 907476 1085364 1082150 1099272 1118142 1109290 1116088 1259366 1261937 7337796 7605056 40.05 71.1 2
15:44:09 2024-01-24 989748 984219 270905 268297 475059 482794 533727 523036 284115 284494 385152 392551 451156 455837 6602668 7062743 9680194 9313177 1696463 1771470 400393 354086 395139 398574 472311 454043 438841 437434 293283 293832 948530 931147 2015122 1974462 556815 552738 811826 818645 1044956 1013767 1013870 1020359 1039364 1063705 992848 1097718 2834576 2959701 1676402 1420810 915430 899831 1090718 1088227 1094627 1100194 1097784 1114057 1275496 1267378 7367158 7632240 40.05 71.1 2
15:44:10 2024-01-24 985333 984219 271266 266042 473149 485607 532217 529194 289745 281865 387125 391857 451156 450753 6612133 7233301 9577007 9369113 1733466 1772257 400920 355775 399449 396808 467653 454365 437874 441394 290322 292745 961105 918895 1992720 1972520 550706 547404 811828 816319 1029021 1005340 1019850 1023798 1036349 1042267 985395 1100727 2819490 2955431 1643961 1414486 922120 904894 1082247 1075957 1090709 1111674 1103296 1108328 1249756 1255459 7376590 7638576 40.05 71.1 2
15:44:11 2024-01-24 995532 985616 270910 267311 472743 480571 533349 522927 284081 281900 384790 392515 450485 455517 6660007 7097822 9745231 9339810 1679758 1770212 400040 354844 396011 397388 465971 450145 437374 439797 292041 292075 941085 924693 1996109 1972520 551884 545326 804356 816319 1036039 1005340 1007585 1016741 1038627 1051740 983330 1086788 2822010 2951841 1647873 1412471 910102 897204 1090718 1079044 1084584 1096787 1094657 1113263 1263563 1256448 7390171 7642779 40.05 71.1 2
15:44:12 2024-01-24 984354 987569 270657 265462 475833 481964 528957 526592 285290 283378 384386 388635 451156 452145 6687586 7205630 9614916 9408596 1728521 1770487 398605 353807 396326 396880 464953 453398 436039 438429 288617 291926 958119 919197 2007026 1975325 548359 540851 807237 811620 1023881 1001796 1013907 1020359 1032364 1039578 981933 1097756 2819263 2962880 1668423 1412471 918833 898658 1076092 1074429 1086825 1109883 1100927 1103938 1245012 1254273 7418942 7662620 40.05 71.1 2
15:44:14 2024-01-24 1002654 990378 270678 265599 471702 477760 531997 522855 284046 280937 384209 391893 449147 454228 6687586 7154421 9776627 9399197 1698216 1773991 399266 351744 394485 396952 467629 449042 435371 436906 291696 291898 950001 928473 1984163 1969719 550706 547212 802645 809211 1033221 1002418 1001680 1010369 1028403 1050178 983816 1084255 2819373 2958317 1658449 1416506 907943 893022 1079178 1077441 1085355 1091199 1085172 1102263 1263563 1254570 7423753 7681565 40.05 71.1 2
15:44:15 2024-01-24 985263 985616 270492 263382 473149 483680 529103 526031 283645 280972 383901 387749 448264 449404 6698058 7297084 9661927 9392489 1710958 1770212 399266 351312 395139 396880 463241 451435 432849 439261 288581 290127 945588 916269 2039003 1985750 547080 542376 807218 810499 1020443 995351 1010407 1014505 1025764 1035688 975146 1088111 2808697 2950777 1660443 1405758 912817 894660 1072239 1066685 1079169 1099962 1091467 1094392 1235903 1245415 7431986 7690944 40.05 71.1 2
15:44:16 2024-01-24 1001981 987727 268831 264093 467513 477724 532217 522891 284876 279266 384026 390141 448431 452292 6715561 7174788 9791502 9401613 1684328 1772257 395580 351492 394934 396421 465172 449299 432597 436661 288617 288877 948740 922496 2012866 1973922 549140 541992 797379 809346 1026793 996120 997511 1005359 1025691 1041786 973092 1077213 2808697 2947827 1666428 1405121 903412 889307 1077623 1072142 1069949 1081797 1085305 1100694 1246411 1243617 7338861 7690944 40.05 71.1 2
15:44:17 2024-01-24 986243 986831 269236 262804 468945 478555 530712 522964 283264 280214 381897 390141 449521 447670 6735900 7242707 9720844 9430073 1717081 1771470 394504 349237 396129 393882 464990 449666 430132 437392 286781 289651 956626 930602 1986948 1966053 544018 542760 799200 802437 1018993 996120 1001680 1004572 1016938 1027724 974768 1081268 2804704 2941285 1626707 1423852 908916 884812 1066819 1066685 1083776 1089563 1078257 1091570 1239417 1243653 7569260 7728459 40.05 71.1 2
15:44:18 2024-01-24 996231 989748 267343 263359 470750 477724 527868 522994 283177 282049 382868 388051 445608 451713 6735900 7275575 9768504 9420665 1679506 1771470 393913 350293 393259 393918 459877 446690 432890 432908 286781 288334 956626 919197 2007739 1977560 544441 537863 793425 802474 1020480 986900 992408 1004609 1022425 1034955 962730 1069589 2804704 2941557 1657654 1389800 899551 890751 1072239 1060641 1069949 1085149 1085172 1094543 1243370 1235834 7429580 7737838 40.05 71.1 2
15:44:20 2024-01-24 991304 989900 267903 263391 468945 478895 530675 523067 281835 280439 380747 386596 444466 449734 6738011 7236937 9735879 9449867 1726446 1773015 394468 347416 393259 392118 464624 446690 430509 435393 286517 288334 958119 927342 1985039 1972520 542539 541224 797946 799478 1014661 996120 998259 996139 1011782 1025740 972401 1075707 2812700 2934670 1666340 1424623 905991 881212 1063584 1068203 1076082 1085149 1068096 1091843 1238432 1240030 7616388 7756595 40.05 71.1 2
15:44:21 2024-01-24 998264 990606 266736 262001 466824 477724 522909 520851 282425 279196 378533 385872 444466 451393 6762455 7274828 9786100 9435364 1679162 1771470 392114 348465 392075 392154 459445 444864 430204 432662 285833 288824 953640 920515 2017264 1980278 544088 536604 790920 801757 1016256 982552 988785 1003240 1018989 1029843 956417 1066535 2803294 2946593 1643961 1387822 899134 886243 1065304 1054411 1064501 1082049 1081334 1088344 1231418 1224466 7489780 7750964 40.05 71.1 2
15:44:22 2024-01-24 992440 990601 265470 261131 468212 476526 526452 520078 280635 279852 378389 385411 443115 452025 6771889 7234957 9738288 9482257 1716010 1772220 393525 346715 391966 389640 459661 446685 430582 432656 286759 288734 952147 928671 1988716 1958863 539729 536236 788901 793217 1014661 986827 991087 991132 1008094 1029006 964099 1066535 2800718 2923117 1654963 1406446 896565 878711 1060288 1063657 1066881 1075764 1066458 1081236 1241522 1230951 7508367 7756595 40.05 71.1 2
15:44:23 2024-01-24 994707 989167 265918 261910 466105 477201 522873 523067 281920 279475 381115 384838 446775 445315 6801318 7369271 9848048 9482257 1696049 1778213 393012 347345 387457 389782 459768 446690 430544 430154 284960 288413 953640 911780 1993850 1978965 540610 532811 787553 796641 1010489 977680 985309 998262 1011782 1021346 954155 1060290 2790099 2950643 1645022 1387822 895284 881607 1060559 1047917 1058767 1072748 1077488 1080392 1225813 1217283 7503279 7775352 40.05 71.1 2
15:44:24 2024-01-24 992709 994818 265063 261919 470750 475522 527108 519125 280236 279869 380107 387505 445381 449221 6818727 7295805 9753182 9517841 1717081 1771470 388616 345224 390860 388585 459805 441385 428795 432362 283258 288413 964963 930002 1959825 1966053 537543 531837 788901 790860 1009771 983334 986048 986882 1002589 1021560 957811 1060290 2799398 2913897 1681651 1406124 893368 876293 1061076 1060152 1063745 1063806 1061940 1078966 1239832 1230102 7522746 7795691 40.05 71.1 2
15:44:26 2024-01-24 984626 990601 264318 260118 470750 476526 524262 521219 279782 278418 379113 385187 444430 446197 6818727 7456812 9857455 9514586 1706080 1771470 392185 344705 386459 389165 457079 445320 427548 429728 284059 286790 955133 909863 2015805 1981779 539074 532056 787209 793254 1001935 974837 984274 994653 1005437 1012230 948605 1057183 2784483 2944189 1606114 1397749 896565 880586 1054258 1041759 1057500 1078812 1068885 1072718 1208718 1221798 7521853 7784731 40.05 71.0 2
15:44:27 2024-01-24 1003407 992893 264252 260325 464784 473750 522873 518537 281259 278298 376120 384838 441926 445945 6828106 7243242 9773448 9519772 1717081 1770617 390201 345509 387457 387975 456365 443003 428526 429514 283927 287077 957385 925810 1978630 1963260 534716 532701 782734 788159 1008301 980423 979459 983270 999050 1019001 954155 1052525 2790099 2927585 1636882 1399125 885865 871829 1056045 1050977 1057389 1062331 1053904 1075854 1226683 1219677 7490358 7784731 40.05 71.0 2
15:44:28 2024-01-24 986274 990588 263807 260443 466765 471507 521570 518501 279322 279869 377955 383602 442458 444964 6840253 7436526 9772101 9490411 1707021 1771750 391160 345011 390901 387867 455406 445416 426233 431827 283726 285820 947059 915322 1999981 1978965 532055 527941 784968 787382 996222 972005 982437 988883 994533 1006453 944469 1059485 2779045 2923117 1626707 1395147 890186 871866 1042298 1044423 1059225 1069824 1058757 1063430 1213080 1216228 7654037 7798397 40.05 71.1 2
15:44:29 2024-01-24 1001981 990601 262567 260448 464055 474361 521300 513914 278980 277835 375820 381884 440462 446685 6860724 7369427 9890182 9523979 1679351 1768954 387646 345681 387582 387975 455843 442911 427971 428405 283526 285445 961932 914299 1994159 1976384 534388 527219 779181 787382 999054 967087 973863 985446 998226 1009372 940879 1047831 2772901 2932337 1618567 1389800 886387 873701 1048274 1037392 1050763 1063806 1058570 1068062 1201300 1209652 7541086 7822246 40.05 71.0 2
15:44:30 2024-01-24 1001225 993450 261760 260994 464059 468782 524015 516822 279467 277975 376701 384610 442106 446466 6876665 7291736 9819642 9544997 1708370 1770487 388006 345265 386484 386468 457495 443003 426945 427571 282126 285998 953548 922496 1982662 1969657 531298 528980 774985 781703 1002593 971771 970320 975547 993395 1009666 944469 1038793 2778823 2913897 1628742 1397134 879565 867000 1051186 1047033 1048530 1057801 1052628 1070833 1216200 1209186 7479350 7810474 40.05 71.0 2
15:44:31 2024-01-24 991789 991799 262537 258881 462678 468344 521570 519767 278491 277373 375708 383638 441471 444868 6874999 7426142 9791991 9538529 1707298 1766443 388006 341659 385030 387903 455897 443003 422500 428818 282525 282722 925871 911954 1986978 1981779 530542 522824 781392 783762 989845 967087 976749 981873 986813 1000282 938066 1052514 2772901 2913625 1614497 1394331 887133 866926 1038226 1038960 1054324 1063806 1050815 1058383 1206530 1208796 7647108 7831625 40.05 71.0 2
15:44:33 2024-01-24 1001113 992011 260970 258912 463324 471543 523520 513914 277594 276595 376120 383602 440899 443755 6893757 7336641 9866702 9557287 1707298 1768954 386735 342803 384154 383277 456166 440264 423908 423822 279640 284219 953548 923272 1986670 1954914 529035 525854 770304 779081 998292 970213 966700 971159 989804 1006668 938252 1036499 2771501 2904677 1594614 1389800 877700 865771 1047529 1038226 1038884 1054034 1049645 1061842 1206530 1199249 7430780 7831625 40.05 71.0 2
15:44:34 2024-01-24 989882 992714 261769 257290 459967 467320 522309 516966 276718 276524 375708 383638 440863 441560 6903136 7404812 9764122 9572486 1716165 1770487 386771 341382 385060 382992 450647 441311 424425 426220 279423 282669 956626 912335 2010820 1975325 526001 522889 774985 777018 987559 964021 973090 972023 980647 996814 935068 1041729 2767561 2904677 1602287 1398129 882078 857780 1033115 1035919 1047335 1056306 1041512 1052567 1203413 1207086 7697294 7859761 40.05 71.0 2
15:44:35 2024-01-24 1004841 993418 261928 258079 458565 468746 518446 513900 276952 275677 375140 378706 437924 445569 6903136 7383715 9951913 9565405 1697779 1768954 385270 340627 383590 385330 456123 438539 422500 423822 282126 281663 948530 919856 1978863 1968321 530542 522348 770565 779417 991919 959240 963051 968479 989808 1000282 928873 1030925 2763628 2904677 1645022 1373913 873946 866357 1042298 1031443 1035396 1045779 1049599 1060208 1199917 1193117 7506025 7826857 40.05 71.0 2
15:44:36 2024-01-24 992709 993413 260996 256455 459922 469362 522039 513950 278325 276238 374281 381030 439409 440126 6904962 7416750 9794360 9576044 1710567 1768954 385305 339277 385937 383241 450827 438886 419986 423930 279279 280933 954573 908423 1996961 1977560 525218 521041 772753 774814 982775 958560 969180 972614 977802 991892 928873 1039961 2760238 2900559 1604322 1386893 878938 857780 1031195 1029595 1044511 1054547 1039285 1049397 1194062 1198792 7706347 7857373 40.05 71.0 2
15:44:37 2024-01-24 1003064 993363 261604 257225 457169 468674 519216 512446 275595 275393 376550 378936 437867 442925 6912252 7357532 9885353 9572595 1707649 1771470 383272 340316 380693 380990 453671 437573 421205 420599 278513 281361 965213 920515 2000626 1957377 525628 522889 765765 772509 988967 959240 956752 963354 978567 998834 928873 1024626 2758275 2895399 1616532 1382935 873253 861331 1040045 1032528 1031148 1045543 1043744 1055402 1198912 1192173 7463277 7850382 40.05 71.0 2
15:44:39 2024-01-24 990461 994021 261892 255672 457169 467702 520023 512396 275462 274834 373106 381278 436589 438882 6940651 7447440 9810210 9594802 1719636 1770212 383272 337993 381536 379481 448783 438695 420273 422486 277002 281370 952010 909544 1984184 1968321 521986 519129 769438 769957 978247 959520 962597 966711 971069 989071 931663 1033504 2759281 2886237 1579903 1399125 877700 852714 1028267 1026993 1037605 1048438 1030661 1044784 1189582 1199641 7615660 7864804 40.05 71.0 2
15:44:40 2024-01-24 998874 990601 260390 255747 456330 466710 513462 513172 275462 273158 372280 377877 439552 442223 6942307 7427374 9970562 9587959 1689168 1765189 380950 338240 380656 381489 450611 437386 420831 423246 279229 279721 942645 914958 1983899 1966053 527223 519937 764679 774228 984206 954278 955896 964039 975656 989757 921039 1025005 2748990 2904677 1596183 1366074 868974 857171 1029729 1019597 1026798 1044212 1038545 1045008 1182090 1185407 7587918 7878518 40.05 71.0 2
15:44:41 2024-01-24 993998 993979 260349 254703 457169 465977 513968 510962 274899 274414 373607 377842 435955 439577 6959408 7464530 9847939 9655245 1735183 1772257 383237 336467 378479 378650 452181 437318 419049 420563 277002 280170 948293 914955 1997642 1963862 522730 519937 767943 765594 975430 955808 959590 959259 966577 984882 925478 1027661 2752399 2876759 1608392 1395756 870213 850334 1026078 1028486 1033069 1042197 1029193 1041697 1197323 1189845 7599112 7880264 40.05 71.0 2
15:44:42 2024-01-24 996678 991188 260971 254856 455042 466710 513860 513172 277312 272289 371990 379038 437960 439955 6951898 7469960 9970562 9594802 1684163 1766443 378645 336396 378407 380315 447852 432372 419086 418723 276967 279327 940204 915260 1987458 1969719 521986 513738 759208 769979 977782 943833 950278 961987 974076 984186 917118 1019775 2743605 2902617 1583973 1374083 867736 852892 1026078 1014542 1023849 1042197 1035552 1038427 1175534 1175963 7606962 7899151 40.05 71.0 2
15:44:43 2024-01-24 997552 996235 258498 254285 458920 463677 516532 507865 275215 274535 369411 378966 434846 441302 6951861 7475280 9848051 9646076 1723595 1768954 380310 337470 377766 378925 447463 435022 417278 420891 274396 279153 966132 909745 1990891 1969719 518287 513738 763559 763278 970627 950021 955896 955717 963006 979259 922329 1022726 2750946 2877017 1587423 1395756 868268 847733 1022773 1024612 1031148 1039227 1022679 1037986 1187403 1189734 7621117 7899165 40.05 71.0 2
15:44:45 2024-01-24 999101 992639 257992 254456 454286 464105 512029 507901 274369 272219 369519 377584 434754 441435 6959408 7480834 9992834 9613259 1707649 1764706 378993 334375 377290 378961 450471 434906 417867 418185 275273 279721 948293 919197 1981124 1960172 521243 516753 759113 765558 975393 947256 946436 955659 974002 983345 913689 1013235 2746447 2899387 1586635 1366685 863321 848560 1024966 1012956 1020448 1036193 1030661 1037911 1172058 1174520 7599074 7887897 40.05 71.0 2
15:44:46 2024-01-24 996960 996869 257879 252481 456330 459805 514975 505008 274830 273087 368855 375526 432965 438882 6978165 7510097 9847777 9636684 1721138 1766369 378645 336663 377163 376861 447050 432408 414606 420113 276145 279649 950471 911028 1999994 1971654 517447 514814 762371 761767 967189 945877 950955 956341 962699 977838 918990 1016798 2746861 2867797 1598218 1383428 863321 845851 1019732 1020714 1026032 1028633 1021296 1033906 1189803 1183116 7631942 7904587 40.05 71.0 2
15:44:47 2024-01-24 994829 993418 258703 252235 453609 464552 513517 512446 275215 271423 369483 376909 434932 436250 6982032 7521812 9954250 9621485 1669542 1767144 378776 337252 378094 378925 444204 433672 417278 418226 276892 278114 945262 909073 2011807 1974462 519024 512268 755948 763278 968562 939467 946436 955452 964445 971602 908893 1015314 2736252 2877017 1588043 1371149 865789 848560 1011184 1009614 1023123 1036598 1023197 1026128 1171363 1173838 7668997 7917949 40.05 71.0 2
15:44:48 2024-01-24 1006267 994818 257086 253222 452384 459697 513881 505008 279405 271353 367710 375596 431543 439955 7008719 7477846 9913567 9660453 1736426 1770212 381137 333825 377826 377184 445461 434597 413511 418185 273940 278114 956626 911771 1995187 1965779 516781 514449 759113 757987 965835 945877 946082 946180 957977 975766 913182 1013347 2743605 2868363 1632223 1375882 856384 841727 1019732 1014542 1020448 1024537 1016938 1033906 1181319 1162542 7631267 7936927 40.05 71.0 2
15:44:49 2024-01-24 991873 996235 257340 252544 454888 462987 511846 509229 273972 271388 369115 375551 432965 437033 6992039 7557485 9970562 9617900 1669919 1762198 376048 333789 376222 376654 444458 433021 414858 414881 275363 277723 942231 906077 1990112 1969827 516818 509666 753188 760684 965060 935333 942307 950039 959940 966650 902293 1011903 2734306 2873910 1581938 1371149 863321 844418 1008314 1008933 1022034 1032977 1019728 1024848 1168765 1171294 7684206 7913662 40.05 71.0 2
15:44:51 2024-01-24 1006684 994823 255544 251665 450845 459805 513881 504900 274445 270526 368300 376380 440100 436878 6987033 7399853 9941623 9661851 1707649 1765152 375484 333127 378094 376053 446527 430731 413547 418185 274511 276484 950471 919856 1982706 1954864 513404 511544 749339 755228 968562 942137 938319 940819 961954 976280 907598 1003856 2734238 2878956 1580650 1354835 854885 845520 1014638 1003823 1013385 1027508 1022432 1029094 1167971 1162986 7617410 7902750 40.05 71.0 2
15:44:52 2024-01-24 992709 994818 256655 251839 450944 460168 513517 504972 273154 271388 369419 376380 433129 435631 7015680 7534128 9871094 9641695 1701559 1762198 377747 332634 378094 376317 441922 432407 412049 417300 274973 276163 953548 906728 1992322 1975594 513404 507616 755336 756190 958475 935333 942344 944165 951068 969388 910140 1005927 2734306 2862196 1645022 1380655 852724 838150 1012623 1011092 1014629 1019894 1011931 1026166 1179001 1167175 7659564 7925135 40.05 71.0 2
15:44:53 2024-01-24 999068 992639 256651 250489 449251 459373 510510 507938 274761 269703 366570 374689 433133 434666 7015680 7541820 10020625 9682969 1698480 1762932 376434 332995 373770 376174 446369 430353 411012 412300 274973 275704 943746 915260 1987842 1960473 515243 510675 749748 758525 964376 934230 935682 943494 959065 964629 898600 1001071 2725007 2883150 1599884 1364086 855162 841412 1011184 998934 1010457 1027544 1016938 1025036 1155461 1163022 7652444 7923583 40.05 71.0 2
15:44:54 2024-01-24 1000558 994823 254659 251284 449536 457568 510638 503305 273572 270526 367146 374725 433219 437478 7039472 7539776 9941623 9668534 1723595 1763636 377495 332316 374482 372911 444639 432370 411726 413534 273663 276448 948675 908423 1986941 1966053 511217 507797 752230 749020 953843 936733 940254 935315 948770 964557 903727 1001785 2733511 2861701 1624398 1371149 849403 833266 1009748 1005322 1011175 1015509 1007613 1023099 1171363 1164670 7650132 7925531 40.05 71.0 2
15:44:55 2024-01-24 994712 995458 255258 251444 451029 459800 507702 507602 272110 270856 369198 372415 433201 432403 7030720 7554000 10072552 9669832 1701522 1765152 374360 331628 371628 374066 445788 428494 409824 411035 273809 274723 940716 913727 1980505 1960473 514503 508515 747325 754121 963475 931581 931654 938782 953200 963921 890467 996690 2721133 2872626 1582529 1361824 853942 839340 1003338 998934 1005409 1025572 1013225 1019083 1152850 1160427 7665594 7936771 40.05 71.0 2
15:44:56 2024-01-24 998301 996572 253838 251476 451743 457568 510476 503305 271905 270526 367146 373270 431874 435573 7034438 7560818 9857078 9640863 1704864 1762198 375185 331359 375012 374939 440463 430427 410563 413534 270734 274759 944317 905261 2002089 1964656 509041 505268 747874 749279 952147 931581 934077 935352 944707 955687 901354 1000251 2734238 2856952 1618530 1371569 848189 833848 1005418 1002363 1007552 1012221 1006868 1022693 1167144 1161377 7668997 7953651 40.05 71.0 2
15:44:58 2024-01-24 995532 993413 255081 250779 448481 458211 507847 504936 271905 270474 368188 371893 432113 431105 7043817 7565277 10063626 9669832 1698216 1762198 374360 330625 369465 373243 445158 427852 410563 409810 273422 273848 953548 916269 2012771 1964216 514227 504688 745134 752221 959660 930259 930026 935315 948272 955687 893031 995718 2717266 2877017 1559553 1361514 850902 836369 1004052 991726 1002524 1021337 1011931 1016766 1147955 1154684 7659564 7934791 40.05 71.0 2
15:44:59 2024-01-24 996199 994021 253838 250066 448206 456202 507847 501883 270818 269703 365998 372450 429574 434975 7053195 7575561 9922644 9676725 1698866 1762932 373097 329252 373734 371618 441168 429329 410273 413171 270734 272595 952010 904130 2024508 1968422 507598 503839 744349 749205 949850 926166 932982 935577 940594 957867 899878 995981 2718644 2840137 1577868 1368028 845770 830120 1000489 1001777 1004696 1010791 1001137 1013800 1167737 1156350 7671526 7953558 40.05 71.0 2
15:45:00 2024-01-24 996955 993147 253877 250035 446577 457568 504846 503372 271042 269714 367146 370228 430553 430422 7032185 7591302 10056593 9655169 1669919 1760946 369867 329341 369357 372684 437848 425898 410563 409200 270698 272595 934654 905180 1986517 1964216 509041 501705 741130 745727 950122 921707 926991 935577 944671 946601 889340 992371 2715708 2849357 1557518 1364236 848189 829531 995492 992466 1005409 1015568 998250 1007477 1151289 1153867 7773339 7946341 40.05 71.0 2
15:45:01 2024-01-24 1002654 996125 254668 249714 446995 457429 507435 500955 270902 269570 366370 370087 427854 433248 7043817 7459553 9950976 9668572 1717453 1762198 369867 330131 369501 369836 438938 423322 405917 409810 269469 271954 972204 915260 1961064 1949300 504581 503126 737835 742782 950122 924984 924867 926317 938492 957534 889499 982367 2703095 2849357 1567693 1350238 839485 830120 1001200 991726 990482 1010791 1003133 1013127 1155140 1146886 7551754 7944170 40.05 71.0 2
15:45:02 2024-01-24 990590 993413 255032 249232 447214 450683 504918 503305 269770 269832 364303 371893 430250 430422 7053195 7688953 9999198 9641695 1673185 1759695 369867 329092 368246 369284 437934 426536 409367 409969 269793 271349 947394 900251 1981903 1964656 506805 499826 738105 742416 947573 917071 923693 931599 939563 946565 888087 991719 2716703 2850661 1566656 1373529 846978 823234 991192 994501 1000442 1009363 991785 1003748 1151204 1155502 7801051 7953548 40.05 71.0 2
15:45:04 2024-01-24 1004841 993970 257022 249052 445951 455804 504846 499614 269805 269335 364891 369053 427361 432366 7053195 7470183 9950976 9668534 1716223 1762198 369979 325633 369393 369659 437705 424453 405844 409164 269341 271314 958963 914606 1957161 1949039 505518 501413 738237 742139 950085 924253 921569 924928 940625 954120 885624 982367 2710855 2849357 1568681 1341261 839970 830120 996199 986145 990446 1000747 1001671 1007515 1144598 1138985 7609486 7940697 40.05 71.0 2
15:45:05 2024-01-24 991294 993984 251898 248079 441759 450827 507547 502949 269360 269335 363752 370264 427696 430641 7062574 7614468 9988384 9669832 1693622 1759866 374144 327498 369142 369875 439797 426993 405628 408090 269577 270040 948933 896395 1997547 1967951 506962 499790 741256 746022 939568 918344 926330 928886 930113 947078 889972 985973 2711005 2821698 1595251 1367660 842157 822290 991229 993170 998350 1003892 991785 1001611 1152120 1147247 7686534 7953548 40.05 71.0 2
15:45:06 2024-01-24 998339 992705 252167 249057 441782 450791 501828 498909 269805 268471 362690 367764 428095 432709 7048959 7577494 10038393 9697968 1701389 1758574 369350 326581 367104 367762 439797 424453 405592 408236 267277 270487 949589 909724 2008143 1947508 502288 500252 731778 740149 946722 919711 915548 922379 939563 946601 879542 975905 2695327 2854524 1570809 1346364 839760 825352 991229 980442 989813 1006480 996792 1003936 1134484 1139521 7668997 7944170 40.05 71.0 2
15:45:07 2024-01-24 994740 993984 252526 246690 445660 451886 504530 498383 268437 269227 360397 367848 426128 432562 7082883 7573472 9857115 9669832 1697919 1757197 369979 325334 368246 367727 435754 423322 404595 409390 266421 269253 942778 899767 1965072 1954914 501218 495819 737582 739154 936871 919748 922342 917053 929038 946372 885559 976600 2704484 2838123 1581193 1358407 835184 820900 994637 986882 986269 997416 991078 1004538 1143704 1142750 7593519 7965465 40.05 71.0 2
15:45:08 2024-01-24 990975 993413 252910 246933 444585 450827 501536 500510 268506 267682 360470 368538 427523 427848 7062311 7705844 10035144 9648265 1665002 1752140 368830 325597 367836 368539 435534 422690 405844 405831 267277 269440 955253 898964 2013447 1964656 504079 495783 737059 742139 935471 911846 919646 925002 928380 937588 884230 982367 2701513 2831289 1609903 1375011 838770 820928 987573 988173 994713 1000091 986038 998152 1146293 1143093 7691808 7969156 40.05 71.0 2
15:45:10 2024-01-24 1003407 993413 251453 247652 441592 452366 499949 495886 268575 267682 360578 365729 427772 433053 7071953 7577494 10025792 9710354 1701559 1760946 368866 325597 367836 366587 437624 424152 405808 405795 266421 269663 950262 910376 1983641 1944742 502014 500330 733001 740900 944393 911736 912881 921578 934327 942630 876118 975905 2705893 2829354 1545308 1352498 839760 821745 981970 977551 986969 1002836 988925 993848 1134484 1134860 7695440 7972306 40.05 71.0 2
15:45:11 2024-01-24 1001981 993979 251281 248139 440948 449698 503286 495188 268575 267235 362066 367696 425424 432023 7085653 7597204 9904003 9697968 1704864 1759695 369655 326468 367615 365273 435284 425660 402604 405651 267330 270707 938651 902835 1969320 1954914 498378 495819 736174 733592 936362 916349 916978 915458 927722 947078 880606 970246 2687588 2828540 1549378 1348281 832805 819736 989822 983278 980567 991625 988925 998189 1139179 1133951 7573271 7972306 40.05 71.0 2
15:45:12 2024-01-24 991873 993975 251241 246513 441940 449379 500302 495959 266946 267235 358266 365729 425460 427811 7090710 7687299 10057191 9668647 1667533 1752177 366582 324307 366908 366552 432836 421308 403386 405188 267709 269566 942778 901542 1990006 1957654 500506 495385 731960 737935 931682 906872 914368 919729 923679 936650 878831 973826 2695588 2812478 1634038 1367660 833399 813803 980576 981154 986969 991661 979637 993139 1140463 1135661 7697535 7969156 40.05 71.0 2
15:45:13 2024-01-24 1001977 993418 249874 246138 439279 449698 495941 496157 268298 266354 362103 367767 425282 430580 7081195 7599226 10078302 9707347 1696197 1755912 366582 325302 364800 365195 436811 421942 402748 402698 267437 269946 945500 909724 1964279 1943720 500434 495013 728885 735212 937572 906582 910051 915682 929038 937975 871200 970246 2679953 2818214 1568733 1347007 835184 819736 977759 971986 984173 1001688 984599 988864 1128031 1130711 7720376 7980259 40.05 71.0 2
15:45:14 2024-01-24 1006267 996235 250466 246337 436673 448036 501864 492958 268132 265723 358771 366821 422999 427775 7090710 7610911 9950630 9726104 1710567 1757197 367392 324739 366758 364065 432800 423250 400911 404581 263943 269946 948026 898964 1969037 1954914 496152 492855 729678 730787 930361 913141 912935 907885 919623 937696 878559 964553 2679879 2822898 1572886 1349163 830538 816268 987536 980633 978252 992571 986609 997364 1134373 1129004 7555169 7959390 40.05 71.0 2
15:45:15 2024-01-24 994122 994759 250437 245095 438934 447086 501010 495959 268983 265971 357943 367946 424793 423426 7082545 7722301 10046426 9669832 1664725 1752925 365155 324739 364800 364867 431274 421942 402146 402698 265161 268773 938162 896117 2010706 1960473 499440 493984 730958 735176 927644 904935 915548 918198 918932 934804 876155 970022 2697662 2812478 1571763 1351536 825820 813410 981697 977662 981961 988952 976702 994557 1140427 1130674 7697294 7985811 40.05 71.0 2
15:45:17 2024-01-24 997390 993413 250433 244556 439343 449698 500492 495886 266623 264379 359854 365848 422906 426371 7082545 7591949 10071860 9717196 1694027 1755912 365447 324703 362563 364029 432773 420383 403118 403712 266573 269115 946432 909724 1964248 1946303 499684 495817 724727 733619 934368 899391 905363 915756 923679 929528 870190 973709 2679842 2820290 1558349 1344413 830538 811680 974095 972577 985570 993989 975861 984465 1125264 1130674 7793756 7983694 40.05 71.0 2
15:45:18 2024-01-24 1006957 994828 249063 243835 437151 447501 501400 495564 266403 264344 359312 366298 424115 426495 7100839 7512908 9961129 9717772 1703356 1760423 363189 322402 365648 363229 432800 419982 401978 403337 265819 267606 933547 911299 1960879 1946124 494753 492589 720526 728715 937462 904935 902581 907848 922953 928646 863867 963663 2672162 2838123 1596909 1343014 829253 813191 974095 968442 977749 993989 982433 984465 1115553 1127283 7691893 7972306 40.05 71.0 2
15:45:19 2024-01-24 995492 995529 248564 243800 439243 444059 495904 492730 265999 265563 359031 366334 423935 430948 7103634 7610047 9951697 9715809 1714229 1752140 365447 322737 363112 361058 430226 420639 400277 400897 264693 268773 946115 900251 1977120 1952079 494401 492589 727852 728715 926438 903921 905155 906510 918404 933996 867046 960883 2672310 2821698 1551413 1328303 821110 813191 977759 967718 972702 982647 982433 988789 1124992 1118978 7653569 7988130 40.05 71.0 2
15:45:20 2024-01-24 991176 994791 249310 243291 439925 446867 500084 496267 265158 265156 359031 365263 422922 426112 7100126 7644107 9979032 9690601 1688541 1757197 364316 321687 363148 364093 430226 419378 399148 402097 263943 266305 945278 896395 1964506 1963260 495376 486841 726269 726577 922462 904291 904063 904954 913208 928646 870822 960883 2686588 2821698 1539966 1348929 821110 806996 977796 975047 974011 986877 975861 988677 1131675 1125195 7664887 7976799 40.05 71.0 2
15:45:21 2024-01-24 986238 993413 248848 243630 438590 447086 494330 494163 265227 265156 357979 363623 424115 426371 7109468 7696572 10084752 9669832 1669655 1752925 361089 320749 360452 363264 430342 414452 399994 399702 265442 265710 949808 903482 1978737 1949263 497228 486769 719665 728161 926438 897354 902432 907206 918441 928928 867713 963551 2680642 2813957 1654719 1358964 826985 802315 968539 971196 978911 982611 966715 979539 1127204 1127410 7795562 7981684 40.05 71.0 2
15:45:23 2024-01-24 1004126 992714 246775 243421 437788 445351 495546 491998 265814 263465 359031 364424 424115 427089 7102931 7619054 10015908 9707347 1692810 1752140 359974 321723 360488 359944 430311 416833 400313 399702 264620 266875 951849 905428 2023661 1940720 494049 490214 721675 727977 927718 896608 895741 906527 917241 926262 862788 963663 2675355 2812478 1555493 1342217 823453 808198 964822 964002 976363 982647 973081 976642 1117961 1118320 7741163 7972306 40.05 71.0 2
15:45:24 2024-01-24 1001977 995463 246761 243430 436208 441525 495868 492766 265814 262694 359031 365848 422589 425729 7103157 7555845 9956281 9717006 1714098 1755383 365065 319565 362418 362939 432675 414308 396479 399702 263573 265683 944901 908503 1956553 1944742 491945 486625 717590 723321 927096 899011 892549 897679 917204 928871 857218 955710 2667315 2812146 1538436 1337655 823453 809381 967166 961267 968530 982647 974469 977577 1114461 1116457 7691794 7951312 40.05 71.0 2
15:45:25 2024-01-24 996268 993413 245901 242271 438171 441741 494330 486945 270051 263281 356893 363623 421626 423462 7124852 7631305 9913641 9728156 1697919 1751680 365210 320228 360186 360934 428854 417790 396867 401469 261720 267120 937089 896395 1967273 1952613 490549 490373 721582 721541 919849 898699 898274 897774 909234 929528 861349 951595 2674714 2812478 1532775 1324522 817593 809381 971330 959222 965065 979250 973580 981634 1115252 1109229 7651048 7981684 40.05 70.9 2
15:45:26 2024-01-24 989408 994759 248015 243891 436716 441669 498011 493354 265430 264168 356710 362866 420192 424147 7115365 7653132 10007088 9697968 1686708 1750436 363840 319743 358176 360483 427636 418085 396795 399171 264319 264305 938162 893199 2020397 1961866 493347 484915 721582 724410 915876 894701 898274 901342 908073 919560 860094 953850 2678513 2803350 1582529 1342898 815263 801323 971330 965625 968530 975067 967750 984203 1123963 1118795 7709061 7981684 40.05 71.0 2
15:45:27 2024-01-24 992435 994759 248223 242517 433097 445400 495195 491998 264688 264062 356893 360874 421626 424522 7109468 7659482 10099837 9707070 1689168 1747950 360478 319743 357063 360934 429550 414344 396515 396853 263573 264305 950262 905828 1950500 1941981 492996 486769 715052 724447 922462 888865 890489 903939 910519 918469 855322 961071 2673377 2809958 1571928 1349891 821105 800003 963061 961950 971321 973705 960986 974744 1115252 1117457 7825813 7963255 40.05 71.0 2
15:45:28 2024-01-24 1003992 993413 245931 240823 432921 441561 495098 490652 265607 262659 357979 361415 420370 424522 7102653 7521812 9963437 9716725 1707649 1750436 360731 317778 360872 360934 428574 415233 394146 400017 261720 263645 938651 905828 1975264 1945512 490651 487598 713986 718291 921044 896534 890116 895480 913238 919633 851548 948740 2668021 2812588 1516779 1333848 821105 805838 959356 956431 962979 982092 969133 970213 1106824 1109229 7697294 7956948 40.05 70.9 2
15:45:30 2024-01-24 994707 994113 244390 240823 435556 440391 494844 486909 266352 261857 355236 362535 419155 423809 7118846 7619091 9913329 9696387 1696049 1754257 360929 318635 360946 358584 427534 417599 394835 399590 261064 264199 951849 893837 1951222 1949114 489213 486217 718645 716838 913242 895708 895829 888590 904755 919633 857218 944997 2667315 2803350 1545308 1320756 811784 802315 966195 953614 959310 975757 969583 973793 1108015 1103399 7597166 7962927 40.05 70.9 2
15:45:31 2024-01-24 989859 992714 245561 241832 433084 440777 494844 491266 264388 262222 355236 360874 419084 420635 7128225 7713065 10017348 9707347 1676951 1750436 360965 318482 358394 360390 428818 414416 394423 395593 261684 262655 943339 889504 1982968 1954001 490549 484500 717627 721541 909099 888096 895829 894388 899859 915843 860066 950166 2665419 2795390 1545109 1337655 810513 797849 967166 959222 959310 971593 962356 975910 1116044 1109229 7678429 7981684 40.05 71.0 2
15:45:32 2024-01-24 989184 992011 244933 241162 432746 444611 492420 490554 264688 262956 354016 359118 420227 421754 7103006 7707024 10077561 9668534 1660590 1746673 359589 317778 357099 359847 427037 414644 395292 396781 261684 263461 941776 894616 1964404 1951227 489158 483473 714546 722567 910655 885481 894447 898650 900818 920454 857900 951595 2665419 2784818 1518811 1337655 810513 794358 964435 959222 962075 964620 958142 972336 1115252 1109902 7713027 7980259 40.05 70.9 2
15:45:33 2024-01-24 995233 990569 245936 241671 430437 441705 493649 486571 263176 262659 355236 358151 418834 421309 7113493 7629379 10086220 9709795 1688784 1747950 360929 318295 358123 358224 428212 415233 394387 395001 261024 264009 945104 903242 1968466 1936474 489158 485690 710445 719495 915837 884853 885761 899929 905432 909869 848680 951558 2661631 2796031 1631825 1339731 816333 796627 955550 958819 964776 972820 955701 966581 1112882 1107627 7706538 7991063 40.05 70.9 2
15:45:34 2024-01-24 999848 990597 243604 242181 431297 439046 486999 485431 264829 260623 354698 358903 420107 420598 7102931 7619091 10015908 9697968 1687956 1742957 358530 316819 356026 356645 427607 414644 394459 396587 259781 262218 945500 898964 2019421 1927070 484833 484843 710372 718400 915543 886285 883686 894646 905145 913244 847219 951765 2661594 2794038 1629612 1336091 813521 795496 954192 952704 964776 973002 954377 965043 1105255 1107627 7823476 7972306 40.05 70.9 2
15:45:36 2024-01-24 1000332 992001 243674 241412 427903 439117 494144 483995 264388 260623 354176 357049 416632 423209 7109468 7529668 9979032 9707347 1707649 1747678 360675 317852 359265 357937 428672 414187 393442 396673 260294 261677 937089 904130 1944087 1941981 484797 482790 707393 713307 917141 889530 879887 887387 902764 917131 843697 939479 2650616 2803258 1549264 1328303 812942 797885 954871 950152 956592 974378 959581 962944 1097306 1100175 7673463 7972343 40.05 70.9 2
15:45:37 2024-01-24 996231 992635 242146 241162 432281 439078 491979 483995 264864 260191 351600 360335 416632 420635 7102969 7619054 9970486 9706377 1713404 1746636 360965 317584 358394 357399 428585 415233 393164 395593 260036 262183 937089 898964 1976926 1944742 484797 484157 710445 713924 910655 888096 883797 887484 901177 915843 846165 939067 2656133 2792138 1560426 1324522 809476 796119 958638 945859 952828 971629 960986 968204 1094494 1097000 7686313 7972306 40.05 70.9 2
15:45:38 2024-01-24 994430 993413 243600 240446 431636 439307 491248 483355 264388 261022 351348 361010 418505 423889 7143659 7647146 9922919 9707347 1693082 1742957 359878 321473 358100 356038 423822 414644 392034 396187 258435 261782 935526 891288 1968936 1943720 483360 482072 711410 710275 906630 887999 886392 885042 898232 915843 848680 934003 2652359 2794038 1539203 1315197 805898 799053 956601 945895 950090 964584 959727 963798 1094494 1097384 7691794 7999124 40.05 70.9 2
15:45:39 2024-01-24 994117 994823 243535 239529 430307 439504 494144 485708 263176 261057 351528 361010 416455 423172 7129240 7652596 9935119 9702429 1693045 1743653 358435 317584 357597 355147 422522 414607 392331 394374 258111 260983 930839 892055 1956085 1946452 483973 480603 710445 710275 904022 887999 886392 882917 896254 910619 848569 936274 2650616 2792737 1539203 1315197 804749 795446 957122 946931 955748 972572 959840 961151 1097704 1101983 7761651 7974001 40.05 70.9 2
15:45:40 2024-01-24 1003138 992709 243828 240841 428772 437278 492291 486396 262922 261105 353589 360974 415325 420598 7129015 7622321 9941305 9717196 1705484 1742391 359770 316055 356513 354934 426329 412774 392331 393748 259198 261747 947087 895755 1968026 1947508 484737 482035 709942 712295 905038 885573 880512 886303 894392 917343 846046 936830 2648849 2800686 1567687 1320557 807048 793240 950099 946931 956392 966641 954377 958007 1098485 1102510 7812486 7981684 40.05 70.9 2
15:45:41 2024-01-24 1005997 993413 242448 240211 428982 440241 492639 485021 263141 260009 351456 357975 414093 420598 7123509 7534317 10013406 9711821 1686371 1743653 354929 315690 357633 354934 423452 410791 392331 394338 257897 261657 940739 902358 1967365 1934463 481569 477719 705221 711641 909565 880628 878943 885596 894577 907926 843643 940442 2643086 2784818 1625186 1327356 807048 788681 947624 947341 955540 963912 944692 960813 1105255 1100496 7697294 7989396 40.05 70.9 2
15:45:43 2024-01-24 1001986 992006 243521 240748 429893 437970 485377 486052 263106 260922 351456 358983 416234 416793 7134107 7644107 10016440 9709602 1688993 1744281 355357 315654 355251 354188 423376 410225 392886 391985 257136 260549 934391 901542 1950363 1932735 481987 477792 706727 712022 906630 878753 877067 885500 897560 901569 841847 939849 2650616 2784818 1625186 1328303 806473 788086 947067 949291 954861 963876 945025 958007 1102051 1100496 7776105 7993086 40.05 70.9 2
15:45:44 2024-01-24 1000129 992011 243525 240175 428982 437970 485683 485782 263106 260738 351420 358983 416198 417749 7134058 7667499 10053848 9696160 1684163 1742920 355499 317476 351186 353303 423786 409935 392331 392353 257533 260152 931217 900251 1946659 1935594 482673 477792 703719 712295 905949 875640 875781 886303 895583 902837 839423 938773 2645241 2784818 1618547 1330198 805898 786065 944933 948582 954183 961085 945025 956608 1102051 1097384 7697308 7971084 40.05 70.9 2
15:45:45 2024-01-24 998833 992639 243544 240095 428726 437133 487376 486396 262564 260228 351312 358335 418040 417631 7123509 7652042 10056029 9696274 1679355 1741176 355499 315532 351438 353303 423786 408995 391187 391763 257703 261509 935978 900251 1944338 1926959 484355 477755 701225 711789 904022 872468 875124 887387 893612 900289 838159 936736 2648457 2779541 1645669 1333848 806772 784020 944933 948582 952828 958537 946373 956817 1103784 1096683 7703540 7985698 40.05 70.9 2
15:45:46 2024-01-24 996685 990601 243869 238981 427262 437897 486747 486396 260669 261105 351312 356007 414057 414376 7128225 7635431 10092705 9697968 1681839 1743653 355178 315726 351366 352245 422522 408381 390635 391210 256776 261325 934391 898964 1945729 1926922 482673 477719 701225 710275 904022 873123 871903 885500 892313 899653 836935 936662 2649020 2786712 1647931 1333723 806473 783947 944370 948838 952483 954785 942335 959446 1097604 1094315 7701069 7962664 40.05 70.9 2
15:45:47 2024-01-24 992440 989163 242141 237613 427734 438006 486819 485708 259909 259432 352506 356363 414093 414412 7137604 7675840 10085237 9711821 1679351 1740903 354361 314251 351082 353303 422522 409198 390084 390933 257533 260224 945500 898964 1949124 1936474 484011 479083 701419 712113 903862 871982 875200 885315 894908 898795 838122 936699 2643086 2784818 1603056 1337655 804749 784020 946240 946931 948743 953438 942335 958007 1097604 1091049 7687862 7962664 40.05 70.9 2
15:45:49 2024-01-24 992704 989711 247572 237384 427432 437970 486061 485021 259943 264887 349831 355863 413443 416793 7133600 7684768 10091256 9702429 1682724 1744879 356705 314442 353891 354224 422081 405295 389975 392317 258186 259715 928931 897187 1956021 1936474 482673 474028 699921 709966 898438 869926 873839 883783 886155 892591 838196 935607 2641317 2775598 1510440 1339564 803603 784020 945043 943457 945983 946664 942335 958044 1097604 1090242 7687862 7983694 40.05 70.9 2
15:45:50 2024-01-24 988141 990606 243525 236651 428376 437970 485377 484408 260703 261473 348741 355578 413733 414412 7133321 7698239 10111403 9698867 1664053 1743653 352275 313523 351222 353798 419973 405403 390084 392076 256994 259457 934654 894616 1940646 1936474 481303 474357 698707 705039 898660 870579 873218 879836 887112 897677 838196 932870 2639439 2757158 1549264 1337655 801094 784020 943591 940782 943582 952056 942335 957042 1090477 1083525 7555619 7961584 40.05 70.9 2
15:45:51 2024-01-24 986739 990606 242841 237380 427432 432046 486819 485021 260824 260121 351755 356650 413646 417041 7131342 7673620 10012003 9693037 1678304 1742414 355463 313986 350341 352245 418759 408381 387472 387912 258217 259457 933964 886329 1995166 1949842 479643 474357 703220 705039 893534 871196 873838 878771 883246 899018 838791 928820 2642813 2775598 1650194 1324522 796532 784020 946277 938007 940870 954822 946373 953598 1079164 1085167 7689107 7989691 40.05 70.9 2
15:45:52 2024-01-24 996960 993303 240819 237567 428230 434740 487758 477967 261501 259569 350647 357868 414809 414376 7102855 7612843 9953230 9697968 1697919 1742414 354135 311836 351402 351920 418723 407805 387781 391531 254738 260224 943468 891288 1958250 1940306 477114 477050 701225 704048 894802 873123 871283 875037 884496 900289 834456 926953 2633814 2776929 1571928 1309599 797101 786102 942354 934507 944887 957415 942148 950336 1087631 1091255 7814328 7997229 40.05 70.9 2
15:45:53 2024-01-24 1000412 989785 241568 237059 423984 432836 486097 477967 259909 259387 348215 354192 413643 417454 7123928 7527164 9934893 9668572 1684252 1742414 351952 311363 351474 351920 418100 406013 387781 391210 254703 259275 939152 900251 1970413 1928963 476329 474357 694687 701055 899589 871196 868272 876978 890717 899711 834697 926143 2632104 2763596 1642558 1318951 801317 784020 937027 936722 946268 952020 935673 948708 1094585 1089012 7697294 7974414 40.05 70.9 2
15:45:54 2024-01-24 995537 987028 241805 237013 423948 432764 486378 483650 259478 258841 349303 354760 413934 414676 7128225 7619091 10065375 9702429 1684458 1741176 352240 313261 348687 351920 418759 405295 387817 387515 256664 259243 939665 897187 1953073 1929051 478395 476338 697931 706555 894544 866426 867086 878771 889963 894724 830166 927463 2635862 2766378 1594204 1324522 797670 777236 935674 940510 943688 947069 935673 951562 1091509 1081958 7631904 7951035 40.05 70.9 2
15:45:56 2024-01-24 982738 990601 240997 236242 428371 432800 483690 481496 260134 259387 348847 357724 413934 414676 7137604 7757541 10044496 9654534 1651054 1739322 351844 311694 349879 351848 418517 405295 387853 387876 256301 258227 940739 886373 1971400 1946526 478505 473876 700231 704549 888138 865812 871940 876280 880570 892459 836935 927512 2637562 2756886 1514821 1322637 791675 777236 944660 935565 934336 946556 944351 950185 1078399 1079100 7687862 7974414 40.05 70.9 2
15:45:57 2024-01-24 991827 992011 240997 235886 427131 431063 485346 477629 259693 258805 348811 356684 412699 417112 7144441 7635277 9927463 9668458 1691839 1741176 352240 310749 350592 351672 418100 405367 384270 387876 255577 258295 939152 891288 1973064 1938347 476103 474357 697223 699528 891635 869507 866469 869525 883069 892628 830166 918191 2626484 2780870 1650194 1311468 793133 783106 934345 930168 940870 952056 935673 943977 1081316 1087472 7801051 7962664 40.05 70.9 2
15:45:58 2024-01-24 999142 991934 240303 235997 423660 435977 486071 478583 259554 257831 349443 354334 413754 417334 7128225 7585302 9990612 9679210 1686576 1739940 351952 312030 350835 351672 419109 404863 384306 387876 255215 257500 935978 898321 1948039 1927593 474749 471575 692006 696414 891937 867041 859497 869525 879113 893419 825361 920766 2620854 2757158 1603056 1315197 797360 780692 930338 930205 940870 946556 931333 942836 1089955 1083548 7698025 7970702 40.05 70.9 2
15:45:59 2024-01-24 994707 987028 241024 235642 421209 433705 483559 481496 257507 257973 349764 352602 412663 415302 7128225 7669953 10049277 9688589 1679351 1737470 351952 310891 348719 351920 419738 406013 384882 385482 256119 257069 939152 896395 1934124 1932735 478270 472981 692006 703048 889339 859517 863695 875658 881915 884423 827778 926953 2626484 2760721 1529522 1330198 796532 776452 935691 936833 938292 944794 935006 947322 1082119 1075046 7555656 7957248 40.05 70.9 2
15:46:00 2024-01-24 984836 990588 240953 234925 424651 431362 485690 480780 258293 258769 348811 354476 411144 414376 7102969 7640800 9878206 9669832 1676952 1737470 351952 308976 350341 351920 417300 406013 384306 387912 255577 256708 940214 884468 1958842 1948288 474749 470543 697435 697722 886425 870110 869523 866912 876321 897342 833710 918473 2624541 2760721 1647931 1311468 788291 781245 938214 926939 931650 946628 938171 939446 1074546 1079100 7759974 7962927 40.05 70.9 2
15:46:01 2024-01-24 1001265 990601 239467 235537 420725 430752 483632 477186 258328 257215 349948 352073 410242 416520 7133600 7531097 9950976 9707347 1707298 1742414 351186 312213 351950 350571 419223 404715 385117 387695 255215 256927 935978 898476 1950489 1931090 474411 468850 690535 696693 889339 867041 860866 867060 884378 892153 824120 915359 2615269 2764998 1462039 1311457 794830 778373 927732 927497 939264 947069 926174 939446 1085301 1078834 7687862 8003625 40.05 70.9 2
15:46:03 2024-01-24 995263 987727 239664 235155 419767 431362 480726 477967 258259 256645 348811 351827 411144 411529 7118846 7644107 10068910 9668458 1673317 1737396 351704 310818 348226 351384 418262 404216 383156 386025 255577 255209 927714 891416 1967736 1926996 475655 467315 690045 698959 888138 860261 861405 870762 878006 887002 825361 920881 2620854 2749897 1510440 1328303 790034 773702 931696 931562 930989 937579 932308 944253 1078399 1069958 7617410 7953548 40.05 70.9 2
15:46:04 2024-01-24 985328 989707 240042 234387 421388 430752 483632 477859 257260 257792 346404 352425 409922 416890 7123206 7662705 9890182 9660453 1683730 1733737 351668 310195 349461 347733 418249 406013 381976 385482 254136 257104 942396 887646 1952991 1936970 473400 468850 693973 695629 885583 864585 860793 864567 874798 891199 824083 914294 2620854 2771663 1622973 1300307 788291 776452 929020 922342 933673 945731 931645 936703 1076107 1079864 7773225 7988130 40.05 70.9 2
15:46:05 2024-01-24 1000507 990193 238580 234786 421209 432243 477769 477228 258259 256748 347788 352073 412047 411856 7102969 7640950 10035256 9679248 1676951 1738704 349868 309949 349214 348723 418221 404216 382852 383143 254136 256243 923281 895115 1939434 1926223 475425 468814 689613 698995 888138 857821 858416 870143 879910 884715 823355 919535 2624541 2753249 1518921 1320756 792569 771511 927732 932893 936218 940778 928854 946214 1079090 1072992 7565240 7948249 40.05 70.9 2
15:46:06 2024-01-24 985328 987759 239427 233678 421353 429728 483632 479943 257260 257215 346696 352355 409596 415302 7123395 7640875 9857115 9638778 1674378 1733737 349832 308006 348161 349009 414516 404576 382548 387222 252707 255491 924003 882568 1947132 1935482 470718 465966 693936 691835 879992 864585 863969 859535 871402 891263 829193 909007 2620873 2754323 1609695 1303961 785620 778108 931659 919656 929011 945731 934177 935574 1066785 1072905 7788191 7980110 40.05 70.9 2
15:46:07 2024-01-24 1001708 990601 237983 233678 419866 429838 481831 475879 257473 256389 347788 349412 409021 415302 7118846 7521812 9932271 9679210 1698216 1738704 350607 307075 349214 347697 414845 401182 380835 386641 252707 255099 931217 897187 1943439 1929557 471685 468332 686676 691761 888101 862709 855752 861739 877933 883542 821020 915359 2613420 2747938 1525282 1310487 790545 774800 924442 922342 934336 937615 923684 938397 1078222 1073699 7691794 7962927 40.05 70.9 2
15:46:09 2024-01-24 992704 987732 239299 233318 417602 431142 477985 477931 256690 256784 347505 349447 410278 412770 7128225 7651854 10072552 9648159 1651003 1738668 347550 307900 347796 347590 413390 403460 385390 384114 252707 254672 934391 882568 1953813 1938050 473252 465930 692006 694900 879479 855391 865199 867060 866337 874312 826568 915359 2620854 2742097 1556272 1315197 783533 768130 931696 924965 922430 938629 933010 938741 1066120 1066899 7668997 7953637 40.05 70.9 2
15:46:10 2024-01-24 990423 990601 237580 232277 423448 428890 477913 474534 257260 256389 344597 352355 408986 412733 7128225 7656145 9913887 9668968 1688264 1737430 350571 307075 348472 347173 414628 404715 382133 383987 252707 254707 932804 889504 1951407 1930649 471722 468412 689556 691835 883074 860758 855292 860279 872220 883578 818584 908645 2615269 2766378 1591991 1305871 786045 774800 922476 919656 931650 937687 925001 932912 1069880 1074458 7684429 7972306 40.05 70.9 2
15:46:11 2024-01-24 996231 989167 237222 234869 418843 429546 479924 477155 259667 255319 346305 350389 408843 409496 7138407 7643710 10066145 9688589 1679351 1733737 349269 308041 345554 347661 414953 401823 383215 381659 252707 253891 932804 893837 1948248 1926982 473400 465966 684098 694372 883193 852897 853432 867060 873875 874204 821020 915359 2615269 2747938 1507524 1324522 788291 765887 925099 926147 928739 933963 923684 939483 1073024 1065904 7564870 7961394 40.05 70.9 2
15:46:12 2024-01-24 986666 991229 238553 233249 418812 428927 481781 475068 258939 256680 345084 351511 407805 414676 7138710 7651742 9885011 9669832 1674378 1733737 349269 312366 347113 347417 412336 403006 382944 385482 252707 253891 939152 881937 1966777 1938236 469385 465241 690045 687812 876127 859517 860866 857231 866300 887221 824525 907668 2613411 2749897 1616334 1296432 782816 774338 928323 919471 926368 942621 928967 931562 1066766 1072722 7812409 7934211 40.05 70.9 2
15:46:13 2024-01-24 997552 989900 237021 232269 418518 430752 477913 473864 256724 256523 345364 349447 409596 414015 7123141 7577007 9971921 9654407 1679431 1731917 346090 312402 348226 345019 413570 401182 381672 382534 251675 254494 938053 890778 1985101 1918122 470384 465966 684098 691835 880579 852793 852579 865185 872527 874456 816426 912119 2617135 2747938 1514680 1311457 784925 765470 921076 924692 929011 928601 920827 936947 1072839 1065319 7584105 7945848 40.05 70.9 2
15:46:14 2024-01-24 982040 989158 237178 232208 419722 426292 476579 476891 258640 255531 344597 351546 408341 408990 7128225 7751686 10022964 9641695 1660012 1734381 348742 307040 344506 346094 412336 401779 381376 383164 252382 253645 932804 881657 1974609 1943757 472691 465131 689972 691835 875741 852897 855901 860705 866917 879548 820364 906531 2615269 2747938 1549264 1311468 780025 767514 927732 918931 921122 935980 926981 932912 1057719 1062240 7687862 7944170 40.05 70.9 2
15:46:16 2024-01-24 995851 987727 236045 232277 419866 423822 477096 474937 256690 253576 342586 350424 406522 410874 7118846 7612969 9922654 9696945 1697003 1734956 349090 306640 345605 344983 414809 401182 378876 381927 251564 253750 929630 889504 1975346 1926808 469164 466559 684241 687252 879218 857213 850907 855336 870132 883356 814108 903606 2605778 2757158 1497288 1305871 785485 771587 917155 917021 929011 936641 918277 927120 1069050 1066935 7687862 7944170 40.05 70.9 2
15:46:17 2024-01-24 993998 984863 236410 232208 417391 427232 478079 476553 256265 254746 345084 348298 407413 409027 7143825 7678433 10046888 9668760 1648658 1733026 346190 308520 346336 345574 409846 399977 382944 383237 251852 254920 929630 882568 1940480 1938236 470051 464620 687082 691835 873261 850410 858416 862009 863457 873840 822770 911582 2615269 2729498 1567687 1311468 778357 765038 927073 920961 917103 928601 927508 932912 1060724 1060816 7668997 7940697 40.05 70.9 2
15:46:18 2024-01-24 989887 991934 236204 233487 420909 423678 479584 468881 256587 254962 342334 351335 406950 410257 7124852 7651311 9913329 9668647 1693842 1734381 348742 308252 345554 345019 414189 401182 378876 381659 251689 252337 929630 889504 1944236 1927685 468979 466229 682786 685721 878892 856605 849090 852878 868865 882108 814108 903606 2605996 2757158 1504079 1300247 783808 768094 917155 913122 926291 936641 916969 930220 1069046 1067490 7683042 7974302 40.05 70.9 2
15:46:19 2024-01-24 996955 984900 235716 234873 418499 426627 475861 475206 256265 254287 342478 348090 409540 405362 7128225 7640875 10049577 9660453 1669919 1731917 348061 306784 342496 346094 412264 396389 381019 382696 251888 251495 938651 886963 1934699 1927593 470446 462474 680332 687776 875741 848601 850626 857840 863782 873189 814965 907588 2607726 2723419 1521041 1313340 778912 762651 925062 920942 917761 930236 923684 931510 1059220 1060279 7668997 7944170 40.05 70.9 2
15:46:20 2024-01-24 987011 989896 235615 232739 419866 423786 477036 469026 260816 254746 341924 349133 405314 411165 7109468 7619003 9871206 9660453 1695499 1734381 348479 306748 344993 343502 413606 399941 378839 381130 250296 252091 926455 886963 1961684 1926808 466550 464985 682638 686393 878976 854651 846453 852849 867138 881708 810391 902246 2604122 2751396 1445594 1302001 781139 765887 915853 911607 924433 935051 915662 925562 1063030 1062240 7678429 7944170 40.05 70.9 2
15:46:21 2024-01-24 995263 987033 234998 236608 417427 423786 475524 474534 261111 253152 342514 349774 406486 405362 7128225 7619091 10035256 9674290 1669919 1734381 345569 306496 342136 345325 414676 396317 381253 380969 251708 252163 929630 892120 1933140 1928690 470384 463891 680369 692394 876363 846161 849090 860279 867138 871863 813776 907252 2605996 2738718 1501163 1318951 782693 762871 918460 916980 921504 927551 918048 930110 1063820 1053676 7588425 7944170 40.05 70.9 2
15:46:23 2024-01-24 985328 988463 236415 232903 418680 423822 477841 474534 256769 254746 342478 348333 405279 411529 7123358 7640800 9875959 9649782 1679351 1734381 346611 306496 346042 344774 414088 402477 378803 382696 250648 252724 916933 884431 1978058 1928963 466147 464912 682786 686017 875120 850375 849090 850357 864681 874564 811800 898970 2604122 2753249 1518921 1294701 778357 765581 915853 910161 921776 928601 921506 923586 1060546 1063546 7744457 7953548 40.05 70.9 2
15:46:24 2024-01-24 996263 987722 234756 232903 415043 423786 473482 468990 261147 253541 341960 349349 408313 408284 7102818 7633586 10056745 9649504 1660520 1731917 344531 306748 342460 344536 409523 396317 378876 381042 250296 251969 933547 885737 1938290 1927593 466513 459728 678888 685236 871333 846798 849090 855410 862234 873018 816611 904968 2604122 2720278 1505950 1317072 778357 761251 918460 916748 916495 924898 918256 927394 1060471 1045725 7644665 7948044 40.05 70.9 2
15:46:25 2024-01-24 988702 991092 235550 232174 418571 423570 479244 468737 256380 254498 340376 347813 405279 411493 7118846 7653406 9866696 9632317 1679162 1729458 345050 305813 344506 341375 408364 398777 377702 381042 248752 252337 939065 883169 1960586 1926223 465119 463563 682786 685256 870063 848601 848486 851033 860977 871924 811763 901178 2600419 2744042 1605269 1287221 774483 763412 916334 907812 918376 931347 915425 922048 1059626 1063788 7667764 7913893 40.05 70.9 2
15:46:26 2024-01-24 994707 984563 234919 232249 414935 423750 474370 473159 256051 252411 342478 348058 404677 405362 7102969 7640913 10044496 9654949 1659225 1729458 344496 305777 342424 346274 410005 396317 378876 378898 249522 251110 924868 881305 1968432 1932735 466445 459836 681818 685758 866528 843132 851514 855373 856481 865663 816314 906021 2609649 2722633 1554195 1306757 773323 760670 922439 913122 911915 926896 922143 928770 1048112 1053943 7668997 7934791 40.05 70.9 2
15:46:27 2024-01-24 991836 989163 233509 232571 418385 421191 476535 470389 257309 252376 340376 348368 406088 407800 7102969 7572651 9885287 9668647 1698216 1731917 345569 303988 342460 345261 411203 394852 378234 381849 248926 251110 936440 892055 1903907 1921324 465450 462365 677817 685043 873362 847214 846378 853455 865909 872402 806989 899683 2598347 2729226 1471125 1304942 778357 758415 911503 914242 919817 919587 912274 927446 1062278 1054724 7527510 7916033 40.05 70.9 2
15:46:28 2024-01-24 983647 984900 234928 232086 417427 421784 474516 474266 256051 253541 341407 348055 406088 408291 7128225 7750178 9997736 9622938 1660486 1733026 346833 305634 340694 343325 410585 396281 375225 378718 250117 252288 932804 880045 1954608 1932550 468110 458901 680815 684070 867143 846569 849090 848620 855332 872402 811800 898877 2596372 2729498 1477355 1300247 773380 764468 917807 907612 910623 930176 916914 920463 1051209 1054688 7731758 7934791 40.05 70.9 2
15:46:30 2024-01-24 999692 987764 234230 231915 413333 423082 477027 468918 256051 252411 341407 346975 403477 409027 7118846 7522174 9946699 9633942 1669655 1728193 342794 305059 341052 342906 409846 395759 378094 378077 249522 252378 923281 889504 1951303 1923488 466445 461286 674982 686017 870100 839381 839192 854595 860977 865761 804670 899461 2596724 2729498 1493477 1313325 777802 755361 910632 913122 915194 918185 911647 925562 1056933 1048667 7512420 7925412 40.05 70.9 2
15:46:31 2024-01-24 983168 987028 234928 231203 414971 420859 474714 468737 254984 253720 343033 348823 404802 410652 7121909 7662705 9878206 9622938 1663964 1724480 343222 302995 342460 342906 408272 396389 376232 378826 247184 250342 929990 877530 1940444 1926228 461498 459570 678888 679680 865913 846798 844160 846216 854728 873018 808780 894331 2594823 2730960 1609695 1285389 768900 760064 913801 904917 913210 927551 913671 916817 1053123 1057819 7728773 7948326 40.05 70.9 2
15:46:32 2024-01-24 994674 987016 234887 232142 413516 422081 468936 468954 256051 251955 343314 347249 405516 406045 7118846 7644107 9997369 9651112 1669919 1729458 342947 304882 339259 341410 409235 395759 376497 377387 249857 251969 923281 886963 1935922 1923488 466777 459404 673956 684556 869645 839381 841337 851598 857221 863928 804670 899683 2592762 2726076 1501619 1315197 776417 759553 913727 912941 914127 921060 911536 928024 1054207 1048117 7606545 7934791 40.05 70.9 2
15:46:33 2024-01-24 982738 986294 234453 230879 414606 420859 475861 468990 254873 253152 339826 348058 404661 409027 7103006 7629679 9857236 9641164 1677669 1724517 346833 303670 341353 342906 409846 394852 374244 378898 248332 251614 921694 889504 1926198 1918292 463469 458005 673566 678645 868833 846197 839490 846588 862806 873765 804180 894754 2589099 2721100 1469048 1299212 776140 756771 908541 907117 916978 922338 907617 918196 1059220 1054620 7620965 7925412 40.05 70.9 2
15:46:34 2024-01-24 980608 984863 233479 231396 415007 422414 473274 468918 255872 252376 338289 349037 403477 406082 7144622 7751933 9978606 9604181 1641599 1724517 341371 304382 339295 342906 410005 396425 374244 377955 248542 251153 924868 878104 2012591 1937838 465450 460016 679777 682468 864076 842965 842849 847417 854276 866264 809453 898204 2596724 2733834 1469048 1302001 768984 756200 913256 904917 912303 919322 912812 917987 1048525 1048703 7676880 7929132 40.05 70.9 2
15:46:35 2024-01-24 995963 987033 233483 231923 412100 421597 474516 467491 255658 251359 340376 346732 403771 405434 7104397 7502084 9906504 9627362 1672481 1724890 342866 303490 341482 342798 411167 396719 375753 376519 248787 251261 920107 886963 1930785 1924855 465450 458641 673088 684519 866528 838463 839765 848620 854052 862708 804862 897019 2587451 2718349 1480756 1313325 773943 754218 908541 907812 910623 917164 906367 920156 1052707 1044733 7533738 7912237 40.05 70.9 2
15:46:37 2024-01-24 983437 987028 233474 229086 413691 419937 475524 466105 254447 252446 338289 347011 404945 408413 7109468 7637172 9890346 9640863 1687880 1729421 342947 302746 339295 342424 410585 393984 376186 378826 247566 251084 921694 886963 1950224 1918034 462044 456967 673566 674668 867180 843495 837377 840620 857221 865690 800649 890411 2585524 2716422 1464895 1295348 774483 756361 906607 903902 911731 919759 905033 915442 1057719 1048703 7625814 7925412 40.05 70.9 2
15:46:38 2024-01-24 981821 985616 237917 229188 413369 423957 472073 469389 254949 253435 340487 345826 404838 405934 7129798 7728506 9970373 9599116 1640476 1725108 342938 303670 338200 342424 408236 396230 374099 376448 248296 250519 926455 877530 1965512 1926959 464128 457417 674946 678535 860899 839381 841579 843637 851786 866373 806719 890336 2587451 2720278 1501163 1296546 769533 756361 910228 903225 905274 919515 910314 914224 1044671 1048667 7754510 7923664 40.05 70.9 2
15:46:39 2024-01-24 1000507 987016 234621 230056 409899 422194 475861 468983 254949 251920 340029 344858 403771 405398 7110231 7529668 9922919 9613259 1664889 1725108 341901 303883 339223 340873 410005 396253 374244 374266 247530 250695 928378 886963 1932738 1923488 464128 456967 672611 682615 867143 835744 837303 848620 854656 856537 802543 899518 2591134 2720278 1452434 1311433 774434 754612 908931 908795 911768 917122 907504 922119 1052521 1044518 7550305 7927341 40.05 70.9 2
15:46:40 2024-01-24 982521 984863 234589 230087 412425 420703 474480 468881 254234 252341 338289 346940 403736 405398 7119623 7658157 9871523 9613559 1668592 1728156 341883 302711 340801 340323 408272 398659 373088 376483 246387 251614 934509 880045 1965559 1926311 461384 459328 674982 676616 863425 841620 839975 841639 852920 868213 802359 891349 2589099 2738718 1464895 1290895 769533 757825 905392 898919 911915 919515 902687 912488 1051523 1052894 7659564 7946125 40.05 70.9 2
15:46:41 2024-01-24 992440 985616 234190 230449 409935 421597 468791 468551 254838 251313 339313 345377 403736 403639 7109468 7640737 10035144 9643290 1660486 1727563 342938 301683 339223 341870 404581 395388 378094 376197 249093 250693 920107 876845 1939204 1929223 462737 457271 677404 681098 857314 834561 841653 848397 848698 863281 805810 894256 2598444 2729498 1493477 1298395 765157 753683 909187 903631 903990 917128 908912 916217 1039111 1045179 7659564 7927064 40.05 70.9 2
15:46:42 2024-01-24 992709 988272 233532 230803 412064 419738 471661 466069 255230 250381 338289 346975 402530 407237 7100089 7543250 9857115 9659215 1689168 1730023 342794 302752 341187 339630 405542 395669 375069 375883 245593 250341 937045 884437 1954483 1908814 460185 458641 671658 678084 862202 836967 834850 843637 853066 861151 797821 890373 2585524 2718349 1484996 1296546 769533 749080 899804 904917 910219 910502 896751 917949 1052707 1044009 7508645 7906378 40.05 70.8 2
15:46:44 2024-01-24 983441 986289 233861 229373 411124 418480 471179 466761 253873 251534 340754 345933 402495 403639 7124852 7667499 9894993 9631655 1660142 1725108 342938 302793 340011 338784 405349 396230 374099 375355 245593 250695 932815 880630 1960383 1923488 461167 456289 673566 676566 860399 839381 837266 839400 851786 865761 799592 887581 2583685 2736776 1462818 1287221 768436 755687 899766 894388 910219 919725 894171 909237 1051560 1048630 7659498 7925412 40.05 70.8 2
15:46:45 2024-01-24 989813 983953 234573 229095 412424 421974 471480 468701 253458 252828 341575 343682 403237 405934 7102893 7662817 9970524 9609442 1640476 1725108 341661 302498 339551 340873 405867 395388 373570 374266 246422 249430 926455 877252 1943089 1932735 462818 456125 673088 676270 857923 838191 839765 839400 847274 863318 804862 888214 2585524 2711058 1499838 1285389 763964 756361 908931 896590 902708 921030 906970 910261 1041754 1048436 7782918 7925437 40.05 70.8 2
15:46:46 2024-01-24 995463 986048 233532 229177 409931 422646 470704 465418 254377 250765 340402 345100 404802 407237 7109468 7645113 9971921 9622938 1667533 1725108 341901 303475 339071 340358 405867 393287 372791 375020 247113 248660 928043 882289 1919769 1918122 461498 454801 668772 677232 860399 833307 834887 842984 851001 856501 800159 890299 2585524 2693264 1476515 1302001 766153 748969 908893 903443 898294 911871 905875 915213 1040807 1039587 7637534 7917949 40.05 70.9 2
15:46:47 2024-01-24 988146 984863 233368 229017 412389 419441 468863 463705 254199 250765 339162 346697 401330 406045 7092672 7605103 9857078 9640507 1693622 1725108 342938 301152 338200 338499 405795 393287 373647 375355 246460 249816 940191 882568 1981183 1910418 458431 457093 669720 676122 862811 834818 833848 843583 852742 859686 797807 893297 2586586 2711058 1461673 1308665 770002 749810 903084 899918 903990 914528 901028 912885 1045177 1038009 7589748 7897276 40.05 70.9 2
15:46:48 2024-01-24 983437 984827 233536 228267 409935 419109 471661 467398 252610 251184 339403 344894 401330 405362 7134396 7636372 9819755 9608508 1677964 1722658 341937 300137 339551 338226 405651 392994 372861 377581 247509 248867 928378 887646 1917073 1918590 458758 455974 666772 671451 860872 837004 830178 836319 852285 863318 795051 886168 2568907 2709522 1484996 1292737 764624 746919 899127 898919 905005 911944 898381 912601 1049826 1042532 7516109 7887897 40.05 70.9 2
15:46:49 2024-01-24 980632 984219 233532 228276 409935 414845 467401 465378 252856 250765 339162 345377 400977 402388 7110269 7672233 9878281 9627552 1660486 1725631 341722 300698 341482 337408 405831 395669 373570 374230 247509 250343 917572 877530 1948243 1921324 459998 457093 672611 673395 857923 837004 833590 836985 848551 862708 795529 883686 2578179 2729498 1482876 1287221 764510 753683 899915 894683 907887 917164 897624 907556 1046549 1042612 7631942 7906655 40.05 70.8 2
15:46:51 2024-01-24 988346 984219 233861 228578 410750 419811 468791 466105 252821 250381 340161 342792 402495 405469 7115365 7648818 9941990 9599966 1640476 1721204 340343 301122 338591 338463 404581 394475 371990 373074 246179 248276 921694 877530 1955044 1927070 460725 453482 671658 673395 855492 834524 836707 838805 844968 856537 801937 886280 2583685 2710786 1491357 1285389 761240 754218 906607 892111 898131 918460 903708 904935 1039332 1042141 7745310 7906655 40.05 70.8 2
15:46:52 2024-01-24 994632 986946 233112 228739 410604 420891 468827 464288 253316 252472 339496 342652 402352 408031 7097968 7576030 9936801 9614599 1666342 1722658 340905 302862 337250 338272 405831 392066 373570 373074 245972 247858 918520 882568 1918582 1916964 460844 450859 665359 675310 857314 830162 829973 839400 847433 854837 795492 888847 2576310 2692347 1480756 1299320 763418 747141 903764 899780 897365 909370 905033 909923 1039020 1039189 7609895 7895367 40.05 70.8 2
15:46:53 2024-01-24 987873 987011 231759 227922 413045 417083 468791 464397 254022 251940 337838 346169 401012 404858 7100089 7563325 9885511 9633600 1679317 1722658 340869 299228 340033 337726 404581 392972 374099 373110 245938 249045 933636 884431 1966941 1907705 456801 455480 667826 673395 857923 830162 830440 839400 848141 856046 795051 888884 2578179 2710470 1470154 1307690 767341 749339 900922 901814 899646 908510 900151 911524 1042284 1027697 7547660 7906655 40.05 70.8 2
15:46:54 2024-01-24 979646 984131 233363 227216 408715 418185 468900 465441 251871 250765 338406 343823 400695 406119 7103157 7610123 9838751 9623273 1683730 1725108 341937 300866 339071 338557 404617 390299 372779 374230 246112 248241 913759 886963 1905410 1908814 457238 454480 664272 671773 860899 834818 829699 837289 850839 859686 796636 883537 2576225 2710786 1478635 1298285 764510 746611 897088 897642 905005 908050 895708 909961 1043931 1033135 7499212 7891439 40.05 70.8 2
15:46:55 2024-01-24 980140 984219 232872 227375 410745 414809 468900 467252 251696 251940 338406 343307 399502 406082 7100089 7629379 9819755 9611986 1679162 1723882 341385 300727 338591 337988 404330 391185 371773 376209 246286 247752 926765 887009 1921695 1915861 457452 453941 664346 668456 857960 834818 829221 832073 850581 856501 792545 884455 2568907 2710786 1480756 1290895 763418 744202 897088 897336 903990 906769 894396 908886 1042026 1038009 7511980 7891439 40.05 70.8 2
15:46:56 2024-01-24 980645 983637 233204 227551 410745 414845 468827 466407 251871 255497 337653 343548 399782 406082 7100089 7621155 9819416 9630917 1682762 1724402 341445 301688 338555 337728 404581 390299 371990 376209 246460 247858 941830 886685 1916206 1915861 456801 453445 664346 669440 857960 832717 826827 832073 848514 856465 793323 881101 2568907 2711058 1448280 1292737 764510 746081 895727 897299 903349 901632 893087 908923 1041791 1038636 7494405 7891439 40.05 70.8 2
15:46:58 2024-01-24 980645 984599 232876 227243 410750 417264 468900 466407 251696 255533 337616 343307 399817 406082 7115365 7629823 9819755 9604181 1674378 1721204 340582 298983 337598 337219 405188 390299 369862 372777 245765 247511 926765 886685 1944586 1914242 456151 453389 664346 667474 857923 832128 825578 831950 846036 856501 790405 880438 2568907 2701211 1452434 1287221 762441 742549 893143 893716 901112 906733 891905 904637 1045086 1035775 7490243 7878518 40.05 70.8 2
15:46:59 2024-01-24 981747 984502 231862 227642 410531 414592 468042 466701 251943 251904 337470 343612 398764 401920 7100089 7654271 9890254 9593086 1660517 1720212 339804 299018 339071 334724 403408 393287 369862 371959 245765 248276 923540 877252 1946450 1919691 456476 453228 667826 668493 853034 831931 829258 829686 845463 855187 791039 876992 2566322 2712563 1480756 1287221 764612 747582 893778 892111 905821 909370 893087 904935 1047875 1039189 7601923 7895367 40.05 70.8 2
15:47:00 2024-01-24 978741 983953 231790 226531 410604 417083 467049 464032 251871 251232 335532 343718 400695 401214 7103157 7745576 9934540 9594802 1643519 1720212 340905 298321 335478 336935 400933 390887 369862 372813 245418 245953 928043 872457 1922792 1925703 456151 449375 665830 666965 848703 831503 829973 830180 841939 855223 795492 876992 2568156 2713819 1514680 1273703 757989 749265 899915 891775 897952 910510 895839 901572 1034813 1039551 7735024 7902750 40.05 70.8 2
15:47:01 2024-01-24 991960 984219 230675 227216 408399 414845 465400 462397 252434 250703 337616 341765 399502 399936 7090710 7603847 9979032 9591345 1658185 1722658 338506 298321 337012 338011 399738 390611 373043 371402 245418 246748 912172 871832 1932205 1923493 456079 452103 668094 673137 849123 829151 835189 836838 839478 852956 799016 883268 2581848 2706943 1482876 1288879 759514 746919 900847 883981 893249 910502 894171 896653 1033064 1033547 7703541 7902750 40.05 70.8 2
15:47:02 2024-01-24 990975 984904 231429 227212 408426 418517 467437 462361 252047 251409 337653 341218 400695 405432 7092747 7570350 9934931 9600832 1666342 1723882 338780 300193 333555 337999 403749 391448 372334 374012 245765 246192 921928 878104 1937748 1922423 457564 450319 664511 670463 851153 827971 829973 836319 842631 847523 795394 884833 2578179 2697736 1478635 1290895 755832 745024 901167 893414 894136 906769 898265 904935 1030138 1030143 7639204 7902864 40.05 70.8 2
15:47:03 2024-01-24 994707 984904 231434 227759 406029 414117 467437 464068 251311 251055 338682 341456 398906 404821 7095025 7492578 9857372 9612052 1668924 1723175 336600 299122 336463 338511 403373 389712 369646 371941 245765 246713 940191 885696 1931115 1918292 456688 452214 662464 672918 853071 822950 825578 836985 845095 846222 791002 881064 2568907 2687616 1510282 1294701 757989 742915 900230 894683 892979 901524 897694 906872 1031600 1030471 7612402 7887897 40.05 70.8 2
15:47:04 2024-01-24 985328 985616 230715 226124 410459 414736 467401 459688 251276 251409 335532 342757 398591 404534 7097694 7555694 9859777 9609366 1670020 1723660 337250 299238 337562 337208 402168 389676 371954 371977 245072 247511 935733 882568 1923778 1907705 455503 450859 663875 670463 853034 822986 823160 834579 846065 847451 787537 883723 2572562 2701839 1486459 1302121 760155 744496 896724 893414 894770 901488 895708 904935 1034777 1018359 7606962 7878518 40.05 70.8 2
15:47:06 2024-01-24 981226 986868 231632 226234 408830 414628 470370 463632 250753 251691 336135 341590 398450 405396 7082392 7612969 9810749 9605099 1686746 1722658 340318 297590 336536 335956 401568 387375 369862 371959 243693 246333 936914 885102 1892925 1907705 453564 450751 660552 667011 852998 827810 824405 830180 843899 852426 790442 880900 2568907 2701567 1497288 1294701 760155 741937 891973 894793 897352 900916 890475 905894 1038923 1032226 7511903 7878518 40.05 70.8 2
15:47:07 2024-01-24 979646 985616 232107 226269 409156 414700 466707 464433 250543 251409 336171 341491 398312 404895 7087681 7613630 9829399 9581859 1674378 1722658 338815 299238 336500 335695 403337 387375 368750 373065 244899 246333 938552 883834 1950107 1912883 454967 449411 660736 666064 853071 830162 820716 827828 846294 854837 786387 876992 2563277 2704494 1474395 1290895 760155 740559 892270 893230 899868 902755 887837 904935 1039332 1029342 7508645 7897092 40.05 70.9 2
15:47:08 2024-01-24 980645 985621 231434 226316 408394 412844 467711 463777 250892 251232 336554 341491 397719 401251 7103044 7625510 9819755 9581859 1669613 1715334 338815 297383 335988 337685 402770 387411 369269 373065 243693 245781 940191 884431 1918402 1912883 454209 449059 661677 665916 854753 830332 822210 827021 844113 854728 788011 876768 2559634 2694184 1448280 1288879 755645 739998 890981 892111 898590 901553 888913 904935 1034484 1030471 7506586 7880150 40.05 70.8 2
15:47:09 2024-01-24 980645 983953 231232 225726 408430 412300 466015 465089 250543 250703 335569 340707 397719 403031 7100089 7621155 9819642 9608508 1677688 1725108 338506 299987 335442 337446 403749 390614 368945 374085 243657 246192 921928 887646 1945994 1911998 454532 450822 660552 663903 851754 830332 823458 827718 843862 852390 788608 876955 2563277 2701839 1470154 1287221 757802 738503 888972 892074 897352 901553 888279 904898 1035216 1030594 7480348 7880264 40.05 70.8 2
15:47:10 2024-01-24 977791 985349 230604 225386 405993 412192 467380 463668 250508 250703 333609 340707 396501 401178 7090710 7609952 9809939 9574322 1660585 1721204 337309 297446 333447 333344 401814 387411 367283 371759 243693 245504 936914 881026 1927645 1914242 454209 452214 660552 664175 848703 827773 821114 825338 839257 852390 786370 871791 2557627 2695555 1444127 1283371 757989 742280 888931 887981 894885 902828 887646 898262 1036009 1026328 7555619 7880380 40.05 70.8 2
15:47:11 2024-01-24 977344 983256 230250 225394 408362 414664 463613 459940 250474 249928 333465 341730 398277 398736 7096392 7737997 9941623 9572372 1646420 1716305 337759 297771 332869 337171 401469 387375 367275 372502 243693 244373 926455 870585 1933421 1926445 453887 448385 662464 664175 842599 827186 827415 824134 836177 852390 792125 871422 2559634 2707144 1466971 1268570 752923 742316 891915 884802 892346 901524 890181 895615 1031600 1034855 7624753 7887897 40.05 70.8 2
15:47:13 2024-01-24 993726 986173 229640 226234 405455 415376 463796 464132 251138 249292 335387 342742 398414 398699 7077419 7597390 9942376 9561547 1639211 1718277 335658 297590 333411 336969 402074 389712 369790 369776 243693 245161 923540 868098 1942794 1922211 454855 448092 664346 667437 841907 820942 828004 830180 834731 847542 790966 876293 2568907 2695168 1474395 1283371 751347 745024 894544 882881 888110 901596 894359 896461 1026608 1032958 7713027 7891643 40.05 70.8 2
15:47:14 2024-01-24 997552 986228 230241 226200 404519 414700 465980 459710 250857 250381 335387 338602 396536 403565 7062274 7554584 9913567 9599966 1660496 1720175 336742 297771 332869 334688 401186 387339 369790 369884 243693 244373 922936 876845 1905831 1918327 452057 447958 661677 667485 846298 820942 824331 830180 836829 845747 790405 879532 2560654 2687593 1468034 1288879 752385 740024 895089 889169 889331 901407 890401 900356 1023844 1024301 7602970 7878518 40.05 70.8 2
15:47:15 2024-01-24 993289 985616 229214 225739 404066 413026 466719 459674 249778 248910 336043 339653 395876 402030 7090433 7502196 9862158 9585423 1660486 1718277 334145 297771 333483 332611 400897 387375 368678 369812 243693 245196 930359 882568 1918368 1908814 454855 450429 660461 669825 851547 819667 821002 833724 839478 843144 785664 878056 2565101 2676114 1472274 1292822 754538 738018 889352 889972 888179 897704 893184 899280 1025622 1025700 7599306 7869140 40.05 70.8 2
15:47:16 2024-01-24 985328 986315 229179 224659 406065 412228 466719 457142 250474 249892 335238 341218 396501 400502 7082545 7587825 9857455 9599116 1686133 1720212 337759 297879 335989 336183 401965 388564 368390 372729 243170 245021 931998 883166 1892807 1906562 451958 449546 656989 662257 849086 822913 821114 825338 838288 847323 787488 873728 2560832 2692619 1490791 1289056 755608 737105 885559 890144 893502 892546 885084 901572 1032428 1024249 7501503 7857486 40.05 70.8 2
15:47:17 2024-01-24 979651 984219 230429 224342 405921 412192 467380 459638 249501 250491 333501 339687 396501 403280 7081331 7593785 9847588 9598814 1686500 1723138 336564 296501 333483 333353 400902 386178 369241 369704 242864 245161 930359 877530 2004013 1904996 449991 448040 657886 666064 847500 819778 819908 830180 838323 844553 784103 876992 2564749 2692347 1466968 1299320 756909 738503 889736 887350 888970 897704 888913 899486 1030138 1023524 7566458 7869140 40.05 70.8 2
15:47:18 2024-01-24 981471 985616 229923 223688 405885 412192 467380 461139 249674 250491 333465 339653 396466 402994 7093753 7615693 9847777 9602479 1683964 1720212 336706 296537 333519 333713 401506 386794 369233 369884 242900 245126 931998 877530 1983082 1904996 449954 448004 658684 666064 847500 819778 819946 830180 836843 843326 783547 876992 2560832 2692619 1466968 1298395 755832 737944 888931 887350 890000 897704 888913 899486 1029867 1021355 7585655 7869140 40.05 70.8 2
15:47:20 2024-01-24 983647 986868 229998 224803 405777 414199 468042 460849 249571 250524 333320 342018 397074 402314 7093612 7588311 9857455 9594802 1688541 1715297 337723 297279 333447 332646 401186 387573 368678 369884 242729 244784 915478 882289 1905365 1904996 450604 447339 658182 664175 846298 819778 818705 827168 837368 845747 782955 876330 2564603 2692619 1484294 1296546 753539 737397 887665 885463 890633 892546 886383 899068 1032337 1023738 7564754 7889773 40.05 70.8 2
15:47:21 2024-01-24 982040 985349 229205 225864 405957 412156 467380 457142 249501 249928 333320 339618 396466 402994 7090710 7588463 9861885 9599116 1686371 1720212 336742 297879 333375 332112 400336 387573 367570 369884 242729 244408 934067 881026 1947008 1899594 450788 448129 656750 664175 845699 818616 817504 825375 834989 843326 781809 874387 2563277 2687519 1455312 1298285 755078 736838 887147 885278 890596 897514 886345 897526 1029100 1019912 7506025 7846262 40.05 70.8 2
15:47:22 2024-01-24 982035 987016 229174 223624 405314 413026 465072 457106 249213 249928 332455 339109 395876 402388 7062311 7585293 9791345 9585423 1679162 1715836 336706 297279 332401 331648 400096 386475 366173 369884 242900 243657 931998 883166 1949255 1904996 449647 446680 655052 662514 845468 822178 818556 825051 834547 845333 782771 873875 2560832 2692619 1455312 1292568 753348 734751 884304 887708 890596 893712 883122 899486 1026571 1020560 7468403 7859484 40.05 70.8 2
15:47:23 2024-01-24 977791 985467 229218 223658 404662 413026 466719 459184 248739 249717 332959 339109 395288 401214 7081331 7606912 9782639 9576044 1669881 1715836 335693 296825 332131 333713 401032 387077 367575 369704 242756 244062 931998 882568 1917215 1911998 448816 447009 655126 658332 846298 823128 815072 820960 837100 845956 781556 870180 2550362 2689119 1492956 1281543 752385 735830 881370 885200 886828 894789 879877 896896 1029604 1024249 7479616 7869140 40.05 70.8 2
15:47:24 2024-01-24 977791 983325 228788 223654 404671 411859 463286 459904 248947 248910 332959 340578 396515 399936 7081331 7619278 9772480 9572258 1674552 1716305 336058 296645 332365 332112 401506 387023 364783 369524 242693 243587 933636 881937 1905939 1911998 448681 447118 655126 659301 846298 820942 813914 820960 834116 845920 779522 870180 2546120 2687891 1461673 1281543 752923 735830 881370 885191 891137 892474 880503 897526 1029567 1024249 7470915 7850106 40.05 70.8 2
15:47:25 2024-01-24 979912 983330 229179 223654 403462 411567 463286 459904 248912 248352 332455 338637 397218 396385 7086905 7616577 9824696 9547908 1655747 1720687 334415 296825 333411 333423 398917 386178 365039 368664 241805 244784 905750 874401 1933215 1914242 449684 448592 659617 660527 839520 820359 818705 820960 829909 846675 781809 867012 2555808 2701839 1500870 1277895 752277 738503 880744 880038 886828 897704 877930 892317 1032575 1025700 7555619 7859484 40.05 70.8 2
15:47:27 2024-01-24 978741 984551 228572 225542 405633 414787 462415 460195 249363 248733 332275 341778 397074 396312 7083093 7602166 9801343 9547632 1655747 1715836 334145 297464 333447 332954 399207 386178 365331 367592 242145 243691 917572 873777 1927368 1914242 448828 448275 659617 660272 841309 820359 816342 820960 832297 846943 779522 865088 2553991 2701839 1461423 1276985 752812 738466 880744 880308 889637 892582 878628 890990 1034083 1026687 7584367 7880264 40.05 70.8 2
15:47:28 2024-01-24 978336 982825 228464 223654 405633 413905 459850 458502 248947 248352 334048 341778 394700 397745 7081331 7644100 9805540 9551831 1669532 1715836 334415 295181 331395 332954 400336 386457 364236 367592 242181 242874 931998 877530 1939091 1908814 449647 447958 656522 658332 843559 820359 811570 818634 833513 845747 777208 864473 2551830 2684206 1431666 1281303 752923 737361 882624 881235 889331 897514 880778 892280 1027149 1024326 7555807 7857486 40.05 70.8 2
15:47:29 2024-01-24 976331 983522 228637 223620 404671 410695 459850 459184 248912 247997 332419 339653 396794 398027 7081331 7610237 9777491 9547908 1653394 1715836 333643 297041 332095 331982 400336 388564 363945 367592 242145 243212 931998 875026 1936302 1908814 449647 448275 656750 661505 844266 821007 816432 819612 832151 844372 780445 865719 2550362 2689119 1461673 1279474 754079 737397 881800 879984 888288 892546 879877 890341 1030230 1023524 7555581 7857774 40.05 70.8 2
15:47:30 2024-01-24 975975 981429 228442 223624 405278 411859 461448 457142 248739 248142 331413 339416 395876 398742 7081331 7696572 9913567 9557287 1649787 1714616 334719 295596 329359 333424 396601 387995 366499 369076 242002 242024 916933 868563 1926159 1925160 450047 441845 656750 658219 837105 821007 821114 816171 827320 845150 783882 862556 2550362 2690709 1482876 1264963 746506 735830 882425 876243 884922 897704 879252 888814 1023118 1018287 7593537 7857524 40.05 70.8 2
15:47:31 2024-01-24 986974 981434 228247 223654 401040 412734 459958 460922 248187 247441 333194 338907 395288 396457 7071953 7622392 9890068 9564890 1648868 1716305 334578 295489 329323 331648 396853 387352 363689 368968 242145 242094 916933 868098 1914342 1927902 448938 441881 655750 657752 836145 819778 819946 817401 826734 845747 784140 861257 2553649 2692619 1457885 1264063 746506 736875 882052 876243 885550 892619 878591 888852 1022393 1018287 7588368 7857561 40.05 70.8 2
15:47:32 2024-01-24 986238 981434 227756 223620 400701 412442 459922 458538 248187 247586 332959 338634 394700 396421 7072795 7679206 9899155 9538529 1632311 1713588 332677 297041 329056 333658 396853 386475 364467 367004 242145 242094 925153 868098 1955362 1918034 450997 441484 656714 659301 837373 815034 816342 820960 827320 838473 782955 862556 2544308 2679995 1439195 1264963 744384 738018 883170 873724 880593 892619 881203 886285 1017981 1024249 7705137 7859761 40.05 70.8 2
15:47:34 2024-01-24 989559 984771 229044 225224 404773 412990 459310 457235 249571 246647 332311 340028 397002 397708 7072351 7592210 9943609 9557287 1655785 1714616 332607 296623 329359 331648 395629 385051 365331 366417 241189 241757 930359 871832 1937059 1914242 449831 441593 655126 660272 834957 811722 818742 823295 825563 836657 783868 868904 2557815 2690709 1450276 1277895 745975 733748 884304 876243 878916 891846 883788 886285 1017362 1020188 7626203 7857486 40.05 70.8 2
15:47:35 2024-01-24 993814 981424 227721 223279 402771 412150 463577 455330 248222 246894 334048 336999 394149 396457 7062574 7588349 9913327 9557287 1655785 1714343 332677 295017 329359 333893 395629 385308 365331 366488 240681 241757 917091 872457 1901227 1914242 448193 441593 655126 660309 834957 811722 819946 823295 824358 836657 783868 867667 2560945 2700920 1462998 1282219 746506 735720 885770 876095 880424 895611 883602 888181 1015066 1017766 7629785 7869140 40.05 70.8 2
15:47:36 2024-01-24 992709 984224 227405 223620 399827 410042 463286 457595 248187 246823 332959 338159 395400 398736 7052505 7513573 9868847 9544997 1655752 1713125 332677 295467 328329 333423 396925 385381 364236 366453 241805 241351 929630 874961 1912150 1909061 448938 440755 651384 660564 840008 813919 815849 820886 829044 837767 781838 867517 2553991 2660886 1516005 1283136 744384 729496 885684 878734 878042 891511 883788 890868 1013186 1014555 7577569 7841004 40.05 70.8 2
15:47:37 2024-01-24 991735 983517 227368 223658 399827 409426 462596 455751 248153 246408 332455 338159 394844 396457 7066909 7474033 9862092 9557287 1658218 1714343 333454 295955 328825 331659 398953 385088 366499 367041 241832 243666 931998 878104 1914855 1910637 449464 444598 650923 659805 838565 811682 814068 822126 827421 834297 778951 867667 2550362 2655739 1433743 1279877 744388 729387 884304 879984 876095 883605 883751 889671 1013186 1013762 7555807 7850382 40.05 70.8 2
15:47:38 2024-01-24 985537 981434 226308 223279 401058 408236 459922 456302 248947 246028 332190 340099 394808 396385 7053195 7462118 9810210 9564890 1659344 1716305 333852 295740 330383 332449 396961 384762 363428 368119 241688 240646 908998 875588 1914904 1911723 449647 440135 650462 658332 837105 811722 810920 819796 825015 836657 777454 866357 2546270 2649448 1446204 1277895 742456 728438 883797 878734 875781 886993 883825 887823 1011750 1012239 7577569 7854155 40.05 70.8 2
15:47:39 2024-01-24 989887 983527 226317 225439 400424 408236 459886 457595 248153 245614 333774 339145 394808 396385 7076762 7476859 9843415 9547908 1658218 1715518 331798 295052 329092 329978 396961 384762 365710 363131 240476 241722 930359 877530 1912451 1904996 446781 445541 649542 658369 838293 808276 809481 820960 827421 829532 774459 866395 2548328 2665070 1484294 1282373 745444 728320 881800 878734 875781 883569 880577 887703 1014625 1012239 7569260 7859761 40.05 70.8 2
15:47:41 2024-01-24 983437 985467 226134 224748 404773 408992 459742 455507 248843 246647 332097 340267 394629 399123 7052242 7486026 9801424 9517652 1660585 1715836 331977 295467 329323 330942 396961 384762 364946 363167 240645 241722 937399 877530 1939454 1904996 448974 445081 650462 659338 838887 810299 810634 820960 827457 829568 774920 867667 2550362 2664959 1477797 1286029 745975 728871 882425 878734 876330 888469 881203 888408 1016640 1014555 7574508 7848204 40.05 70.8 2
15:47:42 2024-01-24 983437 983527 225923 223853 405051 409281 459850 455658 248705 246823 329484 340578 395957 396349 7071953 7486026 9801424 9544997 1655300 1711852 331977 295467 329359 330674 396925 384762 364467 363131 239899 242094 934067 877530 1947954 1903644 447949 445541 650462 658369 837105 810571 809481 820960 827457 829532 774371 867667 2546739 2667467 1444711 1290722 745646 730773 881370 879984 876257 888359 882073 890120 1014993 1012239 7555303 7854155 40.05 70.8 2
15:47:43 2024-01-24 983437 983522 226313 227113 401688 408849 459490 455014 248187 246858 329412 339145 394844 396349 7061870 7502029 9792099 9558672 1658218 1714295 332715 294153 329359 329978 396889 385381 364467 363131 239899 242094 888066 877530 1920727 1899594 446963 445118 650923 660564 839760 811406 811678 820886 829044 834030 774699 866957 2549634 2659590 1473465 1283371 745646 728701 881370 878734 875088 884086 881129 888814 1013905 1012166 7545080 7852204 40.05 70.8 2
15:47:44 2024-01-24 983437 983522 225548 223960 401053 408199 459814 454978 248532 246372 330143 339145 394459 399309 7072663 7476728 9819755 9556401 1658114 1714295 331906 295432 329287 329943 396889 383852 364946 366003 240360 243494 923804 878104 1929253 1909278 449406 441376 649506 658259 837105 809422 811678 820441 825526 829532 776572 864333 2548328 2655739 1461673 1280629 741397 728701 882624 876243 873848 883461 881129 888814 1011750 1011414 7549866 7852204 40.05 70.8 2
15:47:45 2024-01-24 986974 984219 225578 222895 400348 405831 459130 456302 248153 245236 330375 339109 394182 396349 7068315 7470183 9819642 9564890 1658157 1714657 333744 293690 330273 332918 394374 382987 363144 364222 240360 242945 927082 871832 1910596 1914242 447489 438907 651384 657752 830263 809299 813300 818598 819488 829460 778346 864813 2550362 2689804 1453192 1277895 740868 728798 880118 871141 875088 888604 879561 883616 1013186 1012202 7593537 7861596 40.05 70.8 2
15:47:46 2024-01-24 994829 982844 226278 223803 400491 409390 459886 455980 247740 246753 330875 335045 395957 396421 7063199 7555656 9946446 9565806 1651054 1714616 332626 294452 328790 332449 394096 384145 364983 364222 239660 242639 927082 868563 1950232 1915602 446852 440135 653270 658219 829674 808761 813877 819796 819524 829460 778934 863510 2553991 2679958 1484294 1277895 742987 731105 880744 871104 875088 889582 880816 881069 1011750 1015107 7632061 7835021 40.05 70.8 2
[truncated: 165,325 more chars]
