# Supplementary material for: Methods for Estimating the Detection and Quantification Limits of Key Substances in Beer Maturation with Electronic Noses
Source: Sensors (Basel). 2024 May 30;24(11):3520. doi: 10.3390/s24113520 (PMC11175341; doi:10.3390/s24113520)
Supplement: Supplementary file 1 [file sensors-24-03520-s001.zip › Data/Acetaldehyde/raw data/Day 2/ETH0.txt]

Time Date R01 R02 R03 R04 R05 R06 R07 R08 R09 R10 R11 R12 R13 R14 R15 R16 R17 R18 R19 R20 R21 R22 R23 R24 R25 R26 R27 R28 R29 R30 R31 R32 R33 R34 R35 R36 R37 R38 R39 R40 R41 R42 R43 R44 R45 R46 R47 R48 R49 R50 R51 R52 R53 R54 R55 R56 R57 R58 R59 R60 R61 R62 T01 H01 Phase
08:33:00 2024-01-24 765241 748391 237737 234469 402325 412300 450774 448215 256690 254817 333573 339145 376653 378429 4673387 4948405 7161197 6995666 1317147 1335163 358255 316854 351474 351456 421864 408907 398967 400866 256705 260957 796154 754913 1681934 1636894 524222 519166 764679 773716 993399 966766 1010990 1022347 1066889 1085012 1036016 1143833 2420547 2558210 1475642 1226022 852724 839340 1037619 1023762 1069949 1088099 1119517 1127242 1249903 1248336 5508927 5728480 38.75 70.5 1
08:33:01 2024-01-24 768520 752665 237485 234267 404174 414153 447495 446870 257328 254817 333266 338401 376918 377789 4663927 4933229 7114897 6981475 1302053 1342025 363007 318933 351046 351884 424485 405367 395463 400263 256811 260590 803009 758902 1701326 1622911 519393 518360 761398 769410 999054 968460 1016223 1022347 1063925 1089645 1035854 1150703 2430443 2554466 1445895 1231268 849086 838816 1037616 1029982 1066918 1081870 1112567 1131388 1252564 1249256 5550077 5710393 38.75 70.5 1
08:33:02 2024-01-24 762252 752665 239001 233704 401129 410999 450944 446336 256724 255355 333645 338669 376918 381828 4663719 4989014 7182847 6979841 1291418 1339582 360893 316819 351438 350365 418166 410007 396542 400300 255951 260774 794783 749756 1699556 1629571 519763 519129 767943 771490 991253 971214 1020262 1020788 1060756 1082095 1042188 1153316 2429820 2558090 1445895 1241814 850902 836962 1042335 1032981 1069949 1085149 1110155 1128708 1259946 1254570 5515089 5702654 38.75 70.5 1
08:33:03 2024-01-24 756319 753724 237580 234391 405599 413026 450946 446239 257900 254782 332959 339687 375788 378429 4683472 5052628 7233419 6978137 1272845 1340121 361018 316854 349004 350139 422084 410043 395607 396889 258183 260224 798966 751679 1663835 1643741 519763 513774 768960 772509 986302 962873 1025505 1029982 1065126 1074522 1033138 1156679 2428807 2535880 1433186 1249919 853333 834520 1033198 1037392 1079169 1085149 1100867 1121815 1247176 1254638 5530860 5712145 38.75 70.5 1
08:33:04 2024-01-24 756984 752014 239471 233639 404387 413026 450944 449333 258177 256716 333248 341057 376510 381683 4681635 5024918 7291741 6982524 1282233 1337280 360965 317814 349004 351920 419738 409393 396903 396925 257568 260224 793694 745476 1679647 1648538 521243 513810 770565 774228 984206 961968 1021751 1029982 1066945 1074522 1032235 1153316 2429820 2542614 1433540 1255664 856384 832087 1030271 1032991 1079169 1090369 1104796 1119382 1246219 1251909 5491534 5679214 38.75 70.5 1
08:33:05 2024-01-24 755378 754728 239179 234187 404279 413026 453661 449725 258213 256212 333320 341057 376209 381792 4681748 5050330 7292894 6996484 1294559 1337317 359336 317778 349813 351384 419738 405475 396903 399171 257568 259858 794909 748469 1681599 1649486 522730 513882 769475 774814 985602 961285 1019850 1033018 1066674 1076042 1029968 1150703 2420547 2550698 1422292 1252593 857608 832087 1031195 1033074 1082237 1091176 1106373 1119382 1247139 1251024 5485295 5727139 38.75 70.5 1
08:33:06 2024-01-24 753688 754766 239250 233570 404528 412442 451944 447549 256690 256389 333248 340435 375788 382368 4680082 5044649 7274243 7001497 1294597 1337317 359878 316890 350341 350104 419738 405475 396903 399171 257568 259457 794909 748147 1691373 1646104 522730 513918 768386 774814 987002 959240 1019850 1033111 1068188 1076042 1030004 1150703 2420547 2552508 1440936 1249919 856996 831425 1029729 1031480 1083813 1091236 1107013 1122803 1248663 1252495 5461799 5712033 38.75 70.5 1
08:33:07 2024-01-24 753301 751482 238893 234187 404671 412442 449532 449480 256656 255355 333212 338637 375788 378393 4661395 5026104 7243649 7007248 1296483 1337428 359878 316854 350059 351632 418723 405439 396903 399171 257568 259457 785086 749756 1726558 1646305 522730 513882 765765 774814 987002 959240 1019123 1033018 1069704 1078934 1027016 1147391 2416664 2543295 1442264 1242824 858835 837228 1032626 1032528 1083776 1093382 1113507 1119636 1244092 1249146 5427512 5705112 38.75 70.5 1
08:33:08 2024-01-24 756587 752014 238954 234232 405635 413026 449597 446885 256724 255637 332995 340672 376918 377221 4661433 5009705 7212605 6995939 1300193 1337317 360711 316890 349321 351740 421299 405439 396903 399171 258980 259858 796363 755163 1680863 1640272 522730 513846 765765 774814 991253 961285 1016947 1033023 1069643 1083625 1029692 1147772 2421011 2546349 1444079 1242362 856384 837409 1028961 1031060 1079169 1094265 1113361 1119523 1235829 1249146 5474995 5712033 38.75 70.5 1
08:33:09 2024-01-24 759817 752856 238730 234030 405993 412228 447810 448526 256724 255601 331951 340707 377449 377221 4668091 5007559 7202247 7005964 1300261 1340279 360965 316890 348723 351704 421928 405475 396903 396853 258399 260224 800267 758156 1684320 1636969 521986 513774 764679 774814 993399 959240 1019192 1031023 1072635 1085122 1031891 1149526 2424587 2567069 1445895 1239710 858411 839340 1030680 1028826 1078403 1090847 1113361 1122840 1234397 1245415 5489899 5722620 38.75 70.5 1
08:33:10 2024-01-24 765806 752955 239498 233643 403498 414081 450910 445559 257915 257179 333230 339145 375500 378357 4671463 4993346 7191946 7020021 1311485 1337317 359914 318518 350059 351654 420967 408779 399148 399735 256811 259428 803860 757821 1683636 1632217 523848 518112 765125 778781 996185 964021 1016761 1026636 1073019 1088196 1035979 1141351 2424645 2570829 1452029 1237066 856384 840944 1035608 1026673 1075318 1094265 1116697 1125056 1240679 1240140 5479918 5695499 38.75 70.5 1
08:33:12 2024-01-24 764721 752393 238721 234956 402855 412264 451094 448251 257219 255387 333537 339622 376918 378393 4671726 4948405 7161160 7011613 1311485 1337460 359336 317814 350306 350930 420339 407841 399148 399171 258489 261657 794269 758156 1680903 1636899 524222 516717 765162 778329 996909 963336 1015463 1023798 1072744 1088306 1032968 1143833 2427798 2574665 1435001 1236186 856384 839082 1033115 1025944 1074554 1094265 1116697 1125859 1241595 1241895 5482148 5722620 38.75 70.5 1
08:33:13 2024-01-24 765806 748129 239092 234193 402294 412228 450519 451778 257219 255601 333573 339860 377449 378429 4673705 4983867 7199640 7031482 1304013 1337317 360965 319046 351700 351510 424221 405403 396723 396709 258257 260921 801080 759242 1678367 1636858 521986 513774 763567 777670 994075 959240 1016947 1027030 1073019 1084391 1030037 1145684 2426066 2561722 1446482 1238828 858411 839616 1028267 1026673 1076111 1090883 1116542 1125056 1238008 1243653 5494791 5717331 38.75 70.5 1
08:33:14 2024-01-24 766407 752362 239061 234030 402258 412228 449532 449615 257041 255566 333573 339145 376918 378357 4664339 4954707 7190314 7019313 1307667 1338517 360893 318635 351700 351618 421155 405367 396867 396853 257604 260957 795640 759242 1688534 1635696 521243 513376 763023 777670 993399 959240 1016947 1028169 1071465 1084391 1030004 1144868 2424337 2565471 1437238 1237066 858411 839156 1031733 1026673 1074554 1090847 1116185 1123749 1245123 1241895 5476006 5695573 38.75 70.5 1
08:33:15 2024-01-24 763022 752362 238027 234788 402289 412264 448161 449297 257254 254782 333537 338131 376918 376920 4667044 4935990 7175166 6999259 1319015 1341120 358795 316854 351474 351672 422683 405403 396903 398547 256811 260957 800267 757326 1731408 1632217 522879 519937 765765 773716 996222 966402 1012466 1023798 1068459 1087999 1038979 1144017 2426368 2558210 1464941 1226617 853333 842150 1037753 1026673 1069949 1091176 1122713 1128670 1252564 1249219 5540266 5714464 38.75 70.5 1
08:33:16 2024-01-24 767425 753761 237983 234395 403529 414117 452264 446555 257294 255566 333501 338672 375500 383757 4685119 4973666 7123443 6977045 1302172 1335016 360478 316341 351402 351920 421928 407841 395014 399735 257568 260590 792204 757521 1686003 1621933 519763 518396 762206 769957 998382 968460 1016947 1023229 1065434 1090378 1039935 1151524 2429820 2552508 1462235 1227767 849086 842187 1039002 1029215 1069949 1088026 1118683 1131160 1252564 1252795 5553865 5705112 38.75 70.5 1
08:33:17 2024-01-24 765241 752665 238027 234030 402258 415081 453366 447004 258939 255355 333429 339002 377945 381108 4665630 4968615 7130936 6970422 1293831 1332143 360549 316819 350341 351672 421335 410008 396236 399735 257604 259755 804380 754216 1675521 1629902 519763 516898 767182 769086 993399 968460 1020262 1019761 1060807 1084391 1042261 1152458 2435628 2559905 1445895 1240927 851509 836962 1042298 1033078 1069949 1081797 1109917 1128708 1261771 1251946 5515089 5703166 38.75 70.5 1
08:33:18 2024-01-24 757869 756517 237886 235020 405170 413612 450692 446154 258190 254606 333356 339653 376353 378465 4661433 5042591 7212681 6958823 1273369 1332143 361124 316890 351927 351190 418794 409067 394459 400017 258435 259826 797697 748674 1681245 1639109 519763 517628 768386 768863 987002 968460 1023280 1027030 1059253 1078970 1037489 1161748 2429820 2528696 1465867 1244593 849086 833929 1036058 1035919 1076111 1083616 1105825 1124217 1252564 1261628 5527827 5712382 38.75 70.5 1
08:33:19 2024-01-24 760629 755953 239285 233481 405314 411613 450980 446990 258939 256896 332491 339144 376388 381828 4661470 5025029 7292894 6996284 1292713 1336369 359878 317814 350341 351920 418136 407841 399148 399171 257604 260224 794909 747612 1681978 1650888 522879 518112 769475 776466 986302 961968 1020262 1033023 1067702 1076042 1031466 1153205 2422651 2550698 1433186 1254771 858411 833302 1028812 1032249 1085314 1091280 1108824 1123029 1248663 1252685 5482254 5705112 38.75 70.5 1
08:33:20 2024-01-24 756315 755981 239462 233639 404707 412442 452264 449455 258575 255637 332995 338672 374734 378538 4660738 5035376 7255317 6996284 1298336 1337317 360965 317814 350341 351190 421299 405475 396903 399171 258471 259858 797697 754369 1679658 1639185 522730 513688 765765 774814 991253 961968 1019123 1033023 1069156 1082095 1029692 1147391 2418425 2545100 1444079 1243627 858557 838671 1029729 1031060 1082237 1095850 1114837 1122878 1237095 1248300 5466273 5695499 38.75 70.5 1
08:33:21 2024-01-24 763616 752362 238721 233348 405953 413462 450627 446931 256724 256784 331520 339179 378160 377825 4664339 4998435 7189394 7005650 1311485 1332180 360965 321602 350341 351425 421003 408454 399148 396925 258489 259393 808607 757821 1686125 1632217 522730 513882 764729 777018 994809 961968 1016170 1026710 1072260 1081842 1038526 1145048 2425040 2570829 1425923 1237427 858557 842325 1033078 1025503 1076082 1097091 1120497 1124512 1243539 1242774 5475729 5704467 38.75 70.5 1
08:33:22 2024-01-24 763600 748391 238054 235159 402891 412264 450822 446885 257294 254782 333537 338131 376918 379081 4661014 4926358 7152146 6986314 1305923 1337317 360965 316559 351474 349895 421299 405439 396831 400902 257739 260774 803009 758156 1706830 1622997 521986 519202 762477 770286 996871 969523 1019192 1024724 1066835 1091040 1042022 1151595 2425040 2556277 1451773 1224279 853057 842457 1037619 1026673 1069949 1090762 1119517 1128708 1250789 1251024 5541751 5705112 38.75 70.5 1
08:33:23 2024-01-24 765241 752661 238019 233700 403565 414117 450908 444268 257115 255566 333501 337625 374453 381291 4664339 4968982 7115711 6958258 1290026 1331199 359939 316854 350095 350683 418830 410335 396236 399171 256381 259789 802970 752833 1701533 1629914 521533 518848 765728 771052 994783 968350 1022487 1020359 1060770 1085158 1042261 1153316 2437359 2556277 1449526 1241851 851836 836962 1042298 1032981 1069949 1081797 1110192 1127867 1261771 1252385 5515089 5687349 38.75 70.5 1
08:33:24 2024-01-24 756587 752702 237589 234430 404743 411603 450872 446870 257507 254568 332995 339757 375860 378429 4667044 5051963 7208965 6963221 1271335 1333492 361947 316854 349249 350174 418794 410080 395948 398686 258186 260554 798966 751679 1663371 1641257 519763 515910 770128 772509 985602 962910 1028624 1031480 1063889 1075282 1036016 1160754 2428093 2537890 1436817 1249919 852724 834557 1033115 1038129 1080648 1081906 1104009 1122652 1248981 1257410 5522967 5705112 38.75 70.5 1
08:33:26 2024-01-24 757910 748422 238757 233318 404743 414515 450980 446931 255910 256389 332527 338672 375502 381865 4663719 5037488 7273203 6991476 1296118 1337491 360133 319836 350198 351920 420296 405367 399076 396781 257426 260005 804380 747612 1679321 1647365 523848 513774 768350 774814 987002 960888 1021118 1033018 1067702 1072865 1033041 1150703 2417109 2542800 1438633 1246091 857800 834557 1031614 1031517 1085305 1092719 1110192 1118548 1245123 1251909 5430680 5705112 38.75 70.5 1
08:33:27 2024-01-24 756582 748391 238721 233708 406029 411613 449633 446885 257115 255637 333537 341218 375242 377257 4655288 5013266 7224811 7017517 1301122 1339702 360893 318376 349142 350174 422261 407877 396903 396601 258186 260774 793556 757821 1670474 1636894 522730 513412 763596 774814 993399 961968 1016223 1029307 1071501 1081806 1032114 1146537 2422923 2556277 1445895 1238828 858411 839340 1029729 1028132 1078897 1090919 1114598 1125859 1237095 1243558 5485399 5714464 38.75 70.5 1
08:33:28 2024-01-24 765806 751541 239507 234404 402891 413207 451623 449652 256512 255672 333573 339145 377449 378393 4660035 4975895 7193923 7010372 1311485 1335516 360169 318670 350835 351425 421003 409104 396614 399981 256776 259393 793412 757281 1687895 1636858 522730 516862 764679 777018 996222 964312 1016947 1026710 1073093 1081842 1037489 1143018 2422923 2571018 1465867 1233552 855772 839340 1036053 1025944 1074554 1090811 1119517 1125424 1250789 1244704 5474298 5705112 38.75 70.5 1
08:33:29 2024-01-24 762482 751706 237983 234469 405056 412228 447810 445559 257115 254927 333320 340195 376703 379805 4674951 4942891 7161458 7006274 1313376 1339558 359590 316854 351510 351920 420044 405511 396457 400902 256811 260774 801638 757152 1705945 1624957 522546 519937 763596 772583 995515 967087 1014019 1023798 1066945 1091185 1037419 1147354 2426368 2556277 1459879 1227767 853333 839340 1036053 1023762 1069949 1090406 1121114 1128708 1250789 1249219 5521455 5714464 38.75 70.5 1
08:33:30 2024-01-24 760793 752129 238478 234583 406096 416557 450836 445633 257796 255460 333393 340817 377377 380038 4654749 4943051 7114897 6977554 1295674 1341231 361054 316819 351154 349616 422261 409104 396601 400017 257604 260957 793556 757933 1681612 1625302 519763 517628 765222 768034 996222 968460 1019537 1019342 1062383 1081842 1042224 1152458 2433898 2559905 1447711 1238273 851509 838150 1039088 1032491 1069949 1081797 1110192 1128745 1261416 1254570 5532660 5717720 38.75 70.5 1
08:33:31 2024-01-24 765185 754775 237847 235054 404563 413612 450728 446895 257507 254426 333573 339465 375574 378501 4667044 5011795 7187135 6948906 1278036 1331909 359974 316341 351190 350699 418759 407841 395364 400336 258399 260041 791191 748006 1672987 1631686 519763 518030 768930 768863 987559 968460 1023280 1028169 1056953 1079007 1037489 1161748 2428093 2524451 1467682 1244593 849086 832123 1037790 1035472 1077639 1083616 1107238 1125709 1261453 1261827 5518394 5713636 38.75 70.5 1
08:33:32 2024-01-24 756315 752738 238730 233682 405383 414162 450872 445258 256758 256424 332491 342018 376811 378429 4663719 5057726 7227616 6972015 1274058 1335421 361124 317849 349285 350139 420044 410080 396867 396925 257966 260224 805751 748469 1678973 1648316 521243 513882 770565 774814 988263 962947 1024775 1031646 1066189 1076029 1035280 1156716 2429820 2553991 1437238 1255664 857190 834850 1035608 1038111 1083776 1092610 1107163 1122465 1252217 1254460 5488495 5699561 38.75 70.5 1
08:33:33 2024-01-24 754406 752124 239295 234187 404599 412734 452375 447549 256724 255672 333031 338706 375824 378429 4667044 5020812 7235955 6995666 1298132 1335053 360965 317814 349321 351225 422261 408222 396903 396925 258435 260224 800319 754988 1686551 1636710 522730 513810 765765 774814 993128 961285 1019123 1031558 1069985 1081806 1028509 1147354 2422609 2544238 1440448 1240594 858835 839340 1029729 1029595 1079132 1094265 1113361 1119419 1238949 1250720 5438894 5704837 38.75 70.5 1
08:33:34 2024-01-24 761329 752403 238730 233487 405989 413171 448197 447004 256758 256389 332478 339722 375238 377825 4660397 4990327 7208019 7005650 1300042 1333124 360965 318295 348233 350139 421964 407877 396903 396925 258001 259178 792042 755366 1677091 1630764 522358 513810 763596 777018 994538 959240 1016947 1029558 1074470 1087317 1032626 1149564 2427443 2566364 1442784 1240079 858411 838779 1029729 1029076 1078380 1097091 1114598 1122153 1239306 1247382 5466349 5687110 38.75 70.5 1
08:33:35 2024-01-24 763637 752398 238721 232312 404129 414117 449532 446931 256512 257215 333271 338401 376918 378393 4648340 4965608 7185196 6996284 1317147 1333124 359661 317849 350871 351425 420707 407841 399748 400017 256811 259393 798896 754908 1680220 1632217 523694 518396 765691 776833 998329 964706 1015351 1026710 1073019 1089504 1038890 1143833 2426368 2568428 1433186 1233552 857190 838816 1034833 1027610 1074587 1090847 1117054 1125424 1247212 1243653 5466614 5705112 38.75 70.5 1
08:33:36 2024-01-24 763637 748355 238721 234796 402612 411938 449633 447900 256758 255209 333573 337660 376653 376125 4658408 4934623 7152258 6991552 1317147 1341263 359625 316890 351582 349860 420080 405511 396903 401186 256811 261289 796154 754908 1686533 1634572 524222 519460 765728 774630 996909 967454 1013981 1023798 1068399 1087853 1035120 1143980 2426368 2563540 1460420 1231268 853942 838816 1035608 1026673 1073028 1093492 1122713 1127867 1250789 1247382 5477574 5695499 38.75 70.5 1
08:33:37 2024-01-24 767439 748395 237777 234232 403561 413534 448161 446555 257542 255209 333537 338637 375238 378055 4651663 4953809 7119965 6982117 1302172 1341120 359974 316819 351222 351776 422937 407624 395535 401433 257497 260957 803009 760331 1675342 1622972 520873 519937 763641 770286 1000401 971214 1016947 1023798 1066945 1093464 1041485 1153205 2432170 2556277 1460420 1231268 850902 843127 1041925 1032249 1069949 1090406 1116260 1132273 1252717 1252795 5552707 5705112 38.75 70.5 1
08:33:39 2024-01-24 764152 752661 238848 234262 402329 412264 453604 445597 257294 255672 333609 339145 377894 382135 4661136 4972230 7135195 6972530 1298332 1337059 363520 317672 351258 351528 421155 410116 396614 400829 257966 259970 801467 753255 1679933 1632884 520502 519166 767397 770249 994038 971214 1020262 1020788 1060807 1083625 1045378 1153316 2432170 2552508 1449526 1240594 849086 836962 1043409 1035919 1074554 1085149 1110155 1127709 1261771 1254674 5496331 5703889 38.75 70.5 1
08:33:40 2024-01-24 756587 752665 238187 234030 405993 411288 451266 445924 258114 255566 332491 340707 376388 378465 4661136 5055681 7235146 6970961 1275877 1339470 362137 316819 349285 351190 422084 410043 395643 399171 258328 260224 800319 750818 1672648 1639109 519024 513846 768350 770501 987002 967087 1026273 1028628 1060770 1078970 1036752 1160055 2429820 2535880 1425923 1246365 852724 835777 1035608 1038226 1079169 1081833 1105584 1122765 1252564 1258372 5522967 5687311 38.75 70.5 1
08:33:41 2024-01-24 759548 752665 239148 233472 405635 411938 453604 447186 256724 256389 332995 339416 376653 381828 4669898 5040422 7278332 6996284 1297850 1338629 359842 317814 350871 350699 421217 409489 396903 399171 257604 260041 793556 749756 1690968 1648538 522879 516862 769438 777670 987002 961968 1020262 1033018 1066853 1078970 1033078 1152383 2420547 2546237 1438633 1245406 857800 834520 1033078 1031480 1083813 1092719 1112567 1118548 1244240 1249219 5415532 5695760 38.75 70.5 1
08:33:42 2024-01-24 756587 752239 238726 234232 405993 411577 448197 449688 258939 256275 332978 341113 376811 380038 4672306 4999668 7211124 6982003 1300042 1337317 360965 316854 349004 350664 421928 405511 396903 396925 258435 260224 789690 756792 1678092 1639109 522358 513774 765222 774542 992695 959240 1019123 1032286 1071501 1085158 1028472 1147354 2420547 2542739 1436817 1239710 857800 839340 1028998 1028863 1079169 1094265 1114950 1122615 1237971 1247382 5479918 5695499 38.75 70.5 1
08:33:43 2024-01-24 767425 755575 239789 234226 403382 413354 452375 449725 258213 256607 333429 339789 377981 378393 4654468 4962083 7192245 6996484 1305876 1337317 360965 318259 349777 350571 421299 408454 399748 399171 256776 259428 797432 756530 1689984 1632217 522730 513810 764679 777018 996222 961968 1016947 1028169 1074344 1081842 1036016 1144800 2422534 2571018 1438633 1233552 857190 838816 1036145 1026673 1076075 1090811 1118646 1127027 1247176 1245584 5474184 5717720 38.75 70.5 1
08:33:44 2024-01-24 763508 754370 237851 234657 403310 412264 448161 446885 258939 254927 335917 340099 376918 378429 4663927 4928623 7162338 7022643 1316207 1337317 358831 316890 351438 351137 420671 405511 399148 400902 256776 260957 798896 754908 1681934 1632217 523694 519202 765765 774814 996222 967087 1013981 1026710 1071231 1088035 1038965 1143166 2426066 2565471 1473859 1227767 853942 839340 1037619 1025944 1073028 1094407 1122940 1132273 1252417 1250720 5506491 5703889 38.75 70.5 1
08:33:45 2024-01-24 764595 752661 237772 234657 402859 413135 449707 446870 259769 255425 333537 338637 377449 377221 4654974 4933645 7115711 6972015 1302172 1340168 361110 316376 351510 350440 422558 405475 395643 400336 257172 260957 781183 759242 1678050 1621846 520873 519202 762986 770286 999091 968460 1016947 1023798 1065434 1091185 1035890 1152345 2429530 2556277 1458604 1226894 853057 844380 1041304 1029595 1072991 1091310 1121335 1132311 1252217 1252795 5550077 5705112 38.75 70.5 1
08:33:46 2024-01-24 765263 755543 238813 234034 403205 413825 450980 446263 257254 255566 333266 338907 377715 378429 4654974 4952497 7119965 6968188 1294752 1341120 361054 316890 351402 351425 420671 410335 396551 400336 257568 260005 805268 755664 1704064 1626072 519763 519166 769475 770286 993399 970525 1022515 1020824 1062346 1085158 1045262 1157178 2441313 2561583 1445895 1240594 851836 841727 1044189 1032871 1069949 1081833 1113507 1135555 1254343 1252795 5538768 5695760 38.75 70.5 1
08:33:47 2024-01-24 757941 748395 238027 234426 401971 412734 450980 447186 256724 254995 333609 339860 376388 381828 4654974 4989014 7180989 6954454 1290946 1331199 359723 316854 351474 351920 417514 409393 396903 398547 256776 260590 790851 748006 1674686 1630801 521243 519937 769901 769704 990551 971316 1027155 1025599 1063662 1081949 1044896 1160792 2434365 2555326 1449526 1240594 849086 837878 1044933 1036655 1074554 1085149 1112567 1130693 1262666 1256485 5505710 5694524 38.75 70.5 1
08:33:48 2024-01-24 755378 753761 237620 234400 405957 410999 451586 445924 258079 255173 332995 340707 376388 378429 4661733 5048361 7228255 6968188 1274276 1337317 361089 316854 351450 350699 420044 409682 395643 399171 258435 260590 792359 750607 1677953 1636858 519688 516643 770091 771602 989808 968387 1026161 1032565 1063018 1080619 1038226 1163557 2427035 2534081 1464051 1245444 849086 834410 1038263 1037392 1077639 1084382 1108263 1122153 1254343 1261937 5522967 5679214 38.75 70.5 1
08:33:49 2024-01-24 759155 748359 239507 233309 404743 411613 451016 445560 256512 256784 332491 339179 376388 382441 4657692 5017794 7263443 6977554 1288931 1336369 359914 317814 353366 350139 418136 410371 399148 398953 257933 260634 794909 745476 1693744 1650789 522730 516643 772322 774630 987002 962910 1026273 1033018 1069181 1076042 1036752 1156716 2434365 2545279 1437238 1255664 857190 833339 1033203 1035928 1082274 1091176 1105002 1121015 1247176 1252795 5449438 5705112 38.75 70.5 1
08:33:50 2024-01-24 754565 748359 238766 233682 403534 411859 450944 451002 256690 255637 333501 338672 375524 378465 4663719 5018964 7235955 6986919 1297409 1333964 360677 319384 352200 353838 421155 405367 396831 400300 258221 259923 793825 752987 1688336 1639074 522509 516643 768478 774704 991253 962873 1019850 1035646 1069949 1082095 1028472 1150703 2420274 2538997 1444079 1240594 856732 838150 1029729 1029982 1082225 1094265 1114155 1119419 1238008 1249219 5461120 5703889 38.75 70.5 1
08:33:52 2024-01-24 760624 750991 238019 233314 405957 413498 448864 448257 256724 256784 331987 339687 376918 377789 4644453 4989014 7171165 7011973 1302053 1336615 360893 318153 350702 351920 422414 407805 396903 396889 258435 260590 793556 757147 1677803 1631958 522358 516643 765199 774814 992695 959240 1016947 1031554 1069985 1085158 1029275 1147354 2422651 2546237 1420353 1237066 858835 839340 1028998 1027291 1079169 1090847 1113015 1124254 1236219 1245620 5474303 5705112 38.75 70.5 1
08:33:53 2024-01-24 765534 751706 239100 232273 403498 413498 449496 445524 256334 256819 332995 339145 377449 377789 4660738 4985376 7202397 7013109 1304013 1333124 360965 318553 348233 351884 421928 407841 396903 396925 257388 261657 794783 756982 1670786 1629645 522358 516643 764748 777018 993399 959240 1016947 1027030 1074615 1085158 1033004 1145721 2429546 2569112 1439087 1236186 859024 841229 1033115 1026956 1075195 1090919 1117850 1125387 1245123 1242774 5457222 5703889 38.75 70.5 1
08:33:54 2024-01-24 764721 752360 238063 234228 402258 412300 450627 447900 256690 255566 333609 338895 376703 381700 4656140 4935857 7162082 6992011 1311485 1333124 360457 318553 350234 350930 420671 407877 400031 399171 256776 259212 800211 754988 1679777 1629608 522916 518128 764679 777018 996222 962652 1016947 1026710 1073056 1081915 1036247 1143833 2422923 2567341 1460420 1233552 856915 838779 1036053 1023762 1074554 1095960 1119517 1127027 1250789 1244704 5466614 5679289 38.75 70.5 1
08:33:55 2024-01-24 762482 752398 237992 234469 403846 414787 450333 449725 257404 255033 333465 340578 376846 378249 4656140 4924107 7157240 6981938 1313376 1337317 358795 318860 351474 349616 420008 405475 396903 399107 258489 260774 801638 757071 1735027 1627593 522916 519668 763596 773679 996222 967774 1014019 1023798 1066945 1091185 1037690 1146537 2423609 2556277 1455279 1226894 853665 839340 1037526 1023762 1072267 1091273 1122713 1128745 1251676 1249256 5483832 5709839 38.75 70.5 1
08:33:56 2024-01-24 768520 754379 237882 234330 403985 413973 454677 445779 257762 255460 332959 338637 375500 378429 4658295 4953467 7106386 6958258 1292873 1331236 360514 319793 351190 351425 420671 409719 396236 399735 257717 259755 800017 754589 1684903 1629902 519763 518433 766836 769957 993399 970525 1021118 1020824 1062346 1083625 1045378 1154996 2432170 2549005 1447711 1240594 848811 836962 1042335 1035183 1073028 1081833 1110192 1127064 1264184 1260672 5499251 5688320 38.75 70.5 1
08:33:57 2024-01-24 761596 754882 237589 234788 404418 411859 450714 447510 259485 254355 333501 339687 375824 381663 4648078 5019054 7185196 6939554 1285255 1329314 360965 316559 351546 350210 418465 408779 396551 398547 258172 259493 796363 745476 1699822 1630801 520873 519202 770020 768863 989143 970525 1025613 1026710 1056953 1081331 1038462 1160603 2426368 2528077 1465794 1240594 847877 833339 1039345 1035472 1079111 1086753 1110413 1130693 1263489 1256311 5513342 5685548 38.75 70.5 1
08:33:58 2024-01-24 755692 753729 237957 234753 403529 411859 451845 447990 257507 254000 333573 338672 376388 381700 4648340 4990176 7180989 6939554 1287279 1337317 360965 316630 351546 350139 417514 407877 396867 398547 258172 259858 793694 746339 1678293 1632217 520873 519937 770020 768863 989845 969256 1024881 1026710 1056953 1082095 1035890 1160348 2428093 2532285 1472804 1243627 849124 834373 1040573 1035882 1078343 1085076 1110329 1125387 1259983 1258335 5502366 5685548 38.75 70.5 1
08:33:59 2024-01-24 765804 752665 237786 233674 405662 410999 450714 444376 257542 255601 332491 339687 376388 381663 4648340 5040100 7203833 6953862 1270581 1329498 361089 317553 348758 350174 418794 410335 396272 396925 258208 260224 798966 750612 1671158 1641406 519763 513810 770020 772546 987002 965680 1029202 1031554 1063925 1076029 1037786 1162732 2432632 2541286 1438633 1250364 853942 835556 1035539 1037703 1079169 1087795 1103705 1122615 1248981 1252903 5504183 5694524 38.75 70.5 1
08:34:00 2024-01-24 754840 748395 239136 233309 404423 410675 450980 447549 256299 255672 332527 338943 375860 380448 4634812 5021085 7243649 6987004 1292713 1335421 360167 316925 350059 350174 417514 405547 399148 399171 257604 260224 794909 747612 1699361 1645980 524222 516862 769475 776466 988300 964632 1025411 1035919 1069181 1079091 1034097 1157291 2425040 2552508 1427739 1253046 858835 833664 1031614 1032981 1083813 1092646 1106924 1119419 1247176 1249256 5411735 5696986 38.75 70.5 1
08:34:01 2024-01-24 754406 748359 238063 233713 404138 411859 449216 449798 256690 255637 333302 339653 375261 377825 4648078 5009705 7212681 6982003 1297409 1337428 359554 316890 350377 351190 420671 405439 396903 399735 258001 259493 788750 749756 1683308 1646305 524857 518112 767943 776392 990512 964706 1022487 1035146 1069949 1082860 1029275 1154178 2420547 2543476 1444079 1241851 858835 836962 1029422 1030271 1083813 1090811 1113015 1119419 1240716 1249256 5457222 5705112 38.75 70.5 1
08:34:02 2024-01-24 769022 748350 238023 233515 406029 413534 449597 446968 256758 255637 332221 339722 375535 377789 4651058 4991187 7185196 6996284 1304013 1337317 360447 318812 349285 351920 421299 408849 399567 400223 257355 261325 797432 758699 1677057 1635730 522455 513702 764642 777018 996222 961474 1019192 1029632 1074615 1081879 1035377 1147066 2426368 2572381 1426145 1238828 858411 840634 1031733 1027020 1075962 1097127 1117887 1127064 1245123 1245017 5468195 5705112 38.75 70.5 1
08:34:03 2024-01-24 763632 752239 238027 234792 402895 414507 449568 449652 256758 254817 333645 337625 376631 377257 4644897 4925330 7142834 6976962 1311485 1342431 360133 319384 351402 351920 419937 405331 396723 401433 257246 260921 801638 757152 1720858 1621397 524222 519827 763596 773716 996258 968143 1015314 1023798 1066853 1091185 1037690 1147428 2426368 2556277 1462289 1226620 853942 839340 1037526 1026673 1072862 1091176 1122713 1128745 1252564 1251909 5498715 5679289 38.75 70.5 1
08:34:05 2024-01-24 767439 752434 238027 233747 404129 414736 450910 446555 257438 255566 333230 338366 376025 378429 4661733 4954707 7116867 6984831 1304013 1339582 362679 318933 351294 351920 421892 405403 396236 401469 257823 260957 793556 759323 1680863 1622911 521986 519937 763559 771341 999091 971214 1016947 1023798 1066945 1092728 1041813 1152345 2429820 2554320 1467682 1226894 852116 842420 1040480 1028863 1074281 1091103 1119517 1130354 1252564 1252526 5541751 5702654 38.75 70.5 1
08:34:06 2024-01-24 765806 752928 238686 234391 403179 414736 452264 446555 256724 255566 333465 339145 376918 378429 4645008 4954843 7109515 6978474 1295674 1337772 363704 318810 351082 351920 422594 409031 396200 400866 257568 260957 793556 755366 1669571 1621756 519763 519129 763559 769122 999091 973287 1019850 1023072 1066945 1091185 1043260 1153279 2435628 2563006 1451342 1236186 851509 841727 1040480 1032981 1069677 1087990 1114950 1134428 1255381 1254570 5533846 5698690 38.75 70.5 1
08:34:07 2024-01-24 759817 752625 238019 234956 404482 413026 453661 447186 256690 255319 335279 340949 376066 381683 4656140 4985376 7143688 6951743 1290946 1336818 363007 316854 351366 351425 418759 410298 396506 400866 255987 259393 787929 750607 1684627 1632327 520873 519937 767943 771378 993399 973456 1023280 1023035 1063602 1085158 1048237 1156679 2433277 2559905 1449526 1240594 852724 839340 1045299 1035919 1073028 1081870 1113361 1131967 1263563 1255561 5513575 5698690 38.75 70.5 1
08:34:08 2024-01-24 754406 752665 237745 234976 407894 412916 450764 448453 258190 254641 333356 342018 375645 380498 4641532 4995052 7150937 6942015 1287235 1337317 360965 319122 351546 350104 418429 409067 398699 399738 256811 260224 792359 745476 1684227 1636858 521243 520673 770565 770249 990514 972041 1026273 1023798 1063099 1083625 1044989 1160055 2429820 2550054 1425035 1243248 849086 836962 1042335 1037392 1077639 1085149 1111775 1127027 1261771 1258299 5505675 5702956 38.75 70.5 1
08:34:09 2024-01-24 755367 754374 237116 234812 407357 413612 452117 446870 257865 254746 333230 339653 376066 378357 4661733 5039248 7166298 6932103 1283423 1340279 360965 316341 351474 350945 418759 409104 396565 401186 258001 260041 792508 745476 1697118 1639296 520873 519569 770565 769402 989845 971316 1026273 1029632 1059234 1082095 1038927 1163407 2428093 2532285 1479209 1243248 849086 835740 1039345 1037623 1079169 1085149 1108538 1129439 1258948 1263457 5517661 5707034 38.75 70.5 1
08:34:10 2024-01-24 754370 752625 237222 234426 405628 412916 452264 446870 258079 255138 333266 340707 376775 378465 4648041 5024751 7190314 6954416 1279854 1335053 360965 315864 351438 350945 418759 408742 396565 400902 258399 260041 801701 747612 1669891 1636673 520502 519937 770565 769402 989845 971214 1026273 1028486 1060615 1082095 1038890 1163407 2429820 2528040 1457031 1243248 849086 834520 1041925 1038428 1080648 1085076 1110329 1129041 1261490 1263493 5499413 5695170 38.75 70.5 1
08:34:11 2024-01-24 754370 752665 237554 234426 405628 413612 450836 444895 258079 255138 332995 340707 376388 378501 4654974 5035713 7190314 6950039 1278036 1339217 360965 316341 351438 351225 418794 407841 396601 400902 258399 260041 789874 748469 1685244 1639109 520502 519937 770565 769407 989845 971214 1026273 1029252 1060770 1082095 1038927 1163407 2429820 2533301 1490854 1246799 849403 834373 1041221 1037595 1080685 1085076 1109290 1125387 1255748 1263493 5515369 5698587 38.75 70.5 1
08:34:12 2024-01-24 763763 752629 237992 233717 405732 412228 450908 444304 257507 256389 332455 339757 376918 378465 4648340 5042862 7208965 6963788 1273149 1333087 361054 317814 349285 350909 420008 410952 396637 399171 258399 260224 798966 750151 1686530 1648445 521243 513882 771658 774814 987039 967087 1029202 1033018 1069840 1078981 1040008 1161636 2434365 2538774 1440448 1253487 856384 837556 1036789 1040652 1085314 1091140 1107163 1126225 1252106 1261702 5508927 5690464 38.75 70.5 1
08:34:13 2024-01-24 756993 752625 239092 233481 405763 412228 453568 445246 256690 256748 332491 342500 376918 380643 4664339 5050506 7236941 6973160 1286864 1337511 360711 317814 350341 350699 417771 409067 400031 399171 257966 260590 794909 745476 1686121 1650724 522879 513918 771658 778225 988967 966042 1026124 1032871 1069976 1079054 1035570 1157291 2433277 2546237 1442784 1257068 856384 834557 1036053 1039168 1083776 1092719 1106373 1124254 1250040 1258299 5517513 5703889 38.75 70.5 1
08:34:14 2024-01-24 755916 748391 239471 233704 405691 411288 451016 447917 256299 256819 333266 341465 376918 383019 4657692 5028224 7264918 6982532 1294597 1337317 359878 316890 350341 350174 418100 405439 399148 399171 257568 259858 794909 749756 1685088 1650612 524970 516717 770128 776944 989771 964706 1022764 1035956 1069840 1080531 1037047 1153878 2420547 2546349 1442264 1248140 858411 835777 1033078 1033999 1086845 1094265 1113361 1119382 1248261 1252795 5429046 5705112 38.75 70.5 1
08:34:15 2024-01-24 760861 752239 238726 233713 404707 412734 449496 449798 256724 255637 333537 340449 375824 377789 4634812 5007559 7212643 6987004 1297409 1337156 360965 317778 350341 354375 423282 409489 398931 400583 258257 260188 796459 751908 1685645 1646305 524596 517958 767943 776466 991827 966729 1020262 1035956 1071501 1083625 1032514 1152383 2420547 2542614 1418569 1240594 858411 836962 1031614 1032981 1085305 1090847 1114950 1119382 1243357 1252795 5431277 5705112 38.75 70.5 1
08:34:16 2024-01-24 760088 748350 238721 234073 406029 413462 450271 446535 256758 255637 332221 340672 376918 377221 4654974 4979741 7190314 6992124 1300042 1339396 360857 318153 348615 351920 422378 410582 396723 399026 258257 260590 798896 757071 1676099 1636894 522730 513774 764679 776466 997020 961968 1019123 1031646 1073020 1086763 1030004 1150703 2420547 2553991 1444079 1239710 857608 838745 1030152 1032981 1082274 1090847 1115392 1122615 1241595 1249219 5466614 5705112 38.75 70.5 1
08:34:18 2024-01-24 762174 752239 238757 233318 405350 414444 450910 445559 257294 257215 332491 339144 377449 377789 4658408 4981927 7196554 7008098 1312346 1339470 360821 318741 350306 351920 421299 410102 400734 399517 256741 261325 801601 754908 1671317 1635166 523694 516862 765222 777018 996258 962910 1019123 1027030 1075376 1089701 1038328 1143980 2428093 2576491 1444079 1233552 857190 840597 1037526 1027859 1076075 1090883 1122713 1128708 1252293 1246500 5442821 5695485 38.75 70.5 1
08:34:19 2024-01-24 763596 751551 238019 235384 403498 412844 449597 449652 257294 254782 335864 338366 376918 376089 4661136 4926335 7156408 6982003 1315268 1341341 358544 316819 351474 351920 420044 408717 398967 399422 256811 260590 800267 754908 1737056 1632217 524474 519937 765765 774814 999091 968460 1016947 1026710 1069985 1090436 1039162 1147354 2426368 2561800 1486343 1227767 853942 842457 1039002 1026722 1074554 1092719 1122713 1131967 1254071 1252795 5497894 5679014 38.75 70.5 1
08:34:20 2024-01-24 765806 752398 238027 234434 403525 414117 452727 446555 258086 255355 335011 340435 376775 378385 4646734 4905785 7134362 6967610 1305783 1336912 360965 316306 351510 350104 421299 405475 396831 398512 257604 260957 792204 758411 1671350 1622997 522730 519937 763596 772546 999528 968460 1016947 1023798 1066853 1090820 1042446 1151524 2426368 2556277 1462289 1226022 853942 842420 1039002 1028132 1073028 1092719 1122713 1131967 1253453 1252795 5489899 5694533 38.75 70.5 1
08:34:21 2024-01-24 767439 753353 237772 234553 404447 413973 450983 445137 257976 255425 333199 341057 377607 379646 4648340 4924267 7132560 6972015 1308591 1337317 360421 315864 351510 349616 420967 405403 396867 399107 257423 260957 792204 758156 1692590 1622997 522509 519937 763596 773679 999528 968460 1016947 1023798 1066853 1090820 1038131 1150703 2426368 2556277 1465794 1227767 853942 841229 1038356 1026673 1073791 1091176 1122713 1131160 1254343 1252795 5501034 5708301 38.75 70.5 1
08:34:22 2024-01-24 764595 754112 237851 234812 403391 415376 448125 446555 257542 255566 333343 340985 376918 378459 4645609 4917246 7119140 6967610 1302053 1337317 360965 318510 351474 350139 422261 405511 396236 401186 257388 260590 793556 758156 1679752 1622997 521243 519937 763596 771415 999091 970525 1016947 1023798 1066945 1094005 1038904 1153205 2429820 2556277 1467682 1226894 851509 843090 1036037 1029595 1073028 1091176 1122940 1132273 1256679 1254497 5547634 5712033 38.75 70.5 1
08:34:23 2024-01-24 765806 748386 238019 234039 404590 414736 450908 444304 257294 255601 333284 339921 378160 378429 4654974 4943137 7105585 6968188 1292625 1337317 361054 316854 350871 351920 422594 409719 396867 400336 257604 259393 793556 754908 1664916 1627704 519763 518396 767943 770286 996222 971214 1023317 1023072 1063925 1081613 1046748 1154996 2435628 2561837 1451342 1242362 849403 839018 1047499 1038428 1077577 1087454 1112455 1130906 1263489 1261937 5496331 5693275 38.75 70.5 1
08:34:24 2024-01-24 754803 752693 237741 234295 406025 409810 450908 445924 257934 255601 333266 340707 376388 378465 4658482 5046190 7213152 6959380 1270544 1335421 361089 316854 349849 351225 422683 409104 396236 399171 258471 260224 792359 749748 1672786 1636858 519763 513918 769475 771051 989143 968460 1029202 1030271 1062310 1080531 1038226 1163407 2436762 2538997 1477912 1247689 853942 835630 1038066 1041086 1082225 1081833 1108538 1122840 1254306 1258262 5515089 5695760 38.75 70.5 1
08:34:25 2024-01-24 757082 748391 239590 233713 404743 412264 453640 446849 256299 256389 333266 339179 375824 381865 4654468 5028224 7269065 6992124 1293636 1335384 360457 317778 350095 350174 420818 405511 399148 400017 257604 260224 794909 747612 1678182 1648316 523694 516898 770565 777670 987002 962873 1020336 1037725 1069829 1082114 1032857 1155639 2424738 2553617 1435001 1253879 858411 833929 1032626 1035472 1085355 1093492 1113361 1121558 1251253 1252795 5421302 5694524 38.75 70.5 1
08:34:26 2024-01-24 753030 751711 238808 233678 403534 411859 450271 447549 256690 255637 332995 339416 375524 377789 4651700 4999651 7233306 6972015 1294597 1335532 359625 317814 350341 350699 419592 405475 399148 399735 257604 260041 794909 747612 1680839 1649824 522916 516862 771773 777937 989004 964021 1024225 1037656 1069940 1082151 1035570 1156653 2422923 2546013 1435001 1252060 858411 835777 1032626 1033512 1085305 1093492 1113361 1122438 1248981 1252795 5431390 5695760 38.75 70.5 1
08:34:27 2024-01-24 754135 748323 238575 233708 404743 411859 453048 447549 256724 255601 332995 339416 375860 377789 4651663 5000446 7212681 6972015 1296483 1336369 359878 316890 350341 350699 421785 405439 399148 400300 257966 260080 792650 751908 1708364 1646104 524222 517483 769581 776944 991216 964706 1022034 1035488 1069912 1082151 1035533 1154028 2420547 2549830 1431370 1249029 858411 834557 1032626 1032981 1086845 1093492 1110192 1119382 1247176 1251909 5421302 5686408 38.75 70.5 1
08:34:28 2024-01-24 755205 752244 238721 233713 405993 412442 448864 449798 256690 255637 333537 340707 376388 376655 4641170 4990402 7217331 6977007 1298524 1337428 360457 316854 351149 353875 423736 408907 396831 399981 258293 259822 787240 752987 1673070 1643964 522730 513954 767397 774352 994038 964275 1019500 1033249 1071501 1085122 1030041 1150703 2418827 2543476 1420353 1240594 856384 838150 1030680 1030749 1082274 1090847 1113015 1121161 1238044 1249256 5449438 5699823 38.75 70.5 1
08:34:29 2024-01-24 760210 748269 238808 233348 405993 413534 450234 445595 256758 256389 332221 339687 375465 378357 4654468 4981927 7180082 7007172 1305783 1339470 360929 318412 351635 351920 424485 405367 396759 399171 258980 260224 791025 756530 1705589 1635326 522730 513882 765765 774352 995491 961968 1019850 1033249 1071501 1081842 1031466 1150703 2422923 2546386 1451342 1239710 858411 839340 1030680 1030018 1082274 1090883 1116223 1122803 1240716 1249256 5470519 5695760 38.75 70.5 1
08:34:31 2024-01-24 762486 748355 238737 232955 404743 414772 450946 446535 256758 256999 332491 338706 375570 378393 4651663 4968869 7200826 6991935 1300117 1338527 360857 316854 349004 350174 424221 408200 396795 396889 258183 260957 798896 757071 1706535 1631381 522730 513846 765199 777018 995515 961474 1019123 1032516 1073056 1081879 1033004 1150703 2426368 2559905 1440448 1237947 859635 839340 1030680 1029982 1079169 1097091 1116223 1122840 1240716 1249256 5468195 5679177 38.75 70.5 1
08:34:32 2024-01-24 765806 748129 239993 233713 403525 414117 450201 448179 255910 256819 333537 339145 375500 378393 4646962 4975971 7193923 6992011 1300298 1338183 360965 317778 348723 350139 423319 405403 396903 396925 257604 260774 808550 757821 1679057 1632217 521986 513846 764679 776466 993399 961968 1018397 1030092 1073093 1081613 1032272 1149883 2424645 2561722 1447711 1238828 860248 838816 1029211 1028486 1079169 1100266 1116260 1125387 1240716 1243826 5468195 5679214 38.75 70.5 1
08:34:33 2024-01-24 765806 751445 239179 233708 402325 413498 452054 451002 258575 256141 333356 340064 377945 378285 4653378 4944890 7176873 6996284 1309490 1337317 360711 318553 350341 351425 421299 407841 399748 399171 256596 259393 792042 757281 1702073 1632217 522953 516862 764679 777570 996258 962910 1019123 1027153 1074615 1087804 1037489 1143166 2426368 2572841 1440448 1233552 857190 841265 1037823 1026673 1076111 1090919 1121913 1129325 1250789 1245620 5454923 5704001 38.75 70.5 1
08:34:34 2024-01-24 763428 752092 238514 234950 402779 414787 449072 448071 257012 254641 333465 340064 376811 378357 4648340 4924107 7155570 6987118 1315173 1337317 358831 319384 350871 351425 420707 405547 399184 400017 256561 260957 797525 754908 1680721 1632217 523731 518836 765222 777018 998110 964996 1016947 1026408 1074615 1091185 1032888 1144017 2426368 2572841 1464051 1232675 855772 840003 1037619 1026673 1074554 1090811 1122713 1128745 1251676 1247418 5464697 5700151 38.75 70.5 1
08:34:35 2024-01-24 761869 752658 237842 235011 403350 414199 448125 446571 257507 255173 333537 340710 376811 377185 4648340 4914834 7143688 6967610 1312442 1337317 359914 316341 351510 349895 420671 405439 396903 398547 257172 260957 790851 757071 1707214 1627593 522916 519937 764679 773679 996258 968460 1016947 1025253 1066889 1092460 1035854 1149883 2422923 2561837 1469498 1226022 852724 842494 1040443 1027030 1073028 1092719 1122940 1132415 1255785 1254533 5521512 5703889 38.75 70.5 1
08:34:36 2024-01-24 765806 752629 238019 234945 404595 414772 449496 445633 257507 255637 333465 339416 376095 378429 4645008 4939499 7095478 6958823 1292910 1332143 361089 316819 351438 350139 424221 409719 396867 400336 257568 260957 794909 754216 1669042 1623001 520502 518469 766853 771602 996258 970666 1023280 1023072 1063925 1088071 1045262 1156679 2439092 2565471 1453157 1242824 853057 839156 1048009 1038867 1077614 1088223 1113211 1131854 1263489 1258335 5498704 5693275 38.75 70.5 1
08:34:37 2024-01-24 749068 748391 238253 234985 404743 412442 451016 446968 257542 255105 333609 339687 376388 380679 4657692 4975933 7171664 6940092 1286997 1335421 358934 316854 353571 350174 418567 408779 396903 399773 258001 260590 797614 747612 1685129 1635696 521986 521041 770565 772076 992695 974220 1026273 1027439 1062383 1081806 1040415 1160055 2435432 2550329 1451342 1243421 851836 836815 1041966 1038867 1079169 1081833 1112567 1128745 1266256 1261044 5502644 5686408 38.75 70.5 1
08:34:38 2024-01-24 755641 752661 237615 234762 405350 411035 450980 445211 257542 255306 333573 339722 376653 378501 4644436 4990214 7170770 6935145 1285255 1336369 360965 316341 351582 351225 418136 407877 396903 399738 257640 260041 798966 748193 1695371 1635696 521986 519937 770565 772816 991992 972078 1026273 1029558 1065248 1086763 1045151 1159079 2434365 2552337 1449526 1243248 850296 838150 1044284 1038965 1076082 1081906 1113361 1131148 1264579 1258335 5496331 5685158 38.75 70.5 1
08:34:39 2024-01-24 754565 748359 237252 234430 405671 410999 450908 445924 257934 254817 333537 340504 376388 378465 4655011 5018940 7174973 6940130 1281594 1335421 360965 315864 351546 351225 418465 408490 395679 399422 258001 260224 791191 747127 1691567 1636786 521243 519718 772322 772113 992626 973979 1028431 1029632 1063773 1085049 1042769 1163407 2429820 2531599 1451108 1242824 850296 835777 1043534 1039359 1079169 1081797 1110192 1125424 1259090 1261937 5504183 5686408 38.75 70.5 1
08:34:40 2024-01-24 755615 752129 238019 233344 405993 411649 450908 444268 256758 255672 332527 339687 376388 380679 4644436 5030331 7246267 6953096 1279525 1333492 360965 317849 349321 351740 418171 410335 399184 399171 258150 260921 794909 747077 1685149 1648445 521986 513774 772716 774704 989106 967087 1026273 1033018 1066621 1079091 1037489 1160093 2432170 2549042 1444633 1255664 858411 834593 1033115 1036016 1085305 1090811 1110192 1122652 1250789 1252795 5430680 5686511 38.75 70.5 1
08:34:41 2024-01-24 752198 752398 239092 233713 404770 409810 452375 449586 258939 256389 333573 339687 375860 378393 4648340 5009705 7217331 6986919 1294634 1332180 360965 319836 352200 354894 423282 405331 398758 400866 259019 260554 798531 754069 1697619 1641437 522916 516826 768997 778781 993363 964239 1020225 1035956 1074545 1085158 1031475 1152345 2425717 2538997 1447711 1242362 857608 839616 1029729 1032981 1085355 1090847 1116697 1120978 1245337 1252795 5423525 5693275 38.75 70.5 1
08:34:42 2024-01-24 755767 751969 238730 233713 406020 411577 448161 446849 257611 255601 332491 341218 377715 377221 4651655 4986648 7208965 6991476 1297297 1338750 360821 317672 351222 354661 421119 405331 398867 400583 258399 259822 794648 754069 1689466 1641437 523848 517628 768997 778085 991957 964959 1020262 1037429 1073056 1085158 1031577 1154028 2420547 2546237 1420353 1240594 857800 839018 1031733 1032981 1085268 1090847 1116697 1121015 1245374 1252795 5423525 5686497 38.75 70.5 1
08:34:43 2024-01-24 755477 748080 238695 234039 405984 411577 450774 447513 259221 255601 332995 340707 376918 377221 4645609 4980932 7228255 6989826 1296324 1333124 360385 316890 350341 351225 423282 405331 399148 400300 258399 260041 788263 752987 1699511 1641437 522916 517628 769544 777018 991253 964275 1020262 1036053 1071501 1083625 1030004 1152345 2420547 2538997 1445895 1240594 858411 838421 1031614 1033074 1085268 1090847 1113507 1119382 1245337 1252795 5423525 5694524 38.75 70.5 1
08:34:45 2024-01-24 756050 748116 238730 233713 406020 411577 449597 447199 258676 255637 332995 340980 376653 379927 4661136 4989517 7193923 6972327 1299111 1337317 360711 316854 350341 354644 424522 405475 396903 399171 259198 260224 793193 754908 1692992 1638021 522730 513846 767383 774352 993399 962155 1020262 1033115 1072260 1085158 1031503 1150703 2426368 2541491 1447711 1238828 856384 839616 1029729 1030096 1083813 1090847 1115899 1119382 1242476 1251909 5427399 5686408 38.75 70.5 1
08:34:46 2024-01-24 758738 748098 238721 233674 405993 412264 449977 448661 258971 256071 332347 341078 376811 379498 4653378 4979741 7192245 6981814 1298336 1337317 360965 316854 348197 350104 421928 407841 396903 396925 258399 260957 798896 758156 1677259 1632217 522730 513810 765765 777018 995515 961968 1019850 1033111 1073056 1081842 1033004 1149027 2428093 2563540 1447711 1238828 860248 841229 1029729 1028578 1079169 1100230 1119480 1125387 1239763 1245584 5474427 5703166 38.75 70.5 1
08:34:47 2024-01-24 765241 751826 239953 233570 403382 414556 450375 449725 258213 256822 333356 339145 377715 378357 4646734 4951528 7171664 6992124 1303083 1335384 360965 318518 349249 351672 421263 405475 399712 398889 256811 259393 798821 757821 1673451 1632217 522730 513882 765765 778122 996222 962873 1018397 1027126 1076139 1088035 1037489 1144017 2428093 2572841 1440448 1233515 858411 842187 1036145 1028132 1076075 1097091 1121913 1128708 1250752 1247708 5455211 5700151 38.75 70.5 1
08:34:48 2024-01-24 764049 752202 238580 234985 403458 413498 448197 447513 257081 255425 333573 340099 376918 378393 4648340 4907853 7143688 6977554 1315268 1335163 358795 316819 351474 351920 420008 405439 396903 401469 256776 260957 798896 753835 1725235 1624920 523694 519937 765874 774814 996222 968460 1016223 1026184 1069949 1088071 1035854 1147354 2422923 2559905 1464051 1228641 855772 840328 1039094 1026673 1075195 1097516 1128183 1131854 1254232 1252495 5461799 5694538 38.75 70.5 1
08:34:49 2024-01-24 762413 753195 237886 234753 404066 412264 448161 447186 258155 255138 333537 338401 376918 376884 4645609 4905509 7110646 6968188 1296597 1337317 360478 316598 352701 350139 421299 405367 396831 399107 257172 260957 793556 758699 1696594 1622997 522730 519937 764950 773679 999091 968460 1016947 1026184 1068459 1093501 1038094 1152345 2428093 2556277 1458784 1228931 855504 845050 1039090 1029595 1074517 1091031 1125005 1132311 1254343 1252795 5517853 5693275 38.75 70.5 1
08:34:50 2024-01-24 766766 753195 237886 234356 404707 414117 449144 446555 257507 255173 333537 339144 377715 378357 4648961 4934936 7106386 6958823 1291917 1337317 360514 316819 352701 350139 423190 405511 396515 400902 257604 260957 793556 759444 1676664 1620696 521243 519937 764408 770286 1000512 971214 1019850 1026184 1067702 1093501 1040378 1157932 2438909 2555966 1467682 1227179 853057 845050 1043539 1031406 1073791 1091176 1122713 1133470 1254343 1255459 5541751 5694524 38.75 70.5 1
08:34:51 2024-01-24 765241 748355 238721 233713 403534 414736 450944 446227 256724 255601 333501 339145 377715 378465 4638988 4935977 7087735 6949458 1292873 1337317 361089 316562 352701 349860 422558 405475 396236 401186 257388 260590 803009 757821 1705692 1620696 521243 519937 764408 770249 1000512 971214 1019192 1027800 1069840 1094201 1044896 1153953 2434365 2555966 1467682 1226894 852724 843417 1042561 1029293 1073028 1091176 1122940 1132811 1254343 1254570 5520908 5685158 38.75 70.5 1
08:34:52 2024-01-24 778131 748341 237983 234434 404743 414736 451734 444268 257260 255209 333501 339144 377449 378465 4636243 4938295 7092945 6952021 1296597 1337428 360965 316341 351438 350139 423190 405511 395643 400902 257568 260774 803009 760098 1717943 1620667 522358 519682 764924 773250 1001898 972595 1019775 1027800 1069144 1094128 1042040 1153316 2431534 2554320 1467682 1227767 852116 846253 1039088 1031480 1074554 1092719 1122713 1133619 1252681 1255459 5545709 5694627 38.75 70.5 1
08:34:53 2024-01-24 764966 748391 238721 234400 402294 414772 450980 446579 256724 255601 333501 338907 375500 380643 4648923 4945342 7097061 6947053 1292836 1337317 361054 316819 353203 350139 422594 408454 395679 401040 257717 261253 801638 759323 1691764 1622972 521614 519754 764606 772706 1001935 971214 1019850 1026710 1069940 1094274 1042040 1153316 2434365 2552508 1467682 1227767 851509 843724 1039088 1030965 1072267 1091176 1121637 1135238 1253604 1255459 5545709 5694524 38.75 70.5 1
08:34:54 2024-01-24 764966 752652 238019 234236 402294 413534 453229 446227 257115 255566 333537 339145 377715 380679 4645712 4943024 7097061 6949458 1290946 1331199 363704 319384 353305 351776 422414 407696 396371 401149 257823 260921 792204 760331 1707239 1618366 520873 519202 764110 771602 1000512 971214 1019850 1026184 1066853 1092728 1042040 1153316 2435628 2556277 1431054 1231268 850902 841229 1042298 1032981 1069949 1091176 1115117 1133841 1256307 1254570 5532359 5686408 38.75 70.5 1
08:34:55 2024-01-24 760476 748355 238721 234202 402294 410999 453551 448307 256724 255601 333645 339145 376388 381559 4639091 4971016 7125037 6963057 1288931 1335758 363007 319384 353417 351812 421155 409646 396200 400336 257604 259393 796154 754908 1685745 1627704 520502 519166 769034 771415 994809 971214 1023280 1023798 1063889 1081806 1046748 1156716 2437359 2554466 1449526 1240594 851509 838745 1045299 1036655 1074554 1088026 1113361 1131160 1263684 1257410 5486953 5683934 38.75 70.5 1
08:34:56 2024-01-24 755242 752625 237222 234426 405635 413026 452375 446917 257865 254782 333230 339722 376353 378465 4645332 5023430 7179420 6942664 1283188 1337317 360965 316341 351474 353838 418723 408742 396236 400902 258001 259898 789874 745476 1685244 1636858 521243 519645 770565 769957 989845 971214 1027736 1030110 1060807 1083625 1040710 1162577 2429546 2528696 1462289 1240594 849403 835777 1039345 1037489 1079169 1085149 1110155 1126225 1255417 1261937 5498715 5685158 38.75 70.5 1
08:34:58 2024-01-24 755561 748319 238058 233476 405957 411613 453551 446555 256299 256389 332995 339687 376367 382113 4652538 5023241 7261496 6979841 1283188 1327323 360711 320435 350198 350139 419441 409104 399748 399171 257966 260224 794909 744411 1681466 1648538 522730 517361 771658 777018 987039 964275 1026273 1033018 1066889 1072865 1035507 1154996 2422923 2546237 1435001 1252097 860861 834557 1033078 1032981 1086845 1094407 1113361 1119419 1246256 1252795 5410262 5675793 38.75 70.5 1
08:34:59 2024-01-24 754370 751179 238726 234039 405696 414162 449303 450363 256656 255496 333122 341113 376811 380038 4652241 4979741 7189394 6982316 1294634 1335384 360711 319086 350095 351225 421299 405475 396903 399171 258435 260224 791025 754908 1679873 1632032 522730 513652 765765 776749 993399 961474 1018776 1033115 1073020 1081879 1032470 1150703 2422886 2543439 1447711 1239710 860248 839340 1030152 1030101 1082274 1097516 1116185 1125859 1238044 1249256 5465021 5704467 38.75 70.5 1
08:35:00 2024-01-24 765241 752239 239157 233201 405201 414556 452529 449089 257370 257073 332995 338672 376918 378357 4645609 4961782 7171776 6986314 1304013 1337317 360965 320516 349321 351425 421263 407877 399748 396925 258489 259393 797432 757281 1681215 1632217 522730 516594 765222 778122 996258 962910 1019123 1028523 1076139 1089645 1037586 1145684 2426368 2572841 1461273 1233552 858136 841265 1037526 1026993 1077639 1097256 1121913 1128745 1252143 1248802 5442708 5693530 38.75 70.5 1
08:35:01 2024-01-24 764595 751514 238686 234762 402855 412880 450983 449358 257191 254746 333573 337660 376918 376089 4638988 4907920 7134362 6963788 1305923 1332180 360965 319079 351510 349895 421299 405367 396903 398547 259040 260590 792204 758236 1702710 1623084 522546 519937 764137 773679 999091 968460 1017661 1023798 1066853 1094274 1042261 1154028 2426368 2554466 1472075 1224279 853665 843054 1039345 1029076 1075962 1096738 1125883 1131854 1254306 1254460 5505508 5684220 38.75 70.5 1
08:35:02 2024-01-24 768435 752092 237786 234034 403570 414736 451623 446300 257473 254782 333609 338637 376918 378429 4639091 4926611 7086961 6949458 1295674 1332180 360514 319115 351438 350139 422558 407841 396236 400902 257933 260590 793556 755366 1693537 1618366 520873 519937 763596 770249 999682 972041 1019192 1026710 1066945 1094274 1044520 1154996 2429788 2552508 1462235 1230687 854000 843578 1043446 1032528 1072991 1094497 1125042 1133470 1254343 1254570 5530860 5686408 38.75 70.5 1
08:35:03 2024-01-24 769066 753306 237988 233747 403534 414444 452264 446943 256724 255387 333031 339145 376918 378357 4635683 4924267 7087735 6940092 1292873 1335384 360514 318337 351402 351920 422594 407805 396831 400336 257388 260590 793556 757821 1667727 1618615 520502 519668 763596 770249 1000512 970629 1021305 1023798 1066945 1092728 1044900 1157178 2434020 2550525 1462235 1228931 853665 844122 1043451 1032981 1069949 1091236 1119368 1134648 1254529 1253788 5535322 5686633 38.75 70.5 1
08:35:04 2024-01-24 762793 748391 238027 233739 401975 412880 450656 447186 257115 255601 333609 338907 376918 381559 4638988 4942891 7097061 6939554 1289126 1337317 359974 318860 351402 351672 421335 410335 396551 400300 257604 259393 795923 753830 1696822 1622546 520502 519668 767943 771962 994809 973904 1025688 1025454 1063779 1087463 1047418 1159812 2434020 2559905 1425704 1239710 853665 839340 1045299 1035183 1073028 1090764 1116542 1133035 1259983 1253788 5516591 5677056 38.75 70.5 1
08:35:05 2024-01-24 757927 752239 238730 234788 403498 413026 453229 448526 256724 254817 333573 338637 376388 378501 4639091 4970469 7145851 6912299 1283423 1337428 360965 318635 351582 351190 418136 408490 396867 399702 257320 259858 793694 745476 1677179 1638060 522730 520552 771621 771052 992626 973979 1026124 1029632 1062263 1084391 1041485 1162577 2427035 2532285 1454553 1242824 852167 836962 1041559 1035317 1079169 1085213 1112567 1128708 1262666 1261044 5477574 5677056 38.75 70.5 1
08:35:06 2024-01-24 754112 748391 237589 233708 405957 411324 451623 445924 257507 255566 332491 340434 376388 378429 4642297 5031815 7198706 6947242 1268621 1333455 361124 319158 348758 350174 418759 409682 395948 398953 258150 260116 798966 749756 1663140 1640165 521243 516413 771773 774352 989845 967087 1029202 1035510 1069218 1072829 1037586 1160055 2432170 2547084 1431370 1252097 858136 834520 1033115 1032981 1085305 1097548 1111775 1119382 1247176 1252795 5409984 5674747 38.75 70.5 1
08:35:07 2024-01-24 754370 750712 238721 233678 405635 412442 450700 446885 256690 255601 332995 340742 376388 376920 4639091 4985469 7171440 6952096 1294634 1335554 360713 319793 350126 353911 421191 405367 396831 399098 259191 259786 793694 754908 1680461 1636786 522730 516643 767943 776466 993399 961474 1021156 1036224 1073056 1081842 1030041 1151095 2420547 2539109 1422136 1238828 857608 839340 1029729 1030018 1083043 1097091 1114598 1124217 1238008 1249219 5456945 5685548 38.75 70.5 1
08:35:08 2024-01-24 761366 751174 238027 232303 404739 413534 450712 447186 256299 256424 332221 338401 376918 380541 4638988 4966749 7167467 6986967 1298336 1335674 360857 318409 350702 351920 421299 405439 396903 396925 258648 260885 789857 754988 1714876 1631958 522730 513738 765765 774814 993399 961968 1019192 1033018 1072297 1081842 1031503 1151818 2420547 2540804 1447711 1238828 859972 839340 1030152 1029982 1079169 1098677 1112977 1126009 1238044 1249183 5458364 5685548 38.75 70.5 1
08:35:09 2024-01-24 763600 751174 239295 232307 403494 413498 450642 445559 255910 256819 332527 339860 376918 379387 4635683 4971349 7179420 6971902 1294634 1333455 360711 318515 350702 351260 421263 405439 396903 399171 258684 259822 797614 754908 1701326 1636786 522730 513882 765199 774814 993399 961511 1021381 1033018 1073093 1081879 1031632 1150741 2420547 2538997 1447711 1238828 858136 839340 1029541 1029215 1082274 1097127 1115392 1124254 1239800 1249256 5458540 5685548 38.75 70.5 1
08:35:11 2024-01-24 761869 748314 239127 232264 404734 413534 451852 447186 255944 257215 332527 340710 377269 379091 4643417 4968869 7180082 6982349 1293711 1328410 360965 320019 350702 351260 421335 405511 396903 399171 258150 259858 793694 753830 1698945 1636786 522546 513652 765765 774814 993399 961511 1019537 1033018 1071501 1081842 1031503 1149883 2420152 2542725 1449526 1238828 858136 839340 1030152 1030018 1083043 1097701 1114598 1124254 1238008 1249219 5449438 5694524 38.75 70.5 1
08:35:12 2024-01-24 763059 751706 238726 232312 404767 416261 452043 449015 256587 256677 332347 340817 376846 379768 4639551 4965608 7150974 6996284 1303045 1329351 360965 319268 349285 351672 421335 407877 399148 399171 257320 259393 798821 754908 1691845 1632217 522879 513918 764679 778122 996222 962910 1019192 1028646 1076139 1088071 1037489 1144054 2424337 2571018 1438633 1233552 858136 841265 1037619 1028132 1076111 1098713 1119517 1128745 1250789 1245584 5439782 5700535 38.75 70.5 1
08:35:13 2024-01-24 765241 751174 238615 234291 402146 414787 451476 448738 256587 255460 333573 339145 376653 378393 4648923 4919377 7152258 6977007 1303900 1333492 360457 319384 349813 351425 420044 408490 399184 399171 256811 259358 800211 755664 1681215 1627409 523694 518128 765222 777670 996258 964312 1019123 1027066 1076139 1089645 1037725 1144054 2426368 2569112 1458604 1231726 856915 840634 1037526 1026673 1076111 1097516 1121913 1128708 1250365 1249724 5452367 5689463 38.75 70.5 1
08:35:14 2024-01-24 762523 752239 237957 234430 402922 412264 452423 449052 257404 254355 333537 337660 376388 377922 4638988 4903431 7114897 6958823 1298436 1329351 360965 318664 351474 349651 421928 405475 395679 398547 257717 260224 790851 758156 1701848 1620696 521243 519569 763596 770322 999682 970525 1019192 1025981 1066853 1090820 1039148 1151639 2420152 2548890 1479209 1224279 852448 842494 1036074 1029142 1075962 1094497 1126157 1131854 1253379 1252649 5477448 5685158 38.75 70.5 1
08:35:15 2024-01-24 771443 753734 237589 234228 403525 413498 449707 445633 257328 254817 333573 338637 377858 377789 4638988 4917246 7086961 6952210 1296597 1336369 360965 318337 351438 350139 422594 405511 396272 398547 256811 260224 792204 758156 1690214 1618366 520502 519668 763596 770249 999801 970666 1019850 1023798 1068459 1093501 1042298 1153316 2427072 2549042 1462235 1228055 854000 843578 1041962 1031794 1072991 1096204 1124240 1133470 1254343 1252795 5521455 5686511 38.75 70.5 1
08:35:16 2024-01-24 765204 748355 238054 233713 404454 414153 455324 446555 257294 255637 333266 339145 376918 378393 4635683 4930127 7096273 6947053 1295674 1337428 360549 319311 351438 349895 422261 407877 395679 400336 257207 260224 793556 759015 1666498 1618399 520502 519668 763596 770286 999682 972041 1018776 1026710 1066063 1094274 1046385 1156352 2434020 2552337 1462235 1228931 853665 844122 1044093 1032981 1069986 1091310 1119405 1135238 1252717 1253788 5543225 5675134 38.75 70.5 1
08:35:17 2024-01-24 763028 748355 238027 233704 402329 412300 450656 447186 256724 255601 333573 338907 376653 380679 4632380 4944121 7092008 6932103 1290026 1331383 360549 319122 351118 351920 421299 410298 396200 400300 257568 259755 797525 754913 1674368 1627612 520873 519301 767943 770249 995515 972447 1025651 1026184 1063705 1088233 1048163 1158945 2437836 2561722 1453157 1239710 853942 841129 1045262 1036016 1072991 1088296 1119098 1134648 1254455 1255459 5533846 5694524 38.75 70.5 1
08:35:18 2024-01-24 761325 751706 237992 233669 401939 412264 453551 449862 256724 255531 333537 338634 376918 380679 4639072 4983867 7097061 6949458 1290946 1332143 360514 319158 350871 350930 420967 409972 396831 400300 257352 259755 794514 753910 1675113 1632237 521986 520148 771376 773250 996909 975365 1027155 1025454 1066801 1087463 1048237 1159191 2441031 2559905 1453157 1240594 855504 839340 1045299 1035919 1072991 1089619 1114950 1133619 1263563 1254638 5504183 5674518 38.75 70.5 1
08:35:19 2024-01-24 763580 752239 237786 234762 404707 413026 453551 448136 257473 253965 333537 339653 375788 378465 4645609 5005103 7162338 6942278 1283423 1333418 360965 318301 353535 351190 418393 408454 396578 402534 257681 260080 798966 745476 1678531 1634795 522358 521842 772322 772150 992622 974146 1026273 1029521 1062273 1085158 1040452 1162540 2429820 2534081 1459721 1240594 851509 835740 1042298 1038965 1079169 1086753 1113361 1128708 1263563 1258299 5489316 5675793 38.75 70.5 1
08:35:20 2024-01-24 754103 752244 237213 233481 405957 413026 452407 446239 257900 255531 332491 340707 375788 378393 4639551 5034614 7199640 6950001 1268621 1336818 364512 320033 352450 353911 421487 408922 395499 401149 258221 260188 797697 748683 1684901 1632032 520502 519668 771773 769957 991253 971904 1026273 1031757 1060770 1083625 1035817 1164271 2429820 2528696 1467682 1245479 853333 836369 1039002 1038965 1079169 1086753 1110192 1127830 1259983 1263725 5502643 5689215 38.75 70.5 1
08:35:21 2024-01-24 755783 748355 238695 233309 405993 412228 452264 445924 256724 256353 332491 339722 376918 380679 4648923 5028224 7212681 6970422 1273755 1335665 364034 320143 349142 351920 422121 410298 396867 398889 258079 260666 797614 746339 1695621 1646104 522358 518112 772753 774814 988441 967087 1028624 1035220 1069156 1072901 1037489 1156679 2429820 2550698 1422292 1255664 859359 834520 1033115 1035919 1086845 1090847 1110192 1124254 1250789 1254570 5419489 5674747 38.75 70.5 1
08:35:22 2024-01-24 751587 751174 238027 233674 404992 412734 450606 448215 256724 255601 333501 339653 375788 379927 4639077 4990214 7231438 6980394 1292620 1328300 359914 318515 350619 353911 419738 407805 399148 399171 257602 260080 794909 748683 1679873 1646156 524437 516862 770091 778122 989845 962873 1024775 1037429 1069912 1081258 1036016 1154469 2418827 2546237 1416786 1246365 858411 836962 1033078 1032981 1085305 1090847 1114950 1119382 1245123 1252795 5408588 5674747 38.75 70.5 1
08:35:23 2024-01-24 756545 751662 238019 233674 405993 411902 449326 449162 256690 255601 332491 342983 375502 379667 4646734 4997674 7213152 6951908 1291697 1333455 359589 320019 352701 350139 419738 407841 399148 399171 258975 260224 794909 745476 1718929 1648316 522916 516862 771658 777018 987002 962873 1024843 1035956 1069119 1078970 1036113 1154469 2420547 2552508 1438633 1249919 859972 834520 1033203 1032981 1086845 1090847 1110117 1119382 1248944 1252795 5409984 5674747 38.75 70.5 1
08:35:25 2024-01-24 750363 749581 238027 233674 405347 412259 452635 451002 257370 255460 333356 340567 375609 379202 4642863 4975971 7218291 6973160 1292713 1335348 360421 317553 350341 351717 421263 405475 396903 399171 258899 259457 791191 749756 1702701 1639109 522879 516862 767943 777018 991955 964312 1025233 1035956 1073056 1085158 1032272 1153643 2420547 2541491 1422136 1240594 858411 838150 1031614 1032981 1085355 1097091 1116185 1122615 1241595 1251909 5411721 5707842 38.75 70.5 1
08:35:26 2024-01-24 755571 751138 238580 234093 405849 414787 450491 449089 257156 255531 332185 340742 376388 379387 4642863 4971349 7171542 6968759 1293711 1333455 360711 316854 349285 351190 422225 405475 396903 396925 258364 260041 798966 754908 1695626 1632217 522730 513810 765765 774814 994809 961968 1020262 1033023 1071501 1081842 1032235 1152345 2420547 2545100 1449526 1238828 858411 839340 1029729 1029982 1082237 1090617 1116223 1125859 1241105 1254237 5426267 5693530 38.75 70.5 1
08:35:27 2024-01-24 757886 751941 237992 233472 405957 413462 448828 449089 257260 255566 332491 339687 376918 380504 4642297 4961632 7161235 6977554 1298336 1332474 359554 317814 348687 349895 422225 407841 396903 396925 257388 260774 792042 757071 1674190 1632217 523848 513846 764679 778122 996222 961968 1019574 1032286 1076139 1081879 1035244 1150703 2420547 2563540 1405808 1238273 860248 841229 1031646 1030986 1081417 1102819 1119734 1129848 1241448 1247143 5466273 5694524 38.75 70.5 1
08:35:28 2024-01-24 773693 751291 239436 233275 403494 413498 452264 449368 255910 256964 333266 339145 376918 378357 4638988 4947497 7153013 6977554 1302079 1333418 360677 318777 349249 351425 420671 407841 399148 396601 256811 260957 800211 757071 1691388 1632217 524203 516826 764679 778122 996222 963592 1019850 1030018 1075197 1089609 1038226 1146262 2422923 2571795 1420477 1240079 861296 842923 1035608 1031794 1079148 1100477 1122940 1128670 1247139 1245017 5438857 5685399 38.75 70.5 1
08:35:29 2024-01-24 763563 750483 238528 233669 402859 414713 450836 450289 256299 255173 333573 339145 376918 378393 4638988 4905376 7143688 6973160 1311485 1333455 359590 317814 351438 351425 420044 407841 399148 400684 256596 260957 797525 754908 1703322 1631059 525393 519937 765765 777018 998382 967774 1016947 1027030 1073093 1093641 1041776 1149173 2425040 2570829 1445895 1235663 858835 843523 1037531 1028132 1075934 1098847 1122713 1131967 1252564 1250369 5427173 5685158 38.75 70.5 1
08:35:30 2024-01-24 761329 750483 237957 234753 402289 415376 448161 449615 257294 255173 333573 339860 376918 378393 4638988 4891343 7134362 6972015 1311485 1333418 359049 317849 351438 351672 420671 407841 399712 400118 256561 260957 797525 754908 1697277 1632217 525766 519569 765765 777670 1001179 969523 1019192 1029632 1075953 1091040 1042008 1149249 2425040 2569112 1453157 1233515 857608 841192 1039002 1028132 1072806 1096443 1125117 1131967 1254343 1251258 5442821 5689215 38.75 70.5 1
08:35:31 2024-01-24 760352 750493 237222 234439 403525 414419 448161 448234 257473 254782 333537 337660 376388 378459 4636243 4886938 7114897 6958823 1296597 1329314 360519 316306 351438 351672 422558 405475 395679 401324 256776 260774 792204 757694 1686642 1622911 522455 519645 763559 772150 1001186 972558 1019775 1026599 1068459 1094274 1041227 1156989 2429820 2540983 1467682 1226541 852724 843054 1040820 1029982 1072862 1091176 1119517 1131967 1254343 1254273 5530860 5679843 38.75 70.5 1
08:35:32 2024-01-24 764152 752239 237992 233669 402895 414543 452264 448591 256690 255352 333230 339145 376331 378429 4632938 4933645 7087735 6940092 1287272 1327323 360829 316341 351154 350174 422558 409391 395948 401128 257752 260921 804380 754988 1669052 1621819 520873 519351 765728 771052 999091 972005 1024112 1023798 1069218 1092728 1041190 1157178 2432170 2556277 1451342 1238553 852724 838779 1042298 1034449 1073028 1088062 1114598 1133035 1259983 1256521 5515089 5685158 38.75 70.5 1
08:35:33 2024-01-24 766843 748350 237983 234434 402294 412734 450908 445559 256724 254782 333609 338602 375788 378465 4636243 4970469 7162338 6935396 1283150 1334995 360785 318046 351402 351920 419702 408633 396650 401433 257823 260188 801671 745476 1678974 1632237 522730 521041 770565 768578 992695 976753 1029202 1028523 1060844 1085158 1044821 1163407 2429820 2532285 1471052 1240594 850902 835777 1039051 1039359 1078897 1085149 1110192 1127867 1259946 1263455 5485399 5675793 38.75 70.5 1
08:35:34 2024-01-24 755753 748350 238023 233678 405311 411902 450872 441696 256724 255601 331484 339687 376388 378501 4632938 5018964 7216281 6951584 1271936 1334790 363777 317672 349142 352100 418794 410335 396385 396673 258221 260224 796261 746408 1710484 1648538 522730 513882 772205 774814 987002 964996 1028469 1033249 1066853 1072829 1035743 1154996 2426368 2546349 1416165 1254771 858411 833929 1033373 1033078 1086845 1094265 1110192 1121015 1248224 1254570 5430680 5685158 38.75 70.5 1
08:35:35 2024-01-24 751055 750643 239096 233674 405048 411859 451944 447900 256724 255637 332491 341465 374734 380715 4631737 5012526 7227954 6952059 1288011 1335767 359590 319384 349777 351920 419738 405439 399863 400118 257568 260224 794909 745476 1692184 1646500 524102 516862 770020 777018 987002 962873 1024046 1035956 1068363 1072865 1035280 1153279 2417109 2545279 1413219 1248140 858411 833302 1031614 1032454 1086845 1093492 1112567 1119345 1246486 1252795 5419804 5681105 38.75 70.5 1
08:35:36 2024-01-24 751055 751706 238023 233639 405048 411859 449180 447549 256299 256141 333284 341430 375238 378285 4640103 5008168 7212681 6968188 1291697 1333964 359734 316854 350059 350699 418794 405403 396903 400017 257966 259275 790050 749756 1687172 1641165 522916 517628 767943 776466 989845 962910 1020299 1035956 1071364 1083625 1031503 1154028 2417109 2542725 1418569 1240042 858411 838150 1032346 1032454 1085305 1090883 1114598 1122615 1242908 1252795 5402544 5675793 38.75 70.5 1
08:35:38 2024-01-24 754370 750659 238470 234187 405741 414125 449450 449863 256621 255496 332347 341366 376209 379461 4636243 4975933 7196554 6958823 1292788 1337156 360457 316854 349813 351225 421299 405403 396903 396925 258399 259858 792359 753830 1688627 1639023 522730 513882 765765 774352 993399 961474 1019537 1035225 1069866 1085158 1033041 1152383 2420547 2537890 1449526 1236398 858411 839340 1031614 1029484 1083813 1090883 1116223 1122115 1243556 1252795 5401232 5690745 38.75 70.5 1
08:35:39 2024-01-24 756009 750984 237913 233535 405583 414199 449132 448234 256690 255601 332221 342717 375802 377185 4635687 4983085 7208965 6958823 1292713 1335384 360421 316854 350907 351225 420635 405439 396903 399735 258435 259457 793825 750831 1710045 1641437 524102 517665 767806 777018 993399 964996 1021788 1037429 1073056 1084391 1030041 1156690 2418827 2541491 1422136 1240965 858411 838745 1031646 1032491 1085305 1090883 1117850 1122840 1244144 1254273 5395772 5680044 38.75 70.5 1
08:35:40 2024-01-24 754107 750112 238023 233674 405993 414125 449606 449089 256512 255601 332455 342717 376102 376655 4638993 4985469 7196554 6968188 1293711 1334166 360965 316854 349285 350174 421964 405511 396903 396925 258435 260224 789690 754908 1713255 1635423 522730 513846 765765 774814 992588 962192 1018776 1033023 1073093 1081879 1031503 1150703 2420547 2547084 1422136 1237066 859635 839340 1032626 1030469 1085314 1098920 1118935 1125822 1240640 1253384 5436805 5678684 38.75 70.5 1
08:35:41 2024-01-24 756550 750643 238721 233674 406029 414750 450037 446968 256656 255601 331987 341507 376918 376920 4638988 4966937 7173421 6977554 1298336 1333184 360711 318295 348197 351920 421335 405511 396903 396925 257604 260957 790851 757821 1673476 1631945 522730 513846 765222 778122 995453 962192 1019850 1031554 1076139 1088035 1033055 1150703 2422609 2566894 1418835 1237124 861296 843523 1034134 1032016 1080685 1100121 1119480 1128708 1242908 1251763 5457222 5690473 38.75 70.5 1
08:35:42 2024-01-24 763022 750914 239131 232238 403534 413498 453048 446968 255910 256999 332491 338381 376918 377257 4629636 4947647 7159686 6977554 1304849 1333184 359950 317849 350341 350930 420671 405475 399148 399171 256596 259358 793412 754908 1681215 1631945 523658 516862 765222 778122 997581 964312 1019850 1027355 1078371 1092866 1038779 1147885 2423955 2570829 1429555 1236545 858411 841265 1036053 1030544 1079111 1099453 1119517 1128708 1250115 1245620 5451721 5677056 38.75 70.5 1
08:35:43 2024-01-24 775802 750116 238766 233704 402294 412264 449532 448215 255876 255601 333573 338882 376653 377789 4629636 4919377 7149459 6967610 1307704 1331296 358867 316925 350306 350930 420008 405547 399184 400054 256381 260774 793412 754908 1688742 1630787 523694 518396 765199 777974 999607 967454 1019049 1029632 1075266 1091003 1041262 1147885 2420547 2565471 1460536 1232638 856384 840003 1039006 1029076 1076111 1090847 1124315 1131967 1253453 1249219 5435009 5677056 38.75 70.5 1
08:35:44 2024-01-24 759103 749950 237585 234544 402325 412264 446831 446931 257507 254391 333537 337660 375824 378191 4626337 4891535 7101327 6949458 1304993 1334438 359878 315864 351510 349616 420671 408907 396903 398512 257207 260590 790851 757870 1710405 1627596 524222 520600 764642 773495 1001898 971177 1016798 1026710 1069156 1095969 1044896 1154028 2422923 2553958 1465867 1224279 853942 841265 1039002 1029982 1073301 1093492 1122250 1132004 1254529 1254570 5474184 5677056 38.75 70.5 1
08:35:45 2024-01-24 765241 750493 237790 234455 403529 414117 448828 445597 257507 255566 335387 338637 376918 377789 4635683 4905233 7077649 6932253 1292873 1335384 361146 315899 351474 351740 422009 409575 396263 401433 257462 260554 803009 759242 1701612 1620667 521243 519937 763596 770322 1001883 973979 1019850 1026710 1066853 1095969 1048367 1155856 2429820 2552656 1438188 1226022 851509 843724 1042409 1032709 1073028 1091176 1119517 1135238 1252448 1253788 5530860 5675517 38.75 70.5 1
08:35:46 2024-01-24 762485 751711 237988 233713 402325 412300 450944 446943 256724 254817 333379 338669 376918 378501 4626337 4930127 7078410 6934177 1292144 1335554 363520 318933 351294 351848 421784 409826 396650 400866 257568 261509 792204 754908 1671286 1627700 521243 518763 767383 770322 998073 970629 1024775 1023072 1065434 1090415 1047492 1156716 2432170 2559905 1449526 1240594 852724 839340 1045299 1035919 1074554 1088062 1114155 1132004 1263684 1256521 5477574 5666427 38.75 70.5 1
08:35:47 2024-01-24 767360 748355 237248 234073 404743 412442 450201 446555 257507 254000 333266 339722 375860 378465 4626089 5010899 7192273 6941659 1274967 1335665 363520 315828 350907 350699 420520 409489 395355 399735 258364 260224 795028 745476 1681130 1632217 519763 518433 770020 769122 989845 971214 1027736 1031554 1062383 1082095 1035854 1164308 2428093 2528696 1462235 1245479 851509 835777 1040045 1041573 1079169 1081870 1110192 1127709 1252717 1261937 5486953 5667704 38.75 70.5 1
08:35:48 2024-01-24 755753 751179 239143 233318 404743 411613 451016 445597 256299 256784 332491 339179 376388 381559 4637421 5019666 7209345 6940092 1270120 1335318 360801 316890 348758 350139 421487 410189 396903 396925 257640 260041 785687 746339 1682500 1644985 522730 513954 772242 775456 987039 965717 1028469 1033249 1066889 1078970 1036016 1156716 2426368 2547084 1431370 1253879 858411 834557 1036053 1035919 1086845 1090811 1110192 1122803 1249903 1252795 5417264 5677056 38.75 70.5 1
08:35:49 2024-01-24 751624 750112 238922 233708 405350 412442 450308 450363 258757 255390 333284 340329 374591 379498 4643667 4991187 7187345 6958258 1294282 1333492 360457 316854 349813 351752 422960 405475 396903 399171 258471 260041 792359 754069 1673708 1636786 522916 513882 765765 776562 994104 962947 1020336 1035960 1073093 1081879 1032350 1151561 2420547 2539874 1423920 1238828 858411 839340 1031738 1032249 1082160 1090919 1116223 1126095 1239800 1249256 5432816 5677056 38.75 70.5 1
08:35:51 2024-01-24 761718 751299 239455 234708 404635 413973 450983 449089 256621 257037 332347 341057 376474 377185 4626089 4961782 7194548 6952096 1294634 1333455 359950 316854 350907 351260 421003 405475 396903 400300 258399 259493 793825 749756 1724376 1639109 523731 518067 767806 777018 991992 965717 1023280 1037429 1073093 1081577 1033041 1152496 2418827 2542725 1447711 1240594 858411 838150 1031891 1032981 1085305 1090919 1116260 1122615 1241595 1252795 5422866 5681339 38.75 70.5 1
08:35:52 2024-01-24 758701 751973 238707 233531 405813 413937 449597 445595 256512 255601 333337 339653 376918 377185 4632233 4961782 7161197 6952059 1294634 1335532 360965 316854 349321 351225 423282 405511 396903 399171 258435 260041 789690 754908 1689477 1635807 522139 513882 765765 774814 994809 961511 1020262 1033023 1073093 1081879 1033004 1152383 2420547 2543476 1449526 1238828 858411 839340 1031158 1031517 1083813 1097127 1119697 1126242 1245599 1252722 5395772 5679843 38.75 70.5 1
08:35:53 2024-01-24 756023 750483 237988 234187 405849 413026 449560 448271 256512 255601 332743 341113 375860 376089 4626004 4972668 7170770 6976962 1298409 1333455 360965 316890 348233 349651 423282 405511 396903 396925 258001 260224 793412 756741 1681432 1632217 522730 513882 765222 777018 994809 962192 1017329 1033018 1076139 1087804 1033078 1150741 2420547 2559905 1447711 1237066 860861 843486 1032114 1032528 1079169 1100935 1119368 1129041 1242062 1252495 5451721 5693275 38.75 70.5 1
08:35:54 2024-01-24 761366 750914 238726 232855 404770 413570 448197 448526 256512 256424 332491 338672 376388 377221 4622305 4954707 7160571 6968188 1298336 1333639 360457 317849 348233 351425 423319 408454 396903 396925 256596 259393 800211 754908 1671500 1632327 522358 513918 764679 774519 996222 962910 1019850 1030308 1076139 1088035 1036016 1147428 2424587 2574360 1420598 1237029 860861 843523 1034364 1031060 1080685 1101822 1119517 1127242 1246486 1247382 5458643 5686408 38.75 70.5 1
08:35:55 2024-01-24 763637 750259 239214 232277 403534 413534 449180 445595 255944 256784 333302 339145 376918 377221 4626004 4963409 7152146 6967610 1309612 1331874 359950 317849 350341 351672 422084 407877 399748 399171 256381 259032 802991 754908 1691683 1629902 523731 517628 764679 778122 996222 964959 1019850 1031757 1079139 1092866 1041184 1147885 2424587 2574485 1433186 1234783 858411 841229 1035608 1030986 1077639 1099417 1119517 1129325 1252143 1246297 5442322 5679843 38.75 70.5 1
08:35:56 2024-01-24 761366 750112 238027 234228 402891 412228 449597 448215 256690 254782 333573 339145 376353 378357 4636281 4907853 7138602 6972015 1311485 1327323 359878 318295 350835 351425 420671 408454 400313 400300 256741 260957 794783 754449 1673998 1627225 524474 518396 765691 779081 1001179 967454 1022034 1029632 1077556 1093370 1041925 1147316 2423992 2571795 1440448 1234783 858411 843054 1037790 1029484 1078403 1098677 1122713 1131160 1250789 1245584 5443048 5685158 38.75 70.5 1
08:35:57 2024-01-24 762445 750112 237983 234232 402285 412264 448161 447549 256512 254782 333609 339145 376353 378393 4636243 4907853 7134362 6952096 1309574 1329351 358795 317778 350377 351425 420044 407805 399748 400300 256381 261473 797525 756238 1676932 1632244 525344 519020 765728 778048 999054 967454 1019850 1028523 1076139 1092595 1042649 1146462 2422923 2570829 1444079 1233515 858411 841229 1035608 1028132 1077639 1097127 1122713 1131967 1252564 1245584 5427173 5683897 38.75 70.5 1
08:35:58 2024-01-24 761366 749418 237992 234395 402855 412264 448161 448906 256690 254782 333573 339860 376388 378393 4632600 4898297 7138602 6972015 1311485 1327470 358795 317814 351149 351173 422982 408200 400277 400263 256670 261325 797525 754908 1675910 1632244 524437 519937 765765 777570 1000465 967454 1019850 1028900 1075376 1090772 1035854 1145684 2420547 2569112 1432838 1230392 856384 841192 1039304 1026673 1076082 1090847 1125117 1131831 1252564 1248300 5427173 5675793 38.75 70.5 1
08:35:59 2024-01-24 760352 750493 237423 234426 403174 412192 447460 446615 257294 254782 333501 339860 375489 378459 4617075 4882341 7103204 6968045 1313249 1335897 358112 318933 351294 350786 422121 405295 399039 400866 255951 260224 786794 752754 1676698 1627225 523658 519569 765765 774814 999054 967774 1016947 1026710 1073093 1091185 1039162 1145684 2420547 2559905 1472075 1231268 855772 838779 1038563 1026673 1074554 1090811 1124315 1131869 1252564 1248300 5440059 5667704 38.75 70.5 1
08:36:00 2024-01-24 759817 750112 237248 233678 402891 411938 446831 447186 256724 254035 333501 339860 374734 377922 4620284 4891640 7131389 6951584 1311243 1333837 358076 316784 351402 350930 419419 405439 399712 400300 256525 260224 797525 752833 1672740 1627262 524066 519937 765765 776466 996258 967087 1016947 1028169 1073056 1090917 1039198 1145684 2418827 2563653 1455279 1224279 853942 839340 1038563 1026673 1074554 1093492 1123847 1131967 1253453 1252795 5467159 5667704 38.75 70.5 1
08:36:01 2024-01-24 763065 751174 237257 234262 403494 412844 448252 445924 257260 254391 333266 338366 376918 378459 4631623 4881165 7154924 6958258 1312346 1335665 358723 316819 351438 350930 419713 405295 396903 398547 256811 260774 798896 752754 1704506 1629902 524474 519937 765765 774814 996258 968460 1016947 1026710 1071538 1090917 1039972 1147391 2420547 2559905 1454973 1227767 855162 841129 1038563 1028132 1074554 1094265 1124315 1131967 1253453 1251024 5438894 5667704 38.75 70.5 1
08:36:02 2024-01-24 762526 750483 237957 234426 403498 412264 448161 446749 258939 255105 333320 340710 375645 377812 4625121 4892778 7123556 6958823 1305821 1335384 359336 315864 351510 351672 419713 405403 396867 398547 256776 260224 800267 754908 1701641 1622997 522879 519937 764679 774814 996222 968460 1016947 1026710 1069192 1094005 1038094 1150703 2420547 2556277 1464041 1224279 853942 841229 1038563 1028132 1073791 1093492 1124315 1133582 1253453 1252795 5483832 5670471 38.75 70.5 1
08:36:04 2024-01-24 765241 751403 237745 234019 403350 414264 453048 444159 256621 255211 333086 340817 376775 377185 4620284 4912517 7092945 6947242 1302053 1332474 360711 315828 351438 351672 420967 405367 395328 401186 256811 260041 790851 757071 1686306 1620696 521986 519937 763596 771962 999091 968460 1016947 1023798 1068459 1094005 1042261 1156653 2424645 2552508 1465867 1221943 851509 842457 1040788 1027135 1073028 1091176 1121913 1131967 1253453 1252795 5538230 5673334 38.75 70.5 1
08:36:05 2024-01-24 764152 751059 237816 233934 403310 415376 449205 445924 256724 254604 333501 340435 375609 377886 4616992 4886752 7112599 6945044 1309490 1333418 358255 317997 351474 351425 418794 405367 396903 398547 256776 260224 786794 754369 1728039 1622997 522103 519937 765222 774814 996222 968460 1016947 1025981 1069156 1093232 1040710 1150703 2420547 2554466 1478576 1224557 853942 841192 1038263 1026673 1073028 1092719 1125351 1132273 1255785 1253384 5442670 5675793 38.75 70.5 1
08:36:06 2024-01-24 763616 749487 237222 233669 405630 413498 449707 444231 256724 254782 333055 340435 375261 377350 4616992 4883267 7096273 6945044 1302053 1335384 360457 317634 351474 351672 420967 405403 395643 401186 256811 260224 800657 757071 1677575 1622997 522730 519937 763018 772546 999091 968460 1016947 1023798 1066063 1090590 1038904 1153205 2420547 2552508 1470292 1224279 853333 844122 1042045 1030986 1075281 1091838 1124277 1134316 1254269 1254460 5512049 5683897 38.75 70.5 1
08:36:07 2024-01-24 764721 751017 237790 234019 404743 414117 450872 444268 256724 255173 333501 337625 376653 378501 4620284 4920755 7069084 6925786 1292620 1333455 360965 316341 351154 351920 421335 405511 395643 400300 257207 260224 793556 756741 1659995 1613777 520502 519569 764679 769704 999682 970629 1020262 1025981 1068459 1094005 1040378 1154996 2437170 2546125 1460420 1228931 852724 844122 1043539 1032528 1072193 1091176 1119517 1134723 1257573 1255459 5524468 5675830 38.75 70.5 1
08:36:08 2024-01-24 759139 751179 237790 233635 401089 411613 450944 445597 256724 255173 333573 338669 376653 380679 4629636 4938388 7082930 6930727 1292620 1335421 360801 316598 351154 350104 421964 407877 396272 400902 257172 260224 792204 755664 1669052 1618366 519763 519569 764679 770286 1000512 972041 1021751 1026184 1069840 1094921 1045114 1157328 2434365 2553504 1458604 1230687 851509 842494 1039162 1035472 1069949 1092719 1118683 1134685 1258469 1254674 5524468 5675793 38.75 70.5 1
08:36:09 2024-01-24 759277 750112 237983 233678 401085 411035 450980 446555 256690 255173 333609 338669 376388 380679 4626878 4942891 7092945 6922210 1292620 1335384 360010 317766 351402 350139 422261 409067 395679 400336 257568 260224 792204 755664 1681678 1618366 520502 519202 765199 772150 1001624 973979 1024225 1025907 1069144 1094238 1041929 1156679 2432170 2555776 1481610 1237066 852116 840634 1042335 1035472 1069949 1090406 1115392 1134685 1259053 1253788 5505710 5667704 38.75 70.5 1
08:36:10 2024-01-24 755916 751170 237992 234426 402253 409810 450944 447186 256690 254817 333645 338131 375261 378501 4626555 4933379 7134362 6926300 1287272 1335384 360965 316819 351510 351672 417514 408454 396867 398583 256381 260921 798896 747612 1707646 1632244 522358 521373 770128 774352 995491 975365 1026273 1026710 1066945 1085012 1045017 1161711 2430443 2544673 1451342 1240594 849086 836962 1044938 1037667 1078403 1081833 1113361 1128928 1262666 1261937 5470265 5657062 38.75 70.5 1
08:36:11 2024-01-24 751477 750483 237298 234400 404739 412150 450201 444968 257507 254391 333031 339722 375824 378393 4612873 5001111 7153013 6911996 1280681 1328116 360965 315387 351222 351812 419373 408200 395499 401149 257859 260005 789874 745476 1672110 1634567 521243 519937 770565 769402 992588 972078 1028469 1030299 1060807 1084318 1042261 1164308 2426368 2528696 1460536 1240594 849086 834557 1041925 1037392 1079169 1081833 1110192 1129439 1256343 1261937 5486953 5662388 38.75 70.5 1
08:36:12 2024-01-24 754840 751174 238556 232269 405350 411035 450944 445924 256299 255672 332527 339653 375261 380679 4626089 4999041 7207386 6934177 1275232 1330012 363007 316749 349142 351920 421340 409537 396687 399171 257966 259858 797614 748010 1676752 1641437 520873 513882 771658 774352 991120 967087 1027305 1033018 1066853 1079007 1037494 1159229 2428093 2546349 1431691 1253879 858411 834557 1035317 1032828 1084584 1090811 1110192 1123787 1249903 1255605 5426751 5667704 38.75 70.5 1
08:36:13 2024-01-24 760309 752344 238500 233713 404138 412442 451094 448215 255944 255881 332995 338637 374698 377221 4629636 4974854 7186784 6961003 1292582 1334679 358795 316854 350341 351225 418759 408326 396903 399735 257568 259493 790050 749756 1689914 1641437 523731 518030 768386 777849 990551 964312 1023317 1037924 1074508 1084391 1033152 1151639 2418827 2541220 1445895 1240594 858411 836962 1032931 1032981 1085305 1090919 1114561 1123978 1239989 1252795 5400869 5658352 38.75 70.5 1
08:36:14 2024-01-24 755566 749051 238019 233678 405993 412264 448161 445559 256512 255387 331987 340742 376918 376125 4635549 4947422 7170048 6953862 1296324 1336332 360421 316854 348197 350139 421784 405547 396903 396925 258218 260224 792204 754908 1685480 1632217 522730 513882 765222 777018 995515 961474 1019850 1033018 1076139 1088035 1035280 1150741 2422923 2556277 1422136 1237066 860861 840597 1031614 1029982 1079169 1100266 1118683 1127867 1241595 1247418 5442821 5675793 38.75 70.5 1
08:36:15 2024-01-24 762477 748886 239295 233314 402931 413498 451623 448051 257383 256536 333284 339109 376846 380075 4627923 4947534 7157906 6968188 1300042 1332510 360965 317814 348758 350930 420671 405511 396903 396925 256811 260957 798821 754908 1667761 1629902 522730 513918 765222 778122 996258 962873 1019850 1030055 1075700 1089645 1037489 1147391 2423609 2565471 1436817 1233552 858411 842457 1037526 1028523 1078403 1099489 1122713 1131160 1249903 1245584 5430680 5659872 38.75 70.5 1
08:36:16 2024-01-24 764147 754175 238474 234326 402752 413354 450198 451075 258575 255033 333429 339550 376653 378393 4612873 4902187 7142834 6952096 1305763 1331530 359950 316890 350377 351425 420044 407841 400031 400017 256381 260957 794783 754630 1690266 1625030 524066 517628 764679 778122 998382 964312 1018776 1029325 1075933 1091185 1039162 1146537 2422923 2570550 1427739 1233552 858411 841265 1036053 1029288 1077639 1099489 1119517 1128745 1247176 1243826 5436238 5681339 38.75 70.5 1
08:36:18 2024-01-24 763607 749918 238580 234256 402151 412228 450308 448979 256299 254782 333465 339145 376088 378091 4624619 4877437 7138602 6952096 1305783 1329644 360457 317814 350341 350930 420375 405511 399184 399171 256381 259393 792042 754630 1685064 1626182 524066 517628 765222 778122 998382 964996 1019537 1029307 1076006 1091185 1034351 1145721 2424645 2567378 1435001 1231268 857800 842457 1038263 1028132 1077639 1099662 1122940 1132273 1253379 1249834 5424070 5667704 38.75 70.5 1
08:36:19 2024-01-24 759139 749554 238483 234683 402258 412228 447846 448979 256690 254463 333573 339145 376388 377825 4626337 4889427 7124210 6953584 1311485 1333492 358255 316854 351438 351425 420044 405547 399148 400336 256416 260774 798896 753830 1674712 1629902 524511 519937 765765 777018 999091 967774 1018397 1030055 1074144 1092728 1035890 1147391 2420152 2565471 1462235 1228641 858221 842886 1041184 1028132 1076045 1096589 1127529 1131854 1254269 1251024 5436238 5667704 38.75 70.5 1
08:36:20 2024-01-24 761438 748129 237882 234434 403525 411902 446831 446263 258939 254782 333573 338165 376653 377922 4620284 4882183 7096273 6939554 1304993 1336369 360457 317997 351474 351474 421299 405403 396272 398547 257388 260224 792204 757071 1676070 1622997 522953 520673 764137 774814 999719 970525 1016947 1026710 1069716 1090856 1044668 1155334 2424587 2554320 1460536 1225431 855162 844122 1041221 1029595 1075318 1093492 1122287 1135555 1254343 1252867 5466160 5666427 38.75 70.5 1
08:36:21 2024-01-24 763600 751541 237423 233708 403529 414117 449707 444932 258676 254817 333302 338401 376918 377789 4620284 4911383 7068337 6930727 1292910 1331566 360010 316376 351402 350966 421370 405475 396272 400902 257388 260224 791697 757071 1646741 1618366 520873 519937 764110 770249 1001223 972005 1022112 1029113 1070601 1095786 1045114 1157291 2433982 2546125 1462235 1227767 851509 841542 1044896 1033097 1072991 1092719 1119517 1137182 1254343 1256348 5521455 5674518 38.75 70.5 1
08:36:22 2024-01-24 759103 751441 237944 233639 401053 412228 450944 447186 257254 255173 333501 338634 376918 378465 4620807 4926611 7069084 6921362 1290026 1331874 359974 316306 351402 350405 421263 407805 396200 400300 257352 260224 793049 754908 1705567 1618366 521169 519241 765125 773213 1001186 973979 1024225 1023651 1069866 1094165 1041856 1156642 2433001 2553565 1458604 1230392 851509 841542 1044273 1032981 1069949 1091176 1117850 1136302 1254455 1255459 5515089 5670471 38.75 70.5 1
08:36:23 2024-01-24 758738 751277 237983 233639 401935 411577 450908 445560 257041 255138 333609 339145 376353 380643 4626878 4933267 7087735 6912299 1287272 1333066 360965 316819 350341 351425 420008 409682 396831 399517 258489 261657 788571 751908 1675115 1625282 521243 518215 769576 772700 996148 972595 1024738 1023798 1068319 1090546 1044892 1156716 2435432 2556277 1451342 1237066 852724 841192 1042040 1035183 1072230 1088026 1116697 1134685 1256343 1254674 5517513 5674518 38.75 70.5 1
08:36:24 2024-01-24 755916 751973 237948 233665 401089 413026 450872 446870 256471 254817 333537 339145 374698 378465 4620284 4947434 7092945 6912261 1287272 1331874 360749 319348 351149 351474 423282 408922 396056 399945 257462 261289 784402 754369 1679651 1626456 521243 519533 769544 774352 996222 973287 1026273 1023798 1069948 1081879 1048237 1160055 2435628 2548890 1425704 1240594 851509 839340 1042077 1038867 1076075 1088062 1113507 1135238 1263563 1256485 5486953 5670471 38.75 70.5 1
08:36:25 2024-01-24 753156 751973 237589 234788 404378 412442 450908 448453 257473 254000 333573 339653 375788 378429 4626878 4954520 7143688 6934638 1283188 1335665 360857 318933 351366 351920 420891 408561 396903 399667 257568 259858 798966 745597 1713007 1632217 521986 520673 773422 771378 993399 974874 1029202 1028734 1063099 1085158 1041117 1162540 2429820 2534258 1464889 1243248 851509 838150 1040563 1040834 1079169 1081797 1114950 1128670 1261771 1264620 5476006 5661099 38.75 70.5 1
08:36:26 2024-01-24 752546 750488 237983 233271 405309 413026 450483 441696 256724 255601 332491 339687 374698 378393 4626878 5010899 7193923 6933231 1271936 1331971 361054 316819 348723 351776 422084 409031 396867 396925 257568 260224 794909 746408 1679147 1641437 522358 513882 772205 776009 988404 967087 1029202 1037429 1069119 1072865 1036016 1156679 2426368 2546349 1418661 1253879 858411 834557 1033078 1036016 1086845 1094265 1112292 1122615 1248944 1252795 5402544 5666427 38.75 70.5 1
08:36:27 2024-01-24 751440 749051 237992 233309 404387 411859 450455 448942 256477 255352 332491 339687 375502 378238 4637329 4970867 7212793 6958565 1292620 1331874 358795 318301 352701 351884 419738 405475 396903 399171 257388 260224 793556 744943 1678452 1646305 524029 516862 770295 777670 987002 962873 1024775 1038465 1070706 1082058 1036021 1153316 2418827 2547084 1440448 1246365 858411 835469 1033078 1032981 1088389 1094265 1114950 1121815 1246219 1252795 5393165 5667704 38.75 70.5 1
08:36:28 2024-01-24 753729 749581 238027 233472 405635 412916 449510 448649 258575 255460 332851 340602 375645 378385 4622305 4961196 7172798 6944111 1291697 1332474 359842 316784 352450 351190 420008 405367 396903 399171 257966 259275 787450 749756 1681969 1639109 522916 516862 767943 776562 991253 964275 1021751 1038166 1073056 1085158 1033004 1154028 2415941 2539109 1420353 1239710 857800 838150 1031614 1032475 1085305 1090883 1117538 1124217 1243357 1252795 5423525 5674747 38.75 70.5 1
08:36:29 2024-01-24 760307 750423 237878 233574 405491 415081 449059 448088 258575 255425 332275 339381 376918 377185 4623243 4951924 7162450 6942052 1292788 1331897 360711 316784 351700 351225 420008 405403 396903 400300 258399 259822 797697 751750 1711577 1631958 522879 513918 767943 777058 994809 964275 1022515 1039212 1075376 1081842 1033004 1154141 2420547 2539202 1442264 1239710 858411 839340 1031614 1032475 1084499 1097091 1118371 1125056 1241595 1254273 5414637 5669304 38.75 70.5 1
08:36:31 2024-01-24 761554 750002 238553 232916 405599 413498 448197 448271 258757 256500 331915 339653 376918 377221 4629636 4951924 7145963 6963788 1298336 1333768 360965 317778 351427 350174 422558 405511 396903 396925 258183 260630 788356 754988 1708739 1628535 522879 513846 765765 777018 996222 962155 1020262 1037429 1074615 1088035 1033041 1151524 2426368 2546237 1447711 1237066 860861 841727 1031614 1031443 1085314 1100441 1122661 1129041 1245785 1252685 5420691 5675793 38.75 70.5 1
08:36:32 2024-01-24 761048 750303 238019 233271 405957 414117 448161 448307 257156 256568 331449 338672 376918 377753 4626878 4954820 7157473 6968188 1298336 1325446 360965 317814 351427 350104 421335 405511 396903 396925 257568 260447 800267 755125 1673100 1632217 522730 513846 765765 777018 996222 963336 1021305 1035956 1076139 1089609 1033041 1153205 2426368 2556277 1438633 1240965 861296 841616 1032663 1032528 1083776 1100477 1121058 1129041 1241522 1249256 5442831 5685158 38.85 70.5 1
08:36:33 2024-01-24 763803 750984 239268 232269 403498 414081 449532 449203 255910 256784 333230 339860 376918 377221 4629636 4951386 7162585 6967610 1296483 1329608 360965 316890 351427 350104 422558 405403 396903 396925 258399 260009 788356 755125 1682948 1632217 522730 513846 765765 777018 996222 962837 1020262 1035965 1073093 1088035 1034758 1154469 2429530 2555966 1447711 1238310 858835 841727 1032663 1030165 1082274 1100230 1119382 1128085 1241522 1249183 5449438 5683897 38.75 70.5 1
08:36:34 2024-01-24 764636 749051 239268 232269 402895 413498 448828 448307 255910 257144 332995 339145 376918 377257 4626878 4957671 7153013 6968188 1302053 1331874 359914 318295 351172 350930 421299 405511 399148 399735 256381 261355 797432 754908 1678512 1629902 523658 516862 765222 778675 998382 966766 1021884 1033761 1077593 1091040 1041184 1147885 2425040 2572760 1453157 1231268 857608 843449 1039002 1028132 1075925 1097091 1125883 1131967 1253453 1249183 5427517 5670471 38.75 70.5 1
08:36:35 2024-01-24 759981 749422 237782 234395 402294 411902 447810 447285 256724 254568 333501 339860 375824 376089 4626915 4889339 7115711 6949458 1309612 1331874 358219 316784 351474 351425 418794 405439 396903 400902 256381 260957 802991 752754 1689098 1631075 525719 521809 767906 777533 999054 968350 1016798 1030823 1074431 1092728 1042409 1147391 2424061 2561722 1465867 1231566 857608 842849 1039006 1028132 1076111 1090847 1122250 1131967 1253453 1249183 5427211 5675793 38.75 70.5 1
08:36:36 2024-01-24 760520 748890 237580 234034 402895 412228 447460 448001 257260 254782 333537 337660 375824 377350 4617236 4892778 7115711 6939554 1307785 1333455 358795 315864 351510 351920 419383 405403 396614 402534 258489 260885 800267 755152 1699229 1627612 525344 522552 765728 774667 999054 968460 1016947 1028104 1072908 1094274 1042261 1152345 2424309 2559905 1460536 1226617 855504 840597 1039002 1028863 1075318 1094265 1124684 1135388 1254492 1252795 5427211 5666427 38.75 70.5 1
08:36:37 2024-01-24 763879 749950 237589 233708 403498 413462 447460 446263 257507 255173 333501 338366 376918 378191 4617236 4877704 7105585 6940092 1307634 1333964 359302 319348 351294 351704 419901 405331 396723 401433 257210 260921 800267 755695 1715293 1627612 524474 519609 765691 774814 999091 970525 1018397 1029358 1073093 1094274 1038867 1152345 2423718 2556277 1467682 1227767 855504 841192 1036037 1026993 1076111 1090847 1125521 1133619 1254343 1252795 5440059 5666427 38.75 70.5 1
08:36:38 2024-01-24 762131 749572 236855 233708 403498 412264 447495 447186 257507 254782 333501 338401 376918 378459 4620008 4889150 7091734 6963208 1302154 1333768 360821 318483 351330 351848 421155 405403 396515 401469 256776 260224 790851 758790 1704081 1620700 522730 519645 765199 773679 1001136 971214 1019850 1026710 1069949 1090856 1041154 1153279 2423992 2552656 1453526 1224279 854279 843090 1038430 1029977 1075312 1094265 1122250 1133035 1254492 1254674 5502643 5667704 38.75 70.5 1
08:36:39 2024-01-24 763600 751441 237957 233507 403494 414117 450872 445246 256690 255173 334999 339145 376918 378321 4620284 4909917 7082653 6947128 1299372 1333455 360965 315864 351474 351740 421263 405367 395643 400902 256811 260702 790851 757071 1666564 1620700 522358 520749 763596 772546 999682 971214 1019850 1026710 1069156 1090892 1045262 1154137 2426368 2552656 1480993 1224279 854279 843090 1040820 1029330 1076082 1094265 1122250 1134428 1252681 1253752 5508114 5666427 38.75 70.5 1
08:36:40 2024-01-24 763600 751445 237624 233669 403570 414444 450872 445924 256724 255566 334286 338967 376667 380541 4625121 4905321 7062579 6943637 1296597 1335384 360965 315864 351330 349616 421335 405403 396236 401186 256811 260590 792204 757071 1708892 1620700 522730 519645 764679 773679 1001136 971214 1019850 1026710 1069949 1090892 1045262 1153316 2426368 2552508 1470292 1224279 854279 842457 1040820 1029215 1074392 1093492 1122287 1134428 1252717 1254674 5502643 5667704 38.75 70.5 1
08:36:41 2024-01-24 763600 748093 237777 233678 404447 416557 453661 446263 257012 255068 333393 340099 376510 380308 4618517 4905509 7067582 6912299 1292873 1335532 359939 317476 351402 349616 421964 405475 395957 400902 257172 260224 793556 757071 1697640 1618366 521243 521140 765222 771527 1001136 972078 1020299 1027439 1066853 1090856 1046748 1156716 2429820 2552508 1467682 1226022 853942 843724 1042298 1032981 1072992 1091273 1122713 1135493 1255417 1256521 5515089 5676088 38.75 70.5 1
08:36:42 2024-01-24 764696 753044 237878 233609 402743 413390 454195 447113 257370 255460 333501 339145 376918 378429 4630179 4924240 7082817 6932253 1296597 1329314 359939 316376 351546 349860 422558 405475 395643 401186 257568 260224 792204 757152 1671561 1618366 521243 521140 764679 772546 1002593 971353 1019537 1026710 1069192 1090892 1041929 1156679 2426368 2552508 1464941 1224279 853942 843724 1042298 1031480 1075312 1094407 1123513 1131425 1255417 1259628 5508962 5674679 38.75 70.5 1
08:36:43 2024-01-24 763416 751973 237847 233678 403205 414117 453551 446300 258939 255352 333501 339145 376918 378357 4617550 4914888 7072710 6930727 1296597 1331530 360965 318185 351438 349895 421928 405439 395643 400902 256811 260224 792204 757821 1658655 1618366 521986 521140 763596 772546 999719 970629 1019537 1027030 1069156 1090892 1046005 1154996 2424645 2550698 1472075 1224242 853942 843688 1042298 1029982 1077498 1096055 1125770 1135163 1254306 1254460 5442934 5666465 38.75 70.5 1
08:36:45 2024-01-24 763225 750991 237379 233999 403498 412880 448951 446154 257796 255209 333266 338165 376918 376884 4617236 4898515 7097851 6939554 1304993 1329608 359625 317367 351510 351920 420008 405439 396867 398547 256776 260224 801638 754908 1713022 1623001 522953 521154 764679 774814 999091 970525 1016947 1026710 1071501 1090856 1042298 1152383 2420547 2554466 1473859 1228931 858758 843449 1041221 1029595 1076045 1096835 1125042 1131817 1254343 1249219 5432923 5675793 38.75 70.5 1
08:36:46 2024-01-24 761674 751174 237213 234034 402294 412264 449308 446849 257115 254604 333537 340099 375824 376125 4620008 4892810 7110646 6939554 1309612 1331985 358255 316819 351402 351425 420671 405439 399148 400902 256776 260590 797525 752296 1671143 1622619 524883 519609 765765 777018 999091 968460 1018397 1030018 1076139 1092728 1044858 1149451 2429254 2563540 1465867 1231268 859194 842923 1039002 1028132 1076875 1090883 1126157 1131967 1254343 1249219 5442322 5667704 38.75 70.5 1
08:36:47 2024-01-24 759945 749529 237585 234034 403214 412264 447495 448526 257115 254782 333573 338131 376353 377922 4620008 4889296 7115436 6939554 1307742 1327360 358507 315864 351510 351920 420008 405367 396903 398547 257172 260590 789499 753900 1713933 1627704 524102 519682 766327 774814 999091 972289 1019192 1029521 1072910 1094201 1042114 1151374 2424764 2561238 1436405 1227767 856118 842849 1040480 1028863 1076111 1090883 1127416 1134428 1252717 1252795 5443052 5667704 38.75 70.5 1
08:36:48 2024-01-24 760629 750112 237620 233743 403534 412264 449278 445559 257507 254782 333537 338131 375824 377922 4626602 4889300 7095998 6940092 1304993 1329278 360421 316341 351474 352100 420008 405475 396867 398583 256811 260590 788146 754984 1676907 1626438 525344 522552 765654 774667 1000475 971214 1019011 1028900 1073019 1094274 1044520 1152383 2430228 2556277 1465794 1226022 856732 844122 1040820 1028486 1076111 1094407 1125521 1133072 1255417 1254570 5451721 5667704 38.75 70.5 1
08:36:49 2024-01-24 763065 749627 237580 234232 403214 412264 448161 447259 257542 255030 335349 338672 376918 378459 4616992 4889150 7086961 6935145 1300284 1327360 360965 318446 351438 349616 421335 405439 396263 401397 257752 260921 790851 758232 1671414 1622972 524222 522248 764642 774044 1001935 971214 1019850 1028021 1072260 1090856 1041929 1153316 2428093 2554466 1462289 1224279 855772 843724 1040820 1029982 1076111 1095960 1125559 1134685 1256343 1254674 5474298 5667704 38.75 70.5 1
08:36:50 2024-01-24 764152 751973 237988 234236 404414 414117 450344 446870 257507 255387 333537 338637 376918 376920 4620284 4898515 7077649 6940092 1297476 1335665 360713 318083 351294 351920 421820 405331 396407 401433 257426 260921 792204 758775 1656140 1618486 522358 521140 765199 773642 1002593 971353 1019537 1028380 1069949 1090928 1042114 1154996 2426368 2552656 1458784 1224279 853942 843688 1042298 1031517 1076111 1095960 1124721 1133878 1256343 1254674 5513575 5667704 38.75 70.5 1
08:36:51 2024-01-24 764721 751706 237790 233713 403561 414772 452264 447186 257115 255387 333573 337660 377858 380643 4616992 4924267 7077649 6932037 1292788 1334716 363520 319202 351258 351920 422414 408706 396867 400336 257320 261289 803009 754908 1691573 1618366 520873 519449 765765 770286 1001173 973493 1023280 1026710 1066889 1090820 1046748 1158403 2431961 2552508 1462235 1227767 853056 843761 1042335 1032981 1073028 1094407 1121913 1137186 1256343 1254710 5524468 5677056 38.75 70.5 1
08:36:52 2024-01-24 759139 751706 237983 233674 402285 412264 450656 446870 256724 255601 333609 339145 376918 378501 4620284 4934763 7090013 6947128 1291917 1329278 360010 318221 351222 351920 422558 408742 395679 400902 257604 260921 783018 755366 1664167 1613777 520502 520772 764679 771415 1001883 972041 1020299 1027030 1068399 1090856 1045077 1156716 2429820 2552000 1467682 1226022 853333 843761 1042335 1032981 1073029 1094407 1122713 1138672 1255381 1256521 5530860 5675793 38.75 70.5 1
08:36:53 2024-01-24 761366 751174 237624 233674 402289 413534 454381 447186 257294 255387 333537 338931 376703 382900 4634018 4924186 7078410 6922201 1289089 1329314 361089 319122 351046 350174 422594 409104 396867 400336 257207 260224 793556 753143 1666602 1617217 520502 520403 765765 770322 1001173 973493 1024775 1026710 1068399 1090856 1046748 1159229 2433484 2550698 1462235 1229516 853056 843724 1042335 1032981 1073028 1094407 1121913 1137186 1256380 1254710 5529900 5677056 38.75 70.5 1
08:36:54 2024-01-24 760288 748323 238027 233669 404769 415376 454767 447004 257404 255496 333537 339586 376546 380534 4630179 4931260 7087735 6940092 1287272 1325446 361089 318860 351438 349651 421335 408779 396551 400336 257388 260957 793556 754449 1662911 1622997 520873 518934 768386 771415 996258 972041 1026273 1023798 1066945 1089645 1047612 1159229 2433898 2556277 1427487 1240594 853665 839340 1046785 1034328 1076111 1090464 1114598 1131425 1265511 1258372 5477574 5670525 38.75 70.5 1
08:36:55 2024-01-24 755163 751706 237878 234856 403067 413026 455324 448453 257370 254854 333645 338672 374734 378465 4630179 4958243 7153013 6911498 1282587 1328116 360965 318860 351546 350104 418136 407877 396903 399738 256381 260224 793556 745476 1670927 1627409 521986 521879 770565 771998 994809 974911 1028469 1027149 1063769 1081879 1045077 1162577 2426368 2543476 1451342 1240594 852724 838150 1045299 1034328 1078403 1088114 1112977 1131160 1264579 1263493 5471232 5665253 38.75 70.5 1
08:36:56 2024-01-24 754623 752239 237448 234426 404102 411859 450908 448344 258086 253965 333537 339687 374734 378429 4620284 4975703 7143688 6912599 1277909 1328097 360965 317888 351546 350174 417514 408779 396903 399738 257207 259858 797614 744943 1675828 1629718 521986 521509 770565 769704 993399 974911 1027305 1030156 1063925 1081879 1045262 1163407 2426368 2534295 1450458 1240594 851509 836962 1042335 1034328 1082188 1088149 1116429 1131854 1267156 1261702 5476748 5649000 38.75 70.5 1
08:36:58 2024-01-24 752583 751560 237222 234426 404138 412442 452264 448344 257370 254000 333573 338706 374769 378393 4610932 4952216 7133522 6887584 1277946 1328097 360965 317439 351546 350174 417549 407841 396867 398547 256811 259493 787021 743879 1677314 1632350 521243 521140 770565 769159 993399 974911 1028469 1029288 1060646 1081806 1045262 1161748 2425377 2530706 1448765 1241851 853057 836852 1044520 1038867 1081469 1088260 1116542 1133470 1264579 1258335 5482148 5649000 38.85 70.5 1
08:36:59 2024-01-24 755163 752239 237186 234391 403498 412734 450836 447186 257260 253965 333501 339618 374698 378357 4617512 4953467 7125037 6912486 1281557 1328194 360965 318337 351546 350139 419738 407805 396867 399107 256776 260224 804380 744411 1681300 1626219 521986 521140 771658 770249 994104 974837 1029202 1030018 1063889 1081806 1048112 1165596 2432632 2537005 1452152 1243627 853057 836778 1047818 1039139 1079169 1088296 1118297 1135456 1266256 1257373 5494791 5661099 38.75 70.5 1
08:37:00 2024-01-24 753692 750483 237755 234788 403498 412734 450872 446895 256724 254000 333573 339109 374698 378429 4617512 4954820 7134362 6916928 1283423 1331874 360965 318446 351546 351920 418100 408706 396867 401469 256741 260041 785923 744943 1672748 1627409 521986 521879 771658 770249 993399 976753 1031571 1031757 1065287 1088233 1046637 1163294 2434365 2541491 1464041 1240594 851509 838421 1045262 1038402 1079169 1088296 1118297 1134648 1264505 1258299 5486953 5666427 38.75 70.5 1
08:37:01 2024-01-24 753692 750112 237222 234753 403498 411859 450872 447186 257081 254000 333573 339109 374663 378429 4620284 4933337 7134362 6916928 1283423 1331874 360965 318185 351510 351920 418136 409031 396867 399702 257172 260224 796261 745476 1678293 1634564 522730 522508 773422 771601 995491 976059 1029090 1031831 1066043 1085158 1041856 1163407 2431534 2537890 1459721 1240594 852446 838150 1042040 1038402 1079169 1086753 1114950 1131967 1263563 1258299 5468195 5655760 38.75 70.5 1
08:37:02 2024-01-24 751477 750112 237222 233669 405314 412442 450165 445258 257294 254746 334286 339687 374698 378055 4620284 4990138 7153013 6911996 1274276 1331493 360965 315473 351154 350909 418687 405511 396802 400437 258150 259862 785923 745476 1671291 1632467 521243 519486 772322 772150 991957 972041 1028469 1034772 1063852 1085158 1037359 1166004 2429820 2528696 1472075 1240594 853333 836332 1039094 1040834 1082237 1088296 1113361 1128670 1259983 1264620 5477574 5666427 38.75 70.5 1
08:37:03 2024-01-24 752546 750112 237746 232955 404743 413026 451944 445258 256299 255566 331987 339381 374698 378465 4617512 4998286 7209905 6926300 1269213 1333014 362862 319807 351700 351920 421189 408922 395499 396745 257426 260188 788356 748683 1668393 1636858 521243 513580 773422 774191 989845 967774 1029497 1035510 1066817 1080531 1038974 1161748 2427072 2545100 1413214 1253487 857330 836962 1036053 1040650 1085355 1095183 1106924 1123749 1252564 1254638 5462437 5666427 38.75 70.5 1
08:37:04 2024-01-24 751363 749418 238695 233275 404102 412734 453551 448234 255876 255637 332959 338637 374663 378465 4626878 4989014 7212681 6960470 1287786 1328093 358580 319202 349915 351884 419702 405403 398867 399171 258489 260080 792204 744411 1681599 1641443 524474 518203 772205 778122 987039 964275 1026273 1037429 1071465 1081294 1036752 1154959 2414903 2546237 1438633 1246365 860585 834557 1033115 1035188 1088389 1096738 1114950 1122615 1249866 1254570 5393165 5658352 38.75 70.5 1
08:37:05 2024-01-24 753017 748886 237988 233704 405921 412442 448161 447513 256690 255601 333031 340707 374698 378459 4626878 4972418 7197888 6941977 1290774 1331985 359878 316854 352701 351740 419738 405475 399148 399735 257568 260482 793556 744943 1717638 1644936 524437 519586 770565 778122 989143 964996 1026273 1037429 1071465 1082095 1037489 1154996 2418827 2547084 1442264 1246365 860248 834557 1033115 1035919 1088389 1095960 1114950 1122615 1250752 1254570 5389777 5665177 38.75 70.5 1
08:37:06 2024-01-24 751923 748886 237948 233476 405957 412442 448125 448001 256299 255566 332995 342983 374413 378275 4627923 4972343 7208965 6941939 1288931 1331874 359878 317778 350198 351920 419738 405439 399148 399171 257388 259858 794909 745476 1677803 1641437 524066 518848 770565 778122 989845 964996 1026273 1038168 1073020 1083625 1037586 1154996 2419950 2545279 1416786 1246365 858835 836369 1033203 1035193 1088389 1090847 1114950 1122615 1247176 1255459 5383787 5657062 38.75 70.5 1
08:37:07 2024-01-24 752309 748886 237983 233674 405669 413832 450983 450092 256978 255460 332887 341113 375609 379192 4626602 4943972 7185196 6949458 1290774 1328097 359878 316854 350341 351190 419678 405439 396903 399735 257568 259457 795142 748683 1684730 1636786 523848 519217 768350 777018 992663 965680 1023280 1037438 1075376 1081806 1033124 1154996 2418554 2541491 1422136 1238828 858835 838745 1031733 1032981 1086845 1097091 1116223 1124217 1243357 1252795 5399182 5666454 38.75 70.5 1
08:37:08 2024-01-24 755631 747145 237842 233570 405170 413612 450344 449455 258575 255531 332185 340197 375788 378459 4617236 4948405 7171664 6942278 1288011 1331874 359878 316819 350059 351225 420635 405403 396903 400017 257966 259275 791191 749756 1704687 1635696 523658 518480 767806 777018 993399 966402 1023280 1034095 1075376 1081806 1033078 1156653 2418554 2537890 1447711 1238828 858221 839340 1031614 1033074 1086075 1097091 1116223 1124254 1244714 1254273 5386340 5661206 38.75 70.5 1
08:37:09 2024-01-24 755641 747145 237948 233639 405314 410963 449560 449418 258540 255566 332455 339757 376653 378238 4617236 4947116 7152738 6954416 1290946 1331874 360711 316784 349004 350174 421299 405439 396903 396925 257966 259457 793694 754908 1669887 1627335 522730 516643 765765 774814 996222 962873 1020299 1036053 1075376 1088035 1033078 1152383 2420274 2547084 1449526 1237066 858835 839340 1031614 1032491 1085314 1100441 1119734 1129041 1242945 1257132 5425740 5666427 38.75 70.5 1
08:37:11 2024-01-24 759962 750520 237952 232238 405350 414117 449560 448453 256690 255637 331484 339179 376918 377221 4610656 4939140 7147646 6947053 1292788 1331874 360421 316819 348723 350174 420671 407805 396903 396925 258001 260224 793556 754908 1683330 1629645 522879 517744 765765 774814 996222 962837 1020262 1035956 1076139 1090415 1035280 1152345 2420547 2546349 1451342 1240965 862904 841727 1032663 1032528 1084547 1100477 1121335 1126990 1241595 1252795 5436805 5665274 38.75 70.5 1
08:37:12 2024-01-24 759962 749529 237952 232273 405350 413498 448828 448526 256690 255601 331520 339179 376918 377221 4620008 4942651 7147646 6959380 1293711 1331985 360965 316854 348758 350174 421335 405475 396903 396925 258364 260224 796261 754988 1662088 1627262 522730 516643 765838 775915 996222 962873 1020262 1035956 1075376 1088086 1037047 1156161 2427169 2544275 1449526 1238310 861046 841727 1031614 1032249 1083813 1098810 1121913 1126990 1241595 1251909 5443052 5675793 38.75 70.5 1
08:37:13 2024-01-24 762206 749581 238726 232238 403534 413498 450234 448136 255910 256784 332491 337625 376388 377221 4617236 4928623 7147646 6968188 1302053 1329984 360457 317814 349249 350930 420044 405511 399148 399171 256381 260590 798821 754908 1673998 1629902 522916 518112 765765 778781 1001179 967454 1022614 1032565 1079159 1091040 1041925 1149526 2424587 2570935 1442264 1231268 861296 843017 1039002 1027112 1079169 1100637 1122713 1131967 1252564 1249183 5429046 5666427 38.85 70.5 1
08:37:14 2024-01-24 759103 749971 237615 233713 402294 412228 450455 447549 256690 254355 333573 339622 375824 377257 4610932 4883544 7110646 6932103 1309612 1331874 358795 319384 351118 351425 418794 405475 399148 400300 256166 260590 796154 752754 1677007 1632237 525719 520957 765728 778675 1000475 968833 1019775 1031831 1076139 1093501 1038978 1147772 2425717 2565471 1462235 1228931 858557 838816 1039002 1027094 1076111 1096738 1125521 1134428 1254492 1252795 5432923 5658352 38.85 70.5 1
08:37:15 2024-01-24 759817 749051 237248 233713 402895 412228 449597 448136 257294 254604 333537 338401 375788 377886 4610932 4878704 7103091 6932141 1311482 1333455 358831 318860 351474 351920 420008 408326 396650 401397 258489 260738 797525 752754 1703995 1631302 525719 521842 767943 777018 999091 968460 1019192 1029632 1073056 1092728 1038978 1150554 2420547 2559905 1454973 1229516 857190 840003 1039345 1028132 1077639 1097627 1125559 1133619 1254492 1251909 5430680 5666427 38.85 70.5 1
08:37:16 2024-01-24 759103 750112 237213 233747 403214 412264 448924 445559 257294 254391 333573 338366 375824 377886 4610932 4877613 7086180 6927154 1302041 1333964 359590 318119 351330 351920 421822 405295 396687 401433 257210 260188 800267 754908 1693765 1622997 522879 521732 765222 774814 1000512 971214 1019192 1028169 1071465 1090892 1045262 1155789 2420152 2554430 1465794 1226022 855495 842420 1040820 1028486 1076111 1097516 1125521 1135388 1254492 1252867 5474427 5666427 38.75 70.5 1
08:37:17 2024-01-24 763065 750112 237585 233674 403494 413498 450627 447186 257507 254782 333573 338637 376918 377185 4610932 4893845 7082817 6931990 1303952 1330919 359698 318228 351366 351920 419973 405367 396903 398547 257355 260774 789499 754984 1696105 1623089 525719 522248 765765 774814 1000512 971214 1019850 1027030 1073056 1090856 1040452 1154028 2416016 2556277 1467546 1226022 856384 842420 1040820 1029215 1076111 1096738 1125559 1135388 1254529 1255459 5447830 5666427 38.75 70.5 1
08:37:18 2024-01-24 761980 750594 237580 233678 403494 412264 449707 447259 257294 254782 333537 338131 376388 378191 4607170 4881165 7098613 6932103 1304993 1331530 359878 318192 351510 351920 420008 405367 396903 401965 257320 260590 789499 754908 1714536 1623218 523694 521879 765765 774814 1000512 971214 1018397 1027030 1071501 1090856 1043779 1152458 2420152 2554466 1462289 1224279 856106 841229 1040820 1026993 1076111 1095960 1125521 1133878 1254529 1255459 5427211 5666427 38.75 70.5 1
08:37:19 2024-01-24 762526 749418 237182 233704 403210 412228 449597 445597 257294 254782 333320 340985 375238 378238 4618517 4873894 7103204 6950001 1309575 1331874 358508 318678 351510 351920 418794 405439 399748 398547 256596 260590 792042 752754 1695226 1629902 525255 521879 765765 777018 999091 968460 1019123 1029403 1075376 1094274 1038978 1149883 2420547 2563724 1458604 1231268 857800 841229 1039002 1028132 1077639 1097516 1123884 1131967 1253453 1249219 5421302 5658352 38.75 70.5 1
08:37:20 2024-01-24 759277 747993 237213 234217 405060 414787 448668 448453 257404 254641 333429 340064 375645 378385 4608147 4872831 7110646 6942052 1311444 1330929 358795 318933 351474 351920 419713 405403 399184 400902 256811 260590 800267 752216 1696045 1622583 525292 521140 765765 777018 999091 968460 1019123 1030055 1076139 1092728 1038978 1149883 2422923 2563653 1458784 1226022 856106 841192 1040820 1027130 1076111 1094407 1125521 1131425 1254492 1253682 5438438 5666629 38.85 70.5 1
08:37:21 2024-01-24 760786 751138 237107 234295 403350 414199 452102 447113 257260 254746 333501 338401 375824 378201 4610932 4867078 7101327 6912299 1305923 1335532 358507 318599 351546 350139 419713 405367 396903 398547 256561 260224 800267 752754 1711725 1622997 524511 521879 765765 774814 998382 968460 1018397 1027030 1073056 1094274 1042298 1153205 2420152 2556277 1467682 1226022 856106 840597 1039345 1028863 1076111 1095960 1125559 1135555 1254195 1254273 5433502 5669342 38.75 70.5 1
08:37:22 2024-01-24 760749 750112 237217 233704 402891 412192 449377 446154 257115 255138 333573 338637 376388 377933 4608147 4883267 7073371 6912299 1296517 1329608 360965 318374 351402 350139 421335 405403 395679 400902 258489 260224 792204 754908 1662202 1618366 522358 520772 763596 771962 999719 971904 1018776 1026710 1069912 1090892 1046748 1156716 2420152 2550698 1482776 1224279 853665 843724 1043446 1032528 1078343 1097615 1128334 1135200 1254269 1254460 5453997 5658363 38.75 70.5 1
08:37:23 2024-01-24 760239 749649 237182 234065 402895 411938 449707 447953 257115 254604 335037 337660 375560 377350 4607134 4877613 7092008 6912299 1304064 1329608 359336 317512 351546 351920 418794 405367 396903 399142 256811 260224 789499 754908 1686484 1623218 523694 521879 765765 774814 1000512 971214 1018397 1027030 1072297 1090892 1045262 1154028 2420152 2559602 1465794 1227848 857330 842923 1041221 1029595 1076045 1096664 1127162 1133878 1255417 1252867 5434971 5666629 38.75 70.5 1
08:37:25 2024-01-24 762526 749418 237585 233704 403210 412264 449633 445633 257328 254817 333537 338131 376388 378191 4610932 4874172 7103204 6940092 1309612 1335421 358255 318483 351474 351425 420008 405403 399148 401186 256381 260224 788146 752216 1671857 1628747 525255 521509 765765 776466 999801 968460 1019123 1030129 1076139 1096747 1045110 1151171 2424700 2561583 1453526 1231268 858835 842923 1039002 1027108 1077639 1100563 1125484 1133619 1252681 1250647 5430680 5667704 38.75 70.5 1
08:37:26 2024-01-24 758566 749586 237047 234073 403214 411649 449070 447186 257294 254426 333573 337625 375824 377387 4601580 4864822 7092945 6927525 1308676 1328097 358255 318446 351474 351672 418830 405367 396903 401469 256381 260224 797525 751679 1706488 1627838 524511 521140 765765 776009 1001179 970213 1019192 1029632 1075266 1092619 1044385 1151209 2420547 2558090 1471313 1227767 858835 841727 1039002 1028132 1075962 1097615 1122713 1132004 1252564 1248300 5411923 5653029 38.75 70.5 1
08:37:27 2024-01-24 757993 749538 237257 233713 402285 411613 449388 449162 256724 254604 333537 339145 374734 376992 4610932 4873147 7105585 6939554 1310548 1328097 358759 318933 351438 351672 420044 405475 399184 400336 256381 260224 804380 752855 1678512 1632237 526470 521140 767943 778122 1000475 968387 1020540 1031831 1076139 1093501 1042261 1151133 2420152 2563653 1467682 1228931 856106 838816 1039345 1027030 1076111 1097091 1125521 1135238 1254529 1252795 5438880 5655801 38.85 70.5 1
08:37:28 2024-01-24 760357 749422 237213 234236 402285 412228 449633 448271 256724 254604 333573 339145 376388 376956 4610932 4880075 7106386 6939554 1311444 1331874 358507 318860 351438 351920 422683 408907 399567 401397 258489 260921 797525 751908 1706167 1631307 525719 521842 767943 777018 999091 968460 1019663 1030018 1076139 1092728 1038867 1151171 2420547 2558210 1467546 1224279 855495 840597 1039002 1028132 1076111 1095960 1125521 1131425 1254529 1254570 5438894 5658352 38.75 70.5 1
08:37:29 2024-01-24 762523 749422 237217 233674 403498 413171 450271 444968 257081 254817 333537 338165 376388 376655 4597809 4889150 7058283 6912299 1297409 1333964 360821 318714 351330 351920 421820 405331 396056 400866 258489 260921 793556 756530 1671561 1613777 522730 519413 764679 770286 1001173 973212 1020299 1027030 1069192 1090892 1046748 1156754 2425344 2547084 1441755 1224279 853056 843724 1042335 1032981 1074587 1094407 1122713 1136339 1255454 1254710 5504183 5658352 38.75 70.5 1
08:37:30 2024-01-24 760827 750643 237790 233309 401089 412300 450656 445924 256724 254817 333537 338669 376388 378429 4610932 4907881 7054601 6923327 1290946 1333731 360929 318192 351258 351920 421335 405511 395050 400191 256959 260224 792204 755664 1659683 1613777 521206 519668 763596 769159 999719 972078 1022515 1026710 1066853 1090856 1041966 1158403 2429633 2552656 1462235 1227767 852448 843724 1040636 1032981 1073028 1094407 1121913 1138033 1256307 1256521 5511155 5658352 38.75 70.5 1
08:37:31 2024-01-24 758566 750493 237979 233511 401125 411613 453229 445633 256724 255601 333609 338432 376388 378501 4607170 4923522 7068475 6912224 1294752 1331874 360749 318155 351366 351920 421892 405403 395643 401433 256741 260224 790851 754908 1661340 1618366 521986 520772 764679 771378 1001100 972005 1019850 1026710 1066853 1090820 1041929 1155781 2428093 2546540 1467682 1225431 853942 843054 1042298 1031443 1076082 1094407 1124315 1135238 1254343 1256348 5504183 5661099 38.85 70.5 1
08:37:32 2024-01-24 759103 751179 237580 233271 402244 413498 455324 446870 256656 255319 333248 338860 376667 381540 4615702 4905321 7060486 6931244 1294715 1331985 360893 317924 351402 351920 421263 405439 395643 400300 256776 260224 792204 754988 1683605 1613777 521243 521140 767322 770249 1001100 973287 1021305 1028169 1069119 1090856 1041929 1156679 2429820 2552000 1467682 1225431 853942 843651 1042298 1032212 1074554 1093595 1124315 1134685 1254492 1254638 5512049 5657062 38.85 70.5 1
08:37:33 2024-01-24 760215 750112 237697 234869 404482 415376 452158 447077 256621 255425 333356 338967 376775 381428 4608147 4907477 7059484 6935672 1300247 1333455 360929 316306 351438 351920 420931 405367 396795 400902 256776 260224 790851 756530 1660704 1619516 522730 519609 764679 773679 1001846 971214 1019850 1028169 1069949 1097064 1041893 1154959 2423718 2550698 1473859 1224557 854279 843688 1038430 1029982 1076082 1094265 1125920 1135238 1254343 1254638 5480385 5670625 38.85 70.5 1
08:37:34 2024-01-24 764317 750002 237811 234261 403346 414556 451623 445209 257473 254782 333501 338366 376066 380504 4611196 4895267 7082540 6922173 1305923 1333418 358759 315864 351438 351920 419973 405367 396903 399387 256776 260224 800267 754908 1697738 1622997 524437 520785 765222 774814 999091 970525 1019850 1028900 1072260 1096598 1042261 1154028 2420274 2554466 1460536 1226022 856118 841192 1040480 1028863 1076075 1094265 1125484 1137182 1257573 1256947 5439610 5669304 38.85 70.5 1
08:37:35 2024-01-24 762716 750213 237248 233674 403462 415376 449413 446555 257473 254782 333501 338602 376775 378459 4614450 4886752 7068809 6931244 1298399 1331026 359300 315828 351438 351425 418794 405331 396867 400902 256381 260224 801638 754984 1696594 1623084 523694 521117 768965 774814 1000512 971214 1019123 1026710 1071465 1090820 1043742 1154028 2423718 2554320 1465794 1224242 856118 842420 1042666 1030949 1077539 1097365 1127529 1135125 1257872 1255349 5454738 5666629 38.75 70.5 1
08:37:36 2024-01-24 764152 749955 237576 233678 403170 413354 448125 446239 257507 254782 334761 338366 376918 378570 4611435 4877373 7068062 6912299 1294752 1327323 360965 316306 351154 351920 421263 405367 395643 400300 256776 260224 790851 754988 1672317 1613777 521243 521140 763559 771962 1001136 972595 1021305 1028169 1066853 1090820 1046005 1156642 2426368 2546088 1467682 1226541 853942 844122 1043446 1032528 1076045 1094497 1125920 1135351 1254343 1257840 5442784 5666427 38.85 70.5 1
08:37:38 2024-01-24 764152 749950 237182 233284 403170 413462 448125 444231 256724 254746 334761 340099 375788 377350 4601580 4868287 7082415 6912299 1301209 1331874 360711 316306 351438 351920 420635 405367 396515 400902 256741 260224 801638 754908 1681492 1620696 522916 521879 764679 774265 1001136 971214 1019850 1027439 1069829 1098819 1047976 1157291 2425040 2555966 1458784 1226305 856384 843017 1037506 1029963 1077498 1096738 1125447 1133841 1254455 1258129 5478339 5661099 38.85 70.5 1
08:37:39 2024-01-24 762413 750112 237580 233678 403205 413462 449707 445888 257294 254746 333501 340099 376052 378191 4611435 4873894 7093171 6932103 1309612 1330929 358507 316341 351438 351920 418759 405045 396903 401469 256776 260774 798896 752754 1735901 1627612 524474 521154 765765 777670 1001179 972289 1019775 1029632 1072910 1094165 1044896 1153018 2423992 2556277 1465867 1230687 859213 841727 1040480 1026993 1078229 1095960 1127162 1137010 1254492 1252795 5429046 5657062 38.85 70.5 1
08:37:40 2024-01-24 760860 748858 237208 234189 403179 411902 448851 447186 257473 254782 333537 338096 375824 378191 4608147 4872831 7087460 6922173 1301209 1331874 360421 315828 351438 351920 420635 405367 396831 399107 256776 260224 804207 757326 1683225 1622911 524970 522618 765728 774667 1001898 972595 1020465 1028900 1071465 1090892 1046748 1157291 2420547 2553743 1464041 1226541 856384 843651 1041559 1029982 1076111 1095960 1125521 1137010 1254492 1253752 5482254 5661099 38.75 70.5 1
08:37:41 2024-01-24 763608 751170 237580 233678 403489 413462 448887 445924 257115 255173 333537 338672 376653 377185 4601580 4892639 7064052 6932253 1302154 1331985 359842 315864 351510 351920 423282 408326 396578 402570 256670 260554 801638 754979 1681917 1626438 524970 522552 765222 774814 1001136 972289 1019500 1029632 1073093 1097064 1046637 1154028 2423992 2555637 1464041 1224279 856732 841824 1040083 1029178 1077639 1090847 1127162 1133841 1254529 1254570 5443052 5657062 38.75 70.5 1
08:37:42 2024-01-24 763065 749418 237012 233713 403179 413462 448125 445924 257328 254782 335111 338637 376918 378570 4601580 4873894 7058283 6892649 1299264 1333964 360713 317815 351330 351848 421784 408907 396371 401433 256634 260224 792204 756610 1663106 1618191 522730 521140 764679 771962 1001136 972447 1020225 1028169 1069912 1090892 1046748 1155818 2426368 2552508 1464941 1221943 853942 843688 1042298 1029982 1076111 1093595 1124315 1131388 1254343 1254674 5512049 5658352 38.75 70.5 1
08:37:43 2024-01-24 761329 750112 237957 233309 402891 413498 452264 445924 256724 255173 333501 339145 376918 378357 4601580 4896131 7069054 6922853 1296485 1335628 360749 318483 351402 351920 421928 405403 395643 401360 256670 260224 803009 754908 1673546 1620667 521986 521140 764679 772076 1001136 971316 1021305 1028169 1069912 1090892 1046748 1156642 2426368 2552508 1455279 1224242 853942 843688 1042298 1029982 1076075 1094407 1125117 1131388 1254343 1253752 5489899 5657062 38.85 70.5 1
08:37:44 2024-01-24 763563 750483 237213 233678 403210 413498 453048 444268 256690 254782 332995 338602 376918 377789 4607170 4895229 7082930 6932253 1304027 1331874 359590 316527 351438 351425 418794 404154 396578 401469 256741 260224 801638 754369 1697242 1621846 523658 521879 764679 774814 999682 971214 1016947 1028169 1071465 1090856 1040452 1154028 2420547 2550698 1439049 1223685 856384 842457 1040820 1028132 1076082 1095960 1125521 1134428 1254343 1255459 5474995 5657062 38.85 70.5 1
08:37:45 2024-01-24 763065 750112 237208 233700 402895 412264 449707 445924 257507 255319 333320 340710 376066 378043 4609112 4867743 7123968 6950039 1309612 1332066 358076 316854 351402 350930 419383 405475 400031 400902 256346 260774 797525 752754 1696643 1627612 525218 519645 765765 778122 1000512 968460 1019850 1030018 1076902 1094274 1042409 1149883 2423718 2565471 1467682 1226894 857365 839966 1040480 1026993 1077639 1095960 1127162 1133035 1254343 1252795 5430680 5666427 38.85 70.5 1
08:37:46 2024-01-24 760860 751170 237706 234553 405626 414787 449707 448209 257404 254641 335201 340028 375609 377775 4610932 4882341 7091734 6932253 1307742 1330929 358219 315864 351474 351920 418794 404760 396903 400902 256561 260224 791189 752216 1724696 1622997 523658 521879 765765 774814 998345 969836 1019850 1026993 1073056 1094274 1042261 1152345 2420547 2552656 1444217 1224279 856384 841192 1040480 1028449 1076111 1095960 1125484 1135238 1254343 1254570 5452034 5671934 38.85 70.5 1
08:37:47 2024-01-24 763616 749344 237474 234097 403346 415081 449707 444268 257507 254782 335349 338131 376066 378385 4607647 4889150 7069084 6912299 1301246 1329608 358795 315608 351474 351920 420008 405367 396831 400902 256561 260224 790851 754908 1710116 1622997 522879 521879 764679 773679 999682 970525 1019850 1028169 1071501 1090856 1041154 1154028 2420547 2550698 1464041 1221943 856384 842420 1039094 1028449 1075312 1095960 1124684 1137182 1258469 1257840 5467989 5658363 38.85 70.5 1
08:37:48 2024-01-24 760357 750423 237213 234069 403498 414787 448125 447186 256724 254391 333537 340399 375538 378191 4608147 4873043 7106386 6927154 1307742 1331874 357716 317960 351474 351672 418794 405367 396903 401186 256561 260224 798896 751679 1735614 1627612 524474 521879 765765 774814 999091 968460 1019123 1027030 1074615 1093501 1040452 1150703 2420547 2556277 1438188 1226894 856384 841129 1041925 1029484 1081643 1096664 1128334 1135125 1254232 1254273 5432923 5658363 38.85 70.5 1
08:37:49 2024-01-24 758738 749668 237217 233708 405060 412228 446831 449162 256690 254391 335663 340099 374734 376125 4610932 4883544 7106111 6932253 1307742 1331874 357680 316376 351402 351425 419713 405403 399148 401469 256776 260957 791528 751679 1690266 1627593 524474 521140 765765 777018 999091 968460 1019123 1030018 1076139 1094274 1042224 1150703 2420547 2566894 1467682 1231268 858835 842923 1040740 1029595 1079111 1100637 1125920 1133619 1254343 1254237 5411660 5667704 38.85 70.5 1
08:37:50 2024-01-24 760352 749413 237213 233713 402886 411613 447810 447637 256724 254604 333609 340099 375824 376089 4610932 4883544 7102926 6944504 1306733 1333768 359914 318259 350871 351920 420008 407841 400031 400300 256596 260957 801601 753830 1671317 1629902 524474 518875 765765 779229 999091 967087 1020299 1031614 1079086 1095969 1044077 1151209 2424700 2574485 1436817 1234783 861665 843054 1038263 1029367 1082188 1102601 1124315 1132774 1252564 1251024 5419654 5657062 38.85 70.5 1
08:37:52 2024-01-24 760790 747588 237979 234232 402859 412264 448828 446885 256690 254782 333573 339860 376388 378321 4607871 4882393 7119690 6932103 1305783 1331874 359625 317814 350306 351672 420044 407841 399748 400017 256776 260957 800211 753830 1694254 1629902 524474 518069 765274 779118 1001112 968833 1022764 1032565 1079196 1094165 1043409 1150386 2423992 2565471 1453526 1234208 858411 843090 1040083 1027117 1084008 1098810 1125521 1133619 1252717 1251909 5429046 5658352 38.85 70.5 1
08:37:53 2024-01-24 759277 747993 237248 234391 402289 411613 449817 445559 256758 254568 333573 338131 374734 377886 4604862 4873043 7092945 6932141 1307742 1331874 357716 318483 351438 351425 418794 405439 399148 400902 255987 260224 789499 752987 1677057 1632237 525719 522248 767943 776981 1001186 968387 1019775 1029982 1076139 1094274 1044858 1151209 2420547 2559905 1455279 1231268 857800 841192 1039002 1026993 1076875 1097516 1125521 1134428 1254343 1252795 5421302 5657062 38.85 70.5 1
08:37:54 2024-01-24 758738 750112 236881 233713 403174 410999 448887 445524 257115 254000 333573 338131 374698 377350 4601580 4869508 7082690 6912261 1301246 1331874 359842 317439 351474 351740 422683 408036 395984 401433 257246 260554 790851 755152 1681567 1622972 524596 521879 764679 774814 999682 971066 1019850 1028169 1071501 1090892 1046619 1152458 2420547 2552508 1457031 1222466 855772 842457 1040480 1029215 1075312 1094407 1125521 1133035 1254529 1254674 5472835 5657062 38.85 70.5 1
08:37:55 2024-01-24 763065 750112 237257 233669 402891 413498 448887 445924 256724 254817 333031 338131 376653 376920 4601580 4883267 7062804 6923843 1309528 1333964 358651 318483 351330 351884 419865 407746 396723 401433 256634 260224 789499 752754 1724979 1627596 525255 522618 765765 774814 999091 972289 1019123 1027066 1073093 1090820 1040452 1153205 2420547 2556277 1443011 1226022 856384 840597 1039345 1026993 1076111 1096738 1126323 1133072 1254492 1254570 5411698 5653029 38.85 70.5 1
08:37:56 2024-01-24 761982 750483 237252 233747 403214 411613 449707 445633 257294 254782 333537 338131 376653 378191 4607647 4863593 7102926 6941659 1311406 1331763 357824 319384 351402 351177 418794 405403 399148 401397 256561 260590 797697 752754 1697479 1631724 525292 520417 765765 777018 999719 968460 1019850 1030152 1076139 1094274 1042298 1149883 2420274 2563653 1444217 1226022 856732 842457 1037543 1029215 1076111 1090847 1127162 1133841 1256343 1256495 5438438 5649000 38.75 70.5 1
08:37:57 2024-01-24 761869 750112 237208 233708 403214 412228 447495 446555 257115 254782 335387 338401 376388 378459 4603440 4879476 7092516 6927154 1309612 1328743 358220 316562 351438 351425 418830 405439 396867 398512 256381 260224 797525 751679 1680839 1627612 525255 520785 765765 776466 1000512 968460 1019123 1029288 1075376 1093501 1042298 1150703 2420547 2556277 1480993 1229516 857608 841229 1039345 1028486 1077639 1090883 1125559 1135388 1254492 1252795 5423525 5657062 38.85 70.5 1
08:37:58 2024-01-24 758738 749422 237217 233713 402320 410999 447899 447186 258939 254892 335126 339956 375502 377812 4606283 4868287 7123968 6949458 1307742 1333768 358795 316819 351510 351425 419713 405511 399748 400902 255987 260590 794783 752216 1677829 1627593 525255 519682 765765 778122 998974 968460 1019850 1030018 1076139 1093501 1042261 1149883 2420274 2561837 1454973 1224242 856903 841192 1039345 1027030 1076111 1094407 1127162 1131425 1254492 1254570 5439163 5658352 38.75 70.5 1
08:37:59 2024-01-24 760898 749238 237706 234226 403238 414199 449707 446797 257404 254676 335275 340578 375645 377203 4607647 4848613 7102926 6945044 1306733 1328097 359336 316890 350341 351425 418794 405547 399148 399735 255987 260957 794783 752754 1678853 1627612 524511 518106 765765 778122 999091 967087 1020299 1030179 1075969 1094274 1042224 1149883 2420274 2565471 1461374 1229516 857800 841229 1039094 1028132 1077639 1097516 1125484 1133619 1254343 1249256 5426751 5667942 38.85 70.5 1
08:38:00 2024-01-24 760357 749154 237474 233900 401788 414199 449707 446849 256690 254035 333266 339145 374449 379387 4610656 4876609 7092667 6939554 1300193 1328194 359914 316925 349285 351177 419713 405475 399148 399171 255987 260590 798821 752833 1682952 1623089 524102 518848 765765 778122 999091 964996 1019537 1030055 1077666 1092728 1039235 1147391 2420547 2565471 1434621 1230392 858411 840634 1038263 1025562 1077639 1097256 1123884 1132273 1255785 1254495 5414637 5661206 38.75 70.5 1
08:38:01 2024-01-24 758738 747733 237257 233713 402249 414199 448216 447186 256724 254000 333537 339921 375645 377922 4598301 4870816 7082817 6932253 1307704 1328097 358831 316890 350907 351425 418794 405475 399184 400336 256201 260590 796154 752754 1693366 1627838 524511 519668 765765 778122 999091 967087 1019537 1030055 1075969 1094274 1042261 1147428 2420152 2565471 1458604 1229516 856915 842849 1041925 1029484 1079148 1096982 1128334 1135125 1254269 1253384 5434995 5663907 38.85 70.5 1
08:38:02 2024-01-24 759809 749168 237826 234060 402146 411902 449633 449015 256724 254035 333609 339145 375824 377221 4607647 4880075 7103204 6939554 1302053 1328097 359914 319384 349813 351177 420080 405511 396903 399171 255987 260590 800211 753830 1663891 1622729 524474 518934 765765 778675 999091 965717 1020299 1031646 1075969 1093501 1038241 1147428 2422968 2574360 1433186 1234783 860861 844122 1038160 1031794 1080685 1102202 1122713 1132004 1250789 1249724 5419654 5666427 38.75 70.5 1
08:38:03 2024-01-24 759981 747993 237983 233708 402294 412228 449597 447235 256724 254817 333537 339145 375860 377789 4607371 4882393 7119965 6932103 1305763 1328097 358831 316925 350341 351425 418830 405511 399748 399735 255236 260590 794783 752754 1674209 1627616 525292 518875 765765 778122 1000512 967774 1018813 1030055 1079012 1095969 1044858 1149564 2420846 2570829 1444079 1233903 859194 843090 1039002 1028523 1082188 1100266 1123513 1133619 1252564 1251909 5411923 5654321 38.85 70.5 1
08:38:05 2024-01-24 759981 747983 237283 233708 401975 411938 448924 447549 256724 254391 333537 339145 375824 377257 4601304 4876609 7105311 6940092 1309612 1328194 357716 316598 351438 350930 418830 405439 399148 400336 255987 260224 792042 752833 1665465 1621397 524883 519682 767421 777974 1000438 970213 1019850 1031831 1077629 1094238 1044896 1151209 2420274 2563653 1467682 1227179 856974 841229 1039345 1027984 1076111 1094407 1125559 1134428 1252717 1252795 5429046 5649000 38.85 70.5 1
08:38:06 2024-01-24 760898 749154 237056 233704 403214 412264 448252 445924 256758 254782 334873 339145 375824 377083 4598301 4863744 7085905 6912299 1302209 1328194 358507 315828 351438 351672 418759 404190 396867 400902 256166 260224 789499 755152 1686643 1622911 524222 520676 764642 773495 1001186 971177 1019775 1028169 1071501 1090892 1044896 1155789 2419950 2551888 1462289 1223372 854279 842457 1039345 1028486 1075349 1094265 1123884 1133035 1252717 1254570 5474427 5653029 38.85 70.5 1
08:38:07 2024-01-24 763329 750331 237248 232994 403534 413498 447460 445682 256724 254817 333537 338401 376918 377825 4597534 4896131 7057270 6921362 1298399 1328097 359914 321510 351474 351740 423319 408326 396542 401149 256454 260188 790851 755540 1670302 1620667 523848 519609 763596 773716 1001173 972484 1021305 1027030 1069985 1090892 1041893 1154996 2422651 2547084 1451773 1221943 853668 843724 1042335 1031517 1076111 1090811 1122287 1133035 1256343 1254710 5474184 5649000 38.75 70.5 1
08:38:08 2024-01-24 763600 749154 237222 233704 403214 414153 449532 444304 256758 255209 335349 338401 376918 378393 4601580 4892639 7042389 6924718 1298336 1333964 360893 318483 351330 351920 421191 405295 396056 401149 257462 260224 792204 754908 1674386 1618297 522730 521140 764679 772583 1003324 973530 1020336 1028169 1070743 1097100 1041966 1156754 2426368 2549042 1469498 1224279 853942 843761 1040563 1032249 1076111 1094407 1125117 1134648 1256307 1256448 5502643 5665139 38.85 70.5 1
08:38:09 2024-01-24 760753 750219 237948 233643 402249 413462 452264 444932 256690 255138 332995 338669 376353 378393 4601580 4898515 7074794 6923799 1297409 1333694 360821 317439 350835 351920 421263 405403 395355 401186 256741 260224 792204 754908 1674208 1618366 521243 521879 764679 772509 1002593 972041 1021714 1028900 1069876 1090856 1043409 1156679 2430618 2550698 1458604 1225431 853942 843688 1042298 1031581 1075318 1094407 1122713 1136302 1254492 1254674 5508114 5657062 38.85 70.5 1
08:38:10 2024-01-24 761325 750914 237585 233472 401093 412228 452264 445924 256299 254746 333230 338159 375824 378429 4612967 4895889 7062621 6912299 1299372 1332029 360421 317584 351082 351920 420635 407672 395948 400336 256525 260224 790851 754988 1668768 1617217 522358 521140 764692 772509 1001136 972595 1021305 1028900 1071465 1096253 1041929 1156642 2423992 2546237 1455279 1221943 853942 843688 1042298 1029982 1076075 1096738 1125920 1134648 1256307 1254638 5490013 5657062 38.75 70.5 1
08:38:11 2024-01-24 763329 750116 237580 233639 403462 414081 450234 445924 258939 255319 333248 340435 376209 378348 4606005 4859961 7103204 6967822 1309538 1333964 358219 316784 351402 351425 418759 405367 396903 400902 255951 260224 797525 751679 1684350 1627612 525218 520749 765765 777018 1000512 968460 1019850 1028334 1076139 1093501 1042261 1150703 2420274 2561722 1467682 1231268 856732 841192 1040480 1028863 1077639 1090883 1125521 1133619 1254343 1252795 5419654 5657062 38.85 70.5 1
08:38:12 2024-01-24 758833 749756 237504 234222 405060 413905 449707 448184 257370 254606 333393 340542 374520 378348 4608147 4882341 7098016 6940092 1307629 1328190 358795 316854 351100 351425 418794 405475 399148 399735 255951 260692 794783 752833 1683180 1627704 524883 519586 765765 778122 1000512 967774 1021305 1031208 1077666 1093501 1042224 1147354 2420274 2570525 1431370 1231268 858577 842420 1039002 1028863 1078106 1099453 1122713 1131967 1254343 1249183 5415532 5661206 38.85 70.5 1
08:38:13 2024-01-24 762498 747616 237605 234261 402716 414493 449523 449528 256690 254568 333537 338895 375502 377185 4608147 4874278 7106386 6935672 1309612 1330929 358507 316890 351366 350930 418794 405439 399148 400902 255987 260224 796154 751679 1685070 1627612 524474 518802 765765 777018 1000512 968460 1019850 1031245 1076139 1094274 1042224 1149883 2420274 2563653 1465867 1226541 856732 841727 1040820 1028449 1077639 1090847 1129027 1137182 1258469 1254460 5430151 5665253 38.85 70.5 1
08:38:14 2024-01-24 760629 749581 237213 233639 405060 411577 449070 446870 257081 254000 333501 339921 374698 377350 4591952 4848802 7103204 6972810 1302053 1331874 359914 317778 350570 351425 419973 405439 399712 400017 255987 260692 790671 754369 1686863 1627612 524474 518848 765765 778122 999091 967087 1020299 1031374 1075969 1093501 1041448 1147354 2422651 2570829 1413219 1233515 858835 844122 1040045 1032491 1081312 1101713 1125080 1133432 1252217 1250720 5419654 5665139 38.85 70.5 1
08:38:15 2024-01-24 761146 747302 237957 233704 405060 412228 448161 447600 256265 254568 333501 339145 375824 377221 4601580 4873147 7106386 6927117 1305763 1330929 358795 316854 350306 351425 418794 405511 399148 400300 255951 260224 793412 752754 1670613 1627612 524474 519586 765765 778122 999801 967087 1019537 1031245 1079196 1093501 1042188 1147391 2417239 2575587 1447711 1231268 859194 844122 1038965 1031060 1080685 1101822 1124315 1131967 1252564 1249219 5411923 5666427 38.85 70.5 1
08:38:16 2024-01-24 758833 747261 237585 233639 401939 411613 448887 447915 256656 254568 333501 339145 375824 377221 4608147 4874278 7106386 6930727 1307667 1328190 358219 316854 351118 351425 420008 405403 399148 400017 255951 260590 796154 752296 1687431 1626544 524474 518838 765765 778122 1000512 968460 1021305 1030477 1077445 1095969 1044077 1150386 2424764 2567049 1433186 1231231 858221 841192 1038263 1028863 1080685 1098604 1124315 1131967 1254269 1249183 5414140 5651727 38.85 70.5 1
08:38:17 2024-01-24 758301 747284 237248 233674 402258 412228 446831 446621 256656 254533 333501 339622 374698 376125 4598782 4870816 7097061 6930727 1309612 1330929 357716 316341 351118 350930 418794 405403 399148 400902 255951 260590 785442 751679 1689203 1627612 524474 519572 767906 776796 1001179 970451 1019775 1031557 1076029 1093391 1044152 1151209 2423718 2561837 1467682 1226022 856118 841727 1040480 1029595 1076875 1090811 1127125 1133035 1253568 1255459 5421302 5647697 38.85 70.5 1
08:38:19 2024-01-24 762248 749529 237178 233674 402895 412228 446795 446312 257294 254746 332995 338131 375788 377350 4601304 4860226 7087735 6926300 1305923 1331874 358759 316341 351474 351920 418794 405367 396867 401469 256776 260224 800267 755695 1703948 1627596 524970 521044 765728 774667 1001186 972558 1021305 1026796 1073093 1090856 1046385 1154028 2422651 2559415 1460536 1226617 856732 841229 1046076 1028449 1077639 1090847 1127125 1134648 1254492 1255459 5411623 5643671 38.85 70.5 1
08:38:20 2024-01-24 762244 749418 237222 233674 403179 411902 446795 444231 257294 254568 333501 338131 376653 378191 4601304 4853160 7093058 6930727 1309612 1331874 357716 316341 351474 351668 422084 408326 396687 401433 256634 260738 796154 751908 1700548 1628754 525719 519572 765765 776466 999091 971596 1019123 1029068 1076139 1094416 1045262 1151524 2420274 2559905 1429271 1229516 856384 841192 1040083 1029595 1077639 1097091 1127162 1134428 1252681 1252795 5411923 5651727 38.85 70.5 1
08:38:21 2024-01-24 760084 747297 237012 233708 402258 413026 448435 446917 257473 254355 333501 337660 374734 377886 4598505 4853160 7097061 6944111 1309528 1333964 358112 318483 351330 351848 421487 407167 396723 401433 256310 260224 788146 751369 1712935 1629914 524437 519609 765765 774814 1000475 970525 1019123 1026759 1074615 1094274 1045262 1152383 2420274 2556277 1467682 1226894 856118 838779 1039345 1028863 1076111 1090811 1127162 1135238 1253604 1252795 5421302 5647697 38.85 70.5 1
08:38:22 2024-01-24 761706 747297 236846 233639 402859 412228 448216 446602 257294 254746 333266 337625 375524 377350 4598505 4839294 7103091 6932746 1309528 1332066 357788 316527 351172 351425 418759 404724 399531 401433 256346 260509 790671 750607 1698060 1629902 524883 519572 765765 777018 999091 968460 1019123 1029017 1076139 1094274 1042261 1150703 2419950 2563006 1458784 1230392 856118 841229 1039002 1028132 1077338 1096317 1125484 1133619 1254343 1251873 5403907 5649000 38.85 70.5 1
08:38:23 2024-01-24 759911 747256 237182 233669 402895 410999 446831 446626 256724 254000 332995 339145 374663 377922 4607170 4868287 7098129 6940092 1307704 1332029 358076 316784 351172 351425 418794 409198 398967 400619 255951 260692 794783 752216 1695580 1627612 525255 519586 765765 777018 999801 968460 1019850 1031365 1076139 1093501 1042188 1147428 2420274 2565349 1447711 1231268 858221 841229 1039002 1027057 1078266 1098677 1124315 1131967 1253453 1249219 5419654 5649000 38.85 70.5 1
08:38:24 2024-01-24 759624 747297 237222 234030 402294 411613 446795 446657 258939 254536 333320 340435 375645 379498 4603440 4877613 7092945 6972810 1302053 1332066 359372 316890 350570 351425 420044 405439 399748 399735 255951 261023 793412 752833 1688386 1627704 523658 516862 765765 779229 999091 965680 1020262 1032746 1078431 1092728 1039935 1146500 2422923 2565471 1467682 1231268 856732 840597 1039002 1028132 1077539 1097127 1124647 1133582 1254343 1251024 5419654 5649000 38.85 70.5 1
08:38:25 2024-01-24 760084 748632 237701 234187 405060 414199 448106 448501 257370 254606 333393 340064 375609 379414 4601580 4875400 7095072 6930727 1305763 1331874 358759 316890 350606 350930 419713 405439 399148 400017 255987 259103 785442 752754 1671143 1627612 524846 519217 765765 779229 1000512 967087 1020262 1032014 1075969 1093501 1042224 1147391 2420274 2565349 1445895 1231268 858835 841229 1038263 1027030 1079505 1100266 1122713 1131967 1252564 1248300 5417264 5661206 38.85 70.5 1
08:38:26 2024-01-24 761214 747108 237404 234256 402115 414199 447774 448635 256690 254035 333537 339921 376388 378019 4601580 4874278 7103204 6940092 1300193 1328097 359878 317778 350076 351425 420008 405475 399148 399171 256381 259137 798821 753830 1674907 1627612 523694 518112 765765 779229 999091 965717 1020299 1032839 1075969 1092728 1039198 1147391 2420274 2570988 1425923 1234783 858835 842457 1037526 1031609 1079036 1101822 1125351 1135555 1252143 1249834 5420691 5665139 38.85 70.5 1
08:38:27 2024-01-24 762349 747293 237826 233669 404486 414787 448828 448022 256299 254782 333284 338931 375824 378091 4601580 4885867 7115711 6932103 1302053 1328097 359625 316890 350076 350930 420044 405475 399148 399171 256561 259137 800211 753291 1677007 1627612 524066 518112 765765 778675 999091 965717 1020299 1032746 1075969 1093501 1041448 1147428 2422651 2564888 1435001 1231268 858835 844122 1038563 1033999 1078998 1102528 1123476 1131817 1252217 1248912 5419654 5665177 38.85 70.5 1
08:38:28 2024-01-24 762211 747293 237782 234187 402151 411938 449597 447249 256690 254604 333501 339145 375524 377257 4607647 4873147 7106386 6940092 1302053 1328194 358795 316890 349813 350930 419713 405475 399184 399171 255987 260774 802991 753910 1676340 1622583 524474 518848 765765 778122 999091 965680 1020299 1032014 1075933 1092728 1041448 1147391 2435543 2575625 1433186 1234783 860428 844122 1038965 1031794 1081455 1101822 1122713 1131967 1252143 1249183 5410276 5658352 38.85 70.5 1
08:38:29 2024-01-24 760520 747293 237248 233674 401093 412228 447495 447285 256265 254782 333573 339145 375524 377221 4610932 4882397 7110646 6940092 1302053 1328097 358831 316819 350095 350930 419419 405475 399148 399171 255987 260224 792042 752754 1663694 1627612 524474 518848 765765 778122 1000512 965717 1020262 1032254 1079012 1094416 1041925 1149564 2424764 2563540 1442264 1234783 858835 841229 1038268 1029484 1080685 1099453 1122713 1131967 1252180 1247382 5414229 5649000 38.75 70.5 1
08:38:30 2024-01-24 759981 747297 237585 233674 402294 412264 447495 448672 256299 254000 333537 339145 375524 377221 4601580 4873147 7106386 6930202 1307704 1328097 357752 316598 350871 350647 420044 405475 396903 400017 255987 260590 796154 752754 1673528 1627612 524883 518838 767906 777974 1001179 968387 1021305 1032291 1078357 1093391 1044254 1150666 2420274 2565471 1464051 1230131 856732 840003 1039345 1027984 1076111 1090919 1127162 1134428 1254492 1252795 5403907 5647697 38.85 70.5 1
08:38:32 2024-01-24 760075 747293 237186 233674 402895 411613 446831 445282 256690 254035 333537 340099 374698 377350 4598505 4863744 7093058 6930727 1307742 1330929 357716 316819 351474 351425 419383 405367 398867 400336 255987 260590 797525 751908 1671143 1631085 525719 521809 767943 776944 1001186 970451 1019850 1029894 1076139 1094274 1045548 1150703 2420274 2563540 1451773 1231268 856996 840634 1039002 1028132 1077639 1097127 1126360 1133619 1254343 1251909 5419654 5657062 38.85 70.5 1
08:38:33 2024-01-24 758838 747297 237222 234267 402895 410999 446481 445261 256724 254000 333537 339860 374734 377922 4601580 4868472 7092008 6912261 1309612 1328097 357429 316341 351222 351704 422084 408326 396650 401433 256634 260554 796154 751908 1703198 1628754 525719 519609 767397 774814 999753 970525 1019123 1028981 1075376 1094274 1042298 1151524 2420274 2556277 1432838 1229516 856118 841229 1039002 1026993 1077639 1090883 1127162 1134428 1252717 1252795 5419654 5643671 38.85 70.5 1
08:38:34 2024-01-24 760074 747293 237047 233708 402294 411613 447899 446917 256724 254391 333266 337660 374698 376816 4598505 4839294 7087735 6924718 1308553 1331943 357573 318483 351366 351848 422121 407746 396759 401433 256741 260224 800267 752287 1711936 1630014 524474 520785 765765 774814 1001186 971214 1019850 1029017 1075376 1094274 1043779 1153205 2420274 2559905 1467682 1226022 856384 841192 1040820 1028486 1077639 1090883 1127199 1133035 1255417 1253682 5427517 5649000 38.85 70.5 1
08:38:35 2024-01-24 760624 748877 237051 233708 403462 412228 447495 445297 256724 254391 333266 339145 374698 377350 4601580 4868472 7116867 6941659 1309528 1330171 358616 316819 351172 351425 419713 405475 399531 400300 255987 260692 796154 752754 1671673 1627593 525255 520326 765765 778122 999719 968460 1018813 1032018 1075969 1090820 1038904 1150703 2423407 2565429 1416786 1231268 858835 841265 1038356 1027034 1079575 1098713 1122713 1132811 1252564 1247418 5411923 5651727 38.85 70.5 1
08:38:36 2024-01-24 760180 746767 237252 233708 402294 411613 447846 447285 256690 254000 333537 339145 374734 377221 4603440 4876512 7097902 6932141 1298336 1333964 360711 316890 349794 351425 419749 407732 399148 399171 255987 259172 798821 753830 1696045 1627612 523694 518112 765765 778675 999091 965717 1020299 1032746 1075969 1092728 1039198 1147391 2422651 2564888 1422292 1235307 858835 843688 1036053 1031521 1079111 1102601 1122713 1131967 1248944 1247382 5423525 5649000 38.85 70.5 1
08:38:37 2024-01-24 761641 747293 237992 233309 402294 412264 450271 450092 257996 255319 333320 338967 374556 379535 4599706 4887017 7121202 6972810 1294634 1333455 360965 316890 349057 351920 421335 405511 396903 396925 256811 261207 798896 754908 1662126 1627593 522509 513918 765765 779229 996258 962910 1020299 1032746 1078291 1091185 1038965 1153205 2424645 2565471 1427739 1233552 858835 842457 1037526 1032981 1079575 1101822 1122713 1131967 1250789 1245620 5423642 5649000 38.85 70.5 1
08:38:38 2024-01-24 762791 747039 238474 234024 403914 414199 449388 450092 258032 254641 333393 339002 375381 377221 4607647 4885867 7121202 6939554 1294640 1328097 360711 316890 349021 351672 421299 405547 396903 396925 256811 258922 800267 754908 1664561 1629902 522730 516643 765765 778122 996258 962910 1020299 1032756 1078291 1091185 1037591 1153205 2424372 2565429 1409505 1236186 861296 843127 1033203 1031521 1080611 1103381 1122713 1131967 1245123 1247418 5436238 5662528 38.85 70.5 1
08:38:39 2024-01-24 763974 747191 238954 233175 402115 414787 449144 447285 260781 255637 333501 338895 375645 376920 4604364 4919425 7125037 6947242 1294634 1328097 360457 316854 348723 351920 420671 405511 396867 396925 256811 260224 790851 754369 1678338 1627593 522730 516643 765222 779229 996258 962910 1020299 1032843 1077492 1091185 1038226 1154028 2422651 2561837 1420477 1233552 858835 842457 1036145 1030004 1079169 1101822 1126157 1132273 1250365 1247180 5420691 5665139 38.85 70.5 1
08:38:40 2024-01-24 762206 747988 237992 234187 404486 412192 449144 447900 260923 254817 333429 339145 375560 377221 4588209 4878927 7119965 6935145 1300193 1328097 359914 316925 349813 350930 419383 405475 398867 396925 256381 260590 798821 753830 1686964 1626456 523694 518112 765222 778675 999091 965717 1020262 1031374 1076006 1091185 1039972 1147391 2420274 2565471 1440448 1231268 858221 844122 1040788 1029484 1079148 1099698 1125080 1131817 1252417 1250720 5410262 5657062 38.85 70.5 1
08:38:41 2024-01-24 759958 747993 237252 233930 401729 410999 448252 445524 256724 254035 333501 339145 375261 376125 4598505 4867357 7092667 6927154 1302053 1328097 359372 316890 350341 351672 418830 405475 396903 399171 256596 260224 800211 753830 1689203 1626456 524511 518848 765765 778675 999091 965717 1020262 1030055 1075969 1093501 1040747 1147391 2424233 2570071 1436817 1233903 859194 842923 1038518 1031794 1081455 1100266 1122713 1131967 1253999 1247382 5411923 5654321 38.85 70.5 1
08:38:42 2024-01-24 759981 747993 237248 233674 401129 412264 449560 447549 256334 254817 333537 339145 374734 377221 4598505 4873147 7105585 6930202 1303900 1328194 358831 316890 350377 351177 418830 405511 399148 399171 256022 260224 796154 752833 1666883 1626549 524511 518838 765765 778122 999091 967087 1018813 1032565 1079049 1095969 1043409 1151322 2424764 2569022 1440448 1231268 858835 841265 1038263 1029521 1079169 1100266 1122713 1133619 1252681 1249219 5423642 5657062 38.85 70.5 1
08:38:43 2024-01-24 758870 747993 237620 233674 402294 412228 446831 446885 256690 254035 333537 339145 374698 377221 4601304 4870816 7096273 6925786 1306733 1328097 358255 316633 350907 351425 418830 405511 399184 400300 255987 260774 786794 752216 1692202 1627612 525292 519241 767906 777974 1001149 968387 1021305 1032291 1079159 1094238 1043409 1149883 2420274 2566894 1440448 1231893 858835 841265 1039006 1029521 1079169 1099489 1124684 1132004 1254343 1249256 5396169 5647697 38.75 70.5 1
08:38:44 2024-01-24 758829 747293 237257 233674 402895 412264 447495 448344 256690 254391 333573 339145 374698 376125 4601304 4861557 7092008 6925786 1305876 1328097 358543 316819 351154 351425 418794 405511 399148 400336 255987 260921 797525 752987 1670606 1627612 525719 521067 767397 778675 1001898 968350 1019850 1031282 1076139 1092866 1038918 1147354 2418554 2565151 1429271 1231268 857608 841265 1036234 1027034 1078403 1098713 1123884 1132004 1254343 1249256 5411923 5649000 38.85 70.5 1
08:38:46 2024-01-24 757793 747993 237056 233314 402011 410999 446795 445559 256512 254035 333031 337625 374734 377350 4591952 4861360 7082653 6920850 1309612 1328097 356641 316376 351222 351456 421487 407746 399112 400866 256275 260188 797525 751369 1670072 1627596 525255 519645 765765 774814 1000465 968424 1016947 1027181 1075376 1094238 1042298 1150703 2420274 2558210 1458784 1223409 856515 841265 1036074 1027030 1075349 1090883 1125559 1133072 1254529 1252867 5421302 5644975 38.85 70.5 1
08:38:47 2024-01-24 761591 747993 236846 233511 403534 412264 448252 445924 256758 254035 332995 337660 375860 377922 4595227 4877523 7058009 6915258 1297409 1331837 360857 318033 351330 351812 421155 407746 395463 400902 256561 260224 790851 756530 1705295 1618366 522730 520822 764679 773801 1004016 972041 1019537 1028900 1069912 1097027 1041929 1156679 2425717 2550698 1479209 1221943 854279 843688 1039051 1030000 1076729 1094265 1123847 1137822 1255381 1254638 5491673 5655760 38.85 70.5 1
08:38:48 2024-01-24 762445 750219 237751 233678 402886 413171 450872 444895 256690 255173 333501 339145 375788 377185 4592228 4886752 7042838 6914366 1300193 1333014 360639 318033 351366 351920 421263 408289 395741 401186 256561 260224 790851 756238 1660735 1617217 522358 521140 764679 772509 1002556 972595 1020225 1028900 1071465 1097064 1041934 1156679 2420297 2552508 1455279 1223685 853942 843688 1042298 1031554 1077639 1095960 1123884 1134648 1256307 1254638 5494791 5651727 38.85 70.5 1
08:38:49 2024-01-24 760753 750914 237746 233476 402895 413462 452264 445888 256690 255138 332995 339145 375824 377789 4604297 4867780 7100609 6926300 1309528 1332420 358183 316562 351474 351425 422084 408326 396903 400583 255987 260224 796154 750607 1681071 1626456 525218 521879 767943 776466 1000512 970525 1019850 1029982 1076139 1094274 1045410 1150703 2420547 2559905 1464051 1230131 857190 840597 1039002 1028863 1077639 1097219 1127965 1137010 1254492 1252795 5407726 5647697 38.75 70.5 2
08:38:50 2024-01-24 758465 747256 237222 234069 403498 411577 448435 446712 258939 254892 333284 340064 375082 377812 4603162 4875400 7094795 6942754 1308591 1328097 358759 316854 351154 351425 419678 405475 399712 400017 255987 260590 796154 753830 1686014 1627612 525218 519572 765765 778675 1000512 968460 1020262 1031614 1079196 1094274 1041448 1147391 2420274 2565471 1457031 1229516 857346 841727 1039094 1028863 1078403 1097054 1127125 1135238 1254455 1251909 5404038 5647697 38.85 70.5 2
08:38:51 2024-01-24 757643 750483 237675 234187 403319 414199 449388 448453 257370 254571 333320 340028 374520 377350 4598505 4870672 7088703 6912261 1305783 1328097 357393 316819 350871 350930 418794 405475 399148 399735 255951 260224 796154 751679 1669363 1627612 525255 519241 765765 777018 999091 968460 1018776 1031245 1077666 1094274 1042261 1149883 2420274 2563540 1440448 1231268 858835 841192 1039002 1028863 1079169 1099453 1125117 1133582 1254343 1249219 5417264 5651787 38.85 70.5 2
08:38:52 2024-01-24 760624 747108 237439 234256 402999 411577 447509 446585 256690 254391 333284 339860 374663 379377 4604297 4882393 7115711 6935672 1302053 1328097 358831 316854 350606 351672 420671 405475 399148 399735 256776 259137 792042 753830 1672571 1629902 525218 518848 765765 779229 1001223 967774 1023280 1032746 1079054 1094274 1044631 1150703 2426095 2576422 1435001 1237066 860680 843724 1039006 1032986 1082188 1103601 1125770 1137182 1254232 1252495 5430151 5665139 38.85 70.5 2
08:38:53 2024-01-24 764164 748886 238690 234876 403355 413099 449532 450730 256690 255355 333393 339860 376653 378091 4601580 4880075 7115711 6940092 1304849 1332474 359950 318036 351172 351920 421299 407841 400313 400300 256811 259714 805771 754908 1692202 1629902 525255 519586 767397 778829 1001846 968460 1025505 1034948 1080619 1090820 1040378 1151524 2426095 2572812 1420353 1235307 862284 846527 1041530 1032871 1082742 1103344 1125883 1135125 1254232 1252759 5411773 5661099 38.85 70.5 2
08:38:54 2024-01-24 763288 747293 238474 234287 403179 413171 449496 447986 256690 255352 333609 339860 376353 378055 4611435 4885867 7115711 6940092 1306695 1330929 359372 317814 351402 351920 420671 407841 400313 400902 256776 259393 796154 754908 1682654 1631059 526038 519645 767943 779417 1002593 968460 1024775 1032843 1080619 1090892 1045262 1153205 2435339 2576192 1454973 1236545 863766 845972 1044189 1032935 1085355 1099861 1128805 1137148 1261490 1255459 5426751 5666427 38.85 70.5 2
08:38:55 2024-01-24 765534 752244 239096 235190 405921 414809 450980 450732 258328 256424 337378 340742 376060 378393 4604586 4877744 7115711 6967142 1321752 1346537 363189 320263 356026 356074 428818 414644 404595 407948 260438 261817 805751 759986 1699121 1644936 530920 528108 774985 786264 1014661 986200 1034824 1047915 1092989 1112804 1057472 1168364 2462066 2598568 1465794 1240594 867736 857780 1063584 1053373 1096830 1115956 1141417 1160721 1280185 1276567 5551143 5707959 38.85 70.5 2
08:38:56 2024-01-24 775026 767829 241060 236682 410867 421191 467896 460012 261137 260372 342550 348058 382429 387371 4648340 4980341 7191946 7001277 1321827 1370805 365482 322486 364873 361129 437315 423394 411698 414917 261396 264084 808433 763249 1741978 1663415 532055 532430 785527 788159 1018993 1000373 1050380 1046318 1088856 1106480 1059838 1175330 2485454 2598568 1479814 1261040 868974 850862 1065304 1065927 1103115 1114397 1125920 1144617 1269177 1272891 5532359 5707734 38.85 70.5 2
08:38:57 2024-01-24 776224 774172 239268 233472 412425 421000 468936 465742 259547 259640 342586 348924 381251 386488 4667044 5035376 7311545 7043111 1335959 1378105 360677 316890 360524 362720 436584 423851 409824 413575 259785 261289 804361 764039 1714581 1671710 531780 524373 772322 780893 1005442 974874 1026273 1042238 1074240 1085158 1023821 1143557 2458837 2591199 1407657 1244593 863321 845556 1041221 1037489 1082188 1103381 1115354 1124254 1235903 1245715 5443052 5694524 38.85 70.5 2
08:38:59 2024-01-24 783974 775304 237785 229408 409012 417742 463650 459904 255910 255566 339680 346489 377481 378429 4645712 4979741 7191946 7015652 1343621 1374197 354926 313046 357667 356324 431367 417681 405736 405457 254675 256962 804381 761422 1687154 1655350 522730 513882 755336 768492 987002 953742 1000257 1012452 1048367 1060841 1000452 1110052 2426066 2569112 1415030 1227493 845770 830120 1022407 1016704 1059225 1072892 1089913 1097723 1204820 1216228 5391477 5646382 38.85 70.5 2
08:39:00 2024-01-24 780282 770754 229014 223719 401066 405542 455640 453659 252925 249338 332995 340742 372946 374770 4636243 4954632 7162338 6958565 1320918 1363482 346454 305634 349879 353911 423678 410152 396867 396637 249312 250908 792508 748683 1703768 1650656 515813 509342 743367 750456 959342 934230 982442 993984 1016572 1026828 972009 1084785 2391800 2510308 1382349 1226541 826985 804092 999068 999490 1039336 1048685 1047736 1069419 1188724 1194813 5402643 5593493 38.85 70.5 2
08:39:01 2024-01-24 772757 769484 223499 222047 391405 396817 448563 444630 248567 246028 330512 334039 365821 372062 4608147 4932364 7062396 6885651 1305783 1356588 339840 300671 345590 344536 419259 405363 387889 390231 246039 246783 787021 747612 1679525 1621846 504581 503569 724727 730787 948775 922361 958188 962855 994805 1015590 958565 1053764 2361553 2499000 1370414 1193967 814101 797922 985579 974819 1013910 1032977 1044133 1051033 1158030 1162954 5322517 5594637 38.85 70.5 2
08:39:02 2024-01-24 772513 768391 222925 217681 387348 394132 441931 439037 247237 243765 324631 332466 361389 366003 4619125 4982417 7165787 6893265 1303774 1350504 332677 296537 340322 340899 412046 402282 386654 386677 243693 243691 790671 733418 1679786 1646104 503362 495783 724456 726577 930361 909227 953706 956468 976391 991634 948678 1047671 2357145 2477043 1396564 1196462 802459 790993 977796 972577 999059 1015509 1029562 1041701 1155498 1148979 5352155 5582139 38.85 70.4 2
08:39:03 2024-01-24 781979 769489 220537 215803 382087 393575 440544 438599 244718 243643 324235 328986 361212 364677 4631737 4910243 7082817 6887546 1313392 1355621 333454 293222 339311 341942 409654 396353 383156 384328 241430 240681 784606 736042 1695516 1641437 501218 492855 717627 723483 919849 898595 944739 949365 963776 982102 931659 1040741 2343035 2449423 1388250 1193967 793133 782909 972020 962818 989813 1000710 1016938 1032398 1142746 1139863 5363301 5589960 38.85 70.4 2
08:39:04 2024-01-24 781397 766387 218628 216512 382137 391028 437833 437379 242609 240979 323061 326126 361019 360366 4629636 4907881 7062508 6872804 1320918 1350848 328978 290520 336262 337799 410332 395669 381593 382156 240272 241617 783816 739739 1683658 1636585 496929 492241 710445 717420 910655 885360 935682 940152 953912 964737 922167 1024663 2330462 2449423 1398119 1187296 788291 775040 959356 953651 980294 991661 1007613 1018290 1131270 1125819 5347305 5581493 38.85 70.4 2
08:39:05 2024-01-24 786657 773863 217346 214419 378541 389694 436289 435357 240617 240126 321454 323749 358705 359823 4639551 4933859 7134453 6893265 1307742 1350848 326700 293404 333519 336239 404297 392139 378876 378610 236874 239317 778021 731850 1673074 1641443 494442 486805 706391 710275 904022 884226 925252 926221 942036 955723 913219 1012615 2326169 2438992 1444426 1181273 783808 772348 952838 943457 972702 988952 1001137 1007515 1115252 1111693 5360345 5587284 38.85 70.5 2
08:39:06 2024-01-24 783182 774962 214841 211777 378772 385411 432339 432614 239250 238080 315545 322326 356873 358999 4646734 4989014 7103091 6883900 1306808 1347698 322714 287504 332689 332646 400371 391862 376569 375954 236674 238041 786313 727688 1681626 1647274 491115 484843 698968 701055 894655 877180 914368 913159 934877 952138 899692 996727 2304800 2427564 1400002 1164331 777802 765581 940916 933548 967156 982647 985164 990786 1103037 1106452 5333933 5574980 38.85 70.5 2
08:39:07 2024-01-24 776224 775300 216409 210378 376410 384015 432881 427698 241978 236177 315287 323131 355231 358199 4654468 5037483 7171664 6888812 1292620 1343796 322072 284805 328897 332954 398583 387484 371990 372587 234679 235409 781074 730806 1657371 1632217 484392 484500 695252 694372 892267 873779 903755 903939 928380 948235 884077 979571 2290733 2430868 1341619 1171140 777802 761251 927695 931506 966149 975579 969434 981485 1095974 1102837 5408588 5564832 38.85 70.5 2
08:39:08 2024-01-24 776099 777537 213729 209032 375305 381078 431066 423921 237758 234326 312642 319400 352047 356825 4648078 5057726 7115711 6860733 1281594 1347124 322036 280849 328861 329943 396961 386214 369862 371994 233290 234287 774783 727688 1658022 1632237 483704 482108 687082 691344 888138 865167 891826 898012 920346 936650 876340 972046 2281460 2394182 1407258 1173891 771734 753003 922237 926280 954146 962370 959395 975762 1091323 1089509 5391916 5553781 38.85 70.5 2
08:39:09 2024-01-24 780843 778570 212388 208535 370078 377049 428936 423325 235599 236604 312387 318485 350153 355743 4675064 5008168 7062546 6859198 1296597 1344752 317198 279074 329216 327689 399207 384218 366795 369884 231478 232812 774783 738152 1645714 1618656 481303 479083 680851 689875 881823 851653 883872 895432 914574 918877 866505 969105 2285586 2374995 1378616 1172659 760155 746362 925062 918325 936958 946701 960986 969523 1080643 1072991 5353909 5568801 38.85 70.5 2
08:39:10 2024-01-24 788562 777542 211066 205557 369714 378185 423939 421433 233721 231950 311514 315613 349385 351388 4674800 5016831 7092008 6872981 1307742 1346537 314708 283476 324241 326895 394217 381600 365402 366488 230365 232516 778679 729093 1686425 1639109 479938 474357 680851 685906 867180 848601 883872 885596 898960 916860 867713 959127 2274158 2398558 1374778 1156665 760155 747141 909342 905208 939536 946556 946073 953854 1069807 1075291 5404727 5568801 38.85 70.6 2
08:39:11 2024-01-24 779664 779733 209021 206203 367159 375026 423867 418892 233686 230803 310378 315578 349046 351424 4708993 5050519 7087735 6855804 1292788 1347698 315008 277284 324613 321973 392092 382482 363843 364805 228546 231349 780433 730806 1669802 1631059 475425 473018 671658 674631 872084 848454 868792 876206 901103 914537 848569 944847 2257182 2379141 1326801 1174334 755832 739987 907635 905829 929011 938360 941282 953854 1063857 1057819 5344517 5574184 38.85 70.6 2
08:39:12 2024-01-24 792636 778639 208691 203927 363291 375291 421308 418892 231114 230732 309465 311694 348801 349308 4694824 4985469 7068809 6902631 1315243 1346537 313134 276435 319996 321973 391470 377226 362926 362877 228866 230506 779011 731850 1649779 1636969 476103 470543 673529 679161 856670 835708 872704 876242 885578 900216 853515 942270 2254273 2374152 1376697 1144892 748637 737921 901270 893901 922467 937965 935006 942237 1051633 1057819 5393165 5553847 38.85 70.7 2
08:39:13 2024-01-24 781988 781586 206434 208304 364078 372049 418839 417472 231114 228237 306532 312668 345941 348990 4704452 5098917 7110646 6855804 1281750 1346537 311675 272928 321979 323055 389867 377829 360848 362948 226942 230011 780075 728693 1677636 1634564 471722 468268 665762 668820 860362 836856 858267 861399 884605 900708 835786 930266 2241183 2354014 1330639 1167653 748637 727319 894816 897338 917213 919660 924858 941566 1048525 1036711 5348334 5582139 38.85 70.7 2
08:39:14 2024-01-24 793194 779850 207651 203789 361084 373142 419227 417436 228293 228626 306100 311312 346949 348815 4713804 5017521 7101327 6892495 1311485 1345049 308160 272964 319402 321101 390142 376213 359474 360366 228228 227881 776192 730783 1649324 1639185 471784 466559 666708 671487 846298 825467 859872 865185 871255 886965 839460 928808 2238056 2359860 1335969 1140827 743854 729460 888115 884212 913247 924935 918293 926772 1046472 1045179 5402643 5568801 38.85 70.7 2
08:39:15 2024-01-24 786528 783602 205541 203789 360988 367556 419227 413087 230639 226439 305634 310658 343797 348148 4723156 5074956 7097061 6870068 1289107 1340898 307418 273417 321598 318617 387623 377817 356061 358522 225666 228376 780433 731850 1667224 1631059 465159 463927 655822 662294 851721 827810 845435 850393 875758 887112 820593 916287 2228754 2344820 1309529 1162675 740340 723518 886401 885463 904027 910646 914926 926772 1035349 1027526 5367132 5573746 38.85 70.7 2
08:39:16 2024-01-24 794890 783276 209419 201549 361069 369516 414998 412506 228809 226949 304373 310152 343832 346138 4723156 5067316 7115711 6899362 1306718 1350690 306847 270299 318283 318726 383072 374665 356347 356298 225666 227068 760690 723503 1667101 1645709 468110 459800 658684 661788 839520 820831 849090 848620 864069 874276 826605 909994 2227172 2363207 1340746 1143264 738758 724580 876376 876243 906487 910682 905033 916854 1036390 1027924 5427211 5581493 38.85 70.7 2
08:39:18 2024-01-24 795723 786265 209347 201870 358246 366453 418367 409944 228330 225320 302781 306813 342491 347108 4741860 5078575 7078410 6913908 1300193 1346427 306883 270247 317276 316991 385411 372216 353861 355441 224398 225473 768641 736043 1683696 1620696 461498 459570 651238 656472 839520 816262 839167 846216 862234 873018 813812 910632 2224263 2317238 1349250 1153376 729413 715142 882678 876243 890971 901596 910210 915516 1016540 1018399 5327514 5577766 38.85 70.8 2
08:39:19 2024-01-24 791996 786123 205376 201066 360489 365282 412380 410015 227464 225170 301896 308817 341157 342483 4757172 5111557 7142362 6923799 1305783 1346851 304695 269968 315527 315188 382625 371438 352231 352183 223661 224551 767211 722848 1672407 1648316 462811 457093 651421 654491 830300 813881 839765 838210 853066 870556 815038 899943 2214978 2356371 1345261 1140827 732997 718971 869622 866802 901632 901668 895708 907595 1024358 1021086 5458643 5592888 38.85 70.7 2
08:39:20 2024-01-24 798000 788910 204764 200249 355565 364769 414890 409563 226953 223551 304094 306137 340681 346138 4744927 5089647 7072000 6897908 1300298 1344937 305374 268203 314496 315133 380892 367719 351835 355853 222507 223546 764352 735517 1649494 1622997 461498 457594 645806 656818 834144 802429 829258 838838 852245 856573 802361 903680 2213178 2310643 1307819 1145707 722640 711228 873238 867023 884327 898786 900008 904935 1003045 1011524 5336893 5583536 38.85 70.8 2
08:39:21 2024-01-24 786328 784414 204764 199765 356636 364084 409926 409333 225518 223361 301371 306035 340923 345322 4775000 5142710 7190314 6915258 1303975 1346537 301467 267557 314900 315643 379756 369492 351835 351609 222302 222788 767211 723503 1675341 1648538 459539 453554 647707 647320 823160 808849 830009 830180 843899 862708 807062 887142 2207281 2344820 1315315 1138014 727856 712811 861945 862046 885501 892655 885398 896727 1015102 1010809 5458817 5597973 38.85 70.8 2
08:39:22 2024-01-24 798073 788657 203661 199939 353918 363021 411765 408118 225241 223817 301719 304721 341066 344420 4778412 5116827 7123556 6902146 1300042 1349408 302350 266256 311676 313871 380857 367749 347648 351857 220882 222101 773918 735517 1665189 1623089 456151 454195 640400 648768 827324 800228 819589 830180 843181 853631 795529 885255 2203995 2298851 1310729 1147340 718530 705744 869005 862083 876095 888359 893161 898336 993929 999503 5333852 5602240 38.85 70.8 2
08:39:23 2024-01-24 793217 788924 202981 198720 356351 364954 410522 408226 224962 224204 297518 305713 340958 341677 4780132 5144684 7153013 6945044 1307742 1347661 300656 265812 312307 313835 377688 365992 349715 349702 220656 223584 773918 724020 1672648 1650656 457452 450080 642216 645277 818717 804212 824446 820960 834080 853984 797858 876992 2203872 2331387 1305364 1138014 722640 707246 859155 857803 879974 886956 883159 894387 1005887 1000255 5465021 5604422 38.85 70.8 2
08:39:24 2024-01-24 807128 793147 202341 198491 355802 364747 410015 405107 224580 222841 297518 305205 340587 339246 4793758 5093084 7087735 6926300 1311471 1349854 299607 264150 311315 311206 378934 367566 349188 349139 219438 223114 773462 735517 1663111 1632217 456801 450080 636686 645440 816400 794973 821114 825412 833549 844882 793208 882392 2207281 2329206 1325096 1128689 714790 707246 857937 852004 873229 889932 881203 886285 993118 1000182 5444033 5613121 38.85 70.8 2
08:39:25 2024-01-24 792719 793349 201991 197832 355716 360618 410595 403292 223610 222948 297590 303061 339118 341232 4798876 5220660 7180989 6921865 1283537 1346740 301185 263342 309214 311934 376255 367045 345489 349702 219061 222453 770070 725573 1686123 1641562 452094 450787 638555 640538 819879 797890 811211 816244 836511 846222 784140 875707 2198008 2305382 1321323 1151736 716487 701041 857937 854730 867147 879791 878628 887828 990514 989634 5407361 5627550 38.85 70.8 2
08:39:26 2024-01-24 804624 795088 202137 197287 353330 362948 408317 405608 223438 223189 296156 303244 340108 338258 4797785 5155918 7162338 6958823 1315173 1351806 297690 263123 306261 311206 376555 364864 346495 346518 219402 221209 772929 730259 1674397 1646104 453379 446710 640400 641482 810672 793282 813951 811740 824784 844553 788132 866395 2191770 2323550 1344442 1136395 716487 700544 857150 848583 870684 874591 872620 885762 996037 991887 5474298 5623530 38.85 70.8 2
08:39:27 2024-01-24 808404 795817 201010 197479 351767 360546 410124 403152 222646 221594 297381 301089 339154 338972 4810753 5132649 7087735 6912299 1305923 1352578 298629 262100 310286 308389 376255 363139 343383 347284 218005 221830 762318 733932 1682437 1632217 452278 446710 632153 641028 810672 786455 811789 816244 824395 835476 783845 870590 2201136 2315596 1343266 1127083 708700 700544 851130 845347 866469 880450 872695 876847 985529 990482 5442670 5614239 38.85 70.8 2
08:39:28 2024-01-24 797876 798073 200940 196360 354038 359387 409543 403886 222234 221976 295496 303068 338061 339759 4820112 5220825 7220189 6932103 1285255 1348662 298176 264647 308393 308037 373146 364276 344796 346239 217327 221173 762923 726092 1677099 1641437 449684 449473 633983 636064 811860 790474 802463 811700 825563 835476 774976 867049 2191933 2286942 1339276 1142854 707916 695763 854730 847233 857890 870402 875190 881965 977708 979159 5370966 5621933 38.85 70.9 2
08:39:29 2024-01-24 797185 796948 201037 196602 354047 358593 405269 403471 221703 220594 293939 301241 337008 340370 4829001 5187146 7199640 6968759 1315268 1353798 296852 261664 308393 308354 371733 362627 344796 342819 217362 220520 766668 724537 1672646 1655599 449684 441917 631259 631910 804078 788759 804097 804115 819561 836657 774976 858341 2182567 2300498 1302844 1141262 711229 691821 842445 847153 864999 866364 859451 878873 984867 976982 5417994 5632949 38.85 70.9 2
08:39:30 2024-01-24 807168 797513 199718 196083 350921 360056 403453 400750 222080 219837 295288 301302 336771 338614 4832452 5149356 7125037 6958823 1314312 1355720 297496 260432 308429 306458 373181 360515 344796 342843 216989 220484 773462 736043 1654133 1641437 448127 441773 629475 636515 798064 779628 802276 804721 815817 828256 774662 858764 2190370 2321184 1317333 1128652 709205 695378 839176 835726 861523 870547 856342 867559 984169 973651 5480664 5630296 38.85 70.9 2
08:39:31 2024-01-24 802686 797895 199054 196091 351452 355798 405518 401031 221703 219118 293868 301548 336029 338258 4832226 5216976 7192245 6935091 1296597 1353798 296197 265508 308357 305285 371733 360551 341856 342843 216467 219763 774933 737788 1667602 1632217 445662 441881 624802 634712 802493 775044 795290 808817 816175 822812 768375 856933 2190344 2307574 1325313 1128179 701877 695032 843880 833277 852294 865578 861396 862561 969356 975665 5470519 5635523 38.85 70.9 2
08:39:32 2024-01-24 800302 799210 199718 194837 350347 356119 405912 400397 220341 219837 293420 299968 335019 339611 4844732 5228365 7275276 6977554 1311485 1356588 293945 265472 304613 304612 373102 360443 340501 341843 216281 218363 768118 728171 1668673 1646104 443307 442097 627553 630833 802496 781477 792350 797798 816285 825087 764431 854208 2182579 2278847 1321323 1138014 702493 687238 843081 838173 847467 860858 862700 867634 965781 966659 5408588 5643671 38.85 70.9 2
08:39:33 2024-01-24 807111 797916 199709 194833 348809 356405 403417 401067 219782 219154 293662 297734 335994 338614 4839252 5148595 7175877 6986919 1332112 1356476 294230 264689 303827 305773 371438 358239 340788 341567 217878 217719 772929 730783 1651989 1650701 447493 442255 629793 630870 795075 779444 795913 795556 811779 820338 765664 846527 2171735 2286942 1315338 1138014 703882 683916 835008 838173 851758 853975 850890 867634 973594 963894 5411660 5651727 38.85 70.9 2
08:39:34 2024-01-24 811906 799672 197849 194833 348493 355833 400942 399907 220528 218437 293527 298919 335019 337071 4861012 5186871 7125037 6972129 1313376 1355757 295781 260063 304291 309330 372013 357090 341340 341807 216652 219079 770004 738161 1659896 1647001 446296 439755 621567 630870 793346 771916 797364 795542 806656 815695 765700 846870 2176368 2311320 1311349 1128689 702879 689861 830277 828966 853002 861482 846630 858309 972215 964566 5504183 5649000 38.85 70.9 2
08:39:35 2024-01-24 806104 802053 197815 199147 347759 355999 403134 400473 219850 217420 291869 298989 333977 339611 4863198 5271280 7207424 6952059 1296597 1355757 294187 258904 305293 304914 369920 361964 338450 340524 216652 218118 770520 738152 1657087 1636894 441656 441132 620004 627296 795135 768172 783947 799866 807227 811505 760110 845925 2182579 2298851 1317333 1127083 695907 688884 835896 822931 841875 856528 851531 853726 957429 965976 5493238 5635447 38.85 70.9 2
08:39:36 2024-01-24 802686 801486 197884 198722 347719 355999 403417 400473 223434 218437 297760 298119 333977 338817 4873852 5259706 7255592 6987384 1317147 1355757 292159 259558 306385 304413 368520 358096 338592 338543 216652 217393 762318 730783 1661870 1655350 440479 437893 622117 622755 793038 773743 783813 788777 807227 816285 759776 839119 2173241 2268052 1354826 1137204 694008 681633 834712 830143 839487 847550 850286 858309 955910 956866 5417994 5658352 38.85 70.9 2
08:39:37 2024-01-24 808863 801450 197841 194401 348769 355999 401588 399907 223747 217759 292246 297283 333977 335721 4872788 5227570 7212793 7015015 1331322 1357993 292356 259301 302451 304093 369740 357225 337501 338270 216134 216870 770520 726611 1677388 1659876 442952 437838 620286 621325 784334 772099 787172 787318 802561 811577 752092 834776 2164031 2278847 1303369 1140790 697889 681412 827888 825375 840680 847478 844150 853052 957392 946610 5432816 5666427 38.85 70.9 2
08:39:38 2024-01-24 814185 801486 197526 198726 345045 355496 399782 400473 223590 217480 297535 297885 332975 336998 4879016 5174463 7180989 7010422 1335794 1355647 289567 258466 304066 302176 369416 357188 336627 336613 216347 215630 779347 734986 1688491 1650656 441559 436656 620359 624449 784065 768752 783947 784080 798060 810254 754301 832296 2164031 2273972 1305364 1134778 695907 677780 823392 827791 843237 845738 839756 854577 959499 946574 5423337 5662388 38.85 70.9 2
08:39:39 2024-01-24 811868 804389 196581 194951 345323 354743 400454 397025 223747 217048 297114 295802 332975 335537 4879742 5216938 7149459 6993681 1316207 1356401 292809 257238 301278 302071 367628 354707 335614 337926 214687 216602 772990 736043 1675644 1646305 443206 435516 614750 621838 783052 761292 782762 785844 795240 807103 754308 832179 2164031 2301512 1325531 1122282 695907 681608 820475 818598 841375 847514 834915 847172 960215 956190 5505710 5657062 38.85 70.9 2
08:39:41 2024-01-24 809266 806108 196231 194946 345358 351929 401588 396358 223676 216004 297077 296043 331674 337548 4898473 5305440 7240817 6974986 1298446 1358647 290351 256194 303525 301294 366124 357878 334335 336106 214830 215965 766106 739117 1661798 1639109 437553 435429 612975 620640 784334 758493 774226 784142 792288 804798 749325 834183 2171698 2288035 1307359 1119364 688591 681633 825545 815016 832233 847514 839756 841583 948313 956190 5504183 5666427 38.85 70.9 2
08:39:42 2024-01-24 804812 805842 197158 194401 345045 351965 400344 396988 219412 217048 291079 296868 331683 337273 4905279 5297255 7295772 7019744 1317147 1360351 289673 256984 305032 300979 364293 357261 335614 334556 215133 214996 769049 731850 1691245 1655599 436310 432454 616058 616325 781942 763453 774487 778095 795803 802563 744579 829183 2164031 2262076 1325531 1134778 688558 673298 825545 820923 827879 838464 838911 847775 941967 945713 5427399 5667704 38.85 70.9 2
08:39:43 2024-01-24 810718 805833 197154 193823 344558 354493 399289 396358 219565 217351 290137 295558 333978 333217 4910089 5232090 7231790 7029393 1335959 1359612 288120 256878 301170 299576 366560 353635 333843 334088 214795 214227 770474 732895 1664811 1654175 437192 432249 615993 618076 777451 763453 777004 775063 788793 801854 745107 822465 2154785 2273560 1319426 1136395 690554 672750 818731 818598 831056 837248 832397 842780 948922 937525 5486459 5685158 38.85 70.9 2
08:39:44 2024-01-24 815767 804398 195933 194401 343233 351857 399599 396700 218979 216132 291478 295926 332300 336208 4917110 5213327 7201699 7019373 1324499 1361037 289031 255229 301170 298668 365132 353598 334380 333830 214192 214893 758750 738152 1661879 1650999 436310 430298 613843 618076 775181 759594 774727 774311 785830 801818 742069 823196 2153256 2268052 1350673 1128689 689571 671474 814145 818598 833449 835467 828658 842817 947643 941306 5442821 5677056 38.85 70.9 2
08:39:45 2024-01-24 815197 806108 197958 193812 345361 351605 396718 396844 218778 214932 290282 295410 333887 336124 4917204 5215353 7189394 7024380 1326462 1360035 288233 255015 301170 297764 364038 351573 333843 333830 213970 214560 769444 736043 1694784 1646156 435691 427631 610288 618076 772748 755866 773385 773762 781753 800090 745144 820455 2154785 2268052 1321461 1125480 686634 671474 811837 815016 830268 835467 825680 839013 948922 939311 5442859 5676088 38.85 70.9 2
08:39:46 2024-01-24 816418 807099 197684 193647 342717 351677 396826 396178 218064 215866 290209 293400 330876 332928 4909874 5202095 7171477 7010649 1327408 1363005 287884 254588 299745 297729 364002 351537 335350 333360 213785 214262 768511 738152 1660714 1650656 435072 428888 611243 617199 772748 756402 773385 770478 781490 799731 738585 820486 2151646 2264841 1346519 1127083 687338 669573 811261 814979 830268 829559 824396 841492 946052 938647 5463034 5678737 38.85 70.9 2
08:39:47 2024-01-24 817003 807241 196986 193682 342888 351357 396790 396178 218660 215001 288757 292384 330876 333181 4919548 5224245 7197766 7029393 1330069 1363005 287012 253807 300072 297244 362912 351501 333807 332621 213599 214079 769968 738152 1678140 1649824 433838 428777 607653 616325 770561 754259 770091 769896 775306 798039 738257 816305 2151646 2263680 1319426 1127885 686634 668626 809500 813556 827879 829451 820780 839060 943430 933909 5464697 5693530 38.85 70.9 2
08:39:48 2024-01-24 818276 808959 196571 193612 342492 350723 396898 395764 217561 215001 288653 294481 330345 332189 4928900 5233844 7208019 7024380 1330250 1363005 291398 253630 299582 295932 361067 350368 333555 331847 213264 213382 764635 736043 1671131 1650888 433531 427596 609063 614544 770561 754728 769470 765910 779172 793441 736994 811533 2148590 2259282 1342366 1131555 686634 666699 810686 811703 824331 827046 822604 837469 940050 932684 5480664 5693530 38.85 70.9 2
08:39:49 2024-01-24 820609 808124 199687 192568 343037 351254 395386 392047 217959 215969 287491 295948 329885 332010 4932416 5246911 7255592 7013062 1337869 1357956 287234 254410 297500 297572 361067 349840 331628 331883 213079 212280 771991 733942 1657675 1650888 433838 428777 608548 611793 769470 754259 767758 763675 775270 791101 731572 810272 2145539 2262076 1338212 1134778 684148 668626 810686 810552 820900 829827 825763 835119 935434 934152 5471904 5694524 38.85 70.9 2
08:39:50 2024-01-24 816532 802211 197680 191686 343042 349349 394490 392225 217899 214828 287288 293985 330123 331417 4938252 5315605 7254579 7052200 1338825 1362015 291398 253807 294677 295932 363498 349276 331359 331883 212044 212280 760222 729765 1673453 1660213 433838 428171 608163 608856 765539 753580 764655 764792 775342 791101 728365 811751 2148590 2262076 1319521 1131555 679618 667471 813535 811085 818160 827521 825221 833928 931645 931438 5447830 5695007 38.85 70.9 2
08:39:51 2024-01-24 814215 809485 199822 191965 343042 349594 396718 393365 217561 214633 287491 293095 330241 333541 4941775 5337572 7287702 7047691 1324660 1361037 291853 252994 295235 296864 360907 348224 331628 331883 211451 212722 771497 727413 1675710 1663415 432609 426963 605582 608856 765760 752124 765336 765097 775306 790545 728821 811751 2150117 2250732 1309251 1130599 679133 666050 811800 806893 814678 825078 825801 832665 929006 929926 5436238 5691702 38.85 70.9 2
08:39:52 2024-01-24 811832 810686 196296 191965 343042 347229 394490 392190 217374 214335 287490 292350 329885 333469 4953424 5333780 7284292 7062658 1322770 1360035 291121 252994 295092 297946 360363 348224 330858 331314 211415 212246 770004 727688 1677589 1663415 431385 426060 604942 606701 764675 750980 762056 763471 779724 790089 727787 810559 2151401 2244439 1319426 1128689 675746 664161 811800 806482 813521 825078 823188 829151 925065 928937 5449438 5679214 38.85 70.9 2
08:39:53 2024-01-24 807159 810930 199502 191926 342523 347004 396934 391533 216608 214301 286459 293450 330241 333433 4933225 5319956 7302219 7071207 1320847 1363005 286830 252185 295271 295675 359531 347175 329858 329773 211084 213600 761693 727688 1687827 1662580 430701 423854 603833 604482 763554 747182 758548 761887 778621 788223 728599 810261 2151046 2247214 1313344 1124963 675264 664161 807190 802483 811650 825223 818770 825740 923684 928881 5521512 5705112 38.85 70.9 2
08:39:54 2024-01-24 806939 808792 196020 191619 342005 346969 396304 389782 216515 214599 286173 292932 330241 331381 4956956 5333780 7310191 7051778 1322770 1364009 286427 252185 294677 299540 358449 348224 329537 328813 211049 213301 771497 731850 1690035 1659876 427448 423818 604082 604482 765269 744987 753432 760731 775104 784329 724442 811489 2151537 2246505 1336135 1122282 676711 665031 806638 797872 811252 826389 820822 821044 923647 928881 5532359 5679214 38.85 70.9 2
08:39:55 2024-01-24 806934 808180 196025 191287 340972 346969 395674 391106 216630 214301 285147 292932 329742 330844 4947343 5328306 7338388 7061130 1322770 1362039 285588 251447 293850 299540 358737 348224 329916 328317 211014 213301 772430 731850 1668541 1659876 427038 423782 602795 604882 764491 747072 753427 759650 772843 783221 723380 810987 2151537 2243688 1325313 1122282 673821 664161 804899 799335 810065 820545 816185 821044 922341 924880 5525957 5695573 38.85 70.9 2
08:39:56 2024-01-24 808954 809404 196020 191322 340613 346168 395674 391106 215544 213672 285062 290943 330009 330880 4956956 5335269 7299793 7061842 1318965 1364977 285503 251378 293644 295749 356583 346617 328578 327821 210390 213002 770004 729765 1698550 1663415 428559 422266 603224 602756 761283 742553 754686 758256 774939 783221 723701 806865 2145539 2243029 1338212 1122245 674783 661751 802617 797783 807200 820581 817914 817471 919664 926187 5541751 5712169 38.85 70.9 2
08:39:57 2024-01-24 811063 810585 195471 191150 340936 345441 394177 388047 216259 213637 285026 292522 329244 330612 4972115 5350751 7357013 7052252 1320884 1363005 285588 255586 292955 293907 358701 347175 327534 327062 210719 212853 769444 733932 1672223 1660213 427038 423041 603187 603444 762982 742480 751324 758033 768012 775522 720353 808218 2150117 2246872 1329905 1120651 674783 661751 802617 792953 807200 820509 813979 817434 918252 919569 5533846 5703702 38.85 70.9 2
08:39:58 2024-01-24 808470 811805 195471 190986 340613 345405 394526 390278 215544 213672 285125 292522 329280 330880 4961552 5319993 7320721 7061842 1322770 1364977 285116 255443 292064 294470 356583 346896 329180 328505 210473 212789 768511 733406 1704271 1662814 425826 421079 601512 603164 760851 743223 749339 755348 770556 775234 719262 806252 2145539 2254352 1331982 1119364 673821 661751 802048 793263 806058 820545 813364 813845 918509 924844 5545709 5710393 38.85 70.9 2
08:39:59 2024-01-24 813947 811195 195471 190681 340972 345370 392136 388011 215578 217796 284156 292727 328251 330379 4972115 5363192 7373220 7062658 1317147 1361073 284246 250678 292206 294839 357874 348490 327323 329939 209704 212265 773448 730783 1673826 1655492 427038 423637 599733 600853 763554 738252 754004 756794 770230 770844 719601 802128 2148590 2263680 1334059 1110038 669993 663220 800306 792991 808344 817410 808858 815002 919591 925799 5538768 5695573 38.85 70.9 2
08:40:00 2024-01-24 812787 814105 195440 190720 339514 346393 393239 388047 215509 217923 285864 289390 328180 331077 4969851 5346309 7284614 7053181 1296597 1363935 286781 251421 294656 295441 356333 348107 327373 326656 209522 212896 775531 739210 1695054 1648597 424619 422482 594691 603052 761246 735959 747104 756794 764523 774665 724552 802426 2140851 2265286 1331982 1111355 675264 662280 793397 792701 808344 817312 807060 815581 926340 919777 5546692 5717331 38.85 70.9 2
08:40:01 2024-01-24 825890 813840 194853 190686 338811 346883 391364 390278 216539 214198 285196 290271 328180 331183 4976041 5307140 7199640 7053167 1325531 1369277 285387 251211 292572 293672 356405 345924 328518 327577 209669 212229 764923 740269 1667041 1650656 427038 419602 596378 603284 753826 736515 753799 751384 761388 775256 719734 796479 2133101 2244626 1315368 1131104 673341 657999 797476 793185 804319 811459 808858 816198 918509 915476 5493238 5703627 38.85 70.9 2
08:40:02 2024-01-24 823461 811764 195334 190351 338569 345370 392472 388047 215440 217888 283343 291155 328627 329975 4975778 5309774 7274243 7091041 1342660 1365715 282735 251991 294129 292432 357946 345924 326667 325778 209154 211375 776404 732880 1682654 1659876 427038 419602 599381 601341 753826 737949 753525 751421 763286 775414 713325 793019 2139057 2234494 1327828 1123879 668089 655531 800306 795519 802608 811532 809314 814729 914542 915743 5533846 5723816 38.85 70.9 2
08:40:03 2024-01-24 810709 811800 195162 190355 338846 346883 392065 387357 215440 217959 283254 291155 328180 332035 4992127 5370817 7386065 7089480 1324702 1365423 283424 251919 293297 293431 356226 348216 324830 327006 209125 211558 774483 731850 1673861 1655350 424317 422184 597076 600766 759167 738022 742439 752143 763825 770446 715421 800033 2142373 2259282 1327828 1110038 667615 660405 796912 784106 802608 816159 802304 811682 916559 919670 5541751 5730790 38.85 70.9 2
08:40:04 2024-01-24 813947 815258 194858 190047 338537 344565 390895 387939 215106 214348 284520 289320 327191 330344 4988568 5373432 7306468 7065286 1300193 1360963 285900 250930 296602 292609 356898 345472 324830 326472 208682 212668 771467 738681 1679365 1647274 424347 418719 589234 598786 756540 730533 745117 754833 761388 766508 718174 797686 2139330 2258871 1340289 1110038 670947 660135 788874 786957 804771 811459 802454 810777 919160 910484 5515445 5728480 38.85 70.9 2
08:40:05 2024-01-24 823543 814105 193705 190052 337281 346393 392195 390278 214441 213747 283749 287962 327685 330480 4982968 5291864 7254397 7081303 1333899 1364977 282050 250644 293712 290762 355655 345057 324830 324852 209230 211375 771497 736043 1671208 1657523 424619 418647 597260 599636 752611 737013 747104 747201 760311 770302 712216 790808 2133101 2233603 1319521 1124679 664469 653086 796784 789859 799164 811158 802340 809336 909166 910448 5529900 5722620 38.85 70.9 2
08:40:06 2024-01-24 811634 814681 194167 190056 337281 345903 390895 386203 214441 214348 282937 289795 326241 330443 4989869 5365585 7381221 7089938 1322770 1361716 281980 251071 291642 290798 353277 346486 324794 324852 208647 210798 771497 730806 1671683 1655599 421546 418683 596414 595878 755431 735872 742200 747678 760849 765824 709120 795348 2136293 2252611 1319521 1110038 664469 657999 795411 784043 800297 810816 800172 804599 914956 910520 5559077 5722620 38.85 70.9 2
08:40:08 2024-01-24 815451 815836 193590 190086 335724 344892 392472 386468 214441 213747 282786 287103 327897 330223 5001881 5350426 7317843 7088856 1311519 1364940 282877 250220 293320 289677 353807 345337 323880 324852 207816 211079 770985 740269 1669164 1649046 423416 418719 592555 603855 753147 730817 744840 751005 752570 768231 714372 788177 2130071 2244626 1317445 1116181 668089 652623 787525 791016 801433 804716 797825 809336 910524 906678 5519930 5740169 38.85 70.9 2
08:40:09 2024-01-24 825301 814105 193896 189489 335720 346393 390260 386776 214945 213534 283722 290642 326908 328322 5004145 5334557 7292894 7089938 1341453 1369314 280925 250542 291642 289000 354339 342487 322575 324816 207672 210056 764674 731830 1674162 1659876 424017 418772 592756 596171 751818 735442 745449 746671 759235 770845 709374 787890 2133162 2222513 1329905 1118567 662578 651238 792272 783859 793381 807895 802454 802393 906445 910218 5549671 5723816 38.85 70.9 2
08:40:10 2024-01-24 815200 816414 194242 189122 337245 344080 391110 386488 215049 212637 284820 289215 325801 331381 5011300 5426373 7394315 7084067 1315243 1361037 281280 250366 290372 290762 352218 342487 322444 324503 207169 210385 765525 730806 1677871 1654175 421546 419660 591228 592696 754360 730533 741991 747016 759235 761780 709120 791935 2140578 2256079 1327828 1103737 662578 653549 787757 782932 800297 809949 792868 802393 915874 909352 5589668 5741350 38.85 70.9 2
08:40:11 2024-01-24 825805 816495 193776 189278 337821 345649 387740 385438 214670 213264 284471 287465 325994 328286 5026816 5322289 7227616 7057321 1317147 1362968 282899 249557 290372 289439 353241 341344 323424 324816 207638 210420 776609 738692 1672201 1650888 423416 418180 588913 593663 746790 726678 745449 747311 748301 765951 711237 783775 2123828 2237665 1340817 1119023 666367 648864 784177 784069 795533 801845 799603 806963 902733 901434 5481976 5732012 38.85 70.9 2
08:40:12 2024-01-24 818262 815887 193344 189317 336627 342145 389789 386596 213937 213491 283831 288268 325679 329345 4989869 5404169 7330195 7097865 1322770 1364977 281157 249540 288703 290567 351893 341380 323880 322920 207348 209728 772500 730806 1686992 1664596 419651 417028 590810 588921 747321 728397 735683 742412 756981 761953 707830 790209 2132659 2251804 1315368 1113010 662578 648943 788874 778020 793388 802518 793120 800075 910618 906715 5579320 5745170 38.85 70.9 2
08:40:13 2024-01-24 820748 816414 192500 189996 335918 342699 390079 383942 214303 213113 287381 286490 326205 327432 5011638 5353054 7292894 7053167 1311406 1364977 280389 248750 290992 287216 353920 342199 320981 323279 207638 210021 766439 740269 1651425 1641437 421882 418476 588588 597513 747321 726163 743442 746671 750094 763934 710381 782623 2123828 2239839 1338696 1113351 664469 646958 781956 784043 793388 800068 797258 804562 899440 902209 5493157 5747178 38.85 70.9 2
08:40:14 2024-01-24 818276 815148 192804 189252 336560 341555 390224 385617 213230 213148 283212 287325 324680 330912 5011638 5415547 7341878 7123113 1342660 1364977 280808 249381 288293 288124 354420 340038 321955 322884 206093 209693 769470 729245 1678562 1666730 420914 414804 585545 590416 743058 727337 736311 738598 755643 764136 706290 783799 2133101 2228133 1338696 1116181 660694 651238 787525 777259 789983 807094 795450 801214 908676 907899 5565557 5735332 38.85 70.9 2
08:40:15 2024-01-24 817425 816299 192804 189250 336795 342289 391088 384157 213869 212602 281495 285364 325679 329436 5013069 5411773 7320870 7080573 1300298 1364977 282130 247809 288559 288527 351645 341104 321634 322920 207638 210203 769280 737013 1676451 1650656 417105 414948 585549 590878 746740 721951 735090 742608 751156 757459 710381 786311 2127047 2256079 1330215 1106882 665417 651238 778782 779573 793388 799721 790613 805682 909136 900080 5527827 5740433 38.85 70.9 2
08:40:16 2024-01-24 825890 817576 192605 189114 333776 342735 387849 383277 212787 213597 282666 287264 325959 326472 5020223 5319389 7250427 7099303 1324573 1367887 281122 247809 288631 288559 351893 340313 322934 320932 206702 209074 769470 739210 1669238 1655350 419318 414876 586172 595479 743058 726678 737875 737554 751791 762588 702084 779215 2120812 2231292 1328095 1119364 659755 645551 786606 782932 789721 802443 795243 796335 898763 905806 5585499 5736482 38.85 70.9 2
08:40:17 2024-01-24 817562 816230 192839 188499 334644 341771 387921 382096 214533 212637 282666 287465 324210 329202 5020223 5411998 7408846 7097865 1324660 1364977 278601 248228 288080 287391 351645 340864 320459 320682 207638 208387 771497 730806 1679786 1655350 417492 414840 586136 591924 744946 726678 733069 737519 751688 756388 700030 783836 2130071 2244626 1340817 1103700 657881 652631 784939 779201 793351 802302 788286 799149 907623 902737 5616290 5747178 38.85 70.9 2
08:40:18 2024-01-24 829725 816414 192725 188233 333674 342591 385855 382703 213595 211816 282666 285797 324926 326218 5033724 5365067 7255592 7062321 1314973 1364977 279840 247427 287666 287190 353739 339799 319974 322884 207492 209039 775071 736043 1693843 1651097 419651 414184 583895 588921 740650 719294 737847 738635 746072 761780 706290 776406 2120812 2232911 1330215 1121982 663596 648478 783584 781121 785803 797921 794788 798743 899336 901571 5571361 5750716 38.85 70.9 2
08:40:19 2024-01-24 811906 814997 192674 188233 333674 341735 387885 380919 212753 212446 281362 285831 324210 328432 5018566 5406274 7343615 7118034 1328317 1364977 278566 247931 286320 287391 350549 337717 320909 320896 207638 208858 784302 729245 1711738 1666730 418360 412067 587251 588743 736586 724108 731886 737457 751688 757495 699993 782623 2123345 2221960 1334456 1114758 658867 650169 783868 773615 789758 801382 788286 795444 902806 902847 5606104 5742305 38.85 70.9 2
08:40:20 2024-01-24 824436 816414 191428 188812 333558 342566 387267 381524 212787 211816 282230 285762 324961 324528 5022421 5365623 7330195 7062321 1302172 1364977 279805 246665 288559 291193 349738 340879 318972 320967 207346 208387 776609 741331 1669155 1641355 416580 414804 584721 592988 742727 717192 733001 738562 745272 751896 704183 781627 2122710 2257457 1309012 1110038 662106 648478 778266 780903 791103 793327 786241 797691 897088 892492 5525400 5761337 38.85 70.9 2
08:40:21 2024-01-24 825805 815258 192679 187903 334024 340739 385527 383241 212365 211852 281435 287360 323201 327468 5031773 5366008 7320870 7102978 1344404 1368859 277686 247845 286795 291206 351893 337717 319007 320446 207346 207738 765555 730783 1691680 1664596 418358 412295 587246 588854 738101 725649 734044 735899 746947 761278 698348 778842 2122986 2219476 1305181 1114795 655117 647558 781919 772160 784265 798029 788447 793031 900112 902847 5590119 5750716 38.85 70.9 2
08:40:22 2024-01-24 820859 816082 191126 188821 333522 340488 387303 380954 212753 211633 281435 284072 324245 324564 5022421 5405309 7330195 7062358 1296597 1364977 280154 246249 286759 291366 348684 340359 318489 320611 207054 207738 776609 740700 1683435 1643768 416307 412912 582210 590416 740700 716976 733056 737948 743960 753742 705156 779030 2125113 2259669 1319614 1109248 660694 647183 776058 776916 790283 791056 783803 797691 898586 894512 5549549 5750716 38.85 70.9 2
08:40:23 2024-01-24 825582 816414 192409 187613 334028 341735 384373 382668 212390 211633 279743 286464 323201 326472 5022421 5344700 7320870 7098538 1332674 1368859 277686 246629 287010 286396 350544 337208 318489 318476 207638 207379 774016 736043 1682578 1658699 417766 411644 587246 590305 739890 724652 734829 731590 744414 756140 695609 774338 2123601 2216107 1328095 1116181 653252 643708 779706 772081 781910 799157 790540 793068 896562 901834 5573906 5741350 38.85 70.9 2
08:40:24 2024-01-24 815487 818494 191557 187907 334028 338686 387575 381566 212606 211485 281398 289365 323236 327931 5031773 5451071 7331340 7099303 1300298 1364977 280267 246457 285009 291294 347670 337990 317973 318994 206472 208817 780444 736488 1679049 1649486 415399 414047 582569 586747 740773 716902 728898 737981 745162 752039 704655 778993 2122319 2246235 1338696 1103737 658817 645515 773394 772629 787479 791128 782688 795353 901460 891838 5540266 5755975 38.85 70.9 2
08:40:25 2024-01-24 825656 816414 191428 188029 333793 340463 385256 383277 211735 211633 281398 285597 323688 324455 5041125 5379984 7253068 7099303 1324573 1368586 278627 245835 286106 286396 349492 336971 320197 317070 206763 207524 770455 739210 1663738 1657850 416543 411708 582915 590416 733816 720478 730588 731872 740769 756284 699175 773444 2113993 2225300 1321734 1122245 656947 642797 779154 773822 779697 792837 783937 789577 891598 892492 5587293 5750716 38.85 70.9 2
08:40:26 2024-01-24 816372 817617 191734 187059 334028 338650 384950 381214 212572 211154 279671 285797 322230 327201 5038953 5417114 7375637 7103016 1326553 1364977 277721 245905 284973 290822 347111 338582 318489 317995 207054 207495 755074 734986 1685385 1664596 415104 411708 583795 583439 738179 721056 725679 728894 745746 752715 695041 778992 2122319 2232134 1330215 1108421 653252 644604 777501 768178 784168 793468 780463 788455 901425 895410 5608876 5761413 38.85 70.9 2
08:40:27 2024-01-24 824653 817239 191393 187903 332782 340416 383188 381752 212390 210824 279779 283938 323201 323471 5031773 5377839 7330195 7062358 1309650 1365972 278108 245905 285882 285664 348720 337717 318464 321657 206329 207784 765681 742394 1669459 1640091 416603 412080 581366 590039 738101 716468 732023 735373 739204 750973 700167 771076 2117801 2234494 1328095 1110038 655117 641161 772762 772629 780802 788965 786204 792715 887116 892272 5504183 5760081 38.85 70.9 2
08:40:28 2024-01-24 819441 816409 191278 187020 334019 337594 384067 380954 211442 210824 279441 284279 321746 328468 5041125 5423487 7338388 7127399 1345087 1364977 275203 246284 283201 285833 350725 337297 319402 316929 206472 206378 763408 729214 1681585 1667328 416580 410544 581316 582811 733890 718865 727860 727314 741745 751860 695078 773199 2117801 2209797 1309251 1111909 651395 643892 777161 766127 780802 792014 779559 785549 897421 893731 5599497 5751872 38.85 70.9 2
08:40:29 2024-01-24 820324 818444 190495 187608 332009 338650 384985 381267 212062 210530 279671 284149 322976 324528 5038953 5419503 7310191 7089186 1296597 1364977 279842 244833 284288 285307 346168 338509 318501 318299 206291 207748 771993 739210 1695958 1646193 413049 409770 578898 586173 738101 711232 723729 731659 738151 747846 699175 772311 2111759 2242983 1321734 1103737 656052 642070 770538 772629 784168 784527 779317 790176 890591 889747 5545709 5769446 38.85 70.9 2
08:40:30 2024-01-24 829262 816082 190791 187444 332517 339675 382078 382022 211442 210789 278544 284279 322265 323963 5043706 5363192 7315435 7112960 1337030 1377084 278519 245008 284830 284943 347492 337443 318908 318524 207054 206240 769470 736043 1678062 1659876 415288 408586 583895 587077 732851 718318 730979 726696 736373 748481 688954 768216 2114556 2213367 1325975 1114594 651395 638372 773859 765874 777419 793432 783901 783841 889412 891456 5585981 5751872 38.85 70.9 2
08:40:31 2024-01-24 815139 820401 191428 186861 333793 337086 384373 381752 211735 209802 279743 289329 321263 326970 5048319 5468783 7432775 7123145 1320918 1367367 278271 245729 283059 285703 346411 339505 315780 317000 206182 206378 772500 729765 1674216 1655599 413635 410742 582174 585482 734155 717484 725274 729738 740172 743727 690451 772211 2120812 2234991 1304984 1097583 651395 642070 767236 765910 781910 784527 777031 791339 893313 887231 5549671 5770577 38.85 70.9 2
08:40:32 2024-01-24 826906 817848 190787 187020 332009 338650 382919 380954 211374 210824 279671 284149 322230 324009 5050477 5389356 7252117 7120364 1324462 1364830 279626 244938 283925 284038 347111 337076 316535 315091 206037 206849 775071 739739 1660714 1650656 413928 410544 580600 586209 731260 715453 724360 724639 729985 748409 691941 765396 2110053 2219252 1311133 1114594 650469 636498 774408 765910 775149 788833 781575 779957 887116 892468 5553753 5751597 38.85 70.9 2
08:40:33 2024-01-24 818749 818499 191424 186569 333016 337050 383188 379069 212096 209148 278741 283840 320746 324600 5050477 5446407 7450866 7102865 1326564 1369314 277737 245008 282302 284614 344439 338020 317566 315973 206182 205987 779686 730783 1675782 1656780 410535 410544 581280 581910 735704 716468 719407 728244 736300 745754 690960 773861 2117565 2232911 1325975 1100768 649545 640218 765737 765061 782464 788773 774217 788418 891470 884614 5542728 5768305 38.85 70.9 2
08:40:34 2024-01-24 828177 817226 190491 187020 331704 338068 382847 382833 211047 210096 279599 284069 321971 325443 5055527 5400076 7253935 7112448 1323556 1364977 276844 243539 285352 283498 346411 335469 316022 315838 205893 206378 773030 739739 1668391 1650656 413635 408231 578751 584820 728881 710693 725791 724603 733109 748445 691953 766668 2105284 2219252 1317493 1119364 653252 636425 774408 770368 775149 788965 781019 782590 881931 890903 5596699 5768305 38.85 70.9 2
08:40:35 2024-01-24 816299 818158 190889 186405 332440 336507 382579 378658 211442 210277 277850 284038 323222 324455 5058892 5466647 7436785 7133605 1322770 1365828 277239 244938 281548 284343 345234 337625 315564 318038 205893 205667 770985 730783 1682612 1655350 410535 410544 577122 580930 734930 715453 719172 727728 738227 743651 689981 769906 2117528 2235177 1325975 1097583 648622 640218 765171 764518 779108 784418 773509 787224 890985 883989 5543992 5764191 38.85 70.9 2
08:40:36 2024-01-24 828252 817844 190456 186982 329969 337287 382042 382292 210106 210424 278741 283751 321936 323675 5065851 5380409 7287710 7118818 1324660 1368859 276809 243574 282733 283462 348508 335505 317603 315838 205893 206343 773532 738152 1674228 1650656 413013 405898 578898 583544 727847 711232 724759 722481 732847 747756 691450 765125 2105284 2219252 1313253 1118567 651395 634521 772762 764719 772458 788965 779280 780847 879081 888860 5596699 5768305 38.85 70.9 2
08:40:37 2024-01-24 820544 818194 190495 186113 331973 336507 382007 378392 211408 209732 277634 285597 323032 324275 5058117 5446462 7404798 7143796 1322770 1364977 277239 244627 281442 283618 344855 336527 315816 315838 205279 205701 764923 731850 1673435 1655599 409267 409117 579719 581196 731778 713320 718535 726181 729949 739467 687918 769943 2113955 2230040 1321734 1099146 647610 637848 765465 761237 779697 784418 773938 782582 887810 879194 5538768 5760081 38.85 70.9 2
08:40:38 2024-01-24 832712 819652 190456 186603 329969 338099 382544 382417 213175 209523 278489 283622 323140 324275 5065631 5416510 7280003 7104369 1320918 1364977 276774 243539 281460 282916 344921 333113 315816 317625 204275 206378 774592 739117 1671930 1650656 413928 405898 574779 581377 726779 707788 724759 725667 732847 745635 691953 762258 2105284 2214536 1317493 1113351 651395 634557 770538 765837 772716 784382 776406 779183 881786 883479 5606104 5761536 38.85 70.9 2
08:40:39 2024-01-24 821126 818777 190491 185817 330679 338411 384369 377536 213517 209593 277742 285267 322650 324347 5065631 5452637 7408846 7146954 1326553 1364977 277489 243539 281407 284681 344855 333546 315816 315802 205244 205028 773532 731850 1684174 1659876 408077 405862 579309 580372 728534 711196 717512 720366 730273 743651 686908 768738 2114556 2229286 1319614 1100713 645765 636425 764652 760087 778556 784418 770082 782590 888410 882232 5559077 5769446 38.85 70.9 2
08:40:41 2024-01-24 832439 822798 190853 187681 329720 338321 381051 378925 211306 208974 278561 283494 323140 324011 5067049 5396421 7302219 7103129 1315211 1364977 277489 243504 281548 282019 345234 333510 314670 317516 203988 205701 777717 736043 1707415 1650999 413107 405898 574779 581196 726264 706286 723677 725667 731814 745227 691941 759516 2103788 2206267 1317493 1110038 650469 634478 765737 765604 770529 781002 774058 781594 880538 884614 5602102 5761224 38.85 70.9 2
08:40:42 2024-01-24 818202 821061 190248 186041 330554 337767 383356 376510 211272 209593 277263 284597 322232 323399 5051766 5452363 7414124 7141857 1326553 1364854 276640 243334 280978 283424 342879 333510 315557 315358 204956 205028 763408 732895 1669754 1659876 408077 405862 578079 579549 728770 709188 716492 719276 733981 739467 686537 767610 2110654 2219067 1319614 1103700 645765 638336 765737 760087 775149 784527 767748 779146 888410 881181 5615510 5774815 38.85 70.9 2
08:40:43 2024-01-24 833916 821057 190018 186036 329755 337767 378835 378492 211272 208752 277850 283672 320265 323435 5070665 5409549 7327189 7099303 1317147 1364977 277295 243165 280950 281407 344439 333474 314007 315838 203988 205524 777717 736043 1728325 1649486 412757 405935 574510 581196 726264 706286 721564 724639 731540 743651 691450 758851 2105284 2216107 1341360 1110038 649545 634249 765737 764518 765507 779900 774478 779146 879914 883365 5605537 5774234 38.85 70.9 2
08:40:44 2024-01-24 817694 819888 190018 185715 329787 337767 382814 376618 210106 209732 276185 284859 321528 324445 5067049 5443364 7378524 7138796 1322733 1364977 276445 242791 282140 282006 342879 333546 314007 314914 204633 204709 775071 731850 1666894 1663190 408203 405862 578079 580372 727591 708615 713912 718224 731810 738081 682850 765359 2111552 2220568 1319614 1097583 643927 630952 761370 756758 775149 779834 770008 780292 887532 880359 5549152 5763629 38.85 70.9 2
08:40:45 2024-01-24 832889 821057 189192 185813 328938 336000 382274 379069 211984 209605 277618 282324 322232 322418 5067049 5422975 7274243 7108669 1317147 1364977 277100 242756 282140 280929 343440 332932 313494 315802 203597 205028 786793 734986 1692712 1650656 411808 405826 572679 580372 724209 704215 719444 722481 729117 743651 689981 756176 2102293 2211613 1313253 1110038 648622 632902 764652 763435 766799 775513 772015 778734 878781 884221 5593590 5768936 38.85 70.9 2
08:40:46 2024-01-24 816299 817844 190117 189772 329929 337657 382778 376618 210140 209078 276114 284477 321221 322944 5063161 5439497 7394466 7146130 1324660 1364977 275828 243247 282140 282279 342879 332428 314892 313993 204597 204391 773532 731850 1663159 1657813 408203 404955 576407 577872 726779 709295 713368 718337 731810 738838 681885 764477 2108555 2218965 1317493 1100713 643927 634698 763531 756721 776489 784211 774148 780143 887433 877979 5551607 5777747 38.85 70.9 2
08:40:47 2024-01-24 832889 818458 189118 185783 328866 337289 381196 379069 214651 209307 276998 281834 322232 322418 5067049 5407876 7263443 7144323 1320770 1367614 277295 242011 282539 280698 342915 332428 315292 313957 204310 204391 780842 739210 1664515 1659665 408690 403332 574779 580372 720485 707788 716751 717502 725376 743651 683852 759392 2099308 2206913 1330531 1116181 646687 632006 768970 763404 769501 783212 774203 774343 879108 883183 5587293 5761261 38.85 70.9 2
08:40:48 2024-01-24 820025 820588 189823 189577 329934 336338 382903 377378 212318 208246 277654 282412 321328 324191 5067049 5479315 7451425 7133572 1320918 1363005 275564 242791 281741 281135 342879 333167 312068 315838 203918 204459 771416 729765 1683662 1655599 405709 408231 574779 577018 728881 707287 714456 722481 731814 732928 683925 762912 2107864 2232002 1323854 1094465 647610 636465 760791 760033 773776 775261 767884 780106 880400 878711 5568492 5786108 38.85 70.9 2
08:40:49 2024-01-24 830519 817844 189265 185587 327945 337548 379051 377823 214607 209078 275304 283473 321328 320468 5069181 5377241 7330195 7126594 1324573 1368859 276445 241977 282140 280040 344612 331422 313053 313635 204275 203791 764923 736043 1670708 1658699 410550 404862 577261 579549 723184 708290 717289 717502 728602 739431 682237 755501 2114199 2204237 1317493 1112556 641888 634457 765700 755822 767308 782033 768431 776056 883178 880800 5634076 5769198 38.85 70.9 2
08:40:50 2024-01-24 824436 821061 188933 185783 326886 335530 381196 376089 210106 208932 276770 282460 322232 320433 5069181 5411810 7358172 7104369 1302209 1364940 275793 246323 282539 280271 342879 332428 312068 314914 203276 204391 777717 741331 1655183 1641437 408077 405862 571395 580372 725270 702189 717512 720366 721224 736135 686537 754351 2104641 2221254 1320698 1103919 646687 629110 761911 761775 765691 777133 771689 773412 873082 872874 5590119 5773610 38.85 70.9 2
08:40:51 2024-01-24 816336 818458 189261 189542 329400 336338 381196 374400 214316 208897 275269 282495 320842 323582 5069181 5458718 7414363 7146130 1322770 1364977 274949 242011 280750 280367 341602 332428 313017 313004 203311 203756 770455 731850 1690829 1655599 406179 403972 576407 577018 724722 707788 710187 716486 729811 735624 681495 762614 2104379 2222402 1313253 1096846 643011 633726 759160 756112 772168 775477 763219 778734 874172 872723 5546982 5778812 38.85 70.9 2
08:40:52 2024-01-24 833896 820852 189095 189405 327415 336338 379051 378356 214316 208246 276149 281482 321065 321441 5069181 5430718 7274243 7118034 1315211 1364977 275828 246323 279689 279810 344855 329350 311711 313993 202637 204391 773030 738152 1672201 1650888 408690 403013 570526 577872 719431 700025 717512 718300 726664 741891 687588 752059 2098651 2207248 1311133 1110038 647427 631076 761370 759011 764222 777400 768244 773278 873843 874104 5615510 5761224 38.85 70.9 2
08:40:53 2024-01-24 819962 819656 189261 189330 328667 335863 379015 374364 214607 208856 274462 282447 320132 322418 5070665 5461909 7404798 7155495 1326553 1366916 274985 242011 279617 280845 342397 332253 313494 312784 203632 203722 768916 733141 1673824 1659876 406179 402128 574373 574232 722125 707086 711159 716403 728420 738480 680640 761526 2107976 2219476 1321461 1100713 641183 633799 759085 755883 771350 775513 763219 773449 881713 874262 5551143 5769477 38.85 70.9 2
08:40:54 2024-01-24 832301 819647 188632 189374 327645 335863 378979 377823 214316 208246 276149 280735 320842 323749 5076415 5419466 7274243 7107890 1317147 1364977 275668 246114 279653 279515 342915 329350 312032 313957 202495 204391 783619 738152 1667397 1650888 409657 402694 570452 578519 721670 701009 717438 718484 725745 738749 686611 753427 2095366 2206913 1309012 1110038 647148 630782 761370 758975 762441 773152 768933 770379 872605 872838 5599497 5770301 38.85 70.9 2
08:40:55 2024-01-24 816336 818494 188666 189338 327636 333974 381196 374066 214316 208752 275372 282179 320842 321929 5078533 5461909 7380890 7155495 1343621 1364977 274529 242011 278295 279419 342879 329350 313017 312055 202672 203124 777717 727688 1684352 1664952 408493 403707 573329 573973 719624 702043 712249 713192 727355 736336 682610 756139 2105284 2204076 1311133 1103390 641183 632902 761370 752230 764915 775247 761892 769947 881795 875503 5637012 5770577 38.85 70.9 2
08:40:56 2024-01-24 824440 820921 188040 185526 325937 336338 379015 376913 214351 208426 275304 280661 321328 320172 5078533 5443085 7362665 7102978 1298362 1364940 275793 245971 279689 278688 340811 330920 310615 311734 202637 205830 774592 741331 1657881 1641655 406105 404113 571335 577726 723550 701083 712096 718447 721646 729543 679853 755799 2098427 2232911 1322002 1099929 643267 627282 755445 756384 764064 772470 767785 774417 870137 873027 5532359 5770577 38.85 70.9 2
08:40:57 2024-01-24 821126 820272 188929 189197 329865 333324 379015 376618 210654 207811 274427 280665 319424 322944 5078533 5458567 7362853 7146130 1343621 1367887 274529 242011 277832 278536 342879 328852 312512 312055 203029 205252 778303 729737 1694197 1669334 408493 403136 572147 573602 718604 703576 709647 711323 727023 735064 680011 755501 2099308 2198097 1311133 1103737 641888 632006 761370 752069 765728 775441 761236 769910 880538 875503 5659150 5779929 38.85 70.9 2
08:40:58 2024-01-24 827062 820884 188632 189197 325673 336575 378907 373803 214316 208170 275269 280696 320878 321312 5078533 5434092 7341653 7105153 1298399 1364009 274914 245553 279689 278536 340296 332962 309896 312718 202390 205252 774592 742394 1661787 1641679 407334 403189 570085 578481 720485 700089 712861 718521 720407 733256 682237 752504 2095294 2206267 1306097 1100713 643011 625493 756517 753947 760782 770835 767203 772178 871370 873100 5589970 5774692 38.85 70.9 2
08:40:59 2024-01-24 816336 819684 188632 189330 326882 333902 379051 374364 210654 208461 274427 281482 320356 320504 5078533 5475860 7384949 7160601 1337869 1367887 274494 246007 277581 279713 341075 331275 311783 311657 202285 205288 765839 730259 1710722 1669334 407334 400630 568108 571976 718640 704076 709172 711250 725567 734586 679268 757545 2101275 2212967 1311133 1100713 639363 632902 758374 752069 766070 775441 760112 772178 878985 871972 5568586 5779929 38.85 70.9 2
08:41:00 2024-01-24 834215 822664 188074 189166 325972 333938 376636 375525 214281 207095 275269 280626 320878 320468 5078533 5411773 7311568 7103601 1313392 1363408 274701 242931 279293 279811 342494 330044 309750 313337 202143 205288 782031 736043 1686027 1650384 408203 400893 568106 574282 717077 698825 713912 715472 722412 736773 679890 749191 2093034 2203787 1304772 1106882 643469 627407 756999 756384 760283 769175 763219 767651 868869 874262 5620900 5773610 38.85 70.9 2
08:41:01 2024-01-24 821126 820661 188666 189025 326952 333866 378943 372127 211286 207777 273971 281596 319424 321441 5082155 5472670 7412885 7144143 1328501 1368146 273826 243003 278579 278431 338650 330241 310002 310931 202496 204677 783619 730783 1675260 1655735 404234 403707 568145 572770 720521 702153 704887 711287 721188 725850 674809 756102 2102293 2216689 1311133 1092060 636608 629220 751518 747714 765728 770871 760262 774417 875567 868996 5555108 5779929 38.85 70.9 2
08:41:02 2024-01-24 830244 820268 188331 189162 325410 333469 377769 376089 210507 207742 274847 278923 320132 320172 5078533 5448018 7274243 7133572 1324702 1367813 274843 242661 278543 277973 340392 330338 311890 311629 202248 207213 777270 739210 1700158 1653001 407177 398543 568911 576464 716524 699096 711159 709170 719535 734511 679823 749960 2093034 2200838 1319703 1113010 641639 627245 760293 754241 761361 772572 764918 767089 871370 875498 5588712 5778812 38.85 70.9 2
08:41:03 2024-01-24 821126 820884 188955 185588 326948 333866 377769 373803 214281 206485 276788 281285 319388 321929 5085780 5491188 7468938 7148581 1326600 1367367 272870 243003 277688 277780 339746 329421 308270 312055 202001 204964 767954 728693 1667385 1654175 405028 402622 568108 567797 721670 700098 706024 714965 721188 726137 678303 751064 2102293 2212784 1332697 1091387 639363 630666 752202 751537 763559 770835 757964 773278 873843 864770 5587293 5789281 38.85 70.9 2
08:41:04 2024-01-24 832020 818499 187450 189197 324920 333974 377202 373768 210213 208461 274199 279808 319907 321312 5087899 5409160 7312732 7143796 1328279 1367367 273932 241640 279351 276917 340332 328090 309896 309413 202637 204139 768916 736043 1660599 1657523 406179 400295 571164 573616 715554 701124 710224 707097 723692 730454 672831 750520 2093319 2190077 1311133 1105308 636413 624914 756517 747446 758634 773152 762324 765401 874184 873027 5609843 5779929 38.85 70.9 2
08:41:05 2024-01-24 821126 822083 187745 189034 325901 333324 378907 372946 210654 207597 274883 278889 320615 320468 5078533 5515324 7400255 7139964 1308591 1364977 274721 245935 277016 279811 338472 328852 309170 310855 202001 203581 794349 737013 1688424 1648538 404454 400929 565663 571046 719467 695602 706187 713339 720553 727707 681753 752742 2096011 2225300 1308747 1094465 641888 625529 752202 755822 763559 766499 764608 771629 863787 865004 5521455 5769477 38.85 70.9 2
08:41:06 2024-01-24 824713 819688 188061 185588 326921 331847 378943 375525 210507 208205 274007 279891 320827 322944 5089604 5481958 7381498 7162922 1330250 1364977 273061 242320 276750 278272 338757 333805 310650 310024 202354 204569 776155 731850 1690271 1659876 403882 400861 570121 570539 717113 698051 705184 709314 723692 731146 673783 755911 2099308 2210045 1303977 1099146 636413 627134 752202 747642 765038 770907 758539 768146 872913 865415 5555108 5778950 38.85 70.9 2
08:41:07 2024-01-24 832698 820925 188006 185592 324920 333595 376636 375261 210213 207095 274199 278500 319388 322143 5095417 5443085 7284535 7123367 1320906 1363898 274003 241282 277370 276891 339974 330374 310833 309590 201789 205025 777270 740269 1664703 1650888 405028 400013 566864 572697 711405 695073 709209 709314 716312 734586 677753 748586 2081962 2197448 1315372 1110038 640272 625505 757463 753173 758561 770835 764064 764407 866958 873059 5606104 5787063 38.85 70.9 2
08:41:08 2024-01-24 823461 820848 188597 185588 328701 332783 377396 372056 214281 207061 273552 281166 318587 323066 5099714 5493089 7454525 7157164 1326553 1364977 272403 242832 277370 276913 338175 329350 309762 310601 201789 204139 770455 728693 1667162 1655599 403882 400929 570526 571570 719661 699777 706690 710675 722668 726546 672759 751703 2098576 2216107 1313253 1089834 638231 627335 749422 747077 761361 766391 755603 771555 871370 865158 5569627 5782935 38.85 70.9 2
08:41:09 2024-01-24 830651 819791 187416 185588 325014 333794 375963 373208 209787 208577 275432 278679 319105 321165 5099714 5424107 7283568 7134310 1324573 1368859 273237 241640 277832 276324 338722 329440 308235 308257 202283 203818 765839 737101 1684971 1655350 405891 401428 570526 572697 714541 700585 708102 708309 719463 727932 673501 745824 2090972 2188525 1302651 1106095 634602 625061 755445 744753 755751 773016 759581 764444 872605 865523 5611501 5778812 38.85 70.9 2
08:41:10 2024-01-24 821126 822664 187875 185588 326848 331525 378014 375016 210409 207499 274285 277990 319211 322873 5096071 5507421 7379173 7124099 1300261 1361978 274949 242056 276944 276848 336649 329907 308200 310131 201367 204139 771467 740172 1686486 1641517 403273 402829 565663 571853 719150 693000 705184 710173 712246 726546 678750 750257 2094522 2228458 1337493 1096802 638418 623734 751138 753136 759098 765779 762977 767614 864649 866382 5530860 5787063 38.85 70.9 2
08:41:11 2024-01-24 825536 820236 188164 185411 328705 331489 377446 374186 210073 207603 275615 279766 318211 324667 5093042 5480702 7362628 7163541 1330250 1364977 272784 241640 275637 276813 338722 328509 309674 309121 201331 204139 775569 729765 1686538 1666458 403882 399730 568911 569548 715048 698330 701041 707305 722668 725742 671773 753613 2098763 2206991 1300531 1099146 634602 626855 751518 747164 762441 770835 755704 765364 873843 866382 5559077 5787063 38.85 70.9 2
08:41:12 2024-01-24 835269 825466 187903 185998 327310 333144 374993 374257 210451 206347 274249 278749 318916 321996 5087885 5451759 7312630 7128197 1315173 1364977 273202 241980 276908 278223 340260 328974 308235 310131 200106 204569 780444 738152 1672201 1650888 405891 400861 564827 571976 711405 692510 708065 709134 712246 729281 677789 745374 2086739 2198065 1328366 1106095 639817 624619 752202 750932 754328 765240 758916 763966 864649 868003 5609768 5797896 38.85 70.9 2
08:41:13 2024-01-24 823542 820702 187971 185557 327546 332135 376421 373729 210549 207569 272682 279738 317463 320170 5093042 5481929 7414124 7153283 1322733 1362968 271537 241980 276096 278239 335871 329440 308235 310273 201331 203532 779280 730783 1706875 1650656 402397 400578 568911 570356 716569 698601 701807 708309 719499 721652 672546 749886 2093319 2213183 1306892 1090610 634150 626689 747297 747274 761361 766391 755827 769318 871370 862645 5566010 5794333 38.85 70.9 2
08:41:14 2024-01-24 830162 821035 187348 185552 324902 332639 375256 373994 209376 207418 275395 278112 320444 321048 5082356 5411459 7274243 7128197 1320733 1364977 273272 241470 276132 277458 337701 328509 309205 307290 201156 203996 782031 738681 1667265 1650888 403882 399166 565663 571976 709249 693073 706690 705231 715043 729281 673243 746474 2074510 2194743 1317537 1110174 634602 623293 753803 747164 755436 770437 760075 762879 866268 865343 5619063 5793072 38.85 70.9 2
08:41:15 2024-01-24 823543 822482 187937 185218 325340 331202 375999 371500 210066 206244 273830 278430 317392 322232 5099064 5509707 7460751 7146130 1320918 1362968 271537 241640 275833 277848 336684 329907 306802 309157 200665 203532 768916 728693 1701470 1650888 403273 399698 568238 568741 717077 697118 703035 710321 719230 721404 672546 746993 2092535 2209834 1311133 1087510 634602 625456 747297 746634 756324 761908 751166 768221 869534 864580 5577510 5791926 38.85 70.9 2
08:41:17 2024-01-24 831968 820231 186854 185588 325010 333324 377165 372091 209592 207528 277720 278889 319574 319243 5091513 5410775 7299756 7138871 1332949 1364977 271537 240962 276714 276680 338211 327936 307268 308257 200665 202963 764923 732355 1663984 1657776 404454 399730 568106 570356 709288 698601 706690 707807 717360 728219 671117 746474 2086479 2182424 1313253 1100713 633699 625948 753840 742938 755241 770437 752012 763315 873003 868837 5654237 5796441 38.85 70.9 2
08:41:18 2024-01-24 825656 820921 186829 185998 324870 332783 375399 372149 210213 207209 275042 279303 318870 319352 5087885 5458302 7378001 7103016 1296597 1364940 272784 240144 276132 277458 335636 329207 307018 308257 200665 203532 782031 740269 1658894 1640351 401456 400295 565263 571976 715554 689960 704108 707097 714537 721440 673746 744472 2088542 2220826 1330578 1096022 636413 620140 747297 750465 755687 764860 760624 766692 862055 865049 5556124 5788177 38.85 70.9 2
08:41:19 2024-01-24 820854 821052 187420 185462 324658 329773 376600 375016 209418 207061 272491 278042 317463 320433 5098819 5499755 7376822 7160601 1344583 1364977 271572 241841 274338 277263 338211 327205 307733 308186 200700 203532 771467 726611 1684120 1664596 403882 396596 565663 567023 710441 694545 701004 704233 718447 729601 672546 746919 2093034 2191631 1328366 1099146 635506 627245 753484 743931 759738 766283 751314 764219 870176 863719 5641205 5788423 38.85 70.9 2
08:41:20 2024-01-24 832889 822074 186867 185069 324582 331131 373154 371795 210066 206095 272682 277199 317170 320367 5095146 5441706 7327189 7118034 1313392 1364977 272178 240926 275215 275797 338211 327437 308937 309157 200036 203532 778857 736043 1704204 1646104 403882 400013 562330 570356 710328 691863 706690 709817 715043 725009 674259 742125 2085256 2197719 1324034 1105392 639746 623036 753161 749288 752690 766088 757257 762413 860762 866382 5615510 5778812 38.85 70.9 2
08:41:21 2024-01-24 818105 820983 187348 185069 325014 330773 374310 370056 209592 207128 273563 278465 317392 321312 5095146 5476560 7395473 7164861 1330350 1363972 271537 240890 274110 278060 335636 324280 307733 307290 200700 202963 785206 731573 1695196 1659876 400816 396885 565663 568032 709324 693073 696856 702134 716348 725254 670605 746993 2095289 2204237 1282140 1094449 632797 625505 747076 742682 760545 768258 753529 763966 868796 856510 5572701 5777860 38.85 70.9 2
08:41:22 2024-01-24 832407 820921 186699 185073 325014 330773 375172 372127 209592 206416 272682 277164 317427 320001 5085780 5443085 7274243 7103016 1319002 1364977 272784 240348 275251 276680 336413 324568 308235 307255 200477 203532 774096 738152 1667902 1649712 402060 396777 562366 570356 707388 690882 703072 703927 713021 726101 670789 745726 2087425 2194854 1321869 1110038 637321 621311 752514 749288 755399 764127 756278 757699 862774 866164 5615510 5789281 38.85 70.9 2
08:41:23 2024-01-24 823600 820921 187450 184940 325014 330773 375435 372149 210507 206382 274386 278889 316375 321878 5095146 5478894 7451425 7143796 1322770 1364977 270710 240962 274794 276680 334627 328509 306802 307755 200036 202963 780842 729765 1669445 1653241 400533 400295 565663 568302 715468 695073 698908 707305 718525 723070 671693 748422 2092386 2213390 1306892 1089805 634150 625431 744616 743992 756361 761944 753031 764747 865620 856402 5577662 5784051 38.85 70.9 2
08:41:24 2024-01-24 830482 820884 186665 185592 325014 331812 374275 373056 208904 207095 277880 276971 317463 320104 5095146 5421339 7283568 7127399 1319002 1364977 272403 240517 275215 276644 335671 327205 307733 306608 200700 203285 780444 739210 1690880 1650656 401456 396813 564030 571165 707388 689960 704892 704057 711182 729765 670934 742056 2086352 2196414 1315372 1110038 634602 620140 752202 744863 755298 764666 756241 756181 863425 866309 5598104 5787063 38.85 70.9 2
08:41:25 2024-01-24 821117 822664 187416 184780 327437 329809 374310 372149 209920 205563 277720 278042 316435 322408 5088123 5500447 7452093 7151229 1320918 1364705 270710 240890 274373 276450 335671 328473 306536 308222 200071 202963 776155 728693 1668518 1655350 401419 400295 565663 567575 716524 696386 701844 707733 718090 719321 670458 748782 2098651 2211613 1326200 1083614 635506 625358 742142 744519 755836 757486 749034 764943 864037 856438 5577888 5778812 38.85 70.9 2
08:41:26 2024-01-24 830519 823247 190790 185073 324064 331274 372596 373202 208939 207095 273563 276971 317427 319127 5095146 5408251 7291828 7143796 1324573 1364977 271088 239975 275022 276187 336142 326477 306802 306362 200490 202326 779280 733942 1683235 1657523 402666 396596 567747 569423 709286 692927 702924 704094 714427 727269 666489 740849 2084099 2179331 1326200 1103854 631000 623734 750075 738562 752690 765056 750929 756181 866341 863937 5635672 5779929 38.85 70.9 2
08:41:27 2024-01-24 823188 822083 190893 185065 325014 330469 375136 370056 209411 206416 277683 275488 317427 320551 5097237 5520565 7383795 7136765 1309612 1361037 271123 240890 272735 276450 334627 326477 306802 309397 199409 203532 800808 733942 1675188 1650888 402370 396596 561730 565202 712461 688852 698488 708198 714427 721553 673501 745295 2090062 2213805 1326200 1088284 636413 622081 745144 747164 755811 757486 754752 764444 857189 856366 5530860 5797542 38.85 70.9 2
08:41:28 2024-01-24 830309 820272 188978 184349 324619 330808 372038 370979 209411 206416 277524 278889 316470 320857 5097237 5437161 7373370 7146130 1333624 1365902 270675 240179 275251 275375 337657 324568 306694 306791 199862 202361 767954 732355 1693950 1667496 402520 396705 565517 565202 709397 692891 700857 702134 712210 726551 668365 745726 2085034 2179331 1317493 1100491 633248 623734 749704 738238 754328 763862 747095 759080 867568 862645 5649096 5788177 38.85 70.9 2
08:41:29 2024-01-24 826357 823247 190715 185588 323800 332396 374310 371628 209557 206238 277647 276971 317427 318639 5104623 5480711 7383517 7138819 1300298 1363042 272403 239436 274373 276256 334627 327242 306802 309106 199862 203108 780444 740269 1661036 1641628 400358 399021 562927 569804 713474 688925 698945 706304 710127 720517 672546 744277 2085256 2222835 1322002 1094428 632797 617844 741129 745047 752193 757486 758097 762225 855942 856474 5541751 5792307 38.85 70.9 2
08:41:30 2024-01-24 823461 820921 186863 184940 324757 328706 374310 372675 208939 206451 273563 277164 316435 320208 5104511 5499565 7376822 7154650 1344404 1364977 269851 240962 272699 274989 339130 324280 308720 308960 199757 202858 762539 726611 1678425 1666963 402162 396596 562330 564078 706386 692021 699772 701027 712174 725521 669145 744519 2086516 2185425 1332335 1097583 632004 623734 747297 740728 753794 761908 744537 756144 865045 856510 5642121 5788177 38.85 70.9 2
08:41:31 2024-01-24 830204 820988 186536 184940 324100 331776 372038 370056 209592 206128 273563 276971 316435 318901 5097237 5454227 7376822 7136765 1300298 1363005 272142 239488 275963 276109 336668 324136 306766 308996 199757 202822 778857 739989 1671451 1641369 399789 396921 559059 569277 713437 687463 698888 705268 709356 720211 673501 744314 2080483 2219252 1326428 1092923 633248 617372 741275 746634 751923 757486 754491 762879 854093 856438 5532359 5788177 38.85 70.9 2
08:41:32 2024-01-24 824675 822669 186833 184940 323943 328742 374048 370979 208613 206416 273177 277164 315993 322003 5093418 5508271 7376822 7155495 1337988 1368259 271985 239859 274232 274392 335530 324388 306802 308524 199896 202185 780444 728693 1694350 1659876 401492 396209 564527 564440 705886 692510 697845 703095 712210 725521 667652 743219 2088579 2179331 1321734 1098364 631000 623734 748890 739644 753260 761337 746491 755035 865008 856474 5653132 5787901 38.85 70.9 2
08:41:33 2024-01-24 824253 822087 190447 185121 323046 330773 373154 369984 209085 205774 273177 276744 317392 315586 5097237 5465262 7376822 7133383 1303585 1367367 272262 239833 273429 276078 336229 326501 306766 308996 199374 202467 778857 739117 1662467 1641331 399221 396849 559743 567900 710367 687509 697398 703201 709356 717174 672546 744323 2085256 2219252 1308875 1091363 633699 617372 741983 746104 752695 759117 755827 762337 854660 856438 5540266 5789281 38.85 70.9 2
08:41:34 2024-01-24 825890 820925 186699 184548 324726 328440 373154 372938 208904 206382 273177 277164 315958 319947 5106589 5508271 7376822 7167392 1337706 1367813 269746 239966 276671 274356 337694 324460 306802 306327 199409 202043 778857 730783 1665588 1659876 401456 396218 564342 564513 705387 691985 698908 699549 714281 721440 665657 741159 2084136 2182424 1313253 1099146 631000 623734 747297 741062 751509 761944 746491 755035 865656 861391 5649096 5789281 38.85 70.9 2
08:41:35 2024-01-24 825503 822982 190710 185328 323077 330808 373714 370020 209446 205774 273672 276744 317145 318153 5097237 5469682 7386065 7139686 1300223 1365753 271397 239020 274110 274989 332620 326477 306586 308888 199409 202326 778857 740269 1665741 1641517 396732 396921 559095 568741 709288 687463 698142 704233 707283 716607 669145 739945 2080543 2214536 1333447 1094465 632797 616428 743204 740399 748896 757377 754025 760169 855942 856438 5567536 5797542 38.85 70.9 2
08:41:36 2024-01-24 823537 822083 186531 184482 324557 328246 374346 372149 208759 206238 272755 276844 316214 321312 5104286 5497741 7400255 7178476 1333207 1364977 270710 240144 271797 275833 336704 323224 306802 306825 199409 202644 774983 730783 1695036 1664596 396732 394441 562366 561909 707388 688986 695911 699115 714537 720316 665693 745942 2084996 2200838 1294170 1094465 629209 621970 743035 737446 755836 761372 746726 759520 863141 857266 5568746 5794501 38.85 70.9 2
08:41:37 2024-01-24 834799 824417 190781 184522 324028 329773 373183 372675 209265 205454 277291 275557 316913 319425 5097237 5468027 7306272 7143910 1322688 1364977 271348 239152 273777 274690 334088 323188 306091 306825 199827 202351 778857 738152 1690040 1650999 399649 394092 559095 567900 703854 687950 698945 699115 707283 721521 667616 737773 2077466 2188254 1306709 1106882 632347 616464 747297 740399 749339 759697 754752 755229 857812 861391 5602102 5797542 38.85 70.9 2
08:41:38 2024-01-24 823537 824413 186863 184487 324568 328742 373714 370056 209592 205101 273177 277036 315958 321422 5103361 5530502 7475904 7155495 1322770 1368586 269628 240108 272438 274954 333621 324424 306536 307290 199062 202361 775374 729765 1673435 1655174 399048 396921 559131 562811 709324 689719 696902 704233 713526 715128 668635 745080 2092795 2207005 1311133 1085192 634602 621970 738475 741814 756615 755211 749256 757699 860373 857266 5587293 5798633 38.85 70.9 2
08:41:39 2024-01-24 832702 821057 190897 184522 323082 332197 371742 370056 208904 206382 270802 277199 316702 318610 5122757 5430079 7346852 7162137 1339615 1367887 269663 239975 276158 273065 334627 324496 306550 305864 199409 202361 778857 730783 1668796 1663415 401172 395589 559167 564245 704352 690971 698888 701101 714537 724094 665693 741071 2080557 2182294 1289668 1097583 630551 621970 747371 736077 751509 761771 744303 755841 863141 856438 5653132 5787233 38.85 70.9 2
08:41:40 2024-01-24 830346 824413 190861 184522 324091 331543 373183 370020 209592 206209 272922 277069 316702 318160 5107539 5458416 7367497 7126594 1313392 1364241 270605 239969 274373 273312 333621 324568 305939 306826 198819 202679 777270 736043 1714066 1645980 400286 395579 559743 565348 705886 685968 698908 702171 709393 720316 669656 737298 2080816 2191631 1317537 1099146 632797 617844 746520 742938 746837 757414 751500 754691 852778 856510 5624916 5789281 38.85 70.9 2
08:41:41 2024-01-24 821131 820925 190781 184349 324748 329738 374167 368583 208696 206244 272044 278904 315376 319279 5114909 5491188 7430769 7164002 1326553 1364705 269851 239436 272664 274954 333866 324496 306586 306357 199444 201726 769280 730783 1668245 1657523 396959 394441 562366 563680 707926 690483 691821 698619 710432 715052 661760 746413 2086739 2200666 1321869 1089059 627061 619228 738767 737953 753650 757486 746219 758442 864037 853604 5568482 5789281 38.85 70.9 2
08:41:42 2024-01-24 834484 824731 190581 184499 323508 329488 374167 373056 208452 205671 273297 275449 316294 319170 5113876 5466501 7283568 7133572 1319002 1364977 271158 239197 272629 274272 333353 322985 306802 306357 198819 202361 783256 738152 1663626 1648538 396732 392914 559743 566222 701261 685968 697894 698125 703196 721404 665693 736654 2074626 2182659 1311040 1106095 632347 612960 746054 741814 747273 757486 751537 748826 853418 856510 5599497 5789281 38.85 70.9 2
08:41:43 2024-01-24 824303 824189 188717 184042 324690 329026 374240 369803 209237 204998 272152 277026 315271 320147 5113876 5498739 7465906 7160601 1322770 1364977 269405 239162 272212 274043 333866 324136 305903 306608 199513 201621 785206 730259 1664894 1655712 397815 395589 561897 563607 708391 689903 694508 700107 710359 716457 664281 743182 2083515 2202399 1324034 1085155 627508 620104 738170 736898 752193 757341 745970 759939 862202 852327 5567025 5802049 38.85 70.9 2
08:41:44 2024-01-24 832889 823392 187654 184889 322635 329595 373939 369839 208045 206347 272399 275419 316400 317408 5119506 5430718 7292894 7136765 1320884 1364977 270675 238791 272629 273241 333902 323439 306802 305495 199374 201691 774096 738152 1703473 1650656 399221 392878 560934 565348 703141 686940 697894 697099 703160 720788 665513 737148 2074515 2190329 1308875 1106882 631000 616311 746238 738526 747288 761771 751463 752435 855905 856402 5604065 5802765 38.85 70.9 2
08:41:45 2024-01-24 823463 825508 186468 184148 324834 330049 375300 369803 208219 204782 273140 275453 314971 321055 5104511 5529623 7480839 7160601 1325606 1364977 269030 239400 271762 273241 333866 324460 304472 305864 198750 201691 774592 726611 1664658 1654175 399221 396813 559095 562756 709937 688925 693825 700043 711205 712426 663668 739991 2080557 2206913 1300531 1082062 630103 620104 738078 737409 750975 754041 745439 756181 857225 854810 5594552 5802650 38.85 70.9 2
08:41:46 2024-01-24 833817 823392 188196 184311 322604 329738 372920 369947 208869 205740 270441 278316 315884 317335 5114909 5411885 7339521 7146130 1327408 1368859 269440 238589 272699 272980 333866 323439 304435 305926 199235 201023 779280 733942 1659644 1657850 398976 394405 562330 563607 702289 689903 699386 698619 708319 720280 663339 737148 2083775 2174759 1298411 1099929 627061 618718 745180 735853 747362 757414 745970 752472 863167 859512 5650449 5801359 38.85 70.9 2
08:41:47 2024-01-24 825809 824882 190479 184522 322067 328706 372857 369103 208405 207468 272755 274699 316400 319174 5113876 5524505 7386148 7123367 1307742 1363972 269851 239365 273435 274114 333866 324195 305043 306789 199201 202644 810868 734986 1684891 1648316 398088 394405 557334 562756 707388 682882 691747 700574 707283 716457 669619 742125 2080816 2212967 1319703 1088284 632797 616428 738078 742902 751129 756862 752381 758855 853502 852182 5532660 5805820 38.85 70.9 2
08:41:48 2024-01-24 829095 822664 186863 183315 324757 330516 372657 370056 208253 205740 270477 278708 314496 320367 5113600 5463410 7378636 7155495 1336753 1364977 268177 239882 272629 272407 333902 323176 305903 306573 198750 201058 777270 729737 1676097 1663415 399012 395940 560934 562756 700198 688925 695343 697806 710432 720280 664281 736617 2083775 2176208 1319614 1096022 628404 620104 745467 736806 749909 760689 744576 753692 862663 856551 5658334 5797542 38.85 70.9 2
08:41:49 2024-01-24 830351 826752 186180 183832 322520 330469 372131 367476 209056 205101 272334 277534 315446 315189 5097022 5442897 7357768 7118034 1305923 1364705 269628 238624 273499 272407 333866 323967 304579 306825 198715 201691 775683 739210 1659472 1644936 399012 395589 558124 564876 704352 684510 698391 700007 703160 715052 667616 736062 2077466 2191631 1315372 1097583 632073 617550 743868 742153 745245 755902 750495 751180 852247 859014 5634321 5790066 38.85 70.9 2
08:41:50 2024-01-24 819270 824193 190684 183863 323037 330049 373975 367727 208253 205774 270730 275522 314971 318378 5115941 5489727 7399527 7174226 1334162 1367814 269405 238624 272279 273277 333866 322196 306370 305495 198785 201515 766780 727688 1692035 1664596 398088 392016 560537 561162 702289 686940 690693 696076 710396 716598 663810 739908 2079117 2194939 1317537 1096027 628404 621583 741756 735743 751546 757233 744193 754505 860937 852782 5577108 5801679 38.85 70.9 2
08:41:52 2024-01-24 834405 823392 187659 183898 322783 329975 372131 369984 208579 205101 272334 275419 315446 318117 5104511 5458854 7320609 7123113 1316207 1364977 269440 238624 271797 271922 333866 322459 304579 306644 198404 201339 783256 735517 1709660 1649486 400939 393467 556547 561945 701221 681363 697894 700107 703160 717245 666635 732890 2076585 2191818 1311040 1102282 631552 617124 741809 742149 743969 756972 750771 750485 851790 855726 5632958 5777315 38.85 70.9 2
08:41:53 2024-01-24 825805 822982 186502 183315 324024 327715 373183 368835 209231 204924 270477 275522 316247 319389 5106589 5507998 7460751 7169973 1324660 1364977 269030 238624 273435 272789 331847 323212 305043 305066 199062 201023 783619 731328 1664819 1650888 396677 393779 562129 562756 707188 687950 689714 696606 703268 712390 662704 743447 2088914 2202548 1319703 1088251 626168 618062 738041 733551 749956 756808 743961 754998 862161 851758 5572565 5797542 38.85 70.9 2
08:41:54 2024-01-24 834880 823242 190345 183902 322031 328210 372920 370056 207929 205101 272370 275002 315226 318117 5113876 5468233 7302219 7132485 1317147 1363005 269851 237922 276845 272182 333902 321446 305043 306789 198094 201375 802473 736043 1704367 1650656 396732 393190 556547 561981 700198 679921 697398 699115 705928 720480 668980 735128 2077040 2185594 1339706 1103854 632004 617185 743035 737082 743025 754572 750850 749654 850549 855763 5624916 5792570 38.85 70.9 2
08:41:55 2024-01-24 824632 823247 190826 183863 324024 327679 373183 369687 209231 204464 270730 276290 315223 320104 5115941 5513624 7455440 7160601 1324660 1364977 268620 238994 273049 272789 331614 323475 304721 305495 198785 201023 778303 730259 1667968 1655350 396396 394369 561332 562756 706386 687950 692036 696989 709895 712138 661241 741468 2080594 2200838 1292050 1084384 627499 616428 737031 733734 747104 754653 743400 754998 857225 847388 5577888 5788177 38.85 70.9 2
08:41:56 2024-01-24 831774 823256 190381 184194 321805 327750 373183 370056 206959 205349 270766 274585 314971 317892 5111996 5442897 7283568 7133572 1319793 1364977 269851 237886 276917 271957 333396 321970 305903 304102 198750 201058 786481 739223 1664234 1648538 398088 390846 558160 565122 701110 686045 696494 694835 703740 720517 664244 734829 2075562 2185523 1302378 1105308 629209 615254 744491 737944 744351 756311 749631 751293 853034 857266 5609995 5792307 38.85 70.9 2
08:41:57 2024-01-24 823461 823251 190719 183285 323528 327450 373183 368835 208579 203863 270766 275522 314242 319352 5113876 5515126 7460751 7160601 1324462 1364977 268211 238624 273049 272372 331650 323475 302834 305066 200738 200428 762762 728693 1691444 1650888 398088 395629 561295 562609 708233 687803 691637 701101 710399 711636 663229 739215 2088914 2200630 1296291 1083605 627956 617335 737282 736898 749413 752706 742362 755767 856278 847496 5585637 5806908 38.85 70.9 2
08:41:58 2024-01-24 834808 823247 190345 184194 321056 328440 372131 369651 207929 206382 270730 274620 315481 315586 5106589 5411773 7302219 7146130 1320733 1366916 269886 237851 271607 272372 333866 321160 305652 304601 199201 201023 777270 738152 1672246 1655218 399221 394540 560500 565963 701184 685557 695195 694835 702212 716526 662363 732890 2074520 2188525 1324215 1100713 625276 614131 741756 734811 739998 757414 745925 751403 854733 855451 5620900 5801679 38.85 70.9 2
08:41:59 2024-01-24 823461 825315 190510 183571 323001 326727 373711 368539 208266 205101 272370 274394 315006 320104 5112001 5541421 7471388 7151229 1322733 1364977 267769 237922 272664 272372 333396 322459 302942 306825 197543 201023 780444 730259 1674608 1655350 398088 394853 559310 561885 706276 686532 693024 700107 707283 711853 663810 739065 2080594 2206057 1300531 1083605 627956 616464 735991 736898 747104 748472 742227 754654 855456 850407 5587293 5801679 38.85 70.9 2
08:42:00 2024-01-24 834804 823251 190167 184150 321056 331455 370002 368835 207894 205740 270276 275440 315446 315586 5113876 5419804 7306340 7133572 1330069 1364977 268211 237518 271797 271542 333631 321446 304115 305422 200313 200779 775683 730259 1667534 1663415 399999 393981 559706 561051 700190 686940 691821 694563 703268 719390 660451 736062 2080816 2173245 1304772 1096022 626638 617988 742509 733228 743822 755175 740573 748385 859691 853567 5649096 5801403 38.85 70.9 2
08:42:01 2024-01-24 827883 824413 186613 184517 320081 328440 372920 367138 208219 204748 270211 273789 315516 315478 5113876 5496369 7383908 7136765 1304013 1361000 269851 237886 272279 272789 332369 322208 305543 305674 198473 201199 788093 738152 1688114 1648445 396959 393600 554903 562756 705179 680709 690410 698014 704384 712318 667517 736727 2080816 2203183 1326428 1089834 630103 614131 735987 738526 744951 752945 745925 755229 846838 847388 5530860 5788177 38.85 70.9 2
08:42:02 2024-01-24 830206 824417 190741 182990 323800 326727 370038 369984 207605 205135 270730 275227 313262 320367 5119298 5474151 7362628 7151229 1341364 1364977 266619 238711 273713 271331 333649 321339 304650 305352 198611 200954 775683 730259 1669317 1668994 398937 391395 558681 560764 699583 687950 691711 693091 708051 718374 662399 736099 2080816 2171551 1311133 1096022 626614 616464 738439 733771 744423 755175 737865 746592 857225 852363 5653132 5795532 38.85 70.9 2
08:42:03 2024-01-24 830346 824422 190416 183726 320831 329702 370002 367432 208288 204782 270693 275002 314968 315550 5113876 5470727 7376822 7133572 1298336 1368471 270465 237640 273822 272232 331740 322351 303473 305567 199748 201199 786481 740269 1664984 1641572 398654 395660 558051 563173 701224 682159 695911 700070 703388 712426 663705 731738 2075990 2186974 1285954 1094465 629209 614566 738767 737944 737277 752706 745970 749122 849947 854846 5630299 5798633 38.85 70.9 2
08:42:04 2024-01-24 823466 822669 190407 183350 322520 327450 373975 367762 207605 205888 270693 275647 314496 318378 5123242 5517544 7399752 7180937 1330406 1367776 268925 237781 272591 273100 331202 321303 304900 303424 198715 200708 778857 732355 1670370 1664791 395834 390810 559743 560764 701147 686532 688595 692003 703196 712390 660451 737176 2080816 2193186 1315372 1089834 624387 616311 737031 731696 747251 754608 742265 753692 855942 847352 5568482 5792307 38.85 70.9 2
08:42:05 2024-01-24 834634 824413 190336 183730 321123 327715 370038 369984 208219 204464 270766 274585 315006 317929 5096661 5458529 7311545 7143607 1319974 1366394 269301 237975 272748 271781 333451 319468 304793 305066 197509 201515 772509 739210 1688996 1650656 398088 392203 555615 562756 697219 680227 691821 695055 702358 715052 662732 732295 2071570 2183973 1306709 1100531 629209 614566 741192 736368 738722 753168 742430 745828 848555 854846 5625970 5801717 38.85 70.9 2
08:42:06 2024-01-24 821126 823247 190345 183280 321128 327185 372131 365487 207640 205101 270240 277534 313585 317118 5115941 5498999 7421417 7177640 1324702 1364241 268668 237710 272243 271957 329880 321446 304115 303816 200172 200323 785206 728693 1660561 1655492 394494 392051 559347 560764 702362 686976 688595 693055 702629 709208 658510 736465 2079339 2196162 1287809 1083577 623498 615874 733867 729446 744951 752706 740863 753580 854696 848150 5573906 5793410 38.85 70.9 2
08:42:07 2024-01-24 832889 826365 190203 183858 321056 327220 372131 369984 206959 204924 270730 279396 314496 317408 5115941 5474336 7296051 7138606 1322770 1364977 269816 237483 272664 271318 332639 322575 305043 303853 197543 201023 795987 740269 1662059 1648538 396959 391758 556547 558784 697219 681675 691821 690989 702358 716094 663339 732890 2071662 2179441 1302378 1103737 627956 612829 738439 736898 743025 752945 744868 743386 850585 854846 5606104 5789281 38.85 70.9 2
08:42:08 2024-01-24 825508 824413 190706 183025 322592 326692 372131 367762 208288 204464 270693 275453 313550 319871 5115941 5534034 7473992 7179345 1327689 1364977 268177 237640 272555 271957 329880 321482 303866 302821 200597 200114 773030 728693 1665174 1650888 396249 393815 559743 561162 704389 685446 689225 697136 703268 709743 659480 736624 2080520 2197719 1292050 1082062 624831 616237 733867 733734 746229 748472 740153 751069 854660 844968 5577662 5797266 38.85 70.9 2
08:42:09 2024-01-24 832707 824997 190070 183893 320827 327715 370038 368575 206959 205740 270139 279339 315006 317408 5117983 5454035 7297089 7135946 1318818 1368146 269816 237851 273049 271542 332927 323033 305329 303177 197578 200428 795987 738152 1702910 1650656 396677 389645 556547 558784 697927 679885 691784 690953 701329 716457 661167 731812 2070099 2179331 1302378 1106095 627508 613697 741458 735853 742499 754041 744868 744735 850585 854846 5607496 5788177 38.85 70.9 2
08:42:10 2024-01-24 825890 824417 190443 182735 322103 325743 370038 367468 208074 203863 270240 275453 314805 319097 5133747 5510557 7451425 7159208 1322733 1364977 267396 237886 272371 271212 330612 321970 301916 304138 197543 200253 783619 726611 1669283 1650656 394714 392914 559473 559573 702326 683957 688595 693091 702930 708175 658510 736624 2083775 2197719 1315372 1082062 623498 615874 732828 729446 742206 748472 737875 753580 852250 846952 5573906 5788177 38.85 70.9 2
08:42:11 2024-01-24 830346 823247 186608 183320 320081 327715 370038 369391 206959 206593 270405 275029 315012 315334 5127005 5480702 7287702 7143796 1320770 1367367 268925 237116 272279 270714 332656 320508 305043 302716 197578 200428 772509 738152 1666421 1650888 396396 391205 556153 562756 696232 680709 690767 688968 700266 716457 661461 730699 2071662 2182424 1326428 1102916 627061 612395 738439 735853 741974 750795 747440 742333 849947 853604 5609999 5792307 38.85 70.9 2
08:42:12 2024-01-24 825805 824408 190550 183016 322067 328041 370038 366630 208626 206414 269988 275656 313410 318755 5127991 5498739 7427304 7163541 1324700 1364977 267396 237886 270748 271128 330880 322006 301352 304102 197578 200079 783619 728578 1667397 1650888 394714 392051 558951 559573 702326 683921 686679 693091 703160 707144 658008 735015 2074510 2197719 1341919 1081292 623498 614566 731792 729446 742842 748472 737967 752509 854244 846952 5577662 5802768 38.85 70.9 2
08:42:13 2024-01-24 830346 825581 186639 183350 320542 330049 369713 368547 206787 205032 270513 275593 314866 318641 5117383 5458854 7283568 7146130 1318062 1364977 269030 237662 272279 270714 331883 319503 304615 303213 197509 200463 792710 738152 1670846 1648538 395834 391584 554511 561958 696725 680227 689751 691206 700302 716457 662399 730736 2070099 2179331 1330854 1103737 627061 612829 741983 735853 742088 752175 745439 745910 848146 853604 5615510 5789281 38.85 70.9 2
08:42:14 2024-01-24 825270 825735 187659 183036 321781 328651 369857 365380 208115 204713 270060 276316 313445 318719 5115941 5498739 7450866 7174226 1324660 1364977 267955 237483 270711 271577 329845 322575 303191 303213 198128 200253 778857 731328 1670799 1657251 394434 389680 558160 559573 699210 682918 686639 688968 704384 710779 656613 735536 2080816 2191462 1308875 1087510 621727 614566 733867 729410 747288 752706 740047 750113 853454 846952 5564507 5802765 38.85 70.9 2
08:42:15 2024-01-24 833928 825466 187132 183762 320419 328651 369857 369803 207190 204998 270549 275206 314461 315586 5125353 5474336 7292894 7143948 1319831 1364977 268995 237116 270748 270490 331614 319503 304615 303142 197543 200743 794349 739210 1664434 1649712 395834 391205 555761 562357 695739 680227 690767 691390 699772 716457 661930 730736 2070192 2179441 1300212 1103737 627061 612829 737359 735853 740924 750759 745970 746660 848109 852855 5611501 5791926 38.85 70.9 2
08:42:16 2024-01-24 825805 825545 187663 183018 322413 328418 369857 366959 207756 208600 270657 274585 312642 318901 5121178 5532878 7479402 7154650 1322733 1364977 266584 237151 270675 270525 329916 323665 301352 303816 197474 199765 782031 728693 1670603 1650888 394443 392051 558160 559573 702326 682954 687882 693091 704384 706114 656577 735015 2074510 2197719 1308875 1082062 622612 612924 731792 729482 743025 748472 736847 753580 852177 845756 5596037 5803612 38.85 70.9 2
08:42:17 2024-01-24 832633 824303 187124 183599 319934 328651 369929 368280 206603 204958 270536 275065 315506 315550 5125293 5468233 7291828 7145298 1318726 1364977 268807 237151 270748 270525 331561 318537 304151 304102 197474 201058 789433 738152 1663839 1648316 396959 391205 553302 561162 696948 678782 690730 692003 699772 712426 664009 728590 2071570 2179331 1328641 1101859 626869 612829 738082 735853 737642 748472 744491 745910 845606 854175 5633962 5806639 38.85 70.9 2
08:42:18 2024-01-24 824359 824924 187527 182986 321092 327310 370038 366945 207652 204924 269373 275036 313515 317892 5125293 5501884 7417890 7173354 1328354 1364009 267396 237720 270413 271542 329880 321170 303262 302929 197543 199892 775683 730806 1667165 1659876 394434 391758 556547 558350 699234 681954 686639 690900 702098 711315 656613 736099 2071532 2189640 1311040 1088284 621727 614566 733867 728343 743969 750795 741392 751745 855272 847932 5565557 5803612 38.85 70.9 2
08:42:19 2024-01-24 837657 824413 187164 183280 320508 328614 369857 368504 206959 208561 270240 275608 314067 317408 5119589 5479167 7341578 7123113 1313392 1364977 268142 237116 272857 269409 331381 320473 301652 305030 197474 200393 794349 736043 1703247 1648445 396959 391395 553302 561162 697219 678782 691784 695055 701293 712354 663339 730026 2071797 2185523 1335280 1096022 627956 612792 738078 735853 738045 751569 743818 746329 846788 855534 5628800 5796441 38.85 70.9 2
08:42:20 2024-01-24 820190 823972 187627 183246 321021 328418 369966 365159 207605 205418 268994 275066 313550 317408 5125293 5527227 7404930 7167121 1322733 1367852 268142 237851 270675 270456 328849 321446 302234 303106 197509 200219 787586 731850 1660561 1654175 394155 391359 558914 559868 700234 682882 686639 691966 704384 709174 656040 736586 2082406 2197719 1310228 1082062 621727 612922 732973 731761 746362 748292 739280 748678 854776 844308 5574989 5794333 38.85 70.9 2
08:42:21 2024-01-24 835269 825586 186870 183346 319557 327150 369677 367547 206712 205066 269788 274821 313550 315514 5122965 5458854 7274243 7146954 1319002 1364977 268585 237224 270675 269855 331345 318502 304115 302681 197509 200358 792710 739210 1662619 1650656 395834 391213 554084 561560 694682 678782 687689 690679 698182 712426 661424 728553 2068194 2176208 1330854 1105392 625704 611876 740139 732439 739725 753697 744230 745155 850806 852965 5606104 5796441 38.85 70.9 2
08:42:22 2024-01-24 825531 824997 190345 182566 322556 327491 369893 365522 207894 208383 270204 274551 313008 318865 5111912 5509707 7460769 7160601 1322801 1364977 267362 237116 270603 270456 328778 323033 301987 301865 197509 199731 780444 729737 1673284 1650656 393525 390191 557334 559573 701221 681363 686602 691390 702394 706575 654615 735015 2074879 2198065 1308875 1084125 621245 614021 731969 728724 742549 748256 739280 750757 854849 844490 5576033 5792307 38.85 70.9 2
08:42:23 2024-01-24 837059 825581 187037 183315 320045 328186 369597 368835 207328 203829 270431 275014 313515 315514 5113876 5474350 7283568 7133572 1318062 1364977 268211 236715 270639 269855 330844 318502 303866 302681 197303 200358 800808 738152 1664973 1648538 395273 390102 552839 560764 693173 677822 689576 690900 698182 712426 662399 730271 2073139 2180937 1300212 1102282 625276 609475 739614 732732 740130 752706 743961 744281 846838 852892 5593703 5797542 38.85 70.9 2
08:42:24 2024-01-24 825201 824413 190345 182670 321092 327723 369966 365522 207860 208525 269788 274585 313296 318603 5115941 5517544 7460769 7160601 1325606 1364977 266619 237483 270603 269855 328583 323068 302234 302857 197543 200044 780444 729765 1664894 1650888 393291 389645 557334 558708 700724 680882 686598 691881 702358 709211 657747 735241 2083478 2200984 1283569 1084377 622133 615364 732490 728724 744079 748436 735761 754472 854849 844490 5572043 5792307 38.85 70.9 2
08:42:25 2024-01-24 834078 824417 186784 183113 319561 328186 369893 368539 206603 204429 270657 275014 313550 315550 5113876 5477612 7302219 7132485 1318651 1364977 268177 237448 270639 269632 332567 318984 302376 304102 197131 200428 794349 736043 1664208 1648316 396959 392035 550081 559573 696455 676826 692455 695823 702674 714933 662722 727786 2072611 2185594 1302378 1099197 627061 612359 738078 734811 738562 751037 742190 745342 843113 847496 5624916 5801679 38.85 70.9 2
08:42:27 2024-01-24 820859 824997 190167 182955 320535 327723 369893 364932 206959 204464 268958 274551 313515 317408 5125293 5527227 7404523 7175091 1331199 1365828 267955 237569 269770 271128 329845 318984 303155 302681 197509 200044 797626 730806 1685246 1663415 394119 390362 556547 557056 698518 682532 687089 690190 704275 711401 658794 734829 2082966 2193186 1335280 1091387 621727 614566 735176 728724 745245 752706 737838 750175 854716 846952 5568482 5797542 38.85 70.9 2
08:42:28 2024-01-24 836043 825586 186608 183113 320508 328186 368781 367691 207571 203829 269788 275206 313550 315550 5123242 5480711 7362740 7123113 1313392 1367887 267769 237282 270711 268999 330808 319952 301616 304138 197165 200358 794349 736043 1683474 1645980 396959 392239 553670 560470 697927 676643 692530 692872 699060 710063 661241 726634 2072611 2185523 1306709 1097629 627508 611024 737031 733848 737280 748220 742414 745342 846262 847460 5634321 5797542 38.85 70.9 2
08:42:29 2024-01-24 821121 825148 187037 183122 320085 327954 370002 365159 206747 205101 268958 273922 313515 315586 5123242 5508271 7394352 7174226 1335959 1367887 267362 237116 268904 270968 329880 318502 302907 302114 197474 199731 786481 727413 1682806 1667162 394457 390747 556862 555818 695101 681675 684394 689811 704238 711872 656504 733933 2077466 2190182 1304543 1091387 621727 615874 734576 728724 743025 752069 736652 742347 851790 846952 5595282 5787309 38.85 70.9 2
08:42:30 2024-01-24 835865 824992 186644 183118 320050 327723 368516 367762 207571 208454 269824 275014 313585 315262 5111611 5494666 7322217 7127399 1317147 1367887 269733 237116 270567 269034 331919 318502 301352 304102 197220 200358 802473 737101 1681933 1650888 396959 392312 553707 558994 695064 676092 692530 694835 699205 710779 661930 725419 2070675 2182424 1304543 1096022 627061 611024 737031 733771 735941 747238 741099 744281 843866 847388 5624916 5789281 38.85 70.9 2
08:42:31 2024-01-24 821121 824413 187164 182700 320570 327723 369597 363809 206959 204748 269086 273789 315140 317147 5123242 5514577 7414124 7183591 1332149 1364977 267734 237116 269770 271093 329845 318537 302694 302432 199748 200114 795987 733932 1683067 1660062 393378 392035 556437 558957 699879 682643 684579 689921 702358 710287 656813 735538 2080816 2194939 1308875 1088284 621285 612829 731755 728724 741608 752706 736755 746961 853034 844490 5577888 5801679 38.85 70.9 2
08:42:32 2024-01-24 838855 825577 186875 183122 320050 328186 369929 367957 206925 203863 270431 274821 313585 315550 5123242 5482186 7283568 7133572 1319002 1364977 268177 236915 270603 269820 330326 320115 302870 302432 198625 199905 775683 739210 1669894 1653139 395163 389957 554758 561958 693210 678782 687652 688687 699914 712354 656577 727447 2071137 2179331 1324215 1103700 625276 610088 738082 732659 738685 748472 743414 744281 845606 847424 5593703 5797542 38.85 70.9 2
08:42:33 2024-01-24 825531 825581 190305 182951 321517 327491 369929 365487 207894 208383 269598 273789 313262 318378 5111611 5546951 7461525 7160601 1326553 1364705 266584 237403 270315 269611 328564 323033 301583 302079 198625 199314 771467 728693 1666188 1657850 394119 390810 556547 557523 701147 684045 686602 690953 702358 703413 656924 731911 2074547 2196162 1315372 1080522 623055 613697 729893 728343 742084 745626 735637 749122 850585 843262 5604701 5801679 38.85 70.9 2
08:42:34 2024-01-24 832707 825586 186478 183311 319078 328186 368781 365487 206282 204958 269373 274436 314496 315514 5132607 5458854 7283568 7143910 1322688 1370289 270829 236870 270387 269493 329702 321207 302092 302657 199748 199244 785206 734459 1661089 1657523 395834 391205 557510 560891 695210 680882 688700 689921 700157 712124 655061 726342 2071570 2163958 1311040 1097622 619963 612829 737257 727175 737796 748436 737176 743752 854244 847388 5651635 5797542 38.85 70.9 2
08:42:35 2024-01-24 830346 825586 186347 183769 318600 325743 369966 364356 206959 208489 269373 274436 314242 315320 5123242 5533884 7386148 7152518 1310531 1365311 268668 236976 269365 270540 328706 321170 301597 302218 198625 199731 792710 738152 1699215 1641554 394417 392312 552530 559573 699730 674841 684468 690465 694183 707392 660451 730662 2071570 2206913 1317576 1086737 624387 609633 728858 733862 738722 745590 742227 748347 842636 843298 5530860 5792031 38.85 70.9 2
08:42:36 2024-01-24 827883 824413 190376 182123 321801 326799 368486 367138 206925 203863 269235 275206 312572 318451 5111611 5481929 7376822 7161991 1340571 1367813 268444 237342 270459 268860 330701 320679 301281 302185 198485 199731 783256 728578 1703651 1659876 395834 390653 554939 556123 694918 681675 688595 689921 702394 712318 654877 728516 2077577 2165546 1304772 1094465 621727 614566 735987 727691 738685 751569 735080 742130 853034 848150 5659747 5797542 38.85 70.9 2
08:42:37 2024-01-24 832296 824997 186482 182990 318119 326692 368781 363809 206959 208489 268958 275206 313550 314483 5123242 5486768 7395498 7158802 1302053 1366394 268891 236244 269777 269820 328281 319020 301070 302681 198625 200114 797626 739739 1684350 1636858 392413 392239 554671 561162 700227 674877 686639 690989 693917 703413 659443 728553 2071570 2210045 1304298 1088284 623498 607794 728858 732393 735125 744018 743850 746924 843866 845756 5533846 5789281 38.85 70.9 2
08:42:38 2024-01-24 827568 824669 190301 183148 320791 324960 369893 367138 206747 204464 268958 275206 313328 319127 5126530 5516458 7390312 7174703 1347475 1368785 268929 237816 268869 269034 329880 319626 301985 303337 197440 200044 784868 726611 1684412 1667162 395554 390102 554511 555410 693210 679745 686639 687968 703886 712354 656541 730736 2077466 2171588 1317493 1091387 621245 614566 735552 727278 740888 748472 734557 744379 850549 847551 5650339 5801679 38.85 70.9 2
08:42:39 2024-01-24 833896 825726 186613 182700 319118 326692 367637 363845 206994 204211 269409 275206 313515 314962 5125293 5477486 7381498 7127645 1315268 1367887 266619 236915 270387 270606 329666 320752 300367 303177 198485 200253 804139 736571 1689287 1648316 396677 391205 550081 559141 694191 674841 688700 690989 694219 710243 660488 725716 2065659 2182424 1330854 1096802 625276 610088 735987 732750 735151 746187 740024 742366 843866 846755 5634321 5792307 38.85 70.9 2
08:42:40 2024-01-24 821126 825315 186644 182740 320081 327723 370002 364100 206603 204498 268733 279396 312572 315586 5127163 5527471 7399526 7183591 1332875 1367329 269164 237081 268455 269855 328849 320298 303740 303406 197303 199418 797626 729245 1686765 1664596 393561 389834 554939 554626 695210 678782 682564 687968 702358 708175 654615 732853 2073590 2185388 1339706 1091387 620844 613697 733628 727691 741974 748472 735080 745379 852160 844490 5589857 5801679 38.85 70.9 2
08:42:41 2024-01-24 837118 825581 186608 182997 319118 327723 367120 365487 206959 208418 269409 274821 313043 315298 5136902 5470227 7369125 7131677 1315136 1364977 267362 236419 270603 268146 329738 320189 300403 303213 198345 199765 802473 736043 1670653 1648045 395834 391205 552138 558313 693246 674608 688700 689941 694183 710243 659984 725716 2065659 2179331 1330854 1096802 624387 609227 735465 731586 733885 745626 739485 742093 843269 846159 5624916 5789281 38.85 70.9 2
08:42:42 2024-01-24 821126 825315 186901 182411 319821 326799 368817 363264 206649 203863 267881 275873 315951 315298 5126417 5502414 7408846 7184469 1332149 1368859 269164 236976 268527 269890 328849 319393 302234 301339 197303 199453 785070 729245 1693103 1664596 393561 390102 554903 554589 695247 678782 682564 687481 702358 707641 654116 731775 2077466 2184085 1304543 1091387 620844 613697 732828 727691 742499 748472 736127 746441 850622 843335 5595282 5797542 38.85 71.0 2
08:42:43 2024-01-24 839566 825110 186608 183021 319601 327491 366533 366336 207473 205724 269537 274573 313445 316995 5122264 5474222 7338903 7123113 1319205 1364977 266619 236419 270150 268146 329845 318502 301170 303142 198345 200079 797011 736043 1682488 1648316 396249 390929 552138 558745 693210 674841 687689 689941 694255 710278 660488 725716 2071575 2179331 1302378 1097583 625276 610647 735552 732673 734898 746187 739485 742190 843269 847352 5626280 5798357 38.85 71.0 2
08:42:44 2024-01-24 821126 824997 187032 182700 319313 327541 369605 365918 206718 204713 268528 275206 314996 315370 5126116 5522616 7404798 7179345 1342660 1364977 266584 237851 268078 268999 329880 319393 301317 300773 198625 199418 784868 729245 1688127 1664596 393246 387907 554156 554162 694918 678782 682601 686958 702321 708175 654914 732332 2075990 2185425 1304543 1091387 620844 613697 731910 727691 742499 751569 735080 744384 850585 844526 5594005 5789281 38.85 71.0 2
08:42:45 2024-01-24 839844 826605 187039 183006 319801 328041 366977 365380 206856 205435 269229 274295 313376 315406 5113876 5474222 7338903 7118034 1313392 1364977 266619 236915 270373 267739 329346 318502 299492 303142 198066 199765 791071 736043 1670846 1645980 395834 391205 549851 557918 693173 674804 687689 690953 698255 709743 659984 725716 2071570 2182424 1330854 1096802 625276 609227 733903 731316 733977 745101 737875 742302 842672 846159 5624916 5790066 38.85 70.9 2
08:42:46 2024-01-24 828157 826343 187026 182596 320424 326726 369193 365659 207432 205435 268554 275980 314725 317408 5117983 5514777 7442100 7174226 1328317 1366279 266619 236915 269734 269444 327821 320072 302024 300740 197474 199140 783256 731850 1666074 1659031 391785 387907 555761 556269 696725 680227 681523 687481 698218 707392 648988 732890 2075990 2186974 1306709 1087510 618205 611024 729624 726145 741974 748400 736652 747297 851827 838482 5568482 5808521 38.85 71.0 2
08:42:47 2024-01-24 838855 826747 186875 183180 318976 327687 368342 366995 206431 203795 269337 273669 313043 315514 5123242 5474222 7272876 7135946 1319002 1368859 267955 236184 269770 268216 329084 319168 301916 301057 197165 199765 812561 739739 1663357 1650656 394155 387907 550081 559573 691144 674877 686639 687481 694147 711853 657543 728009 2068194 2176244 1324215 1102133 623498 608760 735987 731073 737186 747274 741136 741002 843866 846159 5625970 5803612 38.85 71.0 2
08:42:48 2024-01-24 828157 827338 187400 182816 320914 327188 368745 363264 207605 208489 268131 275873 313848 317408 5125293 5515201 7440822 7169973 1324462 1367814 266619 236915 269544 269444 327327 318537 300716 301303 198625 199106 782031 729765 1668474 1654175 392376 389419 555761 556305 699234 680709 683608 689978 700797 703413 652696 731775 2079548 2191499 1308875 1082062 620403 612395 728586 726659 736236 744018 735080 746924 850352 843761 5574989 5802650 38.85 70.9 2
08:42:49 2024-01-24 837456 826752 186573 183280 318083 327723 367637 364391 206362 205101 268509 273893 313515 315478 5111611 5442897 7300163 7146130 1320770 1364977 268211 236019 269770 268216 328849 318020 302270 300389 196892 199418 792710 739210 1675741 1650888 393598 387907 550117 559573 691144 677822 686639 686958 693586 710815 655077 726071 2068194 2176244 1324215 1102916 623498 608299 735031 729446 737022 748400 741392 742353 845478 849806 5603286 5790223 38.85 71.0 2
08:42:50 2024-01-24 825218 826760 190212 182123 320570 326581 369633 364356 206925 208091 268994 274821 312904 318153 5125293 5532303 7474077 7164002 1324660 1368859 268552 236419 269319 268624 327362 318537 299457 301339 197165 198932 762539 729765 1669551 1655599 391785 391758 555761 556232 698739 679745 682601 689921 699808 703413 655061 730143 2071532 2192021 1308875 1081292 619963 611024 727824 726145 740130 746519 734783 749528 850439 842604 5581503 5806908 38.85 71.0 2
08:42:51 2024-01-24 834215 825577 186466 182712 318565 327491 367673 365522 205961 203795 268958 273634 313550 315284 5121641 5486990 7302219 7141036 1319002 1367887 267769 236915 269770 268659 329916 318942 300859 301936 198066 200079 810868 739210 1660454 1650656 393834 387907 551356 558745 690656 673815 686639 687968 694147 710278 658510 725313 2070099 2176244 1326428 1102096 624387 610573 736670 732876 735235 747159 739862 741144 842526 848114 5628935 5802765 38.85 71.0 2
08:42:52 2024-01-24 826980 825581 187137 182411 320827 326799 369345 364391 207929 208126 268443 275206 312607 317444 5121641 5518966 7455440 7164861 1328450 1367887 271864 236384 268940 269034 325919 318020 302097 300846 197440 199140 775683 731328 1677258 1650888 390571 390102 554976 556269 696962 678782 680594 687481 698255 703413 653912 732295 2077466 2191631 1304543 1087474 619774 612311 728784 725483 738284 746079 734931 747431 850403 842604 5577888 5806908 38.85 71.0 2
08:42:53 2024-01-24 838577 825133 186269 183111 319118 327260 368522 367215 206603 208197 268994 273669 313550 315514 5126530 5474336 7292894 7133572 1319002 1368859 267769 236349 269921 268216 328849 318455 301317 300811 198066 199140 794349 739210 1664795 1650656 393283 387907 549887 558782 690132 674877 686639 685465 693881 710243 656077 726787 2068194 2179431 1322002 1103817 621245 606749 734871 728452 735346 748220 739577 740854 846262 846952 5615037 5788177 38.85 71.0 2
08:42:54 2024-01-24 825805 825178 190043 182157 320566 324960 368817 363299 206959 207909 268769 274821 313258 317444 5125293 5529623 7474077 7164861 1326553 1368859 268552 236950 268976 268624 325884 318537 301170 300846 197303 198932 778857 730806 1660303 1655492 390883 390929 554976 556269 698244 678782 681560 688944 699278 703413 654597 730830 2080000 2196501 1306709 1082062 619474 609979 728304 724456 741219 745636 734557 745828 849984 841302 5573906 5803846 38.85 71.0 2
08:42:55 2024-01-24 836586 825586 186478 182735 318600 327491 368226 366622 206282 206184 268805 273669 312607 315514 5132607 5490063 7320982 7143045 1320884 1364977 267362 236419 269770 268624 329916 317970 300647 302009 198066 199765 803514 739223 1664703 1650656 393598 387871 550009 558745 689158 674841 686639 686958 696227 713416 659731 727599 2068194 2176303 1324215 1100713 621690 608842 734958 728724 736198 748400 740010 742353 846262 848150 5593703 5789281 38.85 71.0 2
08:42:56 2024-01-24 825805 825581 187168 182088 320045 324960 368450 363774 206959 204859 268733 275206 312572 317371 5128672 5514516 7460751 7165712 1328450 1364977 268929 236715 268869 268181 325848 320525 300788 300811 198625 198932 780444 728693 1679450 1654420 391749 391490 554511 555374 698207 678782 682564 692403 701179 706272 654523 729863 2080000 2197976 1306709 1081957 619889 610052 728858 726659 737921 747344 732918 745791 850279 838338 5573605 5796441 38.85 71.0 2
08:42:57 2024-01-24 834488 825581 186347 182960 318565 327491 367049 365451 206070 203829 268733 274560 313008 315406 5123242 5477612 7292894 7138682 1320884 1364977 267734 236349 269283 268181 328281 318383 301281 301268 198345 199557 794349 739210 1658780 1650384 393525 387835 550081 559141 691363 676986 686342 687528 696117 711401 656924 725605 2070675 2179431 1322002 1102282 620403 605963 735622 728687 734898 748364 739411 741608 846041 845720 5615510 5792307 38.85 71.0 2
08:42:58 2024-01-24 824632 824870 186875 182123 320530 324888 368745 363229 206580 204859 268922 274401 312537 317856 5111574 5546287 7459148 7160601 1326553 1367887 267798 236349 268869 268181 326833 318502 300708 300740 198625 199071 777270 729765 1700432 1655350 392376 391205 555281 556690 698518 680157 682417 691881 700084 703160 654988 730905 2085367 2194939 1311040 1078666 622133 610988 727824 726659 738068 744620 732918 746506 844340 838338 5599282 5805820 38.85 71.0 2
08:42:59 2024-01-24 836270 824997 186351 183122 318083 327723 367637 364320 205926 204782 268509 273598 313480 314962 5123242 5458854 7292894 7146130 1319002 1368859 268142 236349 269544 268112 327821 318869 301987 301193 198345 199106 783256 738681 1669614 1650888 394417 387547 555281 558994 691964 676643 686491 686063 695096 710898 655061 725679 2066724 2179441 1315363 1100713 619032 605105 731755 726549 733972 748364 737838 742292 846262 845756 5611501 5796165 38.85 71.0 2
08:43:00 2024-01-24 824632 827076 187001 182666 320526 324924 368486 364065 206282 204859 269465 274436 314328 318342 5126530 5541148 7488727 7169973 1328450 1368859 268552 236715 268904 268216 327327 318502 298968 301268 198485 199071 784868 730783 1681021 1657850 393855 392312 553707 556690 699879 678082 682417 691844 700230 703304 654840 727963 2085937 2194743 1313206 1080522 621245 613619 727824 728724 738649 745153 732955 746441 845570 838410 5593665 5801679 38.85 71.0 2
08:43:02 2024-01-24 836117 825577 186351 183285 318083 327723 367084 364065 206247 204924 268096 273634 313550 315442 5118913 5435084 7302219 7155495 1324573 1368859 268177 235984 269885 268146 327857 319393 300824 299444 198625 198863 786481 738161 1683636 1658882 393972 389993 556437 558525 694462 679634 688105 684943 699083 707144 652911 725163 2074515 2170137 1302107 1097583 617709 607436 733347 726145 733972 746187 736127 740965 850549 847881 5634321 5792570 38.85 71.0 2
08:43:03 2024-01-24 825805 824847 186347 182968 318110 324924 368745 363264 206747 208454 268698 272763 315685 315514 5123242 5552641 7404930 7145854 1315243 1368859 266550 236750 268042 268590 326833 320079 301700 303406 198030 200079 798165 738152 1672913 1648538 392174 389957 550539 555766 696725 670857 681251 689664 698698 703341 659443 728553 2073139 2205422 1328641 1083577 624387 608724 728341 729446 738685 745218 736718 746511 838993 838410 5527955 5797542 38.85 71.0 2
08:43:04 2024-01-24 830444 825581 190386 182123 320570 324888 367084 365159 206282 203829 268509 274436 312572 317566 5125315 5492638 7383795 7160601 1343224 1369223 267762 236750 269447 269584 329332 319211 300120 300915 198625 199453 794349 728693 1682426 1664791 393935 387835 553229 552917 692001 679488 684431 686885 700266 708139 654597 727636 2074515 2167063 1304772 1091387 620844 611024 733347 724603 737109 746187 731803 739876 850549 845720 5662538 5797542 38.85 71.0 2
08:43:05 2024-01-24 827649 825586 186090 183320 317123 326799 368450 362684 206890 208489 268509 273598 313515 314926 5132607 5524505 7386148 7160601 1317127 1366154 268750 237133 268618 270797 327150 319247 299351 301584 198066 199592 792237 736043 1678138 1648538 391160 387547 550186 557482 696725 673423 680520 689921 698056 703413 657972 730143 2071570 2205078 1312394 1085785 624387 609154 727824 729432 735680 741821 736718 748188 839335 838446 5540266 5806908 38.85 71.0 2
08:43:06 2024-01-24 834673 824417 190203 182118 320829 326799 366240 364903 206568 203829 268769 273755 312572 317408 5125293 5458028 7357768 7151746 1343583 1374904 267513 236810 269175 269845 329204 318949 300878 302438 198625 199383 794349 726611 1672895 1664952 394141 387511 553707 552917 691510 679189 684431 685950 700266 708175 655061 727525 2074613 2167063 1330531 1091387 621245 611926 733867 725630 737022 746187 733059 739876 850549 845720 5662538 5797542 38.85 71.0 2
08:43:07 2024-01-24 830341 827778 186082 183285 317158 327723 368486 362720 206747 208489 268131 273634 313550 314483 5126897 5515126 7395473 7164152 1305783 1364866 268107 236976 268123 270459 327185 320189 299316 301268 198345 199106 794349 740952 1671169 1641437 390774 390102 551747 558577 698134 670857 682564 689921 695242 703147 656577 726342 2073042 2206913 1308724 1088284 621727 603911 727824 729410 735711 743987 740010 746441 838993 838519 5545709 5801679 38.85 71.0 2
08:43:08 2024-01-24 828252 825577 186644 182666 320796 324852 368221 365451 206247 208525 268131 274436 312102 318762 5126417 5511130 7380787 7182772 1349559 1371742 267335 236976 268725 269845 329275 318906 299492 301057 198345 199175 798650 728693 1682330 1666730 394155 387727 550081 552917 691510 677785 682601 685428 700266 708175 655061 726379 2077466 2170137 1317493 1093723 619963 611024 733347 726659 738068 746223 731283 740965 848073 843262 5653132 5801679 38.85 71.0 2
08:43:09 2024-01-24 830341 826752 186509 183330 317088 327201 367343 362684 206925 208489 268131 273634 313550 314447 5125293 5474805 7386065 7123220 1308591 1367730 269272 235984 270377 267773 326868 319816 301170 302958 198066 199383 791071 736043 1703517 1650426 394714 387907 550575 556269 691144 672048 688105 689921 694111 706114 656577 723066 2068194 2182424 1328641 1094465 622612 606896 732828 728352 732915 745218 735674 739876 840181 847551 5624916 5801679 38.85 71.0 2
08:43:10 2024-01-24 823461 826481 186875 182700 319113 324960 367343 364111 206615 203863 267308 275014 313043 315550 5141972 5515126 7431463 7187946 1328501 1368859 268929 236384 268455 270797 328541 319357 301170 301266 198625 199071 777270 732880 1673826 1655350 389948 390102 554511 554589 696232 678782 679520 687445 694219 703341 653206 730143 2075990 2195184 1304543 1082062 618150 609190 726793 724603 738685 743423 734035 745975 848073 837122 5573906 5801679 38.85 71.0 2
08:43:11 2024-01-24 839251 826308 186478 182705 318119 326799 367084 365487 206247 208489 268544 272954 314105 315514 5127442 5498742 7295772 7146954 1322651 1364977 269995 236139 268833 267925 327291 317933 300753 301796 198625 199106 794349 739210 1660423 1650656 393294 387907 554120 558708 692158 677822 686639 683902 696227 706079 653206 724685 2070104 2174759 1317576 1097583 617709 603911 731888 724566 733338 747801 737176 741076 845606 845756 5615510 5792031 38.85 71.0 2
08:43:12 2024-01-24 825800 826344 186613 182749 319082 324960 368781 362939 206747 208525 268994 272954 313262 317892 5134788 5561908 7480355 7155495 1324576 1368859 268363 236915 268042 268181 329509 319846 299422 302185 197509 200079 804093 734992 1680887 1650656 391160 387907 549796 552917 695247 670857 680038 690900 694183 703413 657543 728553 2074515 2196162 1311040 1085054 622612 610125 727824 728343 738945 742934 736127 744551 840775 838374 5567025 5806908 38.85 71.0 2
08:43:13 2024-01-24 835269 825586 186608 182534 321034 326799 365433 364356 206603 208454 267272 275644 315026 315225 5135822 5446462 7339521 7165712 1324573 1370230 267769 236139 270063 266589 328733 318906 299492 299444 197165 198483 797626 736043 1702740 1655350 393246 387871 555281 557881 691144 678302 686639 682900 694422 705583 652280 723580 2071570 2170137 1324215 1097583 616829 603947 731237 723567 733338 746187 735080 739876 848073 847394 5630299 5792307 38.85 71.0 2
08:43:14 2024-01-24 825213 827553 186906 182960 319082 324694 368781 363299 206684 206013 269311 273316 314703 318233 5127991 5567692 7446182 7160325 1325606 1368146 267798 236915 267219 268146 326833 318906 300284 302114 197509 199765 799142 733418 1710862 1650656 391196 387907 549796 552917 693210 672316 680286 690900 694183 703413 656577 728553 2077193 2196162 1317537 1083577 623498 611024 727824 728343 737532 739458 735080 744379 841407 838410 5546982 5797542 38.85 71.0 2
08:43:15 2024-01-24 836462 825581 187030 182700 319047 327541 367717 366695 206649 205868 267165 275593 313122 315298 5122569 5435632 7363537 7157641 1331726 1368859 266584 235984 269544 267366 329472 318906 300958 300389 198345 199106 794349 730259 1667587 1664596 393876 387871 550117 553698 691144 678302 684653 685465 698218 707144 654325 726787 2071797 2163958 1328366 1093377 619963 610556 731824 723541 735419 745922 730764 737741 850549 845123 5658495 5797542 38.85 71.0 2
08:43:16 2024-01-24 830074 826756 186099 183609 319589 326255 367939 365244 206787 205435 267988 273422 313410 315076 5133860 5508999 7383517 7143045 1302154 1364977 268177 235620 268078 268181 325884 319393 298968 299197 198066 198828 794349 741228 1681120 1636710 390847 390102 551747 557918 696232 670893 684093 689921 693990 702845 654578 725716 2070192 2203963 1288807 1088284 620844 606687 726793 727175 733858 739458 737935 744281 838993 838446 5541751 5797542 38.85 71.0 2
08:43:17 2024-01-24 828844 827851 187030 183006 321358 324672 368342 364796 206465 206013 267988 274067 312939 318828 5134645 5522334 7386148 7164861 1342231 1372212 267762 236384 268869 266623 329975 318455 301597 300354 198066 199140 775683 728693 1674233 1667162 392968 387799 550045 553536 691020 674804 681523 683939 699241 706114 654133 725313 2074515 2170137 1328641 1091387 619474 611024 730720 725630 737109 746187 730764 739913 846167 838519 5653132 5811098 38.85 71.0 2
08:43:18 2024-01-24 838971 827929 186573 182719 318941 328186 365255 365142 206821 205535 268060 273598 313043 316868 5132607 5474336 7376822 7133572 1305923 1368216 272055 236019 269734 271940 325884 319845 298306 300846 197927 199140 802473 736043 1724342 1650656 394155 387907 550186 555803 690132 670821 686639 689432 696227 705583 656541 721966 2066724 2179331 1326428 1096022 623055 603947 731792 727278 731192 743987 735116 737704 838957 845756 5638077 5803612 38.85 71.0 2
08:43:19 2024-01-24 823424 827338 187001 182531 319419 324780 366905 363597 206712 208489 267272 274821 315062 315298 5134369 5504358 7404798 7169112 1333787 1367814 268552 236384 267031 268181 326833 318419 299527 299444 198485 198794 774096 732895 1680883 1658998 387754 387317 553302 554589 693210 676826 678004 685539 694183 703413 653206 730143 2075990 2191631 1330854 1086737 617269 607436 727870 723504 735680 744018 734035 744281 854132 837158 5577036 5798490 38.85 71.0 2
08:43:20 2024-01-24 837657 827925 186533 183106 318458 324960 366533 364391 206213 208489 268401 272845 313043 315478 5111461 5474298 7282308 7136765 1322688 1367945 267804 236384 268078 266589 327821 318194 300403 299444 198345 198932 794349 739739 1673291 1655350 392376 387871 554120 557918 691144 678224 686114 681935 696227 707392 652280 724673 2070099 2170137 1317576 1096802 618591 603839 730930 722444 731782 746187 736652 739876 848592 847394 5631584 5802491 38.85 71.0 2
08:43:21 2024-01-24 825805 828677 186604 182705 318823 324960 367709 365106 206752 208418 268544 271932 313515 315262 5111611 5559953 7470076 7154650 1326553 1369223 268363 236349 267254 267891 326868 319845 297611 300846 198066 198828 789433 730806 1674737 1653241 391785 390653 551747 552685 695247 672863 679556 689921 694255 702580 652696 726379 2074842 2189837 1317537 1080522 621285 610556 726793 726659 738068 740650 734107 745047 843610 842604 5593503 5806908 38.85 71.0 2
08:43:22 2024-01-24 837382 825146 186509 182874 317977 327723 366204 363809 206603 204464 267023 274153 313262 314851 5118951 5427399 7318651 7155495 1324573 1369223 269730 235620 268904 266554 326833 318906 298968 299444 196857 198483 795987 739210 1667521 1655174 392376 387871 553338 557918 690132 677822 686114 681899 696227 707392 651320 723066 2074515 2170137 1322002 1097583 615951 603875 730720 724633 732964 747122 734260 741482 848666 845611 5638260 5797542 38.85 71.0 2
08:43:23 2024-01-24 825499 830272 186478 182714 318083 324528 368781 364002 206684 208454 268544 271967 313515 315586 5125293 5578706 7405043 7156333 1317061 1364977 271828 236750 267219 267960 325848 318607 300393 301268 197509 199765 793930 737013 1675753 1650656 389984 387907 549796 554162 695247 671515 678558 688944 696227 703341 656613 728000 2071570 2200630 1330854 1084384 623055 608842 727351 730722 738031 743569 737176 744704 839446 841375 5540266 5799062 38.85 71.0 2
08:43:24 2024-01-24 832116 824884 190034 182118 320081 324744 366533 364391 206429 208596 268096 273634 312572 318901 5134645 5494906 7380890 7154650 1335489 1368253 268552 236019 268904 271904 327592 318455 300745 301193 198066 198794 774096 729737 1696706 1664952 393525 387799 550045 549770 690041 676311 682564 683939 698218 706114 653206 726787 2074515 2167042 1304772 1094465 619474 612311 733011 724456 735945 746634 731492 740803 848666 838482 5654457 5798633 38.85 71.0 2
08:43:25 2024-01-24 830074 825435 186135 183276 317088 324600 367673 361093 206747 208454 267343 273669 313550 313563 5125293 5504842 7373220 7143045 1300298 1364977 267769 235620 268078 267773 325813 319393 298306 300107 197927 199106 805805 740269 1674052 1641628 393294 390102 550575 557918 693210 670857 685140 688944 692226 703413 653654 722516 2067233 2188703 1326428 1091387 621690 609567 728858 728687 731960 739242 738227 740653 839030 838519 5609995 5789323 38.85 71.0 2
08:43:26 2024-01-24 823461 825581 186509 182403 318150 324960 367343 363084 206603 208636 267582 274436 313043 315550 5132607 5517544 7403573 7173354 1339783 1368859 269073 236349 266398 267994 327327 317485 299492 299444 198066 198794 797626 733418 1675378 1663415 387754 386945 550117 549806 693210 674841 679296 682936 694219 703413 652934 730830 2079548 2190182 1324215 1090336 618556 610140 727787 723604 738127 743753 732992 743223 848592 838410 5568482 5801679 38.85 71.0 2
08:43:27 2024-01-24 841685 826932 186478 182731 318600 326799 365469 367215 206747 208126 268544 273598 312572 315514 5125293 5487140 7362853 7126594 1315173 1367887 266584 236019 268904 271606 327592 318942 299546 300071 197787 198863 802473 736043 1666858 1648316 393598 387907 550186 556232 691020 671515 686639 687968 694717 707211 658757 723602 2069201 2182491 1324215 1097629 622575 608842 729651 726842 731192 743642 737064 739709 838920 845756 5634321 5798633 38.85 71.0 2
08:43:28 2024-01-24 823461 825581 186613 182416 318631 324960 367673 363854 206316 203863 267085 274436 313039 315514 5141204 5522889 7399527 7174226 1339783 1370230 266584 237116 266773 267773 326833 317448 301810 299444 198066 198794 795987 733942 1673263 1664791 387754 387217 550081 549806 692158 676347 680599 685576 699119 706272 653095 732136 2080000 2191701 1328641 1089834 615876 607436 726793 722481 740130 743946 732918 743223 846838 841412 5569928 5797542 38.85 71.0 2
08:43:29 2024-01-24 841088 827585 186613 182700 318154 324960 365505 364938 206781 205137 268167 273598 313078 315550 5111649 5482186 7320870 7136765 1322770 1366279 266584 236019 268042 271904 327892 318194 298306 301057 197509 199592 810868 740269 1663671 1650656 392968 386636 549796 555839 689857 672358 686108 685282 693132 709393 657858 723432 2070675 2179331 1322002 1100713 621245 607905 733492 728724 733858 742901 735674 739107 840848 845756 5616888 5789281 38.85 71.0 2
08:43:30 2024-01-24 827920 825142 190070 182411 319078 324924 366533 361129 206959 208126 267308 274821 312607 315586 5130710 5514665 7451425 7173354 1328317 1368790 268552 236384 267290 267773 324570 319168 299212 299444 198625 198483 780444 730806 1672654 1654175 387790 390791 554887 556295 697430 676680 681233 689488 699193 702285 652097 727711 2074916 2194606 1306709 1082062 617709 609154 726278 722992 735895 743642 730801 745379 846570 838441 5592703 5806908 38.85 71.0 2
08:43:31 2024-01-24 835896 826339 186347 183280 317158 326799 366240 363264 205641 208561 267719 273409 313043 314519 5133860 5479167 7297021 7132827 1322688 1364977 267396 235655 268114 266623 326868 317485 300403 300547 198066 198794 794349 739739 1676609 1655211 393013 386929 553707 556947 690983 673437 684394 682661 693096 708355 653206 723066 2065256 2179394 1308724 1099146 615951 605399 728858 723504 731746 744054 733619 737778 843866 843335 5609806 5797542 38.85 71.0 2
08:43:32 2024-01-24 824882 828455 186478 182543 319069 324852 367637 362684 206436 208383 268544 272763 312572 318081 5125293 5562687 7479402 7165712 1328450 1369223 268174 236149 267219 266589 324833 319393 297576 300944 198066 198448 774096 730783 1674737 1655492 392174 390029 553314 554716 695028 676779 682691 689432 694219 700232 654133 727599 2074473 2194939 1283569 1080413 620844 610088 724699 726145 737022 740610 730208 744281 845063 837784 5585600 5811051 38.85 71.0 2
08:43:33 2024-01-24 838030 825146 186086 182990 317158 327260 366240 363264 206282 204924 267272 273634 313262 314483 5132607 5451071 7306363 7156333 1326462 1368859 267769 235949 268455 271869 326798 318383 300818 300337 198625 198517 778857 736042 1673193 1660062 394136 387619 555281 557482 690983 677748 685103 683939 694111 707174 650252 723543 2074520 2167076 1304543 1097583 615951 608294 731856 721896 732819 745218 730764 737222 848073 845123 5645065 5801403 38.85 71.0 2
08:43:34 2024-01-24 825467 828760 186509 183118 318114 324924 368745 362324 206747 208454 268447 272538 315593 315514 5122569 5552365 7404798 7160601 1325606 1368859 267798 236419 267219 267332 328541 318614 300350 301725 197787 200254 816100 736043 1698885 1655712 391616 387691 548982 554716 694918 671515 680078 689921 697214 703341 656813 727447 2077466 2200838 1300212 1085192 621727 608842 726241 727278 738068 742934 735604 744361 838364 837158 5557606 5807985 38.85 71.0 2
08:43:35 2024-01-24 837307 825174 190212 182114 319082 326799 365398 364391 206247 208489 267308 275206 312067 315550 5141972 5463410 7367497 7164861 1333899 1369831 268552 236504 268653 269169 329509 318237 298827 299338 198066 199001 794349 730783 1683577 1669334 392340 387217 549851 553536 689857 675614 681523 683902 698218 707174 652911 725716 2074515 2163995 1304772 1092836 618131 610125 731274 724296 733977 743459 728618 737925 846802 838410 5658495 5797542 38.85 71.0 2
08:43:36 2024-01-24 832707 827548 186086 183280 316640 326799 367049 363854 206890 208308 267343 273634 314238 313527 5132607 5519598 7405043 7151229 1305645 1371266 270829 236669 267112 268077 327650 318237 300452 300213 198066 198967 815949 741862 1672648 1641562 387718 387583 552101 556196 694682 671515 680557 687858 692226 700761 653618 725716 2070062 2207115 1324397 1088284 619963 605399 724699 726659 733338 739422 735674 743752 837735 838374 5540590 5797542 38.85 71.0 2
08:43:38 2024-01-24 830346 825178 186613 182666 318823 323866 367378 364356 206070 205328 267272 273598 312572 318414 5133634 5526816 7376822 7185006 1351343 1372755 267691 237378 267076 269276 327715 317267 298827 301412 198485 199106 804139 728693 1684698 1669843 392062 386600 552138 553536 689515 676298 678521 681899 694255 707392 653206 725313 2076101 2177787 1328641 1091387 617709 610088 728858 724053 737243 743982 728655 739913 846262 838374 5617842 5797542 38.85 71.0 2
08:43:39 2024-01-24 838934 827585 186482 182530 318560 326799 364302 362177 206925 208529 267343 273598 312572 315514 5132331 5479167 7376822 7152518 1307710 1368785 269308 235950 268797 268862 328113 319357 297576 299479 197509 199106 802473 740269 1699481 1648316 392413 387511 549224 556690 691020 671515 685627 687968 694259 703413 654615 719297 2066724 2179331 1322002 1094465 620844 607117 728747 728207 728502 739458 735080 736062 838072 843262 5630299 5797542 38.85 71.0 2
08:43:40 2024-01-24 825809 825586 186604 182657 318119 324960 368486 362141 205926 203863 267272 274118 311633 315158 5138307 5536089 7424762 7196478 1339907 1371742 268822 236209 265546 267739 325848 315627 300958 301266 198345 198759 789570 732895 1669963 1660367 390503 386636 550081 553536 690132 676779 679296 681381 694147 703341 651320 728516 2075999 2185425 1326428 1088284 616993 603947 726278 721386 738068 741821 732681 741090 844340 839034 5577888 5797542 38.85 71.0 2
08:43:41 2024-01-24 839529 829109 186351 182543 317163 324960 364849 364356 206568 208055 268131 273180 313043 315442 5134645 5489178 7373257 7135643 1320918 1372666 269118 236184 267254 268332 329509 317643 297611 300354 197509 199418 812561 740269 1668764 1650656 392376 386636 549018 554553 688051 671515 684579 685913 693242 707392 654615 721453 2068194 2173371 1322002 1099929 621285 607117 731237 728207 729765 743642 733518 737116 837699 844490 5620900 5806908 38.85 71.0 2
08:43:42 2024-01-24 829337 827544 186613 182123 318565 324924 366533 363597 206959 208454 267272 274821 312320 317625 5130193 5539309 7466418 7185006 1331199 1370230 271529 236349 267792 269241 324833 319393 297125 301193 197787 198967 794349 729765 1674216 1654420 391895 387907 551747 549734 694227 673815 678521 687968 694219 699212 653206 726787 2071532 2191462 1333067 1078985 618205 608694 724699 724603 735941 739386 728618 742348 843269 835944 5577624 5798357 38.85 71.0 2
08:43:43 2024-01-24 837114 826344 186086 182714 316901 326799 365433 363264 206282 204464 267272 273372 313078 314483 5144261 5471270 7335689 7154650 1326600 1371266 270067 235949 267254 271833 325848 318092 299351 299460 198345 198448 777270 736043 1659197 1659604 391785 387799 550153 555803 690041 676311 684616 681899 695242 703413 649369 721416 2071570 2164010 1302378 1097583 615512 607979 728858 720293 731228 743642 730801 736695 846838 843298 5637012 5788177 38.85 71.0 2
08:43:44 2024-01-24 825467 827585 186608 182538 318079 324888 367673 362141 206429 208126 268544 271932 312572 317118 5136902 5567063 7472693 7161205 1320918 1367887 268363 236384 266398 269276 325813 317933 299437 301833 197370 199696 815885 737013 1676917 1650888 387718 387835 547431 549734 692683 669614 679296 687968 694751 701290 654615 727972 2071662 2200666 1326428 1084384 621727 603911 724699 727691 735977 741992 735080 742130 834084 838187 5540266 5801679 38.85 71.0 2
08:43:45 2024-01-24 835588 826752 186875 182084 318600 324600 364338 363009 206247 208565 267845 275451 314105 317995 5145228 5470541 7357376 7165712 1333899 1370230 268337 236209 268491 267767 325848 317412 297646 298972 198066 198517 792710 730783 1689683 1664368 393013 386636 552138 549734 688051 674841 683103 682381 694147 707392 650362 723618 2074520 2164010 1319703 1092836 617709 610573 728858 720330 733338 741821 727548 736855 846802 838482 5663849 5795532 38.85 71.0 2
08:43:46 2024-01-24 832707 827544 186090 183122 316631 327491 365983 362903 206718 205364 270368 273316 313410 313384 5111461 5497970 7390213 7136765 1305876 1368253 267769 235420 268078 271904 324833 318906 297611 299479 198066 199106 804139 741331 1649349 1641437 391785 387907 549407 556232 691890 671515 684093 687968 691212 703377 654877 719333 2068194 2182424 1326428 1093650 620844 605399 728341 726659 728101 739422 734035 737667 838328 838482 5618255 5798633 38.85 71.0 2
08:43:47 2024-01-24 827070 825146 186478 182123 318119 324564 367939 365142 206006 206013 267165 273457 314177 315406 5143166 5542673 7386148 7185083 1347288 1368253 267798 237081 266546 271869 326868 315554 298968 299199 198066 198794 794349 729765 1700614 1667913 389984 386057 549851 552751 690041 673302 679296 681899 698218 703413 651357 727972 2075990 2185523 1298046 1090610 615951 608760 727824 722174 737022 741821 728618 737995 845662 837748 5614120 5802768 38.85 71.0 2
08:43:48 2024-01-24 838970 827553 186427 182712 319585 324672 366677 364884 206821 204859 267988 273422 313153 315298 5126304 5474070 7367497 7136765 1315211 1370230 272055 236149 268042 267767 325884 317448 297160 299514 197787 198932 800808 738152 1686250 1650888 392376 387799 549018 553770 690004 670564 684093 686958 693278 703413 653654 718750 2068194 2179331 1324215 1096022 621285 606687 728858 727175 728848 741882 735080 737265 835889 842667 5634228 5797542 38.85 71.0 2
08:43:49 2024-01-24 826995 827814 186444 182427 317977 324780 366390 363048 206752 205724 266310 273457 314177 315514 5134645 5517544 7418165 7183591 1337869 1368859 271864 235984 265581 267366 325585 315591 299003 298537 197787 198483 795987 732880 1694772 1659876 389394 386057 550045 553536 690132 674328 677367 680864 695242 701290 650325 725828 2074515 2185425 1326428 1088284 615349 603875 724699 720293 737109 743642 730764 741002 843149 837849 5577888 5807058 38.85 71.0 2
08:43:50 2024-01-24 839777 829688 186276 182542 317017 324780 365840 364789 206431 205291 268096 272763 313043 315478 5141015 5511739 7339521 7146130 1322770 1365828 268552 236139 267219 267767 327362 315591 297611 301193 197509 199509 809174 739739 1676252 1650888 392062 385478 549018 554626 688051 670564 682564 683939 693242 707392 654152 721453 2065256 2172892 1319789 1099146 620844 605399 729688 726659 731746 743642 736127 737116 838072 844526 5617653 5817171 38.85 71.0 2
08:43:51 2024-01-24 830370 829104 186573 182238 321589 324708 366905 363854 206959 208237 266862 274436 315062 317444 5134645 5528225 7452093 7174226 1330212 1369223 268552 236419 267031 271869 324570 319393 299592 299234 198066 197931 778857 730806 1665174 1657523 390020 387907 550045 549770 695247 674804 678558 686995 694183 698193 651357 726748 2077712 2196162 1335280 1080522 617709 608330 723673 722992 733977 738309 729259 743223 843866 838441 5609556 5802650 38.85 71.0 2
08:43:52 2024-01-24 839246 828088 186573 183106 317123 326799 364338 362177 206316 206329 266987 273598 313008 314261 5142770 5442972 7320683 7161991 1335801 1372212 268552 235984 268042 268332 325884 317448 298097 300731 197927 198794 805805 731830 1670927 1664368 392340 386636 551356 553536 688051 674841 680001 682417 694183 706893 651357 725200 2074515 2163995 1302651 1093687 617709 609190 730411 721933 734110 741857 728101 735541 847315 843127 5659881 5806815 38.85 71.0 2
08:43:53 2024-01-24 835077 828723 186478 182534 317154 327491 367197 363709 206925 208383 267308 273407 312572 314231 5126370 5474222 7380890 7133572 1306705 1370230 271864 236125 268491 267767 324833 318942 297160 299479 197787 199106 802473 739210 1710914 1648316 392413 387475 548630 554162 690041 670564 684616 687968 693242 703413 652732 719333 2065659 2179331 1324215 1096022 620844 606687 728747 726659 728115 741882 734820 736892 839013 843153 5628800 5805820 38.85 71.0 3
08:43:54 2024-01-24 825890 827544 186875 182416 319315 324600 366240 362828 206316 208489 266452 273785 312572 315586 5134645 5522889 7421417 7173354 1330250 1369959 272211 236384 267219 266589 323855 317485 300072 300416 198485 198483 787586 731850 1672494 1658699 387682 387907 550117 549770 693246 676779 676566 683975 694147 699247 650362 730738 2077489 2191499 1330854 1081292 616993 607436 722650 723604 736137 742408 732782 743144 846225 836520 5590962 5807985 38.85 71.0 3
08:43:55 2024-01-24 834671 830444 186411 182960 316609 324960 365469 363264 205469 208489 267343 272347 312572 315220 5141972 5486990 7301140 7145298 1321827 1370230 271900 236184 266996 268869 327327 315518 298550 299199 197509 198932 812561 740952 1673702 1650656 389984 384900 549018 556000 687564 670564 680038 679903 691212 705851 654133 721490 2062324 2173217 1317576 1100713 617709 604322 730893 725665 730300 745042 736090 737041 838811 843798 5599497 5794206 38.85 71.0 3
08:43:56 2024-01-24 828083 828796 186608 182118 318635 324708 366533 361129 206747 204285 267272 273634 311668 317118 5134645 5537485 7478070 7174226 1329399 1370230 266330 236384 266808 271869 323820 318455 297368 298328 197927 197897 775683 730806 1680185 1656348 391059 387907 550081 549770 694227 673851 678521 686958 694183 698229 651320 725200 2080816 2196162 1302378 1081957 618885 610140 723738 722298 733913 738557 729928 741945 842489 837849 5598104 5807985 38.85 71.0 3
08:43:57 2024-01-24 834662 827544 186466 183365 316645 326799 365433 362684 205641 204464 267085 272763 313515 314998 5138307 5466501 7306340 7155495 1327664 1366316 267769 235620 267067 271642 325322 316891 299003 299423 198066 197897 795987 738152 1672249 1656348 390607 386672 550081 554589 688051 672863 682080 681210 693278 703413 647497 718786 2070183 2165501 1317576 1094486 613709 605362 727787 719467 728812 740650 730449 736030 843113 838446 5624916 5769591 38.85 71.0 3
08:43:58 2024-01-24 827297 820661 185370 182123 315992 324395 363175 361006 206649 208126 266043 271932 312825 312575 5097237 5443085 7345879 7087653 1305923 1364940 267327 236149 267254 267767 324852 315482 297579 297598 197370 198759 800808 736043 1712943 1639109 390811 386564 547431 549504 686591 667648 682564 685391 693205 703147 655540 723602 2070183 2182491 1322002 1096064 620359 605289 728821 725961 728812 741882 736652 736585 838957 848707 5609881 5792307 38.85 71.0 3
08:43:59 2024-01-24 815730 818151 190479 183237 318083 324924 365362 361042 208253 205706 267237 275206 314461 319608 5113876 5498999 7404798 7175091 1335005 1372175 270675 240108 267254 268999 324833 317412 301243 300095 198404 200393 797626 734992 1673453 1653001 391899 387490 554939 555374 693210 678265 682043 687968 704173 711328 661612 736925 2091195 2202548 1335280 1091350 621245 613544 730930 727175 740522 748400 741392 750859 857116 847388 5588175 5805543 38.85 71.0 3
08:44:00 2024-01-24 830272 817549 187450 185579 321056 327679 367084 365522 210507 206451 270441 273755 316561 321312 5126530 5488256 7362590 7154155 1326553 1374197 274949 246353 270675 269820 330844 319845 301070 303142 199687 202963 795987 741228 1674893 1645134 396959 391758 556547 561945 699418 680227 695615 698857 709282 722558 673318 739215 2087838 2200984 1313206 1107008 631000 616311 738439 737944 741827 754581 751648 749928 857152 865013 5650372 5811051 38.85 71.0 3
08:44:01 2024-01-24 816351 817571 190143 185522 325014 329738 370038 365195 210106 209078 270730 277164 320096 322156 5136269 5514479 7442100 7212605 1339615 1374197 277880 243539 273049 274043 330880 320437 304579 304530 202283 204426 775374 736043 1681148 1653001 395834 391395 564864 564876 708233 689719 695615 700070 718327 721413 675416 753427 2104753 2209394 1271756 1099146 631000 623478 741097 739517 755836 763925 756638 764331 870420 866382 5587293 5824577 38.85 71.0 3
08:44:02 2024-01-24 829058 816414 191562 187608 324881 333559 373183 372149 212062 210424 272717 278008 320456 324944 5119589 5485436 7367497 7151229 1322770 1374197 278496 246214 274338 273277 333866 323439 304685 306292 203918 205028 778857 741862 1732415 1641562 400816 396452 566940 573528 712424 691863 709209 712341 720371 734441 687588 755874 2102293 2216107 1330531 1113351 641639 626392 753803 749833 755911 766427 764608 765327 873843 874537 5643727 5820423 38.85 70.9 3
08:44:03 2024-01-24 813942 815263 193289 189254 327945 336338 375999 371887 213265 213463 273744 280814 321712 324528 5126897 5498739 7414124 7191230 1343444 1372175 280319 248576 273499 277458 334322 324460 307733 306791 206182 206343 785206 734986 1691651 1660213 402359 396560 573774 575235 717585 701083 708630 713354 732700 739323 688893 769350 2117565 2226770 1341360 1109248 642096 634698 759710 752069 767346 775369 764506 773375 889669 883989 5650220 5820423 38.85 70.9 3
08:44:04 2024-01-24 825218 815258 195471 191287 329956 338341 375136 372091 215440 214047 276149 282148 323949 326472 5113600 5465112 7386148 7165712 1305923 1371202 284645 249767 276132 276324 334627 328509 308200 310095 206909 207703 786793 747743 1662823 1634660 402520 402296 574227 582849 726154 701083 715834 722407 731901 739431 700664 774263 2117010 2256079 1319703 1110038 650469 634698 758911 762894 772168 775477 775321 783730 883279 886901 5557606 5820423 38.85 70.9 3
08:44:05 2024-01-24 818068 811158 200170 191999 334028 339407 377733 376089 216179 213637 277034 284468 324175 330948 5113876 5463410 7386148 7165712 1336753 1372175 285552 251814 278723 276813 338448 329170 310838 311296 209256 208795 784302 742394 1662988 1649600 407913 403422 583020 585339 726779 711196 723729 722481 738238 751824 700167 776304 2123828 2224809 1323854 1121180 648622 636425 768322 760662 772716 788773 781575 786070 902539 900262 5645065 5816273 38.85 70.9 3
08:44:06 2024-01-24 811868 811782 196372 193788 334176 339400 381734 376053 218203 214266 279169 289258 326205 331667 5111935 5518966 7488727 7183591 1334052 1368216 286517 252185 279315 279811 338508 332253 311310 313850 208397 210210 778148 738152 1678450 1646193 407334 405288 585398 586588 735451 715453 725163 729446 747632 752715 705181 788302 2133224 2252882 1330215 1110038 652323 643892 769992 765604 784168 789944 783245 792950 908041 902847 5618134 5816273 38.85 70.9 3
08:44:07 2024-01-24 822876 811122 197471 194951 335764 342952 380890 376654 219565 215669 279707 284279 328180 330480 5091602 5427361 7367497 7137576 1312442 1373186 288856 253597 282320 280109 340667 331242 313028 315802 208612 212194 770455 749219 1689892 1636895 410572 405935 584721 594625 738718 715453 735090 735557 748872 762784 717017 788451 2130071 2248466 1321461 1122282 660281 643436 774957 774824 781910 791056 796415 802356 902769 908674 5570045 5806908 38.85 70.8 3
08:44:08 2024-01-24 810414 807250 198738 198757 338264 342843 382007 381752 219873 217572 281362 285667 328180 333162 5095249 5474298 7378486 7172256 1351650 1368146 289677 256053 279509 281878 344819 330741 317566 317589 210543 213565 787092 738590 1682737 1655350 413175 405718 591446 591947 737564 722499 736062 738078 760849 770446 719601 801818 2139419 2237665 1316628 1125480 658817 649396 781956 774824 787999 802446 801312 801033 916559 920428 5593741 5806908 38.85 70.8 3
08:44:09 2024-01-24 809532 807246 200380 195480 338775 345903 384067 379033 219816 219083 282230 287465 330241 333203 5085780 5461909 7414124 7184892 1334162 1372755 290687 257274 283740 283604 342771 333329 316022 318038 212044 213900 776609 742394 1681579 1643779 412880 409770 595570 595731 747869 727332 735941 744359 762711 766508 721919 811136 2151646 2262076 1321858 1124679 664469 656568 788874 777259 793388 807094 802454 809099 922241 919533 5644931 5806908 38.85 70.8 3
08:44:10 2024-01-24 807074 807241 201001 196740 340900 346883 385527 382562 221209 218873 281667 288303 331170 335464 5067049 5472670 7479659 7185693 1330312 1371742 291982 259265 284545 284379 343440 336253 316057 318958 212497 214804 784302 739223 1693631 1650495 415399 411934 595534 600433 753799 729551 744388 753743 770556 772001 729560 813263 2157849 2274493 1356984 1119364 666367 660405 791149 784043 802608 810245 805268 811427 929006 929537 5593854 5797542 38.85 70.8 3
08:44:11 2024-01-24 805957 807278 202127 197665 341969 346168 386686 382292 221926 221023 282355 290677 330380 333541 5059829 5442897 7460581 7169043 1330350 1370805 294643 260246 283634 286145 346283 337589 318419 319414 214156 213599 775531 741331 1678800 1641437 416307 414148 601475 601776 755843 736925 748530 754278 772916 775522 732645 821040 2157849 2276107 1357779 1128689 670947 662280 795748 785252 800865 817889 815108 816198 927346 935925 5625970 5798633 38.85 70.8 3
08:44:13 2024-01-24 803627 804899 203016 198630 343006 346969 387957 385274 222457 222635 283771 290712 330645 338614 5069493 5442897 7390876 7179345 1337869 1369314 295630 265436 283165 286987 346553 336253 320838 320932 214795 214927 782764 738841 1695719 1650888 417766 412912 602127 604496 756540 738022 751509 755884 779724 788706 738548 820716 2160918 2257224 1342366 1134778 671425 660405 800306 793042 806592 818467 819353 824884 932789 938647 5545709 5798633 38.85 70.7 3
08:44:14 2024-01-24 807260 802424 203937 198941 343033 349702 387303 385310 223869 223104 283886 292932 333978 335211 5060578 5364214 7352355 7143834 1343317 1373186 296197 260865 286378 286396 349246 338582 321634 322920 215739 214962 789170 744411 1717146 1649712 420950 414876 607732 608856 758692 742028 760782 760123 775342 793441 741837 823086 2157849 2274493 1334059 1145707 681229 663732 801479 799040 811828 820437 820780 829867 944712 938647 5568482 5797542 38.85 70.7 3
08:44:15 2024-01-24 811868 802657 204625 201202 343042 351290 387957 386180 225206 223782 286526 292649 333568 337438 5048976 5385514 7316602 7118034 1325568 1367887 297870 261699 287149 290813 351362 338227 322408 324852 215891 217009 782764 748683 1712935 1636858 423416 419068 604933 612659 764675 739893 764927 769315 782345 798039 752092 830365 2164031 2308045 1351418 1131518 684636 671474 800343 800210 821048 824649 820817 833521 956858 946502 5627634 5793410 38.85 70.7 3
08:44:16 2024-01-24 802419 802689 205489 201621 348413 351533 392326 386632 227096 224836 286669 294581 334807 339982 5048319 5433951 7460751 7151229 1328463 1370230 297309 263342 287675 287391 349246 340085 324336 324816 216652 217685 781593 742817 1683090 1640202 421918 418754 612108 612696 770561 751023 764073 770478 789980 799166 753622 839156 2176368 2274493 1337741 1140827 680259 669573 811261 804078 816368 828867 832434 839658 944859 946538 5530583 5779855 38.85 70.7 3
08:44:17 2024-01-24 807133 802011 207075 202228 346527 355423 392203 387903 226744 224608 287163 295202 335019 337256 5018632 5363489 7348846 7136765 1339368 1368859 298176 264150 288667 287391 351893 339286 324830 323820 218843 218023 778962 745476 1655997 1644985 425826 418683 614750 618076 769470 755330 773385 772394 792288 806534 756780 841637 2167078 2286377 1344442 1145707 689571 669280 808927 811703 826706 829451 832434 848708 959499 952038 5562993 5803612 38.85 70.7 3
08:44:18 2024-01-24 810598 800348 207508 203933 346500 355674 392435 388011 228135 225787 288766 292656 336252 339611 5013928 5361240 7302219 7108669 1319943 1367887 300974 264997 290354 288194 354221 341380 324830 326762 216618 219421 785841 749756 1695623 1631958 427646 421887 611243 619059 773882 750906 776415 781305 793518 808243 765700 846564 2176368 2317238 1324768 1134778 690554 678260 808927 807039 832000 838500 832434 843416 965825 964627 5612719 5797213 38.85 70.7 3
08:44:19 2024-01-24 800084 800348 206253 203789 347759 355547 392100 387758 228189 225600 288613 294874 336029 339281 5022421 5393167 7408846 7151229 1326553 1365828 301326 266256 290372 289633 351893 340349 325862 325588 217362 220141 781593 741228 1676192 1650888 426735 421258 616682 618076 775181 756849 773832 777332 806085 816168 764615 850825 2182524 2289657 1342366 1150063 689051 676270 821057 817438 827879 840725 848582 857505 962864 962979 5572043 5796441 38.85 70.7 3
08:44:20 2024-01-24 809522 796948 206434 205511 347545 355263 391479 390983 229289 226125 291441 294189 338096 339795 5011638 5361240 7269065 7118034 1321827 1364977 304232 267522 292323 290833 353807 342174 325862 329311 217362 221830 787379 750607 1670079 1644633 430019 422518 617296 624632 777451 756144 782725 784106 802562 815695 774920 853321 2185627 2328082 1366260 1143264 697393 681840 818789 819237 839765 846934 843402 854428 980525 973525 5627634 5790294 38.85 70.7 3
08:44:21 2024-01-24 802686 798078 206399 206089 349863 357513 394490 389473 228926 226404 291321 296285 337587 341857 5004469 5426373 7442100 7123367 1328450 1364977 302525 269173 292054 290621 352253 345861 325862 329044 218755 221173 781948 741228 1686162 1636673 428767 428171 622117 623711 787474 765079 783255 790492 811067 817321 774459 867049 2194886 2298851 1353240 1151081 694504 684542 825735 819649 834557 850535 855157 858197 970766 972948 5527548 5780143 38.85 70.7 3
08:44:22 2024-01-24 796854 796871 208339 203931 352051 356369 394226 392154 233334 227848 291416 298084 338845 342440 5004469 5375580 7339521 7136765 1345364 1364977 303128 269968 291513 291436 355406 344291 329324 329880 219651 221830 784624 744411 1684854 1650888 432609 426963 625689 627296 783644 769878 788562 790782 815240 827567 774976 861331 2191905 2309811 1333671 1159140 701377 684320 827499 825601 843035 847478 853460 866087 979228 972802 5564662 5789281 38.85 70.7 3
08:44:23 2024-01-24 806118 796380 208665 205233 351488 359712 395360 390948 229698 228396 297535 297183 340587 339795 4997927 5322436 7283568 7106002 1320884 1363005 306559 269968 291993 292290 356547 345337 329324 332855 219473 223114 785841 748819 1690977 1631995 433838 428171 622117 629124 785480 765622 793093 793295 814127 829448 783882 869956 2198098 2339676 1347916 1144523 703882 690840 825735 820570 848707 859640 852136 862524 987677 984891 5599497 5778812 38.85 70.7 3
08:44:24 2024-01-24 795158 795561 209017 205700 352051 357515 396898 391604 230759 228556 297114 299024 339845 342555 4994365 5394761 7436802 7117242 1324660 1364977 304361 274564 292028 293950 353807 346741 331538 331345 221346 222957 780455 744411 1672865 1641437 431385 428906 629475 629124 793309 774694 790550 798956 820031 829909 784103 877516 2204270 2301057 1360126 1153376 698609 685927 836791 830143 842567 855214 865264 872596 975697 982074 5521455 5774692 38.85 70.7 3
08:44:25 2024-01-24 802543 792383 210844 205208 352055 360835 396970 393918 229732 230803 297696 298189 339592 342411 4985013 5288384 7291948 7117242 1333899 1364977 305529 269546 294968 293950 357622 347232 331861 331883 222266 222033 783441 748683 1667405 1641437 435381 431211 632939 635843 793383 777045 798858 797820 823046 839025 790892 876992 2198008 2315596 1343846 1156665 707188 687909 830449 836656 853039 854612 860136 876997 992885 984891 5543225 5778812 38.85 70.7 3
08:44:26 2024-01-24 807609 793577 210433 207352 352055 360943 400172 393954 231148 230409 292002 297841 340373 345052 5005263 5337625 7330195 7082592 1307742 1361037 307418 270404 296383 294113 356547 349851 332868 333830 222266 222788 784934 754069 1668549 1629914 436310 432310 629329 639233 799652 772537 799427 807093 825563 836066 795431 886317 2216553 2335626 1358091 1144077 703882 695597 838306 830143 852435 865618 866843 873769 990551 991643 5597827 5769477 38.85 70.7 3
08:44:27 2024-01-24 795158 793536 211763 206584 353325 360835 399520 394580 231148 231848 292527 299968 339626 346336 4982761 5361673 7362853 7126594 1326553 1363005 307883 271231 293850 295003 358125 347970 335659 333685 223461 225321 789170 741228 1689067 1650789 437553 430042 633946 634528 795734 781841 802463 802374 830221 843362 795616 879850 2201298 2323969 1347916 1162675 711229 690698 838901 839363 856674 862699 866917 882434 996819 991128 5543225 5770577 38.85 70.7 3
08:44:28 2024-01-24 801427 790442 211724 207701 353365 364084 396970 393918 232609 230839 293456 299968 340373 342134 4961552 5323223 7292894 7092982 1315248 1362015 309320 272717 296131 296641 360654 350371 333771 334521 222855 224603 772990 749476 1710438 1636894 439161 432985 632153 641065 801354 777350 809481 810880 826253 838683 806580 893059 2213441 2335626 1341271 1143264 707188 697076 841286 838173 857927 871777 872005 879155 999719 1003123 5569665 5795132 38.85 70.7 3
08:44:29 2024-01-24 791145 790629 212748 207522 357058 363021 399747 394580 232609 232174 293662 301548 340373 345613 4957976 5331371 7380787 7108669 1324664 1365051 309542 272858 295368 297622 358269 350196 336889 336430 224219 224412 786427 745476 1695436 1645980 437553 432917 636679 636329 802640 784160 805166 810589 834116 847523 802580 891612 2207281 2323137 1356056 1162675 714452 693032 839497 845579 864654 865276 874526 889039 1005212 991715 5549671 5769446 38.85 70.7 3
08:44:30 2024-01-24 802400 788763 212428 208570 354179 365115 400737 394544 232678 232174 293797 300668 341704 345052 4956681 5295005 7299682 7062874 1303083 1359575 310806 275271 297176 297743 360147 349804 333843 335636 224398 224933 778962 753384 1663243 1627612 436661 436402 634846 642994 808950 781841 804742 819857 840249 845747 802580 898183 2222664 2319847 1354440 1159372 709205 700047 848717 842443 862207 869142 882568 889160 999719 1003123 5510535 5770577 38.85 70.7 3
08:44:31 2024-01-24 792051 788356 213703 209213 356065 363021 400454 399343 233361 236093 295020 301241 341157 346138 4958219 5330220 7338745 7123254 1336035 1363380 310411 274639 295722 297838 363230 351191 335614 335565 225031 224968 774933 741228 1707308 1650888 441177 436040 640400 641028 804913 791035 811570 815052 839062 855223 810612 895680 2216553 2329015 1339276 1159372 716487 699055 845077 848583 870105 871951 876100 895647 1012161 1008596 5549671 5770577 38.85 70.7 3
08:44:32 2024-01-24 800339 788910 214101 209877 354996 364222 401013 396988 234116 236497 295389 301373 343607 348532 4954800 5297850 7316905 7056970 1301283 1358030 311934 274954 300745 297802 360907 350898 334640 337559 225312 226015 780455 752296 1682217 1625225 439893 437993 636716 645735 811645 784197 810345 823041 845674 847631 809427 907289 2222435 2326432 1338316 1162675 714178 702148 853048 847380 867147 879611 887281 895610 1005212 1010809 5512049 5761225 38.85 70.7 3
08:44:34 2024-01-24 793143 787798 214401 210231 358502 365115 401304 399907 234640 232100 295389 304027 342485 345846 4957117 5274683 7302219 7104448 1340571 1361037 311237 276399 299725 297694 362079 350368 336391 337192 225666 225665 783760 747612 1668757 1641437 444003 436437 645176 647320 809523 791035 820530 820960 843899 856609 817424 904324 2219601 2356152 1343266 1154197 721609 707747 848445 847380 876367 883533 882568 895821 1020944 1014738 5588712 5751872 38.85 70.7 3
08:44:35 2024-01-24 786528 787794 214401 211778 356627 364857 401013 399089 235320 232883 297302 303387 342555 348595 4952441 5369059 7338903 7062321 1305783 1354543 314787 276982 297608 300904 362948 351393 335578 340224 225348 227033 793518 742287 1671750 1635807 443058 437665 641308 645735 817866 793282 817541 825412 851220 856573 813776 907252 2230579 2326432 1372335 1165990 716487 703639 860376 855336 868996 883347 895708 902288 1011033 1016545 5497779 5773563 38.85 70.7 3
08:44:36 2024-01-24 795454 786679 215032 210284 359586 367972 402616 401286 235460 233466 296789 304348 343585 346972 4942982 5231717 7303292 7092869 1335959 1359612 312184 277212 300284 297729 363167 351465 337643 338138 226942 226365 783760 748683 1664472 1640272 445309 438460 647671 653063 811860 793282 824095 827205 847469 863928 823355 911294 2226071 2361533 1334877 1156665 723672 710261 852340 850996 879845 890560 888913 898974 1024208 1023602 5587293 5764130 38.85 70.6 3
08:44:37 2024-01-24 787409 788381 215303 212415 358602 366149 403238 401286 236483 233811 297446 302992 343451 349805 4938306 5335084 7396679 7082554 1315230 1355757 314787 278528 299957 299540 362044 353598 338117 340260 226942 227191 786702 743348 1672966 1639296 444955 441448 649586 649227 821080 800228 821114 825412 856952 870100 819819 910249 2225826 2341990 1343266 1173643 725786 706244 860376 860242 878859 884377 895820 907294 1024203 1017152 5533500 5774234 38.85 70.7 3
08:44:38 2024-01-24 797983 783948 216218 212128 357784 367341 403382 400995 236258 233570 297302 303920 345451 349273 4933603 5252339 7234012 7080573 1324702 1360578 314234 278101 300364 299540 363202 353807 341304 340260 227423 228481 780455 752754 1673528 1632217 446852 439149 649083 654955 817557 795561 830440 834579 853066 864224 829968 920918 2234875 2352708 1361219 1155019 722124 713316 862212 854124 881249 892619 899072 904935 1026645 1032995 5584431 5773061 38.85 70.6 3
08:44:39 2024-01-24 788300 786528 214876 211560 360997 366381 404626 400436 236989 234980 297266 304011 344832 350343 4942982 5309774 7367497 7092719 1318927 1359612 314670 279349 301810 300943 362079 355748 341304 340177 226709 228516 780818 745476 1662841 1639296 446217 441448 652345 651178 821080 802392 830216 830180 857257 874528 830240 916287 2235098 2354014 1330965 1165990 726781 710261 860376 862009 887994 892231 899397 914149 1035267 1030069 5569050 5757415 38.85 70.6 3
08:44:40 2024-01-24 797987 786975 216819 212916 359874 369740 403417 401322 237809 234514 297338 303096 345871 348248 4920712 5250628 7264918 7062546 1311519 1355757 315694 279743 301804 301139 365424 355424 338735 342843 226008 229227 784934 754369 1669640 1622997 447632 445856 649542 656436 827911 799095 828078 839400 863812 865623 827778 926767 2242776 2343158 1345992 1168608 723672 714308 867750 862616 882968 897222 907542 913386 1026756 1029488 5502643 5768305 38.85 70.6 3
08:44:41 2024-01-24 789563 782133 214910 212921 363039 367485 402815 400995 237758 234653 297662 305639 345351 348779 4917204 5242992 7283568 7085625 1334228 1357443 314199 278226 300820 300133 365424 354613 341304 341807 227379 229192 785231 749219 1663582 1635474 448974 444417 655126 658369 821147 801933 837340 839400 857257 873023 839188 929549 2246369 2369931 1354440 1157201 727856 716316 865283 861428 891989 902117 901261 911223 1033313 1038816 5559077 5745170 38.85 70.6 3
08:44:42 2024-01-24 783780 782097 214910 213224 361069 367226 405554 399520 241978 234653 299455 305853 345628 349007 4917204 5302689 7367497 7085625 1315268 1355757 315435 278261 302991 303275 364841 357878 342338 342278 227449 229780 793892 744411 1659793 1635696 446366 447009 655786 656818 827911 809422 837377 838210 863819 881158 839139 925949 2246257 2358168 1359225 1170987 735161 714308 866516 869488 892051 892655 902088 923262 1042284 1032331 5540266 5760081 38.85 70.7 3
08:44:43 2024-01-24 793466 782975 214979 213814 361065 369884 405554 399800 242147 235050 299551 304930 347472 348148 4917204 5257915 7302219 7053167 1294752 1355757 318604 283912 304603 302956 364293 356866 342338 342879 227414 231665 785841 749537 1699234 1629926 446635 447009 653270 656818 833481 810571 834481 839216 873691 881708 834971 930177 2247857 2361521 1345261 1182955 732018 715412 872967 871343 889368 900280 914359 921931 1036207 1030143 5548187 5751597 38.85 70.7 3
08:44:44 2024-01-24 793466 781286 216771 217456 360992 369480 405876 403507 238424 235777 301589 304436 347436 349200 4907838 5233765 7199640 7062546 1315248 1352615 318828 279074 303402 303347 366488 355748 342857 344819 227414 231340 787655 752291 1666420 1627298 450997 445747 655089 663865 832730 808798 842162 847306 868718 880682 844243 938280 2253643 2376771 1340746 1166607 730975 722385 875097 863305 892614 910656 915425 917987 1039442 1048923 5573906 5744726 38.85 70.6 3
08:44:45 2024-01-24 785853 779855 216957 213818 363625 369776 408317 401067 241942 236542 300743 305888 346670 351352 4900844 5281977 7302219 7092869 1319031 1355720 318123 280461 301808 305129 365424 356288 342857 345405 228156 231178 779347 740700 1726505 1650888 450850 446826 658859 660564 830263 815767 844938 843583 868682 889554 846165 932243 2242838 2388361 1362160 1168485 739380 722553 869622 868604 898841 906769 909057 923586 1050073 1042178 5594189 5750716 38.85 70.7 3
08:44:46 2024-01-24 788604 779855 216758 217729 361069 369884 408317 401067 242458 236342 302152 304011 347995 351352 4898473 5284380 7292894 7057509 1290946 1352615 319734 279925 303365 305129 366488 358385 342857 346737 228264 232771 778962 749756 1691772 1632244 449954 447946 657183 660126 839446 814997 839167 845017 880100 890926 839460 935645 2244370 2363024 1353240 1184641 737181 718165 876104 875621 894807 901632 917603 928643 1050504 1039587 5540266 5751872 38.85 70.6 3
08:44:47 2024-01-24 790547 779195 217589 213084 361069 369884 405912 405323 237755 236542 300612 304930 347960 349763 4891492 5224386 7199640 7057509 1315248 1355757 320800 280461 306450 304878 368484 357621 345528 345057 228370 231991 783441 750831 1677398 1632244 455503 448275 656286 666064 836503 811722 842886 852878 875467 884387 847256 944590 2254236 2369700 1348571 1170308 735085 725607 880118 867953 894807 910574 923684 925600 1040549 1048703 5560535 5760081 38.85 70.7 3
08:44:48 2024-01-24 779660 779373 218163 213523 362168 369510 405984 405323 237954 237310 301719 306813 347116 351388 4891492 5273043 7274243 7080296 1336144 1357743 318839 282959 305580 306420 369776 358312 346224 346773 228795 231955 780818 743348 1680461 1641480 454559 449008 663875 667485 836512 815070 849016 850393 874953 892153 850343 947884 2253643 2389095 1352483 1165990 740340 727668 873857 871214 905043 915750 916315 926772 1056970 1051361 5571361 5742520 38.85 70.6 3
08:44:49 2024-01-24 783855 775396 217702 214404 361120 369848 409545 403471 238188 236377 300909 306498 347960 351496 4891492 5307215 7312630 7063931 1299111 1348546 320657 282682 304634 306852 368592 357054 342857 347040 228936 231452 807142 743348 1667192 1635807 454209 452103 662156 664175 840181 820359 846000 848620 883069 897750 848041 942270 2244658 2366561 1369199 1182114 741397 720380 878868 879685 903829 909370 923027 939706 1051597 1047185 5517513 5744901 38.85 70.6 3
08:44:50 2024-01-24 787679 777533 217702 214404 362163 372875 405984 406038 238849 236577 301578 307493 349537 351388 4882510 5189628 7216908 7065286 1317950 1352466 321738 281671 306514 304083 369884 359839 347733 344886 229578 231670 780455 751679 1691846 1631059 454855 448764 660589 667511 839248 816262 848412 857231 882443 892153 854111 950204 2259701 2381595 1356396 1167653 736656 728375 885596 873104 900790 920409 927565 929486 1050759 1057819 5573906 5749548 38.85 70.7 3
08:44:51 2024-01-24 779664 777755 218690 213740 363836 372906 410704 405287 238188 238116 302360 308244 348724 354057 4888489 5280405 7315846 7090405 1313392 1350653 320811 283069 304506 305464 367664 357126 347487 345370 230329 233007 795384 740172 1681951 1643895 455827 450184 664346 666064 838293 820588 854684 852878 880570 900289 857900 948103 2254507 2397031 1355235 1171974 744454 728320 878245 877125 910623 917122 922370 933971 1063857 1057819 5590119 5741350 38.85 70.7 3
08:44:52 2024-01-24 787251 779190 218686 214369 363882 373702 410124 404075 238884 237677 303506 306928 349814 354089 4888853 5273188 7283568 7048315 1287091 1350366 323997 282751 306176 305499 369588 358239 345454 349175 230365 233299 788174 741228 1679296 1632217 454818 453518 663875 666530 846298 823023 848412 855410 884277 900192 851621 946008 2247857 2370720 1344659 1184641 745444 725607 883051 884835 906687 910646 926869 943586 1059220 1045725 5521455 5744764 38.85 70.7 3
08:44:54 2024-01-24 783951 775336 218346 214741 362742 373966 408063 405714 240145 237833 304516 307602 349957 351316 4875951 5180137 7214495 7052476 1318025 1350366 322787 283034 306586 304612 369920 358239 347612 347563 230365 232062 776404 750607 1669935 1631059 458730 450787 663404 672440 845100 820942 853469 863305 888442 897450 857900 959479 2262915 2383536 1357027 1175316 741397 729542 889470 879154 905005 919587 934340 936703 1054689 1060546 5505710 5728217 38.85 70.7 3
08:44:55 2024-01-24 776679 776897 219806 214932 367247 372321 410015 405894 239548 239047 304373 308605 349693 353912 4882140 5254399 7274243 7076253 1320918 1351806 323769 285013 305078 306494 372575 358203 347979 347599 231118 231349 801467 745476 1683674 1646104 459412 453162 669756 673395 842672 824410 860252 862083 881672 900862 863291 956403 2267349 2388719 1355587 1166607 744454 731645 885596 880345 913210 926896 929621 938815 1063067 1066935 5543225 5746416 38.85 70.7 3
08:44:56 2024-01-24 780287 777428 218886 216141 366213 374158 410668 405520 241021 238080 304075 310623 349537 353557 4877331 5273294 7367222 7037072 1305876 1350802 322560 285477 306550 306458 372013 360443 346010 347599 231839 232062 789645 744943 1653971 1639109 457238 450606 669246 669477 843866 829573 859534 857568 888478 909379 865817 951595 2260713 2397031 1347256 1175316 748717 732673 885596 885463 915194 919660 931682 944964 1071433 1063671 5597510 5745977 38.85 70.7 3
08:44:57 2024-01-24 790688 777983 219947 215974 365221 374195 409567 405359 240018 239793 304226 308209 349316 354343 4881198 5215313 7255592 7020470 1300298 1346537 322679 284805 309083 305534 370918 360479 346531 349702 231839 233333 783760 751402 1669826 1620667 456079 454473 664926 673395 851188 825467 858416 864603 896290 906814 861422 959516 2264131 2381595 1361219 1190572 746506 729647 893511 889550 911915 919623 941029 951695 1063420 1062319 5505675 5736369 38.85 70.7 3
08:44:58 2024-01-24 790982 775304 220088 214920 369327 376889 409545 406074 240420 240713 302285 310011 349385 351460 4862576 5159777 7246267 7062658 1324573 1349854 323050 285312 309338 306494 372029 359863 349451 348648 231839 233299 771991 751684 1666365 1637635 459539 453518 669246 674631 848101 825160 862704 868677 893640 901641 869585 964553 2270573 2395881 1342154 1175316 744384 736449 895820 884375 912784 932152 941515 942088 1063740 1069848 5568482 5730674 38.85 70.7 3
08:44:59 2024-01-24 779442 776173 221120 215139 366640 373074 412706 405786 240420 240339 304226 310658 348307 354630 4863436 5246911 7342560 7022047 1309575 1347943 324225 286562 308865 307887 369920 360479 349715 349738 232340 232847 786702 741228 1685930 1644936 460068 454837 671658 673395 848740 829704 866506 865217 892042 910547 870547 960920 2268960 2402321 1342154 1175173 752461 737921 887738 885426 922430 932812 934177 947626 1076107 1072905 5574989 5757897 38.85 70.7 3
08:45:00 2024-01-24 778561 774768 220467 216483 364930 374760 409855 406038 240789 239427 306144 310152 348307 355743 4862576 5254136 7274243 7038765 1287272 1344752 324925 286150 308901 309042 372013 360551 347648 351857 232563 233136 785518 742287 1676200 1632217 460191 457039 671658 675310 854886 833343 860182 866445 901818 915879 867120 962559 2266855 2385907 1360308 1191417 752923 731417 894582 894609 919817 924935 940287 954570 1077560 1068248 5505710 5750716 38.85 70.7 3
08:45:01 2024-01-24 786134 775304 220502 217001 366613 374195 409545 408408 241228 239595 306399 310623 349351 351460 4853117 5177605 7202509 7033299 1304993 1346537 324925 286244 310286 308389 372029 361964 349751 351857 233126 233891 785231 752824 1706761 1621933 462811 458723 670706 680681 857960 827810 861442 876978 903944 910540 870822 974366 2278661 2370780 1401389 1184604 745975 733748 899989 889256 916940 928529 948843 953854 1068427 1068137 5497779 5741350 38.85 70.7 3
08:45:02 2024-01-24 781514 771915 220537 215812 368862 375055 408635 409563 241193 241086 302816 311749 349874 351303 4854084 5148595 7233419 7052476 1327370 1349408 324200 287823 310286 308354 374266 360515 349751 349738 233326 234287 790906 752291 1669001 1626109 462866 456125 673566 681098 853539 830014 871829 876243 898795 911953 878721 975795 2283126 2403389 1349830 1175316 750776 740741 899989 886924 919165 939292 948917 950848 1070212 1076051 5552707 5733168 38.85 70.7 3
08:45:03 2024-01-24 764136 773047 221883 216815 368303 374195 412380 410142 240789 241086 304203 311531 349874 357946 4863436 5239370 7287702 7071207 1309613 1346537 323983 287945 310031 310988 370918 360515 351587 351857 233690 233565 776818 742817 1677071 1648650 464788 457992 678851 678535 854776 833824 872704 874484 901346 915879 876340 972359 2276221 2403389 1343503 1173643 752611 740559 891716 887961 926344 934869 945025 953056 1076107 1080431 5551143 5733168 38.85 70.7 3
08:45:04 2024-01-24 775026 773079 221537 216513 369709 374195 409926 406002 241262 241086 305635 309825 349351 355204 4853231 5231940 7348846 7043111 1303975 1342805 323686 288350 310286 309577 372587 363761 349751 350544 234499 234405 792587 746669 1658558 1640351 461384 458065 677404 678196 854790 839381 872014 869944 901177 926211 881333 967338 2268960 2415360 1348571 1179593 755645 740181 897500 891927 929011 936641 940957 955828 1085301 1078640 5555108 5720042 38.85 70.7 3
08:45:05 2024-01-24 775026 771657 221191 217902 367455 373074 411115 408985 242306 239595 305634 316416 349616 355743 4854084 5257750 7348846 7052476 1302053 1344789 323983 288770 310983 310958 375713 364278 351700 351857 234679 234509 791317 744943 1673665 1635823 461498 459836 678888 680199 857960 839509 870664 873797 905469 922347 878758 970246 2274985 2390789 1374002 1182038 755294 737930 894816 899892 929011 935712 946427 960888 1088201 1082031 5558016 5724132 38.85 70.7 3
08:45:06 2024-01-24 776679 770835 221883 218577 367749 374230 413915 409563 242138 240375 306496 311968 349874 356861 4854084 5258148 7302219 7043771 1292406 1346591 325730 288491 311129 311100 373039 364388 349608 354347 235486 234148 788417 741228 1674683 1632217 464182 459728 678888 681647 859083 838602 873951 876280 908073 919705 878831 972405 2278220 2392028 1375958 1183798 757021 737494 894669 901024 931650 935319 946899 962981 1089779 1083561 5561983 5723816 38.85 70.7 3
08:45:07 2024-01-24 777230 772816 221918 217898 367455 375319 412416 409563 242553 241086 306676 311531 349909 357946 4853231 5228207 7262487 7026309 1285255 1346851 327507 286925 310954 311747 372029 365676 351835 352183 233855 235528 790564 743348 1669878 1631170 463469 461323 675019 679680 865299 840080 866889 876280 914610 926251 876340 973826 2270573 2390789 1366177 1192268 757989 736418 901800 902621 928352 933999 948205 965968 1085053 1082031 5580740 5723888 38.85 70.7 3
08:45:08 2024-01-24 784246 771657 222613 217898 368602 378221 413033 409274 242713 241086 306338 311531 351484 356536 4841280 5169431 7231438 7026936 1302053 1344752 326926 293043 309719 310335 377437 364536 351835 352183 234514 235046 778268 753830 1671541 1613777 462811 459908 676968 684070 864415 838191 871357 880455 911917 920236 878831 979571 2281460 2386667 1347911 1190688 754219 738017 907896 903261 922467 936641 954026 963835 1085301 1078830 5496331 5745556 38.85 70.7 3
08:45:09 2024-01-24 780802 770024 222613 218547 368307 377049 409962 410015 242341 241086 306568 311531 353730 355816 4843667 5171437 7181627 7033074 1311508 1346591 327384 288757 311604 310988 375462 364572 354862 353884 234349 236137 783760 750607 1677829 1627612 465195 458399 675055 684556 862239 838191 876442 884244 910592 919596 882977 988155 2282610 2386817 1357506 1184641 752351 742915 906607 898717 926344 943251 960302 964558 1078259 1081995 5512049 5733168 38.85 70.7 3
08:45:10 2024-01-24 784163 770575 223310 217855 370011 378790 411115 408426 241297 243471 306315 312264 352328 355488 4839063 5135066 7212366 7048376 1320884 1346537 325274 293822 311350 311242 376591 364900 351871 351857 234679 236502 780818 751754 1671486 1622583 465450 460016 678924 685794 862239 838191 878674 885707 909270 919669 888078 986048 2287479 2409176 1359425 1184641 755832 746563 908055 896737 926381 945731 960986 964595 1078259 1085167 5483832 5740772 38.85 70.7 3
08:45:11 2024-01-24 780368 770579 223274 217894 372521 378538 413036 411231 243182 243129 305490 312093 351906 355022 4851177 5150531 7254011 7048352 1326553 1348880 325976 294296 310153 312224 377459 364900 353612 351901 236007 236137 792587 751939 1663956 1631059 466220 462583 682786 689604 860336 839381 883872 884090 909234 924944 889242 988897 2293477 2416657 1387695 1183798 757449 745508 910632 903777 929011 946592 960986 965930 1078789 1085167 5470519 5723386 38.85 70.7 3
08:45:13 2024-01-24 777160 770387 223652 218803 373193 377437 413036 413054 243252 242787 307779 313437 351169 355743 4844591 5193101 7254011 7057509 1313392 1345545 327384 288689 309648 313871 376555 365347 354361 353206 236340 235011 798567 745476 1677096 1636969 467578 462148 684727 687812 861474 841768 886392 887387 911296 928215 894471 987378 2290733 2412595 1399433 1175316 756909 748733 909187 899955 935665 946664 960986 965732 1085301 1091410 5532660 5770273 38.85 70.7 3
08:45:14 2024-01-24 772090 770529 223795 218895 372031 379498 414781 411133 243221 240650 306568 314132 351871 359727 4832916 5211553 7274243 7048137 1307742 1346500 327879 288689 311569 314755 374828 366489 354862 354007 236007 236467 781168 741862 1684882 1641437 468646 462510 684098 686766 864686 844962 883834 885500 914537 928574 894071 991757 2293993 2412595 1403345 1175316 757989 748202 909187 902621 935000 952092 960986 966196 1088405 1094315 5499529 5725899 38.85 70.7 3
08:45:15 2024-01-24 772090 769484 223943 219189 370083 376448 413471 412219 243391 240719 306640 312163 352006 358815 4836088 5202280 7253732 7031515 1306808 1340861 327879 289330 311604 314092 375390 368087 355364 353241 236340 236502 794058 741228 1686958 1641437 467946 462964 683756 685236 864686 848601 886392 885500 914537 933972 889206 988822 2287479 2412595 1413126 1174479 761897 749117 907635 902046 939628 953044 960837 967764 1088347 1096756 5558605 5731985 38.85 70.6 3
08:45:16 2024-01-24 769424 769951 224308 218834 372176 378149 414890 413933 243286 240754 306568 312598 351976 359764 4832452 5194558 7283568 7034404 1305876 1345545 327914 288882 312297 314092 375127 367826 353750 353737 236007 237235 782618 740423 1678974 1643964 467946 462510 683578 686982 865913 848601 886392 885500 916555 936650 894743 991719 2289105 2414307 1478154 1176853 762103 751398 909187 903792 940833 951947 963616 970533 1093534 1097384 5545382 5731985 38.85 70.6 3
08:45:17 2024-01-24 772596 769622 224569 218908 372965 378826 414962 409908 243460 241999 306604 312633 352540 359764 4832916 5207850 7311829 7043788 1304013 1345545 328410 290149 312553 314977 375954 368986 353750 354304 236674 237235 784068 740172 1676077 1639037 467946 463236 685103 686766 867736 850412 885292 885500 918541 938638 898326 991719 2291681 2427410 1399433 1182038 764510 750642 908504 903792 946231 954822 960986 972289 1097704 1103751 5559077 5740772 38.85 70.6 3
08:45:18 2024-01-24 774440 769489 224411 219224 373229 378574 414998 409944 243425 242167 306640 313576 352540 360130 4832916 5204150 7311656 7043111 1305876 1344591 328906 290485 312992 314977 376591 366579 354317 354574 236674 237970 784068 740172 1684878 1640202 468646 464583 686595 687739 869645 852256 889146 888833 922293 941890 899766 994552 2294484 2429787 1403345 1184572 767341 756475 909005 906473 948252 958132 962356 973020 1096825 1103619 5551143 5731985 38.85 70.6 3
08:45:19 2024-01-24 770258 769479 228363 219605 373757 378862 414998 411169 243835 242167 308447 313357 352575 358992 4818088 5213410 7296746 7043788 1305876 1346537 329902 290414 313540 314977 376591 366872 355099 355085 236674 237970 784068 740172 1702863 1641437 470865 464620 687082 690423 869534 854651 891461 892082 921767 941297 901158 997396 2295625 2418370 1443007 1175316 762328 752156 913256 906490 940870 957488 966294 972982 1094494 1096964 5470265 5730790 38.85 70.6 3
08:45:20 2024-01-24 769693 769832 224605 220286 371526 378185 414890 412470 243800 242167 306712 313611 352293 358163 4832916 5193008 7264918 7048137 1307742 1344591 329938 290555 313064 315600 377724 367826 355383 356190 235708 237970 784068 743348 1687017 1641655 472617 466413 690008 693765 872084 851014 892735 893937 922989 939302 901328 998185 2303809 2421802 1403345 1181273 762103 755288 918296 905829 940202 955642 972387 973793 1091360 1096964 5458643 5722343 38.85 70.6 3
08:45:21 2024-01-24 772364 767847 224569 220282 372671 378826 413615 412398 244245 241796 309161 315543 352540 357114 4808023 5174463 7236941 7043111 1320918 1344591 329938 291211 312553 313258 381078 368087 354317 357910 238692 237759 799943 750831 1682798 1634567 471722 467220 690498 695777 869373 848601 894443 896737 922310 938122 903962 1002537 2304317 2421802 1407258 1181273 762982 755288 918460 906473 940870 955714 973081 975910 1093719 1097036 5458454 5721412 38.85 70.6 3
08:45:22 2024-01-24 770170 767314 224573 220436 373194 378862 413942 412398 244245 241964 306676 315543 352540 357656 4816676 5174463 7238475 7048137 1308676 1344554 331206 292542 312778 317652 378646 368462 357850 356333 238017 237627 794514 746133 1687570 1639185 472392 466559 691515 694372 872046 852860 895717 897375 920997 941963 903999 1001606 2300005 2424758 1407258 1182955 762982 756361 919174 907848 942243 961157 973199 978070 1096048 1100175 5461120 5720884 38.85 70.6 3
08:45:23 2024-01-24 771266 767857 224605 220665 372937 378898 414299 413051 244757 242167 308483 315543 352540 357037 4820112 5170726 7246267 7048315 1309528 1347124 331798 292542 313397 315082 378754 369133 356311 357372 238421 237768 798742 745476 1676210 1640394 473400 467220 692006 694900 871406 853437 895192 894498 923716 937624 907710 1003819 2305724 2421802 1403345 1184641 764510 756361 921785 907539 940870 961157 976777 981634 1093719 1100139 5474427 5724391 38.85 70.6 3
08:45:24 2024-01-24 773854 765951 228408 220665 373226 382228 414198 412398 245113 242133 306676 315287 353635 357656 4833130 5159668 7286022 7060237 1309574 1341666 331762 292542 313361 315881 378934 366028 355918 357550 239030 238041 796804 745476 1674664 1636858 474074 465966 692006 695921 871406 852897 896493 897409 926409 942372 907598 1004571 2305998 2427293 1407258 1187176 765157 755629 922476 910462 942912 963912 976814 982372 1096048 1101768 5483832 5736075 38.85 70.6 3
08:45:25 2024-01-24 776679 766229 228439 220321 373785 383347 414890 413378 245340 242947 308483 314557 354769 357946 4804632 5144039 7250195 7055853 1317127 1340861 331977 292330 313254 315082 381886 366543 355383 357838 237276 238461 798567 747612 1708867 1632217 473400 465966 692006 696944 872371 850412 896456 901342 925061 941150 908893 1007510 2304360 2427564 1407258 1190572 767341 755629 922476 911605 943582 963231 978205 983029 1097604 1102583 5498715 5736671 38.85 70.6 3
08:45:26 2024-01-24 778335 766220 223529 220255 375341 383347 414962 413051 244963 243696 309429 313646 354698 358996 4824739 5126572 7240817 7043753 1322763 1339835 330974 293222 314496 314713 382696 367131 358394 357264 237644 239114 785518 750607 1685855 1632217 473400 466987 692006 696980 875120 852933 898442 903939 926409 937660 908893 1007547 2307637 2425007 1437023 1190572 767913 756771 924442 913122 944924 964593 979637 983066 1097306 1103363 5483832 5728217 38.85 70.6 3
08:45:27 2024-01-24 777230 766220 223499 220286 373266 383347 414926 413090 245508 243521 309101 316397 355659 358869 4820387 5128101 7229976 7033746 1320918 1339909 329974 293669 315491 314238 380288 367719 356489 356512 236910 239856 785518 752216 1662277 1628747 472543 466002 692006 699032 875741 852897 898049 904954 929038 943037 907598 1010423 2302451 2427564 1401389 1193967 767799 756361 924442 915645 946056 961157 983558 988864 1106824 1101768 5508114 5730790 38.85 70.6 3
08:45:28 2024-01-24 777886 764626 225837 221799 374213 383128 417237 414872 245200 242808 310927 313506 355338 359908 4807324 5108195 7189394 7024380 1313376 1345049 331977 292294 315383 314238 382192 368828 358103 358377 236178 240566 785231 750612 1667761 1622997 473400 465966 690596 696980 879351 855391 895834 904954 933909 945740 906570 1012354 2302724 2403389 1394715 1193967 766794 755824 926141 918160 946727 961157 980336 993663 1108873 1103399 5493238 5741058 38.85 70.6 3
08:45:29 2024-01-24 778472 764883 225431 221905 374285 383237 414781 414435 245956 242167 310086 313646 354698 357875 4811112 5102757 7166558 7015015 1305648 1346537 333689 292054 318167 315188 381704 368828 359219 359748 236178 240566 791116 749537 1654795 1622997 475425 466038 690045 700061 881938 855391 895834 907537 935576 945740 906417 1013870 2307637 2402932 1466945 1193967 766794 754686 928361 920867 944680 955714 980336 991724 1111306 1106755 5490097 5735346 38.85 70.6 3
08:45:31 2024-01-24 778403 765737 225837 222394 372378 382805 414998 414980 245508 242470 311257 316122 354733 357911 4808248 5102467 7140882 7015015 1304993 1340861 333924 292054 317906 315188 382192 368273 359532 359748 236178 240228 779718 749537 1663340 1626456 474275 466658 689556 700061 882448 855120 895969 907206 935576 943073 905015 1013870 2305998 2399983 1466945 1196246 767922 754612 929020 921688 946727 962961 983685 994370 1111946 1108020 5522330 5724090 38.85 70.6 3
08:45:32 2024-01-24 776777 765065 223533 222493 372083 383347 414926 414944 246511 243815 311147 314338 354733 357911 4795454 5102556 7152146 7015652 1302135 1341120 333708 292089 317095 315223 382192 368828 359219 360835 236143 240735 781168 748683 1671145 1622997 477462 468046 690045 701055 883074 854785 898087 909209 937567 945740 905015 1016112 2305998 2399983 1484259 1196573 768900 755640 931700 923568 947615 963803 987074 995940 1113130 1106416 5490013 5730790 38.85 70.6 3
08:45:33 2024-01-24 777886 763372 224538 222082 374285 383347 418635 415052 245788 242913 311881 313646 355801 358199 4783944 5092097 7171440 7020021 1309569 1342649 333454 293222 318915 315223 380857 369420 359761 358665 236910 240904 773918 750612 1670465 1626456 475425 468082 691895 700061 883101 857821 901939 907885 937961 946637 909840 1019049 2305998 2421872 1415068 1198244 768900 758511 928779 921504 950090 966568 988057 996657 1112882 1108093 5480385 5727139 38.85 70.6 3
08:45:34 2024-01-24 777886 763948 225576 222087 372676 383889 417418 415052 245788 243356 311293 313646 355765 357911 4796360 5096364 7190314 7020021 1314973 1343138 332751 293911 319366 315223 382857 369420 359508 359459 237443 240939 783760 750612 1692482 1626456 475425 468046 692006 701055 883189 857821 898821 909246 936505 949650 913689 1022074 2313135 2410853 1444426 1197374 769533 758511 931696 923568 950090 965275 990177 996694 1114764 1108446 5482034 5722620 38.85 70.6 3
08:45:35 2024-01-24 776777 762833 224885 222706 375040 384433 418339 415088 246547 242982 309736 314278 355516 358163 4795454 5087927 7170770 7015015 1305923 1344591 332142 293669 319402 316176 380892 369456 360258 360291 237276 241278 778268 750607 1670124 1626456 475692 468778 692006 701055 885707 862059 904821 911392 940787 951105 912350 1022689 2311488 2409529 1436188 1196462 769533 756808 933028 924965 950090 964620 988962 996545 1115553 1109302 5489316 5745556 38.85 70.6 3
08:45:36 2024-01-24 777230 763377 224538 223175 373234 384433 414998 415088 247064 242913 315807 315102 355837 358763 4795454 5093084 7153013 7005650 1304064 1345049 336252 293669 319402 316618 380892 369492 360848 360871 237276 241617 786702 747612 1671145 1622997 478143 468562 693936 703937 888216 860261 902583 913049 943573 951105 912794 1022726 2309278 2409021 1468940 1196425 771734 756735 931696 926280 950090 963904 988258 997442 1117207 1111693 5474184 5713254 38.85 70.6 3
08:45:37 2024-01-24 774567 761766 224729 222706 373270 384433 417382 414619 246892 242743 309701 315322 355801 358235 4788620 5083705 7147304 7005650 1303136 1335053 333410 293911 319825 316653 381462 369492 360848 360871 237276 240939 794058 749756 1661472 1627596 478752 468706 694687 704048 888101 860261 902246 913159 941999 946710 912906 1020188 2307607 2407469 1422755 1196462 770633 756771 934345 924965 950127 964620 988962 999613 1118035 1112515 5474184 5695499 38.85 70.6 3
08:45:38 2024-01-24 764406 761730 225017 223019 373270 384161 414998 417436 246892 243229 311955 315543 355552 358199 4785208 5089451 7152393 6995666 1301209 1337317 333177 292937 319854 316875 384598 369276 360596 360618 237432 241921 796817 749897 1656467 1625282 478358 468706 693973 702753 888138 858302 906029 915719 941963 946444 910559 1022689 2309278 2412595 1474084 1199871 772837 757844 933682 928615 952828 964620 986075 1001038 1122076 1117248 5477574 5705112 38.85 70.6 3
08:45:39 2024-01-24 778067 762843 224842 222706 374391 383072 417382 413051 247237 243321 315994 315578 355801 358708 4779268 5100509 7143688 6986919 1294715 1339563 336763 294317 319111 317026 383036 369312 358535 362876 238240 241581 798472 752987 1666880 1613777 477151 474357 695949 704005 888117 858909 898896 915682 947426 956181 912947 1016873 2305998 2425844 1463146 1205734 778912 759025 929020 930241 959075 965275 982433 1001076 1126361 1121631 5552604 5713254 38.85 70.6 3
08:45:40 2024-01-24 770533 763989 225225 222710 373794 384433 419820 414324 247064 243731 310713 314557 356324 360474 4779268 5137373 7233419 7000394 1288893 1342990 333573 294874 321179 318965 384904 372634 359689 360871 237714 242298 787920 748683 1681173 1618366 474749 472248 694923 701055 893534 866426 901790 910572 948418 961202 913219 1015077 2302724 2421802 1474084 1196532 778912 758989 926390 930241 963016 972734 982433 997479 1126398 1124194 5515089 5703166 38.85 70.6 3
08:45:41 2024-01-24 765263 763957 224690 223019 376371 384433 419638 413705 251184 243731 311257 317559 355801 359569 4788620 5187641 7267955 7013109 1283150 1337663 334181 295583 318915 319091 380892 371962 358499 362912 239760 240939 790081 742394 1695311 1627593 475355 475701 700728 702549 889076 867041 906979 910536 944744 963235 921058 1012391 2309004 2449423 1480189 1189725 779503 765581 925099 924346 965786 973633 987983 992375 1118900 1121631 5524468 5713254 38.85 70.6 3
08:45:42 2024-01-24 758639 761721 226278 222706 376111 384161 418803 417472 247064 244894 309701 317010 356372 360510 4792089 5170607 7312167 7015015 1298336 1339433 332677 295181 319402 318868 380590 373351 360884 360871 238954 241617 787222 739117 1676503 1636673 477864 472314 701225 701055 885619 869963 911083 910536 941999 961166 922239 1020188 2310385 2431009 1490364 1184641 773931 765581 931696 922342 959310 973778 992473 997914 1112882 1121631 5451721 5687311 38.85 70.6 3
08:45:43 2024-01-24 769069 757368 226517 223019 377548 384433 418339 415052 247237 246409 311809 319202 355552 360787 4785869 5133639 7226643 7033746 1305599 1339563 334110 295711 315311 319870 385413 369564 360848 362948 239899 240904 800151 745476 1689046 1632217 479258 474021 701225 706148 885583 865198 912822 915756 939302 955687 924406 1026198 2315257 2436758 1480189 1194726 776693 764495 935674 925914 957950 974378 996829 1000862 1118900 1115166 5485965 5714464 38.85 70.6 3
08:45:44 2024-01-24 777514 761156 226343 222997 375265 387166 419638 417146 246406 245166 312619 315472 357518 361043 4795454 5074520 7190314 7014370 1317147 1337428 332142 296897 320081 317203 383789 371691 360848 360871 239192 241957 786968 750607 1670966 1622997 478578 472684 699239 706148 884209 864585 911444 917053 944075 955651 920823 1029165 2311970 2416657 1384777 1193470 773931 761251 936885 930241 956999 971629 995374 1004576 1121481 1119974 5474298 5707034 38.85 70.6 3
08:45:45 2024-01-24 774291 762944 225504 223960 374319 385039 419118 418544 247167 243626 314099 315543 356587 359316 4794663 5076457 7130623 7001497 1311471 1337317 332712 295991 318546 318127 384364 372779 360848 360605 238989 240646 789645 750607 1671843 1622997 478203 472684 697223 705112 888080 865812 910144 917090 945595 955615 919716 1029460 2315257 2409176 1405652 1198165 774483 762871 938214 931562 957950 974378 996867 1006007 1124768 1120010 5473956 5717720 38.85 70.6 3
08:45:46 2024-01-24 772371 763070 226173 223960 375373 383951 418931 418062 247237 243731 313470 316426 356873 359859 4778134 5076457 7146782 6996484 1307671 1332180 333678 296443 319029 318386 384058 372815 360884 360871 238786 240646 776818 750607 1658105 1622997 479258 471987 697260 706148 889559 867041 911083 919766 947674 955615 919716 1029460 2315257 2412595 1426593 1199017 774483 763141 939545 931562 957950 973002 997927 1008209 1128390 1121522 5480664 5716467 38.85 70.6 3
08:45:48 2024-01-24 772173 758925 225604 227021 375551 386617 419227 418653 251149 243731 313026 317020 356801 359895 4776723 5074326 7132674 6991476 1304993 1337317 334684 296479 319252 318644 384905 373643 362926 362948 239157 240681 776818 750330 1668917 1622997 479938 473018 698248 707955 893534 867041 911083 919766 948381 955651 919716 1029460 2315257 2412595 1446382 1199871 775587 761251 941683 933363 960274 975757 996718 1007366 1129795 1123073 5479918 5713926 38.85 70.6 3
08:45:49 2024-01-24 774948 761402 225391 224138 375851 386070 418822 415052 251571 243765 311956 317524 357733 357660 4776723 5083428 7133522 6986919 1294752 1333124 336777 296027 319029 319162 384058 371401 360848 363131 239192 240646 788417 749219 1713296 1619547 480961 474893 698743 709771 895750 865198 906413 922379 953912 961202 919481 1026198 2315257 2425684 1457041 1210174 781139 763375 938338 935540 964502 975720 994618 1011795 1132875 1129113 5564610 5704118 38.85 70.6 3
08:45:50 2024-01-24 774256 762575 225963 226990 376748 386605 419428 415016 251607 244859 310713 317045 356730 360402 4779268 5097498 7171664 6986643 1290946 1333964 335764 296443 318511 319162 386133 373379 360848 362587 239935 240612 791317 750607 1659452 1611489 477864 476191 699239 707186 894618 868081 907439 919078 953912 963913 918311 1028549 2310385 2425241 1480189 1205123 783375 762183 934193 938080 968566 973633 988962 1005895 1137162 1130747 5537259 5679363 38.85 70.6 3
08:45:51 2024-01-24 764179 757409 225648 222625 375542 382499 420268 415016 251184 243356 311439 317524 356908 360438 4769916 5170111 7227616 6986919 1275877 1329314 336270 297086 319402 320579 382910 373980 360848 362877 240168 240277 793104 740700 1669595 1622997 478578 476376 702403 706148 894839 873779 914781 916947 954852 972902 929015 1022689 2312860 2458129 1474084 1190572 783375 769873 932364 930203 971458 982092 994392 1003032 1126398 1130747 5522967 5703889 38.85 70.6 3
08:45:52 2024-01-24 761980 761407 226980 223332 377778 383072 420017 418653 247237 245236 310642 317489 357697 363134 4780132 5139335 7254124 7015652 1296483 1336295 334719 296991 321032 320544 381998 375040 364209 363975 240272 240646 792767 739117 1675570 1636673 481303 475518 705184 708065 894438 873632 918942 918362 950117 969388 932899 1032067 2320295 2440180 1470935 1187176 778912 769219 938214 931415 967843 982647 1001137 1004501 1123668 1129041 5442330 5702931 38.85 70.6 3
08:45:53 2024-01-24 768633 760868 226762 227185 378916 383072 419820 419245 247237 245487 311368 320419 356908 359280 4774165 5141916 7222984 7015652 1298336 1335384 335693 296991 319181 322005 384029 373606 363439 362044 240272 242298 790081 742422 1673452 1640482 482673 476375 706727 708420 895117 874466 918942 921035 948345 964399 933645 1034167 2325155 2445952 1490364 1194577 778912 770382 940916 929274 964381 983481 1001137 1007515 1124466 1126578 5483832 5712033 38.85 70.6 3
08:45:54 2024-01-24 774173 760329 227403 223332 376645 386261 419820 417436 247237 246028 311149 317267 358488 359823 4769916 5059596 7190314 7001277 1315268 1329241 333678 297771 318511 320544 385810 373688 363843 363536 240431 243323 791317 751369 1663138 1627596 481266 475664 704219 710275 889412 869507 919485 925002 950395 965284 925900 1038367 2316903 2421802 1394021 1199871 777802 765581 943591 933955 962745 973705 1001708 1013427 1132875 1129745 5466311 5713254 38.85 70.6 3
08:45:55 2024-01-24 770460 760320 226278 222900 376645 385068 419820 418653 247757 243731 311658 317232 358405 360076 4767358 5061335 7143688 6991905 1298446 1335554 337510 297063 323043 319928 385375 373798 364725 364969 239757 243666 798472 748683 1654795 1623218 482673 474772 701189 712295 897162 868659 915435 927635 956620 963921 925062 1038203 2318550 2421802 1476119 1205951 781579 765581 942922 938080 965786 978983 998287 1015281 1135516 1132348 5501840 5695573 38.85 70.6 3
08:45:56 2024-01-24 774015 761141 226120 222745 377238 386569 418899 414980 246643 244482 311622 318450 357984 358163 4767358 5074326 7125037 6971750 1292751 1339470 337652 296430 320375 320851 385339 373160 364467 364222 239864 241386 786968 747743 1684079 1623001 482673 479083 701225 713814 899827 868044 913436 928886 956035 966650 925062 1033975 2321850 2431009 1403345 1210137 783808 766396 940879 938080 968530 973705 998851 1013837 1137199 1133951 5560535 5707959 38.85 70.6 3
08:45:57 2024-01-24 770533 761633 226343 222934 376672 386569 420940 415052 248294 244859 311622 316496 358992 360438 4767358 5097279 7174669 6971826 1290774 1335628 337617 296573 319961 320780 386061 372524 363550 364222 240645 241757 791317 749756 1658111 1613777 481987 477792 702720 712295 901144 869926 912747 926147 959190 964701 926170 1032430 2316903 2436758 1405301 1208374 787167 764769 939637 940782 971321 973705 995300 1010883 1142082 1135557 5543225 5703613 38.85 70.6 3
08:45:58 2024-01-24 767984 759254 226813 227340 376071 384797 420680 417436 251571 244859 313074 317454 357984 362622 4766281 5107648 7190547 6972015 1287748 1333964 337545 296991 320410 321778 387876 375677 362745 364222 240681 241757 781505 751143 1659999 1609205 479938 477792 702720 710275 902465 873779 914127 924345 960247 973011 925062 1030925 2309278 2431009 1484259 1201319 787167 765581 937005 940782 974980 979286 995337 1013465 1142979 1138180 5522967 5694524 38.85 70.6 3
08:45:59 2024-01-24 763022 760329 226348 223654 377482 384797 420017 418062 246677 244241 314845 319167 357698 362880 4769814 5159998 7212793 6968759 1268621 1336332 338530 296430 320517 322076 384023 376213 363807 364805 240272 241925 781505 740700 1669841 1623084 481303 477011 702330 708189 902741 880363 914368 919729 961680 973678 931622 1030633 2315257 2445952 1362265 1198165 788291 770382 937005 935315 977056 982611 994629 1007515 1133837 1142284 5522967 5702668 38.85 70.6 3
08:46:00 2024-01-24 764115 759258 227368 226945 378736 387716 423402 414691 248346 246267 313617 319792 358632 362978 4769814 5146646 7283568 6996284 1291697 1331874 337716 297771 321752 322040 384941 377014 364467 362587 241430 241925 795667 737013 1689235 1632217 480739 474893 706391 707149 894839 879085 923546 919729 953912 974387 934308 1035486 2318550 2440216 1446382 1184641 783250 772606 940916 934211 972011 991183 1006142 1010390 1126361 1135557 5429046 5697771 38.85 70.6 3
08:46:01 2024-01-24 764520 759208 227510 224591 378880 386617 419784 418180 248278 245474 314062 321094 357661 359316 4762856 5124457 7222984 7006274 1297409 1332474 336813 297577 322548 323055 384905 374774 364983 363167 241394 241386 787222 739739 1704259 1629571 484048 475933 709167 712295 894839 876261 923693 926317 953912 973011 936701 1040741 2324705 2449423 1496469 1197374 782693 773702 946277 934211 968530 982719 1006142 1014322 1127994 1133951 5485965 5708301 38.85 70.6 3
08:46:02 2024-01-24 770992 759139 227580 223803 378772 387587 421010 418358 251395 246615 313433 318684 358992 360040 4752463 5082585 7202509 7001277 1301151 1333418 336742 297554 318993 323055 386677 374811 364467 363167 242181 240715 787703 745476 1697112 1622583 483704 477047 709438 714736 894839 875019 925010 927571 953912 970231 935338 1040290 2324516 2445952 1488329 1199871 783250 772058 946277 937462 968530 982647 1010489 1019083 1137050 1132769 5480664 5712382 38.85 70.6 3
08:46:03 2024-01-24 770455 756517 227760 224587 377512 387515 421905 419838 247237 245649 312606 317277 358956 360366 4754601 5040883 7162338 6991905 1305923 1333418 335693 297879 322205 322076 387876 374711 362855 362552 240716 242704 782618 749756 1667217 1622997 482673 476712 705391 713307 899187 875019 922379 928923 957497 964737 933373 1044068 2324516 2418370 1389879 1203292 782693 768094 948936 944234 970045 985478 1005955 1016691 1138664 1138779 5474427 5697771 38.85 70.6 3
08:46:05 2024-01-24 767885 758717 226343 223589 378685 385989 419450 418358 246677 244517 312606 318967 358513 359280 4752016 5044006 7115711 6973160 1290946 1327323 339601 297771 321455 320745 387258 375076 363144 365389 240716 242501 778646 745476 1713416 1618366 484048 479763 702330 714230 904022 873779 916961 931599 964445 972324 930925 1038422 2321850 2434461 1470014 1214610 789417 770235 943554 943420 975471 983103 1003997 1020357 1143704 1139827 5562584 5693693 38.85 70.6 3
08:46:06 2024-01-24 770170 759254 227368 222934 376676 387186 424304 417436 247362 245271 312606 317489 359641 363391 4748627 5098256 7166363 6952096 1285255 1331897 338340 299006 320517 322565 387948 376213 363695 365353 241430 242128 794217 749537 1672981 1607977 481303 481123 704393 712295 904394 876261 918174 927268 964445 973678 928909 1037981 2319737 2435595 1490364 1201207 790545 768849 941683 945470 977749 984177 1000211 1017590 1146293 1143093 5531272 5694524 38.85 70.6 3
08:46:07 2024-01-24 762445 758989 227403 223624 377805 384257 420680 418653 249027 244276 312642 319191 358488 362622 4751212 5128686 7171440 6947015 1278612 1333768 337794 302690 323185 322528 386677 377281 363952 364805 240716 243282 786151 744411 1662170 1613777 481303 477828 702330 710275 907659 879855 915439 926206 970548 981305 931475 1037277 2316433 2435595 1464950 1194318 788291 770419 940644 942218 980567 988315 998287 1015486 1141971 1145627 5505710 5694524 38.85 70.6 3
08:46:08 2024-01-24 759817 758712 227055 222771 379092 385411 419687 415016 246643 245993 311404 320419 357984 360438 4752463 5141133 7207424 6951983 1268621 1331897 340151 297518 321455 323737 385518 376747 363952 366488 241430 242128 798567 739117 1655464 1622997 482673 480639 708237 710054 905941 883765 919373 923530 965740 983237 936931 1035019 2318550 2458344 1409214 1198244 792005 774800 938214 940878 983321 991183 1001137 1012322 1137199 1142287 5526912 5698587 38.85 70.6 3
08:46:09 2024-01-24 755423 757109 228109 222930 378695 386569 421344 419245 251571 246408 311658 320194 358992 364529 4754601 5130076 7246267 6996895 1292788 1325446 337794 297418 321455 323055 385211 376213 365139 365061 241805 242128 795667 739739 1659302 1641562 485428 477239 710409 713307 902502 882234 924716 929616 960210 973715 944333 1045095 2331135 2449423 1472930 1193692 783808 775003 948752 937379 972591 991183 1010980 1019742 1133035 1137640 5482153 5712033 38.85 70.6 3
08:46:10 2024-01-24 759813 757109 228269 227097 379024 387840 418803 419245 251184 246823 311694 319226 356988 360474 4751212 5046742 7166298 7001277 1310548 1331493 336516 298356 321455 323055 387948 376526 365980 366338 242684 243143 794217 749756 1656254 1622972 485153 477575 709905 715279 901934 876261 928695 934063 960247 973606 938066 1047376 2324516 2427564 1403959 1201580 783808 772135 950136 943110 972110 988351 1007613 1024631 1143015 1142284 5521455 5705112 38.85 70.6 3
08:46:11 2024-01-24 771943 758717 227562 223624 379024 387876 420053 417472 247397 245684 312642 320194 358055 360402 4757717 5064948 7134087 6977554 1287272 1333964 340103 299806 322217 323893 390034 376067 364467 366381 242038 243143 794217 751908 1679693 1606836 482673 482154 709247 716357 907659 878753 921030 932930 966613 979332 933645 1041729 2318550 2440216 1488329 1206614 792005 771240 944933 948655 981314 982755 1003847 1019780 1151289 1145627 5515089 5686497 38.85 70.6 3
08:46:12 2024-01-24 758566 760064 227046 223727 379056 385447 421308 418653 249763 244482 313154 321094 358488 363171 4751212 5126309 7199640 6962565 1274058 1330855 338708 297410 323832 323305 386225 378353 363180 366417 241430 243487 788417 743460 1704404 1618366 483360 477936 706391 713307 909365 884853 919646 926221 971237 982656 935375 1039999 2318550 2441948 1466945 1194355 793133 774251 945043 943457 981314 992584 1001708 1016079 1142979 1150606 5504183 5689215 38.85 70.6 3
08:46:13 2024-01-24 759697 758180 228140 222969 381232 387150 421344 417436 246677 246443 311694 320869 359930 362586 4752016 5120817 7290744 6989826 1279197 1330171 338162 298286 320517 321973 387840 376526 364688 365353 243521 242163 790286 741228 1681911 1622997 482330 482108 711446 712295 903787 885481 924831 925565 963095 986864 944896 1039999 2321850 2455307 1444426 1193117 789981 775040 943591 939502 982779 991661 1010489 1013837 1140463 1146481 5474184 5694762 38.85 70.6 3
08:46:14 2024-01-24 763772 757109 228304 223460 378695 385411 422270 418785 251678 246063 312642 320419 358488 364859 4749063 5133411 7259574 6996895 1288011 1331874 338055 300338 321943 323965 386713 376129 367055 365211 242594 242943 785793 737013 1676721 1632217 484048 477792 710445 713307 902465 882750 929630 928228 963080 982102 944896 1044849 2327823 2449423 1426593 1190414 786088 777272 948079 938117 976823 991769 1013972 1019394 1133837 1142284 5442746 5705112 38.85 70.6 3
08:46:15 2024-01-24 764585 755966 227830 223663 382319 387804 420017 419838 246677 246028 312695 321177 359860 363456 4747814 5098823 7191946 6992011 1291829 1330938 338851 298251 322468 322908 386097 377281 365366 365389 242594 243282 797117 738590 1670608 1632217 486814 477864 712466 714194 903107 882434 928901 931599 963080 980715 945882 1047968 2330462 2455145 1444426 1201691 788291 776723 952161 944128 977056 992584 1016938 1023173 1143704 1138180 5476006 5694524 38.85 70.6 3
08:46:16 2024-01-24 768655 754867 227786 223684 378988 387587 423402 421630 249325 245887 314406 319308 360004 362477 4747568 5028978 7162143 6979281 1309612 1331530 336813 300654 324764 323510 390142 374966 364818 364805 243350 243657 798567 747612 1657859 1620783 485428 477864 711177 718475 902465 878459 930329 935352 965813 979295 940879 1047973 2326364 2431009 1402110 1203292 786045 773702 954192 947274 977056 990483 1009507 1029132 1148843 1144782 5485965 5675134 38.85 70.6 3
08:46:17 2024-01-24 770749 757458 228019 223551 378952 387767 421606 418249 248050 245887 313487 320276 358992 360076 4749063 5028427 7133522 6967610 1294752 1329608 340905 297453 323976 323965 387948 374966 366538 367592 242253 243726 778646 747612 1654599 1618366 487735 477864 707931 719495 908041 877874 924905 939485 969462 973751 937402 1049534 2327823 2432734 1476119 1209169 789981 773702 952838 948655 981351 987654 1007613 1026166 1154643 1147283 5550077 5699873 38.85 70.6 3
08:46:18 2024-01-24 764573 756703 227969 223992 378198 387587 422270 419245 247431 246063 314733 318203 360511 364750 4741860 5083779 7182001 6939554 1283057 1328097 339876 298113 323448 322696 390142 379695 363725 367298 242972 244408 797117 747935 1663923 1613777 484048 482108 706428 713814 913279 885481 923693 931599 975007 982728 938066 1041836 2318550 2436758 1446382 1197988 792005 774251 945605 947274 985570 991733 1004673 1021010 1150183 1155356 5518394 5686948 38.85 70.6 3
08:46:19 2024-01-24 757998 757072 227583 223658 380946 387515 424003 417436 247774 246408 312642 319845 359751 363427 4741860 5141246 7222471 6968188 1273755 1328107 339876 299263 321491 322943 387948 375529 364946 367040 243693 243317 794514 740172 1649324 1622997 483360 483473 713535 712679 907659 885323 928932 928960 968703 991192 946589 1044849 2321216 2455145 1394715 1189474 790878 778447 947407 944651 984471 1002469 1015305 1021160 1142008 1148774 5430680 5686497 38.85 70.6 3
08:46:20 2024-01-24 759499 757072 228437 223658 382049 386605 422167 421028 246711 246443 313594 320326 359135 360546 4741860 5093535 7198706 6986919 1288931 1331874 339626 301053 324787 323917 386713 374966 366502 366488 243008 243691 785793 739117 1676284 1632217 488902 480639 713535 716367 906630 885481 934349 934690 965894 982656 950099 1050058 2335434 2455145 1450295 1203369 792530 781689 955550 946143 980530 996023 1021987 1026016 1144634 1143093 5482395 5703889 38.85 70.6 3
08:46:22 2024-01-24 769350 754753 229245 223658 379096 390142 421308 422222 251537 246858 313630 319486 358591 360546 4741860 5022532 7157352 6992011 1306733 1330929 338340 299333 323197 322943 391282 376094 365366 365424 243693 243487 785793 748147 1688006 1622997 486282 482108 714276 719495 904394 881809 935015 940819 967184 982102 943132 1056846 2330262 2432137 1394715 1205867 788291 774338 958272 949855 979834 990926 1013251 1033870 1152887 1148943 5508927 5695760 38.85 70.6 3
08:46:23 2024-01-24 769618 756003 227791 224351 381241 390730 420017 418653 248187 246063 313630 320644 357022 360438 4741860 5041167 7110646 6953584 1285440 1328097 340941 297904 324469 322008 390142 377281 365438 368736 243008 243691 792767 745197 1739396 1617217 488464 483473 709942 722293 912595 880455 926257 942256 974823 984091 940731 1052326 2334454 2444854 1480189 1216736 793133 773836 951485 954260 986269 991183 1010489 1029132 1158704 1152235 5541751 5679014 38.85 70.6 3
08:46:24 2024-01-24 763637 756849 228858 223727 379056 387840 423235 419245 247603 246408 315352 319486 358090 365412 4741860 5078128 7150974 6947053 1282905 1328097 340941 300302 324204 321973 389139 377564 363980 367628 243350 243726 781505 748469 1661534 1611489 484737 483473 709328 717377 917793 887888 926330 936907 977777 989611 940658 1046935 2321216 2438486 1470935 1204257 793133 773836 947407 948126 988371 997416 1007613 1022408 1152106 1156423 5505710 5686422 38.85 70.6 3
08:46:25 2024-01-24 757533 756574 228499 223727 382705 387840 421379 418358 247809 246823 313118 320326 356988 363720 4732508 5126939 7227616 6968188 1279525 1330947 338887 299333 322504 323465 387948 376094 366006 367076 243693 243691 790081 741331 1660799 1627596 485428 484843 715522 715847 910214 889417 932168 931489 969388 992593 948824 1047414 2327823 2460848 1418835 1195510 792808 779587 948752 944520 983321 999934 1019841 1023902 1142082 1148979 5423525 5686497 38.85 70.6 3
08:46:26 2024-01-24 757533 753797 228503 223719 380946 387767 420053 418857 247431 246823 313630 321066 356988 360510 4739262 5082622 7208019 6991905 1289989 1328097 340618 301261 323197 323917 387912 378279 367061 367341 243477 244132 798567 739210 1667196 1634567 489600 481926 716537 719495 906756 885481 934300 938908 966613 982656 952801 1055677 2335434 2455145 1424674 1201580 792858 779587 955923 948655 977786 993770 1020290 1029391 1151289 1143974 5457222 5695760 38.85 70.7 3
08:46:27 2024-01-24 768261 752661 228681 225046 379096 390142 421344 421133 247431 246063 314586 319969 358090 363427 4732508 5017494 7133522 6972129 1304013 1332066 339590 299961 324325 324807 391246 378353 367498 366897 243206 245342 785518 748683 1658949 1618399 486318 480676 712429 721541 910655 884853 933019 942256 973516 982102 944506 1053801 2335434 2431009 1468940 1209169 792569 776723 956601 952704 986269 990926 1013263 1029465 1158030 1153051 5541751 5679289 38.85 70.6 3
08:46:28 2024-01-24 763059 756849 228538 224390 379096 387912 423903 419542 250026 246823 315366 319486 358626 365412 4732508 5066226 7150974 6962660 1283385 1327987 341830 301152 324361 324627 392353 379968 365039 368664 243521 244408 774783 749219 1667772 1611407 485428 484500 710445 717236 917178 887999 926183 938117 977667 991192 942885 1047831 2321850 2441676 1448338 1203292 795397 777004 950136 950002 992630 1000273 1011931 1027330 1152106 1158022 5508114 5683897 38.85 70.6 3
08:46:29 2024-01-24 759809 754826 229174 223654 382315 387840 423831 418653 247774 247586 312606 321319 358055 364198 4731511 5111557 7263443 6970961 1273718 1330171 341758 300137 322958 324405 387948 378242 366535 369220 243693 243657 795923 740172 1692518 1622997 485520 486217 715559 718475 911676 889531 933019 932634 974316 996217 950062 1050862 2327823 2465931 1398412 1192384 794264 781799 950099 945994 986969 1000710 1019841 1023099 1146330 1152235 5427399 5694524 38.85 70.6 3
08:46:30 2024-01-24 755878 748355 229174 223688 381527 387150 420644 420071 247397 246823 313594 321783 358992 362586 4729024 5093460 7212469 6982003 1285218 1328097 339554 301189 324168 323882 390142 378434 367836 366897 243693 244237 798567 737013 1673419 1632217 488428 482072 714546 717346 908004 892240 934077 935352 969388 989793 954155 1052227 2337095 2455145 1428512 1199596 791675 782909 957959 946529 983844 1000273 1025496 1030893 1151289 1143597 5458454 5698587 38.85 70.6 3
08:46:31 2024-01-24 758468 752665 229280 223723 379096 390106 421308 421029 246643 246823 315221 319874 360983 363430 4740790 5026819 7153013 6978137 1303952 1329984 339326 300523 324505 322908 391282 376094 367275 366753 243693 245161 785518 748683 1673422 1618366 488886 482790 712453 721541 911947 885578 935169 943494 975007 984882 947297 1062990 2337095 2434461 1422755 1210287 793133 774967 959356 953614 986969 991697 1015454 1033943 1158851 1153866 5549671 5693275 38.85 70.6 3
08:46:32 2024-01-24 765534 753729 228823 224854 378772 390991 423615 420918 250026 246717 315143 320016 359559 365747 4735292 5060516 7145097 6959417 1284339 1331874 342697 301901 324469 323917 392390 376058 365366 369848 243693 244443 797117 750607 1646853 1604557 487735 485346 713499 722567 915837 885486 930991 943146 977802 991192 943554 1052562 2327823 2445952 1448338 1208309 797670 774734 950136 953651 991923 1001688 1015699 1028361 1155498 1161377 5496331 5682762 38.85 70.6 3
08:46:33 2024-01-24 756993 758636 228732 224942 383401 387659 423687 419802 251171 246647 314370 323131 358020 364235 4715098 5121220 7171403 6932103 1268740 1326141 342419 300939 326983 326681 387948 378398 366466 369812 243314 245232 791317 741228 1702160 1613777 486282 484843 712466 717383 917172 889238 929593 936715 981878 991670 948641 1049364 2327823 2467565 1397477 1200725 799951 781799 950136 950002 993367 1000674 1019841 1025430 1152923 1154681 5502644 5698882 38.85 70.7 3
08:46:34 2024-01-24 754654 755449 230139 224937 383392 387767 423831 420071 247397 247586 313784 322116 358556 366708 4724736 5104553 7255592 6968188 1285180 1326302 339876 300629 324469 324667 390970 378434 367606 367592 243693 244408 790081 737013 1677344 1632217 488811 482790 715559 718984 913546 888535 936847 938080 972248 993998 955026 1059485 2337095 2457328 1430431 1199017 793133 784020 959319 949057 985570 1000273 1028615 1036390 1156786 1151220 5473530 5707034 38.85 70.6 3
08:46:35 2024-01-24 770105 748355 229963 224689 381241 391028 422531 421326 246677 246858 314550 320170 359057 363134 4729897 5016831 7153013 6987516 1304013 1328190 339840 300875 326183 323917 389720 377829 367606 367592 243693 245196 789867 748683 1665789 1618366 488811 482790 714546 722567 911947 887369 936884 944520 975656 982728 949080 1060327 2333775 2436758 1431955 1212617 795397 777272 961004 958100 991794 998217 1016752 1038137 1165411 1160155 5533846 5693693 38.85 70.7 3
08:46:36 2024-01-24 762526 753998 229214 225072 379056 389961 423903 418491 248153 246823 315545 320158 358583 365930 4729897 5066226 7162338 6939816 1281594 1328419 342455 300208 324541 323430 389720 378362 365366 369812 243693 245161 787222 747403 1669867 1608839 486282 485529 711960 719495 919849 889201 930292 940819 984201 991742 946589 1053074 2327823 2453132 1428512 1206813 801667 781098 954155 952667 998297 1007372 1018201 1030563 1152157 1160555 5512049 5684220 38.85 70.7 3
08:46:38 2024-01-24 763224 748355 230115 223719 382585 390106 423975 420071 247397 247586 314293 322224 358055 366514 4717974 5087927 7255592 6968759 1282271 1326141 340115 300664 324505 324929 391246 378506 367570 368405 243693 244443 790081 738064 1677328 1632217 488204 483473 717081 719495 911301 894066 940963 940819 975007 993295 959525 1058167 2343753 2459876 1432350 1199939 795079 786250 961004 949965 986269 1002396 1031562 1035454 1153753 1148979 5458780 5694524 38.85 70.7 3
08:46:39 2024-01-24 767149 751560 230478 224694 381780 391355 422603 423420 247397 247586 314586 320869 359700 364235 4720531 5007559 7143081 6982532 1303975 1328190 338851 301122 324289 323952 390576 377829 367570 367628 243693 244990 776192 748683 1654403 1619516 489251 483473 717355 722325 911947 887999 942384 948875 976899 991046 952690 1063351 2339695 2437327 1432350 1208336 793133 778410 965123 958505 989073 999567 1019491 1040633 1162143 1158022 5530860 5683897 38.85 70.7 3
08:46:40 2024-01-24 765802 754259 229210 225080 381780 392463 423903 419838 248153 246823 314586 320869 359127 364823 4720531 5045470 7134362 6944577 1281594 1326178 342938 300173 324613 324929 390886 377226 365402 369884 243693 244819 798567 749795 1659513 1604557 487735 487598 716529 725382 919790 890531 934940 946180 982660 996109 948936 1057183 2327823 2449492 1446382 1212617 800177 776686 955550 957715 994777 1000674 1016177 1030893 1162143 1162092 5493238 5684882 38.85 70.7 3
08:46:41 2024-01-24 754406 752629 228805 225076 380941 387876 423569 419542 248567 246788 314321 321066 358055 364529 4723900 5120817 7237921 6963788 1281355 1325320 340905 301122 324505 325419 391282 378434 365366 368700 243693 244951 793104 741331 1668022 1622972 486814 485873 719628 718800 913169 897245 939590 938080 974967 1000282 958160 1060241 2330462 2457055 1400261 1190683 794264 784020 957959 949057 986969 1006480 1026263 1033943 1149657 1151388 5446210 5689215 38.85 70.7 3
08:46:42 2024-01-24 761325 752239 229210 223753 381551 391319 421344 420107 248153 247969 313594 321551 358876 360510 4723900 5024955 7169119 6977554 1298261 1326847 341697 301580 323712 327641 392280 379392 368426 369560 245765 244679 795923 745476 1674794 1625008 491246 485873 719155 723897 910655 887851 945034 946566 976391 991192 956402 1068095 2335434 2440216 1398690 1205697 792005 779104 963452 955753 986697 1000273 1022506 1038663 1160496 1158059 5465021 5685158 38.85 70.7 3
08:46:43 2024-01-24 765465 752239 228849 225425 382049 390614 421308 418198 248947 246788 315029 321319 358090 360438 4720531 5014475 7092945 6942052 1293598 1329114 342456 300417 328068 324824 392353 378254 369646 369452 243621 246192 792767 745476 1666362 1613777 491672 484317 713499 724410 917172 883999 939418 949514 980684 989793 950062 1062668 2333775 2445952 1488329 1217222 797670 780692 959356 959222 993367 1000273 1019114 1035491 1168873 1161377 5515089 5683897 38.85 70.7 3
08:46:44 2024-01-24 758738 765554 229731 226128 381241 387876 423939 418821 248187 246615 315618 321319 358626 365930 4723623 5074956 7172139 6951065 1277405 1326392 342830 300980 328300 324265 392353 380647 367606 369884 243693 246748 783760 745476 1669532 1609120 487772 487179 714493 719495 922462 894701 933019 944520 984809 1000282 952801 1053387 2333775 2467837 1403345 1203404 801888 784020 954192 952264 998350 1009363 1026226 1028659 1157173 1161377 5488495 5677056 38.85 70.7 3
08:46:45 2024-01-24 753301 748125 230675 225115 380937 387840 423975 421397 248486 247969 315065 320842 358090 367078 4723156 5095417 7239858 6970961 1285944 1324340 340869 301827 324613 325910 392280 380575 367570 369292 245072 245196 792576 740172 1696215 1629902 489158 484500 718572 719495 913242 894480 942344 940819 975729 996685 959282 1062668 2343035 2458630 1411302 1193995 792808 786414 961811 950002 989110 1006444 1031028 1039966 1154643 1151388 5466951 5689215 38.85 70.7 3
08:46:46 2024-01-24 765241 751174 230812 224381 380377 391908 422603 420071 247431 248068 315065 320869 359197 363720 4724565 5036838 7175166 6982532 1301550 1326392 341661 301685 324469 325875 392244 377685 368750 369292 245418 244819 791695 745476 1683272 1620696 490549 485873 719665 725511 911947 889568 942344 949365 977110 991634 953674 1068095 2337095 2436758 1409418 1209559 793133 779550 964822 958950 991220 1001688 1022506 1038700 1164666 1161377 5524468 5685158 38.85 70.7 3
08:46:47 2024-01-24 763559 748283 229284 225491 381780 392185 423939 419838 248740 247303 315293 320619 360133 364714 4722723 5029589 7092945 6932103 1287272 1329225 341167 300208 327214 325419 389684 376960 368750 371714 243693 245575 773374 744411 1710913 1611489 491596 485328 715052 726614 921154 886979 934114 950039 984076 991742 949827 1060321 2327823 2449423 1397412 1210892 801317 778410 956601 959222 996189 1000747 1016938 1033943 1162981 1166906 5486079 5667704 38.85 70.7 3
08:46:48 2024-01-24 753301 752434 228958 226077 384170 389816 423615 421028 249571 246510 315401 323131 360754 364677 4713804 5108566 7171440 6926839 1265014 1324639 342193 301152 326486 326895 390142 378434 368714 372539 243693 245025 793104 737013 1658851 1617038 489158 486805 717627 721541 919849 895451 935479 940819 984201 1000989 955740 1050419 2330462 2473533 1428512 1199017 801317 784119 954192 952704 994777 1011505 1026263 1029391 1153826 1159734 5411660 5684169 38.85 70.7 3
08:46:49 2024-01-24 751421 753840 230537 224976 383392 387731 425998 420886 248016 247445 314772 320326 358591 366748 4723900 5085317 7226643 6963788 1285218 1326178 341973 301122 326450 325647 390142 378470 369862 369884 244804 245610 779011 736043 1692482 1631059 491246 484843 719155 723080 913279 893138 943688 944520 975729 991742 962047 1066241 2341371 2464339 1405652 1202249 797670 784083 963452 956431 986969 1000710 1029562 1038700 1161319 1156994 5442670 5684105 38.85 70.7 3
08:46:50 2024-01-24 758214 751477 229782 225774 382319 392185 421344 421361 250553 246443 315545 320809 359162 364823 4720531 5000193 7104777 6958823 1290026 1328061 341406 300208 327922 325910 389720 377226 369862 371977 243693 245988 784364 744411 1687172 1613777 491945 486048 715288 727682 921154 888272 936144 952064 984076 991778 953478 1062589 2329089 2449423 1422755 1210892 801888 779178 957959 961267 998350 1008799 1022103 1037948 1167105 1167029 5490013 5675793 38.85 70.7 3
08:46:51 2024-01-24 752157 749783 228963 225586 381480 387876 423903 418198 249502 246682 314622 321324 358055 364823 4708501 5076457 7162357 6907369 1268740 1323420 342938 300700 328518 325454 391282 378506 368159 369884 243693 246783 775787 740952 1682193 1612632 489158 485328 715052 722567 922499 894517 933451 943494 986974 1002405 953637 1057221 2330462 2469588 1405301 1198683 804539 786176 955905 958137 1001866 1010718 1024215 1036503 1159493 1167148 5496331 5679566 38.85 70.7 3
08:46:52 2024-01-24 752234 751211 229998 224937 381542 391042 424011 420734 247774 247621 315280 320326 358090 366781 4711166 5089981 7246267 6958823 1283385 1324395 341697 301157 326486 325945 390142 378542 369862 369848 245072 245988 774783 736043 1694290 1629902 491246 484843 719665 722053 915226 896121 943360 943851 979296 998870 963415 1068095 2343449 2468117 1434269 1203292 797670 787927 966195 957863 990479 1000747 1032570 1041067 1162158 1158782 5440059 5685158 38.85 70.7 3
08:46:53 2024-01-24 764696 751174 229994 225774 381241 391908 423867 422027 248187 246858 315618 320105 359197 364271 4711166 4990327 7121956 6973160 1302053 1326214 340905 302570 326486 325682 392092 378131 369596 369588 245765 245610 787222 745476 1651807 1618366 491246 483552 719665 726614 915876 891895 943397 952064 983348 993852 959562 1072678 2341111 2437327 1428512 1212768 797670 781799 965795 959222 996189 1002922 1026226 1043292 1168045 1164523 5533846 5686497 38.85 70.7 3
08:46:55 2024-01-24 761095 748350 229958 225115 382319 391639 424011 418821 248222 246894 315582 320419 360947 365930 4708615 5026819 7103091 6932103 1279817 1324298 343237 301122 327750 325910 392092 377829 367053 372357 245072 246576 788652 749219 1657274 1604557 490973 486841 717627 726614 923726 893699 940761 952704 988399 1001624 949915 1063235 2331786 2449423 1403768 1205734 802240 782548 957959 959222 999687 1011392 1020253 1035491 1161299 1169691 5496331 5669332 38.85 70.7 3
08:46:56 2024-01-24 752198 753039 229276 225080 382994 391319 424605 419838 248947 248004 314586 321807 359162 364823 4708514 5105925 7171440 6932141 1262890 1323323 342467 301987 324577 327424 389720 378506 367606 371977 245072 245196 790482 737624 1663324 1621756 490053 489183 722701 724624 919739 899234 942232 945906 985524 1006453 962047 1058430 2336775 2467837 1407657 1193967 800177 787418 959356 953687 995483 1009796 1032296 1038446 1152157 1153974 5402647 5679843 38.85 70.7 3
08:46:57 2024-01-24 753766 749390 230316 225429 383259 391042 422270 420769 249108 247621 315101 322326 358090 363171 4713804 5046557 7180989 6968188 1285255 1327160 342938 301615 326983 327424 391282 378398 369862 369632 245555 245742 789757 738161 1689459 1629926 493347 486907 723714 727207 916490 893101 946157 949365 979720 998226 963415 1069372 2337095 2453406 1402110 1205755 795397 784020 965795 959222 989813 1000747 1028026 1044541 1163804 1161377 5438894 5675793 38.85 70.7 3
08:46:58 2024-01-24 755983 749422 228989 225769 382319 391042 421308 419776 248947 247007 315618 320326 359162 360546 4704452 4990327 7105585 6948906 1285440 1324386 342432 301331 328227 325769 394031 380238 369754 373029 245072 246435 785793 745597 1720463 1613699 493347 486805 716610 727725 924938 889164 939590 952301 989145 1001355 953674 1063085 2327823 2448196 1428512 1210892 802459 781799 959356 961950 999687 1009363 1019565 1038484 1166946 1162542 5474184 5667704 38.85 70.7 3
08:46:59 2024-01-24 751106 752244 228494 225977 382158 387912 423939 418233 249743 246823 315071 321359 358090 364823 4701100 5105652 7171440 6934177 1262479 1324639 343356 301015 326341 327547 392076 382409 369125 373821 245072 245232 782445 736043 1658291 1620602 491596 486913 719665 722325 922374 899428 942344 945932 984113 1007948 962047 1059941 2330462 2466532 1407657 1194763 800177 788159 959356 953687 996189 1015545 1034078 1038484 1152157 1160557 5402643 5667704 38.85 70.7 3
08:47:00 2024-01-24 752161 750493 229919 225115 385023 390179 421973 420142 248222 247586 315101 322326 358090 362622 4704452 5050330 7186278 6979841 1283188 1326392 342866 301932 327799 326930 390694 378470 369573 371796 245765 245988 783987 736043 1658025 1631075 493347 483892 722677 724484 917245 897097 945447 950039 980684 999576 964280 1071224 2339708 2464339 1407535 1206839 797670 784119 965795 959222 989813 1006480 1032570 1044152 1164702 1160555 5427211 5667704 38.85 70.7 3
08:47:01 2024-01-24 760823 749586 229240 226128 380946 392185 422639 422062 248774 246858 315654 320326 359197 364627 4704452 4985592 7127474 6965980 1299334 1324261 341973 303721 328960 325910 392092 378506 369862 369884 245382 246713 789867 745476 1656962 1613777 490712 483141 719665 727682 919849 894701 946625 953012 986974 991778 956491 1069700 2339708 2445952 1490364 1216736 802459 783464 965111 961950 999059 1000747 1026263 1043292 1176496 1167216 5526912 5667704 38.85 70.7 3
08:47:02 2024-01-24 757710 751174 230352 225813 382319 391355 426146 422222 248947 247621 317512 319845 361019 367341 4712573 5036811 7132902 6934177 1277946 1322628 341918 302110 327971 326683 393266 378542 368750 372539 245072 246576 790081 745476 1647324 1602282 490549 486877 718373 725548 922499 895487 941003 950039 993395 1000756 955099 1064869 2332413 2448196 1409418 1203292 802459 783799 959356 959222 1005409 1009846 1026263 1038484 1162981 1170518 5496331 5677056 38.85 70.7 3
08:47:03 2024-01-24 757787 749418 230675 225115 382122 392185 426831 423420 248740 248523 315437 321668 359846 367748 4715212 5076562 7228067 6934177 1266498 1321689 342228 302995 327251 327954 390886 380720 368750 369884 246112 245988 798742 740423 1658105 1618399 489158 486877 722677 723385 920501 903280 944739 944593 984201 1006489 962878 1069452 2337095 2462593 1394715 1193117 797670 788754 963747 953651 993367 1009841 1035589 1041771 1155534 1160489 5443048 5676781 38.85 70.7 3
08:47:04 2024-01-24 760786 749892 230413 225570 382888 393260 423091 420590 249224 248804 315171 323131 360133 363684 4710446 5026760 7164381 6952096 1285782 1320587 340894 301754 324613 328485 391470 378240 369862 371977 245591 245610 782737 740269 1658772 1622997 493347 486805 724213 728715 917245 894517 950315 952741 982807 997461 963415 1075925 2339708 2439029 1405952 1207450 797670 784020 968576 962925 994777 1008651 1029525 1049331 1168045 1165558 5463034 5688169 38.85 70.7 3
08:47:05 2024-01-24 763428 749839 229751 226142 383073 392317 422387 418821 249327 246858 315582 322081 361019 360474 4695100 4968681 7105585 6945044 1295637 1324639 342938 302074 329216 325910 392056 378470 369862 369884 243693 246748 785518 745476 1658734 1613586 492645 484573 719155 727645 921808 895610 943360 952976 989108 997425 957848 1068828 2340421 2449423 1494434 1220204 802459 784020 964822 964220 1000480 1006444 1026263 1044316 1180553 1171294 5508962 5678737 38.95 70.7 3
08:47:06 2024-01-24 756209 751174 230644 226509 382319 391319 423687 420071 248912 246823 317476 320361 360983 366784 4701879 5036838 7112524 6912261 1276091 1322628 342432 302286 328482 325945 392954 381563 368714 372802 245418 246783 790081 746544 1663213 1607977 491061 486841 717627 723348 927727 900047 942344 950039 993395 1007948 961364 1063066 2337095 2473533 1476119 1199712 806196 788123 958638 960185 1004720 1017311 1032133 1035342 1164621 1168804 5468195 5675793 38.85 70.7 3
08:47:07 2024-01-24 750702 750520 230644 225551 382087 387912 423903 422513 248187 247969 315582 321289 358090 366485 4701798 5072466 7212727 6958823 1279525 1322628 342697 302534 327981 327919 390612 382409 369862 369884 245765 246748 791510 734992 1684319 1623084 491596 487561 723189 723348 918335 902639 948926 950039 983345 1000683 968502 1077838 2346368 2466087 1415068 1204229 801094 792989 970330 958357 996116 1012148 1041512 1047649 1164629 1161377 5436238 5679843 38.85 70.7 3
08:47:08 2024-01-24 761325 750872 230710 225774 380972 393575 423903 423253 250486 248352 317476 319845 360273 364859 4688332 4981927 7134362 6952021 1298261 1322312 342938 303954 326947 327409 392092 378470 369862 369884 246286 246540 793104 745476 1655506 1618366 493347 486841 723701 730268 918546 893772 950992 955113 986150 1000282 962047 1078570 2347793 2444581 1416952 1212617 799951 784020 973365 966748 999022 1007939 1029525 1052933 1173823 1169764 5505675 5679843 38.85 70.7 3
08:47:09 2024-01-24 762991 749427 230316 225809 382122 394132 423939 418857 249327 247621 315618 320842 360273 363720 4699028 4982897 7077649 6935672 1287272 1322312 342467 301051 329449 327389 391506 378470 369862 371402 245591 246783 785793 743348 1685435 1613777 494753 486877 719665 730787 926069 894701 943688 960906 995449 1007650 959134 1069582 2334454 2457671 1452251 1217109 805323 783529 964822 970195 1004696 1010791 1029193 1043893 1178792 1171206 5486953 5670471 38.85 70.7 3
08:47:11 2024-01-24 762749 750116 229923 227247 382695 391006 423975 420698 249535 246443 315618 322034 359127 365966 4695100 5038290 7140821 6912261 1274201 1324225 342158 302534 329660 325945 391506 381869 369862 372802 245591 248103 771018 743348 1672591 1604557 490651 486877 718572 726689 930361 901079 940854 952741 995510 1009227 964711 1066392 2337095 2473533 1470014 1202249 807048 788718 959356 959502 1007995 1017093 1030990 1038484 1164629 1170518 5486084 5675793 38.85 70.7 3
08:47:12 2024-01-24 750969 747297 231069 225577 382695 392194 427085 421361 248187 248387 315582 321289 360911 367635 4701801 5076562 7246267 6947053 1272130 1322628 342938 303954 327981 327919 390886 381869 369862 372534 246112 246748 795923 740269 1657768 1620602 491596 486697 724653 724624 922223 904824 950444 947946 984809 1006489 967092 1073824 2343035 2458630 1396564 1195637 799379 791554 966480 955753 996189 1015278 1038545 1046306 1160496 1163045 5438578 5678812 38.85 70.7 3
08:47:13 2024-01-24 760352 747297 230675 225072 382695 393853 423579 420107 248187 249156 315545 320361 359700 363720 4695784 5026061 7157240 6958823 1286244 1322628 341441 303832 326983 328680 393266 380430 369646 373220 247159 246399 789092 744528 1654411 1622972 494401 489255 725681 730787 918546 897245 953165 958159 984772 1002405 962841 1080895 2346368 2438992 1402110 1209169 799379 784020 972020 964941 999059 1010791 1032296 1047639 1172387 1170518 5521455 5683934 38.85 70.7 3
08:47:14 2024-01-24 761943 749418 230478 225778 382122 391949 423975 418857 249327 248004 315582 320103 360813 365671 4688332 5004474 7093058 6940622 1287272 1324639 344769 302249 330237 327282 391985 381687 373006 373556 245591 247716 782711 744528 1660860 1613777 494753 486390 720586 731789 925122 894775 946120 959185 993656 1001697 959319 1071187 2340421 2455145 1422755 1218468 806473 784119 965795 968442 1005409 1012221 1028757 1046031 1178074 1175605 5486953 5658352 38.85 70.7 3
08:47:15 2024-01-24 752166 747993 229994 227040 382122 391006 424011 420142 249362 246951 315618 321807 359162 365966 4688295 5042027 7143688 6924718 1273755 1322554 344635 302640 330852 325804 395113 382300 369826 372802 245072 248138 778268 744528 1653842 1604557 491246 486913 718645 727207 930361 901005 942344 952741 993925 1010531 963415 1062326 2335434 2477043 1474084 1203292 807048 790433 959356 959222 1005409 1017735 1034041 1039966 1166946 1170596 5474184 5670471 38.85 70.7 3
08:47:16 2024-01-24 749382 747261 231223 225491 382695 391908 427423 422324 248187 248387 315618 321359 359162 368156 4695100 5075650 7250195 6942664 1267907 1320872 343497 303705 328250 328680 391781 382154 369565 373065 246460 246748 791872 738152 1659452 1613777 491246 491198 725754 725548 922241 903921 948926 949365 989108 1010800 968230 1071187 2337095 2462593 1379853 1192384 800177 789873 967166 956468 998350 1017735 1039285 1044816 1160496 1166906 5417994 5675793 38.85 70.7 3
08:47:17 2024-01-24 756587 747728 230518 225616 383263 393575 423235 420769 248947 248387 315287 321359 360553 363134 4707855 5057876 7165787 6971850 1281355 1320835 341406 302746 327945 329480 391470 380683 369682 372802 245938 245953 786794 739210 1655073 1622911 493939 486841 725791 730787 918546 898736 952569 957899 986239 1003114 962878 1078962 2341371 2436758 1400261 1210137 799379 784083 972711 966383 999769 1010791 1034041 1049390 1172966 1170518 5508114 5670471 38.85 70.7 3
08:47:18 2024-01-24 760209 747993 230321 225809 381551 393575 424011 418821 248947 247721 315365 322152 361142 366660 4716046 5005499 7077761 6927117 1285440 1321689 345329 302534 327374 327689 392092 381563 373043 371994 245497 247929 797117 744411 1664597 1613777 495413 486805 719665 732346 926377 894443 948889 961304 993186 1003114 962047 1072438 2339708 2458630 1428512 1218468 808778 784119 965795 968442 1005446 1009724 1029525 1046315 1178914 1169155 5486953 5666427 38.85 70.7 3
08:47:19 2024-01-24 750409 747993 229280 227315 385578 391028 426120 422075 249640 246682 315545 322222 361164 366338 4705156 5043325 7153013 6921362 1268621 1322628 342947 301827 330705 327954 390576 383060 369862 371402 245072 247546 798567 738590 1662701 1609205 491945 486913 721439 725548 929702 904935 945034 950039 992484 1009661 965685 1064680 2338441 2482727 1409418 1201580 807048 792116 961401 959222 1005409 1020108 1037065 1040216 1164702 1170610 5411735 5685548 38.85 70.7 3
08:47:20 2024-01-24 750659 747219 231094 226365 383125 390861 423795 423109 248843 248245 315582 321289 358876 367635 4704452 5065261 7208019 6944577 1279525 1318877 341132 303066 329449 328450 390302 382752 372516 372539 246112 246819 791510 735239 1665013 1627612 494049 486805 724213 727926 921808 903648 951670 952741 987709 1000792 971293 1079111 2346368 2467837 1392866 1210985 801888 790993 970330 962633 996226 1009760 1041966 1052753 1171363 1165379 5437930 5679766 38.85 70.7 3
08:47:21 2024-01-24 760352 747108 230502 226369 382851 393575 423903 423289 248947 247721 318476 320326 360238 364859 4688295 4970469 7125037 6939554 1297048 1318877 342938 303633 329216 327919 394168 381601 369898 371977 244666 246819 790081 745476 1650647 1613777 494049 486805 723701 730787 922499 896158 951670 959259 991988 1001697 962878 1077354 2339708 2440216 1405652 1211903 801888 784156 971330 965949 1002561 1010946 1035047 1053689 1177092 1173838 5518394 5679843 38.85 70.7 3
08:47:22 2024-01-24 758073 747993 230710 226963 384305 393853 427049 419776 248947 247621 317367 321319 360308 367078 4691755 5008168 7098129 6920850 1276128 1318883 344531 302782 329449 327990 394445 378542 369862 371438 245591 246819 790081 747077 1647809 1602282 493347 491198 722166 730787 929043 899762 944776 957899 996072 1009372 959319 1069663 2330462 2451668 1430431 1209169 806473 787927 964785 967436 1010461 1017589 1030624 1045922 1171290 1179677 5483671 5674518 38.85 70.7 3
08:47:23 2024-01-24 751096 747993 230513 226158 384311 392185 423975 418785 248981 248004 315582 322361 359162 365992 4688295 5091011 7150974 6902369 1257504 1318877 344567 302782 329449 329943 390886 381906 369862 373181 245765 246783 785187 736043 1654599 1613777 494049 492589 724213 728715 927727 905010 949728 952741 993395 1015554 971293 1069663 2337095 2476149 1393243 1199083 806196 793240 966195 961913 1004757 1023683 1038798 1044816 1162143 1171294 5404727 5666629 38.85 70.7 3
08:47:24 2024-01-24 751322 746560 231074 226509 385030 391908 423235 422392 248601 248004 315618 323332 359127 364271 4695100 5044649 7180082 6939554 1279525 1318877 341441 303741 329449 329444 389720 381869 372779 373065 246112 248050 791510 735517 1668814 1627593 495062 486877 726820 728715 923809 903648 954386 957899 986974 1008809 973909 1081710 2350436 2469122 1416952 1206549 803963 791734 972711 964220 996226 1014979 1044282 1052530 1173002 1167284 5427211 5666427 38.85 70.7 3
08:47:25 2024-01-24 758199 743501 230710 226496 382122 393296 423271 422729 249282 247586 317548 321066 360238 365671 4685748 4961782 7119965 6949458 1296446 1318877 342938 304882 328518 328396 393891 381294 369862 371977 244872 246819 790081 745476 1657720 1613777 494049 486877 724727 730913 922499 901079 955636 962962 992510 1003114 968912 1083631 2343753 2443409 1413185 1212617 802459 788488 976870 968442 1002561 1010791 1035440 1052894 1177331 1169191 5515089 5667704 38.85 70.7 3
[truncated: 42,605 more chars]
