# Supplementary material for: Methods for Estimating the Detection and Quantification Limits of Key Substances in Beer Maturation with Electronic Noses
Source: Sensors (Basel). 2024 May 30;24(11):3520. doi: 10.3390/s24113520 (PMC11175341; doi:10.3390/s24113520)
Supplement: Supplementary file 1 [file sensors-24-03520-s001.zip › Data/Acetaldehyde/raw data/Day 2/ETH1.txt]

Time Date R01 R02 R03 R04 R05 R06 R07 R08 R09 R10 R11 R12 R13 R14 R15 R16 R17 R18 R19 R20 R21 R22 R23 R24 R25 R26 R27 R28 R29 R30 R31 R32 R33 R34 R35 R36 R37 R38 R39 R40 R41 R42 R43 R44 R45 R46 R47 R48 R49 R50 R51 R52 R53 R54 R55 R56 R57 R58 R59 R60 R61 R62 T01 H01 Phase
08:49:00 2024-01-24 746146 740195 231984 229021 386803 392020 428936 423957 250892 248545 319494 324307 360813 368193 4654974 4975858 7093091 6883900 1267718 1313382 347728 306532 332689 333713 401128 387462 375690 377545 247078 250519 784923 745597 1640460 1595155 499440 495855 728885 739154 948959 918372 963738 971335 1018050 1036312 986979 1088261 2352294 2491921 1428512 1207450 819941 802315 979618 977662 1020949 1042197 1059675 1066540 1183038 1191078 5383787 5647420 38.95 70.7 1
08:49:01 2024-01-24 741942 740705 232708 227595 387961 394132 427725 426501 250543 249752 320166 326004 360778 367114 4654974 5018964 7170770 6920684 1274510 1315313 345463 306784 332059 333893 396745 387001 375189 376076 247184 249816 789092 733942 1674228 1622972 501218 493897 738110 741085 942340 919748 973090 976313 1008882 1025617 991192 1103943 2355640 2471634 1411354 1212617 811784 799053 989822 986182 1020949 1027715 1056495 1075088 1199212 1194523 5502540 5643671 38.95 70.7 1
08:49:02 2024-01-24 755916 742024 232187 228506 386803 396781 428633 423623 250892 249577 319946 325026 362981 364859 4648340 4933645 7062321 6917995 1288893 1317120 345427 306604 333483 333893 399207 385057 378307 376834 247078 251261 787222 742817 1650831 1611407 502646 492855 730748 742819 941967 913141 964664 977699 1016572 1027724 982631 1095078 2344700 2466087 1392108 1213748 818775 797922 980576 980442 1027190 1039244 1054403 1065743 1188724 1197674 5468195 5638331 38.95 70.7 1
08:49:04 2024-01-24 743094 742015 233208 227604 387657 394410 427832 424029 249743 249999 319494 324342 361894 367679 4645008 5047850 7147029 6893729 1249970 1312449 349832 306532 332023 332379 396259 385021 374315 378344 247527 249816 790671 733942 1677636 1609120 500506 498769 737059 738050 942945 921053 969630 968479 1011065 1027833 991897 1097248 2352294 2477043 1402321 1199871 811784 804092 987016 977662 1018274 1033711 1063565 1071229 1190408 1185443 5407876 5647697 38.95 70.7 1
08:49:05 2024-01-24 752198 739922 233368 227953 385599 395872 428330 426537 249362 249964 320172 324246 363313 367297 4646734 4971559 7114897 6912224 1278612 1309658 346682 308411 333207 332182 399207 385927 374841 377121 248625 249641 777327 739210 1680712 1613777 501218 495013 735192 740609 938237 913141 970372 977699 1012157 1018747 981214 1100764 2355640 2458630 1434269 1217109 816427 797922 983367 986182 1026069 1033124 1047811 1068654 1199600 1197944 5462437 5630296 38.95 70.7 1
08:49:06 2024-01-24 751834 738589 232708 228701 385030 395214 430042 426399 250859 248665 320326 323905 361212 368568 4653378 4961632 7082930 6887273 1266816 1313382 348497 306784 332653 331683 399771 386475 373683 377688 246493 249816 795923 744411 1669892 1595337 499795 495891 730995 740033 946088 918445 961133 971233 1016572 1032504 986979 1088224 2352294 2491921 1413185 1205734 819941 804092 980576 976969 1020949 1042307 1060157 1066540 1179290 1191957 5382085 5642035 38.95 70.7 1
08:49:07 2024-01-24 743372 742737 232989 227848 386654 394691 428900 426356 250930 249821 318460 324167 360273 368193 4654468 5018964 7190314 6906219 1268307 1309658 345363 311889 332167 333785 396961 386794 375404 375426 247566 249816 789092 733418 1661879 1613777 499440 493933 736019 737935 939568 921053 971099 976313 1008919 1024292 991786 1102371 2358200 2482727 1411354 1212617 813521 800187 990956 982582 1017986 1027788 1057249 1075790 1195621 1194523 5433629 5650210 38.95 70.7 1
08:49:08 2024-01-24 751933 740865 231984 228560 386043 395521 427387 424029 251101 248807 320406 323940 361389 365634 4642190 4905376 7078410 6892495 1293711 1313168 345085 306784 333555 331613 399207 386475 376533 375954 246457 250908 782934 743348 1648814 1604557 501218 492855 731819 742220 943615 913141 968940 979802 1018086 1030571 983338 1094368 2348954 2473533 1392866 1220204 819941 796720 979880 981154 1027153 1036634 1053200 1069338 1196272 1203493 5458340 5642225 38.95 70.7 1
08:49:09 2024-01-24 742904 740709 231465 228411 387713 395531 428936 423623 251311 248771 319494 326126 362473 368193 4648340 4975971 7103091 6888850 1266779 1309658 347728 306784 333483 333423 399207 386214 374244 377760 247601 251261 786313 742287 1643124 1600011 499440 495855 731819 737935 946263 922361 963979 971298 1012193 1037376 989785 1091476 2348954 2488391 1411354 1203404 817593 802460 986131 977430 1022590 1041421 1065696 1072646 1183940 1193228 5382085 5638068 38.95 70.7 1
08:49:10 2024-01-24 743938 737400 232876 227953 387596 395531 427423 426200 249812 249752 319494 326302 360813 365708 4648340 4993346 7147057 6892532 1270120 1313404 345605 306784 332167 332147 395665 385057 376268 376026 247184 249816 786313 731850 1673313 1622911 502288 493585 738105 737594 938237 918270 972479 977699 1008919 1027553 989785 1103603 2355640 2457605 1382899 1217500 811673 797775 989785 986034 1024187 1030416 1057136 1075088 1197866 1196661 5486953 5638068 38.95 70.7 1
08:49:11 2024-01-24 764649 740970 232187 227948 386223 395557 428633 422062 249847 249192 319494 323332 362473 366225 4636243 4930127 7042501 6892794 1279854 1314136 346647 306784 333519 331417 396961 383868 376604 377688 246042 250555 785793 741228 1668833 1604557 503720 494280 731819 744620 944749 913141 967524 977005 1019530 1030280 983144 1096788 2350436 2462121 1409505 1209086 819932 801175 977759 980442 1029720 1036729 1053792 1066359 1190408 1195663 5458454 5646382 38.95 70.7 1
08:49:12 2024-01-24 746417 738247 233208 227216 387343 393712 429932 423957 249743 250526 319421 324760 361318 367938 4645609 5018964 7182781 6903108 1252570 1312449 349832 308302 331395 332646 396853 385057 373123 378790 247949 249816 792042 733942 1649315 1609120 500506 500685 738105 740033 943615 923586 972029 972884 1013864 1036312 994722 1100857 2356404 2480560 1404136 1197374 814101 806385 988981 977662 1019722 1036193 1069371 1072793 1188738 1185371 5412265 5647697 38.95 70.7 1
08:49:13 2024-01-24 753655 740965 233532 227719 385608 396709 428633 426465 249535 249999 320172 323262 362981 366744 4645609 4965608 7106386 6921865 1278612 1315249 347657 306147 331395 332379 399771 386475 375368 376555 248542 249816 779703 742817 1671879 1612632 503362 498203 740345 745416 939697 917039 975870 981836 1016820 1026417 986905 1105519 2357864 2460374 1415052 1218468 815845 799053 986131 986882 1026761 1027751 1054240 1071154 1204820 1199641 5477574 5637003 38.95 70.7 1
08:49:14 2024-01-24 742691 738749 232156 228657 385608 393123 430151 423957 250508 248387 320889 324272 361065 369239 4645609 4968757 7062508 6893729 1266779 1309658 348778 306784 332905 332147 400670 387023 373088 378257 247149 250941 795923 746669 1671286 1595155 500506 498588 732518 743195 948996 920960 964627 974892 1020976 1038673 988943 1091364 2353966 2492503 1494434 1206577 821110 802315 981751 977662 1023849 1048164 1056987 1066283 1187274 1193117 5376111 5637003 38.95 70.7 1
08:49:15 2024-01-24 742353 738516 232876 228307 386798 394691 428936 426501 249778 249928 319494 325023 360742 368156 4645609 5000446 7171664 6892532 1266626 1309658 345640 306568 332149 333821 396637 389508 376222 376340 247807 250519 789092 736043 1639256 1618297 500469 493861 735977 739623 940630 921596 975174 977699 1008882 1030060 995319 1103943 2355640 2480959 1413203 1211903 813521 801323 991229 986882 1020448 1027788 1059513 1078966 1199563 1195663 5436805 5646382 38.95 70.7 1
08:49:16 2024-01-24 755645 740965 232151 228302 386767 395557 427689 423587 251276 249717 320172 324272 362437 364235 4639551 4911383 7065361 6906219 1290517 1315313 345463 306676 335824 333893 399699 387261 376354 376340 247598 251261 777954 743348 1657804 1608998 502288 496088 733894 739683 943615 918344 973090 981191 1015816 1026066 986905 1099285 2355640 2471340 1398412 1223685 818762 797284 982668 986882 1028988 1036266 1046179 1068036 1198173 1203334 5442322 5651010 38.95 70.7 1
08:49:17 2024-01-24 745203 740975 232880 229212 385608 393159 429543 423957 249812 248352 320889 324307 363966 368679 4636243 4970469 7093659 6900000 1266460 1312507 348563 306640 333266 333658 399771 386178 373683 377955 247700 250695 786313 742817 1637785 1594205 500506 495891 731265 737958 949448 922361 964627 972614 1014343 1038109 991192 1094315 2346368 2491921 1413203 1203068 818762 804742 985579 977662 1022397 1036801 1063188 1071159 1179327 1193117 5380371 5638331 38.95 70.7 1
08:49:18 2024-01-24 753009 737391 232876 227953 388065 395485 427725 424066 250543 249964 318969 326302 362402 366181 4642900 5002612 7165787 6914366 1271936 1309658 345640 306784 333194 333893 395629 385906 376533 376519 248298 250341 786313 731850 1663138 1621846 502646 494280 738197 742139 940235 919748 974814 977699 1011065 1027553 991897 1105173 2355640 2458630 1415030 1212617 813825 797885 989822 985446 1023849 1031512 1055743 1074322 1203525 1197944 5486953 5638331 38.95 70.7 1
08:49:20 2024-01-24 750094 738617 232191 227948 385030 395207 427716 423764 250508 249542 321117 322326 362190 369055 4643959 4952484 7022196 6887273 1272242 1313382 348778 306784 333000 333821 396925 385927 374279 378862 246457 250853 784923 744411 1646361 1599873 503362 498733 733894 741658 947430 919748 967524 977699 1022425 1036643 986905 1091439 2355640 2486250 1486294 1210333 821110 802315 980576 977662 1023849 1042197 1063414 1066283 1189803 1196624 5389319 5630296 38.95 70.7 1
08:49:21 2024-01-24 742353 740815 232880 227918 387343 392847 430651 427453 250813 250205 320026 325109 361212 369165 4647279 5007559 7171664 6899362 1257586 1309621 348814 308520 331395 333925 396925 384444 373088 377652 248332 249816 782445 734992 1664451 1609120 499440 498733 738197 737935 940902 923586 973784 972614 1011851 1027760 995381 1100764 2361553 2478801 1416901 1203292 814101 803487 989822 982534 1017551 1035135 1063565 1074812 1193002 1190486 5408588 5646382 38.95 70.7 1
08:49:22 2024-01-24 754308 741363 232599 228935 386043 395413 428863 427598 250753 249865 321007 324096 362945 367859 4645712 4921828 7087735 6911996 1282909 1309658 345605 312182 333176 331382 402666 384444 375404 375390 247949 250908 784648 743460 1649297 1604557 501218 494280 733894 741427 943615 915737 972397 982619 1018050 1018458 984035 1100898 2355640 2469588 1396564 1223685 819941 797284 981970 985483 1028257 1038834 1051168 1069301 1202492 1203639 5445724 5625605 38.95 70.7 1
08:49:23 2024-01-24 744458 740892 231973 229406 386623 395811 430151 423921 250892 248387 319202 325494 363720 368679 4636243 4976647 7069084 6879440 1266779 1309658 348497 306784 333176 331613 400336 385906 373647 377688 247149 250519 784923 743348 1662319 1593075 499795 495927 731265 740061 948959 921053 964702 974892 1020253 1036239 989785 1091401 2353966 2491921 1426593 1208309 821110 804056 981970 977662 1023849 1044212 1062808 1065944 1189000 1198067 5373065 5625885 38.95 70.7 1
08:49:24 2024-01-24 741825 738835 232880 227759 386470 395494 428900 426465 249743 249964 319494 324760 361212 368977 4636243 5000446 7162338 6898184 1264323 1305988 346647 306147 331897 332646 396925 386758 374244 376519 247601 249816 782737 735517 1633802 1613586 499795 494280 736014 740033 940235 922272 973208 977699 1008919 1030462 994676 1105519 2355640 2480968 1413203 1212617 813521 801323 991934 987438 1022112 1032203 1060269 1078891 1198986 1196439 5443048 5635888 38.95 70.7 1
08:49:25 2024-01-24 752532 737391 231922 228661 385644 394374 426265 423921 251101 249156 320172 324045 361389 364823 4629636 4898608 7062766 6902631 1288856 1313382 345327 311962 333483 331648 400336 387023 376268 376255 247566 251261 784364 743348 1654128 1604557 502608 493549 733375 741133 944007 913141 973090 981154 1020976 1027760 986942 1100898 2346368 2471780 1378718 1223040 821105 797739 982631 983233 1031882 1042307 1055402 1069699 1193002 1201902 5465021 5625998 38.95 70.7 1
08:49:26 2024-01-24 743938 739044 231786 227988 387997 394025 428936 422324 251346 249542 319494 326267 361318 368156 4636243 4994407 7097061 6859198 1266498 1309658 347692 306784 333555 333423 399207 386214 374279 377688 247011 251261 779718 739117 1645702 1595337 499795 498203 731782 739508 949448 922361 964627 973894 1016572 1038109 993181 1094538 2354500 2496860 1400261 1205008 820519 805886 986168 977662 1023123 1042307 1069179 1072415 1179254 1198986 5380371 5623611 38.95 70.7 1
08:49:27 2024-01-24 753009 738877 232677 227953 388065 394374 427085 424029 249812 249964 318519 326302 361353 364823 4629636 4972418 7143688 6903108 1270120 1309658 345605 311925 332437 332646 395665 385057 376533 377688 247566 250519 787181 731850 1658025 1621846 503362 495013 740130 741658 940235 919748 978623 981653 1013772 1026392 992565 1110263 2359762 2463373 1416786 1212617 811784 799053 992511 987438 1023849 1027715 1057249 1078613 1198714 1197097 5485399 5628966 38.95 70.7 1
08:49:28 2024-01-24 750280 738512 232151 227984 385030 395557 427680 423289 250508 249542 319494 322032 362437 368716 4626878 4939499 7022457 6870068 1270581 1309658 349023 306784 333176 331683 396961 385381 374279 378862 247149 250555 782143 742114 1681841 1602282 503362 500330 735127 747440 948959 915737 968563 981873 1019346 1036422 986131 1097756 2348954 2470388 1409505 1211865 820525 800187 983853 984632 1030142 1036801 1053904 1066283 1192206 1197944 5442784 5627624 38.95 70.7 1
08:49:29 2024-01-24 745213 738544 233208 227600 387997 394374 428955 423289 249743 250351 319231 325285 361353 368977 4629636 5011681 7115711 6865593 1245458 1308729 349269 306784 332941 333146 396853 386529 374315 378898 246457 250519 781074 733932 1665317 1608998 501218 499328 737545 741048 946263 922250 972284 971233 1012120 1036239 995356 1100689 2352294 2477043 1407767 1198276 814101 804698 989822 979520 1020949 1036266 1069513 1074322 1193303 1189845 5414126 5638331 38.95 70.7 1
08:49:30 2024-01-24 752583 738981 233527 227798 386573 396151 428936 427140 249709 249964 319494 325100 362473 367078 4629636 4947759 7097061 6907556 1274967 1313382 347169 306147 331395 332681 399836 386565 378325 377437 249030 250519 785187 740269 1652978 1615996 503720 495639 738105 741365 940902 917071 977962 981873 1018050 1026103 987461 1105406 2355640 2460374 1391017 1221943 817593 800754 985579 988986 1030142 1035569 1056495 1071191 1201373 1200169 5449438 5628966 38.95 70.7 1
08:49:31 2024-01-24 743021 737469 232187 229017 385608 393484 428936 423921 249812 248387 319129 324307 363611 368716 4626878 4952216 7050434 6874535 1267945 1315313 349316 306568 333338 333893 400300 386987 374137 378429 247389 250872 783533 744943 1644568 1595337 502014 499925 733894 738115 947430 921053 968563 977699 1020035 1036275 989785 1093536 2353966 2491921 1448338 1207676 821110 804661 980576 977662 1023849 1044986 1063565 1066208 1187007 1194559 5363301 5626112 38.95 70.7 1
08:49:32 2024-01-24 740246 738872 232880 227759 386794 392020 427431 426537 249778 249964 319494 324307 361065 368981 4629636 5004375 7159686 6895070 1257586 1310641 349125 308833 332023 335545 396745 384985 373123 377688 248542 249638 783816 733942 1663006 1607977 499440 498952 740463 737430 940939 923586 973900 972023 1013937 1030280 996162 1103943 2364639 2482727 1418750 1203292 813998 804698 989822 981139 1017986 1036634 1067361 1077427 1193076 1187647 5399182 5638331 38.95 70.7 1
08:49:33 2024-01-24 751440 738877 232880 227953 385608 395243 428936 427441 249778 249577 320435 324498 361389 366781 4626878 4919591 7100136 6909426 1277405 1309658 347448 312402 330893 333749 399135 387023 375932 377688 247984 249816 787929 740269 1660230 1609205 502646 495819 738105 745148 940902 915700 973937 980459 1016609 1018458 986942 1103943 2354500 2460374 1415068 1220204 816427 800033 986979 986882 1026798 1030270 1055743 1072755 1206530 1198402 5460399 5617908 38.95 70.7 1
08:49:34 2024-01-24 746080 737573 232223 227988 385030 394061 427680 423623 249812 249192 320889 322811 361353 369239 4641686 4957159 7044533 6874535 1267945 1309658 349233 306784 333483 332147 398722 385670 375404 378862 247392 250908 787467 742394 1719195 1600011 503003 498769 733894 744179 947430 919059 968902 977699 1020551 1036202 986942 1095409 2348954 2478801 1411354 1208309 821110 802315 979655 977662 1026798 1042739 1062014 1066246 1195670 1196250 5383787 5617629 38.95 70.7 1
08:49:36 2024-01-24 738690 738872 233368 227604 387379 393195 427716 423777 249571 250452 320436 325494 361283 369727 4637853 5007559 7143796 6883900 1250816 1311536 350396 312366 332167 333683 396961 388328 373719 378862 247984 249816 792042 733418 1683197 1607977 500862 499863 738110 737962 945517 924855 972479 972060 1012193 1033272 994676 1103157 2359876 2477043 1396874 1197988 814101 805874 991229 982316 1017986 1038100 1068123 1075753 1196508 1190201 5391477 5631412 38.95 70.7 1
08:49:37 2024-01-24 751933 737787 234082 228225 388561 398064 428863 427296 249605 249857 320289 323644 363419 366894 4629636 4940400 7097061 6887271 1274967 1309715 347169 306860 331395 333181 399771 386475 375968 377954 248542 249816 778679 739210 1646059 1611290 503362 495855 737582 743909 940902 917617 976091 981227 1018050 1027553 989083 1106345 2358200 2460374 1409418 1217109 816427 800187 985579 988986 1030671 1036634 1052367 1074086 1204820 1201510 5442859 5638250 38.95 70.7 1
08:49:38 2024-01-24 748980 738617 232570 227843 385193 394194 430761 423777 250753 249542 321491 322326 361424 369387 4626878 4945370 7002192 6864738 1267718 1309658 349586 306784 333447 332646 400054 386475 373981 378898 247219 250908 794514 744943 1642063 1595337 502608 499510 733894 741695 947430 921053 969630 977699 1019794 1038109 991192 1094538 2352294 2491921 1448338 1209169 822866 805874 981970 979746 1023886 1045725 1063301 1066518 1190693 1198954 5376907 5636976 38.95 70.7 1
08:49:39 2024-01-24 740232 737327 233096 227918 387688 393159 427943 426211 249674 249928 319494 324796 360778 367126 4629636 5000446 7171664 6893275 1262517 1308729 347728 306496 332437 332681 396961 386794 373981 376555 247949 250168 781074 734992 1652714 1604557 499440 498203 738105 737935 942945 924892 973900 974621 1012157 1033647 998322 1103943 2361553 2482727 1395058 1203292 814682 804698 989822 982582 1020373 1035973 1069121 1078928 1196360 1193864 5395772 5634312 38.95 70.7 1
08:49:40 2024-01-24 751010 738078 232769 228613 385608 395557 427725 426537 250788 248807 320435 325136 361389 367114 4636243 4907853 7073371 6902631 1286864 1309658 345640 311962 333483 331683 400373 384444 375440 376255 247219 250908 785793 742817 1674419 1604557 502646 494316 736014 740207 944712 913721 972397 984123 1019037 1030243 986979 1099980 2348711 2470029 1402110 1219553 821105 800948 984729 986034 1029683 1041040 1053896 1071842 1200103 1206232 5442972 5630296 38.95 70.7 1
08:49:41 2024-01-24 738690 740960 231846 228502 388033 393784 428936 422693 251346 249192 319494 326302 360813 368156 4636243 4990848 7092945 6869634 1261990 1309658 347764 306784 335514 331648 399207 386214 374315 377688 247601 251261 770070 739895 1667701 1595337 499795 495927 733375 740812 950122 922857 968940 974892 1016709 1041577 993266 1097523 2357145 2492503 1390033 1200913 818762 804742 988981 978823 1023355 1036729 1065545 1075640 1191344 1194813 5391477 5630296 38.95 70.7 1
08:49:42 2024-01-24 748721 735315 232550 227216 388038 396466 428330 424029 249778 251055 319231 324307 362437 365671 4626555 4954632 7110646 6893265 1272205 1309658 347205 306784 332437 334185 396889 383904 376569 377688 247775 249852 787703 733942 1669414 1613777 504079 495819 736309 745001 940235 919096 978252 983195 1017505 1030316 992602 1110263 2360671 2459876 1385980 1217814 815263 799620 987016 987438 1027250 1033189 1057249 1075088 1210546 1200169 5469764 5630296 38.95 70.7 1
08:49:43 2024-01-24 745245 738881 232876 228800 385066 393748 427716 423993 249847 249017 320179 323819 361389 369350 4629636 4957671 7062508 6874535 1266816 1309658 348778 306784 333447 331648 400373 387425 374315 378826 247775 250908 786313 743348 1642524 1593075 500506 499510 732482 740937 953198 923586 967338 976165 1022388 1039541 992565 1094404 2352294 2491921 1392866 1205605 821110 804661 983367 979520 1026273 1045725 1066345 1071718 1186432 1196624 5355651 5620944 38.95 70.7 1
08:49:44 2024-01-24 741298 736354 232876 227988 387632 393748 428028 426501 249778 249788 319494 326338 360273 365966 4626915 4976046 7153013 6888351 1266498 1307736 345605 311925 333212 333181 396925 386830 376268 376591 247775 250555 787703 730783 1687318 1620602 502646 496791 738105 741085 940865 926222 978661 980405 1011782 1027833 996199 1106910 2361553 2482727 1413203 1209785 816427 802460 993376 986182 1023123 1034726 1062014 1078967 1197866 1198917 5402558 5628966 38.95 70.7 1
08:49:45 2024-01-24 751356 738881 232178 228701 386223 396654 427122 423623 250927 248458 319946 324307 361389 364308 4620284 4886938 7049713 6893265 1287091 1309658 346942 311925 333483 331915 400655 387462 377290 376268 247736 251153 779011 742394 1679042 1604427 502460 496791 737312 744400 943615 917071 975062 984632 1020976 1029006 989083 1103981 2361553 2470029 1415068 1224279 819666 800187 986279 989688 1031604 1040793 1051618 1074019 1203113 1206232 5435009 5620944 38.95 70.7 1
08:49:46 2024-01-24 742975 736350 232223 229091 386839 393784 427685 424029 251311 248423 320435 325320 361100 368193 4626062 4951026 7072545 6864738 1263141 1309634 348492 306604 333266 333821 400902 388675 374137 378718 247807 251350 784923 744411 1666498 1591946 500506 500252 734082 741590 952184 922361 967487 977889 1020976 1036774 993192 1096973 2352294 2495457 1405808 1203292 821110 805874 986979 979746 1026069 1045725 1066342 1072793 1180997 1196250 5363301 5628966 38.95 70.7 1
08:49:47 2024-01-24 757203 738350 232876 227988 388069 395001 427725 424102 249812 249999 319006 326338 361353 365966 4629636 4975971 7142834 6934985 1264323 1307847 347062 308956 333338 333785 399098 387267 374279 376555 247984 250555 780560 737101 1634802 1613777 500862 495819 737223 741057 942945 922361 978252 980479 1011888 1027797 998322 1105248 2358200 2464339 1441755 1212617 814101 800187 993376 986882 1026798 1033711 1060466 1078929 1203966 1198438 5468195 5628966 38.95 70.7 1
08:49:48 2024-01-24 749723 736354 232712 227948 385680 396781 427983 423289 250927 249999 320435 322396 362473 368156 4616460 4924267 7024455 6879612 1283423 1309510 347169 306784 333591 332681 399207 388362 377702 378826 246493 251084 779011 741862 1640027 1604557 503830 499157 733894 746883 949448 919748 969630 977699 1022966 1038109 986979 1096742 2348954 2471340 1403959 1206726 821110 802315 981970 980442 1027323 1042739 1063565 1069338 1189582 1200674 5394842 5617908 38.95 70.7 1
08:49:49 2024-01-24 740856 738990 233394 227282 387684 394410 428654 424066 249778 249999 319494 324342 361389 367162 4622305 5005399 7176873 6883900 1253426 1309510 349832 312330 332437 333648 396961 388638 373981 378293 247984 249852 781384 732895 1673255 1604557 499795 500252 738331 738050 943068 926239 976823 977005 1014380 1034772 999031 1105211 2358200 2482727 1415052 1210137 816427 801182 994786 986882 1022397 1036634 1060119 1081236 1206507 1197944 5408588 5627624 38.95 70.7 1
08:49:50 2024-01-24 753068 736286 232147 227957 386767 395521 427387 423253 251804 249257 320596 324969 362155 364677 4628428 4888895 7046496 6893729 1287091 1313035 345569 306784 333555 332112 399771 385021 377666 376519 247530 251261 782934 741228 1656382 1604285 502646 494280 733375 744964 946722 916388 970320 984049 1021200 1034699 986633 1100727 2346368 2467837 1408812 1214970 821110 800754 984183 984012 1033189 1044603 1058757 1071154 1193849 1203603 5446210 5617908 38.95 70.7 1
08:49:52 2024-01-24 741298 740186 232594 228376 387781 396936 430151 422477 251172 249574 319275 326126 360988 368009 4630179 5004511 7082780 6856251 1258915 1308692 348742 306784 333555 331648 399771 386758 374279 378523 247184 251261 779718 740172 1669156 1595337 500862 498733 733375 740033 952184 924984 970320 976276 1019530 1041467 996125 1099324 2352294 2488014 1407767 1203292 819932 804661 986979 977662 1022553 1042307 1068123 1075854 1185188 1194523 5374804 5646328 38.95 70.7 1
08:49:53 2024-01-24 758169 737614 232733 227835 387925 395935 428148 423849 250753 249928 319195 326302 361353 365885 4633484 4971462 7134362 6893265 1269213 1309621 346125 306784 333447 333146 396502 385906 377666 377688 248290 250555 776962 731328 1662875 1618366 504079 495747 741130 740731 940902 922361 979646 981873 1012157 1027724 993192 1113295 2358992 2456887 1416901 1214970 816150 801323 989822 986882 1029720 1036193 1057343 1078196 1208718 1204073 5480664 5625885 38.95 70.7 1
08:49:54 2024-01-24 755107 739744 232693 228276 387966 396781 430151 423691 251068 249607 320399 324045 363561 368156 4624105 4914888 7022457 6879440 1277946 1313382 348742 306784 336231 332646 399207 386475 377099 378862 247149 251117 779011 739117 1645446 1604557 504079 495855 733894 746625 950122 919711 970320 982353 1024349 1039364 986942 1097523 2349707 2467837 1389612 1206577 821110 804469 981970 981836 1032616 1045434 1064482 1071077 1196583 1201631 5439610 5626098 38.95 70.7 1
08:49:55 2024-01-24 741014 740705 233681 227664 387961 394374 429205 423993 250569 250560 319494 325250 361353 367126 4626878 5002593 7149627 6874971 1249896 1305874 349868 306460 332401 336731 396925 385635 373683 378862 247913 249816 781384 731850 1651184 1604557 501218 500252 740204 739508 944712 926239 976786 974855 1016572 1034845 1000452 1107135 2361553 2482727 1415052 1203180 816333 808756 993927 984632 1021863 1039097 1071813 1081736 1198912 1195774 5387032 5637003 38.95 70.7 1
08:49:56 2024-01-24 763901 738459 233057 228739 385572 395521 428936 427140 250508 249169 320889 324010 361389 367041 4626878 4905673 7078410 6898184 1282909 1307727 346125 306611 335108 332681 400437 384444 375968 376219 247984 250555 790286 741228 1645575 1604557 502646 495362 736014 740207 944675 916349 971062 986919 1021236 1030243 989785 1103268 2354500 2477429 1378718 1219553 823458 797739 984766 987438 1034861 1036693 1056495 1070870 1198100 1207086 5438438 5617629 38.95 70.7 1
08:49:57 2024-01-24 740246 738617 231750 228957 387997 393748 428936 423289 251311 248946 319574 326302 361353 368156 4610932 4971882 7062546 6869532 1262890 1309658 347728 306496 333483 331648 400336 388601 373945 378826 247184 250519 786313 741228 1636760 1590627 500150 498769 733375 740149 951665 922361 967487 977699 1022966 1042206 995319 1096861 2353052 2496860 1398412 1202919 823453 805231 985579 979520 1029202 1047203 1068123 1074827 1186432 1198954 5361560 5621933 38.95 70.7 1
08:49:58 2024-01-24 740246 736130 232876 227918 387323 393159 427725 426465 249743 249928 320399 325968 361065 367078 4630179 4999948 7162338 6883624 1262517 1305988 346647 306532 332905 333414 399207 387375 374279 377085 247949 250555 781074 734992 1633566 1612437 501218 495783 738105 739848 945067 924759 981462 982571 1014657 1030134 998846 1110263 2364912 2482727 1416901 1212617 817504 804742 994786 986882 1022764 1039981 1063565 1082043 1199563 1199641 5399182 5632983 38.95 70.7 1
08:49:59 2024-01-24 750289 738835 232187 228697 387348 395557 427689 423957 251276 249156 320399 324307 361389 364787 4623579 4889296 7059759 6893729 1290774 1309658 345605 306147 335442 332147 400336 385057 377099 376555 247566 251261 774783 741228 1651648 1607693 504391 498203 737022 744370 946263 916888 976910 988179 1021553 1030462 989785 1103943 2359762 2471340 1400261 1221943 823179 800187 985579 989688 1031632 1042197 1056495 1072718 1198714 1207086 5430680 5610235 38.95 70.7 1
08:50:00 2024-01-24 741020 738872 231790 227992 388002 393712 428936 422657 251311 249156 319494 326267 361353 367598 4617236 4979401 7078135 6856214 1259814 1309658 347728 306784 335988 331648 399207 386794 375368 378538 247736 252378 784068 739210 1673760 1595155 501218 498588 735127 741076 952147 924855 971704 977427 1019383 1042676 996162 1100727 2357145 2486250 1416845 1195241 818775 804661 989822 977662 1023849 1036801 1069121 1075603 1187895 1196587 5389777 5628966 38.95 70.7 1
08:50:01 2024-01-24 755148 734237 232876 227212 387957 396430 428330 423993 249812 251055 319457 324272 362981 366485 4624105 4943972 7106386 6893729 1269213 1309658 347443 308810 333194 336969 396673 387298 377256 378113 248225 250272 788571 733932 1661550 1617217 504187 495891 740139 746492 942908 917071 979646 984086 1022117 1029006 991897 1106821 2354500 2469588 1411302 1221943 819941 801323 987016 989688 1032336 1036765 1057249 1074713 1204820 1207086 5430680 5617908 38.95 70.7 1
08:50:02 2024-01-24 745249 736523 232876 228661 385608 393748 429847 423921 249812 248771 320889 324010 361318 368716 4620284 4933304 7031783 6868327 1269138 1309547 349443 306712 333375 335782 401201 386913 374137 378862 247530 250908 782143 743994 1645164 1595337 503362 500606 736014 744216 951665 921053 970320 980479 1025727 1039578 989785 1096705 2352294 2477043 1413203 1207450 823453 804698 981751 980442 1027153 1045361 1063188 1068036 1194145 1197944 5376111 5611316 38.95 70.7 1
08:50:03 2024-01-24 738147 736677 232880 227560 386798 392020 428936 426501 249743 249964 319903 324272 360813 368156 4620284 4981927 7164381 6880733 1257480 1307847 347621 306147 332365 333683 396961 387110 376222 377545 248506 250519 785187 733942 1669539 1609120 500150 498769 738110 740033 943970 924855 978948 980479 1012157 1035321 999031 1106821 2355640 2473905 1393243 1212881 814101 801891 993376 990391 1026032 1034726 1063414 1080503 1204820 1200491 5459514 5619601 38.95 70.7 1
08:50:04 2024-01-24 753278 738986 232712 227992 386803 396781 428936 422657 250508 249192 320435 324760 362437 365930 4622780 4895229 7054669 6893354 1287937 1309658 345392 306825 333519 332379 400939 385599 376848 376268 247949 251084 774783 741228 1644391 1604557 503362 495013 733894 744400 947430 916385 972479 986919 1021287 1035911 989785 1104135 2346368 2470029 1409505 1217222 822280 799620 984183 985483 1036044 1042197 1060433 1071954 1199023 1206816 5447830 5638866 38.95 70.7 1
08:50:05 2024-01-24 740236 736350 232151 228657 388038 395292 428936 422657 251101 249577 318837 326056 364494 367899 4618517 4975707 7087735 6846835 1255603 1308692 347443 306964 335514 333181 396925 387375 376268 380774 246387 250908 779011 733418 1646284 1602282 501218 499473 737151 741612 948775 924984 973937 974892 1016609 1036738 998322 1105280 2355640 2478801 1402321 1199871 815845 808234 991934 981836 1023849 1036765 1071326 1077321 1196583 1191078 5395328 5626136 38.95 70.7 1
08:50:06 2024-01-24 750557 735243 233568 227212 387091 396493 428485 423741 249640 250560 320026 324132 362804 366564 4630179 4935897 7097061 6903117 1269213 1309658 347169 306352 331431 334185 399207 386475 376569 378826 248974 249816 776345 735517 1668719 1611489 504079 495855 740204 747265 940939 919059 979646 985483 1020976 1026501 990345 1109262 2358200 2464339 1415068 1221943 820525 802460 986979 991095 1032336 1039244 1053941 1075088 1204820 1207086 5423299 5617908 38.95 70.7 1
08:50:08 2024-01-24 746133 738078 232737 228521 384887 395811 430761 426133 250928 248978 321117 324237 361353 368977 4617512 4942651 7017197 6860696 1266816 1309658 349304 306784 333158 332716 400939 385057 374279 378862 247184 250908 786313 742817 1650585 1590627 501218 500252 733624 740609 952184 922361 968902 977699 1020515 1036774 994676 1095925 2355640 2495457 1405808 1205008 822866 808234 986279 981154 1026798 1047203 1069400 1075088 1188116 1199641 5352978 5623530 38.95 70.7 1
08:50:09 2024-01-24 738142 738241 233429 227782 387786 393123 429847 427140 249743 249999 319916 325023 360778 367090 4618517 4991187 7153013 6878171 1253098 1305874 349304 306611 332401 333683 396925 385057 374244 378257 248716 250343 786558 734992 1668833 1604557 499795 500289 738794 741085 943615 926239 978215 977699 1016609 1036643 1001875 1106821 2361553 2486250 1418750 1209169 816427 802315 996235 986882 1022397 1036266 1066345 1084884 1202285 1200454 5401772 5625961 38.95 70.7 1
08:50:10 2024-01-24 747477 730075 232196 229130 386614 395207 427689 424029 250543 248981 321271 324307 361389 366521 4617512 4889427 7057696 6888812 1282829 1309658 346647 306182 333483 332681 400939 385021 376533 376555 247984 251261 783987 741228 1644691 1604557 503003 495783 736014 744964 948503 918184 973937 986919 1023479 1036643 991192 1103943 2352294 2473858 1380534 1220204 823453 801743 987573 992120 1032995 1042160 1057211 1075716 1204998 1209221 5443048 5625998 38.95 70.7 1
08:50:11 2024-01-24 743250 736350 232156 229052 387822 393195 428936 423993 250892 248178 320662 325776 361353 368716 4620284 4943972 7046496 6860696 1264692 1312449 349059 306784 333519 332147 401222 386214 374315 378862 247949 251261 786313 741228 1637743 1593075 501218 500252 733894 741085 952861 924892 970320 977699 1020976 1044221 995890 1097523 2355640 2500022 1392562 1205951 821105 807033 989785 980368 1026724 1048246 1069648 1077427 1186102 1197180 5361560 5642302 38.95 70.7 1
08:50:12 2024-01-24 742353 736200 232876 227988 388069 394338 427725 424066 249847 249964 319494 326338 361093 365671 4620284 4969136 7125037 6883624 1266460 1308729 346682 306784 333483 334185 396853 385021 377702 378523 247566 250908 787703 731850 1654240 1618191 503793 495855 738612 746625 940939 918307 979646 985519 1019530 1034955 995319 1113441 2362351 2459876 1413203 1217071 817593 801212 989120 991095 1031111 1039244 1058495 1078196 1209611 1204073 5466349 5626074 38.95 70.7 1
08:50:13 2024-01-24 749790 737796 232182 227922 385644 395593 427716 423921 249812 249577 320662 323037 362473 369115 4610932 4919591 7008251 6860696 1268621 1309658 349586 306784 333519 332681 399207 385927 375968 378898 247566 250908 784923 741331 1661817 1595337 504079 500996 736014 742672 950311 922272 973693 984632 1026788 1038370 986794 1100857 2350436 2467837 1413203 1209169 821110 804742 983367 984012 1033069 1045434 1066345 1069338 1197323 1200169 5432923 5617908 38.95 70.7 1
08:50:14 2024-01-24 742079 737243 233199 227604 388002 394410 428908 422964 249778 250351 319231 325285 361389 368156 4620284 5000446 7103091 6865169 1242764 1307764 349832 306784 333266 333718 396961 386214 375968 381042 247566 250555 783816 731850 1637828 1603119 503362 501486 742000 743195 948321 926299 975870 976772 1017866 1042132 999741 1107285 2355640 2480968 1405952 1196462 816427 809332 994786 981154 1023849 1036765 1072631 1078125 1197323 1191957 5395328 5628966 38.95 70.7 1
08:50:15 2024-01-24 747108 738617 233554 228342 386803 396187 428936 427743 249571 249964 320579 323297 362473 366781 4620284 4910131 7082817 6882726 1269213 1309658 347728 311962 332473 334454 396925 384444 377135 378293 248293 250376 787703 734705 1650413 1617217 505518 495747 742311 745308 942908 921053 982442 986919 1018952 1030134 992489 1112502 2358200 2464068 1426368 1217109 818177 802460 989822 990322 1032336 1039569 1057741 1075790 1206118 1203639 5435046 5618022 38.95 70.7 1
08:50:16 2024-01-24 746059 738354 232319 228337 385608 394374 428618 423993 250543 249928 319530 323297 361424 367126 4607170 4933565 7013244 6865169 1268621 1309658 349868 311889 335224 336256 401360 387425 375297 380969 247842 251579 786313 743994 1640298 1595155 503362 501350 736014 743872 954419 924327 973090 981191 1027341 1045281 990308 1099980 2353966 2482727 1416901 1208374 824628 807053 984183 981154 1030873 1046843 1066345 1076259 1197051 1199285 5393165 5628966 38.95 70.7 1
08:50:17 2024-01-24 739973 734201 233368 227948 388002 393159 428936 427743 250508 249999 320435 325320 360813 367126 4620284 4991187 7153013 6877420 1264811 1309634 347585 309392 333338 333577 399062 387231 374137 377810 248609 250908 782445 735517 1635632 1613586 502288 495783 738105 738115 945067 926225 979646 981227 1013626 1035180 1000452 1110089 2358200 2464339 1429271 1210174 815263 801323 993376 988845 1027190 1035902 1063565 1082118 1206530 1201902 5476006 5627457 38.95 70.7 1
08:50:18 2024-01-24 749307 738350 232717 227992 387055 396853 429543 423623 250927 249752 320435 324796 363016 366744 4607647 4898515 7026384 6880908 1276016 1309641 347550 306315 335333 332681 399207 385021 377738 378538 247078 251261 780420 739117 1651294 1601978 505518 498769 736014 747155 952184 919614 972397 981227 1027259 1036702 989785 1100727 2348954 2469588 1391427 1210174 821110 802315 982668 981191 1033351 1045725 1065841 1068833 1195626 1198954 5427517 5619601 38.95 70.7 1
08:50:19 2024-01-24 738425 734241 233399 227604 387420 394338 428654 426537 249778 249999 319494 325285 361389 367162 4610932 5000193 7138758 6871723 1249523 1307801 350396 308157 333068 334419 396961 386214 374315 378898 248503 250376 781384 731850 1658879 1604557 501106 501705 738466 741085 947430 928942 981462 977699 1018086 1036275 999512 1108758 2363232 2482727 1396874 1205734 817316 807053 993376 986882 1022397 1036765 1066652 1078967 1203525 1197944 5385929 5609872 38.95 70.7 1
08:50:20 2024-01-24 749492 734051 232876 228692 385639 396187 428936 427743 249778 249577 320179 323800 362768 367638 4618517 4898608 7062269 6894631 1275877 1309658 347764 306860 333068 334454 400939 385021 376569 378293 249137 250555 779703 739210 1654411 1604557 504079 499265 736345 746625 943615 920400 981043 986919 1021700 1027724 991786 1110089 2361553 2467837 1413185 1221943 819941 801182 989120 990358 1033069 1036837 1057106 1076659 1206530 1207086 5423299 5610235 38.95 70.7 1
08:50:21 2024-01-24 741714 736714 232187 229243 387693 396373 430042 423741 251453 248697 321307 325898 361248 368605 4625121 4951924 7059759 6859899 1264077 1309658 349622 311889 333555 333718 399178 385906 375404 378898 247984 251084 776447 742287 1683844 1590627 501931 501705 735127 741365 952861 924200 970320 980479 1025494 1042206 996125 1097523 2355640 2495457 1400261 1205734 824628 807090 987016 983315 1028688 1045743 1068170 1075854 1187884 1200169 5353909 5609872 38.95 70.7 1
08:50:23 2024-01-24 740392 738073 232989 228420 387822 395251 428900 427634 250405 249821 320743 326126 360778 367635 4610932 4974854 7142834 6879440 1264655 1309658 346925 306182 333519 333718 396961 387411 378270 378257 247984 251261 789092 731850 1670805 1617217 503362 495855 740961 744964 944712 922361 982442 986219 1017431 1033683 996162 1114922 2361553 2458630 1393243 1215370 816427 801891 992639 990322 1030873 1038834 1060466 1082044 1212813 1203676 5475822 5625961 38.95 70.7 1
08:50:24 2024-01-24 751625 738131 233265 228521 386654 396637 429000 423957 250543 249788 320435 324026 363419 368977 4607647 4910239 7003152 6855804 1269213 1309658 349304 306460 335514 333414 399771 384792 376604 378898 247566 251261 782143 739210 1693642 1600011 504581 501705 736014 745148 952588 922747 971704 979765 1026619 1044995 994712 1097560 2355640 2494277 1452251 1205755 824628 807090 984183 983741 1029376 1045779 1066081 1075560 1196583 1203493 5358042 5615501 38.95 70.7 1
08:50:25 2024-01-24 739826 737792 233208 228019 388002 395811 428936 427743 249812 249999 320209 325497 361142 366868 4610932 4974854 7150254 6870068 1253994 1307764 349304 306646 333212 334454 399207 385635 374052 378293 248752 249816 786558 732895 1655191 1604557 500506 500996 740961 740283 944007 926276 979646 980479 1015134 1036643 999279 1110089 2358200 2479210 1394377 1211754 816427 802351 998306 989540 1027736 1040830 1063453 1083549 1205988 1204751 5432923 5615312 38.95 70.7 1
08:50:26 2024-01-24 748188 738507 232151 228307 387384 398064 427689 423957 251276 249156 320399 324307 362430 364529 4598782 4868287 7031783 6874971 1285218 1307727 345569 306611 335478 332611 400336 385599 377666 377351 247949 251614 785793 741228 1681628 1602148 503362 495783 735054 747155 948775 917071 974479 986919 1025691 1038843 989785 1103943 2346368 2471783 1411354 1219553 824638 802423 987573 987438 1037757 1045579 1063301 1072718 1200103 1207049 5427136 5604422 38.95 70.7 1
08:50:27 2024-01-24 756122 738872 232845 227948 390301 394374 429847 422621 250508 249928 319457 325459 361318 367554 4608147 4985855 7078410 6846835 1252074 1307727 348706 306784 333555 334150 396853 386758 376232 378898 247946 250908 789092 731850 1646991 1604557 502646 501705 738105 741658 950122 927552 975720 977699 1019530 1042317 1002547 1110385 2365716 2478368 1404136 1200913 818484 809197 995492 985409 1023849 1042197 1072315 1081198 1199023 1195663 5380371 5622046 38.95 70.7 1
08:50:28 2024-01-24 751203 734527 233536 227957 386767 396115 428936 428080 249709 250703 320889 323784 362981 366781 4605348 4912396 7072634 6874971 1266498 1305837 347692 306784 333217 334688 399207 385021 376569 378790 248681 250341 777680 735517 1652754 1612632 504544 498769 738105 747155 944675 922272 980060 993120 1023729 1033381 992565 1107060 2365716 2474390 1394715 1223045 822280 801323 988981 991800 1033189 1042703 1059326 1075527 1203413 1209223 5421302 5604866 38.95 70.7 1
08:50:29 2024-01-24 741298 738717 232191 229399 387961 393748 430151 423957 251547 248352 320889 325250 361318 368716 4614221 4944233 7065519 6859198 1264977 1307764 349550 306147 333555 333648 401506 384985 375104 378898 247949 251084 787703 743071 1635084 1590627 502288 501413 736698 746101 954857 926957 973015 982534 1032096 1045480 998269 1099049 2355640 2500137 1382122 1206726 824040 808807 988705 983278 1028734 1048685 1069728 1078966 1186138 1200132 5349031 5610235 38.95 70.7 1
08:50:30 2024-01-24 737889 737937 233317 227988 387966 393123 428936 427743 249812 249964 320435 325740 361318 368156 4610897 4981927 7143688 6879440 1261191 1305837 348778 307540 333447 334185 399207 387339 374279 378257 249101 251153 783816 734986 1670598 1608998 501931 500070 742404 742153 946263 930259 982442 981873 1019530 1039578 1004729 1110052 2364912 2485422 1391427 1211754 818762 804625 996199 989688 1026032 1039569 1066601 1085207 1202806 1200169 5389777 5618246 38.95 70.7 1
08:50:31 2024-01-24 749413 734581 232187 229091 387075 395521 428330 423993 251276 249192 321226 324307 362437 364787 4601580 4874141 7041108 6874535 1285180 1309658 345605 311925 335988 335745 401076 388601 378248 377509 247842 251225 787222 741862 1640450 1604427 504079 495783 735977 747265 950311 924947 978661 991132 1026025 1035432 994722 1107135 2352294 2477043 1416952 1221073 823453 801323 986979 988845 1037517 1045725 1060269 1075854 1201300 1209652 5436805 5593807 38.95 70.7 1
08:50:32 2024-01-24 740246 737760 232151 229017 388069 394338 429847 423921 252047 249156 320172 326232 361353 368156 4611435 4952365 7059759 6855937 1262095 1307699 349545 308956 333411 333893 401469 388951 375225 378718 248190 251225 786313 741228 1633239 1590627 503362 501632 734935 739720 953843 926222 972029 979783 1023479 1042304 996162 1100727 2355640 2497228 1402110 1205697 823453 808807 989822 981154 1029202 1048685 1071289 1079078 1187858 1200132 5353909 5609872 38.95 70.7 1
08:50:33 2024-01-24 739369 735610 233199 228311 388038 394025 428330 427103 249778 249999 320435 326302 361318 367364 4611435 4972668 7133534 6885651 1264285 1307847 347550 309611 333375 334512 399207 387448 375968 377688 248332 251153 783816 734992 1631672 1613777 502571 495747 740204 742220 944712 924327 982437 985483 1016572 1035144 998322 1113441 2361553 2464339 1423920 1212617 815845 802460 996199 990285 1030142 1037735 1065841 1082118 1207386 1202752 5470379 5614239 38.95 70.7 1
08:50:34 2024-01-24 749691 736682 232880 228661 387966 396817 428618 423253 250892 249928 320399 324307 363561 367078 4607871 4873906 7038840 6879574 1288708 1309621 346125 306860 336268 335745 401360 385599 377702 378221 247775 252378 785793 741228 1649877 1602282 504079 495819 736014 747155 950122 919748 975360 991132 1027218 1039578 991897 1107135 2352294 2473533 1411354 1217109 825217 802460 987016 986882 1038992 1046464 1062733 1072425 1199600 1207086 5443048 5610235 38.95 70.7 1
08:50:35 2024-01-24 741298 738617 232876 227600 390297 395521 429559 423289 251791 249999 319494 326267 361389 367899 4616630 4999797 7100886 6837073 1254890 1305800 348706 306424 336500 335709 399098 387411 376533 378898 247149 250377 771964 736451 1654848 1595337 502646 500252 737063 742139 953843 928247 975360 980479 1021273 1045734 1001875 1107135 2352294 2484488 1424108 1196462 820525 807053 992639 981836 1026069 1044212 1074420 1080192 1193039 1196250 5391333 5619601 38.95 70.7 1
08:50:36 2024-01-24 746553 734536 232981 227251 390306 396745 428330 423741 251034 250342 319165 326126 362839 365784 4611716 4947497 7143986 6884350 1265718 1307764 346682 307110 333447 334220 399207 387375 376232 377121 248332 250908 781074 731850 1667544 1613777 503362 495855 738794 742147 944712 924984 983844 985483 1018050 1036375 998322 1118259 2358992 2458630 1404136 1215212 816427 802460 992639 989688 1031604 1038834 1062771 1078929 1212221 1203639 5466614 5618283 38.95 70.7 1
08:50:37 2024-01-24 747357 738082 232989 228659 385357 396007 431371 423813 251172 249785 320377 323122 362296 369128 4602063 4930127 7008174 6851324 1266816 1306800 349832 311925 333555 333181 399207 386475 375932 378898 247913 251261 785187 741331 1648233 1595337 503830 501350 734935 744436 953739 924984 971099 981227 1027346 1045355 994676 1099943 2353966 2489780 1466945 1206577 824628 808234 985579 983718 1031604 1045815 1069400 1074322 1195626 1200169 5371619 5626098 38.95 70.7 1
08:50:38 2024-01-24 738188 737031 233865 228131 387565 395811 431371 427369 249778 249964 320172 325250 361142 369202 4617512 4989014 7153013 6879440 1259739 1307850 347764 307110 333447 334454 399207 387375 375368 378826 248752 251084 785187 734992 1658879 1607693 501931 500996 742010 742139 946088 929523 982442 984049 1018086 1039578 1002423 1113295 2361553 2475626 1422447 1212342 816427 802351 996235 990322 1030671 1036693 1066601 1085207 1209290 1207639 5447403 5619513 38.95 70.7 1
08:50:40 2024-01-24 750584 736677 232151 228692 387384 396936 428075 423813 251311 249542 320889 325023 362437 364714 4601580 4868287 7031783 6874535 1285218 1307764 347569 307325 333591 332716 400939 385021 377702 377652 248332 251261 784923 741228 1659707 1604557 505157 495855 737151 746625 950122 919748 979646 991132 1028711 1038480 993229 1108002 2352294 2478801 1382349 1220204 824305 801891 986979 988845 1040036 1048438 1063301 1075742 1202433 1210472 5449070 5609872 38.95 70.7 1
08:50:41 2024-01-24 739369 740434 232116 228462 388069 394374 428936 423777 252082 249928 320172 326302 361353 367895 4602101 4952216 7042314 6851324 1262890 1302104 348778 306611 337048 332646 399771 387448 376004 378898 247184 250342 774358 737013 1637941 1594205 501931 499536 736014 738115 953843 928942 973208 979495 1021273 1045734 1000452 1103943 2355640 2484488 1395384 1200795 821105 808756 992639 983233 1026761 1044805 1075499 1082013 1192118 1197944 5376134 5619601 38.95 70.7 1
08:50:42 2024-01-24 744356 736994 232953 227789 388074 396781 428633 424029 250543 250703 319494 326267 362473 365930 4608147 4944890 7105585 6874535 1270120 1305837 347728 306182 333555 334724 396925 385021 378839 378862 247984 251084 777818 730806 1659154 1616069 505333 498769 742274 748747 944007 921707 980345 986919 1021277 1027797 993229 1113441 2362614 2466877 1436188 1219553 821105 804742 991192 995333 1033189 1042307 1062014 1078741 1210301 1207086 5445724 5610235 38.95 70.7 1
08:50:43 2024-01-24 740291 730003 232912 229017 387348 393784 430151 423993 250543 248387 321491 325023 361353 368716 4601580 4935631 7041808 6846034 1262890 1307727 349586 311998 333555 332716 399458 386214 375140 378898 247984 251261 782143 743348 1657831 1590627 501931 501350 733894 741365 953880 926239 971704 981653 1026077 1046544 998883 1102469 2356404 2500410 1393243 1203292 823453 808807 991934 984557 1028610 1045743 1072052 1080343 1193040 1198438 5336893 5593844 38.95 70.7 1
08:50:44 2024-01-24 739720 734532 233208 227988 390301 394061 428936 427140 249812 249999 320435 326338 361353 365966 4601580 4954149 7119965 6874971 1269213 1307764 347205 308411 333555 333718 396925 386794 378573 378862 248716 251261 778332 729765 1656608 1616069 504544 498733 743989 749574 945554 924984 985249 988949 1020829 1037964 995977 1115289 2361553 2462121 1395058 1218468 818762 802460 991229 995333 1033101 1036765 1061977 1078929 1212883 1207086 5447830 5611592 38.95 70.7 1
08:50:45 2024-01-24 747643 735497 232872 228380 386187 394965 429594 423993 250927 249964 319565 323784 362219 367162 4601580 4924244 7013132 6860696 1263141 1307764 350360 306182 335478 333683 399142 385057 375968 378898 247984 251261 779703 744528 1645952 1594660 504079 501632 737022 747265 954178 927616 973747 981154 1027346 1044258 997521 1102469 2358200 2495457 1452251 1208374 825217 809381 987016 984420 1030142 1051490 1070932 1075854 1192206 1201902 5344517 5611592 38.95 70.7 1
08:50:46 2024-01-24 738147 730007 233204 228342 387740 393712 427725 427140 249812 249999 320435 326302 360813 366781 4610932 4968869 7143688 6874535 1263419 1305058 347205 307575 333519 334185 398990 390614 376282 377969 248609 250872 781074 733942 1634355 1613436 504079 495711 740297 742782 946088 924836 984359 986919 1020253 1036643 999031 1117920 2361553 2460374 1407767 1214696 816427 802460 994081 990322 1033069 1036693 1063565 1082081 1214014 1207086 5468195 5622046 38.95 70.7 1
08:50:47 2024-01-24 746873 736714 232880 228466 386803 396191 428991 423993 249847 249928 320889 323037 363016 368716 4601580 4911383 6994481 6855804 1268270 1307736 350121 306315 335333 334044 400300 387573 376389 378501 247807 251225 794514 740269 1673752 1598738 506607 502196 737059 744964 952861 924984 974202 981227 1027254 1044995 996162 1100727 2355640 2495457 1430431 1207676 825806 809381 987016 984049 1030257 1045815 1069765 1073991 1193039 1201902 5355374 5608435 38.95 70.7 1
08:50:48 2024-01-24 737623 736895 233204 227988 387997 393748 428727 427743 250543 249999 320435 325250 360813 367862 4601580 4972668 7140040 6875820 1255304 1306918 349161 309343 333266 334547 399098 386486 374315 378862 248752 250552 782445 733418 1649419 1604557 501218 501926 742404 741085 946759 928942 982442 981227 1018086 1039578 1003919 1113295 2361553 2482727 1395058 1210892 818762 802351 996235 990322 1028257 1036765 1066601 1086793 1207386 1203676 5427399 5617908 38.95 70.7 1
08:50:49 2024-01-24 758123 734527 232151 228697 386803 395243 427725 424029 251311 249192 320889 324956 361389 364565 4601580 4872622 7038840 6895502 1280151 1307727 347728 307110 333519 333785 401397 385599 377364 377121 247984 250908 784923 742394 1652079 1603419 504079 495855 738105 744597 949448 921053 978252 990358 1027254 1036239 993192 1106821 2350623 2471780 1387796 1216239 824040 802276 986979 986882 1036321 1047203 1060082 1075854 1199600 1207940 5427211 5610235 38.95 70.7 1
08:50:50 2024-01-24 740260 739383 232872 227604 388069 394929 429559 423325 250543 250703 320172 326267 361424 367899 4616630 4986497 7103204 6840263 1258448 1307690 349304 306182 336536 332681 400191 387303 376533 378898 248019 250761 776818 739117 1649451 1594205 502288 500996 736014 744620 955269 928942 973900 980496 1025719 1047953 1001875 1105556 2355640 2491921 1411399 1199610 821110 808234 993376 981191 1028257 1047944 1072853 1081231 1194779 1200132 5365029 5609872 38.95 70.7 1
08:50:51 2024-01-24 742455 735601 232880 227988 388106 396151 428633 426211 251068 249678 319916 327499 362296 365784 4615702 4951924 7123348 6874535 1265718 1309658 347169 307110 333555 334185 399207 387411 376569 378559 247984 250731 782445 731850 1657808 1613777 503362 495891 740961 743872 946759 924984 983209 986919 1019530 1038843 999031 1116157 2361553 2458630 1398690 1215007 817593 802460 993376 990322 1033184 1040830 1063565 1080503 1215465 1206232 5468195 5611592 38.95 70.7 1
08:50:52 2024-01-24 744418 738078 232626 228875 386515 394230 431066 423849 250963 249646 321691 324132 361283 369165 4601580 4923965 6999334 6851324 1268621 1309658 349868 306784 335514 333718 400336 386254 376268 381042 247566 250908 786313 741331 1665038 1593075 503830 501705 735493 744436 953739 924984 972479 983389 1030170 1048925 996125 1100727 2355640 2491921 1444426 1207587 825217 808234 986279 983158 1032336 1045851 1069400 1075854 1196471 1203639 5362146 5593670 38.95 70.7 1
08:50:53 2024-01-24 740246 736277 233460 227848 387817 394230 431371 426356 249778 250703 319946 325285 361353 370178 4610932 4990214 7092945 6846439 1245458 1304948 349868 306784 333555 334724 396961 385906 376569 381042 247984 250555 783816 730806 1639152 1602282 503362 501705 737908 742782 950122 927468 979646 977699 1020253 1040728 999476 1109262 2364912 2486250 1398690 1205734 817593 808234 994786 988284 1024775 1036765 1069765 1082118 1205818 1201631 5372098 5618124 38.95 70.7 1
08:50:55 2024-01-24 755148 735982 233532 228019 386794 396151 428936 427489 249709 249928 320889 324727 362473 366477 4601580 4905659 7059025 6883900 1268307 1305874 347764 306601 332401 334724 400054 384444 377702 378898 249010 249816 786794 735517 1647525 1609205 504581 499510 738331 747155 947430 922361 978623 990395 1025869 1036422 993229 1108435 2352294 2475287 1405808 1218468 825529 801323 987016 988845 1038918 1048135 1064935 1076547 1202433 1212225 5424070 5600870 38.95 70.7 1
08:50:56 2024-01-24 739978 738174 232151 228657 388110 394061 427680 423439 251663 249542 319946 326302 360813 367635 4601580 4933304 7059759 6837073 1259296 1305874 348814 312366 337366 332716 399207 387411 375968 378898 247219 252378 778646 736488 1646741 1595337 501931 500289 737059 740609 955269 928942 975360 981227 1021309 1047212 999512 1106821 2355640 2482727 1407767 1199046 819932 810345 995467 985332 1028220 1045471 1077943 1085299 1200413 1196250 5388804 5611592 38.95 70.7 1
08:50:57 2024-01-24 747182 737918 234190 227953 386521 396781 428936 427441 249778 250351 325241 323819 362473 366521 4601580 4896208 7073371 6883900 1271335 1305874 347764 307110 332941 334489 400939 385021 377436 378862 249558 250555 775467 738152 1645222 1604557 504581 495963 738031 747155 949448 922361 978252 990432 1028711 1038843 994712 1110150 2359233 2481892 1382349 1221943 825806 802423 988981 992505 1037605 1045725 1060466 1078798 1205134 1211862 5436238 5602240 38.95 70.7 1
08:50:58 2024-01-24 739720 736021 232223 227984 390306 394965 427734 422657 251311 249752 320435 326338 361389 367895 4601580 4961632 7069084 6836682 1259296 1305911 348778 306784 337562 332716 399207 387411 376569 378898 247219 250761 781505 737013 1650412 1595337 502288 500289 737059 740280 953880 928942 976823 983195 1023888 1048144 1004014 1109470 2356404 2491151 1402518 1196462 821110 809381 994786 984557 1028257 1047203 1076720 1081901 1196397 1197944 5382085 5593844 38.95 70.7 1
08:50:59 2024-01-24 743030 734527 232880 227212 388106 396781 428633 424066 250752 250703 319494 325811 362473 365930 4601580 4937870 7100529 6869634 1265718 1304948 347205 306182 333555 334220 396925 387182 378876 378898 248367 251261 789092 729765 1653420 1613777 504581 499546 744426 746933 947610 926299 985249 989725 1023151 1037396 998883 1118869 2361553 2460667 1393243 1217453 818762 802460 992639 996750 1034573 1041458 1064935 1080503 1216599 1208796 5451034 5620944 38.95 70.7 1
08:51:00 2024-01-24 744983 737942 232872 228027 386223 395243 428991 424066 250961 249964 319530 323558 361424 367126 4598301 4914914 6994333 6846034 1268621 1309658 350396 306784 335514 333718 400336 384444 376906 378898 247219 251261 783533 740269 1687959 1604261 506013 502378 738188 745948 954178 927616 975174 982619 1030170 1046473 998759 1104159 2355640 2495457 1379231 1208261 825806 809381 987016 984784 1031637 1051840 1069765 1076659 1195626 1203639 5346272 5593844 38.95 70.7 1
08:51:01 2024-01-24 737100 735383 233040 227988 388033 393195 427810 427441 249812 249999 320435 325285 361129 366832 4608185 4969136 7134362 6864462 1259814 1305874 347764 306860 333483 334454 398990 390336 376282 378574 248887 251048 781074 734992 1629158 1611135 503362 495747 738612 742746 947430 924836 984396 986919 1019530 1038109 999476 1117920 2358200 2457364 1418661 1212971 816427 801748 996235 990358 1033189 1041568 1063565 1084433 1214014 1208174 5458817 5610235 38.95 70.7 1
08:51:02 2024-01-24 747842 736745 232545 228027 386803 396457 429094 423957 251311 249999 320435 323332 362508 368716 4601580 4900887 6998821 6846034 1268621 1311536 350785 306640 336390 334079 400336 388675 378767 380933 247807 251756 779011 738152 1640027 1600011 506239 499925 737674 749279 953917 922361 975720 986845 1031632 1042748 991786 1103971 2352294 2471488 1411354 1210892 823764 805838 986279 986882 1038254 1051467 1068133 1075854 1202668 1206232 5417994 5610235 38.95 70.7 1
08:51:03 2024-01-24 737870 734491 233532 227922 388002 395243 428960 426465 249778 250703 320172 325250 361353 367126 4598505 4972668 7102813 6866813 1245458 1307847 350710 309392 333302 335521 399062 386758 375932 381042 248506 251776 781384 731850 1654401 1604557 503362 502770 743896 742220 950122 931581 982442 982571 1020976 1042317 1005308 1113295 2364912 2488014 1396874 1210287 819932 806409 999068 989688 1026761 1042197 1072301 1088344 1204820 1203603 5389777 5608867 38.95 70.7 1
08:51:04 2024-01-24 753009 729967 232876 229021 386794 395836 428330 427743 251276 249121 321491 324307 362148 367078 4604862 4877373 7053925 6879574 1273718 1309584 347728 307075 333140 334499 401397 388675 378198 378862 249487 250519 786287 738692 1674514 1609120 504544 498696 737995 747155 950122 922361 979646 992503 1029169 1038843 994639 1108398 2351144 2477043 1411354 1218468 825806 802460 989120 989688 1041665 1046843 1063528 1078196 1203077 1209223 5438438 5604866 38.95 70.7 1
08:51:05 2024-01-24 737879 736125 232156 228661 389994 394374 427765 423587 251696 249928 320399 326302 361318 367899 4613770 4950085 7068362 6841952 1262095 1307690 349514 306825 335988 333181 402944 387411 375968 378898 247949 251261 784923 741862 1643105 1589498 502646 501705 736102 743613 956624 929600 972479 983270 1025691 1048694 1000452 1103943 2353966 2499342 1411354 1203292 823453 809381 991803 982545 1030901 1045779 1072890 1080466 1192169 1201017 5348334 5593529 38.95 70.7 1
08:51:06 2024-01-24 739720 730062 233040 228442 390301 394025 428633 426813 251068 249678 320560 327376 361212 365784 4603440 4957398 7121202 6870068 1265718 1307764 347692 307075 333519 334724 399771 390892 377099 378257 248716 251084 791872 731850 1638784 1613777 504079 495891 742010 746206 948959 926202 982437 986919 1019530 1037745 1000930 1115680 2358992 2460812 1420353 1212768 817593 802460 996199 992357 1033069 1036693 1066345 1085207 1209290 1207086 5454512 5604866 38.95 70.7 1
08:51:07 2024-01-24 750860 738078 232586 228775 390536 396709 428863 423777 251557 249785 320743 325600 362804 365710 4602063 4879785 7041461 6874695 1283423 1309715 347413 306147 337012 333683 400939 387339 378876 378898 247739 251969 779011 740172 1641151 1603119 506086 500960 738105 749279 953843 924984 975323 986919 1032369 1042748 993890 1107135 2352294 2471744 1393243 1211479 824628 807017 986979 986882 1035991 1045743 1066615 1075088 1202557 1208796 5426751 5627550 38.95 70.7 1
08:51:08 2024-01-24 742343 736532 233465 227808 387894 397990 432289 423813 250474 250703 320399 325776 364234 369018 4608147 4990214 7097061 6851324 1244533 1305874 349545 306784 333555 334688 396961 386178 377135 381580 247913 250908 779703 730806 1640568 1604557 504310 503126 744226 740243 950122 931581 981429 981154 1020478 1042206 1005345 1113295 2364912 2486250 1396874 1207676 819347 807090 999068 989688 1026798 1042703 1070932 1085111 1208430 1205881 5386340 5610618 38.95 70.7 1
08:51:09 2024-01-24 746394 734536 232147 229217 387339 396151 429091 427743 250892 249506 319530 324272 361389 367194 4602063 4877744 7022196 6879440 1275877 1306800 347728 309999 333483 334185 399738 385057 377702 377688 249101 250908 766169 740172 1647231 1604557 504617 498501 738105 747155 950159 922361 979646 991837 1030170 1036738 994676 1107609 2352294 2471340 1415052 1216079 825806 802460 989120 991668 1041906 1052618 1065729 1078928 1204142 1210436 5436805 5604866 38.95 70.7 1
08:51:11 2024-01-24 739788 738078 233008 227948 388074 395521 430151 423547 250927 249999 319494 326302 361389 368417 4608147 4987654 7069084 6832580 1256223 1304912 349269 312366 336964 332646 400054 387375 376533 378898 247984 251969 776818 736043 1662718 1595337 503362 501350 738105 739683 953843 928942 979646 982353 1024203 1047212 1002423 1109225 2361553 2480968 1411399 1200903 819932 811224 997595 987438 1029683 1044805 1078182 1085057 1203003 1199217 5385247 5609872 38.95 70.7 1
08:51:12 2024-01-24 746590 737206 232880 227247 388106 396781 428936 424066 250778 251055 319494 325023 362473 365930 4598782 4924107 7087735 6874111 1266498 1305874 347133 307075 333519 336659 396889 385599 378839 378862 247949 250908 789092 730806 1643954 1613777 506050 500216 743062 746256 944675 922361 983172 989725 1025736 1033683 996162 1115833 2363879 2463373 1398412 1218683 821105 804742 992602 996065 1036266 1042197 1064859 1084700 1210468 1209652 5446706 5606236 38.95 70.7 1
08:51:13 2024-01-24 743035 734500 232872 228661 386187 394338 427716 423993 250508 248784 319306 324760 361318 368716 4598782 4921922 7028138 6841952 1262614 1305837 349514 306784 333591 333683 400706 385870 375968 378898 248332 251261 776962 742394 1660072 1586117 503362 502770 735580 745807 956624 928905 975720 984595 1031910 1047880 1001801 1102970 2359762 2503967 1413203 1206726 825806 809381 990904 986882 1032336 1051767 1072890 1082013 1194994 1203676 5342749 5604590 38.95 70.7 1
08:51:14 2024-01-24 738137 734527 233204 228445 388002 394025 428936 427441 250543 249999 319953 326267 361065 367114 4592228 4954149 7119965 6865593 1264655 1305990 346647 306825 333555 334653 396925 389154 378839 378826 248542 251261 779703 729765 1677591 1613777 504187 499183 745486 750645 947729 926957 988066 989688 1022315 1037964 1000341 1117710 2363232 2460556 1391427 1223164 818762 802460 993376 996558 1033189 1036729 1063565 1082081 1216237 1207086 5447830 5610235 38.95 70.7 1
08:51:15 2024-01-24 746590 735606 232876 227988 386353 395557 429062 424029 251101 249964 319494 324956 362184 367126 4598782 4916085 6994481 6837073 1264939 1309715 349868 306182 335514 333683 401222 385021 376569 381042 247949 251261 775591 744528 1651387 1599239 505518 503053 738322 745580 955536 929597 977962 985446 1028860 1047212 999584 1103943 2355640 2495457 1444426 1208895 825806 809381 987016 986182 1033359 1051767 1071289 1078196 1197793 1207086 5355651 5593769 38.95 70.7 1
08:51:16 2024-01-24 737091 734454 233204 227948 388002 396664 428618 427743 249812 249999 320435 325285 363026 367126 4601580 4970469 7143688 6870068 1257044 1305990 350131 307110 333483 336494 399872 389781 377290 380541 248609 251048 782445 733932 1649772 1606710 503087 501522 743062 742220 947430 930921 984646 986182 1019530 1036774 1005197 1115846 2364912 2475663 1396874 1213635 818177 804092 999068 992466 1031719 1042307 1066615 1088457 1206972 1207086 5455433 5610235 38.95 70.7 1
08:51:17 2024-01-24 757296 736686 232876 228502 387957 396853 428936 423957 251276 249752 320435 325039 362981 365368 4598782 4858690 7022360 6874971 1286590 1307736 346398 309999 336390 333577 401469 388675 378659 378610 249978 251933 770555 741228 1639749 1602282 505518 500057 738105 747155 950122 922361 981462 992503 1030170 1039578 996125 1109262 2351379 2473533 1413203 1216736 826985 802460 989822 989688 1040811 1049926 1063565 1077321 1203525 1209223 5429046 5596877 38.95 70.7 1
08:51:18 2024-01-24 740676 736677 232187 228307 390306 395521 427792 423561 251311 249964 319909 327253 361353 367895 4598782 4978412 7069738 6857394 1260714 1307847 349125 308956 336318 336438 401506 387375 376533 378898 247984 252466 775591 739117 1671371 1595337 503003 501595 738886 740280 955946 930260 978215 984049 1025727 1048694 1003134 1109225 2358200 2482727 1395384 1192622 819941 811680 996199 985446 1028646 1045725 1078859 1084433 1201300 1197944 5391477 5614201 38.95 70.7 1
08:51:19 2024-01-24 745410 736459 233204 227212 387993 396817 428936 426501 250999 251232 319056 325285 362473 366521 4598782 4933619 7092832 6870032 1267945 1305800 347169 307110 335478 334512 400154 387411 377630 378826 248752 251084 779703 731051 1668870 1611407 503003 498769 742120 742145 948775 926276 983209 989023 1021890 1037708 999512 1119378 2361553 2460103 1416845 1213635 817593 802460 995963 993206 1033069 1036765 1066307 1086793 1215737 1207086 5461358 5609985 38.95 70.7 1
08:51:20 2024-01-24 747145 735601 232877 228692 388038 396853 430151 423921 251101 249928 320435 325285 363561 367341 4602917 4860638 7044533 6884350 1289975 1304875 347728 308774 333555 333683 402038 386529 378270 378257 248716 251261 789092 740269 1635353 1603419 504581 495891 737582 746823 953942 921286 979646 990395 1030170 1044258 993229 1109262 2348954 2471780 1418750 1213635 825217 804698 989822 989415 1037607 1045815 1066345 1075753 1204820 1208796 5411623 5593958 38.95 70.7 1
08:51:21 2024-01-24 737539 736723 233204 227953 390306 395557 430956 423633 251068 250805 320179 326161 361283 368009 4609576 4989014 7094005 6830435 1253501 1307764 349304 311925 337562 334150 399207 387484 377135 378898 247184 249994 776192 734992 1671474 1595337 503362 501350 738105 742746 955269 930920 979646 981191 1024386 1048694 1003611 1110052 2361553 2480968 1387581 1199982 818762 811680 996235 986882 1030106 1045725 1077488 1085207 1203077 1198792 5380371 5610572 38.95 70.7 1
08:51:22 2024-01-24 747182 736852 234412 227738 387709 396673 430151 426320 249674 251124 320516 324167 363348 366894 4592228 4915741 7079164 6865593 1268307 1304912 347764 306825 333483 336239 396961 385057 378876 378898 248716 250555 779703 730783 1660281 1613777 506841 500252 738503 749279 947430 922929 982442 989725 1026490 1036643 994676 1112502 2358200 2473533 1402110 1221943 824628 802460 989822 991763 1038554 1047203 1061977 1078892 1206530 1215169 5426751 5593694 38.95 70.7 1
08:51:23 2024-01-24 739332 737591 232004 229271 387822 394194 431066 424029 251311 248981 325278 326302 361142 367899 4589416 4929874 7041108 6846439 1257466 1305874 349832 306860 336536 333181 399458 387375 375932 378898 248542 251261 787703 740172 1635772 1589498 503324 501705 737059 745148 957982 930920 976823 982619 1026609 1045788 999512 1103971 2355640 2495457 1418750 1201319 823453 809381 993376 984049 1031604 1051767 1075953 1084906 1196545 1205059 5339177 5593618 38.95 70.7 1
08:51:24 2024-01-24 739589 730327 233204 228697 388110 394338 428717 428080 250857 249964 320889 326302 361065 366931 4598782 4954707 7125037 6860696 1259814 1303951 347764 307110 335247 334688 399771 387448 376569 378862 249312 251632 782445 733418 1652889 1611489 503720 498769 741485 746058 948775 927589 986085 989657 1020976 1036738 1000966 1119415 2363232 2460374 1415030 1215007 818762 802351 996235 996750 1037814 1045271 1067048 1086680 1217389 1209579 5465021 5602240 38.95 70.7 1
08:51:25 2024-01-24 755148 737676 233368 228697 386758 396817 431946 423705 250927 249999 321527 323297 363561 367126 4592228 4902011 6989502 6841952 1268621 1309658 350643 306147 336262 334220 400373 385021 377702 381616 247984 251261 775077 740269 1671659 1595337 506123 503126 737995 747155 955232 928942 973974 985519 1026319 1048694 1000452 1103943 2357108 2497535 1411302 1206352 829351 811643 989785 986771 1035234 1055869 1075546 1080429 1197323 1207086 5368643 5593807 38.95 70.7 1
08:51:27 2024-01-24 737972 736686 233532 228506 388074 394965 429932 427743 249812 250703 321226 326267 361424 368233 4608147 4971323 7143688 6865630 1253098 1304136 350890 307145 333483 335733 399786 387067 375968 378898 249312 251261 789300 733942 1645098 1604557 502646 503126 743062 743872 949448 931581 984646 986219 1022425 1042748 1007594 1120023 2369087 2489780 1400505 1212015 821105 808051 1002547 991800 1028257 1044249 1069634 1092930 1205744 1207086 5376134 5593868 38.95 70.7 1
08:51:28 2024-01-24 745976 730138 232880 228697 387415 396781 427645 428954 250892 249964 320272 324307 362473 367114 4592228 4873147 7042351 6870068 1271582 1307764 348497 306646 333483 335768 399207 387462 378876 378898 248367 250555 787021 733942 1656051 1611489 506878 500996 742010 749279 950122 922361 983694 994587 1029711 1038407 995977 1113183 2359762 2476391 1400261 1221943 825806 802460 993219 995333 1034452 1045743 1063565 1082051 1205707 1215368 5423525 5592888 38.95 70.7 1
08:51:29 2024-01-24 738842 736900 232223 229448 387772 394338 427716 424029 251696 248981 325241 326709 361065 368716 4592228 4933677 7040400 6841952 1261091 1309658 349868 308520 335514 333683 399773 387375 378094 378898 248367 251261 787703 741228 1632937 1590627 503003 502943 738137 745863 960990 931272 977962 984669 1027071 1051665 1004729 1105556 2355640 2501801 1395058 1203292 824628 810529 993376 987438 1032829 1051804 1075186 1082118 1195626 1203676 5338935 5618704 38.95 70.7 1
08:51:30 2024-01-24 737875 730332 233204 228497 390306 395292 428633 427140 250543 249999 320435 327782 363062 366003 4592228 4933453 7124210 6865169 1263419 1303987 348269 307145 333555 334688 400336 387484 377400 378538 248752 251261 781074 732880 1661353 1617146 505518 499328 744042 747265 950048 927616 987527 989725 1019885 1039290 1004014 1121572 2363232 2460848 1402321 1218468 818762 802351 995492 994653 1036303 1042197 1066601 1085207 1217463 1207516 5466463 5610235 38.95 70.7 1
08:51:31 2024-01-24 752475 736686 233204 228666 387411 396466 430235 424066 251136 249999 319082 324956 363016 369868 4601580 4906225 6998821 6846034 1272427 1309658 349868 306851 336572 336731 400191 388638 378623 381398 249978 251969 780753 736043 1646853 1602148 507450 503839 740297 749279 956624 928936 978066 986919 1030425 1047953 1000405 1105556 2355640 2491921 1446382 1209169 829253 810529 987016 986882 1035313 1054565 1072890 1075753 1201812 1207086 5365029 5602240 38.95 70.7 1
08:51:32 2024-01-24 740298 735610 233568 228346 388074 394061 427752 428685 249847 250526 318599 326267 361389 367126 4601580 4965608 7134362 6865169 1262019 1305988 348528 307935 335066 335592 400902 387375 376354 378646 249380 251524 785187 733942 1650573 1604557 504079 501705 743062 742782 948775 930920 987323 989725 1020976 1036810 1005382 1114496 2364912 2471780 1384683 1212617 817593 804092 1000489 994689 1033189 1036801 1069454 1086644 1210504 1208796 5446210 5596877 38.95 70.7 1
08:51:33 2024-01-24 749492 736632 232880 228705 387997 396817 428936 423957 252246 249964 319046 325285 361389 364859 4592228 4853235 7037064 6876232 1283075 1306881 346504 309830 336080 336318 399422 386214 378306 378559 248367 252288 783239 740700 1651998 1600011 505518 498479 738105 747155 952493 921351 979646 992539 1030120 1042748 996162 1110127 2352294 2471780 1395058 1213635 825806 804698 991229 991095 1042404 1045815 1067361 1078892 1204820 1209223 5421302 5599526 38.95 70.7 1
08:51:34 2024-01-24 740246 736162 232872 227957 390306 395557 427836 423921 251311 250430 320435 327288 361353 368156 4592228 4983262 7081378 6843445 1261714 1305874 348814 308520 337306 336256 400757 387448 377135 378898 247984 252680 782618 735964 1660411 1595337 504079 501705 738831 741890 955269 931581 981043 981227 1025764 1045788 1005382 1113295 2361553 2482727 1413214 1194355 819358 811680 998306 986882 1030142 1047944 1077456 1085026 1204820 1198438 5365029 5609959 38.95 70.7 1
08:51:35 2024-01-24 749071 729706 233536 228337 386834 396817 429847 428348 249778 249999 319339 323784 363023 366784 4599706 4887017 7062944 6859747 1266498 1305837 347764 312034 333591 336640 396961 388954 378876 378898 248542 250555 779703 730783 1657246 1613777 506878 500996 743062 749279 949448 924984 983209 990358 1028711 1036275 996199 1112875 2361553 2471746 1384165 1224279 825806 802351 991934 996102 1039336 1045743 1063565 1082118 1211013 1216228 5411923 5600870 38.95 70.7 1
08:51:36 2024-01-24 740424 734572 232880 229443 387772 394965 431983 426211 251453 248907 321763 325690 361283 369202 4596864 4926372 7002113 6836682 1266816 1309658 350926 306182 336025 334454 399773 385057 376282 381042 248752 251261 785187 742817 1648483 1593075 504223 503126 737063 742489 958662 931309 975360 984086 1029440 1045752 1002423 1105556 2355640 2499342 1407657 1205734 825806 811105 993376 986182 1032797 1053326 1075953 1082081 1194779 1205963 5338935 5593807 38.95 70.7 1
08:51:37 2024-01-24 738055 735954 233348 228930 387930 395741 428900 427671 250788 249821 320552 327111 363538 366744 4589416 4954707 7129845 6855386 1254890 1302141 349352 307610 333519 334794 400336 387411 376533 378538 249522 251261 785187 732895 1669539 1604557 503445 501705 744226 740280 949448 931581 985810 986919 1019794 1042206 1007562 1117785 2363232 2480968 1398690 1211903 818775 806482 1001200 994689 1032336 1042775 1069765 1089019 1210541 1207940 5403994 5604056 38.95 70.7 1
08:51:38 2024-01-24 746693 735987 232013 229071 387817 396601 430186 423957 251346 249577 325241 325529 362225 363393 4582876 4848595 7002192 6865169 1284301 1308729 346682 309320 337048 334220 398618 386250 378876 378862 247984 250342 785793 741228 1642985 1602282 504654 501081 738105 749751 955946 922361 978252 988920 1030425 1045734 994712 1108472 2353966 2473533 1396874 1210892 825820 808234 987016 986882 1040922 1051804 1072089 1077203 1204961 1210749 5414637 5614111 38.95 70.7 1
08:51:39 2024-01-24 743324 734527 233532 227282 388074 396529 432596 423669 249778 250879 320435 326039 362331 369239 4598301 4972668 7097061 6846034 1247741 1304948 351456 306860 333230 334759 399207 387411 376569 381616 248752 250908 782737 730285 1652717 1603419 504223 503126 744409 742819 950159 931581 986122 986034 1021346 1042784 1008277 1116120 2364912 2488014 1400505 1211754 819941 808536 1001875 996041 1032616 1047502 1074240 1092199 1210296 1208649 5388064 5608435 38.95 70.7 1
08:51:40 2024-01-24 743826 734196 232876 229017 387925 398630 428039 427103 251898 249542 321117 325215 362437 365930 4592691 4860285 7022457 6868684 1273755 1303951 348778 307755 333483 334724 401506 386178 378234 378898 249909 251084 781074 739989 1655908 1604557 506086 499473 738197 748747 952861 922361 981742 994689 1031847 1036774 998322 1111672 2352294 2473905 1391427 1219553 828167 805314 991192 992505 1043660 1053146 1066451 1080154 1204820 1210969 5434533 5589489 38.95 70.7 1
08:51:41 2024-01-24 740525 735606 233272 228462 390306 395557 430151 423253 251276 250153 320172 326338 361389 368156 4598782 4961782 7050434 6828078 1256843 1305874 348778 306611 337012 333379 400118 387411 377666 381042 248752 250726 765782 738590 1647168 1590627 503720 502415 738110 741890 959342 931581 978911 984049 1028715 1051509 1006048 1109320 2364033 2500410 1413214 1205867 825806 810994 996885 985372 1032336 1045815 1078859 1085207 1199023 1203639 5352155 5593769 38.95 70.7 1
08:51:43 2024-01-24 741294 730445 233204 228891 390857 396745 428936 427140 250892 249999 320399 328048 361389 366485 4592691 4919388 7115711 6865169 1266460 1307727 347692 307075 335478 334688 396961 389744 378876 378898 248752 251792 779703 729765 1656254 1613777 506841 500960 745208 750344 946226 928899 990894 993880 1026677 1042523 1004729 1122498 2367401 2466877 1395058 1217109 821110 804631 996235 996639 1036131 1042703 1066156 1085207 1217463 1209259 5440059 5593844 38.95 70.7 1
08:51:44 2024-01-24 744882 736900 232876 228701 387015 396853 429559 423957 251101 249999 320889 323749 362981 368977 4589416 4874058 6994481 6854702 1282508 1307727 347169 306147 337287 334185 401222 386758 378876 378862 247775 250342 779011 740700 1670333 1602148 506962 500685 740176 750645 955536 924290 982367 995370 1032410 1046767 996125 1113295 2353966 2477429 1420598 1217222 825806 804661 992639 991095 1041137 1051767 1071046 1078088 1204820 1209223 5411735 5600870 38.95 70.7 1
08:51:45 2024-01-24 739360 729962 233204 227948 391133 395521 430761 423921 251311 251055 320399 326302 361318 367885 4589416 4954445 7059759 6830435 1259258 1305874 349304 306611 337562 334185 400336 387448 377364 378898 247949 252644 779718 736043 1670927 1595155 504079 501595 739679 746376 958295 931470 980022 985483 1028674 1050775 1008277 1110385 2358992 2495088 1400734 1201691 824352 809381 996199 985446 1030873 1051490 1078257 1085980 1199023 1203639 5369226 5604866 38.95 70.7 1
08:51:46 2024-01-24 742084 729971 233368 228466 390306 396781 428936 426501 250892 249964 319494 327288 361389 365930 4591952 4915778 7106386 6865593 1265520 1305990 347692 306611 335988 335721 396637 389504 378587 378718 248400 251704 786313 730783 1667065 1617146 506962 499437 741681 748747 947430 927505 988193 992158 1024203 1038109 1002547 1119378 2364912 2464339 1409505 1218468 821110 804661 994052 996102 1038254 1045725 1067085 1082081 1215338 1210969 5411698 5593769 38.95 70.7 1
08:51:47 2024-01-24 750878 734500 232872 228311 386178 395557 429594 424029 250717 249928 319530 323749 361389 369239 4582876 4898515 6985156 6835327 1271936 1309715 349581 308520 336390 335331 400902 387573 378659 382083 248538 251933 773706 738152 1709344 1599873 508412 503802 739905 749020 957982 929560 979646 989023 1035345 1048694 999031 1109262 2361553 2497228 1468940 1208299 828167 811680 989822 986882 1036048 1056306 1072890 1078618 1201300 1207086 5346272 5604866 38.95 70.7 1
08:51:48 2024-01-24 736407 730327 233536 227957 388038 394338 429594 428348 250508 251144 320816 325776 361389 367162 4598782 4963409 7143986 6859861 1245458 1305916 351807 309174 335333 336062 401383 387411 377400 382156 248852 251225 786558 731830 1651707 1603419 506239 504553 743062 746376 953538 934230 983209 983315 1022864 1045734 1008277 1115717 2368278 2489780 1400505 1208309 821110 809381 998269 990322 1028988 1045725 1072890 1089778 1208243 1206232 5370966 5593529 38.95 70.7 1
08:51:49 2024-01-24 746417 729706 233040 229012 387652 396781 428936 428348 251101 249752 320308 325250 361389 367114 4592691 4879785 7034485 6874638 1270120 1302104 348497 307110 333194 336675 401506 388880 378537 378898 249558 250872 784089 735517 1659012 1604557 506482 501350 740961 749812 952861 924855 980308 996139 1031632 1041467 999031 1113295 2355640 2482413 1385980 1221073 826985 802460 991229 993206 1042289 1045779 1066601 1079697 1207534 1214508 5427399 5599488 38.95 70.7 1
08:51:50 2024-01-24 737265 734532 232151 228661 390589 395557 428721 423957 251696 249928 321454 327203 362698 368458 4599706 4931301 7059759 6839582 1259258 1307727 350360 306860 335224 336731 400371 387375 377113 381042 248752 251614 787703 741228 1638159 1586117 503720 503126 737674 744964 959342 931309 976786 985483 1029440 1045824 1003883 1108829 2355640 2501114 1404136 1203292 825806 811680 994786 986182 1034999 1054070 1076720 1084433 1196694 1207086 5335125 5600870 38.95 70.7 1
08:51:51 2024-01-24 737879 730323 233536 228307 390306 396664 428754 427453 251034 250065 321043 327870 361212 366931 4596864 4954149 7106386 6863767 1263419 1304136 348228 309283 333591 334688 400336 387484 377135 377933 249137 251261 781074 732895 1634649 1612632 505025 500216 745171 745727 948775 927589 988971 991799 1024459 1036774 1001875 1121572 2361553 2462593 1400505 1217109 821110 804661 995492 996102 1037605 1045725 1066601 1085207 1217463 1210969 5440059 5610235 38.95 70.7 1
08:51:52 2024-01-24 745528 736994 233276 228420 386542 395413 431983 423849 251138 249785 322219 324848 362402 369757 4582876 4907226 6985156 6841952 1267718 1306800 350607 306816 336536 334688 400902 385021 378270 381580 248467 251614 783533 738681 1674882 1595337 507238 504196 738105 745653 956624 930260 976786 986919 1030389 1048694 1001875 1105519 2358992 2499000 1403768 1208309 829253 811680 989822 986882 1036044 1056097 1075953 1079697 1197866 1207086 5360345 5606095 38.95 70.7 1
08:51:53 2024-01-24 739369 735987 234150 228330 387858 395971 430302 427343 249778 250703 320889 326020 362981 367902 4598782 4972668 7125037 6856251 1251309 1304136 350643 307540 333158 334759 400336 387375 375968 378898 249137 251261 789300 731850 1641501 1604557 503362 503482 744937 745148 950159 931581 987527 986919 1023611 1042748 1009711 1117747 2364912 2488391 1400505 1211754 820525 809381 1001912 994653 1032336 1045725 1072631 1093723 1213290 1210749 5386340 5593712 38.95 70.7 1
08:51:54 2024-01-24 745360 733942 232187 229208 387961 398630 428827 424029 251769 249192 321182 325004 362190 364823 4582876 4856829 7002824 6863767 1273755 1303987 348533 308041 335478 334419 399738 386794 378537 378862 249312 251792 779703 739989 1636527 1602282 505728 498769 738105 749006 953843 922361 982442 995432 1033381 1045734 996162 1112502 2353966 2473533 1422447 1214346 825806 805838 993741 992394 1044886 1051622 1071176 1085262 1207166 1213945 5444710 5602973 38.95 70.7 1
08:51:55 2024-01-24 739220 730075 232985 227953 390306 396151 430005 423921 250961 250703 320172 326302 361389 368156 4588636 4952403 7050434 6827708 1259258 1304136 349586 307075 338352 333683 400336 387484 377400 378898 247984 250795 774358 736488 1647648 1594205 504079 501705 738197 744964 958662 931581 979646 986919 1027254 1051813 1005382 1110089 2355640 2485422 1427739 1199901 823458 811680 999031 986734 1032654 1050876 1082112 1087531 1204549 1199285 5384216 5600502 38.95 70.7 1
08:51:56 2024-01-24 746469 730327 233190 226967 388038 396817 428936 426501 250543 251232 320399 325285 362473 366521 4592228 4912357 7082690 6849711 1265595 1302104 348253 306646 335514 334759 396961 386214 378876 378898 248716 251261 778332 729765 1652372 1613505 507238 501350 744116 750344 947573 923510 988971 992503 1027346 1039364 1001689 1122836 2369874 2469122 1392866 1222458 823458 807033 995467 997423 1039336 1047203 1071813 1085207 1215737 1211862 5421302 5593844 38.95 70.7 1
08:51:58 2024-01-24 741942 729971 233204 228697 386439 396151 429876 424066 250892 249928 319494 323749 361389 367126 4582876 4903244 6994481 6835048 1267718 1305021 349832 306460 336536 334653 400336 385057 378839 382156 247984 251261 783533 738152 1712887 1594935 507598 503839 738105 747155 956624 931525 980060 988883 1033097 1051665 1001838 1105406 2359762 2500410 1428512 1208374 828167 811640 991934 986882 1035561 1056306 1077128 1080503 1199138 1205458 5335125 5600870 38.95 70.7 1
08:51:59 2024-01-24 737100 734822 233199 227992 388038 394025 427680 427743 249812 250526 320889 325776 361353 369387 4588956 4961894 7125037 6851324 1253098 1304136 349868 307575 333519 334724 400336 387375 375968 378898 249522 251084 777327 731850 1649066 1602282 504029 503692 745579 745314 950085 934230 988081 986771 1023877 1045480 1009711 1119985 2367447 2491151 1400505 1210892 821110 809381 1002584 992503 1030170 1047203 1072890 1091406 1207008 1207086 5374408 5602240 38.95 70.7 1
08:52:00 2024-01-24 744467 734273 232876 228732 387997 396781 428936 424029 251346 249156 318564 325250 361424 364823 4573524 4845146 7022457 6865169 1283188 1303987 346647 307110 336536 334185 398583 386214 378839 378862 248752 252466 787222 741331 1677000 1602148 506239 501041 741900 746638 954857 926299 983143 995867 1028569 1042022 998883 1113295 2353966 2473905 1418750 1217109 826985 803487 991229 990322 1041365 1045851 1066345 1082081 1206530 1214508 5411660 5595494 38.95 70.7 1
08:52:01 2024-01-24 737265 734536 232876 228307 390853 396151 427680 423957 251311 249928 320435 327288 361389 368193 4595503 4958243 7042351 6835327 1259296 1303951 349868 307110 337048 336731 402607 390892 377113 381005 249169 252502 788571 739739 1639645 1590400 504079 503126 738274 746206 959342 935558 979609 986919 1029261 1053335 1006123 1108398 2354500 2488391 1385176 1199017 823453 810529 996199 986882 1031604 1049926 1080601 1086793 1199023 1201902 5367132 5604866 38.95 70.7 1
08:52:02 2024-01-24 742102 729971 233195 227794 390306 396817 428936 426537 249812 250791 319494 326302 362473 365966 4592228 4905339 7103237 6846439 1265718 1305058 347478 309392 335843 334618 401091 387375 378659 378718 248784 251579 781074 728693 1668550 1607977 505153 500216 740632 746376 950122 930149 987527 989725 1021273 1036774 1003919 1122647 2361553 2462121 1416845 1212617 819941 804661 998306 994689 1036131 1042372 1066652 1085026 1217463 1209259 5449438 5593491 38.95 70.7 1
08:52:03 2024-01-24 747367 734273 232549 228537 388033 396889 427680 423957 250927 249752 319268 325285 363016 367635 4580051 4860112 7032309 6869708 1276453 1304988 347621 310450 335297 334044 399738 388601 378270 378826 248887 251933 786313 739739 1635791 1600011 506962 500107 739877 749390 953739 924855 981776 996139 1030170 1039253 996199 1114922 2355640 2477043 1385980 1221943 826985 802315 991229 993843 1040811 1045815 1063948 1080503 1205707 1215368 5403907 5592888 38.95 70.7 1
08:52:04 2024-01-24 737715 730364 232191 229212 387745 394410 427716 423993 251731 248387 325205 327288 361424 368716 4592228 4924186 7048324 6848061 1259296 1304912 349868 306860 336245 336731 399738 387339 376569 381042 248752 251969 775591 740700 1651084 1585610 504079 503839 738105 747265 959342 931584 976786 985519 1031729 1045824 1002423 1106034 2355640 2495457 1404136 1203068 825806 811105 996199 986182 1034087 1053326 1075925 1086793 1196819 1205934 5345492 5600870 38.95 70.7 1
08:52:05 2024-01-24 737265 730327 233372 228497 388074 394338 428936 427743 249812 249999 320662 327253 361106 366821 4590301 4947434 7125037 6835138 1253098 1300438 349868 307575 333555 335592 399771 387375 376268 378898 249522 251084 777327 731850 1644095 1602282 503003 503126 745208 745148 950159 933567 988029 986919 1021419 1045734 1009711 1119070 2364912 2484831 1402321 1210137 822591 809381 1001912 993206 1030142 1047944 1072890 1091443 1208755 1208796 5374408 5596877 38.95 70.7 1
08:52:06 2024-01-24 743519 730296 232876 229408 387693 396817 428754 427827 251068 249292 322028 324882 362367 366931 4593729 4868472 7045850 6874535 1278574 1304912 348814 308041 335478 334724 399809 386830 378573 378898 249522 252022 779703 740172 1686384 1603419 506123 499510 740204 749279 953880 922361 982442 996139 1027080 1045734 996199 1112502 2352294 2471780 1420598 1217599 826985 805874 991934 990358 1042289 1053326 1069454 1080503 1204031 1211005 5411660 5586085 38.95 70.7 1
08:52:07 2024-01-24 739369 736999 233153 228415 390156 395449 430456 423145 251172 250595 320253 327111 361248 368156 4589416 4961594 7057359 6820663 1257119 1302104 349868 306611 336536 334428 399738 387448 377702 381042 248752 250342 778332 738064 1635772 1586117 504079 502770 738110 745001 959342 932912 978252 986219 1029899 1053299 1003919 1106821 2355640 2488391 1404301 1199871 823453 810529 996235 986882 1031604 1045851 1079027 1087292 1200103 1203676 5350858 5606095 38.95 70.7 1
08:52:08 2024-01-24 740213 734930 233096 228525 390748 395377 428863 427743 250543 250153 320435 327782 362155 365966 4592228 4944890 7114897 6850917 1260714 1304136 347448 307110 336025 335733 398880 387520 378270 378898 248752 251261 781074 730259 1665810 1611489 505369 500289 745208 749057 948775 926239 988971 993280 1027346 1041766 1001713 1121847 2364912 2464339 1420598 1217222 822866 804698 996885 998225 1039336 1047203 1066684 1088077 1220325 1215631 5442934 5612709 38.95 70.7 1
08:52:09 2024-01-24 742553 729908 232876 228666 385639 396493 430526 423993 250683 249964 319527 323784 362875 369387 4589416 4897394 6985156 6830435 1270082 1304912 349832 311998 337048 334724 400373 388053 378876 381580 247984 249994 780753 736043 1663529 1595337 507598 503839 738612 749279 959342 928283 979646 986919 1034882 1050680 1001163 1103640 2355640 2499759 1418835 1208309 827576 811680 991803 991668 1038554 1057764 1079027 1081931 1201701 1209579 5338935 5590953 38.95 70.7 1
08:52:10 2024-01-24 737879 733903 233204 228023 388074 394374 430042 427743 250577 250703 325278 326078 360813 368193 4589416 4954149 7111783 6846439 1253994 1303210 349868 307790 333555 335733 399771 387375 377437 378898 249347 251261 775974 731850 1678079 1603419 503362 503126 744680 741328 950159 933567 987564 989725 1021273 1045734 1010429 1119415 2364912 2485422 1398009 1212543 821105 806943 1003338 995991 1035970 1047094 1074005 1091406 1212294 1208954 5416321 5592888 38.95 70.7 1
08:52:11 2024-01-24 745472 730359 232227 229056 388002 396817 428633 424102 251731 249542 319046 325811 362472 364565 4582876 4850992 7002192 6855804 1283348 1304912 346925 307110 337562 334688 398618 386794 378839 378632 248367 250342 774783 740172 1643336 1598738 505369 499899 738105 749751 956624 923547 979646 991836 1033381 1045411 998269 1112608 2357145 2471340 1396874 1214346 826985 807033 991897 991095 1041915 1054070 1072631 1080466 1206530 1209259 5411796 5606236 38.95 70.7 1
08:52:12 2024-01-24 739369 730354 233536 227953 388110 395557 430356 426501 249812 250703 320435 326267 361424 367968 4592228 4965608 7087735 6836682 1245962 1302141 351704 307110 333591 336239 400054 386794 376569 381886 249172 250555 782737 730806 1645095 1602282 504079 501782 745208 742672 953168 934119 990641 988179 1028211 1047511 1011110 1116518 2369087 2491151 1404136 1203143 820834 810529 1000452 991763 1030142 1045743 1077090 1090629 1207008 1207086 5365029 5593958 38.95 70.7 1
08:52:14 2024-01-24 746688 732865 233532 228697 387693 396817 427680 426871 249812 249613 319306 324342 362473 367114 4582876 4863900 7022271 6864738 1270120 1303987 348814 309793 333289 335733 398583 385092 378270 378898 249594 250889 777327 736043 1646506 1604557 506962 501486 744426 751338 950122 926299 985249 995991 1032290 1042523 999630 1116513 2358200 2481892 1415052 1221943 826985 802315 992639 994689 1035991 1045851 1066325 1082118 1206118 1216228 5411923 5583536 38.95 70.7 1
08:52:15 2024-01-24 737100 735601 232191 228736 388106 394374 427716 424066 251860 248981 320999 326267 361389 368193 4579611 4916150 7036096 6840338 1258399 1305911 350962 306860 336262 336939 399809 387375 376569 381042 248542 251933 786313 742394 1654816 1588139 504079 504196 738068 745911 959342 932857 978215 986919 1030156 1051813 1006123 1105960 2355640 2496860 1402321 1199610 825217 810529 996235 985483 1033101 1051840 1075925 1085244 1198173 1205379 5338935 5591505 38.95 70.7 1
08:52:16 2024-01-24 740250 730318 232876 228346 390306 396466 428330 427140 250577 250117 319982 327818 361424 365966 4582876 4919377 7105585 6855804 1264379 1303987 347728 307110 336061 335521 399604 387267 378659 378790 248994 251614 779703 730259 1656962 1615996 506962 500996 746266 748506 950159 931584 991087 993243 1024386 1042427 1003903 1122685 2363232 2460848 1396874 1216736 821110 804698 997595 996102 1037864 1044986 1066652 1087718 1218772 1212792 5443048 5593529 38.95 70.7 1
08:52:17 2024-01-24 746417 729706 232876 228692 387379 396853 428991 424029 251311 249999 319787 323819 363306 368716 4579611 4882183 6985156 6835327 1277662 1309634 349054 308520 337452 334583 400902 389434 378767 382119 247842 251792 782143 736043 1656649 1595337 509139 501059 738368 749714 958258 926225 979646 989657 1036532 1045752 998322 1110089 2358200 2486250 1396874 1209169 828167 811105 989822 988845 1032988 1056306 1075186 1078929 1203562 1205812 5349746 5592888 38.95 70.7 1
08:52:18 2024-01-24 735169 733903 233532 227948 390038 395207 429594 427743 249778 250703 320889 325950 361389 367902 4583319 4961196 7112524 6848339 1243679 1306836 351488 308085 333411 336204 399171 387411 378362 382156 249237 251225 777327 729737 1643326 1603287 506962 504553 742879 746625 954215 935370 983209 984012 1024203 1047212 1010433 1116513 2368278 2489780 1402321 1209169 821110 810529 1000489 992429 1031604 1044547 1075953 1091369 1208681 1209652 5367132 5599488 38.95 70.7 1
08:52:19 2024-01-24 746565 733384 232880 229017 387348 396191 428936 428348 249778 249542 319979 325215 362437 367078 4580051 4863479 7034485 6867204 1272845 1305837 348754 308006 333302 336731 401506 386178 378234 377897 249273 251897 776962 738152 1642438 1602148 507326 498733 740204 749279 954894 922361 982166 996139 1030024 1045697 999031 1114884 2349707 2469588 1396874 1221088 826985 804625 991934 991095 1042289 1051731 1071046 1080466 1205638 1210077 5417994 5588014 38.95 70.7 1
08:52:20 2024-01-24 737063 729971 233368 227953 390301 396115 428656 423885 250683 250703 319494 326232 361106 367605 4590725 4961916 7070557 6825952 1258046 1303951 349868 309029 337233 336731 399702 387448 376569 381042 248506 251969 787703 738590 1648736 1592889 504079 502870 738110 744928 959342 931581 981043 986919 1029440 1051426 1008277 1113295 2358718 2486250 1418661 1197374 821105 811680 999068 986882 1032452 1045707 1081371 1086570 1205988 1198880 5369226 5599488 38.95 70.7 1
08:52:21 2024-01-24 759557 733388 233532 227212 388002 396529 430005 426813 250650 251229 320779 324956 362296 365784 4583133 4905302 7078410 6859975 1262815 1305990 347692 307075 335478 334759 396961 387339 378876 378898 249101 251261 778332 726611 1644655 1613777 506841 500996 744987 754357 948775 926299 988971 994689 1030170 1039578 1001676 1121810 2364912 2469588 1396564 1221943 823453 808807 995492 996102 1041550 1048685 1069400 1085207 1217463 1212719 5421302 5577728 38.95 70.7 1
08:52:22 2024-01-24 743901 736925 233317 228930 387199 395413 431983 423849 250753 249785 322219 324132 361353 369239 4580051 4898515 6975830 6838019 1262890 1305837 350926 306825 336572 334724 400335 385870 376533 381849 248752 251614 787703 742010 1654359 1590627 505691 503839 738105 746883 959342 931581 978911 986919 1035798 1051740 1003883 1110451 2358992 2500917 1400505 1205008 828167 811680 994515 986882 1036007 1054815 1077419 1086793 1194952 1207086 5326293 5595273 38.95 70.7 1
08:52:23 2024-01-24 735020 733903 233795 228326 387858 396373 430456 428348 249812 250703 320889 325985 361019 368940 4582437 4963409 7103091 6837456 1246305 1304136 351456 307075 333555 336204 399771 387067 376232 381580 249312 250908 777327 730285 1640535 1602282 504079 504553 743932 746206 953573 934010 987527 986219 1025828 1047953 1011147 1117747 2368278 2490155 1402321 1210892 821110 809381 1001912 993948 1031604 1047203 1074971 1094543 1211258 1213085 5367475 5599273 38.95 70.7 1
08:52:24 2024-01-24 746675 733995 232876 229012 387930 396529 428827 428651 251276 249156 319494 324969 362190 367114 4586145 4855747 7018199 6865593 1273755 1305566 348778 308006 335514 334688 399738 386214 378839 378826 249137 251614 778332 739210 1640683 1602010 506123 499473 738197 750344 953880 924984 982442 996139 1030170 1047212 998322 1113295 2352294 2471340 1396874 1212768 825806 807017 994637 993679 1044886 1053144 1072707 1082824 1207239 1213945 5411923 5585489 38.95 70.7 1
08:52:25 2024-01-24 738110 730323 232880 227918 387704 397782 431371 423921 250508 250703 320399 326338 361353 367078 4580051 4961782 7059759 6827801 1253538 1304136 349832 306182 337598 334185 400336 387411 377666 381042 247949 250761 771499 733942 1651590 1591758 504079 503126 739683 742416 959342 932912 982442 986919 1030170 1051426 1008277 1113295 2355640 2490730 1398951 1200898 823458 811680 1000452 986771 1033579 1050169 1083659 1088344 1204820 1198880 5362557 5594956 38.95 70.7 1
08:52:26 2024-01-24 742958 732865 233363 227992 390306 396817 428936 426501 250543 249999 320172 326302 361389 365660 4580051 4917112 7087735 6849787 1262517 1300438 347692 307575 335478 334724 400336 389712 378537 378898 249295 251261 781074 729245 1650611 1613777 506086 500996 746266 749812 948775 926239 991794 995432 1027218 1036774 1004617 1124584 2369087 2463373 1402321 1217222 821105 807033 999068 996102 1038254 1045361 1072661 1088344 1219636 1210969 5451721 5595494 38.95 70.7 1
08:52:27 2024-01-24 747099 729971 233031 228661 387966 396853 429594 423993 250892 249752 320889 324045 363271 368156 4579775 4863593 6993840 6846835 1277946 1303951 348497 311962 337807 334185 400939 387067 378876 381042 247984 252378 779011 736043 1638631 1598738 508680 503126 740204 750813 959342 928899 981462 993880 1037745 1051665 1000341 1112683 2359762 2478368 1395058 1210892 827576 810485 991934 989688 1035991 1054815 1078393 1078892 1203413 1209223 5394842 5592888 38.95 70.7 1
08:52:28 2024-01-24 739720 735587 233865 227953 388065 396745 430307 427103 250462 250703 320399 326267 362437 367126 4589416 4976083 7087735 6832580 1244186 1300438 351704 308520 335478 337028 399207 387375 377702 382156 248716 251261 771174 729245 1653390 1599873 505878 505195 746642 748506 955536 936223 987361 986071 1028706 1048584 1011147 1115289 2367673 2494694 1404136 1208309 821110 811680 1001869 993206 1030142 1047203 1077488 1090555 1208718 1207086 5367132 5593807 38.95 70.7 1
08:52:30 2024-01-24 747099 733379 233368 229212 387693 396745 428936 428348 250892 249736 319530 325250 362473 367041 4580051 4861557 7022234 6865593 1270120 1304912 349550 308041 333483 335698 400072 385906 378839 378898 250120 251933 775974 739223 1638534 1604427 506694 500107 742311 752254 955536 927616 983172 998262 1035065 1042082 998883 1114884 2352294 2477429 1393243 1217602 827576 804661 993219 990322 1041292 1051731 1066345 1081968 1206530 1215368 5417994 5585846 38.95 70.7 1
08:52:31 2024-01-24 736019 730327 232880 227988 390306 396115 427894 423289 250927 249964 320619 327253 361318 367078 4580051 4952403 7050434 6818343 1254405 1304136 349868 307040 337562 336731 401433 391619 377414 380969 248609 252324 776818 738152 1646580 1589269 504079 503126 738105 744964 962107 934230 979609 986919 1030170 1053008 1007594 1110052 2355640 2486741 1404301 1196462 823453 811680 996235 986882 1033069 1045779 1081408 1087568 1209057 1202752 5351027 5590109 38.95 70.7 1
08:52:32 2024-01-24 739369 733421 233204 227992 391418 396745 428936 427140 250543 249964 319946 327729 361389 365671 4580051 4924107 7097061 6851324 1263905 1305988 347443 309392 335843 334653 399735 387339 378407 378682 248959 251225 786313 727688 1661417 1611489 505878 501314 740595 744780 950122 931309 988971 990358 1024240 1036846 1005382 1125089 2363232 2462121 1386466 1215007 820525 804661 999068 996102 1038329 1045725 1068170 1086570 1219636 1212486 5449438 5585703 38.95 70.7 1
08:52:33 2024-01-24 747362 730445 232880 228692 388002 396623 429257 423957 251101 249752 320070 324831 363313 367635 4570686 4864522 6993756 6847975 1273149 1307847 349424 308956 337104 334688 400902 386214 378876 381669 248467 252324 783533 736043 1639399 1595337 509139 502770 739679 750245 958662 925510 979646 990358 1033052 1048694 999031 1109852 2355640 2482727 1424296 1210287 829351 811680 991229 989688 1039336 1056306 1075953 1080466 1203930 1209259 5365029 5595494 38.95 70.7 1
08:52:34 2024-01-24 737100 729971 234226 228342 388101 396151 430042 427743 250543 250703 318599 326338 361389 370667 4582876 4980869 7090757 6800988 1244607 1304136 349832 308338 338059 337410 399771 387448 378270 381849 247775 252680 783533 731850 1655293 1595337 504581 503748 744116 747155 955946 935558 985346 985519 1027218 1045752 1008277 1116120 2367539 2486250 1382899 1201319 821105 811680 1000489 993206 1030248 1045743 1079027 1089816 1209611 1206232 5363301 5596877 38.95 70.7 1
08:52:35 2024-01-24 748188 732860 233896 228666 387384 396781 427680 428735 249778 249999 319530 324272 362987 366784 4590301 4889296 7059759 6859975 1268307 1305837 348778 307075 333338 336533 399207 385870 378876 378898 248752 251261 778332 730259 1655561 1612632 507598 501705 744987 750849 950122 926202 987564 994689 1030352 1036774 1000452 1116120 2364912 2480560 1407657 1221943 825806 805874 992639 996102 1041550 1045851 1066345 1085207 1210541 1217453 5402544 5577728 38.95 70.7 1
08:52:36 2024-01-24 738147 735610 232876 229408 387966 394410 431946 423777 251453 248872 321307 326126 361248 368867 4583133 4906740 6989902 6840338 1273755 1304948 349868 306611 337562 334724 400373 386214 378876 382156 248542 250342 772849 737013 1650585 1599873 508680 504196 738466 749444 958662 928942 981742 989725 1035960 1045824 1001875 1108472 2359876 2500843 1411302 1209169 829253 811680 992639 989688 1037517 1057801 1077488 1085207 1199600 1208796 5329284 5585741 38.95 70.7 1
08:52:37 2024-01-24 736216 733793 233357 228411 387925 394230 430761 428275 250405 249821 321271 326126 361177 368940 4572950 4963409 7103091 6820663 1241828 1304136 351704 306568 336025 336239 399207 387182 378270 382156 248542 251261 785187 729245 1642967 1598738 504617 504553 745208 741854 953609 935034 987564 986919 1027218 1048694 1008680 1117747 2364912 2490155 1400505 1209236 822280 809381 1001912 992935 1031604 1046464 1075186 1092999 1212294 1208796 5368031 5593656 38.95 70.7 1
08:52:38 2024-01-24 746989 733636 233500 228871 387204 396601 430115 428954 249847 249577 319046 324045 362733 367041 4573524 4867357 7037064 6860696 1271335 1302104 347728 307575 333519 334794 398547 385057 378876 378898 250296 251084 778679 736043 1668102 1604557 507598 500996 742010 749279 953880 926239 983246 996139 1035798 1042206 1000890 1116513 2353966 2477043 1394377 1218468 828167 805268 992639 993206 1042068 1051767 1069400 1085111 1210221 1219123 5414637 5589847 38.95 70.7 1
08:52:39 2024-01-24 735872 733643 232227 228661 390301 397782 430761 423253 252082 249752 320435 327782 362190 368156 4573524 4919591 7041108 6827801 1257466 1302104 349832 306611 338352 334185 400373 387484 377702 381042 248367 250795 774358 736043 1642383 1590135 503830 503126 742646 743542 958662 934908 983172 986219 1030170 1053335 1009711 1114496 2364912 2482727 1415030 1196091 821110 811467 1001155 992375 1036536 1051546 1082885 1093017 1208206 1202141 5370966 5594189 38.95 70.7 1
08:52:40 2024-01-24 746961 733899 234190 227794 387966 396853 430761 427140 249743 251232 320435 324307 362727 367078 4573524 4905562 7052402 6846439 1264692 1302104 348778 306646 335514 336746 396961 386214 378876 378898 249137 251261 779703 729737 1651248 1611489 508412 501705 746266 749751 949448 926239 991794 995432 1029624 1036774 1002423 1122836 2364912 2471780 1398412 1225665 825820 806907 996885 1000355 1042041 1053146 1069400 1088344 1217463 1216228 5419654 5591505 38.95 70.7 1
08:52:41 2024-01-24 742353 736641 233208 228701 386803 395593 429827 424066 251311 250526 320050 324272 361459 366832 4582876 4900939 6985156 6840338 1264977 1305874 350926 306147 337048 334759 400373 385057 378876 380253 248367 249994 784923 738152 1730704 1595337 507598 504443 737387 749279 959342 931581 979646 990859 1036422 1051813 1004617 1109358 2366497 2499000 1430431 1210174 830538 813988 992602 989688 1037517 1057801 1075777 1081938 1203077 1207480 5358901 5591505 38.95 70.7 1
08:52:42 2024-01-24 737330 734826 233856 227992 388065 395593 429630 427743 249812 251055 320435 326302 361389 367126 4582876 4969179 7078410 6820663 1240645 1304136 350890 306182 336536 336485 399207 387411 378573 382156 248332 251261 791351 729765 1665953 1600011 505333 501818 745486 746095 953917 935407 989479 988883 1029437 1048657 1012586 1119669 2367992 2494843 1402321 1209169 821110 811105 1002584 996065 1031604 1046879 1077488 1093629 1210541 1207480 5367132 5589772 38.95 70.7 1
08:52:43 2024-01-24 746035 730296 233403 228732 387384 396745 427680 428348 250543 249577 319565 324796 361424 367078 4580051 4854654 7031783 6855804 1270120 1305874 348778 309283 333519 334759 400108 385906 378876 378898 249594 251261 783816 739210 1650874 1604557 507598 501095 743367 752407 955536 927616 985249 998934 1035589 1045588 1001801 1116513 2352294 2481438 1415052 1217109 827576 804698 994722 993948 1042068 1051804 1068170 1085073 1207008 1216228 5411923 5577878 38.95 70.7 1
08:52:44 2024-01-24 737100 730364 232549 228626 390301 396151 427966 423289 251696 249999 324971 327782 361389 367895 4580051 4931260 7050434 6822841 1257586 1304912 350396 307075 336500 334185 399773 386965 376604 381042 249137 250551 787703 740269 1675227 1590400 505518 504553 740204 746970 963733 935558 979497 986919 1030389 1054824 1007594 1110052 2359876 2495457 1400734 1203292 824628 811680 996235 988141 1033069 1054070 1079027 1086607 1201845 1207086 5338935 5591505 38.95 70.7 1
08:52:46 2024-01-24 740953 730291 233532 228697 391781 396817 428936 427743 250927 250351 319946 327782 361389 365966 4582876 4919377 7105585 6846439 1262815 1306188 348778 307575 336572 335733 396709 389494 378443 380860 249415 251969 790482 729214 1672335 1618297 507413 501595 747325 751412 950122 928670 993209 996139 1030170 1036846 1006048 1123782 2364912 2464339 1416901 1218468 824628 807090 996235 1000355 1038734 1048685 1068967 1085100 1217909 1215958 5430680 5618704 38.95 70.7 1
08:52:47 2024-01-24 745249 736636 233208 228697 386490 396466 429594 424066 251311 249999 319565 323784 363299 369350 4580051 4889150 6975830 6835465 1273755 1307736 349581 308411 337416 334653 401469 386106 378767 382932 248400 252324 783533 736043 1637584 1595337 508680 505195 738430 751412 958662 930260 983143 990322 1037892 1051813 1000966 1109852 2361553 2501114 1407535 1209169 828663 811395 993376 991095 1033098 1054792 1075925 1082118 1201373 1209223 5327514 5581751 38.95 70.7 1
08:52:48 2024-01-24 734086 729985 233532 228337 388074 394338 428973 428348 249847 250526 321226 326302 360848 366897 4589416 4957671 7102903 6857394 1251712 1304099 351276 309830 333411 336369 399771 387339 376533 381042 249347 251543 771007 730806 1641151 1600011 503081 502980 745208 743725 950159 933567 991087 990358 1024276 1045734 1009711 1121194 2364912 2475700 1402321 1212617 820525 807090 1002570 996102 1036131 1046464 1072890 1091443 1215737 1211005 5436805 5592888 38.95 70.7 1
08:52:49 2024-01-24 746989 732869 232223 229052 388002 396817 428633 423993 251906 249577 319306 325320 361389 364271 4582600 4832193 7024455 6869708 1270044 1304136 349340 307790 335994 334547 399738 386758 378839 378898 249594 251933 778332 736043 1674322 1601146 506878 500252 738831 749279 955269 924892 983246 998971 1034882 1046473 1001163 1116513 2353966 2475287 1395058 1215007 828167 804698 993376 992503 1045290 1053326 1071052 1083661 1206118 1214508 5423525 5587519 38.95 70.7 1
08:52:50 2024-01-24 736578 734300 232880 228537 390301 395557 427810 422693 252281 249999 320435 327288 361389 367936 4578792 4910239 7035141 6820961 1259184 1304136 350643 306860 336572 336494 402644 387411 377135 381042 248752 249265 778332 740172 1630819 1586117 503866 504196 736273 746625 962107 934010 979646 986919 1032651 1056316 1008277 1112502 2358200 2488391 1431370 1199017 825217 811680 999068 986882 1033069 1051804 1082216 1089541 1203077 1205785 5370966 5593769 38.95 70.7 1
08:52:51 2024-01-24 741496 732856 233600 228373 390857 396817 428936 427489 251103 250714 320406 328136 362296 365820 4583133 4924107 7102903 6846034 1259739 1300438 349622 309283 335514 335768 399771 387520 377436 378898 249172 251261 783816 731850 1642553 1602282 504079 501705 742805 746058 952184 932904 988971 990395 1024258 1045465 1007930 1121048 2363232 2473533 1423920 1212617 820525 807053 1002570 998225 1037517 1045725 1072890 1091443 1215737 1212755 5436805 5593769 38.95 70.7 1
08:52:52 2024-01-24 747284 734871 232630 229371 387749 396745 428900 423885 251802 249821 320867 326126 362331 364714 4573524 4832381 7008174 6846034 1275764 1304136 347448 307575 337323 334454 399738 386830 378609 378898 248787 250377 782143 739210 1640523 1599740 506878 500252 738794 751381 955499 924984 980345 996139 1030134 1048694 998322 1113333 2353966 2473533 1398690 1213795 826985 808807 991229 990910 1042289 1054815 1072890 1079735 1208243 1211898 5417264 5593844 38.95 70.7 1
08:52:53 2024-01-24 738110 735036 233460 228166 390449 396565 431371 423957 250543 250703 321527 326338 361142 367488 4573524 4958168 7068337 6801488 1249970 1300363 349586 306464 338112 334688 399207 387484 377702 381042 247219 250586 777602 733418 1646474 1594935 504581 504196 743062 747155 956624 932912 986085 985519 1028711 1045860 1008994 1116157 2367447 2482727 1407767 1202161 821110 811431 1001200 991799 1033069 1045779 1080639 1090629 1211568 1207390 5367475 5608699 38.95 70.7 1
08:52:54 2024-01-24 746989 733379 233532 228023 387693 396493 430310 428881 249743 250491 321947 324307 362437 366894 4570686 4882393 7041108 6846835 1264692 1305990 348385 307040 333519 336711 400336 385906 378876 381042 249101 250555 775387 731830 1652192 1609120 508775 501705 748100 750122 950122 926166 991087 996139 1030352 1040728 1001875 1123201 2364912 2469588 1396564 1221943 824628 807053 996199 1001020 1044886 1051510 1072707 1086680 1217426 1217394 5420691 5573708 38.95 70.7 1
08:52:55 2024-01-24 742241 735199 232840 228626 386726 396151 430199 423885 251276 249964 320014 324272 361389 369239 4570686 4877613 6966505 6823208 1259296 1304136 350854 306611 336500 334724 401506 386142 377666 382156 248367 251969 786313 740269 1671272 1591758 507598 505553 739679 749279 959342 931581 979646 989725 1036532 1051426 1005345 1109225 2358718 2499342 1402321 1207676 830570 813877 997595 989651 1039071 1057728 1082112 1088232 1198174 1211055 5330144 5580731 38.95 70.7 1
08:52:56 2024-01-24 734571 733991 233532 228311 388074 394302 427680 427743 250508 250703 319270 326004 361030 369350 4580051 4933491 7103204 6820663 1240645 1300438 351420 306147 336500 336204 399207 387375 378839 380821 248716 251261 783302 730806 1679749 1602148 505691 503233 746548 747155 955232 936733 988971 986919 1028715 1048694 1011580 1120356 2375503 2492922 1404136 1210174 823458 811606 1004052 996750 1032452 1048685 1077488 1094543 1213875 1210509 5364673 5591505 38.95 70.7 1
08:52:57 2024-01-24 747205 732966 233527 229047 387657 396817 430151 428954 250508 249999 319530 324307 362473 367078 4580051 4873147 7052664 6840225 1263419 1304136 348742 307075 337012 336239 398650 387411 378876 381042 248752 251614 779703 729102 1659721 1613777 507598 501705 746266 751263 950122 926239 991087 998208 1034115 1041985 1006160 1121698 2369087 2474390 1403959 1225431 825806 808807 996848 1001020 1038968 1045779 1069400 1086793 1220325 1217089 5411923 5589833 38.95 70.7 1
08:52:58 2024-01-24 741825 733908 233208 228622 386762 395557 429823 424029 250927 249999 320272 324272 361353 369239 4573947 4896264 6985156 6828078 1260601 1304136 350607 306611 337287 335698 400939 388016 378839 382156 248506 251614 785187 738152 1702762 1595337 508680 504553 742394 750730 963084 933530 981630 991837 1036275 1054416 1006160 1110263 2360671 2495688 1428512 1210212 830538 811680 992639 991668 1039336 1057801 1076720 1082043 1204031 1209652 5331885 5582139 38.95 70.7 1
08:52:59 2024-01-24 737265 733384 233532 227957 390038 396709 429594 427405 249778 250703 320662 326020 361389 367126 4570686 4980307 7069084 6809320 1244607 1302219 349550 306784 338591 334724 399771 387411 377702 381042 247149 249994 779011 733406 1667441 1598952 506600 503090 742311 747007 959268 936889 986656 988883 1031637 1054079 1010470 1118719 2364912 2482727 1390033 1200519 822866 811431 1001912 991095 1036131 1045779 1082216 1090555 1208243 1205379 5361560 5595494 38.95 70.7 1
08:53:01 2024-01-24 746040 733130 233532 227560 388002 398541 428936 426465 249778 251409 321117 325285 362402 366225 4577212 4906746 7059759 6841952 1260714 1300438 347443 306611 336500 335733 396961 390892 378623 378610 249062 251969 778332 728693 1658515 1613699 508695 501559 744840 751412 950122 928905 991518 997497 1031632 1036774 1003883 1126091 2364912 2464339 1382349 1217109 823453 807053 996199 998934 1041550 1048685 1069728 1087568 1217836 1215368 5411923 5580016 38.95 70.7 1
08:53:02 2024-01-24 741942 733903 232876 228661 386803 396745 431254 423993 250892 249999 319754 323297 362981 368347 4563464 4858616 6989502 6875439 1279525 1305951 346920 308048 337270 334583 401469 387231 378803 378754 248364 252680 784364 740269 1645536 1595337 507201 501022 741340 751914 959342 925510 982442 996513 1037892 1045752 999031 1113295 2355366 2473533 1424296 1210030 827597 809955 991229 991095 1039152 1056306 1075953 1080466 1207386 1210969 5400869 5577728 38.95 70.7 1
08:53:03 2024-01-24 739369 730332 233554 227992 390306 396430 430553 424029 250508 251055 320399 326302 361389 369239 4570686 4957671 7062546 6825847 1245962 1304988 349407 308483 338445 335556 399662 387303 378839 382119 247984 250726 785791 732880 1648442 1595337 504581 503233 745486 749574 957982 935370 987527 986919 1028803 1045860 1011147 1117747 2369874 2488014 1409583 1203404 822866 813410 1001912 993243 1031604 1045779 1082179 1091406 1210468 1206232 5352155 5591505 38.95 70.7 1
08:53:04 2024-01-24 743817 732961 234190 228661 387966 396853 427716 428954 249778 250703 319530 324307 362981 367114 4580051 4898314 7066956 6840111 1264323 1304129 347692 307110 336536 334759 399285 390892 378876 378898 248752 251261 779703 729627 1657890 1613777 507201 501705 746795 750122 950122 928942 992501 996139 1030170 1042748 1005345 1125089 2364912 2464339 1398690 1218468 824628 807053 997558 1000355 1037460 1048512 1070527 1086607 1219636 1216228 5427399 5589833 38.95 70.7 1
08:53:05 2024-01-24 745213 734817 233372 228661 387652 396853 429897 423957 251311 249928 320201 324272 362473 368156 4575517 4848878 7016979 6840225 1279450 1305988 347133 307040 337048 334419 399738 389171 378587 378862 248752 250342 776192 739739 1635791 1599873 507238 501350 738758 751914 958258 926299 982442 996139 1031665 1048694 999741 1114884 2355640 2473533 1398690 1212617 826985 809381 992639 994501 1042031 1056306 1075186 1081273 1208393 1212755 5410262 5582139 38.95 70.7 1
08:53:06 2024-01-24 737265 734822 233527 227763 390385 396430 429559 423921 251034 250452 320179 328646 362296 367488 4584575 4930093 7022271 6830155 1257119 1304099 350926 307040 336536 334724 400335 387067 377666 381042 248716 251792 787703 740172 1647654 1585610 504581 503839 740204 746625 962107 935574 981043 986919 1030389 1056316 1005382 1110052 2355640 2491921 1397167 1202435 824628 811680 998359 986882 1035561 1054815 1080601 1086607 1201701 1206314 5353831 5582139 38.95 70.7 1
08:53:07 2024-01-24 736829 732961 233317 228411 390603 396936 429811 428275 250788 249821 321271 328065 361177 366624 4570686 4928943 7144679 6840225 1244568 1300438 351952 307075 333555 336239 400336 387411 376569 382156 249259 251084 782737 729765 1644566 1601146 506086 504553 746266 746058 953538 934708 990894 989725 1027254 1048694 1011580 1122282 2369129 2490155 1402321 1210287 823764 811680 1001912 994689 1033069 1045815 1075888 1093779 1210504 1210509 5353909 5602973 38.95 70.7 1
08:53:08 2024-01-24 747248 733725 233496 229067 387781 396637 430456 428881 250928 249506 320014 325023 361424 367041 4579775 4863479 7016923 6856214 1266498 1300438 348778 308006 333519 335733 399738 386214 378876 378898 249558 250908 780032 736043 1662591 1603419 507598 500668 740071 751412 955232 928283 985346 1000118 1033381 1045734 1001875 1116083 2355640 2480708 1405808 1220204 828167 804698 992639 994653 1042105 1053326 1068133 1084433 1211013 1219989 5424070 5584516 38.95 70.7 1
08:53:09 2024-01-24 737190 735987 232009 228471 390857 395243 427698 423669 252364 249928 320889 328012 360778 367895 4572950 4911342 7013132 6818343 1257429 1303951 350890 306825 336536 334454 400371 387411 377400 381580 248752 251614 789092 740172 1632468 1586117 503830 503482 740961 747265 962107 934010 981043 986919 1026319 1056316 1008277 1113295 2361553 2486250 1407868 1198165 824628 813410 999068 986882 1035561 1054118 1085022 1089861 1204142 1205233 5345263 5591505 38.95 70.7 1
08:53:10 2024-01-24 737711 731609 233101 228427 391410 396466 428633 427140 250963 250241 320399 327782 361065 365930 4576786 4912320 7103091 6837073 1254890 1300438 349586 307575 335514 335733 400655 387484 376569 378898 249522 251261 782445 733942 1646311 1600011 504079 503126 745208 747265 950159 933567 988971 990395 1023692 1046473 1011147 1122647 2364912 2475663 1404136 1212768 821105 809332 1007631 998897 1038217 1048135 1075037 1096083 1216489 1211825 5408588 5577878 38.95 70.7 1
08:53:11 2024-01-24 744467 732447 232538 228966 387961 396709 428330 423993 251661 249577 321491 325285 361353 364565 4564172 4832408 7003807 6851324 1281654 1304136 347764 307790 335988 334759 399773 387146 378876 378898 249522 250342 789092 739210 1648215 1600011 507238 500996 738794 750878 957982 924855 983246 996139 1036385 1049935 998061 1119894 2357145 2481338 1400505 1213559 828167 808181 995467 995333 1041920 1056306 1072853 1084433 1213003 1216228 5411923 5587519 38.95 70.7 1
08:53:12 2024-01-24 738147 730291 232876 227992 390306 395593 428730 423957 250927 249999 320399 326338 361353 367078 4570686 4952403 7027632 6809320 1255327 1302285 350396 306860 336536 333683 399738 387411 378307 381042 248367 251614 776962 738590 1651539 1586117 504187 503126 740297 743579 959379 934230 981742 988883 1032180 1057641 1011636 1114772 2359762 2491151 1419796 1199083 824628 811680 999068 988986 1035927 1051767 1083759 1088191 1205818 1207086 5365029 5577728 38.95 70.7 1
08:53:13 2024-01-24 741864 732860 233204 227604 390306 396853 429543 426501 250892 251055 320172 326302 362726 364859 4573524 4907853 7073371 6846835 1260714 1300438 347728 306611 336572 334759 396961 387484 378876 380774 248752 251261 779703 726611 1652243 1612632 507598 501705 747325 752942 951702 932912 993209 996788 1028679 1046767 1007594 1127953 2364912 2460848 1400505 1220709 823453 807017 999068 998934 1040694 1047203 1071813 1087417 1221438 1212755 5435009 5592888 38.95 70.7 1
08:53:14 2024-01-24 753009 729962 233044 228661 387957 396889 428955 424029 250927 249928 321491 324956 363271 368112 4564172 4855171 6983892 6841952 1277037 1305990 347728 306816 338352 334724 400939 387375 378876 381042 248467 250377 784825 736043 1647654 1601978 509617 503839 741783 753552 960705 929597 982367 994662 1039364 1045824 1001163 1113441 2355640 2473533 1400505 1212768 830435 810529 991934 990358 1040553 1056846 1075953 1080503 1208243 1212755 5410262 5582139 38.95 70.7 1
08:53:15 2024-01-24 738041 734817 233536 227798 388110 396466 430235 423633 250508 251055 320435 326302 361353 368977 4573524 4961894 7078410 6818736 1239762 1300438 350890 306784 336209 336239 399207 389781 378284 382857 248503 251720 778332 728693 1656868 1599873 506600 505627 743478 748747 956587 935370 986085 987939 1029440 1045752 1009711 1117747 2374185 2486250 1382899 1203292 821110 813228 1001200 993206 1031604 1045743 1078914 1091406 1210504 1207086 5353909 5577728 38.95 70.7 1
08:53:16 2024-01-24 745249 733388 233208 228497 386834 396817 427680 428651 250778 249999 319565 324307 362473 367041 4567427 4863900 7031783 6835327 1262890 1302200 348003 309320 333338 336533 399135 388675 378767 378790 248784 251048 778332 730503 1674514 1609205 507598 501705 746022 753869 950122 927589 988971 996788 1031592 1036846 999512 1117785 2361553 2473533 1411354 1221943 828167 804698 993376 996102 1040627 1057138 1068123 1087292 1210541 1218313 5396532 5572774 38.95 70.7 1
08:53:18 2024-01-24 737256 732442 232617 229408 388002 395243 428991 426537 251101 248609 319046 326267 360273 368156 4570686 4900887 7003807 6820398 1262853 1303099 350782 308956 336354 335592 402388 388675 377364 382156 248752 249265 787703 742394 1633612 1586117 506123 504196 738105 748506 962107 933567 979646 986919 1033381 1054824 1005418 1110385 2355640 2499342 1393243 1203292 828167 811680 996199 989688 1032952 1057801 1081179 1085026 1196508 1209259 5322512 5582139 38.95 70.7 1
08:53:19 2024-01-24 732782 731924 233368 228675 388038 394338 427752 427743 249812 250526 320216 326302 360273 369387 4573524 4944084 7103204 6800988 1238362 1303855 350890 306784 336536 336274 399207 390336 378695 382696 247949 251261 779703 729765 1644992 1599601 506086 503269 745208 747155 955269 935407 988267 986919 1028711 1045752 1010863 1117747 2364912 2489780 1404136 1208449 822280 811105 1001912 995295 1031719 1045707 1075925 1094559 1210504 1209223 5361560 5585854 38.95 70.7 1
08:53:20 2024-01-24 743030 732865 232880 228732 386474 396781 428936 428046 250927 249788 319270 325023 361353 367114 4578792 4878869 7053925 6839945 1264692 1305058 348814 306825 335478 337290 399207 385906 378623 381042 248752 250908 790482 730783 1659518 1608998 507598 502770 745208 750849 952184 927579 988267 995432 1032614 1042712 999512 1117747 2359876 2478801 1411354 1223969 828167 804698 993376 996102 1042289 1051804 1066578 1086793 1210504 1220856 5389319 5576750 38.95 70.7 1
08:53:21 2024-01-24 738147 732860 232712 229412 387966 396299 429071 427140 251068 248487 320941 326020 361106 368083 4574756 4895153 6975830 6820663 1266816 1300438 349581 311962 337562 335733 398547 385906 378876 379685 247949 249265 782143 734992 1640027 1595337 509139 503126 740961 751301 959379 928942 982955 993280 1040949 1051776 1000966 1112570 2355640 2473533 1400505 1210892 827890 811105 991229 990358 1042289 1057801 1075888 1082118 1207008 1211862 5395328 5587519 38.95 70.7 1
08:53:22 2024-01-24 741333 729971 233532 227738 387822 396493 433210 426088 249709 251373 320816 326126 361248 368568 4580051 4952497 7062733 6801139 1249933 1300438 349586 306182 339061 334185 400655 387520 377738 381042 247810 250551 775787 733942 1642982 1593075 504617 503126 743062 744633 957982 932652 986122 988883 1032870 1054079 1009711 1117747 2364912 2482727 1391817 1199871 821110 813570 1001912 990358 1033194 1051767 1082216 1091443 1215819 1203676 5353909 5598962 38.95 70.7 1
08:53:23 2024-01-24 746590 733642 234194 227813 387885 396745 430151 426356 250917 251337 320662 324307 362437 365966 4573947 4887017 7036096 6832199 1262890 1300438 348778 307075 335587 337252 398925 386250 378876 378898 248019 250908 789092 729737 1673315 1610346 508680 501705 745282 750693 950159 926114 988971 996139 1033112 1042206 1000966 1117785 2361553 2478801 1403959 1223685 826985 805874 995492 998225 1042289 1051804 1066345 1084752 1213154 1222591 5395772 5576449 38.95 70.7 1
08:53:24 2024-01-24 740061 733903 233101 229017 387966 394410 427716 424102 251103 249701 319530 325285 360813 368193 4573524 4902076 7003250 6808626 1258399 1303210 350679 307075 337048 335698 400741 387411 377436 381580 248367 251261 779703 740269 1654088 1586117 504617 503839 738794 748506 962107 934708 982442 989023 1030425 1056316 1008277 1112502 2358200 2491921 1404301 1202275 825217 811680 999729 988986 1038554 1057632 1083659 1093017 1204998 1210509 5335556 5585501 38.95 70.7 1
08:53:25 2024-01-24 736019 733132 233353 228697 390301 394929 428633 427743 250859 250276 319787 327747 360813 366558 4570686 4926656 7103091 6840338 1245073 1304136 351952 307110 333627 336782 399207 389781 377135 379720 249347 251261 782737 729765 1644764 1602282 506878 502915 746266 746625 954104 935443 991087 990358 1030170 1048694 1011654 1122647 2364912 2484868 1402321 1212617 825820 811640 1006197 998059 1036007 1050912 1077413 1096828 1212627 1212719 5370966 5591505 38.95 70.7 1
08:53:26 2024-01-24 742315 731828 233157 229157 387749 396817 428330 427441 251311 249192 319530 326039 362473 365708 4564172 4843038 6998821 6846439 1277405 1304129 347764 307826 336536 334759 399738 386250 378876 378898 249172 250342 787703 739644 1641796 1599699 507238 500996 740961 750669 957982 928283 985383 998262 1033820 1045824 1002547 1116120 2360509 2479673 1400505 1214936 829351 808660 996176 995333 1048228 1057801 1075953 1085244 1211568 1219860 5402554 5591505 38.95 70.7 1
08:53:27 2024-01-24 737105 729962 233368 227953 390306 396299 427716 423623 250927 250703 320209 327288 363062 367114 4564172 4943024 7042613 6801177 1255327 1300438 349299 306217 336572 334256 399809 387448 377702 381042 248787 249265 778332 738590 1628093 1586117 505518 504196 739679 747265 962107 934046 981776 989023 1033101 1057641 1010470 1116048 2359762 2502188 1411399 1202919 828167 811467 998359 989688 1038955 1054792 1082039 1088191 1197866 1212818 5316340 5561786 38.95 70.7 1
08:53:28 2024-01-24 733862 732613 233040 227984 388106 394374 427680 428348 249812 249999 325315 326074 360813 367114 4573524 4935631 7098016 6827708 1245924 1300438 351456 307110 333591 336546 400054 387411 376604 381616 249522 250555 784089 729765 1636128 1600011 504617 504049 745208 746404 954141 936852 991757 992269 1027208 1048657 1013307 1122535 2368004 2486250 1404136 1213447 823391 810529 1003993 996102 1035561 1045815 1075086 1094596 1213154 1210969 5355651 5574184 38.95 70.7 1
08:53:29 2024-01-24 742315 731828 232712 228692 388002 396817 428633 427743 251136 249227 319565 325320 361389 367078 4564172 4846847 7026777 6846439 1268621 1300438 348814 309237 333555 336239 399493 385942 378876 380773 250120 250731 770507 735517 1640126 1604261 508412 502980 744388 753128 952824 928936 986638 995991 1029792 1044258 999512 1116157 2362193 2479210 1393243 1221943 830538 804698 993376 996102 1042289 1051417 1066652 1085244 1210541 1220109 5393165 5564832 38.95 70.7 1
08:53:30 2024-01-24 736842 733480 232223 229403 388110 394374 427716 426537 251311 248423 325278 326338 360813 367895 4564172 4877437 7013155 6801177 1255715 1300438 350926 306217 337323 335733 401622 386214 377113 382010 248887 252288 778332 741862 1637998 1588139 506600 505627 741256 750645 959342 931581 979646 989577 1038061 1054824 1007562 1110089 2364912 2499342 1382899 1203292 828074 811431 998306 987485 1034525 1054756 1081445 1088228 1199991 1209295 5330144 5573506 38.95 70.7 1
08:53:31 2024-01-24 733903 729706 233532 228692 388106 394965 427752 428651 250927 250703 319303 326074 361353 368193 4570265 4929979 7083137 6815785 1240645 1300438 351416 308847 336008 336533 400017 389707 378623 382930 248959 251756 783816 729737 1666041 1602148 506086 503233 746795 748506 957539 936696 988971 989725 1032644 1048694 1011580 1119378 2370905 2489780 1404136 1212617 824040 811105 1003338 998225 1033189 1048685 1077488 1096121 1212739 1211825 5361560 5580731 38.95 70.7 1
08:53:32 2024-01-24 742541 732860 232876 229368 387772 396745 428936 428348 250892 249156 320014 325687 361353 367041 4577363 4854654 7042613 6825281 1265718 1304079 348635 309392 336354 336569 399626 389228 378731 381042 248716 251261 789092 728171 1643654 1612437 509041 502770 745737 751041 952147 928862 988971 996139 1035065 1042676 1003301 1119415 2364912 2477043 1415068 1225155 827576 807053 996199 998934 1042031 1054034 1068133 1088344 1215737 1221835 5393165 5582139 38.95 70.7 1
08:53:34 2024-01-24 739973 733899 233035 229412 387930 396936 430235 426465 251067 249577 320014 325250 361318 368977 4564172 4893906 6992200 6800988 1268307 1305988 349402 308520 337250 334759 400336 385599 378623 382389 248506 251614 783533 734467 1669881 1595337 509139 504553 740961 750776 959342 930260 983209 991799 1040949 1051776 1001875 1113403 2355640 2477043 1402321 1209169 828167 811680 991934 991095 1042289 1057801 1075706 1082081 1206530 1210969 5380371 5582139 38.95 70.7 1
08:53:35 2024-01-24 739466 734009 233532 227957 388038 396745 430280 427140 249778 250703 320889 326004 361353 367126 4569053 4958371 7057284 6808977 1249933 1303210 349545 308955 339281 334688 399771 387448 377378 381398 247949 252378 773374 733942 1648056 1595337 505333 503839 743062 747155 957982 934230 987489 986919 1030170 1051813 1011147 1119378 2370905 2482727 1409583 1201580 821110 811395 1001912 993170 1033189 1051731 1081941 1091406 1210468 1207086 5352155 5590109 38.95 70.7 1
08:53:36 2024-01-24 745176 732604 233896 227922 387375 396817 430151 427743 249709 251017 321161 324515 362987 366784 4568607 4896131 7062733 6840225 1262517 1300438 347199 308629 335988 335956 400336 387520 378839 378862 249137 251261 779703 729245 1689242 1611489 507598 501705 747325 751412 952184 928825 992501 996139 1030120 1044995 1005345 1125052 2364912 2462121 1393243 1217602 825217 808234 998359 999453 1042289 1045779 1072853 1087917 1217873 1216228 5411923 5586122 38.95 70.7 1
08:53:37 2024-01-24 742764 733903 233368 228446 387060 396565 432596 427296 251172 250332 321991 324132 362296 369128 4564575 4867078 6970865 6828078 1268346 1304136 349796 306147 337598 334759 400072 386214 378876 382156 248367 249959 783533 734986 1635780 1595337 509403 502879 743172 751301 959342 931581 983209 993243 1039364 1054079 1002386 1113295 2361553 2501114 1407535 1206577 830435 811431 994637 991095 1039299 1054792 1078990 1085207 1204820 1210933 5325732 5580016 38.95 70.7 1
08:53:38 2024-01-24 735169 733642 233424 228166 387925 394230 431983 428881 250753 250348 319716 326302 361318 369387 4567833 4935631 7062471 6823208 1240732 1300438 351952 307040 335478 336746 399771 390336 378270 380253 248752 250908 781384 729765 1653765 1599873 506841 503233 750227 746058 956624 935370 990381 991132 1030170 1048410 1011617 1122647 2364912 2486741 1404136 1212617 824628 809955 1004705 998225 1035391 1048685 1076720 1096158 1213290 1213835 5368413 5585854 38.95 70.7 1
08:53:39 2024-01-24 745198 731792 233056 228876 387700 396430 428936 428348 249778 249643 319979 324969 362437 367078 4570686 4850075 7013132 6840225 1262517 1302163 348742 306611 336025 337526 396961 386214 378876 381042 248716 251261 778332 728693 1647945 1613777 509041 502770 745737 751345 952184 928942 988971 996139 1033381 1042712 1003978 1119415 2364912 2477043 1403959 1221943 826985 806445 996199 998934 1042031 1054222 1069498 1089817 1213830 1223139 5392313 5582139 38.95 70.7 1
08:53:40 2024-01-24 737875 733393 232594 229262 387312 395534 428955 426465 250927 248804 320014 325740 363062 368156 4564172 4896294 6994481 6820777 1259296 1300438 350867 306611 337048 335733 399142 385057 377666 381362 248542 251792 776962 739210 1654849 1586117 507326 504553 739771 747155 961424 933567 980767 989725 1034845 1053299 1007562 1112502 2355640 2495457 1395058 1204229 827597 811533 1001155 991668 1038217 1056980 1082112 1091419 1201542 1208686 5320137 5569041 38.95 70.7 1
08:53:41 2024-01-24 733862 731833 233204 228516 387997 394338 427520 428348 249812 249964 321117 325968 360273 365601 4561320 4924107 7087735 6837073 1254890 1300438 348778 309999 335478 335968 400336 387411 376533 378898 249522 250908 773269 731850 1654115 1599873 503830 502501 744643 747265 952861 931581 991087 994726 1027341 1045480 1010429 1122647 2366497 2473905 1441755 1212617 822799 809270 1006197 998860 1038955 1045779 1075953 1094559 1216599 1218090 5378645 5576750 38.95 70.7 1
08:53:42 2024-01-24 744133 732342 232187 228666 388038 396745 428633 423633 251311 249156 321417 325776 361389 364271 4560310 4833779 7003807 6841952 1273755 1300438 348778 309283 335514 334724 399738 387067 378839 378862 249522 251792 784923 738152 1636936 1598738 506878 500996 742010 750344 957982 926202 984646 998971 1038983 1051519 1003152 1119669 2358082 2476149 1400505 1212617 829351 810529 994786 992466 1047995 1057408 1075739 1085207 1208681 1217541 5408588 5580731 38.95 70.7 1
08:53:43 2024-01-24 735982 734494 233208 227953 390857 396151 427680 423921 250927 250703 320889 326302 361389 367041 4567427 4943024 7041108 6804464 1255327 1300438 349832 306611 336500 333683 399738 387411 377135 381042 248716 251969 776962 739117 1640647 1586117 504581 503126 740400 746883 963084 936852 985136 991095 1034041 1056206 1011036 1116363 2359762 2487743 1407868 1196462 825217 813988 1001912 991095 1036007 1054638 1085305 1091443 1208243 1205379 5367132 5582139 38.95 70.7 1
08:53:44 2024-01-24 756127 732860 233368 227560 390301 396853 428936 427140 250892 251232 320399 325776 362981 365930 4561320 4887017 7059025 6835327 1262722 1300438 347728 308302 336262 336239 400336 389481 378839 378898 249312 251084 781074 731850 1655214 1611290 506962 501450 742659 749242 955262 931435 991719 996788 1030023 1047953 1008277 1125382 2367401 2462121 1424108 1212617 823458 807053 1000489 998662 1039079 1047944 1072890 1090592 1223208 1212755 5432923 5569730 38.95 70.7 1
08:53:45 2024-01-24 747095 733388 232876 227988 387966 396889 428919 423993 250927 249964 320889 325811 362473 366744 4556932 4827034 6980469 6835327 1266498 1304136 347764 307540 333483 335733 401506 385057 378285 378682 249834 251153 779703 736043 1637753 1603287 507487 501559 742311 751412 956624 928670 986085 998971 1037745 1048694 1005345 1116083 2356404 2477043 1396874 1216736 828167 807017 993376 993948 1046776 1054815 1069385 1085207 1208718 1214573 5395328 5572774 38.95 70.7 1
08:53:46 2024-01-24 733858 730287 232187 228666 391133 395521 427778 423587 251346 249928 320662 327288 363600 367078 4561320 4905589 7013132 6809320 1255327 1304136 350697 309320 336245 335486 403177 387267 376425 381522 248609 251225 787703 740269 1632534 1586117 505062 503839 736273 747973 963084 935558 982442 989725 1035299 1056316 1008277 1114608 2355640 2488014 1407868 1202435 825217 811680 999778 989688 1036044 1054815 1082179 1090592 1203413 1209652 5342749 5561786 38.95 70.7 1
08:53:47 2024-01-24 739720 731828 233208 227992 391396 396781 428936 426501 250892 249964 319946 328278 361318 365073 4564172 4896040 7082690 6830207 1265718 1300290 347585 307711 336390 336062 401186 390190 378659 378898 249834 251614 781074 731850 1662482 1610263 505654 501705 744987 749094 955536 930920 990894 996139 1030901 1045734 1005382 1124582 2364912 2462121 1398690 1216736 824940 807053 999068 999644 1038232 1049926 1072089 1087343 1222304 1216228 5421302 5582139 38.95 70.7 1
08:53:49 2024-01-24 747099 733379 233204 228458 387384 396817 429293 423728 250892 249752 320889 323784 362727 368679 4561320 4853160 7012159 6838556 1280113 1305953 346469 307075 337747 334688 399738 386794 378587 378898 248716 251969 774783 738152 1643336 1599873 507238 501705 740691 751950 957982 926239 983172 996713 1036422 1045824 1001163 1114922 2355640 2473533 1402321 1209169 827576 811680 992639 993206 1041255 1057801 1078859 1082118 1207863 1212755 5383787 5561748 38.95 70.7 1
08:53:50 2024-01-24 738147 735597 233536 227940 390301 396466 429932 423957 250999 251055 319092 326267 361389 368156 4556278 4950085 7034485 6801064 1255327 1300438 349581 307575 336500 333683 399738 387484 377666 381849 248752 250342 778332 738841 1654580 1590627 504617 503839 743062 746883 959342 934671 987527 986919 1032651 1054824 1008680 1118543 2364912 2482727 1413214 1199871 821110 811467 1002299 992503 1035308 1051767 1084531 1094559 1212258 1206232 5364699 5582139 38.95 70.7 1
08:53:51 2024-01-24 749284 731833 233204 227251 388101 396889 428936 424066 251101 251409 320406 326056 362733 365637 4563464 4896264 7078410 6835640 1261154 1300438 347728 309138 335514 335733 400373 389481 378876 378898 249347 251261 781074 730806 1639790 1609120 506482 501705 746611 751412 951513 931581 992445 996139 1031632 1048694 1005382 1124582 2364912 2464339 1413203 1216736 823453 808234 999068 1000355 1042289 1048401 1072890 1088191 1222936 1216228 5421302 5569730 38.95 70.7 1
08:53:52 2024-01-24 744414 730260 233195 228661 387368 396601 432596 423705 250963 249857 321307 324167 362296 368830 4560196 4839407 6999334 6846835 1279525 1303951 346647 307075 337598 334724 399809 387067 378610 378898 248752 250517 776192 739117 1633045 1599873 507238 501705 737350 751950 958662 926239 981739 996139 1036422 1045824 1001601 1116626 2355640 2473533 1401640 1209169 826985 810529 992639 992466 1044548 1057801 1077488 1082081 1208243 1211862 5382085 5580016 38.95 70.7 1
08:53:53 2024-01-24 739369 733528 233460 227649 387961 396007 431983 423813 250753 250948 320779 326267 361164 367041 4556937 4939499 7036096 6801177 1254432 1300438 349868 307075 336536 334688 399773 387448 377135 381887 248752 251614 789092 737013 1646098 1590627 504617 503839 743062 744597 959342 934010 987489 989023 1030389 1054611 1010110 1118581 2364912 2482727 1390033 1197793 822280 813803 1001912 991763 1035561 1051767 1085305 1092999 1210541 1204929 5353082 5561636 38.95 70.7 1
08:53:54 2024-01-24 756122 734939 233260 227817 391015 396853 429543 427140 250892 250703 320633 325998 361389 365885 4537149 4886570 7097061 6832580 1262517 1300438 347764 309963 336025 336204 398547 387484 378270 378898 249347 251261 781074 731850 1655084 1604557 505728 501436 747325 751523 953880 931581 991740 996139 1031729 1047212 1005418 1125419 2364912 2462593 1395058 1216736 825217 808234 999068 1000355 1042289 1051121 1075008 1091306 1223024 1216118 5439610 5590109 38.95 70.7 1
08:53:55 2024-01-24 747205 729962 233204 228766 388002 396853 429932 426233 251101 249964 320897 323819 363016 368716 4561320 4849237 6975830 6822841 1270581 1304136 348778 306182 338029 334759 400939 386794 378876 382156 247775 250342 782143 736043 1632948 1595337 509765 504553 742010 751412 961424 931581 983209 993880 1037964 1054079 1002423 1114922 2363232 2495457 1494434 1208309 830435 816032 995430 991689 1041952 1060798 1082112 1085057 1208683 1213945 5321689 5577878 38.95 70.7 1
08:53:56 2024-01-24 733306 733633 233368 228450 387786 394965 429733 428954 251128 250703 319046 326302 361389 367162 4564172 4962560 7069084 6806888 1240645 1300438 349304 306784 337634 336510 399207 387411 378270 382696 247984 249959 782445 730530 1664630 1598738 506878 504050 744987 750071 956624 938099 988971 989725 1030389 1045860 1011147 1119415 2369874 2492503 1407767 1208449 823453 815146 1004492 998171 1033281 1053146 1081371 1094596 1214014 1213480 5341371 5591505 38.95 70.7 1
08:53:57 2024-01-24 745453 732089 234115 227957 388002 396889 427823 427743 249743 250703 319270 324307 363016 366818 4550413 4883544 7049713 6832580 1262517 1300438 347728 309065 336536 335733 399207 387484 378876 378898 249522 251261 778332 727688 1667136 1609120 506878 501705 746611 749751 952861 931581 992445 998971 1030389 1048548 1009031 1128118 2367401 2469122 1396874 1218683 825806 809381 999068 1000355 1042289 1051546 1072890 1088228 1222936 1217394 5421302 5561748 38.95 70.7 1
08:53:58 2024-01-24 743232 730327 232863 228185 387693 396853 429594 424029 251101 249964 319046 324045 362508 368679 4550413 4836406 6979356 6835327 1266498 1304136 348778 307575 336025 334759 400054 386214 378610 378862 249558 251261 786313 738152 1639705 1600011 507598 500996 740961 749714 958258 929597 988066 1001057 1038517 1050606 1005170 1118869 2357145 2475287 1399824 1212617 829351 809381 994786 994689 1045489 1057801 1075186 1085063 1209611 1216228 5393165 5564832 38.95 70.7 1
08:53:59 2024-01-24 736019 730062 232880 227997 390301 396151 427805 423957 251346 249999 320435 327517 361353 367114 4551575 4926611 7031783 6798998 1255327 1300438 349304 307110 338352 334454 398618 387484 378004 381042 248787 250761 767736 736043 1636745 1594384 506962 504480 744430 745580 962753 938247 988066 992542 1034564 1057810 1010863 1119378 2364811 2488014 1402518 1196091 823453 815109 1001912 990322 1035561 1054070 1085305 1091443 1209611 1204604 5357733 5581977 38.95 70.7 1
08:54:00 2024-01-24 754054 732865 233372 227247 390030 396889 429847 426537 250927 251232 320435 325811 362437 365671 4561320 4883544 7037333 6827708 1260714 1300438 347728 307110 337048 335768 399207 387484 378876 378646 249308 252644 782445 728693 1669841 1611407 506962 501595 746758 751412 955536 931581 993027 996139 1031910 1048478 1009711 1127742 2364811 2464339 1427739 1216352 823177 808234 1001860 998934 1042289 1045779 1075186 1092999 1223208 1215368 5430680 5574184 38.95 70.7 1
08:54:01 2024-01-24 747099 733485 233199 228666 388038 399771 427725 423957 251311 249999 325315 326267 362981 365930 4554544 4811952 6993840 6837073 1279525 1300438 347205 309356 338299 335450 402607 389781 378839 378754 248994 252378 774783 739210 1644040 1599699 507598 501705 740961 753624 961028 928210 983246 996139 1036202 1054079 1001163 1112913 2355640 2473533 1393243 1209169 826985 811680 993376 993243 1045364 1057801 1077986 1082118 1208755 1212792 5383787 5574184 38.95 70.7 1
08:54:02 2024-01-24 751838 730287 233204 227953 390301 396187 430040 423957 249847 250703 320435 326302 361389 367078 4554820 4933491 7049713 6797148 1254405 1303136 349407 309174 338445 334393 401469 389603 377558 381005 249101 250726 775966 735517 1636795 1592889 504581 503839 740595 747155 962070 935407 986085 989657 1033112 1056316 1008680 1118581 2358200 2482727 1415030 1198165 822866 811431 1001912 990285 1036048 1051804 1085305 1091406 1209611 1203676 5355651 5573746 38.95 70.7 1
08:54:03 2024-01-24 744941 731833 233204 227600 388110 396853 428936 426537 250577 251055 320435 325355 362437 364859 4550413 4883544 7079164 6819387 1254574 1302274 348354 309392 333230 336204 400191 387484 377171 378610 249415 251261 782445 731850 1650969 1602148 503866 501705 742805 744633 953205 931581 991087 996139 1027254 1045734 1009711 1125089 2361553 2464339 1407960 1212617 821110 807090 1002584 998934 1040811 1047944 1075953 1093779 1216150 1215368 5430680 5561509 38.95 70.7 1
08:54:04 2024-01-24 746837 730035 232223 229152 388033 396889 428936 423993 251346 249788 320890 325320 361389 364271 4530592 4825317 7006349 6850147 1266704 1300438 349340 310268 333411 336239 399773 385906 378876 380860 249870 250908 773676 734992 1644960 1600011 507598 503126 740632 749751 955499 930260 987564 999563 1036422 1047212 1002460 1119415 2355640 2479210 1391427 1217706 829253 807053 994786 996750 1046776 1054815 1072089 1086793 1210541 1218349 5391477 5553818 38.95 70.7 1
08:54:06 2024-01-24 733871 733370 231988 228736 390006 395593 428973 424066 252117 249192 320179 327535 361142 367899 4563464 4895191 6981411 6821009 1262890 1304136 350890 309320 337233 335733 400902 385021 378839 382426 248716 251969 774220 736043 1687278 1595337 509041 503978 740595 748415 959342 932912 983844 991763 1039364 1055165 1005382 1110089 2360671 2501114 1387796 1208336 830435 813988 998359 991726 1038143 1054792 1082179 1090790 1201337 1211572 5307177 5571352 38.95 70.7 1
08:54:07 2024-01-24 735094 732865 233532 228307 388074 398064 432596 428093 251034 250560 321271 326126 362261 369979 4565710 4949102 7065519 6797408 1249523 1300438 349832 306816 339071 334759 400054 387448 378803 381042 248554 251320 780075 733942 1655883 1592889 505691 503839 742353 746367 959342 935558 987248 989023 1030352 1055569 1011147 1119378 2364912 2482727 1386466 1201580 823453 813191 1003338 993206 1033101 1056054 1082216 1094559 1212221 1207086 5348334 5570543 38.95 70.7 1
08:54:08 2024-01-24 747907 732682 234412 227813 387786 396709 430115 427293 249605 251124 321726 324585 362402 365930 4537224 4867078 7064052 6801139 1254890 1298557 347728 307540 335188 335698 400336 387448 376533 378898 249522 251261 782445 731328 1640100 1599873 504079 503126 747053 747155 954215 935558 991794 994689 1027346 1048694 1010827 1125052 2364912 2477043 1404136 1213748 821110 810529 1003993 998934 1039299 1048685 1075777 1096158 1217463 1215368 5380001 5580422 38.95 70.7 1
08:54:09 2024-01-24 742450 734307 232013 229196 387817 396565 428294 427441 251276 249192 319530 325494 362296 365893 4557008 4843038 7013132 6860356 1259258 1300438 349269 306147 333555 337254 400619 385599 378839 381042 249312 250519 774070 733942 1649182 1604557 508680 503126 744116 752746 954894 930260 988971 998971 1035151 1047212 1002386 1119378 2358200 2480288 1393243 1221943 829844 805838 996199 998934 1045253 1056306 1072581 1089711 1215053 1223139 5386340 5574980 38.95 70.7 1
08:54:10 2024-01-24 749071 732956 232677 229208 388069 396936 430761 424029 251276 248910 318599 326020 363062 368156 4556932 4877613 6981411 6804464 1260440 1300438 349514 306784 337562 335733 400336 385949 378876 382156 247984 251792 780753 734992 1654115 1595337 509041 503233 743062 751412 962107 931581 983172 993243 1036055 1054611 1005345 1113295 2358992 2499610 1409418 1210287 830435 811431 998269 995295 1042166 1062301 1082112 1087456 1206383 1213945 5330030 5574533 38.95 70.7 1
08:54:11 2024-01-24 738257 732860 233532 227988 390306 398630 432596 428348 249778 251055 320889 326042 361389 367126 4564575 4935631 7046496 6809320 1242801 1300438 349023 306784 338591 334759 399207 387411 378249 381580 247739 250342 779011 731328 1676761 1595337 506086 503978 745208 749279 958662 936462 988971 989023 1031729 1054079 1011617 1119415 2367447 2486741 1384683 1205951 825228 815725 1004766 996750 1035598 1054638 1085060 1094559 1214014 1210239 5337677 5585967 38.95 70.7 1
08:54:12 2024-01-24 746161 733388 233568 227212 388038 396853 430151 427103 249812 251409 320889 324760 363016 365930 4554820 4869585 7050434 6828078 1260714 1300438 348234 307075 336500 335698 400939 387484 378876 378610 249347 251969 787703 728725 1646285 1612632 507598 502770 747325 751914 952861 930920 992482 998971 1033345 1045734 1009750 1128646 2369087 2467369 1409505 1219553 825806 809332 999729 1001777 1040517 1045815 1075777 1090555 1221365 1217951 5410501 5572774 38.95 70.7 1
08:54:13 2024-01-24 741905 733398 232876 228307 386798 396781 430235 423993 250927 249964 321344 324956 362727 368411 4554820 4849031 6966505 6801139 1275877 1304136 347169 308761 338352 334724 401222 386794 378876 381042 247984 250551 777602 736043 1630522 1595337 508680 503569 740961 751950 961424 930259 985136 997497 1041943 1053901 1003263 1114772 2358082 2476149 1402321 1208309 830435 811680 995467 992505 1042400 1057595 1078877 1085207 1207386 1212719 5361203 5563409 38.95 70.7 1
08:54:14 2024-01-24 739103 732860 233532 227759 388074 396466 430333 426174 249778 250703 320399 326267 361353 369239 4550645 4933677 7041108 6796430 1249896 1299478 348742 306182 337598 334185 400336 387484 377702 378898 248019 250726 770070 733942 1645229 1586117 504544 504443 746548 749574 961387 936889 988066 989651 1033060 1057641 1010827 1118543 2364912 2486741 1393600 1199871 821110 816184 1004052 991726 1036044 1051767 1085172 1091406 1209574 1203639 5348334 5572774 38.95 70.7 1
08:54:15 2024-01-24 745208 731965 233532 227053 387966 396853 428936 426501 249743 251232 320889 324307 362437 365930 4545468 4867230 7059759 6801139 1251863 1296680 349304 307075 335478 335733 400953 387375 376497 378898 249487 251543 783816 733312 1670910 1602148 504798 504553 747288 746189 954178 936889 991794 992503 1027346 1048694 1013916 1124249 2363232 2487614 1379332 1213748 821110 809381 1006160 998934 1038992 1045743 1075953 1095377 1215737 1212719 5352155 5564556 38.95 70.7 1
08:54:16 2024-01-24 741298 732961 232187 229017 387997 396151 428633 424066 251311 249717 319268 325513 361353 364529 4558454 4824519 6994481 6832580 1265718 1300438 349304 307540 333483 335956 402570 388894 378551 380824 249415 250872 779014 734986 1648364 1604427 508569 503126 743062 751412 957982 932248 989479 1000392 1036422 1045443 1005444 1117747 2353966 2477429 1393243 1218468 829844 806980 994786 998225 1045068 1056306 1071289 1087568 1212739 1217416 5391477 5563409 38.95 70.7 1
08:54:17 2024-01-24 736179 733903 232147 228666 390038 394929 427680 423957 251871 249542 320889 327167 360273 367078 4555241 4876641 6966505 6804464 1260714 1302119 349545 308847 337416 335592 400902 387573 378731 382930 248574 251933 787467 734992 1648181 1594935 508856 505985 743062 750878 959342 932912 986656 992503 1036019 1054824 1005382 1112502 2359876 2499416 1396564 1210010 830435 813988 995492 990322 1037533 1054792 1080601 1088494 1201337 1213332 5314780 5577991 38.95 70.7 1
08:54:18 2024-01-24 733748 731828 233527 227957 388074 395557 429594 427743 249812 250703 320662 325776 361065 367126 4558069 4926372 7055929 6810300 1244186 1301348 348599 306676 338169 336062 399207 387375 378537 382156 247566 252110 776962 729245 1642228 1595337 506123 505985 746266 749279 957982 936733 988971 989023 1030262 1045824 1011147 1119985 2364912 2480968 1411399 1196091 821110 813191 1001912 993206 1036044 1054815 1082216 1094559 1210504 1207086 5342749 5577991 38.95 70.7 1
08:54:19 2024-01-24 742138 733123 233536 227565 387961 396853 429847 426501 249743 250703 320633 324045 362437 366485 4550413 4881915 7057307 6860356 1260289 1298520 346682 307110 335514 335486 400939 387484 378234 378898 249137 251681 781074 729765 1652660 1609120 507238 501705 747325 751412 952861 931581 992482 998698 1031729 1047212 1005345 1124582 2364912 2464339 1391427 1217222 824628 808198 999068 1000355 1042289 1045779 1072890 1088191 1221438 1216228 5410271 5572774 38.95 70.7 1
08:54:20 2024-01-24 750346 734009 233035 228471 387684 396853 429534 423993 250543 249928 320889 323297 361353 367899 4559873 4832381 6997573 6820701 1278897 1300438 347728 308774 335988 337208 401469 386214 378876 378862 249137 251614 786313 738152 1634319 1599873 507598 501705 742120 749020 958662 927468 986085 998971 1039093 1045788 1001676 1116120 2353966 2476830 1400505 1211903 829253 808234 994786 993206 1046776 1057053 1072890 1087292 1208718 1216228 5399182 5574009 38.95 70.7 1
08:54:22 2024-01-24 737720 733899 232712 227754 390306 396151 427680 423633 251068 250642 320143 327641 361248 366931 4562448 4897454 7012159 6804464 1259739 1304136 350926 312402 337048 334759 400336 385021 378839 382156 248716 249265 775591 736043 1663808 1595337 509041 503233 737908 746896 959342 931581 982442 991799 1038627 1056047 1008277 1110089 2355640 2497572 1402321 1203544 829253 811467 996235 991763 1038600 1054792 1081408 1088154 1200216 1210969 5305127 5558236 38.95 70.7 1
08:54:23 2024-01-24 731917 733205 233317 228519 387749 394230 431371 428275 250370 249785 321007 325828 361177 368830 4561320 4926433 7055929 6808977 1238362 1300166 351420 306182 335241 336475 399207 387339 378306 382426 249137 251084 781384 729245 1641852 1599601 507238 503305 747399 744597 956624 938135 991794 990358 1030400 1045788 1013808 1123448 2364912 2488391 1429843 1210137 825217 811680 1004705 995258 1036303 1045779 1078257 1097873 1214014 1212755 5350858 5569580 38.95 70.7 1
08:54:24 2024-01-24 744501 732006 233300 228516 388869 396601 430761 428918 249778 249964 319979 324307 361424 366784 4550413 4874058 7041108 6823208 1259814 1300438 347728 307075 336262 335698 399207 387484 378876 378898 248716 251261 779703 727688 1652989 1609205 507598 502770 747178 751381 954215 930185 992482 998262 1030389 1045370 1007562 1125419 2364912 2464339 1422447 1218468 825217 808807 999068 1001616 1041915 1045779 1073473 1089778 1224363 1219754 5424070 5584516 38.95 70.7 1
08:54:25 2024-01-24 745730 734944 232876 228506 387384 396853 430993 423705 250857 249892 321454 324272 362437 368149 4550413 4810310 6975830 6827708 1274967 1300438 346332 311962 337598 334220 400939 387339 381055 378898 248241 250342 771964 738590 1652128 1595337 507598 501705 741595 752333 959342 928247 984274 996139 1039364 1051776 1001875 1114884 2353966 2473533 1398690 1206614 827890 811680 992639 992394 1044924 1060652 1078641 1081931 1208243 1213945 5367475 5574009 38.95 70.7 1
08:54:26 2024-01-24 739554 733757 233536 227913 388110 395557 430235 423475 249674 250703 320435 326267 361100 368156 4551955 4924267 7022457 6780881 1249933 1298557 348778 306646 336721 333683 398583 387448 376569 381042 247984 251792 776962 736488 1626760 1590627 505369 503839 743062 745727 959342 934708 987564 988883 1028533 1054824 1008680 1119378 2364912 2480968 1415030 1200795 823458 817193 1004052 993917 1037480 1054638 1085966 1094732 1212221 1203676 5333662 5577991 38.95 70.7 1
08:54:27 2024-01-24 740873 732595 233096 227247 390026 396853 428936 424066 250778 250703 320172 325776 361353 364823 4545468 4887165 7069084 6811765 1251309 1296643 348778 307540 333591 335733 399771 386758 375968 378898 249137 251261 778332 731573 1651294 1598738 504079 504553 744987 746883 953843 935370 991794 993280 1029674 1045752 1011617 1124249 2368185 2488685 1402321 1212617 823453 810419 1007356 999570 1038992 1045815 1075953 1094298 1218589 1212719 5356819 5567378 38.95 70.7 1
08:54:28 2024-01-24 748225 730789 232182 229021 387957 396745 428330 427743 250927 248807 319270 325023 361353 367078 4537413 4836162 7008140 6827708 1265718 1300438 348497 306532 333591 336782 399207 385949 378876 378898 248542 250555 778021 729737 1655469 1604557 509041 503839 742805 751381 953609 929560 988971 997497 1037470 1048447 1004617 1121307 2362351 2481892 1391427 1224557 829351 805874 995492 997896 1042192 1054815 1068967 1085063 1215626 1221008 5374408 5541840 38.95 70.7 1
08:54:29 2024-01-24 737879 733135 232712 229408 388002 394374 427716 426501 250892 248387 319270 326267 360273 367895 4537413 4858962 6942739 6790247 1264040 1300438 348778 306784 337323 334759 400939 385057 380483 381886 247775 251261 776192 733942 1630910 1595337 509041 503269 739548 751004 962679 932912 985249 994662 1040765 1054648 1007319 1113977 2358992 2497572 1386626 1209311 830435 813767 994786 990358 1041853 1054865 1080601 1086793 1204820 1211005 5310553 5545866 38.95 70.7 1
08:54:30 2024-01-24 731677 732081 233204 227988 388033 394374 428317 427743 249812 249999 320889 325776 361093 368977 4550413 4928623 7041108 6781765 1245530 1300438 348778 306784 338591 334759 399207 387448 378270 381618 247219 249265 770555 731328 1647366 1598561 506962 504443 743025 746823 962070 936889 988066 991837 1030389 1056316 1010863 1121387 2360671 2486250 1411435 1199939 825806 811680 1000489 991095 1036131 1054070 1085305 1091443 1207386 1207086 5330144 5553115 38.95 70.7 1
08:54:31 2024-01-24 738147 731924 232880 227988 391124 396745 429274 427140 249812 249964 319946 328048 360813 364531 4545468 4907853 7082817 6808977 1247703 1296717 349868 309757 333591 335768 399207 387067 377826 380860 249273 251189 777327 730259 1651780 1599873 505157 505728 746758 747265 953843 935407 991794 992431 1031910 1048410 1013053 1122647 2368812 2482727 1404136 1210892 825228 809381 1004705 996102 1036044 1045815 1077488 1094298 1214014 1213855 5346272 5572774 38.95 70.7 1
08:54:32 2024-01-24 741113 731924 232187 228701 387966 396745 428330 426537 251311 248423 321226 324956 360238 364896 4537413 4832729 6998821 6827708 1266498 1300438 347514 310049 333266 335486 401433 387573 378695 378790 249451 251225 785187 734986 1665203 1599873 507598 501705 743062 751041 957982 928942 986122 1000392 1036165 1048694 1002386 1116120 2353966 2477043 1396874 1222837 829253 808234 994786 995395 1046776 1054815 1071828 1086793 1209647 1217453 5395328 5563409 38.95 70.7 1
08:54:33 2024-01-24 734939 731531 231469 227953 388074 395243 427778 423623 251346 249577 320172 327288 360273 367041 4545468 4867078 6952172 6811488 1264323 1300327 347585 308520 337489 334583 400945 387231 378767 381580 247949 249299 779011 734986 1634736 1598738 509765 504553 742010 756186 961996 930920 984646 994689 1037598 1054079 1001676 1115717 2358992 2490155 1379332 1207450 830435 811680 993927 989621 1040811 1054792 1077456 1085207 1206530 1211898 5338649 5563132 38.95 70.7 1
08:54:34 2024-01-24 733899 731924 233204 227953 388069 395557 429854 427140 249778 249999 321220 326004 361065 367126 4551955 4928623 7055269 6791462 1249448 1301348 348599 306182 338315 334185 400054 390614 377982 381580 247949 250726 774358 731850 1670104 1593800 504617 503126 743062 747265 961028 934708 988971 989725 1028569 1054824 1008680 1119415 2364912 2479210 1390033 1199871 821110 814416 1002570 993843 1036044 1051804 1084531 1094559 1211875 1207086 5333852 5572774 38.95 70.7 1
08:54:35 2024-01-24 741482 731828 232876 227208 387520 396853 428936 424066 249812 250703 319494 325722 361424 364859 4540954 4892778 7072000 6820663 1251271 1295739 349545 309174 333591 336239 400336 387339 376569 378826 249522 250908 785187 730806 1636885 1599487 503830 501705 745208 744670 952861 931396 991087 995432 1027254 1048694 1008680 1125089 2359876 2466532 1428713 1212491 821110 807053 1001912 998934 1039079 1047203 1075953 1094559 1217463 1214696 5410365 5554273 38.95 70.7 1
08:54:36 2024-01-24 745365 731814 232223 227992 388038 398630 428330 423623 250927 249156 320633 325039 361142 363980 4550527 4816718 6994481 6837456 1266498 1296680 348533 307935 335551 334688 399458 386214 378573 378898 249558 251261 784923 736043 1641853 1595337 506962 501705 740632 750122 955946 930260 988029 999526 1036422 1048694 1003171 1119070 2358200 2478801 1415052 1221073 830160 805874 994786 996102 1044548 1057053 1068967 1085026 1213154 1220109 5382085 5530008 38.95 70.7 1
08:54:38 2024-01-24 735222 731824 231830 228701 387713 396936 430005 423741 251034 247862 321307 326161 360133 366894 4536984 4863902 6953375 6801290 1259296 1300438 349832 306784 337329 334724 399207 385021 378839 381886 247949 251933 772849 733942 1679542 1595337 508319 504553 738466 750344 959342 931581 981739 993280 1038627 1054824 1005382 1110127 2355640 2497572 1403959 1205734 829253 811467 996235 989621 1038600 1054792 1081941 1086607 1199600 1211005 5330524 5562574 38.95 70.7 1
08:54:39 2024-01-24 734646 732972 233321 227813 387889 394230 431371 427562 251879 249785 320253 325285 360273 368716 4550413 4933677 7045415 6773596 1245073 1295761 347764 306784 338112 334724 399207 387448 377702 380773 246493 249299 769146 730530 1648322 1593075 505369 504553 743062 747155 957982 934010 988971 986919 1030389 1053335 1010147 1119452 2364912 2479210 1411399 1201580 822280 811467 1002570 994689 1033069 1053326 1082216 1097559 1212739 1207940 5351461 5577878 38.95 70.7 1
08:54:40 2024-01-24 744665 731755 233642 227077 387894 396853 428936 424066 249812 250703 320179 325494 361353 364823 4550413 4880075 7049713 6801177 1254367 1296680 348288 308774 335514 335733 400054 387218 376533 378898 249347 251261 782445 730806 1657838 1595337 504223 501705 745208 747155 953609 932912 991087 996139 1028715 1045752 1010429 1124619 2358200 2464339 1425704 1212617 821110 807053 1002570 999371 1039005 1045707 1075777 1094581 1221681 1216118 5414637 5574980 38.95 70.7 1
08:54:41 2024-01-24 745966 731824 232712 228697 387749 398881 428936 423921 250927 249542 321601 326126 361424 364271 4545468 4809417 6975481 6817978 1266498 1300166 348778 307610 336025 334688 399773 386214 378839 378862 249347 251261 776962 736043 1644086 1595065 507598 500996 740961 754036 957982 928283 987564 1000392 1038627 1045824 1003919 1117785 2352294 2473533 1424296 1212617 828074 808234 998306 996595 1050578 1057801 1075546 1088307 1211679 1217877 5383787 5562574 38.95 70.7 1
08:54:42 2024-01-24 733826 732700 232227 227635 390301 395449 427792 423623 249847 249999 319494 326338 360308 366521 4551992 4874172 6975830 6781652 1255678 1296717 350926 306217 336536 334759 399738 386214 376604 381078 248019 251261 776962 739210 1638166 1586117 506878 503233 738831 748747 962107 932912 982442 989725 1034882 1053398 1009711 1113295 2355640 2498245 1382899 1206813 828167 811680 1000452 991095 1039257 1057764 1082029 1091369 1202557 1211683 5292015 5553115 38.95 70.7 1
08:54:43 2024-01-24 734196 729756 232876 227988 388038 394061 428936 427743 249812 249964 320435 325285 360021 366844 4554820 4902187 7086961 6818343 1251309 1296717 349340 307110 335514 336274 400373 387375 376533 378898 249522 250555 785187 730806 1659021 1599873 504798 502879 744987 746095 953880 935407 991588 993280 1029440 1045788 1015398 1126276 2371650 2487614 1381115 1210174 824940 811643 1004705 996102 1035308 1051804 1078952 1096940 1214014 1211042 5336893 5563409 38.95 70.7 1
08:54:44 2024-01-24 742760 729760 232227 228697 386803 396781 428633 427475 250543 249192 318599 324342 361353 365966 4545468 4867078 7017458 6801139 1257119 1296680 346682 306182 335770 334759 396961 387411 378876 378898 248752 251261 776962 726092 1653889 1604557 506878 501705 747053 749184 952184 930260 994552 999523 1032949 1047916 1005234 1127463 2365716 2463373 1395058 1215007 824040 808807 998306 1000355 1039042 1049926 1072669 1090640 1219672 1216228 5402544 5567378 38.95 70.7 1
08:54:45 2024-01-24 740819 732352 232156 227953 386767 396745 428919 423921 249778 249542 320889 323297 361353 368156 4537375 4818595 6975830 6808977 1274201 1300438 346611 306784 337525 334419 400939 386758 378876 378898 247739 251969 774783 738152 1642633 1595337 508680 502551 742274 755426 962070 929597 984546 995370 1040769 1053901 1001801 1114884 2355640 2478918 1407767 1209169 828167 811680 994637 991726 1042400 1057801 1079027 1085207 1207386 1212719 5370966 5561973 38.95 70.7 1
08:54:46 2024-01-24 751300 732865 233532 227754 388033 396115 429054 423993 249709 250526 320399 325740 360778 368940 4537413 4933677 7031783 6791575 1250426 1298520 348742 312366 337525 334150 400939 387218 377666 381042 248716 251969 776818 736043 1669235 1595155 506239 504553 743367 746970 963438 936889 988155 991837 1030389 1057604 1013879 1117673 2358992 2488153 1397167 1198165 823453 813767 1001912 992466 1036044 1053290 1086854 1091406 1210468 1206232 5348334 5576750 38.95 70.7 1
08:54:47 2024-01-24 742764 729756 233204 227208 388002 396817 428936 424066 249812 251055 319494 325023 361318 364823 4558454 4883544 7055929 6820777 1253098 1298520 348742 307110 333519 334759 400154 389781 378859 378574 249169 251225 783816 730783 1648007 1603287 505518 504553 746795 747155 954215 935136 993733 993206 1028715 1048694 1013879 1125892 2363232 2482727 1404136 1211754 822280 809381 1004705 998934 1037605 1045743 1075669 1096158 1215737 1214239 5344517 5558006 38.95 70.7 1
08:54:48 2024-01-24 740250 731833 232120 227953 387657 395557 427689 423957 250892 248387 321527 324307 362794 363427 4536116 4809417 6966505 6820663 1265718 1298464 350513 308847 335843 336097 396745 388399 378695 378754 248574 251756 776962 726611 1668688 1609120 510217 502943 747325 751914 952861 927552 993642 998262 1030061 1044185 1005345 1124249 2361553 2471340 1398412 1222167 825806 808234 996235 1000355 1044548 1054815 1071289 1087380 1217463 1218813 5372693 5561070 38.95 70.7 1
08:54:49 2024-01-24 738147 731920 232156 227948 386182 394338 429970 423993 249778 249717 319235 323523 360238 366711 4545831 4840311 6942241 6810300 1273755 1302274 346469 306279 337379 334547 400866 387303 378876 378898 247949 251969 787222 736043 1655166 1595337 507598 502907 741256 751662 959342 928905 983135 995432 1036055 1051426 1001875 1114922 2353693 2471340 1402321 1208561 828190 811680 992639 991800 1042289 1057801 1079027 1083661 1207386 1210638 5361560 5552594 38.95 70.7 1
08:54:50 2024-01-24 737265 731924 233523 227569 388002 395557 428955 423993 249535 249964 319494 325250 360238 368156 4542590 4905632 7015727 6781501 1254890 1300364 349269 306784 335514 334499 402607 389467 376533 381042 247949 251084 776962 738681 1629830 1582505 504581 503839 740204 743505 962107 935370 983844 991132 1033112 1057810 1008994 1114884 2355640 2486250 1406085 1196091 824628 811680 1000489 989688 1036048 1054815 1082216 1091369 1204820 1207480 5323938 5529971 38.95 70.7 1
08:54:51 2024-01-24 735711 729756 232876 227948 390306 394338 428330 426501 249778 249736 320399 327253 359700 364823 4550148 4914914 7073412 6799612 1235747 1300363 350854 306784 335478 336239 396637 389228 377666 382156 248506 250908 775974 727688 1673541 1597603 506878 503978 746081 747155 956624 937434 991087 990428 1030170 1045788 1013089 1122647 2368278 2489780 1402321 1209169 823453 811680 1001869 996102 1033069 1045779 1077456 1096121 1213080 1210969 5333344 5553505 38.95 70.7 1
08:54:52 2024-01-24 740815 729756 232187 228640 386767 396745 428936 427743 250266 248907 320567 324515 361212 365784 4537186 4853084 7022610 6841021 1259814 1302274 346647 306182 335988 335733 399207 387411 378839 378898 248752 251261 778332 727688 1670672 1604557 505691 501705 746795 750344 952457 931581 992408 996139 1031632 1047953 1008005 1127862 2361553 2462121 1404136 1215007 823453 807053 999068 998934 1042289 1048685 1072890 1091758 1223171 1215368 5402544 5567378 38.95 70.7 1
08:54:54 2024-01-24 742467 731828 232559 228221 389422 396601 431371 423145 249674 249399 320289 323870 362261 366561 4545831 4805862 6981588 6828078 1273755 1299478 347448 307110 335514 336494 400939 386178 377666 378523 248716 251261 772849 738152 1652079 1595337 507598 501705 740924 751412 957982 927542 986085 1000392 1038627 1045788 1001713 1116083 2352294 2473533 1400505 1212617 828167 807053 995492 993243 1047906 1057801 1075953 1087568 1208681 1215594 5389777 5562574 38.95 70.7 1
08:54:55 2024-01-24 736260 732828 232044 227782 389849 395377 430115 422477 250753 249892 319421 326267 359665 365930 4549075 4881222 6952172 6781614 1259296 1300438 349832 306784 336774 334688 399207 384714 378270 382156 248765 251614 769212 736043 1695636 1593075 509041 503269 742010 750344 959342 931581 984274 991799 1039474 1055569 1005382 1110089 2355640 2497228 1405808 1205697 829569 811431 996199 990322 1035221 1060706 1080564 1090049 1201701 1213835 5307291 5561570 38.95 70.7 1
08:54:56 2024-01-24 734536 731283 233460 227918 388002 394338 427680 427777 250266 249678 320399 325250 360238 368716 4554820 4915852 7042613 6762202 1237117 1298557 347764 306784 337270 334759 396961 386758 377666 381580 247149 251261 775591 727688 1676097 1594205 506086 503269 744937 747155 956624 935407 988971 988883 1030170 1045824 1011147 1119378 2364912 2482727 1384683 1203292 821110 812347 1001912 994653 1034087 1054230 1085210 1094446 1213401 1207831 5337792 5563409 38.95 70.7 1
08:54:57 2024-01-24 743250 732742 233681 227460 387621 396817 428936 424029 249743 251160 320435 324307 361353 364787 4537413 4868472 7022234 6818699 1259814 1296680 347169 306825 335988 334724 399207 387448 378876 378862 248752 251084 779703 727688 1650512 1610346 507598 501705 747325 751643 952861 930260 992445 998971 1035738 1045734 1005418 1124582 2363232 2464031 1395058 1217602 825820 809332 1000879 1003203 1045253 1052401 1072704 1093017 1223530 1218813 5406032 5567378 38.95 70.7 1
08:54:58 2024-01-24 741187 732865 232554 227808 386798 396853 429036 423957 249812 249192 320889 323262 361424 367895 4537413 4808065 6975830 6801139 1277063 1298557 348778 307110 335514 334724 398583 388328 378537 378898 249137 251261 784923 736043 1636953 1595337 507598 501705 742010 751412 959342 928942 988267 998782 1039474 1051426 1003883 1117747 2352821 2477605 1395058 1217814 830538 808181 995467 995954 1046443 1057801 1074420 1087568 1212739 1222591 5382085 5561973 38.95 70.7 1
08:54:59 2024-01-24 733596 732865 231939 227798 390038 394374 429847 423325 251311 249542 319494 326674 360238 367041 4545468 4867268 6957180 6780570 1258399 1299437 349832 306784 336536 334688 400336 385057 377135 382156 247984 251261 775591 736043 1659617 1592405 508319 503269 740961 749279 959342 934230 983844 991799 1038983 1057641 1009731 1113403 2359762 2496860 1383622 1208449 830538 813988 994786 991095 1040811 1059666 1078185 1087568 1206530 1212938 5322398 5554043 38.95 70.7 1
08:55:00 2024-01-24 736152 731310 232872 227565 388038 398357 429594 426501 249362 250526 319494 325285 360273 369239 4550527 4915852 7031783 6781184 1248117 1296680 347407 308520 337598 333683 400336 387375 377099 381042 248506 250342 765782 732895 1627706 1586117 505518 504196 737387 747155 963771 936852 985136 992542 1033097 1057773 1011110 1116773 2359762 2490118 1390033 1202435 827004 813410 999068 988986 1036044 1059133 1082105 1090592 1201337 1208369 5305127 5548644 38.95 70.7 1
08:55:01 2024-01-24 731714 729496 232187 227750 387921 393748 427725 426501 249743 249192 319092 326232 359162 365671 4548710 4905339 7083339 6781614 1235284 1298557 349550 306784 336262 335698 396961 386794 377702 382156 247566 251455 781074 726611 1657198 1594935 506962 505948 746017 748673 958295 936889 988747 991095 1031646 1054824 1011147 1119378 2366497 2480560 1405952 1202547 821110 815146 1002570 994653 1033069 1051767 1081941 1094559 1212221 1207086 5322398 5562086 38.95 70.7 1
08:55:02 2024-01-24 738361 730529 232880 226539 387961 396817 428936 424029 249558 250879 320399 324342 361353 364823 4536116 4868472 7045415 6808977 1257082 1296680 346647 308266 335478 337446 399207 387484 378537 378862 249062 251756 779703 730259 1662750 1607854 507090 502734 747288 751412 953501 931581 992445 998262 1028301 1045752 1007525 1125419 2363232 2462593 1396874 1216736 824628 808234 999068 999490 1039005 1045815 1072890 1090592 1223208 1217951 5414126 5567378 38.95 70.7 1
08:55:03 2024-01-24 744946 731828 232708 228307 387966 396853 428955 423957 250508 249736 320889 323819 361389 367041 4545468 4817662 6975830 6818343 1277422 1300438 346125 311630 337306 336731 401105 388638 378695 378718 247878 251969 785793 738152 1634687 1595155 507561 501705 740400 753017 960990 928905 983172 996139 1037892 1053901 999512 1116513 2352294 2473533 1404136 1209169 827576 810529 993219 993243 1045368 1054756 1075888 1084433 1211087 1212792 5374408 5545591 38.95 70.7 1
08:55:04 2024-01-24 736056 732599 232876 227208 388106 395243 429022 423587 249778 249999 318302 326004 360273 365930 4542590 4874172 6994481 6792285 1254890 1302237 349688 308956 336390 334618 401469 387241 376354 381813 248574 251261 776962 738152 1617513 1585610 506600 503233 740437 750344 960306 935447 980308 991799 1034552 1054824 1008277 1112502 2355640 2497640 1396874 1205979 829253 811467 998359 993083 1039336 1054792 1082179 1088228 1199991 1211862 5284305 5562109 38.95 70.7 1
08:55:05 2024-01-24 730739 729760 232880 227948 387673 394061 428955 427743 249743 249964 320172 325285 360238 368716 4542590 4926372 7045850 6791184 1246986 1300423 348354 306676 338169 334419 396961 387411 377702 381042 247700 252324 782934 731850 1661172 1590627 506239 504196 738503 747155 961424 935574 986048 990358 1030425 1056069 1010863 1119378 2358200 2482727 1397167 1198165 823453 813228 1001912 990322 1037075 1054070 1085305 1092999 1208718 1205785 5330030 5558006 38.95 70.7 1
08:55:06 2024-01-24 737228 729760 232227 227953 390306 396745 427725 424066 249778 249192 319457 326338 361100 364554 4542590 4907264 7082930 6791198 1238362 1295724 350926 306816 335260 336510 399207 386758 378573 380253 248852 251048 774622 726611 1641420 1595337 506841 503305 746795 747155 956624 935407 991087 991132 1030179 1045788 1013089 1122647 2364912 2486250 1405952 1209169 824352 810529 1003993 996102 1033189 1051417 1077456 1096158 1214014 1211862 5337796 5555480 38.95 70.7 1
08:55:07 2024-01-24 744156 729847 233204 227754 387384 396781 428936 427453 249327 249752 321491 323784 361106 365379 4549429 4868287 7002155 6802015 1257119 1295688 346647 306147 335514 335556 399207 387411 378876 378862 248752 251084 778332 726135 1660522 1603419 505728 501705 747325 750989 953880 931581 992482 996139 1031729 1047212 1005418 1127059 2363232 2458630 1402321 1214970 821110 809381 999068 998934 1042289 1045743 1072631 1090592 1223208 1214508 5410276 5559443 38.95 70.7 1
08:55:08 2024-01-24 744822 731965 232151 227957 388002 396817 430651 423037 250650 249257 321307 324917 361283 365784 4549769 4784098 6977083 6818343 1269213 1298557 347728 306860 335478 334724 399511 385906 378839 378862 249558 251261 774220 739117 1644091 1595337 507598 501350 740961 751523 957982 926276 986085 999681 1037433 1045788 1003883 1117747 2348954 2473533 1398690 1217924 828759 807053 996235 994689 1047008 1056306 1072890 1087441 1208755 1216228 5382085 5562161 38.95 70.7 1
08:55:09 2024-01-24 734646 731682 231866 228256 390147 395135 430456 422513 250997 249574 319348 326126 359524 365930 4536116 4877744 6996970 6790247 1250816 1296680 349868 312146 336025 334688 398547 388016 376604 381042 248019 251261 775591 738152 1613066 1584992 507238 503233 738090 749390 963011 934230 982442 990358 1033052 1054611 1008277 1112502 2353966 2492503 1386466 1202435 826985 811431 999068 990322 1039336 1054756 1082216 1089816 1201701 1209259 5303425 5568473 38.95 70.7 1
08:55:11 2024-01-24 733672 729610 232773 227813 387628 396373 428900 427743 249778 249928 320435 325039 361019 368156 4537526 4919537 7031783 6780881 1240645 1300363 347764 306460 337562 334759 396961 386794 377702 381580 247184 251261 784923 729245 1640900 1593800 506123 503233 745208 746786 956624 936740 988971 986919 1030170 1053299 1008680 1119415 2367447 2479210 1409583 1199336 822280 811431 1001912 995395 1036044 1051804 1082179 1092124 1213327 1211609 5329745 5568562 38.95 70.7 1
08:55:12 2024-01-24 744198 731315 233190 227053 388002 396493 428754 426501 249535 251055 320435 324307 361100 365525 4537413 4868472 7040400 6808977 1257119 1294807 346403 308520 335514 334794 400054 387448 378573 378862 248752 250908 776962 727688 1646452 1604557 508412 501705 746266 746860 953880 931581 992482 996139 1030170 1047778 1008277 1128778 2361553 2458630 1409583 1213635 821110 807053 1000489 998171 1043399 1048234 1074775 1093017 1222661 1215668 5420412 5557091 38.95 70.7 1
08:55:13 2024-01-24 744560 733053 232156 227918 387970 396853 430005 423777 250927 249156 320435 325023 361100 364823 4537526 4799591 6975830 6801177 1265595 1298594 347728 307110 333555 334724 398547 385057 377738 378826 249522 250908 775591 736043 1653651 1595337 507598 501377 740961 748489 956624 928283 986085 998971 1037892 1048410 1002423 1117747 2352021 2471780 1395058 1215182 830570 808756 995467 994542 1048228 1056944 1072467 1087418 1208681 1217394 5384946 5546128 38.95 70.7 1
08:55:14 2024-01-24 733043 729505 231902 227957 390306 395557 427645 423325 251311 249577 319494 326338 359986 366521 4537526 4863593 6957180 6776773 1255678 1298594 349868 306784 337048 335472 400939 385021 376569 381886 248367 251261 776447 736043 1649679 1586117 507598 503269 740167 746896 961424 934230 980345 990358 1039093 1054824 1008277 1113441 2363879 2499000 1391017 1208449 830538 815146 996885 994625 1039079 1060832 1081408 1088257 1208570 1212719 5314780 5555480 38.95 70.7 1
08:55:15 2024-01-24 735784 730789 233368 227789 388038 395593 429107 426537 249778 250439 320399 325320 360813 368716 4545468 4919649 7021776 6781878 1249695 1300438 348814 312034 338352 334185 400227 387448 377400 381042 248367 250342 770070 734992 1675409 1590627 506123 503839 742243 746979 959342 934671 988971 991705 1032986 1057641 1014028 1122498 2369087 2485422 1407767 1201580 822866 813840 1002584 995333 1037517 1053290 1085305 1094559 1213401 1207086 5327514 5553542 38.95 70.7 1
08:55:16 2024-01-24 741942 731563 233368 227341 388033 396853 428936 424066 249743 250703 320590 324307 361353 364859 4530856 4863428 7048984 6801290 1247628 1296717 349868 307075 333555 335733 399207 386250 376569 378898 249137 250908 775974 729765 1640997 1595337 504617 503126 746548 748506 955706 938890 993209 993955 1032590 1051665 1016196 1124939 2364912 2484831 1404136 1209996 825217 809955 1005455 998171 1037595 1045815 1075925 1094335 1214014 1212792 5335125 5555480 38.95 70.7 1
08:55:17 2024-01-24 739720 729765 232156 228732 386474 395593 427725 426537 250543 248213 325241 324272 360273 365966 4538994 4826916 6994481 6800861 1256204 1297636 347205 311962 335514 335768 396925 385057 378876 378898 248403 251261 776962 726611 1664428 1611290 508856 503482 746758 753552 952824 928869 991719 998897 1034882 1044258 1005345 1122874 2361553 2473533 1396564 1224134 826985 808234 996235 998934 1044886 1054070 1069765 1088228 1215253 1217394 5365029 5546128 38.95 70.7 1
08:55:18 2024-01-24 737265 729760 232191 227957 386494 394410 428654 423957 249847 249964 319530 324045 360273 368156 4539351 4847212 6942241 6799612 1272242 1300438 346682 311962 338112 334220 400655 386214 378659 378646 248241 251933 785793 736043 1646464 1595155 508967 503802 742311 753053 959379 928942 983694 997497 1046066 1051776 1001676 1114922 2355640 2473533 1404136 1207450 828978 811105 991934 990358 1039042 1054756 1077456 1082118 1208243 1211898 5355651 5546128 38.95 70.7 1
08:55:19 2024-01-24 737259 729765 233368 227278 388074 395557 428654 423764 249362 250526 319494 325285 360273 368156 4545468 4917246 7026777 6762239 1249933 1296680 348773 308411 337051 336731 401469 387303 377486 380969 248959 251933 786313 736043 1629493 1590627 505691 503839 744426 749827 959342 935558 988934 991705 1033604 1056316 1011580 1119378 2364912 2480560 1393600 1199871 822866 814686 1001912 991726 1037517 1051767 1086079 1094559 1210468 1207086 5333344 5561786 38.95 70.7 1
08:55:20 2024-01-24 742993 731563 233208 227173 387925 396781 428936 426465 249977 250703 320399 324307 361283 364823 4549113 4867078 7093745 6813461 1248480 1297615 349653 309392 335297 336569 400227 389228 376053 381042 249312 250908 777327 729489 1654215 1599873 505518 503269 747325 749298 956624 937434 991794 992466 1034115 1045752 1014565 1125089 2364912 2489508 1404136 1212015 824628 810529 1005146 996102 1037517 1045779 1075888 1099090 1215737 1214508 5337677 5562086 38.95 70.7 1
08:55:21 2024-01-24 750732 729724 232876 228276 386450 396430 429847 427743 249778 249192 319270 324237 360778 366189 4534170 4864822 7032035 6810609 1259776 1298538 346991 308520 336226 335733 396925 387182 378623 378718 248506 251261 776962 726611 1647556 1613777 507598 501705 747399 751226 954215 931581 992408 998971 1033345 1047668 1005382 1125892 2361553 2462308 1393243 1216239 825806 808234 998359 1001616 1041365 1045815 1072853 1088966 1223208 1217951 5393165 5570031 38.95 70.7 1
08:55:22 2024-01-24 738056 731315 232187 227754 386459 396781 428919 423957 250508 249892 320889 323297 361318 368156 4540954 4829862 6978788 6809320 1273755 1300438 345877 308955 337525 334688 401506 386178 378285 378538 247949 251261 774783 736043 1629888 1595337 507598 501705 740209 751263 959342 928247 986048 998971 1039364 1051740 1001368 1116120 2355640 2471780 1378663 1208299 827576 810529 992639 993206 1045290 1057801 1078257 1085207 1208718 1215368 5382085 5562086 38.95 70.7 1
08:55:23 2024-01-24 735566 731828 232845 227181 388074 395557 428884 423289 249778 249964 320143 325985 363089 365637 4543596 4877514 6985156 6790563 1253538 1296680 350566 306604 336226 334688 399142 387023 376533 381042 247984 251261 775591 738152 1651953 1581381 507326 504553 737314 747155 962107 935558 982166 991132 1034882 1056316 1009711 1114884 2353966 2491921 1409583 1203369 825806 811680 1000489 989688 1038992 1057801 1082216 1091369 1201701 1208333 5288164 5546094 38.95 70.7 1
08:55:24 2024-01-24 732039 729204 232712 227763 387709 396373 429735 427489 249674 249785 320289 325600 361019 366856 4542590 4904367 7033149 6790563 1233492 1298557 348706 306784 336500 335733 396925 387067 378234 382156 247949 251261 779703 726611 1637248 1595337 506841 506666 746266 749279 956624 938099 988971 990859 1030170 1045824 1011543 1121847 2368004 2486250 1405952 1206726 823458 811680 1003338 996102 1033323 1045815 1080601 1094559 1212739 1208333 5314780 5561070 38.95 70.7 1
08:55:25 2024-01-24 744627 730930 233496 227778 386623 396637 430115 426922 249536 249714 321007 323749 361065 364787 4537986 4859199 7013132 6791348 1257044 1296643 346611 306825 335514 336449 400054 387448 378537 378898 248752 251261 790482 727688 1657701 1607977 507598 501705 748146 750813 952861 931581 992482 998971 1033112 1048694 1008277 1127022 2363879 2462121 1400505 1217602 825217 808807 999068 1000907 1042289 1045779 1072890 1089778 1223171 1217089 5417264 5567016 38.95 70.7 1
08:55:27 2024-01-24 743135 731682 232702 227813 386623 396781 429027 423957 249812 249542 320633 324132 361318 367078 4537986 4797715 6966505 6801139 1273477 1300438 346647 307075 337287 334454 402249 386178 378270 378826 248542 251969 780753 736043 1641578 1595337 507598 501705 740961 751236 959342 928247 987527 1000392 1040839 1051776 1002423 1118543 2352294 2473533 1402321 1210892 828167 809381 995430 994653 1046971 1054756 1078859 1091492 1213870 1216118 5376907 5553505 38.95 70.7 1
08:55:28 2024-01-24 733789 732599 232712 227759 390598 396250 428936 422621 250508 249964 319873 326970 360273 366781 4533224 4867078 6967104 6785720 1257504 1300438 350360 306147 337048 334724 400336 386181 377702 382156 247949 251261 786313 736043 1676276 1590627 508680 503269 740961 750344 960990 934230 981739 993243 1039474 1056316 1008277 1111709 2358163 2499000 1402321 1203292 829844 811431 999729 994426 1042031 1061549 1083609 1090640 1201552 1213945 5292128 5561070 38.95 70.7 1
08:55:29 2024-01-24 732039 729852 233204 227759 387632 394230 428654 427743 249778 249964 320435 325285 360273 368156 4536116 4917112 7012166 6780907 1245962 1299515 348778 306784 338591 334724 399207 387375 377400 381042 247566 249994 769146 731850 1645670 1590627 505728 504553 742280 748858 959342 934746 988971 989725 1028533 1054824 1010827 1119415 2364912 2483204 1390033 1202511 824628 815725 1004766 995333 1038517 1054638 1085192 1094559 1212258 1205495 5314705 5551597 38.95 70.7 1
08:55:30 2024-01-24 742466 729756 232147 226509 388038 396781 428936 424066 249778 250703 319457 325320 360273 364235 4534284 4865013 7041108 6809320 1247665 1295724 348778 308810 333555 335733 399207 386214 376268 378898 249259 250908 783816 729737 1636885 1595337 503793 502770 745208 744633 952457 934230 993733 996139 1029440 1048694 1013879 1127742 2362351 2471304 1409652 1209986 823179 808051 1005418 1000355 1040811 1045743 1078636 1096121 1217463 1216228 5380371 5552594 38.95 70.7 1
08:55:31 2024-01-24 741529 729760 232111 227953 388002 396115 428330 423728 250892 249121 320399 325023 360778 363134 4537526 4809417 6966505 6813836 1270120 1298557 347728 307075 336780 334419 401222 385057 378537 378862 249137 251720 776962 736043 1642167 1595337 507598 501705 740961 750878 958662 928936 990186 1003166 1041202 1053155 1006160 1119669 2355465 2476149 1400505 1212617 829253 808181 996235 994616 1045068 1057801 1077620 1087380 1210431 1214804 5376530 5544678 38.95 70.7 1
08:55:32 2024-01-24 732750 731563 232156 227763 390301 395243 430151 422621 251090 249542 320172 326302 359162 366485 4533224 4864822 6972091 6778448 1255327 1296680 349832 306784 337048 334759 400054 384714 378839 382156 247984 251261 783533 733665 1706464 1593075 509041 507063 744426 753664 962753 934230 985249 995370 1038922 1056206 1007594 1112465 2355640 2501801 1402110 1206726 830435 812616 998306 992466 1036028 1054829 1082216 1089504 1201337 1210969 5293938 5554043 38.95 70.7 1
08:55:33 2024-01-24 732969 729756 232689 227569 388038 394374 429257 427743 249743 249999 320435 325776 360238 368156 4531757 4907853 7022457 6766976 1245797 1300438 348742 306568 338591 334185 399207 387218 377702 381042 247739 250761 785518 734986 1643000 1595155 506600 505268 742404 747007 964123 936889 987452 991763 1033345 1059142 1013158 1117710 2355640 2484971 1406085 1196462 824628 812616 1001200 991763 1037521 1054815 1085305 1091443 1208718 1207086 5333344 5530008 38.95 70.7 1
08:55:34 2024-01-24 739978 729765 232712 227212 390306 396781 428936 427140 249778 249964 319457 326267 361065 364235 4530818 4868472 7046496 6804464 1247665 1300438 349304 306860 333591 336274 399872 389781 378053 378682 249380 251048 778679 728693 1639678 1599699 506239 505985 747325 746625 955269 937864 993060 993170 1030389 1045824 1016882 1127651 2364912 2486250 1405952 1210892 824628 810529 1005418 996102 1036044 1045815 1075739 1095892 1214014 1212523 5333344 5554043 38.95 70.7 1
08:55:35 2024-01-24 740241 729756 232151 228506 387384 395557 427725 427140 249812 248387 319046 324307 363709 365930 4536116 4826916 6994481 6801290 1258486 1300363 349520 306604 336117 334618 396709 387267 378695 378718 248364 251225 787703 726092 1647556 1607977 509139 501486 746611 749103 953880 931581 995973 998262 1030267 1047212 1008277 1128740 2358200 2458630 1400505 1215483 822866 807053 1000489 998934 1042289 1048416 1072890 1090592 1223208 1215368 5400592 5551597 38.95 70.7 1
08:55:36 2024-01-24 738434 729843 232187 227759 387961 396817 430614 423289 249812 249156 320662 324342 361318 365930 4523859 4788662 6957180 6819719 1270671 1298575 348599 309101 333375 335592 401186 385021 378537 378898 249522 250908 783816 734459 1628993 1595337 507598 501450 744426 751226 957982 931581 988971 1002166 1039364 1045716 1004595 1119415 2353966 2475663 1393243 1217109 829844 807017 995492 996102 1046739 1056306 1072890 1090049 1214014 1220072 5380371 5544692 38.95 70.7 1
08:55:37 2024-01-24 733006 731828 231794 228670 390306 394374 427680 423993 251311 248387 320435 326302 359197 366818 4536116 4858159 6954491 6791744 1268307 1300438 348742 306784 337598 337416 400757 387103 378876 382119 247949 249994 780753 736043 1638698 1595337 510127 503233 740595 753053 962107 932248 986085 996139 1042217 1056316 1003883 1119057 2355640 2488014 1404136 1207450 830435 811467 994786 990358 1042289 1060832 1079064 1088068 1206972 1212792 5344202 5537892 38.95 70.7 1
08:55:38 2024-01-24 736829 731306 233204 227600 388074 396430 429630 424066 249778 250791 320435 326267 360813 368679 4541058 4924240 7044533 6785720 1251432 1302237 348742 308701 338591 334454 400757 387303 377666 381042 248542 250726 775787 733942 1634815 1590627 506878 502525 745282 746786 961424 936770 991087 990358 1034150 1057810 1013089 1122647 2364912 2482727 1390033 1196091 823453 813840 1004016 994653 1039336 1054815 1086854 1096158 1214014 1207086 5327514 5573732 38.95 70.7 1
08:55:39 2024-01-24 740527 731568 233208 227505 388033 396853 428936 426501 250301 251229 320597 325494 361283 364714 4530781 4870143 7022271 6808977 1257044 1299437 346682 307075 335514 334759 400373 390892 378270 378898 248787 251261 778332 729765 1632811 1604557 507238 502770 747325 749714 955462 931581 995384 998971 1032614 1045752 1008994 1128703 2363232 2462593 1389612 1216736 824040 808807 1000489 1000943 1040517 1045815 1075953 1091443 1224363 1217089 5402544 5555480 38.95 70.7 1
08:55:40 2024-01-24 742315 730533 232590 228221 387520 398881 431371 423145 250753 249610 321271 327523 361248 365747 4526764 4792132 6966505 6808977 1273755 1298511 345640 306182 337048 334688 399142 385906 378876 378898 248367 249994 789724 737013 1634494 1594935 507598 501705 738503 751950 958662 930260 984646 998971 1039364 1051813 1004166 1117747 2353966 2473533 1402321 1209169 828074 809381 994786 994689 1048344 1058312 1075888 1085244 1208755 1219860 5380559 5553115 38.95 70.7 1
08:55:41 2024-01-24 735605 732828 232737 227654 390161 398924 430761 422811 250405 249964 319494 326302 360273 365637 4542590 4863480 6952172 6781184 1255678 1300438 350360 306784 336536 334724 400619 384444 376604 382156 247984 251261 775591 736043 1644859 1586117 508412 503269 743062 754357 961424 931581 986085 994726 1037561 1056316 1005382 1113403 2358163 2491921 1484259 1205717 830435 812652 994786 990322 1040811 1063905 1079027 1086793 1208430 1215594 5331550 5552144 38.95 70.7 1
08:55:43 2024-01-24 737764 731718 233060 227177 388038 395593 429293 423511 249640 250703 320172 326039 360238 367598 4530818 4914888 7017458 6771805 1249970 1299515 349059 306147 337270 333683 401222 387103 377400 381042 248752 250342 776962 736043 1645676 1586117 506123 503839 744226 746823 961424 935407 988971 991705 1033418 1057810 1011617 1121048 2364912 2482727 1409583 1194392 823453 815336 1003993 993206 1040434 1056882 1088255 1096046 1214264 1206976 5335556 5530008 38.95 70.7 1
08:55:44 2024-01-24 740246 731563 232626 227320 390853 396853 428936 424066 250813 249821 320172 326302 361353 364529 4524349 4874278 7059025 6792791 1245458 1296680 349868 307075 333591 336274 399771 386214 376268 378898 249522 251084 778679 730530 1640100 1595337 505369 503839 744987 746883 953843 935407 991035 996139 1029711 1045824 1013089 1125892 2363232 2478939 1405952 1212617 824638 811062 1007356 1001066 1041952 1052401 1079027 1100825 1217389 1216228 5343359 5554043 38.95 70.7 1
08:55:45 2024-01-24 739498 729756 232299 228961 387379 396745 428330 427743 250927 248981 319530 325285 360813 366485 4534170 4830346 6998821 6797033 1258486 1298557 347205 312034 336536 336239 396925 386565 378876 378898 248752 251261 778332 726611 1656645 1611489 509765 503126 747325 753090 953880 930260 992482 1000392 1036385 1046962 1007562 1123782 2366497 2474067 1402110 1221943 828167 809307 999031 1003917 1044405 1054815 1075186 1089778 1220814 1219677 5374408 5555480 38.95 70.7 1
08:55:46 2024-01-24 739973 729760 232223 227975 385644 395593 428743 423993 249778 249577 319530 323332 360273 368156 4526764 4818407 6951642 6781614 1273295 1300438 346403 311925 337634 334724 400373 386214 380751 378898 247810 249994 771964 736043 1640875 1595337 507598 501705 740961 753552 959379 928942 986085 996139 1041943 1056892 1006123 1118869 2358082 2476149 1380447 1210174 828167 811680 993376 993243 1047906 1054792 1080405 1085244 1210504 1217122 5365029 5546128 38.95 70.7 1
08:55:47 2024-01-24 735497 731563 232872 227251 390026 396151 429688 423957 249812 250703 320435 326039 361129 366781 4530856 4863593 6985156 6771899 1253538 1299515 351191 311925 336536 334759 399458 385021 376569 382010 248542 249265 776962 738681 1620013 1584992 507326 503305 738831 749574 964808 936852 983694 992542 1039474 1057737 1010355 1115291 2358992 2495457 1411399 1204229 829351 813410 1000489 989621 1041276 1054829 1082216 1091443 1202557 1211005 5292128 5534196 38.95 70.7 1
08:55:48 2024-01-24 731000 729856 232876 227794 388033 394025 427417 427441 249812 249964 320889 325320 359162 366711 4533224 4900885 7002192 6776348 1239762 1299515 348497 306172 337598 335768 396961 387375 378573 382156 247184 249265 779703 727688 1645356 1598561 507686 505340 740522 747081 963438 938222 988066 995095 1036034 1054729 1011654 1119415 2367401 2482727 1425923 1196462 825806 813840 1002570 991763 1038254 1055560 1086468 1093779 1208356 1207086 5330030 5544678 38.95 70.7 1
08:55:49 2024-01-24 750763 729756 232187 227953 390853 396466 428330 424066 249847 249964 319494 327553 360273 364823 4536116 4892810 7069084 6801290 1241229 1296680 350962 307075 333555 336272 399207 386250 376533 382010 249273 251153 771007 726611 1644040 1599873 507127 505985 747288 747044 956624 938135 992482 994689 1033387 1051740 1014602 1124582 2367401 2484868 1405952 1212617 824628 810529 1005455 998934 1037517 1045851 1075888 1097527 1215737 1216228 5335125 5554043 38.95 70.7 1
08:55:50 2024-01-24 740554 729756 232223 228727 387657 396781 428330 427441 250543 248965 319011 324796 360238 364932 4536116 4817670 6985156 6801432 1260437 1298557 348497 309356 336757 337278 396457 388399 378839 381005 248645 251969 778332 728693 1649756 1611489 509765 503126 747325 754626 955536 931581 992482 999526 1038208 1045450 1008277 1124582 2364912 2473533 1400261 1221073 827576 810529 999068 1000980 1047599 1056306 1074170 1091406 1219709 1218349 5376111 5555204 38.95 70.7 1
08:55:51 2024-01-24 738137 732342 233199 228515 386494 395557 429724 424066 250543 249964 321234 323332 360813 367895 4526764 4811534 6970498 6811204 1275232 1300327 348635 307685 335369 335627 401469 387573 378429 378754 249522 251261 778332 736043 1643610 1603287 507598 501705 743062 750282 959305 930260 988971 1002474 1036019 1045788 1005110 1119415 2352294 2477043 1375096 1217222 829844 808234 996235 996102 1050018 1057053 1074420 1086644 1210541 1218386 5372693 5536776 38.95 70.7 1
08:55:52 2024-01-24 731677 731397 231790 227984 390301 395557 429847 423325 251311 249577 320435 326338 359700 365966 4526764 4861557 6951983 6782043 1257119 1302274 349125 306712 337562 334759 399771 385057 378876 382859 247736 251261 779011 733418 1634093 1595155 510490 504050 743172 751301 962107 933567 986085 994726 1039505 1056892 1005382 1112913 2359876 2499342 1434269 1206614 830435 813228 996235 991799 1041915 1060868 1080601 1086644 1208243 1210289 5307234 5544781 38.95 70.7 1
08:55:53 2024-01-24 748642 729760 233368 227600 388065 396187 430235 426537 249743 249999 321263 326302 360813 368672 4518548 4905632 6992262 6776698 1253538 1300438 350607 306279 336500 335427 401506 386142 376569 381580 248258 251261 775591 738152 1628432 1583868 507201 505912 740209 749279 962974 935333 983844 990358 1038738 1057565 1011147 1114884 2355366 2497228 1413214 1203292 828190 811431 1000489 991095 1035954 1054756 1084531 1091406 1203413 1211535 5292133 5548634 38.95 70.7 1
08:55:54 2024-01-24 732103 729820 232872 227922 388002 394025 429847 428046 249778 249928 321454 327791 361019 366784 4530743 4911416 7022196 6782312 1240645 1299442 348742 306784 338445 335733 396961 387375 378270 381580 247566 251969 775077 729245 1637828 1594205 506841 503978 745486 750456 958662 938062 990381 989725 1033194 1054824 1011543 1122647 2367256 2482727 1400505 1203292 823453 813767 1003993 996102 1035271 1054815 1085305 1096121 1213977 1210656 5314743 5552594 38.95 70.7 1
08:55:55 2024-01-24 740220 729760 233208 227019 388002 398845 429969 423777 249571 251337 320326 325109 361248 364677 4537526 4859199 7031783 6801177 1253994 1296643 347692 307540 335514 335698 400415 387448 377099 378898 249487 251261 779703 730677 1632650 1595337 505296 502415 746266 749574 955232 934230 992445 998971 1031632 1048694 1011580 1125382 2363232 2467837 1467682 1212731 821110 808234 1005444 1000355 1042289 1045743 1079027 1096940 1217836 1217089 5391916 5546094 38.95 70.7 1
08:55:56 2024-01-24 744665 732384 231871 228326 387817 396673 428827 423741 251172 249364 321720 325109 361030 363134 4522035 4801115 6975830 6801177 1260714 1298557 347728 306611 335478 336782 396961 387388 378876 378898 248716 251084 778332 726611 1660704 1607977 509765 503839 744987 753016 954419 930920 992445 1000392 1032358 1047212 1008277 1125382 2364912 2469588 1428251 1217109 826985 810529 999068 1002448 1046850 1054778 1075186 1090592 1221402 1221516 5407778 5561570 38.95 70.7 1
08:55:57 2024-01-24 741298 732273 232666 227817 388869 396565 429675 423957 249778 249542 321454 323765 361248 368417 4533224 4811459 6966505 6801101 1273755 1300438 345640 306825 337562 334688 400939 386214 378803 378862 248716 250342 777602 736043 1633394 1595337 507598 502770 740705 753016 959342 929560 987527 1000392 1042317 1054824 1003846 1119378 2353966 2473533 1404136 1211754 828167 810529 996235 996102 1050155 1054792 1078859 1088157 1215053 1221994 5367475 5546682 38.95 70.7 1
08:55:58 2024-01-24 735057 732865 232840 227759 390306 398064 430151 423217 249812 249928 320172 326970 361019 366485 4533224 4860112 6952172 6781184 1257504 1299478 349550 306847 337048 334724 400336 384985 377702 382156 248903 251261 786313 734992 1695098 1593075 509765 504369 742536 751412 962107 934010 984396 994689 1038697 1057810 1008277 1113295 2358992 2499000 1405808 1205697 830160 813191 998306 994550 1042031 1062222 1082067 1091419 1203339 1215668 5289999 5551597 38.95 70.7 1
08:56:00 2024-01-24 736020 730875 233368 227560 388074 394374 431298 428685 249743 249964 320853 325513 360778 368977 4536459 4914834 7012166 6771805 1247741 1300438 348742 306147 337233 334150 399771 387448 377702 381042 248752 250761 768641 733942 1645064 1586117 506086 504553 744372 747155 962107 936733 988971 993120 1030061 1057810 1014565 1122647 2363232 2486741 1397167 1198244 825228 816305 1004766 993917 1038955 1056134 1088168 1094559 1210468 1207086 5337677 5548634 38.95 70.7 1
08:56:01 2024-01-24 739369 731701 232191 227953 390297 396781 428936 426501 249778 249752 319494 326302 360778 364235 4527582 4877744 7059759 6799612 1244074 1296680 350890 307075 333591 336239 398940 386758 376533 382156 249312 251084 772342 728569 1644743 1595337 506878 504014 747399 746256 955232 937434 992445 994689 1031910 1045824 1016882 1129358 2371565 2492922 1405952 1209986 825806 810994 1007631 998934 1038254 1051731 1080962 1100865 1216599 1215368 5342749 5548634 38.95 70.7 1
08:56:02 2024-01-24 738248 729729 232138 228466 387997 396151 428633 427441 250892 248387 320889 324796 361065 364896 4526764 4817670 6985156 6821458 1258910 1296680 347692 306147 336500 336746 396961 389508 378876 378898 248752 251261 784923 726611 1646393 1609120 509765 503839 747574 753441 955573 930920 994515 1001703 1038946 1048144 1008130 1125817 2369087 2472301 1392866 1223115 827576 810529 1001155 1003786 1046776 1054815 1074165 1092904 1221438 1219677 5380371 5548648 38.95 70.7 1
08:56:03 2024-01-24 740357 731310 232876 227957 386803 396115 428955 423993 250508 249928 319530 323752 360778 368156 4526764 4821101 6961546 6795092 1275877 1300438 345605 306147 337598 334688 400939 385870 378357 378898 247984 250342 773374 736043 1634791 1595337 507598 502551 743367 754291 962398 930538 988066 1001103 1039106 1056143 1006160 1118506 2353966 2477429 1381115 1208299 829351 811105 995492 995954 1047008 1054756 1075739 1087568 1210468 1217681 5367132 5544678 38.95 70.7 1
08:56:04 2024-01-24 733968 731833 232863 227247 390306 395557 430151 423289 250543 249964 320172 326302 362794 366781 4533224 4866114 6985156 6781184 1253538 1296680 349808 306611 337048 334759 399738 386758 376569 380751 248542 251261 775591 739223 1624284 1585610 507215 505985 741261 746675 964808 936889 984297 990358 1036422 1057810 1012634 1118108 2355640 2493688 1386466 1204229 827576 811431 1000489 989688 1039336 1054756 1084531 1091443 1203966 1211862 5288164 5542124 38.95 70.7 1
08:56:05 2024-01-24 732039 729760 232876 227759 388069 393712 428692 427441 249778 249752 320889 325513 359986 365564 4524312 4910131 7022457 6771805 1237117 1296643 347728 306784 337562 335733 396673 389781 377982 382280 247807 251969 776962 728693 1654064 1597425 506962 504260 744643 748747 959379 936770 990975 991564 1034882 1057810 1013089 1122498 2363232 2480560 1391817 1199017 823453 814993 1003281 993206 1039215 1054815 1086854 1096121 1214014 1207086 5322455 5554043 38.95 70.7 1
08:56:06 2024-01-24 751838 729756 232187 227216 390297 396817 428633 423993 249812 249928 319946 326267 361030 364235 4533224 4877744 7062733 6791311 1242751 1300363 349545 310268 333411 338851 400300 387231 376389 381813 249380 251048 778679 728693 1632650 1599873 506086 505590 747325 747155 955946 937578 996048 996139 1032600 1045860 1014602 1125419 2364912 2486250 1405952 1212617 824628 811680 1006884 1000355 1035991 1051767 1079027 1098816 1217463 1216228 5342749 5544678 38.95 70.7 1
08:56:07 2024-01-24 741030 729765 232187 228697 387966 396151 428330 427441 250927 249315 321527 325285 360813 365412 4536116 4817670 6985156 6800950 1260361 1301348 347550 308956 336354 336604 399123 385870 378876 381042 248752 251261 776962 728171 1648261 1609120 509765 503692 747067 751950 954215 930260 992445 1000392 1038002 1045734 1008277 1124582 2363232 2471340 1403959 1220204 826985 809381 998306 1001653 1042068 1054815 1075953 1090592 1221194 1217416 5374408 5545852 38.95 70.7 1
08:56:08 2024-01-24 738142 729756 232187 228160 386803 396151 429608 424029 250543 249752 321161 323262 361065 368156 4526764 4822220 6977600 6810609 1271582 1300438 347764 308006 333555 335733 402570 387425 378574 378898 249558 251261 783816 736571 1633843 1599873 508319 502770 743062 751226 958662 931581 988971 1002437 1040839 1045824 1005110 1119415 2355640 2480968 1396193 1217109 830435 808198 996235 996102 1048530 1057801 1074420 1087380 1214014 1221835 5365029 5539262 38.95 70.7 1
08:56:09 2024-01-24 731810 731828 231429 228697 388069 394374 427680 424029 251346 248946 325241 326302 359700 366451 4537986 4854688 6940697 6791575 1269762 1300363 346906 306182 338076 334688 398547 388638 378876 378344 247984 250517 776192 736043 1629136 1595337 507598 502770 742010 754158 962107 930260 986085 999681 1039364 1054824 1002423 1119102 2353966 2471780 1402321 1211754 828074 811680 994786 996102 1048395 1054792 1079027 1088344 1210504 1216228 5367132 5536776 38.95 70.7 1
08:56:10 2024-01-24 747499 731306 232876 227243 388106 395557 428936 424623 251034 249714 320143 328414 360385 366071 4524745 4839143 6952172 6781184 1252036 1302274 350396 308375 337323 334724 400336 385057 376569 382156 247984 251261 775591 736043 1651877 1590627 509041 507063 742010 750344 962107 934046 983209 994726 1038697 1056818 1009711 1113295 2358718 2501114 1387796 1203106 830538 813803 998359 993206 1037497 1060832 1082216 1089816 1204820 1212792 5276910 5536776 38.95 70.7 1
08:56:11 2024-01-24 732932 729852 233353 227707 387749 396936 431371 427598 249674 250560 320779 327256 360097 369128 4524462 4911416 6997175 6762427 1245962 1296643 348742 306147 338591 334653 399771 387411 377738 381042 248019 250342 769534 733418 1662048 1586117 506086 504553 744426 746896 962107 937434 988971 991836 1030097 1054765 1013808 1121847 2358826 2480968 1398951 1199129 824040 813803 1002570 993206 1039336 1056306 1085160 1094559 1210504 1207368 5322398 5553115 38.95 70.7 1
08:56:12 2024-01-24 738307 729619 232769 228508 390712 396601 428827 426320 250719 249928 319494 327782 360273 363980 4533224 4879984 7059759 6785720 1240570 1294807 351456 307075 335478 336782 399285 386214 377135 382156 249137 250555 782737 726611 1654816 1595337 507598 504369 747399 748506 957982 939467 992445 993206 1030425 1051776 1017524 1125892 2367447 2490155 1382899 1210418 825806 811680 1006160 998934 1037517 1053290 1080601 1097490 1217685 1217357 5320312 5555836 38.95 70.7 1
08:56:13 2024-01-24 744467 729323 233829 227918 387961 396817 429847 428130 249605 249964 320201 324272 361065 365634 4517817 4849927 7013132 6790247 1257082 1296643 346925 307075 336298 335768 400336 390892 378537 378898 248716 251261 779703 727688 1645424 1604557 507598 503126 748992 751189 955269 931581 994639 1000392 1033381 1049935 1008994 1128703 2363232 2460171 1400505 1217109 824628 808234 1000489 1002363 1044924 1053073 1076279 1091257 1227301 1219640 5411232 5558119 38.95 70.7 1
08:56:14 2024-01-24 743901 731960 232044 227957 387772 396853 428955 423957 250788 249964 318599 325497 361389 366485 4536116 4780767 6966505 6808977 1273755 1299437 346647 307075 337562 334724 398547 386214 377680 378862 248752 251614 783533 736043 1644254 1595337 507598 501705 742010 751263 959342 928670 988267 999526 1036092 1053299 1005345 1119415 2352294 2471780 1402321 1212956 830538 811640 998306 995954 1050977 1060798 1078220 1091419 1213401 1219406 5367132 5544678 38.95 70.7 1
08:56:16 2024-01-24 733297 731397 232009 227953 390306 395292 429847 422657 251311 249577 319056 327253 361019 366225 4526764 4861557 6966505 6780881 1252036 1298557 350337 306182 337048 335733 400335 386214 376604 380824 248367 251261 776962 738681 1628800 1583868 507326 503305 740400 749279 963048 935407 982936 992539 1038627 1057810 1011147 1118259 2363879 2501801 1409583 1205123 829944 815146 1001875 992505 1041295 1054792 1085305 1091443 1202333 1212719 5280621 5536614 38.95 70.7 1
08:56:17 2024-01-24 732039 729847 232876 227759 388033 393748 428727 427743 249778 249999 320435 325250 359700 366748 4533224 4896208 7013244 6762150 1242801 1297636 348497 306388 338591 334759 396961 387448 377702 381042 247566 249994 773374 731850 1671582 1590627 506878 505158 745208 749279 959379 937434 990381 990088 1036076 1059142 1016121 1122535 2368812 2483656 1415030 1200823 823458 814993 1003993 995395 1039210 1054778 1086854 1096158 1213757 1208369 5318550 5548648 38.95 70.7 1
08:56:18 2024-01-24 737265 729765 232876 227754 390857 396853 428936 426537 249812 249928 319494 326338 361318 364271 4529993 4874278 7059759 6791348 1243679 1296680 350926 307145 333555 337572 399207 387375 376268 381580 249137 251261 772342 726611 1660072 1595337 507598 504050 747459 748623 958258 940896 996760 995370 1034292 1053901 1016919 1128268 2368278 2488391 1407767 1209996 825820 811105 1005455 998934 1038955 1053326 1079027 1099128 1216599 1216228 5327514 5558119 38.95 70.7 1
08:56:19 2024-01-24 738061 729760 232223 228666 387693 396745 428633 427743 250543 248981 319530 324796 360778 366485 4523539 4836162 6993840 6799612 1258983 1300438 347728 306182 336572 336782 398686 386214 378876 378898 248752 251261 778332 727532 1648261 1613586 510416 504480 749450 754440 955536 931470 994627 1001815 1034516 1047212 1008277 1125419 2366594 2473533 1400261 1221943 829351 811105 998306 1001653 1045526 1054815 1075186 1090592 1219672 1218313 5374408 5544411 38.95 70.7 1
08:56:20 2024-01-24 738147 731664 232712 228234 386223 395593 428955 423957 249812 249577 321801 323297 360813 367635 4517412 4820824 6956591 6780881 1272845 1300438 346125 312034 337598 334688 400939 385092 378623 378610 248329 252466 784364 736043 1632302 1594881 507487 503053 742311 755163 960990 928942 984646 998208 1040555 1054824 1001676 1116157 2355640 2473533 1379332 1208608 828167 811680 994786 995295 1045489 1054792 1079064 1086018 1209611 1215368 5353909 5535313 38.95 70.7 1
08:56:21 2024-01-24 748587 729847 232876 226539 387709 395557 428955 423289 249778 249999 319494 325320 360273 365966 4517412 4882183 6985156 6766413 1249970 1297636 349545 308375 336757 334547 402607 386686 376425 381580 248609 251792 776962 738152 1640660 1581381 505764 503269 740961 746786 964413 936740 985383 990395 1039076 1054838 1008680 1114496 2355640 2488391 1400734 1203404 826985 811431 1001912 990322 1038881 1054720 1085305 1093779 1204820 1211609 5276685 5544692 38.95 70.7 1
08:56:22 2024-01-24 733421 729760 232712 227953 388074 394338 428330 427441 249812 249964 320999 326004 359197 365966 4526764 4900885 7022457 6773596 1238324 1298575 347621 306676 337177 336062 396817 387231 378659 382156 247687 249265 779703 726611 1660275 1595337 507201 504760 746869 748267 959342 939467 990894 989725 1030316 1054824 1013089 1122798 2364912 2482727 1386466 1199573 823177 813803 1003993 996102 1035308 1056306 1085305 1096158 1214014 1208369 5308757 5529971 38.95 70.7 1
08:56:23 2024-01-24 742792 729760 233204 226566 387966 396889 428936 423800 249570 250703 320399 324831 361065 364529 4517855 4852297 7050230 6800576 1252608 1298575 347621 307110 335698 335768 399771 387411 377113 378574 249522 251261 783816 729765 1641226 1600011 505728 503126 744753 748747 955269 934046 992482 998208 1031632 1045788 1013126 1125419 2363232 2466532 1411503 1212617 821110 810258 1005455 1000943 1042289 1045851 1080639 1097490 1219636 1216228 5370966 5530115 38.95 70.7 1
08:56:24 2024-01-24 742315 732595 232151 228661 388069 396781 428330 424066 251337 249192 319046 325776 360813 363171 4531532 4807950 6996970 6801177 1259296 1299515 348247 308375 335478 337491 399207 385635 378876 380824 248752 250731 778332 729457 1655681 1604557 510127 501782 745024 753924 955946 931581 991035 999526 1038983 1047953 1005418 1126042 2361553 2476772 1382349 1224242 828167 808807 1000216 1001690 1047008 1057801 1072890 1094559 1217909 1221908 5360345 5546128 38.95 70.7 1
08:56:25 2024-01-24 740061 731310 231862 227789 386798 396817 429076 424029 249847 249964 320941 324026 361177 367899 4517817 4810997 6966505 6801064 1274280 1298557 347764 307900 336025 334759 399458 389231 378839 378898 249558 251261 774220 736043 1657274 1595337 508680 502415 743062 750849 961424 930260 988971 1001017 1041688 1051519 1007562 1121048 2352294 2471820 1402321 1214107 830435 808807 996235 998934 1048117 1054756 1075953 1088191 1213290 1220109 5374408 5536776 38.95 70.7 1
08:56:26 2024-01-24 733596 731833 231790 227953 390647 396936 430042 423669 251242 249399 320099 327326 360097 366338 4533224 4853160 6947854 6780881 1255715 1301274 350360 311925 337048 335768 400373 384444 378573 382156 248367 251261 794514 735517 1684087 1593800 509041 504796 742536 749751 962107 935407 983246 995432 1042427 1054765 1010470 1114884 2358163 2497572 1411354 1205734 830435 813840 998359 992503 1038734 1060868 1082216 1089816 1203651 1215368 5288347 5543655 38.95 70.7 1
08:56:27 2024-01-24 733043 731450 233291 227848 387858 396371 431371 427598 249640 250348 320816 325285 360983 368716 4524236 4898334 7002192 6762150 1245962 1296680 347478 311669 338591 334220 399771 386830 377135 381042 247984 250586 763508 731850 1662376 1586117 506962 502525 742010 745764 963011 938135 988267 993280 1035652 1054801 1011617 1119985 2355640 2488391 1415030 1201580 825806 811467 1000489 991095 1038600 1054792 1083584 1093779 1204820 1210150 5293938 5540256 38.95 70.7 1
08:56:28 2024-01-24 733080 729350 232729 227813 387925 394338 428330 427743 249812 249788 320670 326161 359162 364896 4527695 4898705 7022182 6781878 1237080 1296717 349304 306784 336572 336274 396961 386250 378876 380519 247984 249045 783533 726611 1638576 1595337 507238 505912 747325 750344 958662 939467 991794 991529 1030425 1051849 1014565 1124287 2367447 2484868 1407767 1207450 823453 811467 1003993 996102 1036044 1051840 1084931 1097498 1216050 1213085 5320312 5558006 38.95 70.7 1
08:56:29 2024-01-24 741344 728985 233368 227604 387123 396709 429543 426501 249362 250703 320670 324061 361100 364859 4520316 4852297 7008140 6782000 1255252 1296717 346647 308266 335551 335991 399207 387448 378270 378898 248752 251261 779703 727688 1660705 1604557 507598 501705 747325 750813 953917 931581 995421 998075 1034612 1045788 1008277 1128740 2364912 2460848 1402321 1215007 824628 809332 1001875 1004594 1044924 1053146 1075878 1091331 1224796 1219603 5393165 5545324 38.95 70.7 1
08:56:30 2024-01-24 742764 731306 232712 227988 387713 396709 429049 423993 249812 249736 321263 324080 361389 367114 4523539 4779310 6957180 6786498 1270712 1298594 346718 307110 336536 334724 401397 385635 378573 378595 248752 251261 784923 736043 1668688 1595337 507598 501705 740961 750169 959379 928942 988971 999563 1038734 1054079 1003919 1121011 2352294 2476149 1404136 1215370 830538 809307 997481 995991 1049831 1060798 1079027 1088228 1210541 1217453 5372693 5527539 38.95 70.7 1
08:56:31 2024-01-24 733260 731824 232116 227736 390306 395521 428936 423253 250927 249928 319202 326302 359951 366189 4526764 4860112 6943712 6762427 1255678 1299478 349796 306784 337012 335698 400054 387023 378234 381849 248332 251261 783533 734992 1691703 1594205 509765 504760 743062 749678 962107 935558 984609 996102 1039468 1057641 1012358 1116631 2364811 2496860 1393646 1210287 832917 815725 996199 991689 1042289 1063869 1081954 1088344 1208243 1214472 5318136 5533837 38.95 70.8 1
08:56:33 2024-01-24 731641 729815 233204 227208 388033 395521 429165 427743 249743 249928 320399 325705 360203 368679 4533224 4911342 7013244 6766976 1244186 1298520 349023 306112 337598 334653 400054 387411 377630 381312 247949 250342 770070 731850 1657269 1586117 505691 504553 743062 748747 962107 939558 990894 992431 1036131 1057773 1015472 1122911 2359762 2480560 1409583 1200836 823453 816268 1004766 993170 1038554 1054815 1089960 1096121 1212221 1208796 5322322 5548648 38.95 70.7 1
08:56:34 2024-01-24 737190 729756 232187 227208 390306 396745 428330 423993 249778 249506 319457 326302 360238 363639 4523859 4863254 7056174 6781184 1236214 1297652 350890 306568 333519 336475 396925 386178 377400 381580 248506 250731 780032 726611 1632997 1595337 508412 507165 749413 750159 959660 940896 991719 992269 1033023 1054648 1014491 1124249 2369689 2491151 1382899 1205680 823458 813988 1004729 996102 1035525 1051731 1082179 1096158 1215737 1209223 5292015 5543216 38.95 70.7 1
08:56:35 2024-01-24 743602 728652 233527 227216 386767 396709 428936 426465 249327 249964 320435 324956 360238 364787 4511373 4847543 7003807 6781577 1254890 1296643 346611 306147 335988 335698 399207 387375 378234 378898 248542 251153 777818 728693 1654540 1608998 507487 503090 750283 753552 955536 931470 995309 1000392 1033235 1051426 1011147 1127825 2363879 2463373 1398690 1214970 825806 808719 1000489 1000907 1045290 1051467 1075953 1091406 1224075 1219823 5391477 5543216 38.95 70.7 1
08:56:36 2024-01-24 741289 731012 232191 227918 386767 396817 429027 423957 249812 249542 320889 323297 360778 367041 4523859 4792965 6952172 6799612 1265318 1299478 348742 307110 335514 335956 401440 388601 378515 378754 249415 251225 783533 736571 1637363 1599699 508569 502770 742536 751226 959342 932248 988971 1002363 1042427 1051776 1007557 1119415 2352294 2473533 1400505 1212617 830435 808807 996848 996102 1047335 1057801 1075953 1087380 1210504 1218313 5372693 5533560 38.95 70.7 1
08:56:37 2024-01-24 731641 729756 232151 227724 390301 395521 428936 422324 251101 249156 320166 326267 359665 365930 4520939 4849927 6952172 6747784 1254890 1300349 350320 308483 336866 334618 399699 386655 378659 382119 247807 251579 783533 733942 1690350 1594205 510379 504760 744116 751523 963084 934908 988066 996139 1039106 1057810 1008277 1113295 2355640 2497645 1424485 1205734 830435 813191 996199 992394 1040811 1060832 1084531 1089778 1203413 1212755 5276722 5535313 38.95 70.7 1
08:56:38 2024-01-24 731519 729765 233208 227212 387668 394374 428919 426501 249709 249928 320172 325285 359700 368156 4524575 4902076 7018199 6767762 1244301 1296693 347585 306712 338169 334547 399771 387375 377666 378898 247739 252644 775787 731328 1670405 1586117 506086 505268 744643 746823 961424 935410 988971 991132 1034845 1057810 1013089 1122647 2361553 2480968 1391817 1196091 822866 813803 1003993 993206 1039295 1054815 1086854 1096121 1214014 1206314 5316340 5536865 38.95 70.7 1
08:56:39 2024-01-24 741303 729760 232147 226548 390306 396781 428633 424029 249778 249928 319494 326039 360238 363684 4511335 4867192 7057584 6782312 1241343 1297652 349868 306182 333555 336498 396817 386142 376533 381849 249824 250343 781384 726611 1640997 1595337 507598 503269 747325 744780 956624 937434 993733 993243 1030389 1051776 1014602 1125892 2361553 2486250 1381115 1210892 825529 810529 1005455 998934 1036044 1054815 1078222 1097490 1215737 1216228 5325732 5533837 38.95 70.7 1
08:56:40 2024-01-24 741025 728661 232151 228298 387348 395557 428028 427475 249778 248423 321117 324307 360238 365637 4531494 4832408 6987591 6796482 1260639 1297652 347657 311998 336172 336711 396637 385635 378876 378898 248716 251261 778332 726611 1651341 1609205 510127 503839 747053 753053 954215 930920 994639 1001057 1036385 1047212 1009711 1127059 2364912 2469588 1400261 1220204 826985 811408 999068 1002400 1047594 1054815 1077488 1091443 1222304 1218349 5382085 5548634 38.95 70.7 1
08:56:41 2024-01-24 738147 732076 232165 227763 385568 395557 429071 423705 252590 249257 321616 323157 360924 367748 4530931 4807990 6951945 6795092 1269355 1298520 347728 307540 333519 334794 399142 385057 378573 378898 249558 250908 773269 736043 1649712 1595337 508680 502770 740632 751680 958662 930920 988971 1002437 1040462 1045788 1005382 1119415 2355640 2478529 1398690 1217222 830435 807053 998359 996102 1048530 1057801 1075186 1090592 1213977 1220072 5370966 5535313 38.95 70.7 1
08:56:42 2024-01-24 732559 731974 231835 228415 390002 396373 430761 423813 251172 248943 320289 326161 361019 366302 4511373 4855503 6933307 6771805 1254890 1300438 348742 306784 337562 334688 399207 387190 378876 381849 247949 249265 777602 733942 1659980 1593075 510127 504014 743172 751226 963475 931581 986085 996139 1041749 1057641 1007525 1119894 2355640 2490397 1448338 1203106 830435 813228 995492 994653 1042289 1062367 1081408 1086607 1208718 1212755 5316637 5551597 38.95 70.7 1
08:56:43 2024-01-24 737284 729647 233260 227455 387858 395935 432289 423885 249743 250703 320399 326078 360238 367601 4511373 4903966 6975830 6766976 1249933 1300401 349304 306496 336500 334724 399458 386214 378094 381042 248367 251261 776962 736043 1630549 1583868 506086 503233 741485 746896 963048 939195 983209 991763 1036422 1060805 1011580 1119057 2355640 2488354 1397167 1201580 825806 811467 1001912 991800 1039065 1054756 1085305 1094559 1208683 1215322 5288258 5546682 38.95 70.7 1
08:56:44 2024-01-24 733952 729546 232845 227953 388038 395292 428633 427453 250544 249928 320435 326302 360947 365674 4526764 4877437 7013155 6752485 1233529 1296717 348456 306784 337048 336204 396925 386794 377702 382156 247913 250908 779703 726611 1633527 1595337 508049 503233 745208 750456 959342 935407 990961 991132 1028569 1056316 1013845 1122836 2364912 2480968 1388250 1201580 823453 813803 1003993 996102 1038554 1057361 1088319 1097648 1213867 1210509 5314591 5552604 38.95 70.7 1
08:56:45 2024-01-24 741400 730667 232702 226474 388002 396781 428936 424029 249674 250703 320399 325250 360813 364235 4524575 4866263 7030814 6790563 1249026 1294807 347728 306182 333555 335733 399771 386794 376533 378898 249137 250996 774622 729765 1631562 1595337 504581 501413 745208 745690 955232 934010 991740 998698 1030170 1045788 1013053 1124582 2361553 2467837 1435604 1208974 823458 810485 1007631 1001066 1043437 1051656 1078989 1097611 1219984 1216228 5358531 5529971 38.95 70.7 1
08:56:46 2024-01-24 738147 731163 231866 228666 387957 396745 428330 426537 250892 248387 321491 325250 360238 364565 4521082 4818783 6993840 6768968 1257119 1299478 347169 306147 336500 337794 396889 387067 378876 378898 248752 251261 778332 726611 1666420 1609120 509041 503126 747178 751950 953843 931581 993931 999526 1037892 1045406 1008277 1127862 2366497 2468117 1385980 1217814 827576 809234 1001163 1004631 1047109 1054034 1075186 1091131 1224400 1218277 5385929 5548634 38.95 70.7 1
08:56:47 2024-01-24 740213 731306 232940 227763 386187 396430 429058 423993 249778 249380 321491 323297 361353 368156 4523859 4802437 6952172 6795092 1270082 1298557 347484 307075 335988 334724 399738 386214 378839 378862 248752 251261 775591 736043 1635492 1595337 508680 501705 742010 751412 959342 928942 988971 999563 1043427 1055872 1007594 1122911 2353052 2476149 1400505 1212617 830435 809381 996235 996102 1048005 1054720 1077488 1088191 1213757 1220072 5367132 5535313 38.95 70.7 1
08:56:49 2024-01-24 732517 730798 232156 227668 390306 395557 427716 423921 251101 249928 320435 326302 359951 365930 4523859 4852297 6942739 6766976 1254748 1300438 349868 306784 336500 334724 400336 385021 376604 381886 247949 251261 784923 736043 1677822 1586117 509041 504405 740961 751301 963771 936815 986656 995370 1041541 1057737 1010800 1114772 2358992 2499342 1407767 1206813 830538 813191 999068 992503 1042041 1054865 1085305 1091379 1202557 1212755 5273143 5535313 38.95 70.7 1
08:56:50 2024-01-24 731000 728770 232872 227759 387997 394025 427939 427743 249743 249928 320662 325285 359700 368156 4523859 4905562 6997138 6762427 1242764 1294889 347764 306784 338591 334724 396961 387375 378270 378898 247149 249994 773374 729765 1642560 1593800 507686 505590 744426 746675 963438 938890 988785 994662 1036349 1059142 1013808 1121847 2360671 2482727 1400734 1192622 825228 814993 1002570 991763 1038554 1054815 1085160 1093779 1209611 1205785 5318644 5539262 38.95 70.7 1
08:56:51 2024-01-24 751300 729756 232182 227604 390297 396781 428330 424029 249778 249577 319457 326338 360238 363969 4511373 4864522 7041108 6780570 1240131 1294807 349832 308810 333555 336475 396961 386214 377826 381398 249062 250764 771007 726611 1654816 1597425 506962 507275 747288 747007 957982 939467 991794 991799 1033691 1051426 1016801 1124287 2371289 2488014 1405952 1208336 824638 811680 1005418 998225 1036780 1051767 1080601 1097490 1215737 1214195 5316340 5536776 38.95 70.7 1
08:56:52 2024-01-24 742130 728693 232876 227957 386803 396781 428936 427441 249535 249577 325168 324956 360238 364896 4508155 4840654 6994481 6781614 1257119 1294770 345356 308847 336245 336227 398990 387339 378731 378754 248645 251225 774453 725573 1652502 1604557 506878 502415 748844 752942 955910 933567 996839 1000392 1036039 1045752 1009711 1128778 2363879 2460848 1402321 1215007 825217 809381 1001912 999490 1042031 1051417 1075953 1093779 1225813 1217951 5400869 5546128 38.95 70.7 1
08:56:53 2024-01-24 741933 729979 232191 227794 387693 396781 427716 423289 250543 249192 320889 324307 361065 364859 4526764 4782719 6941734 6811488 1265438 1300423 347585 309138 335096 337112 399372 388399 378731 380933 248716 250908 770551 728693 1657003 1604427 510490 504196 746266 752905 956896 931581 991794 1000392 1039364 1049264 1005418 1124287 2361553 2478801 1387796 1221943 829844 807053 998306 999490 1046776 1057801 1071063 1091406 1217463 1223637 5353909 5535036 38.95 70.7 1
08:56:54 2024-01-24 733991 730020 232191 228957 386798 394338 427823 424029 249812 248771 321838 324307 359197 367041 4518118 4835147 6951140 6801290 1273755 1301348 345463 308483 338315 334688 400939 386214 378623 378754 247949 250517 779011 736043 1632602 1594660 507598 503126 739548 754195 960990 930260 986085 998971 1037671 1054824 1002423 1117747 2352294 2473533 1404136 1208449 828074 811680 994786 995295 1047008 1054829 1082067 1085026 1210504 1216228 5355651 5535313 38.95 70.7 1
08:56:55 2024-01-24 734571 729760 232867 227251 387749 395557 428942 423587 249778 249999 319494 325776 359232 365634 4522035 4867192 6968834 6781878 1249970 1295724 349832 308520 336226 334688 400939 384985 376569 381436 248503 251261 786313 736043 1625531 1583868 507598 504014 740400 749279 963011 934908 983209 991836 1039364 1054538 1011147 1115717 2355640 2495457 1411399 1203292 829253 811467 1000489 990322 1041174 1054829 1085305 1091443 1203113 1209359 5261676 5535313 38.95 70.7 1
08:56:56 2024-01-24 731682 729760 232872 227251 388002 393748 428936 427140 249743 249577 319202 325529 361019 367330 4521232 4905472 7013132 6763447 1239762 1299515 347169 306266 337270 334724 396961 386250 377702 381042 247403 251261 784923 726611 1673564 1593075 506878 504014 744459 749279 959342 938135 990894 990428 1030316 1054824 1012334 1122647 2367539 2482727 1386466 1201580 824352 813228 1003281 996102 1035396 1054602 1085305 1096940 1214014 1208369 5306948 5544678 38.95 70.7 1
08:56:57 2024-01-24 742202 729331 232876 226509 387693 396565 428790 423475 249536 250595 320063 324167 360133 364641 4524745 4852297 7012166 6782825 1253994 1294807 346682 306860 335224 334759 399207 387375 376569 378862 248787 251084 781074 729765 1640649 1595337 506086 502415 744937 749279 955232 933567 992482 998208 1031729 1045752 1010863 1127899 2361553 2457364 1431054 1212015 821110 808536 1003993 999644 1042289 1045779 1078222 1097911 1219672 1217089 5399182 5539690 38.95 70.7 1
08:56:58 2024-01-24 744393 731435 231871 228193 387853 396709 428900 423109 251408 249364 320779 325740 360490 363171 4522035 4787482 6961546 6801177 1264692 1296717 347764 306182 333519 334759 400655 385021 378839 378898 249558 250555 781384 732618 1642911 1595337 509041 503126 743062 751680 957982 931581 988971 1002437 1037561 1045788 1005345 1119452 2353966 2482727 1382899 1217222 830435 807053 995963 996102 1048530 1057801 1072890 1089816 1214014 1221871 5380039 5530851 38.95 70.7 1
08:56:59 2024-01-24 734460 729615 232402 228516 387786 395207 430151 424029 249778 248387 321197 325180 359127 367078 4512575 4842735 6924271 6752523 1257044 1299515 347169 306388 337598 334724 399771 385949 378876 381886 247601 249265 782143 733418 1653162 1593075 510127 504405 743172 752370 962777 932912 986085 996139 1041786 1054765 1005382 1116120 2358200 2495457 1444426 1205717 830435 811467 994786 992972 1039079 1060868 1084434 1088157 1210671 1212609 5323938 5552144 38.95 70.7 1
08:57:00 2024-01-24 738151 729756 232876 227247 387713 396007 429897 423957 249743 249999 320435 326020 361019 367041 4511373 4907881 6999334 6771516 1249970 1298557 349304 306676 336262 334759 398583 385635 377113 380773 247984 251261 787703 736043 1639152 1581381 506123 503269 740961 747155 963048 937864 983209 990395 1033967 1054838 1011617 1114496 2355640 2490155 1411435 1199871 825806 811680 1002584 991689 1038955 1057801 1085060 1092887 1206960 1213674 5295721 5534196 38.95 70.7 1
08:57:01 2024-01-24 733075 728657 232187 227247 388038 396664 428075 426537 249778 249192 319092 326267 360947 364565 4526764 4889413 7032582 6752523 1233954 1293970 349509 306784 336025 336239 396961 386214 377738 382156 247775 250555 782445 725573 1629171 1593075 507326 504796 747325 747155 957982 939467 992171 991836 1034333 1053335 1014638 1123782 2365858 2488959 1382899 1208583 825820 813410 1004766 998897 1037595 1053892 1083659 1096672 1215737 1212792 5314894 5542124 38.95 70.7 1
08:57:02 2024-01-24 743938 726296 233199 227286 386526 396781 428717 427441 249362 249577 325278 323297 360238 364823 4517412 4840654 6998821 6780570 1255289 1294807 345640 312402 335551 334759 399207 387484 378573 378898 247984 250908 778332 726135 1658524 1604557 508319 503926 747325 751381 953843 931581 995421 999563 1036532 1045752 1011912 1130613 2366497 2465124 1398690 1216079 827004 809234 1001875 1001653 1042068 1051804 1075777 1093779 1223208 1218313 5383787 5536776 38.95 70.7 1
08:57:03 2024-01-24 741677 729760 232708 227763 386530 396817 428955 423957 249812 249577 320435 323784 361353 366521 4511373 4789546 6956591 6821458 1272845 1296717 346647 306860 337323 334688 399458 386214 378839 378862 248752 251614 795395 736043 1647397 1594205 507598 501705 742274 753053 959379 928942 990894 1003917 1044649 1054715 1005234 1119266 2356874 2474390 1402321 1211754 830435 809955 998306 996102 1048079 1054829 1077456 1091457 1212258 1218349 5367132 5535313 38.95 70.7 1
08:57:05 2024-01-24 732750 729770 232156 227789 388110 394965 427957 422991 250927 249788 320209 326338 359197 364859 4523859 4849927 6952172 6771516 1252036 1298594 349904 311925 337048 334794 399511 385057 377436 382156 247984 251261 783533 738161 1634566 1586117 507598 507063 742311 752791 966181 936889 985249 994662 1042427 1057773 1013307 1116513 2358200 2501801 1393600 1203292 829844 813228 1003132 994625 1039042 1060868 1086854 1091269 1203966 1214508 5288347 5536500 38.95 70.7 1
08:57:06 2024-01-24 731000 729847 232712 227639 388033 394061 427948 427441 249778 249999 318338 325776 359700 368193 4526764 4900885 6997175 6762150 1242838 1296717 347764 306784 338591 334724 399207 390336 377738 381042 247219 249299 776192 730783 1664068 1593800 507090 505985 746229 750989 962361 938222 993172 990358 1030097 1054765 1016882 1125089 2364912 2479210 1415030 1201580 823453 815029 1004705 998171 1037864 1056306 1085197 1094335 1215090 1207516 5307140 5544678 38.95 70.7 1
08:57:07 2024-01-24 740953 729760 232880 226579 387484 396817 428633 426537 249812 250703 319494 325529 360813 363720 4524598 4855747 7031088 6771899 1245458 1294780 348778 308302 333555 336204 400154 389191 378362 378610 249169 251225 775974 729737 1661123 1599239 506962 506703 747141 747155 956624 936815 995973 996102 1032577 1051776 1016764 1129358 2364912 2486250 1405952 1212617 825806 811105 1007599 998934 1038554 1053290 1078990 1099053 1216599 1216898 5316340 5543216 38.95 70.7 1
08:57:08 2024-01-24 741946 728657 232712 228471 386494 396430 428936 427743 249812 249156 319270 324272 360742 365930 4508060 4832344 6994481 6771899 1254890 1296663 346119 308375 336245 335592 399098 387339 378659 378682 250773 251225 778332 726611 1662472 1604557 508680 502943 747067 751877 953843 931581 996684 1001703 1034699 1045752 1010429 1128703 2364912 2462121 1422447 1215007 825529 809381 1000489 1002363 1045368 1054815 1075953 1091443 1223208 1218313 5385929 5535313 38.95 70.7 1
08:57:09 2024-01-24 741631 731828 232880 227953 386767 396817 428415 423587 249778 249752 320399 323297 360813 367078 4507784 4783586 6947204 6806888 1264323 1297652 347621 309392 333122 336333 401469 387536 378839 381042 249522 250555 775011 732880 1664687 1599873 509041 504196 746273 751987 957982 931581 991087 1003201 1036055 1048410 1005418 1122647 2355640 2480745 1396874 1217222 830435 808234 996235 998934 1048493 1057801 1074971 1088228 1215408 1221871 5353909 5525947 38.95 70.7 1
08:57:10 2024-01-24 731641 731929 231587 228666 388033 394338 427894 424029 251547 248352 320889 326302 359162 365966 4514494 4838770 6921940 6763447 1269213 1301348 347657 306784 337598 334724 400336 389228 381019 381849 247775 249265 780753 734986 1639399 1592889 510490 503269 743172 754314 962791 931581 986824 996139 1042206 1056316 1005382 1117747 2358200 2487743 1404136 1205717 832212 812616 996235 991763 1042289 1062367 1082179 1088191 1207008 1215368 5327514 5535313 38.95 70.7 1
08:57:11 2024-01-24 734086 729760 233081 227560 388002 395557 428955 427103 249743 249999 320435 325285 360238 368679 4528513 4907920 7015727 6742900 1244904 1300423 348706 308520 338591 334419 400373 389508 378284 381042 248332 250377 761494 732895 1654854 1590627 506878 503269 745208 749279 961834 936733 991794 990322 1030061 1057810 1013089 1125089 2364912 2480968 1388250 1201691 823453 813840 1004705 995830 1037517 1054815 1087629 1097723 1215737 1208369 5291902 5554156 38.95 70.7 1
08:57:12 2024-01-24 741136 729760 232872 226548 388074 396817 428936 424066 251034 250840 319165 325494 363977 364126 4515705 4858962 7037064 6785720 1249026 1296663 348635 307075 333591 335733 399207 386794 377969 378898 249101 250908 783816 728693 1648197 1595337 504617 503126 746869 746293 955946 935370 992482 998971 1030170 1045788 1014293 1125419 2358200 2471525 1431513 1210099 821110 808234 1005418 1000355 1042289 1045815 1077419 1094335 1217873 1216228 5370966 5539262 38.95 70.7 1
08:57:13 2024-01-24 742445 731568 231871 228221 387686 396493 428524 423813 251172 249399 320816 325109 360917 362441 4498446 4795496 6970865 6799612 1257119 1292937 347429 306147 335514 336746 396925 384714 378876 380520 248367 251261 776962 726611 1642870 1604557 509765 503839 744987 751950 953880 930920 992445 999526 1039364 1047212 1007562 1125615 2361553 2473533 1396564 1221943 828167 809381 999068 999526 1045068 1057053 1072890 1091369 1216150 1221835 5355651 5543655 38.95 70.7 1
08:57:14 2024-01-24 738316 729651 232049 228166 386654 396373 431101 423813 250370 249399 319494 323784 359700 367304 4511335 4825482 6952285 6771899 1273074 1296680 345569 308447 337562 333718 400373 386178 378876 378826 247566 249994 771964 736043 1631954 1592889 507598 502551 742010 754158 961424 928942 986085 998971 1040839 1056063 1002423 1117747 2352021 2471780 1405952 1209169 828167 811680 994786 996102 1047008 1054792 1079027 1086793 1210468 1217865 5348610 5530851 38.95 70.7 1
08:57:15 2024-01-24 736298 729610 232697 227411 388074 395557 428748 422657 249571 250595 319946 325968 360238 365966 4523859 4839294 6952172 6752523 1252608 1294807 349868 306784 337048 335730 399771 386475 377702 381580 248367 251261 780753 734992 1671725 1590817 509041 504405 742536 751523 961575 935574 984646 995432 1038835 1054765 1010429 1115717 2355640 2497645 1393243 1205697 830435 813803 999068 995395 1039088 1063769 1087541 1094265 1205855 1214362 5282686 5543216 38.95 70.7 1
08:57:16 2024-01-24 731004 730016 232880 227672 387822 394338 428955 427441 249743 250229 320633 325776 360273 368193 4521345 4891639 7013132 6748232 1243910 1296680 347764 306784 338352 334688 396637 387375 378270 378898 247566 250342 767736 730806 1655767 1586117 506878 504553 745208 746823 962107 937434 991087 990395 1035615 1054500 1014565 1124287 2361553 2480968 1390033 1195204 823453 816305 1006160 997460 1041211 1056980 1088178 1097611 1215127 1210436 5314533 5548723 38.95 70.7 1
08:57:17 2024-01-24 738142 729213 232227 227418 387786 396817 428633 424102 249743 249928 318940 325811 361065 363427 4498446 4855747 7031783 6780881 1243679 1295453 348778 306147 333555 335698 399207 385906 376004 378898 249347 250908 777327 727688 1655821 1595065 505369 503839 744987 747155 955269 935443 992482 996139 1030170 1051813 1014602 1126258 2361553 2485422 1382899 1214346 824628 811068 1007631 1002411 1041952 1053892 1078990 1097527 1216150 1217394 5327514 5544781 38.95 70.7 1
08:57:18 2024-01-24 738147 729760 231592 228342 387055 395557 427725 424029 251101 248807 318564 324796 360238 363171 4504866 4794708 6975830 6791575 1258915 1296680 346647 312402 336025 336239 396925 385906 378876 378898 248542 251084 787703 725573 1625490 1604557 509765 503839 747325 753053 953168 930259 992482 999526 1036422 1048144 1010470 1128961 2365716 2469122 1400261 1221295 827576 811031 999068 1002437 1047911 1057632 1078257 1091369 1219672 1217357 5355651 5535313 38.95 70.7 1
08:57:19 2024-01-24 738316 729747 232708 227992 386223 395557 429067 423957 249812 249577 321527 323037 360273 367624 4508060 4792141 6947204 6780881 1266385 1294807 345640 307315 336025 333718 400939 385057 378270 378826 248852 251261 772849 736043 1653188 1593075 507598 501705 740961 751914 959379 931584 990894 1003203 1042317 1054678 1006160 1122911 2350436 2471340 1402321 1210892 830160 810456 996199 996102 1048154 1059901 1081001 1089816 1214014 1218349 5355651 5527424 38.95 70.7 1
08:57:20 2024-01-24 734334 729747 232223 227251 388110 395557 427716 423000 250717 249964 319494 326338 360238 365671 4514494 4837215 6952172 6762150 1252036 1300438 349586 306784 336536 334759 401222 385021 376569 381580 247984 251261 775591 736043 1637461 1583868 509139 507423 746548 753552 963438 936223 985936 996028 1038959 1060020 1010429 1114922 2358200 2499397 1398412 1206839 830435 815034 999741 993206 1042289 1060868 1083546 1089816 1204820 1214508 5257848 5529890 38.95 70.7 1
08:57:22 2024-01-24 729688 730930 233199 227212 388038 394410 428955 427140 249709 249964 320435 325285 360525 368156 4523859 4889339 7013132 6748232 1243299 1294843 348814 306784 338591 334724 399503 387375 377738 381042 247775 252644 785518 733932 1647502 1588139 506731 504553 745810 748304 962070 938890 991794 990395 1035188 1060646 1014528 1122647 2361553 2483204 1391817 1192659 823453 815029 1005455 995395 1039336 1054815 1085197 1097679 1215737 1208796 5310739 5536879 38.95 70.7 1
08:57:23 2024-01-24 738414 728689 232231 227053 388106 396853 428330 424066 249778 249999 319457 326267 360813 363720 4511373 4852297 7036096 6780570 1243407 1294889 349340 306646 333555 335991 399872 388931 376282 380969 249415 251048 771917 728171 1632302 1597425 506962 504369 747325 747155 957576 940896 993894 995395 1033418 1053335 1017413 1125382 2364912 2486250 1381115 1210892 825217 811105 1005455 998171 1039299 1051804 1080601 1099128 1215016 1216228 5307140 5539262 38.95 70.7 1
08:57:24 2024-01-24 747696 727669 232872 227992 386470 396781 428936 427743 249743 249192 325315 324045 360273 364859 4504555 4840077 6993840 6780919 1256204 1296663 345356 308520 335879 335627 399699 387267 378090 378452 248609 251225 778332 727688 1646664 1604557 509139 503090 746795 750989 955946 934908 996690 998262 1027044 1045788 1010429 1131193 2358200 2455145 1390033 1213635 823453 808234 1002570 999490 1044886 1045815 1075953 1094596 1224944 1216228 5382085 5527424 38.95 70.7 1
08:57:25 2024-01-24 745360 729847 232156 227608 388038 396853 428936 422693 249778 249192 320435 324796 361100 364554 4508060 4759643 6952172 6800881 1262517 1296730 347550 308361 335369 336640 398925 384444 378876 378898 248019 250376 771917 726611 1648941 1604557 510127 505356 745024 753478 953880 930920 991035 999526 1038627 1047212 1005418 1122148 2361553 2473533 1409505 1221943 829351 808234 999068 999490 1045526 1057801 1072631 1091443 1217463 1221908 5355651 5527424 38.95 70.7 1
08:57:26 2024-01-24 737260 729760 232218 228302 386803 394374 427680 423705 249847 249227 319082 324010 359197 367078 4498409 4822220 6930277 6782132 1273755 1296680 345569 311925 337562 336969 401186 385870 378876 378898 247949 249994 773374 736043 1630215 1591946 507598 501705 742536 754195 959379 929600 986824 998971 1038734 1054824 1002460 1118543 2353966 2471780 1404136 1208309 828074 811680 994786 996102 1048344 1054865 1078877 1085026 1210578 1216228 5346272 5535313 38.95 70.7 1
08:57:27 2024-01-24 733899 731833 232717 227216 388069 395557 427792 423289 249571 249964 319165 326039 359986 365637 4530631 4839106 6952059 6762150 1255327 1297600 349832 306784 336572 334759 399735 386475 377738 382156 247984 251261 774220 736043 1665901 1590817 509403 504796 742536 750579 962107 934708 986085 996139 1041943 1054765 1010429 1115717 2355640 2497374 1393243 1203404 830435 813228 999068 994689 1040811 1060868 1084531 1093779 1203966 1212792 5257811 5527424 38.95 70.7 1
08:57:28 2024-01-24 729719 729765 233204 227251 388029 394061 427716 427489 249571 249678 320670 325670 360133 367525 4524745 4896289 7012159 6752785 1249795 1299442 348742 306784 337562 334115 400902 390062 376533 378898 248506 250342 776962 733942 1649895 1586117 506445 504553 745282 746786 962791 937397 991794 990358 1036349 1060646 1014565 1124249 2364912 2480959 1395384 1195167 824040 814956 1005418 996102 1036028 1056306 1088405 1097723 1215737 1209295 5334665 5535313 38.95 70.7 1
08:57:29 2024-01-24 739491 730930 232391 227672 389979 396601 428827 423849 249674 249750 319275 326815 360602 363502 4498409 4856829 7037064 6790563 1243679 1296084 349269 306147 333555 336475 399207 386758 377290 381042 249487 250908 777327 726611 1645536 1595337 506086 504553 746008 747155 955232 939467 993857 996139 1029588 1051740 1015323 1126985 2363232 2486250 1381115 1210892 824628 811105 1005455 1000355 1042017 1054815 1078990 1099053 1217463 1218813 5324345 5546682 38.95 70.7 1
08:57:30 2024-01-24 741289 728516 232009 228481 386587 396335 428827 427260 249709 248387 321344 324237 360983 365342 4514494 4829956 6990756 6757304 1256185 1294889 347323 306784 335478 334759 399771 387375 378270 378862 248716 250519 778332 729765 1650429 1604557 508049 502770 746266 751523 956624 934230 996801 998971 1033194 1048694 1010074 1134379 2362351 2462121 1415002 1211754 823453 808770 1003338 1000355 1042289 1045513 1077488 1096158 1224326 1219989 5392313 5546682 38.95 70.7 1
08:57:31 2024-01-24 743943 730995 232080 227905 387961 396817 428002 423000 250963 249121 320626 325285 360203 362296 4511561 4773258 6938254 6795092 1259221 1294770 347692 307075 333519 335698 400902 385021 378839 378898 249487 250343 772342 730783 1645716 1598738 509041 503656 744643 753664 957982 931581 991794 1003625 1036019 1050178 1005345 1122647 2355640 2480560 1393243 1218468 830435 807017 996199 998225 1050375 1060637 1075777 1091419 1215127 1224875 5364563 5533837 38.95 70.7 1
08:57:32 2024-01-24 735552 732006 232151 228591 387303 394338 430151 423993 250370 248423 321454 324988 359951 367041 4524575 4827034 6919878 6783551 1272167 1298557 345569 306424 337525 337208 400336 385870 378876 378898 247949 251969 771964 736043 1637998 1594205 508680 503126 738466 754158 962107 930222 987489 998971 1039200 1056316 1003846 1118543 2355640 2473533 1404136 1210137 830538 811533 996885 995954 1049720 1062301 1083659 1088232 1214264 1217951 5360345 5533837 38.95 70.7 1
08:57:33 2024-01-24 733149 730930 232510 227551 390306 394929 428936 423253 250543 249571 320399 326302 359162 365634 4512797 4839256 6912411 6742900 1259739 1299478 348497 306784 337562 334688 400054 385913 378876 381580 247949 251261 779011 733418 1630910 1592889 510127 503269 743062 751950 963011 933567 987489 996139 1042095 1059142 1005382 1117710 2362193 2490695 1440513 1208561 830538 815146 996885 996750 1042183 1063869 1082179 1087380 1211679 1212719 5322398 5533837 38.95 70.7 1
08:57:34 2024-01-24 736930 729760 233208 227019 388038 395521 428955 423957 249709 249964 320399 326007 359665 367041 4508060 4886752 6990756 6748232 1251309 1296643 347728 306784 337012 333683 400939 387375 376282 378898 248332 251261 775591 733942 1628951 1583630 505691 502879 743172 745727 963011 939195 987527 993243 1038946 1060661 1016882 1119669 2359762 2485422 1407868 1197482 825806 813191 1001912 990285 1038955 1056306 1088319 1094559 1211013 1208991 5310739 5529890 38.95 70.7 1
08:57:35 2024-01-24 735904 728657 232518 227406 390306 395521 427689 424029 249709 249121 319494 326302 360681 360510 4485531 4865013 7031783 6771805 1238324 1294889 349808 306147 333555 336475 396961 385870 376533 380788 248926 250555 778679 726611 1650023 1595337 508407 503269 746611 748506 958258 939558 996482 996788 1035299 1054648 1016919 1129037 2364912 2486250 1405952 1212056 825806 810529 1005455 998934 1040036 1053290 1078222 1097490 1216599 1216228 5310739 5527134 38.95 70.7 1
08:57:36 2024-01-24 740772 727587 232151 227763 386726 396115 427529 427743 249709 248387 321454 324237 360238 363943 4508060 4825369 6985156 6762164 1253426 1294889 345605 306784 335478 334724 396961 387067 378839 378862 247984 251084 776962 724537 1649615 1603119 506962 503902 747288 745580 955536 936889 994627 997879 1032364 1045788 1013053 1125382 2364912 2466495 1436405 1210099 822869 808807 1005418 999453 1038968 1045779 1078990 1096672 1217873 1216228 5322398 5529890 38.95 70.7 1
08:57:37 2024-01-24 738377 728693 231794 227953 387343 395521 427387 424029 249812 248352 321117 324272 359197 363720 4485569 4804974 6966505 6777036 1257082 1294889 346611 306388 335478 338585 396853 385057 378876 378646 248467 251543 776962 726611 1687560 1608998 510127 503802 747288 755163 954215 929486 992445 999453 1038982 1047953 1008994 1125382 2363879 2467837 1380534 1218468 826985 809381 999068 1001653 1047599 1054815 1076720 1091406 1219672 1218277 5355651 5525947 38.95 70.7 1
08:57:39 2024-01-24 737889 729756 232151 227759 386187 394965 429049 423957 249778 249192 321947 323037 359197 367041 4514494 4802437 6952172 6771899 1273477 1296643 346368 308847 337985 337446 401105 387573 378090 378646 248400 251756 779011 736043 1652818 1595337 507598 501705 741485 752073 961424 928905 988971 999490 1043427 1056316 1003883 1119415 2352294 2478553 1404136 1209169 829253 811105 996848 996102 1047335 1054829 1078990 1085063 1210504 1217951 5353909 5525671 38.95 70.7 1
08:57:40 2024-01-24 733036 729756 232116 227208 388074 394374 428936 421991 249778 249577 320392 326232 359700 364823 4508060 4837215 6952172 6764123 1253060 1298575 349653 306712 336628 334618 400829 386034 376389 382083 247949 251261 775591 736043 1638248 1586117 509041 504014 740924 750878 963733 934230 983209 993243 1036055 1057810 1011147 1114884 2355640 2499148 1402321 1203404 828759 813191 1000489 992320 1040811 1054829 1085305 1091406 1201701 1212755 5267608 5520518 38.95 70.7 1
08:57:41 2024-01-24 730990 728657 232191 227600 387641 393159 428936 426501 249743 249717 320399 325250 358591 366781 4508060 4889334 7008767 6753736 1238362 1294778 347550 306568 337525 335463 396889 386758 376282 382119 247530 251614 780420 726611 1637828 1594678 507238 504760 746339 746860 959342 938852 991794 991132 1033381 1056316 1013089 1124287 2364912 2480968 1384683 1199536 823453 813767 1003993 996102 1035561 1054815 1085305 1094298 1215737 1208174 5297556 5535313 38.95 70.7 1
08:57:42 2024-01-24 741825 728657 232876 226505 387961 396817 428936 423957 249362 250703 320399 324272 360273 363684 4512575 4838709 7040166 6781184 1243679 1294889 349059 309065 333338 335698 396961 385021 375404 378610 250456 250555 775974 726611 1634442 1595337 505333 504196 746795 747155 955946 935407 994477 998262 1031632 1051776 1014602 1127059 2361553 2477043 1405952 1210892 823177 809381 1005418 1001066 1040811 1051804 1077456 1097490 1217463 1216228 5325732 5525947 38.95 70.7 1
08:57:43 2024-01-24 738842 728889 231781 228346 387657 396151 427085 423921 250508 248771 319850 325004 361019 362880 4515056 4784135 6975555 6772879 1255289 1294889 347133 308338 335977 336004 396889 384714 378876 378898 247984 251632 776962 725573 1639521 1604557 509765 503482 747325 753053 953843 930260 993894 1002437 1038738 1047212 1008277 1125419 2361553 2469588 1402110 1224040 826985 810529 999778 1000943 1045068 1054815 1077212 1091406 1219672 1218349 5363301 5525947 38.95 70.7 1
08:57:44 2024-01-24 737879 729724 232187 227251 385357 396936 430993 423633 250266 249364 321271 323609 360133 366858 4515319 4792965 6938529 6773366 1272242 1296643 345605 306784 337598 335472 400054 385021 378876 378862 247949 251261 770731 734992 1633744 1590817 507598 503126 738503 755265 962107 930260 986085 998971 1042155 1055569 1002423 1117710 2353966 2471780 1405952 1208309 828759 811680 994786 996102 1045031 1054792 1081371 1087292 1210468 1216228 5337792 5523178 38.95 70.7 1
08:57:45 2024-01-24 734604 731974 232554 227623 387930 394821 428863 422477 250370 249522 319311 326232 359916 364859 4512575 4839294 6938529 6752785 1253262 1295724 349304 306748 336262 334724 396637 386475 377400 381580 247949 251084 772849 734992 1682009 1586117 509403 504369 742010 749020 962107 934671 984646 994689 1039505 1057541 1011147 1114884 2355640 2499342 1405952 1201319 829844 813767 999778 994653 1042289 1062367 1084396 1093779 1203077 1212792 5284452 5529340 38.95 70.7 1
08:57:46 2024-01-24 731000 729537 232697 227971 387817 396373 430151 427140 249535 249928 320340 325145 359700 367078 4501655 4892810 6994481 6743420 1243299 1294499 347728 306784 338591 334220 396961 387067 377702 378898 247184 250342 767736 730806 1635039 1585845 506086 504553 742243 749279 959342 935407 991087 990322 1030170 1057810 1013808 1122647 2363232 2477043 1393600 1195204 823453 814416 1004705 995258 1036321 1054815 1088255 1100979 1216199 1210472 5292015 5537250 38.95 70.7 1
08:57:47 2024-01-24 737265 728106 232156 226509 390536 396637 428633 423993 249743 249928 318969 325635 362806 362622 4501917 4837215 7017458 6752837 1240732 1291218 347728 311925 333519 335698 396961 385057 375404 378898 248752 250519 777327 726611 1648997 1595337 504617 503839 746266 747155 955269 935410 992482 996139 1030437 1045824 1013089 1125382 2358992 2470029 1404136 1210892 821110 808807 1007631 1000917 1044462 1051656 1079027 1099254 1220888 1217616 5329536 5524736 38.95 70.8 1
08:57:48 2024-01-24 740681 729131 231754 227905 387657 398064 426795 423289 249812 248387 320399 324307 359162 360474 4505128 4757017 6952172 6762427 1255327 1294889 346647 305889 336262 334724 396853 386178 378876 378898 248415 250908 776962 724537 1688144 1604557 509041 503126 747325 751950 952861 930920 993931 1000392 1030097 1047953 1008277 1127059 2361553 2461102 1389612 1217222 827890 808660 1000452 1003917 1046739 1054296 1077977 1091369 1219709 1219677 5376530 5529558 38.95 70.7 1
08:57:49 2024-01-24 744295 729765 232151 227560 387693 396817 427680 423655 249778 249156 320435 324045 360273 364823 4498708 4758926 6932329 6780881 1259814 1296643 347169 306784 333122 336239 399207 387023 378839 378898 247949 249816 780349 728171 1655831 1602282 509765 504196 746523 753053 956624 931581 991794 1001653 1038627 1048694 1007594 1125285 2364811 2478368 1396874 1221036 830538 808051 998306 999644 1046776 1057801 1074737 1093017 1215737 1221908 5336893 5518072 38.95 70.7 1
08:57:50 2024-01-24 731123 731563 232151 228666 386798 393159 427761 423993 250615 248178 320143 325250 359197 366521 4508060 4808065 6902593 6766976 1268584 1296643 346090 306784 337323 334688 399771 386214 378876 378898 247184 251614 773374 736043 1632602 1593075 509765 503482 742010 756102 962791 931581 989479 1001057 1044728 1056990 1006160 1119669 2359762 2474117 1400505 1207450 829253 811680 997595 993911 1042031 1054792 1081408 1089817 1208718 1215368 5335125 5518072 38.95 70.7 1
08:57:51 2024-01-24 733862 729765 232876 227212 388029 394374 428955 423289 249535 249964 319494 325285 359197 366485 4498708 4867994 6975830 6743523 1248988 1294889 347764 306784 335988 334185 400655 387146 377135 381042 247949 251084 775591 733942 1633165 1583868 506123 505590 746017 749057 964498 938247 990307 993955 1037507 1062310 1016196 1122610 2355640 2483204 1395384 1195669 823453 814416 1004729 995830 1039336 1056306 1086741 1096158 1213117 1207086 5306948 5525947 38.95 70.7 1
08:57:52 2024-01-24 738151 728657 232218 226583 388074 396781 427725 424029 249778 249192 319494 326267 359986 362622 4508060 4848851 7027632 6752523 1241903 1292937 349586 306784 333519 335733 396961 385057 377554 378898 248752 250379 770564 726611 1646464 1599699 506600 505985 747325 747500 958295 939048 994627 993206 1029296 1051813 1019822 1125892 2361553 2484488 1405952 1209169 824628 811105 1005455 996102 1037244 1051731 1079027 1098308 1215737 1215958 5291939 5533837 38.95 70.7 1
08:57:53 2024-01-24 739669 726564 232187 227953 385608 396479 428936 427140 249535 248387 320662 323332 360983 364565 4511673 4833779 6965903 6762150 1253994 1294889 346119 306784 335514 334688 396286 389228 378623 378610 248225 250872 787703 724537 1666908 1607854 509867 503053 745516 750878 955946 934230 997400 998971 1032614 1045752 1008644 1132600 2361553 2455145 1388250 1212617 823453 808234 1001912 998934 1044548 1051500 1075953 1094559 1224944 1217089 5383787 5525947 38.95 70.7 1
08:57:55 2024-01-24 738434 729765 231627 227243 387997 396781 428681 422360 249778 248807 319494 324307 360238 363684 4485569 4758926 6933315 6791575 1260714 1296663 347443 308230 333375 335627 400017 387573 378126 378754 248959 250608 769673 730259 1636229 1595337 509041 504980 745024 753016 955269 930920 991794 1001703 1034552 1048694 1005382 1124287 2361553 2473533 1409505 1221943 829253 807090 998359 999490 1045105 1054720 1072615 1091406 1217463 1221908 5336893 5518072 38.95 70.7 1
08:57:56 2024-01-24 747495 728730 232182 227992 386485 393784 427680 423993 249778 248387 325241 323784 358626 366781 4508060 4836618 6919343 6778215 1266498 1298575 346540 306676 337416 337343 399981 385599 378876 381042 247219 249959 779011 733942 1641930 1593075 510127 502525 743367 753053 962329 931547 986122 996139 1044543 1057062 1005345 1117747 2355640 2477043 1405952 1205734 830435 811680 993376 993243 1042105 1054792 1082179 1085063 1208755 1215368 5335125 5525947 38.95 70.7 1
08:57:57 2024-01-24 736833 728693 232863 227247 387966 395243 428618 423993 249327 250439 319494 325250 359162 367041 4514494 4875567 6978212 6763447 1252820 1294889 348462 306784 335478 333718 400821 388601 376533 381042 248367 251084 775591 736043 1641226 1576897 506086 503269 740961 747155 965134 938135 986048 992539 1033052 1060610 1011617 1116120 2352294 2486250 1406085 1199982 825806 811680 1001912 990285 1038600 1057801 1084531 1094559 1206530 1211005 5261563 5516582 38.95 70.7 1
08:57:58 2024-01-24 732039 727632 232138 227418 388074 393784 427725 426501 249743 249192 319202 326302 358340 363464 4512575 4879984 7016979 6752785 1231191 1298285 349269 306784 335551 335768 396925 388675 378306 382156 247984 250555 771917 724537 1634736 1595065 507598 504796 747399 746860 957982 939467 990998 991799 1027080 1051813 1014602 1124287 2363232 2482727 1405952 1203078 824040 811680 1003993 998171 1036044 1051804 1081408 1097836 1215737 1212792 5301340 5535313 38.95 70.7 1
08:57:59 2024-01-24 738690 727073 232876 227565 385639 396187 428633 427140 249502 249503 320670 323539 360133 364126 4505893 4826070 7003807 6771516 1247741 1293896 346682 311962 333555 334724 396961 387067 376569 378596 248019 250555 779703 729245 1628033 1595337 506160 501705 746081 751412 956624 932248 995346 998971 1032614 1049935 1009711 1131193 2358200 2453406 1398690 1212617 823453 807090 1000489 1000355 1044142 1045815 1074420 1093779 1225813 1215594 5372693 5518072 38.95 70.7 1
08:58:00 2024-01-24 740024 729765 231866 227672 387132 396529 430151 423145 249674 249014 320253 323192 360672 364641 4495871 4742417 6932329 6780881 1253538 1292937 346682 308071 333627 336782 396889 386475 378876 378898 247775 249852 776962 726611 1653677 1604557 509765 501554 746795 754738 953880 930260 991740 1000392 1034552 1047953 1005382 1125089 2358200 2473533 1405808 1221943 829253 807090 996235 999490 1045290 1056097 1072127 1091406 1216113 1223637 5336893 5534196 38.95 70.7 1
08:58:01 2024-01-24 737078 729706 232044 227843 386043 396373 430761 424623 249640 248352 321454 324272 359162 365966 4505128 4807366 6919878 6771516 1271936 1294889 345327 306784 338112 334185 400373 385092 378876 378862 247984 251261 780969 734992 1628789 1590627 507598 502415 742274 753515 959379 930260 986122 998782 1037634 1054824 1003171 1118581 2347793 2466495 1405952 1205717 828074 811680 994786 996102 1047787 1061144 1080601 1085063 1212294 1217394 5348610 5537250 38.95 70.7 1
08:58:02 2024-01-24 735164 729619 232534 226544 388110 395557 428618 423289 249640 249678 319457 325285 358911 364529 4511673 4868287 6975830 6752785 1249043 1292937 348778 311889 336262 334724 399547 386214 376569 381042 248019 251084 775591 736043 1657619 1576897 506160 503269 742010 749574 965134 937471 986122 993280 1036422 1060841 1011617 1116157 2355640 2484868 1409652 1196128 825806 811467 1003262 990322 1040434 1057655 1085210 1097733 1206419 1213945 5278799 5527424 38.95 70.7 1
08:58:03 2024-01-24 729824 727660 231902 227324 387961 393784 427725 426537 249571 249257 320435 326267 358626 363720 4498446 4869687 6994481 6752785 1233787 1296717 348778 306784 335514 335768 396889 388601 377738 382156 247566 250555 782445 724537 1637248 1593075 507598 504796 746081 752214 958258 939467 990257 991799 1032614 1053335 1014638 1125089 2364912 2482727 1407767 1207450 825820 813914 1006160 1000269 1037480 1051659 1082029 1097648 1217936 1212755 5289999 5535313 38.95 70.7 1
08:58:04 2024-01-24 740135 726564 233368 227455 386178 396781 428633 427140 248981 249577 320399 324498 360273 363720 4508060 4811684 6998821 6742624 1249523 1291218 346161 311889 333591 334724 396961 386794 376268 378862 248577 250555 774220 727688 1640649 1595337 505333 502415 745208 749279 955946 932912 992482 996139 1030389 1045752 1010147 1128703 2360509 2462853 1416786 1212617 821105 806907 1004766 1001777 1044499 1045743 1075925 1096940 1219457 1217320 5374408 5527424 38.95 70.7 1
08:58:05 2024-01-24 742760 729760 231957 227600 387420 396817 427725 422027 249847 249156 320435 324307 359735 360546 4495503 4759704 6928655 6776047 1258915 1295761 347205 306784 333483 335768 396961 383868 378839 378898 248205 249816 769251 726611 1644271 1602282 509765 503839 743932 751950 953880 930920 990894 1000392 1040559 1051242 1007594 1124174 2358955 2476609 1393243 1223334 830259 807017 996235 998934 1048551 1057632 1072581 1089816 1215737 1225260 5337830 5516582 38.95 70.7 1
08:58:06 2024-01-24 736925 729760 232227 227247 385644 394061 427680 423764 249812 249192 324781 323037 359197 366818 4498708 4795496 6922436 6761866 1270120 1294889 345605 311925 336757 334220 399771 385057 377738 378559 247775 251261 774783 735517 1633045 1593075 507598 502415 739838 753053 963084 931584 990186 1002486 1042317 1054467 1006160 1122911 2355465 2470029 1395058 1208486 830538 813410 995492 996102 1048530 1062301 1078914 1086644 1212258 1214841 5346272 5516582 38.95 70.7 1
08:58:07 2024-01-24 732787 731563 232151 226574 388069 394965 429543 422693 250603 249999 319494 325811 359162 364565 4498446 4833423 6942241 6723784 1249970 1292973 349586 306784 336536 334724 399207 386201 376569 381886 247984 250908 774220 736043 1636339 1590400 509654 507423 742951 752207 963438 936223 986656 996788 1041869 1057810 1008680 1114922 2358082 2496956 1388250 1203292 829844 815688 1000489 993243 1041550 1060120 1085305 1094596 1203525 1212792 5252494 5516582 38.95 70.7 1
08:58:08 2024-01-24 728927 729760 232717 227243 387379 393195 427345 426537 249743 249192 319982 325285 358876 366818 4508060 4883544 6985156 6729487 1240056 1296643 347692 306784 338315 334688 396961 387110 377666 378646 248916 252288 774783 730783 1653397 1592665 507450 505985 746758 749205 964123 935370 992501 990358 1037443 1060572 1014528 1127651 2363879 2480959 1391817 1199871 823453 814956 1005418 996102 1032993 1056306 1085160 1099441 1216599 1210509 5292133 5533837 38.95 70.7 1
08:58:09 2024-01-24 740246 729286 232191 226539 388038 396817 428028 424029 249709 249964 319457 325516 359951 362586 4498596 4831382 6997147 6771516 1244568 1294889 348497 308847 333302 335956 398917 388288 378362 378754 249380 250519 774622 728171 1639954 1599699 506050 504196 747325 747265 957576 937791 992445 996139 1031729 1053901 1017524 1127059 2361553 2475663 1405952 1210892 822866 810529 1005418 1001066 1041278 1053290 1078990 1097490 1217463 1217681 5314743 5525947 38.95 70.7 1
08:58:11 2024-01-24 738243 727596 231754 227953 386767 395557 427725 426501 249778 248387 320889 324272 360717 364529 4505241 4804009 6966505 6763906 1256204 1296663 349025 306748 335369 334583 396745 389228 378695 378646 248332 250908 776962 724020 1647237 1606710 509139 502770 746266 749103 956624 935558 995384 998971 1030352 1045716 1008680 1131999 2355640 2456887 1409652 1210892 822866 807053 1002570 1000355 1045364 1045513 1075953 1096158 1223208 1216228 5380094 5521608 38.95 70.7 1
08:58:12 2024-01-24 740209 729437 231389 227569 386798 396115 426084 423253 250508 248771 320209 324272 359162 360474 4495763 4763088 6961326 6772624 1254890 1294778 345983 306676 335807 334688 396259 385599 378876 378574 248225 251524 776962 725573 1666330 1604557 509765 503126 748461 752905 954215 931581 995346 1002437 1036385 1048694 1009711 1128740 2363232 2462121 1391427 1215370 825806 809381 1000489 1002437 1046776 1054815 1077212 1093779 1223208 1218313 5365029 5529890 38.95 70.7 1
08:58:13 2024-01-24 738248 729496 232151 227212 385639 396466 428618 423289 249558 249156 320172 322326 359700 365966 4498708 4768024 6940697 6784162 1263419 1294889 347692 306604 333194 334724 400336 386475 377400 378898 249273 250872 778679 732618 1636932 1595337 509041 503482 747569 751643 959342 931581 991087 1003896 1039505 1045788 1007562 1122647 2352294 2478801 1395058 1218468 830435 807053 998087 998934 1050018 1054756 1075186 1091406 1212739 1223637 5352866 5525947 38.95 70.7 1
08:58:14 2024-01-24 734049 729756 232550 227988 386767 393748 427680 423957 249778 248423 319306 324515 361019 366748 4512093 4813543 6914952 6773596 1269355 1294807 345605 312366 336757 337208 400373 387425 378270 378257 247984 251261 780753 735517 1659812 1590627 507598 501705 742010 751263 960990 928942 988971 1001690 1039468 1054824 1004632 1121847 2352294 2467837 1404136 1209273 829253 810529 996235 996713 1048530 1054792 1077456 1087380 1211013 1217951 5336893 5508720 38.95 70.7 1
08:58:15 2024-01-24 731824 729760 232187 227247 390038 396936 428717 424021 249571 249432 319311 325915 359057 364677 4502674 4840654 6947854 6750009 1249933 1294780 348533 306784 335514 334724 400939 387023 376004 381042 247949 251084 786313 736043 1619939 1581101 507598 504014 740961 746896 963048 936778 984609 993243 1036165 1057810 1011580 1116513 2355640 2491921 1386466 1199336 828167 811431 1001200 990322 1042289 1060637 1085305 1094559 1203077 1214508 5252531 5516582 38.95 70.7 1
08:58:16 2024-01-24 730856 730411 232590 227659 387240 395627 428900 427332 249571 248978 320289 324847 360511 365893 4485569 4889334 6992086 6733810 1243299 1294889 347728 306784 337598 333648 396961 386214 376604 378898 247566 249994 772929 730806 1660043 1586117 506123 502525 744643 748747 962107 937434 991794 990395 1034919 1054765 1014565 1122798 2355640 2477043 1395384 1196521 823453 814993 1003993 993911 1040922 1057801 1088319 1096158 1212258 1207086 5303425 5529340 38.95 70.7 1
08:58:17 2024-01-24 737265 728283 231973 227460 387894 396601 428184 423993 249709 249156 319231 326039 361019 362405 4498708 4843038 7012857 6723597 1238362 1291218 349586 306784 333483 334759 396925 385021 375104 380773 248716 250467 775974 726611 1637647 1595337 506878 505158 747325 747155 955946 938135 992482 995867 1030425 1051813 1016801 1127059 2361553 2482727 1404136 1209169 824628 810529 1005455 998934 1034488 1051804 1078753 1100712 1215147 1217394 5301447 5529340 38.95 70.7 1
08:58:18 2024-01-24 740209 727387 232151 227957 386450 395557 428754 427598 249709 248387 320435 323297 359127 364237 4508060 4824519 6966505 6782555 1251309 1291218 346125 306424 335478 337830 396538 385635 378876 378898 247984 251261 776962 723503 1660568 1604557 509041 503126 747325 751381 954215 932248 995384 1001690 1032783 1045752 1009711 1128703 2361553 2458630 1395058 1213969 825217 808807 1000489 1004594 1047906 1054230 1077413 1091294 1223061 1219603 5382085 5525947 38.95 70.8 1
08:58:19 2024-01-24 744467 729674 232116 227878 386803 396781 430651 423669 249778 249098 320172 323297 360238 364859 4505128 4761430 6933590 6771516 1269100 1293970 345640 311962 336226 334185 400373 384750 377968 378559 248542 251261 783533 736043 1629522 1594205 507598 502770 742536 751914 959342 930260 988971 1002437 1039106 1056047 1005418 1119452 2346368 2471340 1404136 1215483 830538 810419 998322 995991 1049571 1062301 1078751 1091419 1210468 1218313 5353020 5516582 38.95 70.7 1
08:58:20 2024-01-24 731928 730171 231069 228125 388038 394061 428936 423623 250543 248178 319202 325776 358055 364859 4498708 4826548 6895577 6743420 1254748 1296409 348742 306784 336536 334724 399207 386201 377738 381616 247949 251261 783533 731850 1701485 1593075 510490 504796 744226 750693 962107 934010 986122 996139 1041749 1054801 1010155 1116288 2362193 2496860 1394715 1202994 830538 815725 998306 994616 1042289 1063154 1084531 1091227 1206530 1214508 5293938 5524496 38.95 70.7 1
08:58:21 2024-01-24 731196 728693 232876 226574 387961 395557 427934 424066 248981 249752 319494 325023 359162 367635 4485531 4880075 6984528 6738860 1244186 1291218 347728 306784 337562 333683 399771 386794 377436 380773 247949 249994 764352 731850 1667689 1586117 506123 503269 745282 746823 962107 936815 993733 992468 1038245 1060807 1014417 1124174 2364811 2481892 1390033 1195204 823453 813803 1004729 996102 1038881 1056306 1085197 1099254 1215737 1208100 5297556 5531367 38.95 70.8 1
08:58:22 2024-01-24 739369 727632 232187 226509 388038 396817 427725 424029 249743 249752 319231 325285 359700 362867 4498409 4839971 7022457 6742900 1234759 1291218 349868 306816 333483 335733 396961 385057 376569 381580 248467 250555 780032 724537 1662262 1594205 507598 504050 749413 748506 959623 939356 994627 995370 1036034 1054648 1017339 1125345 2364912 2482727 1407767 1210030 825529 811680 1005455 999607 1037521 1053036 1080639 1097527 1215737 1216228 5299378 5527424 38.95 70.7 1
08:58:23 2024-01-24 740877 727596 232223 227600 386223 396151 428936 427489 249362 249156 321527 323297 359197 364271 4508060 4824519 6975830 6752523 1255327 1291218 345640 312366 335241 334724 396961 387103 378876 378898 247984 250908 778332 726611 1663502 1608998 509765 503126 750243 753552 954857 931507 996760 1001815 1036422 1047953 1010429 1128740 2363232 2460374 1384165 1215007 825806 810529 999778 1002400 1046033 1054815 1075777 1091443 1223208 1219860 5365029 5518072 38.95 70.7 1
08:58:24 2024-01-24 738147 731701 232187 227600 385639 396151 427796 423289 249709 248423 319946 322361 359986 365893 4485643 4764828 6932329 6771218 1262517 1294889 347448 306182 333483 334759 400670 387462 378551 380824 249308 250519 771007 732257 1645321 1599699 509765 504553 745171 758344 958662 931581 990894 1004669 1036225 1045824 1005418 1122535 2352294 2478801 1409505 1218468 830435 808234 998423 999644 1048530 1054756 1075186 1088044 1215737 1221908 5336893 5508720 38.95 70.7 1
08:58:25 2024-01-24 732039 728811 231434 228701 387993 393748 430151 423993 249812 247586 320889 325776 358591 364859 4501917 4817249 6892757 6752785 1267718 1296663 346433 306568 337306 334583 399135 387352 378803 378754 247598 251969 774783 733932 1632948 1590627 509765 504196 743896 753478 963327 931581 988267 998208 1042523 1056316 1005382 1117785 2355640 2471780 1405952 1203143 830435 811680 994081 994587 1045290 1054829 1082216 1090087 1210151 1214508 5316340 5508720 38.95 70.7 1
08:58:26 2024-01-24 732969 728689 232712 226544 387411 394374 429847 422324 249535 249964 319494 324706 358125 364271 4482478 4832494 6942908 6746207 1250273 1297652 348635 306676 336117 334547 399062 386401 376497 381042 247566 250908 783533 734986 1660667 1586117 509041 504760 742274 749751 962107 935447 984683 995432 1039468 1054765 1008680 1114922 2355640 2495457 1405952 1201393 829844 813228 999068 994689 1042657 1060868 1085305 1091443 1203600 1215206 5258099 5508720 38.95 70.7 1
08:58:28 2024-01-24 731059 727737 232712 227247 387693 393748 428955 426537 249362 249542 320172 324342 359162 367364 4498708 4879589 6991979 6744367 1245458 1291070 347692 305924 336810 333683 399771 389781 376425 378898 248467 251614 786313 733932 1640350 1586117 506160 501818 742879 746896 961424 937471 990894 991836 1032322 1054801 1014602 1124287 2361553 2475700 1391817 1198276 823764 813840 1004705 995395 1039336 1056882 1086741 1094335 1214014 1208796 5291902 5525947 38.95 70.7 1
08:58:29 2024-01-24 736861 727669 232187 226544 388110 396817 427725 423836 249778 249717 318969 325811 359197 360546 4512575 4842735 7025106 6771805 1238362 1294817 349161 308520 333266 334794 396961 388325 375717 378898 248367 250555 777327 726611 1631562 1595337 506123 502525 747127 744670 955269 938135 993931 997497 1030389 1053299 1016801 1127097 2361553 2479210 1382899 1208706 823453 811408 1005455 998745 1040811 1054070 1080639 1099948 1216150 1216228 5308757 5518072 38.95 70.7 1
08:58:30 2024-01-24 738147 728466 231469 227953 386526 394965 428330 427140 250603 248523 321197 324026 361019 364677 4512093 4821660 6975830 6752598 1253501 1291218 346155 306784 333591 334724 396961 387375 378876 378898 247984 250731 778332 725573 1662811 1600011 507238 502770 747325 751111 955269 931581 996876 999526 1032949 1045824 1008680 1131193 2363232 2457057 1395058 1214107 823453 808234 1002570 999490 1045290 1045851 1075953 1097873 1225813 1214841 5374408 5518072 38.95 70.7 1
08:58:31 2024-01-24 741187 729760 231826 227703 387677 396601 430687 423777 249674 248839 319129 324167 360672 363796 4485531 4752157 6932329 6785406 1258008 1294889 346682 306784 333483 335768 396961 386839 378573 378898 247984 249816 780655 728171 1645032 1602282 509765 504196 745208 753664 957982 931581 989591 1000980 1035322 1048447 1005382 1124287 2358200 2478875 1393243 1220204 829844 807053 996235 999563 1046776 1057801 1072890 1090592 1215090 1224503 5322398 5521502 38.95 70.7 1
08:58:32 2024-01-24 741407 729578 232009 227623 387499 395413 431066 423407 249605 248943 320399 323706 359665 366448 4502285 4781027 6939629 6757065 1262531 1296730 347692 306611 333447 334688 400336 387023 378234 378898 249487 250519 775974 731850 1632672 1595337 509041 503839 744643 751877 958662 932912 988971 1003148 1041577 1051776 1007525 1122647 2352294 2477043 1420598 1217602 830435 807017 996199 996102 1050900 1057801 1075953 1088191 1213977 1221957 5349031 5519921 38.95 70.7 1
08:58:33 2024-01-24 734899 729615 231937 228836 387348 393123 428936 423885 249743 247859 321007 325215 358020 366474 4502182 4810158 6901227 6753048 1268584 1296730 345292 305889 337287 334185 399771 385021 378876 378826 247700 251614 771964 733942 1648997 1590627 509041 503126 743172 754014 963475 931581 986085 998971 1040581 1057062 1004558 1117747 2351379 2471340 1402321 1203106 829073 811680 994052 993206 1046776 1062687 1082037 1089817 1213401 1217578 5335556 5515080 38.95 70.7 1
08:58:34 2024-01-24 732476 729213 232151 227285 388002 394338 428936 422059 249743 249892 319311 325776 358591 364235 4485531 4828972 6947854 6762427 1249043 1294889 349304 306784 335935 334688 401222 387023 376232 381042 247704 251261 774220 736043 1621858 1581381 507598 503978 738161 749279 965818 935370 984609 992394 1039364 1060057 1011580 1119057 2355640 2495457 1388250 1201580 828167 816032 1003299 993806 1043437 1062301 1088405 1094581 1205855 1215668 5258099 5524458 38.95 70.7 1
08:58:35 2024-01-24 728927 729496 232156 227565 387673 393123 428936 426465 250360 249542 320435 324988 358591 366485 4505128 4880075 6994481 6726530 1243679 1294889 347692 306784 337562 333648 399207 386178 377099 378898 247984 250342 768641 731850 1634333 1583630 506123 502879 743062 749006 962107 936770 990381 993243 1035886 1054801 1014565 1123448 2355640 2486466 1391817 1198244 825217 816305 1006197 995333 1040555 1056908 1088289 1096672 1218423 1208174 5284771 5524458 38.95 70.7 1
08:58:36 2024-01-24 736216 727696 232120 227565 388029 396115 428330 424029 249743 249121 319457 326302 359665 363134 4502426 4849927 7002155 6757604 1237177 1293970 349832 306784 333483 336239 396889 386493 376533 381042 248716 249816 772342 725573 1651544 1595337 507598 504014 747325 747265 957982 939467 995346 996139 1028892 1055804 1019095 1128924 2365716 2485770 1386466 1210174 826985 811606 1007562 1001066 1036028 1057277 1081371 1100694 1217873 1217951 5291902 5525947 38.95 70.7 1
08:58:37 2024-01-24 751958 727587 232191 227922 386494 396115 428936 427743 249743 248736 318564 324013 359665 364823 4511673 4812837 6966505 6766976 1253994 1294889 345605 306784 335478 334688 396889 386758 378551 378862 248332 251084 776962 724020 1641468 1604557 508680 503839 747325 751263 955232 933809 1000327 1003880 1039145 1053155 1014028 1132344 2367401 2462121 1402321 1215370 825806 811062 1001912 1002363 1045017 1051767 1078088 1094559 1225813 1218045 5382085 5524496 38.95 70.8 1
08:58:38 2024-01-24 738316 729765 232120 227724 387657 396817 430151 423253 249812 249121 320435 324045 362794 364823 4508455 4756383 6919878 6781878 1259814 1293970 346884 306784 333447 336239 396961 386749 378839 378898 248681 249816 766651 728171 1647559 1602282 512060 505195 749413 755701 955536 931507 997472 1001815 1039217 1048584 1010429 1129358 2361553 2471340 1378718 1221073 827576 810485 1001200 1001653 1045810 1057532 1075953 1093779 1219636 1220072 5348334 5516582 38.95 70.7 1
08:58:39 2024-01-24 736019 728944 232147 227216 385021 394338 429932 423885 249709 248771 321454 323262 359127 366744 4495763 4783586 6923996 6757604 1268307 1294889 345050 306784 337525 334150 399207 385021 378876 378790 247566 251933 769146 734986 1654690 1594021 508967 502724 743367 755701 963438 931584 986048 1000118 1039468 1059142 1005308 1117710 2353966 2474390 1381115 1205734 827576 811680 994786 993206 1044326 1054829 1082179 1088344 1210504 1216228 5330030 5516582 38.95 70.7 1
08:58:40 2024-01-24 731000 729295 232111 226548 388029 394374 428936 421361 249743 249542 319195 325250 358841 364787 4502182 4828972 6938529 6753048 1248480 1294807 348778 306784 336262 337270 401360 386802 378094 381005 247807 251225 765155 736043 1624153 1582227 507450 503978 740364 749279 963011 938210 983172 993206 1035785 1059142 1013053 1116513 2355640 2491921 1390033 1199366 828167 813410 1001912 991095 1040811 1054829 1085305 1094283 1203930 1211825 5258099 5511146 38.95 70.7 1
08:58:41 2024-01-24 731059 726528 232295 227212 387384 393123 428633 426537 249743 248801 320399 324307 358591 365930 4500094 4873147 6985156 6734290 1240808 1296663 347478 306604 336903 335592 396745 389228 377486 381507 247042 251225 766507 726611 1657075 1590627 508412 503942 742737 749279 961834 939558 991794 991799 1036385 1054874 1014565 1124249 2361553 2480968 1395384 1198165 823453 814993 1004705 995358 1039336 1057053 1085160 1096940 1213743 1208796 5295721 5520518 38.95 70.7 1
08:58:42 2024-01-24 737838 728657 232156 226509 388038 396745 428330 423993 249743 249928 319457 325776 359162 362622 4505128 4839294 6991973 6753786 1231208 1297652 348563 306604 336117 336333 396889 386178 378248 382119 247949 251189 778332 725055 1634117 1595337 507598 507423 747325 750456 958662 940529 993209 993243 1028569 1054824 1018970 1125892 2364912 2486250 1384683 1205867 823453 811467 1005418 998225 1037517 1054815 1084017 1097723 1215737 1212450 5284267 5525947 39.05 70.7 1
08:58:44 2024-01-24 741400 727046 232876 227212 386494 396151 428936 426164 249327 249964 320435 323297 362794 363720 4498971 4829862 7025106 6763447 1249026 1294889 347128 306147 333555 335991 399098 386722 376268 378898 248716 250941 770564 726611 1632696 1595337 506962 503269 747325 744633 955946 938135 995421 996139 1030389 1053299 1017524 1128703 2364912 2482727 1405952 1216185 823453 810529 1007599 1000355 1040922 1053022 1079027 1099053 1217463 1217951 5306671 5516582 38.95 70.8 1
08:58:45 2024-01-24 739720 727364 232147 227957 385639 395521 428002 427140 249743 248178 320889 323749 359162 364274 4506340 4820154 6978212 6742975 1255304 1294889 345014 306784 335514 334724 396601 386794 378537 378826 247949 250555 778332 723503 1651590 1602148 507598 502515 747325 751412 955269 934230 996839 999256 1030061 1045788 1010429 1131999 2361553 2455145 1402321 1215483 823453 808234 1001200 1000907 1042105 1050989 1075953 1092999 1226683 1218813 5376530 5525947 38.95 70.7 1
08:58:46 2024-01-24 739987 729852 231948 227763 387339 396745 430151 424623 249571 248836 319916 323192 360097 364677 4502674 4754755 6923874 6781184 1260289 1294889 346682 306392 333447 336463 399207 386475 378839 378898 248332 249816 775387 728171 1640298 1599873 510127 504553 743895 751950 955946 931581 991794 1002400 1040839 1047594 1005382 1122647 2355640 2473533 1389612 1220204 829844 807053 997651 1000355 1047520 1057801 1072890 1091168 1215737 1224330 5327514 5503290 39.05 70.7 1
08:58:47 2024-01-24 732969 729893 232765 228775 386479 395531 430151 423777 249640 248001 321271 324132 361019 365784 4493837 4822632 6913984 6723597 1266626 1294889 344567 306784 337048 336494 400939 387153 378270 378826 247984 251261 777602 734992 1643518 1593075 507598 503126 740961 751950 962107 928942 988971 1000980 1042427 1054574 1004632 1121847 2348917 2468117 1405952 1210030 829844 810529 996235 998225 1046591 1060796 1079027 1089003 1215446 1218813 5345492 5515277 38.95 70.7 1
08:58:48 2024-01-24 732811 729683 231252 227808 391032 396654 430115 423109 250892 249156 319494 326020 359127 365637 4498971 4824781 6901227 6743144 1259296 1296663 347728 306568 337562 334759 399207 384444 378876 381042 247566 251261 780753 731850 1641226 1592665 510490 504760 744152 753478 963048 935574 988971 996139 1042169 1054765 1008277 1119378 2355640 2491921 1462956 1202830 831619 813803 996199 994653 1045290 1063905 1082216 1088191 1212739 1220856 5316511 5527817 38.95 70.7 1
08:58:49 2024-01-24 735164 729578 232840 226505 388038 397782 428964 423633 249674 249928 319494 325285 359162 364531 4485531 4839407 6952227 6753048 1246379 1292937 348497 306784 336262 334724 401222 384444 376533 381042 247566 251084 784923 736043 1631300 1580259 507598 504014 740961 749279 965818 938099 988267 993280 1039364 1054801 1011580 1119070 2355640 2497228 1398690 1203292 830435 813767 999778 993948 1044259 1066826 1088319 1094732 1205092 1216118 5269339 5520518 38.95 70.7 1
08:58:50 2024-01-24 728927 730143 232577 227534 387961 394061 428618 427140 249605 249928 319056 324796 359092 367078 4485643 4880075 6984881 6724458 1243299 1291218 347169 306784 337598 333648 396961 386214 376604 378898 247184 252378 764918 730806 1642508 1586117 506123 504553 744116 748747 962107 938099 991794 993009 1033052 1054801 1014602 1124249 2361553 2477043 1418661 1197387 825820 817467 1006914 995333 1038955 1060904 1089960 1097611 1215127 1208796 5299622 5525947 38.95 70.8 1
08:58:51 2024-01-24 736106 727364 232013 227282 390301 396745 427725 424029 249743 248771 318969 326267 359162 360510 4495763 4840654 7022457 6766976 1238287 1291218 348778 306460 333519 335956 396925 385021 375968 378898 248542 249816 780032 725573 1633295 1595337 506878 504014 746579 745727 956624 938135 994639 996139 1033112 1054079 1017524 1127899 2369874 2488512 1407767 1209986 825806 811606 1007631 1001777 1041174 1053253 1079027 1099636 1218589 1217951 5299378 5518072 38.95 70.7 1
08:58:52 2024-01-24 740424 727078 231603 227922 386459 395557 428330 426537 249743 248387 321226 323297 359162 364787 4490621 4812837 6956591 6753048 1254405 1296730 345605 306424 336025 334759 396223 385949 378876 378862 247984 250555 776962 723503 1681889 1604557 508680 503126 747214 751914 954998 932912 997549 1001727 1038983 1054611 1010962 1132495 2365716 2459876 1396874 1216079 825806 809381 1000489 1002129 1047159 1051731 1075953 1091443 1224363 1218349 5367132 5516582 38.95 70.7 1
08:58:53 2024-01-24 739973 729765 232156 227595 385644 396466 430151 422657 249743 248423 320172 323297 360238 365893 4492661 4748670 6923874 6757341 1260714 1295761 346647 306784 333447 335733 399207 386475 378610 378898 248752 249816 779014 728693 1646717 1602282 509765 504553 745208 753376 958940 932912 991607 1003954 1042427 1051665 1007820 1124137 2358992 2477043 1392562 1219553 830435 806409 996235 998934 1047995 1054720 1075186 1091406 1215737 1225370 5337792 5516582 38.95 70.8 1
08:58:54 2024-01-24 734962 729587 232138 227953 385639 393748 427716 423957 249743 249156 321491 323523 359692 366485 4495772 4798014 6909501 6752785 1267718 1294889 345050 306784 337598 333718 399207 385599 378876 378632 247219 251792 771964 733942 1624610 1594935 509580 503692 742311 755813 964123 931433 989479 1000355 1042095 1057810 1005345 1119378 2356404 2473533 1405952 1208309 829351 811680 994786 995395 1047906 1054792 1082216 1085063 1212258 1216228 5318587 5516582 39.05 70.7 1
08:58:55 2024-01-24 731247 729208 232151 227243 388106 394338 429882 421397 249778 249752 319494 326039 358876 364531 4505241 4831382 6947854 6752785 1247229 1292937 348778 306532 336025 334724 400336 386475 376268 381668 248467 251189 774220 736043 1637076 1583630 508643 507151 742315 748835 964845 935370 985346 994726 1038260 1057810 1010110 1114496 2358082 2493688 1390033 1197830 829944 811467 1001200 991799 1041550 1060832 1085305 1093779 1203113 1212755 5248694 5507216 38.95 70.7 1
08:58:56 2024-01-24 728669 727105 232223 227604 387966 393159 428936 427140 248981 249192 319494 325285 358090 365966 4482338 4873147 6994481 6734054 1240645 1291218 346647 305776 337306 337208 396637 388675 376991 378790 246352 251756 771893 729214 1640036 1590627 507238 504014 746548 748909 959305 936696 991794 990395 1036239 1054801 1014602 1125892 2360509 2475700 1400505 1198165 823453 813840 1005418 996102 1037864 1056306 1086741 1095892 1215737 1208369 5297556 5525947 38.95 70.7 1
08:58:57 2024-01-24 737879 727591 232156 226548 388074 396781 428330 423993 249743 249542 319231 325320 359197 360546 4498708 4832457 7013132 6764370 1236896 1291107 349688 306748 333375 335592 396457 387573 376389 381507 247913 249852 780032 725055 1640751 1594935 507598 504796 747325 747155 958295 939467 993931 994689 1033418 1053811 1017524 1125419 2364912 2486250 1407767 1209169 824628 811680 1005455 998934 1032952 1054070 1081954 1097527 1216599 1215368 5288164 5520518 38.95 70.8 1
08:58:58 2024-01-24 740236 727701 232876 228125 385608 396151 428936 426501 248739 249156 319238 322361 358876 363684 4495763 4808178 7022224 6772624 1244904 1294817 347550 306712 333483 334759 396961 385021 375740 378610 248574 250555 773269 726611 1647157 1597425 504617 503126 744459 747155 955269 935407 993931 998971 1030389 1051776 1016529 1127059 2361553 2471780 1382230 1214448 822866 809381 1005455 999490 1042289 1051767 1078260 1097527 1217909 1216228 5314533 5518072 38.95 70.8 1
08:58:59 2024-01-24 738147 727364 231429 227953 386490 395243 427423 424066 249743 248004 320889 324045 359162 363720 4480818 4816985 6977083 6771805 1253098 1291218 345863 306604 335514 334653 396925 386794 377702 378308 248435 250908 776962 725619 1645866 1604557 507598 503126 747325 751381 953880 931581 996839 999563 1036532 1045860 1010429 1128778 2358200 2458630 1400505 1215007 824628 808234 1000489 1000943 1044886 1051767 1075953 1093779 1224944 1217453 5372693 5516582 38.95 70.8 1
08:59:01 2024-01-24 740098 728689 231988 227586 386798 396745 427680 422657 249743 248423 320399 323800 361019 365368 4502674 4744530 6924271 6762239 1259814 1291218 346682 306302 333302 335768 396961 385927 377738 378898 247949 249641 772753 726611 1672073 1599873 509765 502260 745208 751263 956624 931581 991794 1002437 1039364 1045752 1005418 1124287 2358200 2477043 1395058 1218570 830538 807090 998359 998782 1047008 1057801 1072890 1091406 1215737 1221908 5329284 5508720 38.95 70.7 1
08:59:02 2024-01-24 734571 728657 232151 227988 385644 395811 430005 425757 249605 247480 321080 324167 360511 365784 4496245 4809858 6901227 6754447 1268621 1294889 344531 306784 337048 333718 399207 385021 378839 378826 247184 251261 768617 733942 1624977 1589498 507598 502770 741746 754273 961424 930260 986085 998971 1039505 1056316 1003883 1118581 2349468 2470029 1405952 1205734 828167 811680 993376 994653 1047008 1054865 1082179 1088532 1210541 1216228 5335125 5511332 38.95 70.7 2
08:59:03 2024-01-24 734641 728853 232391 226435 387894 394821 430151 422180 249571 249574 319311 324882 358841 364271 4490250 4832494 6932329 6738860 1247917 1294889 348778 306784 336536 334724 396709 385927 377702 381042 247184 250908 782143 730783 1668467 1586117 509041 504405 742010 749103 962107 932688 984646 996139 1039505 1054729 1010429 1114922 2352294 2495457 1403959 1203292 829844 812616 997558 992503 1039005 1062403 1084531 1089816 1204820 1212792 5278799 5521168 39.05 70.7 2
08:59:04 2024-01-24 731000 729423 232733 227369 387508 396373 429847 423993 248981 249192 319837 324777 359057 366485 4485643 4872874 6984528 6724458 1241903 1291218 347448 306784 337562 333181 399207 386214 376569 378898 247949 251261 758635 731850 1649151 1586117 506878 504553 744680 748216 961028 935407 991794 990395 1036422 1054801 1014565 1122647 2358200 2473533 1405952 1196462 822866 813840 1004705 995295 1034488 1054815 1085197 1100979 1217344 1210749 5301447 5523867 38.95 70.8 2
08:59:05 2024-01-24 738147 727651 231988 226548 387668 396493 427725 423921 249327 249156 318519 324342 359057 360546 4495503 4840803 6992163 6782277 1238324 1290302 348533 306784 333483 334794 396925 385057 375140 378898 248542 249852 780032 725573 1653698 1594205 506878 503305 747325 747155 956624 938185 995384 996139 1028606 1053335 1017524 1127059 2358200 2482727 1405952 1210507 825806 811680 1006914 1001020 1041446 1054602 1081340 1100862 1217426 1216750 5291864 5518072 38.95 70.7 2
08:59:06 2024-01-24 741332 726528 232120 227247 385644 395557 428863 427140 248981 248387 320435 322361 358876 363464 4489356 4812837 6956591 6743420 1249821 1291218 345085 306784 333519 334454 396925 386214 378876 378862 248106 250555 776962 724020 1654798 1602282 507598 502770 747399 750159 955269 933567 997434 999526 1032504 1045788 1010429 1132715 2358200 2456887 1377548 1216088 825540 809270 1003338 1001777 1046739 1054633 1078989 1097723 1225292 1218349 5374408 5516582 38.95 70.7 2
08:59:07 2024-01-24 744295 731833 232712 227988 388110 400126 430271 424066 250927 249964 320014 326338 361389 365671 4495227 4742858 6947854 6789922 1271335 1305874 351456 309985 340170 340466 405545 392139 382047 383214 252707 251775 785187 742287 1665215 1609120 513785 504941 751658 758229 973594 943201 1001754 1018309 1054758 1069906 1018970 1138404 2393113 2508299 1398951 1226541 844563 824405 1018970 1017427 1069949 1082086 1103733 1109325 1234151 1238315 5382085 5578160 38.95 70.7 2
08:59:08 2024-01-24 758340 745245 234954 230949 399361 405795 444213 439395 254517 252446 329075 335116 367926 375603 4554820 4933565 7114897 6865169 1274276 1337022 357680 313845 347184 351425 417926 404119 393244 396853 254347 256384 797614 748006 1669069 1629608 517919 513846 765493 765594 984206 964312 1022614 1027800 1057528 1074449 1033361 1153953 2434365 2537447 1460536 1237066 845770 829700 1038563 1032908 1075318 1082049 1104075 1122615 1251639 1249981 5436805 5621933 39.05 70.7 2
08:59:09 2024-01-24 765316 760064 233835 231594 401066 409137 453661 448136 255544 251604 333230 338634 370167 378459 4595969 4914914 7088502 6892495 1304918 1355621 353865 311872 350835 351654 418759 409935 396515 400300 252707 255562 798213 750607 1695560 1639185 519299 517744 760159 762666 983353 959167 1010386 1010294 1042058 1063732 1019695 1128666 2435628 2554320 1429555 1229516 839760 827304 1031158 1019268 1054328 1069897 1089772 1109192 1226683 1225370 5408588 5617908 39.05 70.7 2
08:59:10 2024-01-24 769915 762577 231358 227569 396623 405116 448545 447186 253667 251055 330411 336056 368992 373038 4598782 4868472 7078410 6906631 1330350 1358524 345085 312366 349214 346651 418517 405437 393208 392919 249062 252680 791872 752706 1706919 1635823 514503 504724 742404 755701 970353 936889 984609 996139 1031632 1045406 985395 1097756 2392730 2517440 1405952 1218468 830435 811680 1001638 1000355 1047520 1057801 1066601 1078966 1198397 1202752 5421750 5586122 39.05 70.7 2
08:59:11 2024-01-24 765241 761402 226869 223332 391524 399771 441606 438690 249743 248068 324667 333001 365750 368233 4579156 4905376 7078410 6856214 1298371 1347698 342697 300875 342244 342726 414713 400288 385317 387767 246460 247961 789300 745476 1662305 1622972 505518 503839 728885 733716 951702 926202 964425 970543 1003004 1025864 971293 1071747 2369963 2510308 1389612 1197374 816427 801323 986279 977662 1020448 1038834 1048070 1057150 1164358 1172033 5286316 5558006 38.95 70.7 2
08:59:12 2024-01-24 758797 759249 224249 219259 384382 392185 438983 435493 247237 244447 320571 328278 359162 367041 4580051 4942651 7062654 6820961 1279525 1346848 336635 295776 339515 339427 404153 394888 382060 384868 241215 243247 785187 731850 1676607 1622636 500713 495711 719665 723348 931719 911661 946120 952741 984201 1000719 949753 1047831 2343035 2480745 1370775 1184641 802459 789873 964822 961950 1002253 1021337 1029193 1032435 1148843 1153561 5295599 5525947 39.05 70.7 2
08:59:13 2024-01-24 760524 755966 221156 215738 381241 387249 432845 428954 243800 242167 319494 324237 358488 362550 4570686 4944046 7055929 6791160 1283188 1341378 333528 292598 336625 335782 399738 390887 375968 378826 238908 243666 774358 733418 1662572 1609120 496166 493416 710445 715279 925780 896386 934300 943494 975656 991192 933645 1035486 2326169 2443681 1401885 1184641 797670 777236 956601 957825 999022 1006444 1010489 1023136 1142979 1151420 5361560 5524458 38.95 70.7 2
08:59:14 2024-01-24 760476 758712 218686 215139 379060 385375 429067 426174 243835 241086 317476 323749 356908 360076 4582876 4919376 7034485 6829474 1295397 1343027 333454 292188 333519 336494 401004 386142 373088 378826 239121 242298 790286 739739 1653455 1609120 496152 493635 710298 719495 921154 888236 930329 943110 970528 983490 925478 1032430 2327823 2452901 1444426 1196521 796532 774800 957959 959222 993367 1001688 1009769 1022862 1146367 1142287 5377532 5554043 39.05 70.7 2
08:59:15 2024-01-24 770538 761407 219889 215139 377814 387767 431555 427140 242713 241890 317512 320807 358992 360474 4629976 4905321 7025106 6865593 1316184 1344622 331906 292330 335478 332646 403463 387339 376533 375954 239121 241386 785793 740700 1649023 1622997 494675 486841 709438 717420 915603 884036 933019 940819 965129 975588 925478 1038479 2337095 2432734 1369640 1192268 789981 774967 963452 957381 984173 991733 1009769 1028361 1142892 1138985 5361560 5572774 38.95 70.7 2
08:59:16 2024-01-24 774529 763336 219780 216478 378736 387767 427680 429561 243556 240801 318903 324498 359282 360294 4628428 4905589 7042314 6903108 1318993 1353868 332841 293009 332401 334688 400969 387339 375968 377688 240645 242298 773676 736043 1660464 1632237 495413 489632 712994 718984 908041 888181 935015 935388 955942 972324 926207 1029150 2340421 2460374 1422755 1193117 791441 778373 959356 952027 979871 991697 1010225 1022843 1133873 1129912 5352155 5593958 38.95 70.8 2
08:59:18 2024-01-24 778996 766188 221692 216201 378736 389816 432902 430779 242133 242446 319049 322844 360511 363491 4649162 4971583 7103091 6903211 1313392 1354759 331977 293855 333447 334185 400336 387411 376533 376519 239987 242298 789092 732895 1682115 1641437 495413 486611 709438 713307 908004 884072 927575 930938 953912 971638 926377 1023094 2343035 2455145 1398119 1181273 788291 779587 955550 944446 977749 991661 1007338 1016042 1127847 1127446 5374804 5608435 39.05 70.8 2
08:59:19 2024-01-24 779588 771672 220317 215673 382823 387731 431983 430133 242505 241657 315618 323749 357771 359859 4661358 4998286 7134362 6902331 1313392 1356798 331942 292294 333483 333613 400939 387520 376533 376255 239192 240612 787703 733942 1700373 1646104 494401 486769 708742 711789 905075 883374 926330 926147 949454 964629 919716 1019775 2337095 2455145 1398119 1181273 785620 778373 953242 943457 976363 991661 1001745 1010846 1117207 1124809 5351269 5606095 39.05 70.9 2
08:59:20 2024-01-24 770586 773854 220326 215969 381055 386225 430235 427881 241900 241595 318192 323262 358992 360438 4673387 5044649 7199640 6931244 1316207 1355757 329440 292330 332437 333181 399458 389748 373123 375390 239864 241957 791872 739117 1657551 1641437 491246 485328 707931 708189 903381 887999 923693 921071 946754 967078 915166 1010878 2327823 2456630 1403768 1177831 786045 774800 949425 942218 974289 993989 1000317 1003748 1115859 1121449 5337639 5614002 39.05 70.9 2
08:59:21 2024-01-24 779747 775300 220431 215104 380693 386425 432163 427698 241159 241086 317476 322187 357022 363720 4684982 5046483 7208965 6930727 1310510 1361037 329974 291370 331395 333414 399142 387375 373725 375091 239899 241617 797432 738152 1681662 1640202 490201 486877 706391 708226 903750 885481 915622 917090 944744 966650 910522 1004119 2326169 2464339 1416998 1184641 788291 774800 943697 941548 979609 988206 990966 998040 1119217 1122803 5431089 5617908 39.05 70.9 2
08:59:22 2024-01-24 781914 777533 220123 214886 381236 388818 433825 427103 240957 240882 315618 323778 360184 364011 4688295 5084652 7161160 6907294 1298446 1363005 331977 288645 332401 332379 400054 387411 372007 376555 238611 241617 769212 737013 1675354 1641437 490549 486769 701225 704041 905038 881786 906718 913159 944744 955651 903962 1000358 2327549 2443815 1490364 1189680 786811 769943 941013 942257 974048 983372 983483 997364 1117961 1121631 5438857 5628966 39.05 71.0 2
08:59:23 2024-01-24 782341 781135 218346 215070 379056 385411 430235 427140 241680 238080 315618 322291 358992 360438 4711166 5102692 7180989 6935672 1305923 1364940 328676 294224 332941 332954 400054 387411 373043 373670 237241 242127 790774 742287 1706641 1641437 489158 483856 697931 703048 902465 877888 902060 910536 941297 954831 897176 994402 2326364 2444854 1484259 1188022 786045 768849 939400 938228 968530 973705 976739 992665 1111269 1117248 5455211 5623611 39.05 71.0 2
08:59:24 2024-01-24 782739 781508 217667 214736 379056 384221 428618 423993 240991 238783 315065 321773 357984 360402 4711874 5102692 7171664 6931244 1307671 1364977 327914 294151 332401 331480 399207 387067 371990 372516 236874 242127 784068 743348 1692956 1641437 487735 484843 695252 700558 898512 875640 900174 907350 938987 949859 890605 989441 2313135 2424970 1509951 1190572 782693 761214 933682 938153 965028 970149 973928 988827 1115508 1107664 5458817 5632983 39.05 71.1 2
08:59:25 2024-01-24 787595 782133 218380 214335 377474 383107 429897 424029 239616 238116 315618 320419 357984 360510 4723156 5079153 7171664 6940622 1318025 1368859 325976 288757 329359 329978 400373 385021 369465 371402 236178 240228 794514 748469 1665174 1640272 484454 483473 691969 699749 895750 871982 898274 905829 931678 944634 884120 987286 2309278 2428576 1415083 1198244 781139 758952 931696 934211 958263 963912 968893 984502 1106824 1100212 5485399 5642355 39.05 71.1 2
08:59:26 2024-01-24 788604 784420 217632 213558 374088 382767 428618 423993 238884 237677 315029 319237 357733 363344 4724736 5056811 7115711 6952210 1320884 1364977 325976 288495 328861 330710 396925 384182 369862 371402 237916 240060 801467 747206 1735574 1646193 488204 483400 691478 703011 891933 861484 892947 908444 926372 928610 879049 985272 2318550 2412595 1413126 1190572 771734 756361 934345 928850 947398 961157 973081 983774 1095718 1094247 5407763 5630296 39.05 71.1 2
08:59:27 2024-01-24 793466 784192 216620 213045 374052 384433 426446 424029 240512 236142 313594 319486 356873 357121 4733272 5026213 7142834 6952059 1342198 1368859 323997 287945 328329 328134 396925 385381 369277 369264 237344 239201 794217 749219 1689235 1648445 485083 479423 691969 698753 883074 857821 895736 901702 918277 929528 882945 980968 2315856 2435031 1411170 1184641 770554 758989 930338 919693 944680 961157 969583 975253 1085301 1087472 5417994 5643395 38.95 71.1 2
08:59:28 2024-01-24 793466 784192 216283 213659 375547 383072 426410 422657 242458 236908 311904 320194 356622 358708 4748627 5105700 7171440 6987004 1332544 1367292 324201 286741 329193 329693 395738 382914 369125 369668 236674 237864 801467 739210 1701151 1659876 484737 476376 690045 693802 881356 857821 890596 891185 911236 928928 876340 970246 2300005 2427527 1464202 1168645 767341 755687 922476 915645 944643 961157 962356 964521 1080587 1084898 5408063 5642355 39.05 71.1 2
08:59:29 2024-01-24 786476 788123 216283 213215 373234 381652 428330 423921 238424 235812 311404 318485 355574 359280 4748627 5122800 7245267 6986725 1326562 1368146 322381 285361 327069 327282 393676 385198 366323 367413 236340 237235 790081 739117 1683991 1665077 481987 476375 687082 689313 875120 858271 888288 885500 906751 926905 872472 962015 2293477 2431009 1482224 1172622 767341 755149 915853 911791 944643 955304 955383 960888 1077634 1083598 5465021 5638331 38.95 71.1 2
08:59:30 2024-01-24 792903 788644 214979 211988 372671 382228 426120 418892 237758 235120 309736 317524 353670 358962 4751212 5124457 7272876 6986929 1320906 1368748 320918 284585 324361 325945 392092 381869 364725 366202 236507 236432 794514 741228 1675354 1649712 478484 476110 686110 685794 873880 852933 880586 881703 902837 919596 865853 955281 2290733 2427564 1354440 1175316 767341 752083 910632 908942 940870 946628 946427 959483 1079022 1072766 5458817 5638331 38.95 71.2 2
08:59:31 2024-01-24 792337 788641 214543 212592 372176 378790 423975 418857 237059 233175 310678 316019 352575 358999 4751212 5112836 7188792 6946362 1312417 1368859 320539 281861 326160 324879 392056 381527 362636 365353 234514 236327 803823 745072 1679129 1641406 476402 474357 676968 684283 875120 848601 870701 877819 905432 915879 856647 954349 2285854 2407469 1347911 1190572 764068 746081 912608 910536 931687 937687 943351 960167 1073024 1066935 5414140 5639648 38.95 71.2 2
08:59:32 2024-01-24 801240 788352 218622 211926 370083 378826 420680 420107 237059 232169 312102 314557 352610 356532 4774812 5071479 7151304 6982117 1339783 1371165 318569 281707 324577 322943 393502 378362 363144 362877 233326 235046 782618 747935 1682782 1645980 476739 468922 676968 685043 865913 841270 873914 880382 896816 906814 857020 956505 2290733 2409176 1334086 1171974 755832 746956 912608 898993 926344 945731 944729 948782 1060775 1066899 5458817 5639648 39.05 71.2 2
08:59:33 2024-01-24 792615 784405 218965 210530 370083 377049 423867 418821 235285 234801 310086 315042 352293 359127 4773224 5157375 7236941 6987004 1327333 1370731 317876 280849 322468 322978 390142 378434 363952 363975 233326 234054 782934 736488 1711819 1659876 477462 468814 676968 679644 860945 843766 872591 869944 889847 908096 855396 942270 2277947 2418112 1346615 1171140 760155 745024 901438 901061 930329 936223 933010 947663 1069124 1065355 5504183 5647697 39.05 71.2 2
08:59:34 2024-01-24 796854 792716 214730 211265 369385 377959 424605 418617 234959 233811 310268 313253 350328 356642 4780132 5149719 7208965 6968188 1304064 1368859 317865 278879 323484 321973 387948 377261 360848 362044 231641 233565 800862 740700 1677962 1650656 473400 468922 671510 676137 864686 842498 860145 867060 894274 901677 842430 936736 2268960 2391642 1362265 1183798 755107 738017 902441 898681 922430 928601 933623 947359 1057705 1051713 5429046 5657169 39.05 71.2 2
08:59:36 2024-01-24 804829 791986 215164 209488 367610 377509 421905 417881 233745 232066 308302 311659 350433 353521 4786901 5076289 7171440 6996284 1344404 1364977 314708 279144 319961 323055 390142 376757 360848 360871 232599 232062 781505 745476 1702187 1650656 473400 467387 673566 678645 853539 830915 866506 868677 879946 893539 850216 940854 2278220 2390215 1370940 1157651 749785 736939 897361 893414 919817 928673 930982 936038 1051526 1057819 5462248 5651787 39.05 71.3 2
08:59:37 2024-01-24 793105 792233 212913 208721 369794 376355 419820 413669 233721 232827 306100 315053 349351 351496 4782677 5178274 7264918 6977554 1319974 1367887 314011 283971 318993 322040 387294 377281 358103 360256 231280 231670 782934 741228 1681173 1650656 470446 467387 672611 673395 854280 835818 859262 858927 880661 897750 838788 927500 2260713 2379907 1340235 1168645 752611 731600 892245 900569 918514 919623 923027 940183 1055207 1048042 5433601 5651787 39.05 71.3 2
08:59:38 2024-01-24 801401 792083 212200 208856 366609 373598 417717 413417 233686 231487 306604 310758 347752 351436 4786089 5095417 7133522 6972015 1333899 1368859 314565 278564 319512 319574 386713 375113 359219 358665 229614 231670 786151 745476 1668431 1648316 470051 464583 665396 673395 850549 827223 856584 862083 875489 883614 838864 931579 2270573 2388824 1340235 1159335 743854 735830 895089 884207 911731 928919 924858 928869 1044234 1048154 5471232 5643671 39.05 71.3 2
08:59:39 2024-01-24 795450 793397 212141 207671 367682 374231 418635 411169 232506 231523 306399 311225 349046 351424 4788620 5185636 7274243 6972015 1310548 1364977 315008 278136 318428 319834 384364 373351 354317 359748 229614 231701 788652 736043 1670774 1650656 467983 464586 667354 669477 848740 828985 848486 854161 871759 888295 832059 920918 2252042 2365686 1354440 1171140 748853 727520 887665 891775 911657 910502 916969 932762 1042063 1035954 5411623 5654420 39.05 71.3 2
08:59:40 2024-01-24 804969 791223 211027 208292 364787 374231 414926 414324 231894 230051 304703 310339 349046 352524 4788845 5089760 7162338 6986919 1333899 1368859 313169 276435 318252 317167 384941 373342 356454 356226 228321 232026 783760 745476 1680283 1648316 467284 459872 662464 669003 845100 820942 848449 855410 868901 874240 832601 923619 2262915 2383425 1360308 1158028 740340 731417 889005 879984 903953 921060 919363 920194 1036390 1040664 5482034 5642225 39.05 71.3 2
08:59:41 2024-01-24 794062 793577 210398 206376 364930 372911 414962 409333 231665 230374 302816 311531 347507 350046 4784056 5229027 7248827 6982003 1300193 1364977 314787 275517 317457 318832 380892 372516 354317 358089 227802 230692 781505 736043 1674549 1650888 466113 465241 663404 665591 843903 822986 844160 848018 866991 882217 824340 915472 2241131 2360775 1322963 1170987 743517 722238 882624 884207 902432 908087 910388 926035 1033020 1028979 5426751 5657062 38.95 71.3 2
08:59:42 2024-01-24 805407 793536 210039 206524 363625 372086 413651 413051 230793 228946 304732 309422 347472 348709 4797972 5111841 7148656 6982117 1333899 1367982 309789 275096 318915 315223 383179 369528 352231 353241 226744 231016 772468 745476 1673258 1648045 465450 457718 658684 665591 838293 815070 846378 850885 862806 872982 828924 916866 2247633 2372563 1328720 1154744 734562 726636 880551 875693 896861 910538 909057 914298 1028628 1034964 5467919 5636855 39.05 71.3 2
08:59:43 2024-01-24 795723 796688 209525 205229 362738 369848 414529 409563 229698 229302 302862 310152 345906 348184 4811792 5201892 7287702 6986919 1320809 1364977 309320 274639 315011 315188 380288 369456 351871 352218 229091 229298 781168 738152 1659978 1655350 461498 457039 660266 660564 836182 820942 843364 839363 857918 878052 820909 900518 2241183 2372401 1342702 1159929 737181 720307 875134 875000 902603 901668 902724 917057 1030138 1018287 5458416 5647697 39.05 71.3 2
08:59:44 2024-01-24 807255 795653 208695 205208 361069 372049 412416 409274 229698 227918 301367 308244 346949 348532 4814185 5129398 7125037 6967541 1320770 1364977 311237 272512 315527 313328 382192 367755 354611 353241 225309 229298 776818 743071 1710136 1648538 465361 460996 653233 663866 839483 809312 835189 846588 859723 863928 811477 909307 2244658 2356482 1340746 1159372 734112 721400 878245 868871 888414 901704 905033 912866 1019498 1021446 5458454 5647697 39.05 71.3 2
08:59:45 2024-01-24 793208 793568 209021 203965 362844 367520 413651 409944 233079 228237 300873 307237 345351 348954 4797711 5194891 7244729 6996932 1324660 1368586 308134 272512 313254 313328 378934 368828 351871 353703 227906 228270 795529 735517 1695625 1664517 462811 457275 655089 658687 830263 814030 836707 835763 853534 871292 816240 897019 2235098 2375768 1358091 1156390 736132 720503 870859 869488 893502 902828 898265 908931 1026385 1020597 5521177 5654420 39.05 71.3 2
08:59:46 2024-01-24 806686 795826 207967 203931 359869 368333 413932 408985 228259 227107 300909 304895 344796 349474 4821059 5157066 7173429 6952059 1318062 1364977 308349 274676 313289 314761 378682 367903 350629 354848 226761 227668 776818 745597 1656294 1641628 461498 458444 650462 658835 833734 806501 828004 839400 855488 856501 808190 904287 2238279 2338941 1361219 1159140 727337 717171 872619 866408 884322 897741 900008 903573 1012468 1015107 5421302 5646382 39.05 71.3 2
08:59:47 2024-01-24 795450 795263 207647 204930 359874 364954 409819 409563 229450 226914 301724 304965 342731 348779 4823550 5187830 7246267 6987004 1324700 1368146 306523 273611 311498 313912 377545 369133 351123 351110 225666 227245 778268 734992 1702769 1659876 460688 454679 650462 654955 824910 808849 830178 830180 845095 863928 809427 890471 2228993 2366561 1331297 1151736 730975 716426 864663 863609 888105 892582 887874 900968 1020332 1014389 5512049 5655760 39.05 71.3 2
08:59:48 2024-01-24 802543 795826 206390 204639 357951 365282 410791 405966 229289 226369 300933 305585 343486 348779 4794217 5172541 7189659 6972530 1317127 1367367 306349 272261 313600 312010 378754 367045 348362 350795 225348 226365 786702 745476 1677048 1631995 456151 454837 645906 654491 827911 802230 822285 831950 845602 854837 800196 893022 2225937 2322174 1340746 1158314 721609 710261 867156 860716 875709 891189 893124 896986 1001846 1005965 5389777 5642355 39.05 71.3 2
08:59:49 2024-01-24 797416 793236 206399 204361 358755 365115 408967 406002 228330 225443 299201 304930 341157 344529 4818088 5225305 7234328 6991897 1324702 1366305 306451 269288 309648 311898 374302 366752 348376 348613 225031 225438 775368 731850 1694357 1658699 457564 452103 645906 646789 819298 804212 824991 822968 838359 856465 804291 883686 2221085 2351481 1307359 1148976 726820 710114 860376 857803 879223 892911 883788 895335 1011750 1005965 5499413 5647697 39.05 71.3 2
08:59:50 2024-01-24 807111 795821 206076 203789 355494 364151 410704 404396 227976 225484 297302 303494 341669 346627 4831650 5182196 7167467 6976969 1314936 1362968 304538 270323 310727 310917 377099 363432 345454 349415 224112 225247 772468 744411 1648324 1632217 456151 453482 642253 651178 820761 793282 818779 826582 838989 847959 794929 888884 2219508 2337283 1321184 1150614 718530 710261 862216 850357 871338 889932 888279 891541 996782 1002854 5474427 5647697 39.05 71.3 2
08:59:51 2024-01-24 795666 795826 205680 203184 356065 363021 408967 405966 227588 224937 297626 303061 342726 347144 4839063 5232090 7275276 6991197 1319974 1364854 304124 269968 310286 310122 373705 364828 345454 345476 224011 224204 773918 733942 1690507 1657850 453379 448040 644076 644820 816400 799095 818160 818634 834080 852390 793208 878526 2211833 2326432 1345261 1147340 721609 702112 854258 857194 876367 881699 877057 893026 1002972 997325 5438438 5646382 38.95 71.3 2
08:59:52 2024-01-24 804721 795821 209682 202971 355494 364857 405876 404459 227661 225787 297374 303066 342509 341749 4839389 5158735 7169520 6992011 1339615 1364854 302350 269588 310286 308354 375426 360551 344899 344957 223661 223546 768118 743348 1670344 1641437 452094 446710 642138 648492 811860 793282 816305 819796 834731 843771 795051 876992 2207281 2348147 1335287 1144077 720581 706244 850916 848583 873848 882099 873246 886285 1002704 997289 5504183 5647697 39.05 71.3 2
08:59:53 2024-01-24 802419 795821 209129 202615 357062 360618 405660 402124 226744 224362 296991 304348 341030 342375 4839365 5198503 7199640 6954416 1308717 1359612 303342 268122 310286 306458 372587 362590 344796 345441 222266 223477 780818 741228 1655454 1629336 450997 448092 636234 644820 815208 788759 808905 820960 834731 837221 787293 879812 2207281 2326432 1339276 1147340 714452 703639 855469 846142 864654 881585 879561 879780 989076 992530 5441668 5621743 39.05 71.2 2
08:59:54 2024-01-24 801401 797032 206607 201691 356049 360726 407882 402689 225275 223447 296049 303210 340826 342447 4834198 5211553 7274243 6982003 1311485 1359612 301185 268173 306478 307387 373102 360407 342821 343405 222578 222101 781168 731850 1668063 1641517 449831 452294 638591 639632 813406 792157 804097 811740 832297 843362 782992 871829 2207281 2309682 1345881 1151699 713261 699237 853048 850392 860913 873091 877057 886010 986207 987681 5405507 5646197 39.05 71.3 2
08:59:55 2024-01-24 799123 795117 205123 201335 356557 360654 403238 403600 225449 222792 294802 301275 340108 342477 4839252 5216915 7217331 6982003 1318965 1359890 301467 266665 306550 307387 369920 359285 344796 344819 221502 222101 769568 731850 1685909 1655174 450677 445856 636193 638325 806962 790474 807070 811164 827320 838473 784140 867667 2198008 2311320 1342518 1150100 714452 696583 846275 848583 865609 865614 870209 882360 990551 985973 5424070 5659872 39.05 71.3 2
08:59:56 2024-01-24 809403 795670 205094 201796 352055 360148 402213 401067 225520 223889 296372 301724 339154 340309 4851646 5152009 7162338 6982532 1328354 1361037 300395 265812 306622 304577 372539 358239 342821 342843 221537 223741 774933 741228 1674579 1641437 450368 444091 636193 641519 804876 784124 807033 808220 820793 835383 784140 863858 2198008 2333971 1352749 1138014 713261 699055 843680 838802 862170 872393 868730 877634 994001 987645 5515286 5650324 39.05 71.2 2
08:59:58 2024-01-24 807251 797918 204904 200541 351731 359967 404626 400473 224753 223732 293797 298884 340108 339759 4842281 5170650 7134362 6954064 1314312 1362968 302138 264186 305902 304612 369920 356053 342579 344783 219780 222101 775976 741228 1667181 1641437 446283 441809 631259 640068 801465 780733 807107 811164 815987 829302 784140 867049 2198008 2325123 1341271 1136395 710722 699055 839497 839247 864621 872791 862700 872596 989771 987302 5501840 5655760 39.05 71.2 2
08:59:59 2024-01-24 802543 797817 204299 201163 352051 357515 405014 400400 224094 222635 294766 299615 338061 341376 4851646 5209684 7202210 6951780 1312455 1358411 299571 264962 304649 305558 372013 358167 340513 342843 219438 222957 774933 741331 1644659 1627914 446963 441593 630812 638167 802529 780733 802463 808830 816395 826437 781291 867667 2198008 2314602 1337282 1128985 707916 697249 844243 836801 857890 865433 864549 871315 982617 987681 5461120 5646382 39.05 71.2 2
09:00:00 2024-01-24 796854 797808 203841 199770 354042 357515 402177 396952 224059 222948 292973 301548 337043 339246 4839365 5248870 7208965 6963788 1292836 1359612 300482 263307 303686 303625 367628 356053 340238 342602 219096 223114 766458 735517 1691434 1636636 445583 441773 627466 632842 802640 779591 796061 807076 818529 825233 772104 865162 2193327 2312531 1325313 1142854 705895 694775 844280 837252 852294 866364 864575 867634 975430 977156 5421302 5667257 39.05 71.2 2
09:00:01 2024-01-24 796706 796389 204116 199114 351983 356405 401895 400473 222989 222948 292910 299708 337079 340344 4861012 5241187 7263443 6991905 1317147 1361740 297274 263342 302763 305129 367628 357090 339760 340260 219438 221519 769568 731850 1685440 1641437 443058 440494 631259 632842 800329 780462 791932 797945 817176 828256 769952 858802 2190370 2295075 1327566 1146560 705391 689788 841847 838173 848707 856334 861433 871861 972142 971502 5423302 5651727 39.05 71.3 2
09:00:02 2024-01-24 806865 795258 203612 198937 349300 357479 401588 399907 222268 222635 292562 297633 337079 339370 4860070 5163443 7191969 7001277 1337869 1361045 295686 263746 301772 304236 369292 356829 338699 340260 218532 221258 777217 731830 1663849 1648316 445662 439256 629475 631874 793420 779628 796664 800093 816444 827385 770063 853872 2181026 2295075 1313344 1146976 705179 687909 835625 834506 852257 856420 855966 867016 974284 967954 5443741 5647420 39.05 71.2 2
09:00:03 2024-01-24 805952 795821 202299 199032 349300 356369 399325 397025 222646 220559 294330 297148 335019 339094 4854084 5177937 7152146 6968188 1320918 1359999 297978 262065 302763 301999 367370 356267 339485 337665 218040 221209 771991 740700 1657371 1636673 443058 436508 626667 634471 793236 774731 797637 795556 809519 827530 772071 851364 2182579 2296162 1343846 1136395 703380 686752 830277 833915 851156 853975 852720 867016 973522 964638 5434971 5651727 39.05 71.2 2
09:00:04 2024-01-24 807260 798078 202339 198009 349291 357479 404757 394580 222611 221284 297691 298084 336500 336486 4861012 5191399 7134362 6952096 1311471 1359612 297274 261842 301772 301787 365424 354635 338189 338722 216989 221519 768511 738681 1685749 1632032 445229 438790 623540 632217 791099 770277 795402 798956 807117 820302 770318 848374 2179463 2319123 1342366 1133165 703882 689427 832819 830143 847467 855889 848403 859766 974975 964602 5508927 5651727 39.05 71.2 2
09:00:05 2024-01-24 806560 798083 201811 197794 347165 355999 401588 395728 221926 221248 297609 295320 335019 339611 4860183 5204001 7180989 6963788 1309650 1356476 296816 260830 300364 301225 366524 355712 334640 338448 216955 220141 747200 741331 1685080 1632237 443058 440379 622961 632217 793383 769985 793063 796706 802561 816168 768103 852504 2179463 2298851 1335287 1127045 698883 687909 827888 824754 848707 856456 846667 857087 969393 968712 5466349 5642355 39.05 71.2 2
09:00:06 2024-01-24 800186 797513 201006 197974 348773 355747 399325 394580 222234 219802 292949 297598 333440 339340 4863436 5276892 7212605 6952096 1301246 1359612 297306 260069 301525 301154 363202 355460 337598 337926 218958 220048 767577 740269 1667373 1632244 440682 439142 621769 629079 793420 765622 783910 793300 804156 811505 765700 852233 2182542 2298851 1317333 1122282 694504 685657 829688 823587 840780 854828 849081 855831 963048 968027 5489316 5651727 39.05 71.2 2
09:00:07 2024-01-24 800072 797913 201678 196731 347724 355496 400454 393329 221209 221248 291733 296250 333942 337548 4863436 5254703 7292894 6991476 1307742 1356476 296103 260648 300666 301153 365781 353344 333807 337523 217878 218939 762318 730503 1674961 1641517 440131 436437 622998 626135 793273 770460 783873 793300 807227 811167 758484 850264 2179463 2286300 1311349 1133165 695907 685927 830277 820988 838260 854828 848440 850189 957429 962909 5474184 5647697 39.05 71.2 2
09:00:08 2024-01-24 798032 798073 201010 196705 346642 353956 397043 396358 220868 220524 291828 297185 335709 339611 4870377 5263445 7227616 7005373 1320906 1362606 297140 261644 301097 301330 363975 351357 337634 337657 218340 218939 773462 727688 1694330 1650888 440996 432854 620359 621801 784200 765928 785774 785288 806656 817321 756481 839119 2173278 2283700 1317391 1140827 696490 681633 829688 825412 837072 845022 848806 857087 957429 957543 5443048 5661099 39.05 71.2 2
09:00:09 2024-01-24 807131 797812 201348 196705 345318 355999 396970 395450 219850 219873 291742 293950 333475 335501 4879742 5180052 7180989 7019895 1334086 1361545 294358 261716 300854 299435 366076 351285 336444 334591 216652 217719 764674 732880 1664847 1646104 440622 432939 622117 622609 783644 768172 782762 784106 801354 811541 755944 838495 2164031 2280463 1327566 1139170 695907 680667 824562 822673 838260 844986 841680 852645 959194 954093 5427211 5657062 39.05 71.2 2
09:00:10 2024-01-24 807111 796948 200066 196705 345061 353993 395674 394544 220494 218778 291321 295977 331941 335537 4870377 5188841 7174664 6988687 1328279 1362294 294251 260688 301170 297729 362079 351145 334345 335609 215980 217719 766106 739117 1660749 1641655 439595 432867 620359 625518 783644 765438 781652 781305 798060 811432 755808 839093 2167108 2277722 1282059 1131555 694504 676785 819893 821731 838892 842549 837368 852682 960215 952038 5427136 5662388 39.05 71.2 2
09:00:11 2024-01-24 807133 796953 199535 196364 344527 351929 394177 391879 220494 218778 290463 295338 332440 335501 4876522 5185608 7184544 7003683 1329227 1360578 294230 260246 299533 298179 361032 350297 333843 333830 215980 217346 765555 736043 1652318 1636673 437197 432831 619564 623711 781388 764537 782697 779573 795803 809042 754733 834776 2160918 2274493 1305364 1131555 694008 676270 818114 820923 837072 838500 836140 850793 958440 946574 5427136 5657062 39.05 71.2 2
09:00:12 2024-01-24 807177 797522 199084 195480 343493 351929 394454 390400 220341 218437 288779 295517 331906 333469 4881495 5218560 7151821 6991297 1318855 1361665 293554 259408 299147 297838 360907 350050 333807 333830 216652 217346 761693 738152 1651433 1639296 436931 431627 617370 622755 779177 762372 780473 777295 791728 808473 755920 833317 2160918 2274493 1327566 1127885 691539 674287 816377 819759 835887 838500 832434 849020 956040 946538 5442322 5657062 39.05 71.2 2
09:00:13 2024-01-24 808009 798083 199049 195298 343458 351857 393828 392112 219816 218250 288721 295374 333978 333217 4887786 5216593 7143688 6966839 1313339 1358647 294287 258680 299616 296829 360907 349276 333843 333830 216043 217533 774016 739117 1659463 1632217 436310 429545 612975 619059 775181 756402 775995 779609 788561 807103 754337 829774 2160918 2289386 1311214 1124679 690554 676785 818114 814439 832270 838537 832434 844053 953880 946574 5522967 5656786 39.05 71.2 2
09:00:14 2024-01-24 807163 793428 198876 199183 343042 351965 395710 391790 220762 218158 288144 293400 331801 332748 4881873 5243009 7164381 6977554 1309223 1359612 293177 258573 297500 296552 360907 350085 332868 333830 215284 217615 767018 736043 1654316 1632217 437242 430078 611207 619833 774980 755330 778699 779536 784283 801818 750808 830365 2160918 2296162 1338212 1122282 691539 677707 814145 811703 832629 838464 829926 844008 956587 946574 5521455 5655760 39.05 71.2 2
09:00:15 2024-01-24 802686 799210 198435 197563 342753 351496 397926 391899 220797 217619 288504 292578 333039 333325 4886710 5241267 7199640 6978137 1307742 1359612 292569 258061 297009 296821 360907 349240 331323 333830 215435 216301 772990 739210 1656067 1622997 435072 433663 611243 620714 777451 758676 773518 780310 786624 800296 746966 829774 2160918 2292906 1278147 1119364 689571 676748 811565 809404 832629 838500 828032 839229 953843 950441 5498715 5655760 39.05 71.1 2
09:00:16 2024-01-24 802543 799063 198538 195378 344901 349451 394347 391936 220797 217584 288468 292882 332103 335392 4886009 5250560 7208965 6952059 1312455 1355509 293817 257813 296102 296576 360907 347908 329787 333830 215097 215930 761693 736043 1705920 1628861 435691 430150 609408 618076 774796 752124 773518 778145 786031 800296 748595 825466 2154785 2296162 1317391 1121137 689571 674763 810686 809404 830268 835962 828032 839060 953131 948427 5521177 5658081 39.05 71.1 2
09:00:17 2024-01-24 807260 800343 198906 196598 341749 351321 396871 390133 224025 217502 287657 291865 330380 334729 4896088 5237398 7201485 6982003 1308676 1357683 291467 257663 295686 296821 360581 348216 330322 332855 214156 216301 765525 736043 1653087 1630801 433838 428182 609026 617199 771653 752124 772285 774860 784365 801253 747063 825334 2154708 2271269 1321461 1122282 685125 671474 810989 811703 829054 829559 826817 842092 946900 942937 5478877 5658043 39.05 71.2 2
09:00:18 2024-01-24 807186 800072 197711 196043 342821 349313 392195 391382 223868 216340 288058 292578 331636 332387 4898272 5224386 7143688 6987004 1323755 1355757 290316 256984 296311 295012 359206 346598 331323 329773 215284 214996 768511 736043 1649916 1632507 433223 428777 612108 617199 772318 754259 772285 769241 784293 798039 743720 820642 2150117 2257150 1346519 1133971 686634 671474 811837 809404 823091 829523 829249 839866 946226 939055 5467989 5669304 39.05 71.2 2
09:00:19 2024-01-24 810713 797817 197780 198757 341692 349630 394068 390278 219565 218215 286745 292487 331869 333068 4901968 5194595 7208965 7015652 1330350 1355757 289840 258061 293367 299926 359206 347724 329822 330808 214156 214927 764083 726611 1683397 1649486 433531 426974 608512 609920 768309 752583 765470 769241 788892 798039 737432 820679 2154785 2247862 1319426 1128689 680259 667643 816106 810552 818742 832178 832651 839266 935398 939165 5409511 5670471 39.05 71.2 2
09:00:20 2024-01-24 797963 798078 197638 195785 344982 346898 392472 391106 219565 217293 287923 292932 329707 333433 4898473 5287454 7228105 6992011 1315173 1357555 289435 256194 293779 295427 355121 348170 329288 329773 214795 214560 771991 730285 1661360 1639185 428767 427566 610307 610892 771653 753725 762986 768153 783185 791101 738142 825503 2156316 2246872 1313359 1124679 679292 669573 811798 805798 821114 832841 827883 833891 936724 939128 5474427 5655801 39.05 71.1 2
09:00:21 2024-01-24 805706 799808 197780 194951 342728 347492 393584 387709 219565 217013 285026 291963 330205 331381 4904340 5296743 7301944 7006274 1316170 1353761 288426 256159 292884 295334 356512 348710 325826 330808 213414 216207 775976 726611 1666139 1635696 430665 429687 609026 608561 773845 751555 764628 770442 784293 788974 736994 822428 2151646 2268502 1317391 1121180 679618 671290 811800 801235 816453 829379 827846 828927 937102 941972 5505789 5670471 39.05 71.1 2
09:00:23 2024-01-24 800339 797895 197703 194715 342728 347456 392472 385617 219412 216676 284755 292168 330205 331346 4907838 5304277 7312630 7001277 1311281 1353761 288224 255407 291993 295334 355441 347887 325826 330808 213229 214044 763164 726092 1662010 1635696 429678 428777 608163 608856 772748 749357 763529 770405 782006 784500 735913 822834 2154471 2273748 1317391 1113276 677678 667460 808339 802373 818779 831982 820743 829741 935544 939462 5489316 5654265 39.05 71.1 2
09:00:24 2024-01-24 802419 799762 196205 194401 340936 345405 392472 387781 218918 215001 285864 291119 329209 332118 4901968 5276798 7218291 6978137 1296597 1361148 288627 254588 293815 293950 354339 346668 325826 330136 212561 215864 767018 736043 1661098 1621846 428089 427566 604942 610892 767729 746197 763969 768117 774396 784536 737783 819862 2151401 2283926 1315356 1114795 681229 669390 802435 802483 818105 827557 819936 830472 941588 935192 5534205 5666427 39.05 71.1 2
09:00:25 2024-01-24 806418 799210 196538 195179 338811 346969 391479 386196 218918 215669 284555 288671 329974 330308 4911340 5254296 7191946 6992011 1306808 1356588 289381 254375 291993 292976 356512 344497 325826 329275 212044 214044 762539 733942 1661401 1629299 430665 423782 602127 610587 762473 742686 764073 765456 777105 793336 740139 811640 2145278 2259669 1340289 1119364 679292 662280 800306 804765 820530 823036 815062 832146 938200 930255 5442784 5670471 39.05 71.1 2
09:00:26 2024-01-24 811253 798073 195886 194401 339597 346933 391364 387686 217526 215035 284591 289355 329440 329345 4917204 5215220 7171440 7005650 1328354 1358524 286238 254553 294964 291436 355940 342559 325791 326798 212044 214051 760064 729737 1651436 1637836 429715 423782 607154 608226 764068 746777 762689 765073 779280 791169 732453 811602 2142225 2256608 1321598 1123879 675746 662096 807209 802483 810640 820437 822089 830183 929001 928844 5408588 5665139 39.05 71.1 2
09:00:27 2024-01-24 799469 798073 195899 193788 339763 345903 391917 387630 217526 215634 283254 289795 328216 330808 4914846 5292204 7274243 7006274 1313354 1354543 286212 254162 296675 292644 352218 345337 327555 325813 212710 214201 764635 726611 1665013 1631995 426431 423565 606294 608114 765650 747182 755836 762898 776713 784329 730856 818643 2145539 2262076 1338212 1114795 674783 665611 804899 793263 813521 825223 819078 820683 930324 928583 5489316 5653029 39.05 71.1 2
09:00:28 2024-01-24 797963 799973 195899 193146 339867 346393 391088 385617 217959 213934 284121 290271 327685 331077 4926569 5322436 7227616 6977007 1289126 1355757 287421 252783 291993 294323 353920 345057 326667 326762 211415 212870 764032 736043 1648774 1622911 427038 423493 602441 608584 765723 740061 757994 762675 772122 781847 734797 814181 2142049 2275801 1319521 1112182 678326 666050 797476 795276 813558 820437 811523 820647 930081 930195 5451721 5666427 39.05 71.1 2
09:00:29 2024-01-24 809560 797939 200170 193181 338264 345108 387885 386740 217864 213637 283254 288268 327631 330480 4910196 5243143 7142834 6996484 1318818 1351843 291218 252254 296675 290418 353277 342451 324830 327577 211415 213458 761693 732880 1669034 1631848 428590 421115 603760 608226 760311 743863 759392 756421 766328 784391 728821 809436 2137656 2241359 1319521 1122558 671903 659668 802617 797872 806021 817312 818733 823054 920965 922356 5414126 5665139 39.05 71.1 2
09:00:30 2024-01-24 800756 798083 195643 193006 337790 344892 390260 385581 216851 214599 282355 288916 326241 330076 4920430 5304277 7255592 7015652 1313392 1352615 287234 252994 292054 290833 351411 341380 327323 326581 211169 214130 765525 728693 1656196 1636488 424619 422043 602367 602830 758593 738361 751472 756421 773353 782115 726719 811422 2140523 2252709 1305181 1116181 671903 663220 800306 792139 806570 820509 816333 816236 922733 930195 5493238 5665139 39.05 71.1 2
09:00:31 2024-01-24 800339 797948 200175 192568 338842 345659 389957 383277 217864 213421 282937 289355 326205 330618 4917204 5337868 7243762 6982532 1287272 1354759 287177 251798 291872 290586 351677 342235 324721 327614 211938 214015 762539 735517 1650206 1626438 424619 421848 596231 605376 761393 736732 751101 760662 769466 775486 732862 811751 2138790 2265286 1295390 1109248 675746 663220 793397 793263 810640 817889 810624 821039 929665 919533 5442784 5666151 39.05 71.1 2
09:00:32 2024-01-24 807260 799672 199782 193216 336737 346393 387885 385581 216480 214266 283183 287134 327685 329975 4920712 5201984 7190314 7001497 1330137 1356025 286378 253562 290912 290551 354885 342540 324794 326654 210543 213715 762539 725445 1659813 1641165 427038 418719 599344 600934 754895 737947 753687 755748 773840 781527 722978 804594 2133101 2231329 1323675 1119579 669040 656531 800306 793222 802608 816159 813905 821007 918509 922382 5421302 5670471 39.05 71.1 2
09:00:33 2024-01-24 797802 798083 199818 192533 337281 345415 387885 382060 216665 214266 283248 288478 326170 330443 4930085 5315262 7302219 7001847 1307520 1355509 287211 252855 289901 290621 351857 341200 323736 328077 209522 213451 762539 725573 1649684 1632237 425413 421187 597960 599954 760854 738078 749835 759011 770300 774832 727787 808756 2139330 2257680 1334059 1103700 668089 658967 795653 789625 808917 818467 804696 813808 924974 919569 5515089 5666427 39.05 71.1 2
09:00:34 2024-01-24 802543 797916 196433 191961 337542 345903 386142 380954 216886 213603 281530 287569 326241 326436 4917204 5252522 7153013 7000949 1310548 1356401 288043 252702 291157 289739 351785 341473 324830 324816 209697 213002 763408 736042 1644626 1631029 424619 419660 594545 604770 752727 733876 751546 753599 763862 779807 728821 801818 2127047 2246998 1321598 1122282 673069 656531 793397 793263 802608 811423 811556 819839 919160 918442 5414126 5661099 39.05 71.1 2
09:00:35 2024-01-24 802677 797256 196296 191931 337754 342807 387957 384427 215544 213603 287381 287460 325977 331565 4926569 5304277 7262487 7012083 1314302 1354210 285379 252045 288518 289607 351893 341344 322934 324816 210256 212229 760222 725445 1663029 1632217 421924 419932 598882 599461 756985 738835 744018 753599 768341 772633 719262 804594 2133101 2251285 1329126 1103737 666367 660405 795653 787551 806021 816159 804088 810851 919591 921079 5508114 5666427 39.05 71.1 2
09:00:36 2024-01-24 802543 799116 195471 192533 334176 342952 387037 380652 216515 218066 283175 286699 326205 326874 4923057 5261746 7193923 7008691 1308639 1354210 286494 255767 288595 289000 351893 341473 322495 324816 209125 212967 767954 732355 1659182 1627612 424619 419660 593011 601341 752225 731087 753799 755473 761635 775450 725690 796553 2127892 2237665 1319521 1118567 670947 653086 788874 789859 801433 809069 808283 815554 919160 910556 5427136 5675517 39.05 71.1 2
09:00:37 2024-01-24 806113 798853 196433 190990 336773 342807 385220 383241 215509 217995 282574 286699 324175 331528 4933603 5318118 7268953 7022186 1313288 1353798 285227 252666 288306 288492 349456 342201 323424 322299 209780 212229 765525 726611 1647012 1632217 420950 418353 596231 599636 756540 736925 745560 752106 765556 771934 719601 802239 2131585 2249690 1299076 1103919 664469 656531 792272 784106 803670 815121 801883 810526 922341 919777 5536311 5670471 39.05 71.1 2
09:00:38 2024-01-24 804747 797989 195476 191624 333674 342952 384914 382292 215544 217618 282666 286230 325188 324564 4938252 5275074 7181148 6996284 1305923 1355509 286392 255623 288788 287286 351609 340265 322934 324359 208356 212668 761324 732895 1645179 1627593 424017 418476 593108 599636 747869 728397 746735 752106 760809 775450 723527 795385 2122319 2234494 1315368 1119364 669993 653086 788874 789859 798032 808805 807135 813193 914505 910484 5427399 5674555 39.05 71.1 2
09:00:39 2024-01-24 804969 797943 195467 190986 336221 340739 385563 382131 215475 217653 282666 285623 325173 331197 4945367 5329322 7246267 7001633 1313392 1352615 284738 255335 288378 289149 348403 338263 322635 322431 209370 211741 762539 726611 1645990 1629645 419688 419660 595772 598786 753683 734829 744226 747714 761671 766472 717525 802426 2130071 2243688 1325752 1100713 663523 652687 788315 783487 802608 811459 799337 809336 920965 915779 5540266 5675793 39.05 71.1 2
09:00:40 2024-01-24 809303 800273 195471 191287 334680 342952 382614 381214 215544 214667 282411 286664 324680 327323 4935948 5282620 7162436 7006274 1308717 1358068 286445 251283 288671 286981 351096 339062 323880 322920 208356 211777 771993 733942 1660517 1629902 421583 414912 594691 599451 746606 729501 745934 746671 758698 773125 719601 793056 2120812 2231780 1328095 1118567 665417 651238 791149 788146 795533 808234 802304 810526 909238 910448 5478853 5674747 39.05 71.1 2
09:00:41 2024-01-24 797398 793423 195197 190673 335764 341771 387614 382110 215233 214915 281253 286126 324070 327786 4952441 5329724 7312630 7022262 1307742 1349891 282877 255501 286875 287059 349246 338227 318972 323674 208031 210749 762539 722471 1661428 1632217 420318 419392 594270 595328 752225 731210 742237 749906 757314 764172 717017 797119 2129411 2244737 1331982 1097583 664469 652650 783905 780715 801433 806723 796655 806963 918509 910448 5493238 5674518 39.05 71.1 2
09:00:42 2024-01-24 811639 800318 194843 191040 335773 342001 384987 383374 215337 213711 281758 285425 323774 327019 4939457 5276647 7161458 7005650 1311485 1356588 285081 250930 288080 291407 348965 339359 322444 320125 208356 211375 772500 732895 1643886 1622619 419688 414912 593011 597606 745649 728434 745980 744139 755875 770845 714372 793101 2117801 2225300 1332335 1113351 661164 649359 789992 783487 793418 807108 802454 803991 909328 910448 5513575 5671747 39.05 71.1 2
09:00:43 2024-01-24 802325 801405 195188 190443 336859 340595 384230 381716 215820 213640 279635 286525 323061 327931 4938341 5366333 7255592 6996541 1286318 1350848 285552 250754 286521 286698 347111 337208 320459 321942 208031 211706 767954 731850 1651114 1622997 418062 417296 588588 595328 750062 724621 737999 747642 757017 765285 719601 796553 2123828 2257299 1328095 1103737 666193 654013 783065 782572 798032 802482 795487 810526 915874 909352 5457222 5685548 39.05 71.1 2
09:00:44 2024-01-24 811598 800343 194066 190882 333920 342134 384987 382219 214636 214951 279743 284279 324210 324528 4952361 5254179 7199640 7015015 1326462 1350848 281755 251283 286307 290849 349492 338582 319974 320611 207382 210056 772500 726092 1648159 1639109 421951 414840 593011 593992 743058 729619 743859 745084 760311 770845 710698 794947 2123828 2216217 1344442 1110038 658817 650325 786606 777295 791103 807094 800172 805780 910618 911963 5501611 5675987 39.05 71.1 2
09:00:45 2024-01-24 801969 801479 193484 190551 333875 339532 384159 379069 214739 213597 280768 289329 324000 326934 4945300 5287880 7218291 6991905 1301906 1353798 283428 250542 285009 286799 349246 337218 318489 321942 207025 210714 763408 729765 1715180 1626456 420950 414876 588588 594449 744111 723559 743971 746671 752606 766436 716980 787853 2117801 2225300 1309137 1113351 664469 647452 783065 781822 791103 800068 802454 806926 902733 901578 5436238 5671934 39.05 71.1 2
09:00:46 2024-01-24 800035 800348 194097 189913 334028 339675 382614 378694 214109 214205 279491 284107 322230 326436 4938306 5324521 7311545 7005650 1307742 1352727 281818 250577 285187 291001 347355 339542 318008 320671 207382 209693 765555 724020 1648116 1632217 417142 417296 591808 592241 747173 726819 737865 745084 756388 761780 709156 792536 2120979 2241433 1319521 1096022 660224 650777 779706 776327 797467 802554 792000 802132 913058 911570 5461799 5684105 39.05 71.1 2
09:00:47 2024-01-24 810593 801450 193590 190056 334028 341230 383283 381534 213413 213747 279743 289220 324471 324275 4945300 5248643 7202285 7024380 1329301 1352838 280302 250930 285107 286396 348720 337589 318489 320161 206990 210238 764923 724537 1658243 1640272 420680 413565 586172 589790 738462 728742 739215 740094 757017 768231 708619 790246 2119306 2203146 1278147 1109248 658349 649126 783065 774990 788864 807108 799946 803038 909528 907923 5505675 5675793 39.05 71.1 2
09:00:48 2024-01-24 804397 800282 193003 190522 332684 340284 383152 378997 214109 213148 279153 285272 322750 323927 4938355 5289717 7241108 6982532 1300298 1348694 282050 249767 286521 285592 345547 338582 317084 319996 206128 210385 762539 733942 1647543 1618366 417142 414876 587251 595328 746261 722499 740052 742608 750094 760810 714102 786139 2107864 2228458 1336576 1106608 661164 644568 777501 782674 793240 800670 796528 806407 903344 902774 5428457 5667704 39.05 71.1 2
09:00:49 2024-01-24 802419 800343 193590 189416 334028 339684 383223 380693 213823 213447 279671 284038 321712 326934 4954665 5341367 7264918 7024380 1312455 1349854 281122 249592 284546 286396 343440 337076 319007 319740 207059 209776 775229 726092 1643486 1635696 416284 411970 585775 589175 743058 726163 735090 737482 752570 763215 708368 793101 2117801 2234494 1336576 1100713 656947 650023 783822 776953 793351 804257 789563 797579 912951 906687 5544225 5681339 39.05 71.1 2
09:00:50 2024-01-24 810718 800318 193625 189420 332720 340560 381734 378997 214109 212481 279671 289329 321971 324492 4951133 5292166 7162338 7001277 1305923 1352615 283110 248576 284973 285592 345512 333582 318972 317035 206093 209547 770455 731850 1659546 1626384 417172 409841 586415 590587 737116 720385 735683 738890 748872 764208 709120 783836 2104641 2219252 1296677 1116387 660753 645685 784140 779238 788159 801418 796214 798743 902667 908569 5513575 5679843 39.05 71.1 2
09:00:51 2024-01-24 802691 797984 193755 188787 333450 337559 383356 378925 214074 212128 278741 283934 320712 324528 4942928 5369185 7274795 6992011 1285091 1350802 283273 248157 284046 286485 346773 337003 318885 318441 207638 209004 763408 733418 1644788 1617217 415399 413202 586379 590170 744895 719012 735090 742559 747168 757350 710123 789582 2110654 2249131 1300531 1103919 658867 643855 774920 778685 788599 793252 796528 804073 897236 900262 5411585 5674518 39.05 71.1 2
09:00:52 2024-01-24 801696 800237 192979 188791 332981 338068 381703 376861 212787 213597 277885 289665 320712 324419 4943743 5341460 7311545 7025031 1309612 1350616 279814 249521 283165 285521 344921 337516 317603 318441 207638 208074 764032 723503 1676680 1624883 415399 413493 588496 590112 744111 724071 734044 740460 747963 756248 706217 786102 2119640 2239839 1288901 1094502 656989 648478 774920 774713 790883 793432 787321 802356 907361 899007 5474146 5698587 39.05 71.1 2
09:00:53 2024-01-24 811906 799071 192635 189088 330925 338650 381159 378925 213413 212928 277423 289258 321679 322418 4956956 5318625 7228582 7029116 1317147 1351615 280786 248576 281477 286396 344957 333510 316978 317000 207638 208678 763408 721956 1663458 1639037 417172 409770 585549 588326 737798 720312 734815 735987 748229 762856 709182 788108 2118520 2219476 1332335 1107008 656989 649401 779373 774824 789983 800287 783901 795145 912024 902847 5515216 5685158 39.05 71.1 2
09:00:54 2024-01-24 812951 800273 192983 188791 332476 337594 381196 379033 213378 211781 278741 284069 320935 323891 4933150 5280719 7175877 7015652 1313339 1352578 280890 247948 284067 283905 344403 333474 316721 316009 207638 208207 781404 731850 1689308 1629926 416284 410995 588079 590424 737953 721441 737186 734064 750469 757206 707386 782474 2114289 2213372 1328095 1113206 655117 643892 778266 770368 783019 801236 794259 792987 902064 902847 5504183 5679843 39.05 71.1 2
09:00:56 2024-01-24 802230 801450 191730 189254 330665 337050 383085 376089 212753 211781 277850 283296 321194 322908 4956956 5302540 7227616 6996284 1294752 1350366 280319 247738 284710 283746 342854 335505 317603 317035 207346 208172 761892 733942 1644114 1613777 414222 411644 583658 590416 740883 717484 734116 740088 746404 755912 706070 783626 2107976 2241150 1330215 1100713 656052 641161 773859 774330 784131 790985 793129 798863 894618 898804 5440059 5683897 39.05 71.1 2
09:00:57 2024-01-24 797927 797690 192635 188625 331973 337287 382814 375489 212390 212779 277654 284069 320972 323891 4954403 5343631 7306610 7034133 1309612 1352578 279180 248192 282267 283786 343370 335469 315816 316044 207346 207668 770985 723503 1653758 1628861 413635 411644 586415 588133 742519 723622 731746 735780 749219 754844 704155 785938 2116652 2230040 1302907 1091387 653252 645648 771630 768080 784265 792207 785891 796939 902733 894696 5459669 5689215 39.05 71.1 2
09:00:58 2024-01-24 811868 799781 192117 188795 329934 337559 378979 376654 212719 212779 276962 284069 320265 321894 4961902 5268965 7208965 7034410 1330072 1351577 278531 248192 281442 282916 345649 332896 317603 316009 207054 207738 760566 721956 1656713 1641437 415399 410435 585511 587008 735789 719522 730979 731994 749874 757242 705886 783663 2109148 2214536 1328095 1105942 653252 644987 777161 769823 784057 793504 783803 792466 902769 900225 5549671 5693275 39.05 71.1 2
09:00:59 2024-01-24 811639 800237 192340 188194 330933 337559 378871 377180 212753 211598 277423 283473 322006 321477 4967573 5291977 7171664 7006274 1305923 1350366 280786 246594 282472 283313 342854 332896 316499 316009 206909 208318 761223 731850 1641375 1629914 415251 409782 584406 590379 732705 717411 731664 732392 744854 757242 702084 777997 2111451 2220105 1313253 1111621 654650 640707 779373 773725 781910 793432 789675 790776 893653 900262 5504183 5683897 39.05 71.1 2
09:01:00 2024-01-24 800906 801405 192609 187608 331395 337528 381196 376053 212685 210459 277618 284069 320010 324455 4960492 5383824 7264918 7015376 1293711 1356962 280267 247392 282938 284273 342879 333402 315816 316009 206472 207668 770455 731830 1663041 1622911 412903 411708 581366 586560 738313 714350 727548 733587 742234 752715 707292 783342 2104491 2237665 1321734 1096802 656989 642070 769547 773725 784168 788761 783937 794714 891973 892758 5417672 5683897 39.05 71.1 2
09:01:01 2024-01-24 802431 797952 192106 187890 329934 336813 382004 376618 211442 211781 276185 283239 321328 322418 4957938 5335158 7283568 7034410 1311207 1348657 278496 246665 281372 282055 341519 333546 315816 315056 207274 207281 764635 724405 1661323 1632244 412537 411999 584575 585953 739890 719522 727342 732819 745645 752111 700668 782585 2111552 2228458 1304984 1091112 651321 642980 767915 767236 783019 791196 782688 792987 901425 890788 5474427 5694524 39.05 71.1 2
09:01:02 2024-01-24 813369 797961 191428 188198 328636 336578 378907 375802 212390 211816 276114 282420 322232 320468 4954403 5287484 7227616 7024380 1322651 1348657 277453 246629 282006 281161 344855 332140 315672 317553 206329 207426 770455 723367 1654264 1639185 415362 409892 583575 585339 729601 717484 728073 729446 747719 756248 700664 778034 2104641 2200838 1311286 1102096 649545 642070 774957 764789 779697 788797 783803 788418 900786 892528 5551143 5693313 39.05 71.0 2
09:01:03 2024-01-24 806113 799448 191126 188034 327941 336578 378979 373768 212062 210936 276185 282376 320490 319947 4967573 5291977 7180989 7005373 1304013 1350653 278666 246249 281884 282634 345197 333198 317530 317322 206291 207564 769905 732355 1645620 1627596 414111 408808 579309 586173 729049 712248 730703 729410 739831 754617 702048 778391 2099036 2206913 1323854 1110038 653252 638336 773799 770405 777419 791196 782715 788418 891598 892492 5508927 5685158 39.05 71.1 2
09:01:04 2024-01-24 802543 800282 191416 187054 330929 336575 379015 375189 212062 210277 277657 282429 320842 323927 4966309 5383824 7255592 7015652 1289852 1348694 280148 246003 282520 282832 342494 332248 315780 315802 206075 206309 757346 731830 1658694 1618366 410535 409964 578898 587426 736694 710303 725274 731622 740952 748337 705045 778587 2111451 2235066 1306892 1099146 652323 636425 765737 770368 779697 788965 783803 793068 889705 889637 5436805 5685158 39.05 71.1 2
09:01:05 2024-01-24 802505 797952 191393 187574 329435 336813 381196 374400 211374 211450 275691 282412 320842 322192 4975928 5341367 7302219 7034410 1313288 1354543 279806 246347 282374 281843 342807 332284 313791 317589 206075 206274 758060 722471 1676680 1627612 411808 411671 584531 582629 735973 715453 725791 731192 743923 747283 698642 777469 2108555 2228833 1302907 1089834 650932 642070 765737 765382 781356 784455 779243 793068 896258 889877 5483832 5686497 39.05 71.1 2
09:01:06 2024-01-24 811906 800273 191092 187578 327910 336010 378338 374400 211408 211781 275269 282456 321043 320433 4973396 5287484 7222908 7052575 1325651 1350292 278198 246488 281126 281449 342807 331797 315780 315478 206182 206378 757346 720413 1662620 1643964 412779 405862 577122 582435 728629 715366 724711 726696 745801 754311 699175 778034 2107644 2201515 1323854 1100713 649083 642980 769992 764518 781910 788797 776369 787548 897421 892468 5505789 5685158 39.05 71.1 2
09:01:07 2024-01-24 814215 801450 191092 187025 328405 336813 377733 376089 211735 210096 276873 281517 320842 321441 4971118 5304732 7190314 7068488 1324806 1354210 278663 245694 282629 280376 342807 333050 314449 315327 205315 206056 757346 723367 1666729 1636858 413049 408231 580469 582849 728881 715453 725791 727728 739179 753779 696062 773444 2105284 2196162 1303146 1100713 649083 641161 771630 763435 778556 790638 774718 783767 897564 893731 5555108 5686497 39.05 71.1 2
09:01:08 2024-01-24 809569 800309 191053 187025 327446 337289 376564 372649 211969 209949 275269 281543 320096 321312 4973396 5310591 7179814 7017113 1307742 1352759 278427 245487 282429 281839 342602 330384 314892 314692 206293 206274 757535 730259 1653664 1626461 411998 408086 580423 585451 728534 713394 727860 724639 736518 748215 693985 771624 2100800 2200838 1313253 1103737 647148 635599 768322 763435 774398 791196 783803 783174 888080 890825 5512049 5685158 39.05 71.0 2
09:01:09 2024-01-24 801971 802053 190456 187054 327415 335863 378943 372946 211408 210277 275269 280187 320878 322992 4961552 5318625 7244578 7022186 1302053 1348508 279842 245043 281344 280271 342879 328355 314388 315838 204958 206378 766780 730259 1640755 1625282 412100 405790 576407 582647 726779 708290 725791 728489 735515 748481 700664 771661 2091896 2203787 1317493 1106882 651395 634557 770267 767236 772716 784382 780426 783767 886452 890825 5517513 5686408 39.05 71.1 2
09:01:10 2024-01-24 804701 800277 190924 186401 327945 333974 377166 371535 211408 210061 274427 282376 318870 321180 4968639 5387284 7335689 7031960 1305745 1344752 278414 245663 279653 280880 340560 330348 313935 315802 204597 206378 762762 722471 1654074 1626184 409304 405898 576407 580784 729345 709295 719407 729574 740952 746196 699175 774579 2102293 2219252 1307061 1091387 650469 637848 764652 765604 779697 782106 776994 787261 887080 883443 5444578 5683897 39.05 71.1 2
09:01:11 2024-01-24 806113 801218 190924 186138 328933 333830 376636 374364 210140 210096 274427 280718 318870 322454 4976090 5384705 7295658 7043788 1311444 1351326 278715 245210 281235 280810 339782 332180 312032 315142 205172 205062 766439 721165 1648287 1627612 408077 408231 579719 580699 731365 711269 719444 726696 740537 742646 691953 774413 2105284 2209467 1298754 1085054 645765 636461 760791 760662 774880 780968 772412 788418 894876 884614 5482148 5694524 39.05 71.1 2
09:01:12 2024-01-24 811906 799116 190323 186857 325932 336575 376013 372685 210756 210242 273552 281254 320096 321048 4985550 5305165 7240817 7048137 1320918 1350616 276355 245505 279348 280271 341879 330843 314007 313993 204956 205701 765839 719899 1664835 1632032 409304 404593 577669 579549 725750 707115 718860 723641 740952 748373 692968 774450 2099308 2207175 1319614 1096802 645305 637848 767370 760087 777419 784527 773376 783185 892049 883551 5519930 5695760 39.05 71.0 2
09:01:13 2024-01-24 814185 801482 190491 186401 325972 333938 374346 373768 211227 209078 275040 280345 319812 322224 4990284 5329992 7161235 7032271 1315248 1351843 278271 244119 281451 279174 340846 328817 312696 313993 204633 204885 765525 724537 1657131 1632237 410572 405505 579719 580372 724722 711269 723692 724603 736664 748373 691941 767647 2098763 2188525 1294600 1097583 643927 630988 767370 756721 772716 783830 773938 780329 889727 889130 5552604 5694524 39.05 71.1 2
09:01:14 2024-01-24 805687 801477 189329 186435 325375 336338 376299 373202 210140 209557 276753 280380 319812 320564 4979484 5320350 7202397 7015652 1304013 1349841 279055 244290 279653 278662 342131 329440 313750 313737 203953 205701 765218 729765 1648183 1623084 409919 403368 573930 581196 723696 705249 719444 723541 733462 747846 696592 767684 2083478 2197719 1286293 1106095 649083 632902 765737 763435 769507 779834 774718 780292 883037 888487 5521455 5685158 39.05 71.1 2
09:01:15 2024-01-24 802686 801222 190460 185817 326886 333866 375507 373056 213026 209488 276091 281376 318211 323139 4971835 5393167 7290321 7020021 1292620 1348769 281550 244627 278687 279625 338757 328090 312032 313040 204275 205701 789433 726611 1667114 1620696 408493 404253 571431 578728 727847 704215 716492 726181 730237 742417 695078 772211 2095776 2215578 1292523 1088251 648622 632902 759636 763435 774948 781002 774681 782619 880030 874141 5419391 5685158 39.05 71.0 2
09:01:16 2024-01-24 802649 797943 190156 185817 328232 332531 377446 375318 211652 209663 274057 279833 318247 323139 4985334 5381296 7283568 7038765 1309612 1350802 277489 243539 279581 278636 337701 328888 310873 312055 204633 204709 760377 722471 1641432 1626401 406179 404577 577261 579139 727847 709295 715982 720366 729949 739467 689981 772211 2092498 2213183 1317493 1087510 642096 634249 759181 756384 774948 779798 772276 783743 886787 874177 5466273 5694524 39.05 71.0 2
09:01:17 2024-01-24 811911 800273 189123 186846 327473 333613 374993 373994 211687 210004 273865 278784 319175 321165 4976090 5291977 7236941 7029393 1323356 1347661 275828 243949 279581 277690 340524 329440 310766 313260 203988 204709 764300 720413 1671780 1635696 409304 403049 574779 577463 722403 708290 717296 719821 729985 745635 689660 765433 2094522 2188525 1307216 1096802 643927 634557 764652 758535 772716 782140 770008 778002 889705 884614 5560535 5694524 39.05 71.0 2
09:01:18 2024-01-24 814490 802622 190081 187685 327777 335718 375300 372643 210654 208939 273830 279377 318835 321084 4972226 5318625 7171664 7010649 1303099 1353408 276389 242756 279315 278078 338757 329907 312068 311109 203988 204885 773030 728693 1640936 1622997 408493 403368 576990 581196 722673 706286 719407 718521 731814 743996 689981 765125 2084136 2197719 1300531 1100713 641639 629256 761370 755435 766033 781554 774681 778592 884792 883989 5517513 5693693 39.05 71.0 2
09:01:19 2024-01-24 802543 801077 189157 186045 326848 333414 376421 372602 211984 208939 273517 278042 318843 321048 4975815 5332095 7246267 7001000 1289163 1347735 277100 242791 279653 277471 337737 328320 310144 313693 203632 204425 774592 729737 1666528 1613777 408077 405183 572275 580784 724209 702189 720742 724090 729820 739467 690451 763348 2080248 2200630 1313253 1094465 645765 631112 761370 760698 765728 775513 773376 777449 879255 883989 5520523 5702956 39.05 71.0 2
09:01:20 2024-01-24 802612 802622 190140 186626 325791 332369 375256 373165 210106 208101 273292 280168 316631 322305 4982968 5411960 7283568 7029393 1299300 1344789 277489 243539 277370 278501 337701 329440 310180 312090 203632 205062 792710 725573 1660008 1622067 406179 403332 568145 576165 726264 700098 714419 723541 731810 738875 693041 768192 2090062 2219252 1313253 1088010 645765 632006 756517 760087 772168 775175 772276 781477 875421 874501 5436238 5698882 39.05 71.0 2
09:01:21 2024-01-24 804048 802052 189157 187155 327777 332783 376564 372149 214281 209113 275042 279555 317392 321048 4985550 5361558 7306340 7043111 1307742 1350366 276711 243334 278399 277690 336720 327860 310323 312090 203632 203756 770455 720413 1644510 1622997 407045 404577 576635 576646 726779 706286 715982 719857 732590 737814 687431 766866 2096011 2209834 1294600 1082002 641639 632902 755920 755626 769983 775405 765498 782033 883516 879772 5480664 5702956 39.05 71.0 2
09:01:22 2024-01-24 813253 801474 189226 189675 324658 333505 372074 373056 211652 208717 272265 280430 317463 320140 4994365 5338765 7246267 7043111 1324702 1347943 275828 243539 276980 276848 338484 328241 311122 311546 203311 203791 763723 718362 1660619 1631995 408203 400576 573084 573580 719467 704252 713368 716994 729949 739467 687955 765396 2092498 2202399 1313253 1093687 640272 632653 759217 753562 770529 779900 768895 778206 885435 880432 5471232 5708301 39.05 71.0 2
09:01:23 2024-01-24 808885 800318 189261 185605 324396 333036 373190 371500 210801 208461 272752 277164 317322 320367 4982968 5297255 7191984 7020021 1311485 1349891 276251 242587 278723 276813 337701 328181 310144 311109 202672 203581 764923 722848 1658594 1630787 408203 402092 574779 577018 718378 706286 716714 718521 731810 743651 684893 762912 2083515 2182424 1321734 1096802 640272 632454 761370 751421 768414 779646 768394 776441 889185 881936 5566566 5695760 39.05 71.0 2
09:01:24 2024-01-24 810718 801218 189088 187159 325010 333794 372003 370056 211582 208508 275468 278465 317427 319425 4985013 5331079 7191946 7020021 1301225 1346537 276711 242383 277370 279348 338722 326477 311122 311073 202637 203825 774096 728969 1642961 1620783 406179 399698 568108 579278 717622 699567 715982 715472 725517 743383 689492 762912 2074510 2191462 1304772 1103737 643469 627335 762342 756273 765617 780417 772164 773166 877308 879086 5505918 5690464 39.05 71.0 2
09:01:25 2024-01-24 801179 802622 188929 189741 325010 331274 376094 369731 211391 208246 277756 276325 317463 320821 4976163 5328105 7248940 7010649 1300193 1350366 276640 244763 277334 276167 338722 327437 308235 311764 202283 203791 771467 725573 1643678 1620667 408203 404853 570121 576129 719661 699096 718535 719320 727464 738858 690960 757250 2083775 2194743 1315373 1096022 644650 630856 764468 758799 762330 777022 769822 773680 876987 882968 5530860 5703315 39.05 71.0 2
09:01:26 2024-01-24 804833 802017 189226 186108 327936 331453 373119 370056 214546 207528 272646 279072 315922 321768 4986605 5413968 7284254 7025031 1290774 1346537 276640 242349 275866 277393 335600 328473 311166 310819 202637 203756 768145 726611 1672856 1621846 405028 400929 568911 573544 722599 698601 710150 719541 727464 735370 691450 766119 2086850 2209394 1309012 1088251 645111 629960 754733 759613 768960 775204 769266 780516 875010 875576 5427173 5702654 39.05 71.0 2
09:01:27 2024-01-24 802419 800232 189127 186892 325014 330701 374310 372149 210654 209195 277720 278008 316435 320330 5005061 5381296 7297021 7043788 1307742 1348880 275335 242011 276714 276324 334591 329440 308235 310095 202637 204713 761892 720031 1639777 1623084 405028 402092 573047 573986 722636 703680 710187 717502 729760 734586 682813 764543 2086535 2213536 1313253 1085054 639599 630001 753729 751886 768403 775204 764430 777965 881786 874262 5510511 5691440 39.05 71.0 2
09:01:28 2024-01-24 811759 800282 188466 189626 325010 332747 374240 370056 210801 208717 273526 278008 316913 318378 4998978 5313550 7236941 7029393 1320696 1352759 274039 243689 276944 277458 336684 326477 309135 310095 202602 205000 775071 720264 1646877 1635696 407334 401428 571335 572257 717077 702116 712318 715435 729706 739395 684857 762295 2089288 2188478 1301111 1094997 640056 630929 759085 751886 767869 775369 763520 773278 881245 877796 5537259 5712145 39.05 71.0 2
09:01:29 2024-01-24 811868 802012 188597 189568 324568 331507 372920 370056 214281 207384 278113 277164 316435 319841 4990096 5328110 7171664 7025031 1305923 1350366 276604 246353 276714 277848 335600 326938 309812 308222 203099 205000 762762 726611 1655809 1622911 406179 400259 572643 576165 717585 701620 714456 711250 721224 737523 682537 758851 2088914 2182491 1304772 1097629 637321 627282 759047 749230 761324 775405 764881 773256 881878 874068 5559564 5702654 39.05 71.0 2
09:01:30 2024-01-24 807133 802017 188679 189259 325014 332819 373183 368835 214246 207742 273950 277164 316400 315915 4990362 5352018 7229541 7025031 1301877 1344752 275335 246425 276060 277848 339094 324460 309170 309843 201965 203722 774096 726611 1657908 1622997 406179 400861 568508 574428 716806 697118 712787 715472 725561 740586 688890 762371 2081866 2191738 1328366 1100675 642059 625420 759627 755311 763522 775058 771140 769873 872841 874429 5521455 5702654 39.05 71.0 2
09:01:31 2024-01-24 802419 802012 188894 185579 325014 331455 373119 369465 210801 207095 272265 277164 315446 321312 4990096 5403982 7264918 7034410 1287091 1342805 276640 246389 275444 281393 334322 326938 307733 311261 202001 204570 759684 728693 1635684 1613777 403882 400259 567762 574428 720485 696624 710071 717935 724264 734441 687735 763461 2086352 2219476 1289930 1088284 639599 625505 754478 754635 765125 771925 768294 774510 871370 874353 5451721 5679177 39.05 71.0 2
09:01:32 2024-01-24 800302 801182 188036 185982 325010 330773 373714 369651 210213 208391 273563 277247 316301 319389 4990134 5383901 7320870 7042835 1307742 1347124 274074 241605 275215 277458 334662 327936 306340 309869 201789 204139 770455 717178 1641584 1622997 405028 400929 572147 571010 723210 700972 712951 716192 727355 730237 682684 759822 2093520 2206913 1317493 1080522 638418 628739 751518 749796 765691 766499 760735 777699 875421 872338 5497779 5712033 39.05 71.0 2
09:01:33 2024-01-24 811869 800237 188744 185592 325010 331740 372657 370056 210654 207563 273177 278854 315191 319352 5001492 5376825 7254011 7053167 1316207 1349408 274721 246180 273918 281393 334591 324532 308954 308222 201965 204426 773030 721956 1649062 1632217 403882 400295 571299 571792 717907 700438 708126 711835 727355 734151 684125 761567 2092795 2194606 1306892 1090610 637321 628222 753123 747164 765728 774474 763259 773278 878070 870461 5474108 5698587 39.05 71.0 2
09:01:34 2024-01-24 808297 801474 188006 188998 324557 330737 373183 370020 209557 207742 273563 275453 316400 318117 5001492 5292053 7218291 7034410 1324573 1346537 272784 246078 275215 276220 335636 324460 307268 308222 201789 204139 756607 718719 1658669 1632032 406031 400999 570011 571792 713348 701083 711234 712341 728839 738749 682647 756176 2083775 2180993 1297041 1092923 636413 628294 755981 748040 764027 772536 759581 769873 878002 874262 5506014 5702654 39.05 71.0 2
09:01:35 2024-01-24 815372 801450 188006 185592 324785 329738 373183 370056 210360 206451 274096 276709 315516 318792 4995689 5333124 7151048 7034410 1304993 1346537 274949 242150 276060 276680 337180 324568 309483 307255 202130 204139 751395 726611 1646011 1627596 404807 401319 572147 575235 714395 701083 713266 712068 724607 736627 680750 755911 2082517 2179331 1304772 1096802 634602 621902 757727 747164 759135 773016 762977 767577 879255 875498 5560535 5707959 39.05 71.0 2
09:01:37 2024-01-24 806104 801450 187450 186232 323046 332396 373447 367727 210213 207061 272947 276290 315481 315514 5004469 5360490 7266949 7021597 1300261 1346537 274074 245971 274987 276680 336142 323931 308538 309157 200980 204569 775683 728578 1651262 1622636 406179 400825 565553 573195 714489 694621 713266 715385 722631 734405 683852 750791 2077735 2186974 1302651 1097583 640056 624508 755445 751500 758534 770835 764302 765364 870100 875498 5526912 5693275 39.05 71.0 2
09:01:38 2024-01-24 802686 802429 188040 185458 325010 328671 373183 368835 210654 206238 272370 277015 313585 319389 5001492 5417114 7340646 7034410 1302053 1344752 273046 246216 274146 277194 335791 324460 306305 308257 200911 204964 765218 722848 1650825 1622972 403412 400861 565481 570245 716459 694362 706690 715472 721188 732737 685525 760197 2083775 2201066 1317493 1082062 639817 626413 751138 751500 764606 765240 762977 772141 870063 865663 5434933 5694627 39.05 71.0 2
09:01:39 2024-01-24 805982 799676 187879 185588 324028 327715 371777 369947 209592 207563 272334 275488 314496 319024 5001492 5392464 7283568 7053167 1309612 1349408 273272 245971 274373 276450 333866 324568 309156 309397 201919 203962 765839 721296 1657069 1626438 401237 400825 570489 571976 717585 699096 705184 710945 724497 730562 678750 760122 2085937 2203963 1306892 1080522 634602 621938 749224 743661 763522 766499 758502 773278 875421 865379 5493238 5695760 39.05 71.0 2
09:01:40 2024-01-24 811639 802044 186892 186108 323010 329738 372131 368835 209411 207742 272370 275233 315446 315550 5005061 5322822 7228067 7038765 1322770 1346537 271987 246007 274373 275513 337180 324208 309156 310053 201191 204104 777327 719233 1663249 1631848 404918 399585 568069 569951 710364 698330 707977 710321 721323 735624 680787 758649 2074547 2182424 1304772 1091387 635506 625529 752202 747164 761361 772470 755641 767014 872188 870456 5514451 5698826 39.05 71.0 2
09:01:41 2024-01-24 814206 802616 187454 185592 324557 329239 370002 369427 210297 206238 272947 275453 314531 318378 5001492 5355688 7180989 7025031 1302135 1346703 274914 242105 275002 275513 336156 324316 309410 308307 201543 203961 778857 729737 1635772 1622997 403237 400013 568911 571889 714452 697118 708065 707305 720008 733775 680720 749960 2077466 2177890 1289930 1094465 632347 622411 752202 746215 755836 772470 761855 764747 872188 873186 5533846 5694612 39.05 71.0 2
09:01:42 2024-01-24 804833 801446 187416 185324 322067 329773 372131 367138 209920 206451 270766 275453 314936 315248 5001492 5334881 7228067 7015015 1300193 1350690 274190 242105 274161 275655 337455 322805 306802 308081 200525 204104 775683 726611 1633176 1618366 404454 399166 564682 571570 710441 689960 708102 711761 719862 730093 682721 751361 2075990 2182424 1298411 1094465 637776 622851 752588 747678 755436 765815 763527 764444 865008 872442 5530860 5702654 39.05 71.0 2
09:01:43 2024-01-24 802543 802611 187711 185073 324548 327715 372131 367691 209592 206095 272947 275453 313515 319389 5001003 5421339 7264918 7019895 1284670 1344529 274580 241497 274232 275620 333758 326496 306766 309433 200840 203532 768342 728693 1640471 1608998 402072 400013 565663 571976 715554 691752 707081 710209 717396 726065 682721 755340 2075990 2206913 1298046 1083455 635506 620177 747297 747164 756508 764091 764064 769873 863787 865451 5468195 5694786 39.05 71.0 2
09:01:44 2024-01-24 802686 800282 187416 185069 322687 327715 371707 367691 209231 206485 270766 275453 314242 318117 5004469 5377204 7306340 7057788 1307654 1344641 272262 241908 273777 274777 333487 324352 306802 306043 201156 202963 734660 718479 1638255 1622997 400250 400295 568508 569694 717077 696624 703072 709314 722157 725009 674809 755874 2073039 2196162 1306892 1077451 632347 624619 745180 741484 758659 765276 755028 769873 872605 865807 5491673 5703889 39.05 71.0 2
09:01:45 2024-01-24 811897 800282 186833 185462 322031 330516 369966 367762 209557 207742 270693 275419 314751 315478 5004469 5322822 7235146 7055853 1326600 1351252 271968 242625 273393 274549 335791 322949 306802 306362 200490 203498 761223 717178 1638945 1635696 403796 396560 565663 567060 709937 693073 704646 706304 723692 730562 678750 755799 2080816 2179331 1300531 1088284 633699 624841 749496 742572 759171 766499 753454 766748 871370 865451 5493238 5702377 39.05 71.0 2
09:01:46 2024-01-24 814215 802657 186863 185069 323005 327750 369929 369687 209592 206204 272044 275002 315951 317892 5003717 5363212 7196554 7031330 1302763 1348769 273166 241640 273464 274726 333866 322947 309374 306644 200490 203532 772509 728693 1641460 1622972 401492 396497 564030 571570 708428 690483 707193 707305 716312 734695 679786 751398 2071570 2185523 1313206 1097629 633699 620140 751630 743624 755436 770437 762977 764525 868833 865451 5522967 5695760 39.05 71.0 2
09:01:47 2024-01-24 802543 802657 186665 185592 322031 327450 372657 366622 209955 206416 270730 273789 315006 315586 5003717 5371657 7253973 7022148 1292620 1344315 272403 241980 274338 274078 335409 324280 306334 307720 200071 203532 762539 724405 1702732 1618615 403596 396921 562330 569951 710441 689903 708200 709097 717360 729317 681753 746956 2074515 2182584 1298411 1092836 636413 621970 751138 746513 756615 764163 760195 762879 862495 868654 5536311 5708071 39.05 71.0 2
09:01:48 2024-01-24 805982 803820 187450 184443 323800 327450 370038 366551 209231 205135 272370 275522 313262 319320 5010857 5442859 7306468 7053167 1292620 1343796 273012 241729 274210 274918 333866 322985 306802 305864 200315 204104 799142 724020 1650835 1618366 401500 396921 559095 567023 711405 689903 699974 709170 719499 725009 681753 753924 2077466 2205349 1302651 1081292 636413 622851 745180 747077 758598 761944 758991 765847 864037 865158 5446210 5679177 39.05 71.0 2
09:01:49 2024-01-24 802686 801477 186695 184791 323046 327505 372657 367727 208759 206451 270730 275331 313550 319090 5013928 5409160 7297089 7052476 1307742 1347735 271932 241265 272594 274078 331381 322136 306766 306825 200490 202644 761223 719233 1639925 1622725 396696 396885 565663 568705 711442 693073 698908 706304 718410 725521 672284 753241 2077485 2193186 1298411 1078985 630103 621970 743035 741997 756917 761944 754752 765364 870753 861428 5483832 5679214 39.05 71.0 2
09:01:50 2024-01-24 809532 802388 190719 185073 321048 327715 369929 365522 207907 206451 270693 279396 314496 315262 5023388 5317935 7231438 7038765 1320906 1346537 269886 240926 272664 272735 333830 321482 306586 305864 200036 202821 766780 718954 1647439 1632327 401492 396497 563993 567630 706386 693073 704108 705268 719499 727666 673783 749191 2075990 2168600 1302907 1088213 631000 623734 747187 742376 756236 765276 753790 762187 871370 866382 5561580 5698868 39.05 71.0 2
09:01:51 2024-01-24 811868 802049 190755 184487 321092 327679 368552 365522 209411 205563 270730 276490 315506 318417 5014883 5349214 7180989 7034410 1302154 1344789 272403 240605 275377 273312 333396 321708 306802 306357 200245 202679 777270 726611 1637337 1621846 400250 396619 565663 570356 709434 692021 706187 706285 712246 726137 671809 744472 2071797 2173217 1319703 1091387 629209 618281 749422 738562 751509 766391 755132 761757 871099 864734 5543225 5679177 39.05 71.0 2
09:01:52 2024-01-24 804747 802044 190416 185073 320308 327715 370002 364938 209231 206244 270441 276470 315951 316538 5011300 5358080 7235146 7019373 1296560 1346427 271537 240926 271832 272407 333866 321446 305817 308561 199583 202963 775683 724537 1637785 1620696 402097 396497 559059 567900 706386 687950 705184 707807 712174 725814 678787 742393 2068194 2179331 1319703 1091285 635177 619191 747187 745047 751661 760802 759066 758818 862202 865514 5536311 5703889 39.05 70.9 2
09:01:53 2024-01-24 804129 802648 186829 184194 322556 325778 370002 366336 209313 207422 270405 275350 312904 317972 5017133 5443364 7352594 7033746 1298181 1344591 270710 241470 273242 273312 332387 321482 305903 305864 198750 202963 769335 721296 1666159 1620696 399012 396497 561332 564912 710441 688925 697881 709817 717396 725521 677789 753613 2074515 2191462 1309012 1078985 634602 621970 744726 742572 755714 757486 755827 764520 862202 861391 5455616 5679289 39.05 70.9 2
09:01:54 2024-01-24 806113 800318 190861 184194 323508 327541 369641 367440 208481 206278 270513 276367 312939 318683 5024030 5406274 7264918 7066881 1313392 1345582 271313 240716 272664 274114 332891 320508 306802 305926 199722 202361 775683 718362 1671661 1632217 396732 396221 562366 563643 706386 690882 698888 701602 718447 727994 672284 751435 2074515 2182424 1296291 1085192 629209 621970 744402 736041 755811 764163 753678 763978 869461 862645 5485965 5695760 39.05 70.9 2
09:01:55 2024-01-24 809522 801447 188187 184624 322502 329545 369489 366995 207935 205992 270513 274907 313410 315334 5010857 5337906 7198706 7038765 1311471 1348880 271088 240348 271797 271957 332927 320437 305222 306789 198785 201656 752088 720264 1656395 1627596 400250 395589 564864 565385 705886 692021 702536 704233 712282 726101 672070 744767 2065696 2160944 1306892 1088284 629209 621530 750199 737944 751661 760802 751463 757830 870137 865158 5568482 5708071 39.05 71.0 2
09:01:56 2024-01-24 811873 804328 188187 184202 320464 328104 367529 365142 208730 207468 270060 276367 313043 313968 5004469 5355316 7212681 7020021 1296560 1345582 271572 240179 276881 272407 333600 319468 305939 306825 198785 202963 789433 726611 1629339 1618399 400250 394369 560537 567060 704389 686976 700967 703699 713526 726137 676758 743945 2066724 2174759 1315372 1092873 632797 616464 747297 744102 751509 759697 755641 756218 862202 866382 5515089 5704467 39.05 71.0 2
09:01:57 2024-01-24 804557 802538 186468 183797 321888 328186 369785 366144 208405 205957 270693 278876 312537 317444 5016644 5443364 7313433 7038765 1292620 1343796 271123 240890 273049 273241 331883 322847 305043 306825 198785 203060 795810 722471 1659354 1618399 399221 395625 559743 563643 709434 686976 697894 707305 712138 721440 676794 751398 2071570 2197448 1300531 1078218 633699 618754 740933 743992 755436 757486 755289 764547 859727 856402 5442330 5709556 39.05 70.9 2
09:01:58 2024-01-24 806039 801336 186175 184307 322545 327419 369821 366587 208219 206061 270240 273755 315284 318233 5020223 5400205 7264918 7057509 1311519 1346740 270710 240144 273049 273241 330880 319987 304721 305066 199722 201726 766780 721441 1634145 1627596 398088 393815 562366 563245 706386 689903 696902 699549 712246 721688 671593 751435 2074515 2185523 1294170 1082062 627508 618281 741983 737944 755972 763386 753142 762879 866341 856438 5489429 5709556 39.05 71.0 2
09:01:59 2024-01-24 811758 802622 187795 184303 319648 327150 368745 365487 208253 206238 269537 273755 313008 314189 5004800 5315262 7228105 7043111 1326275 1346537 269440 240926 276772 271957 331597 319468 305043 305926 199097 202184 765218 716666 1666073 1627262 399612 393815 559131 561981 705886 688925 698888 700080 716384 725044 672491 746993 2074613 2173163 1294170 1086463 629209 621970 745180 736077 754391 761680 746196 759483 866380 863319 5499529 5708301 39.05 70.9 2
09:02:00 2024-01-24 816197 802511 190670 183858 320831 325743 367673 368147 208626 204924 270204 279303 312572 315478 5013069 5371859 7190314 7024380 1300298 1346537 271572 239975 271573 271577 331883 319468 305903 305030 198785 202008 769335 726611 1632482 1618366 396696 392051 558793 567060 702326 686005 698908 699055 713526 725554 672795 746474 2063789 2176244 1285689 1094465 629209 615874 746238 738220 747838 759733 755380 757512 862774 864402 5518394 5708301 39.05 70.9 2
09:02:01 2024-01-24 801474 804133 190412 183769 320802 326581 369713 363809 208108 205135 270693 274153 315133 317408 5008369 5417473 7263891 7024104 1279854 1346164 272368 239030 273049 272789 329845 320508 304579 306091 198785 201726 775683 726611 1643186 1609205 397805 395625 559059 567060 707251 684030 696623 703699 710432 719267 672795 745824 2071390 2202399 1335709 1081292 629209 615438 736391 740167 751509 760192 755380 762730 857886 861523 5486592 5705112 39.05 70.9 2
09:02:02 2024-01-24 798000 799708 187896 183828 320270 328186 369561 362649 207571 206278 268922 275980 312033 315442 5015228 5381035 7330195 7043788 1309612 1344715 269405 239736 272664 271922 330844 320473 303191 306789 198750 201691 769905 717178 1644684 1622067 398937 396777 559059 561981 710291 689903 698888 704732 712174 718183 673501 749450 2077466 2191631 1302651 1073991 630103 619629 741192 739931 754835 758847 750236 760452 863278 861523 5522330 5695424 39.05 70.9 2
09:02:03 2024-01-24 816418 804362 186502 183246 321996 327491 367343 365344 207860 205420 269562 275206 311598 317856 5044872 5404682 7254011 7053167 1307742 1349408 269851 240073 271917 272372 329311 319952 305043 305030 199374 201656 762185 721296 1651449 1622997 396959 393779 562890 564042 706386 689903 694812 700604 714537 720343 669619 749117 2074520 2188525 1292050 1078218 628399 619819 740260 738111 755362 761626 749108 761999 867106 857706 5489899 5721412 39.05 70.9 2
09:02:04 2024-01-24 811897 800282 187164 184447 318941 328200 367601 364320 207894 206382 268698 275206 312572 313491 5020223 5326966 7227616 7034410 1309650 1346537 270262 239162 273629 271282 330880 319468 304115 304208 199027 200848 765839 721296 1640959 1623084 400358 393190 562330 564440 702289 689903 699900 701101 714537 725521 668598 743747 2070192 2162356 1294170 1089805 627956 617951 745144 735743 749376 757305 749813 755356 866268 862645 5585038 5711794 39.05 70.9 2
09:02:05 2024-01-24 810718 804333 187659 183863 319078 327185 366497 362684 208253 205066 269844 275206 312973 313491 5016644 5352933 7256598 7025031 1296523 1342805 269886 239772 273049 270679 332891 319468 303191 306573 198577 201691 777270 724537 1657269 1618366 398976 393743 558124 563643 702253 683884 699900 701565 711437 725521 673746 742125 2067233 2179441 1313206 1094486 632797 618062 746731 742149 749909 760009 752770 758073 857152 863290 5538768 5708935 39.05 70.9 2
09:02:06 2024-01-24 802543 802652 190577 183898 320050 326799 369857 363229 208613 205101 269562 273563 312537 315406 5020223 5411698 7264918 7025031 1281594 1340861 271537 238589 272857 271542 328813 319952 302338 305710 198750 201339 761507 726611 1641431 1607977 396959 394405 559743 565312 707889 681917 697894 702098 708282 717106 673024 745607 2070183 2200984 1308724 1082025 627806 614456 738041 739164 747288 754041 755289 759483 857775 861664 5479918 5712145 39.05 70.9 2
09:02:07 2024-01-24 802382 801446 190345 183311 319825 326472 369597 363229 206925 205135 268544 275014 311633 314962 5018821 5388781 7320870 7053167 1304013 1344752 269405 239365 272243 271058 328813 320437 302234 304673 198439 200848 761223 717178 1645866 1622997 398664 395310 559059 561945 708391 688925 696902 701106 713234 719353 670924 745113 2077040 2190182 1296291 1072737 627499 619158 737289 737420 749376 754041 748520 762620 860909 856055 5521703 5695185 39.05 70.9 2
09:02:08 2024-01-24 811906 802351 190341 183280 319078 327723 365433 363229 207571 205066 268186 274551 311598 313968 5027390 5337391 7256598 7038095 1322801 1340861 268211 240073 272279 270490 331345 319205 304080 305030 198577 201339 774096 716666 1680657 1632217 399221 392016 560537 562357 700234 685931 697490 698857 715330 721152 670422 745342 2071100 2173245 1289930 1085016 627061 618244 742509 736375 750716 761269 746502 754998 862202 859512 5518394 5679177 39.05 70.9 2
09:02:09 2024-01-24 815347 804394 190310 183832 319082 327260 365469 364903 207998 204429 269562 274821 312067 314962 5014433 5365067 7190314 7034410 1299372 1346537 270675 238959 272664 270903 329845 320525 305043 303853 198750 201515 751415 726611 1631635 1618366 398088 392016 561332 565312 704178 687999 699735 697831 710510 721152 668925 743597 2067728 2174720 1298046 1088284 625276 614566 742246 735945 745134 761269 751463 755543 862202 861627 5530860 5712033 39.05 70.9 2
09:02:10 2024-01-24 804973 804394 186622 183867 318083 326799 369041 362141 207571 204782 268131 273372 311633 313527 5020223 5404244 7264918 7025031 1281594 1346537 269886 237886 272664 271093 327821 319952 303119 304208 198128 201339 774096 728693 1638249 1607977 396576 394092 559633 567575 708233 686045 697286 703095 708889 719499 670897 742014 2068194 2191631 1287809 1080413 628852 614055 738078 737948 742732 756437 753678 758818 855905 857266 5496331 5678902 39.05 70.9 2
09:02:11 2024-01-24 799735 801182 187132 183280 319042 326799 368486 362106 206994 205420 268222 274821 313295 314483 5018821 5387456 7330195 7048137 1303774 1344591 268211 239162 270675 270714 329311 321773 301281 305066 198128 200393 757873 716154 1637133 1620602 398088 394154 561258 562756 706276 685785 694701 702596 713343 717903 666924 744351 2071570 2185640 1298411 1071786 627061 612924 735428 736787 747141 750759 745439 757255 859691 854846 5502643 5679177 39.05 70.9 2
09:02:12 2024-01-24 811868 800843 186608 183272 317158 327723 365433 363193 207495 204748 267049 274821 313295 312504 5022421 5330546 7227616 7043788 1314312 1344752 267955 238589 272279 269855 329845 320298 301879 302892 198128 200079 761507 718996 1644391 1632237 399221 393981 560500 562719 701184 687767 697745 697941 713490 721332 665657 741635 2070675 2160817 1286293 1083577 625276 618062 741983 733178 745971 757377 745970 753580 862202 857817 5568482 5695461 39.05 70.9 2
09:02:13 2024-01-24 813369 802648 187001 183280 319047 327723 364814 362106 207894 204429 268544 273634 311095 316408 5016644 5368128 7233735 7033746 1296560 1344554 269628 238589 270675 269890 329880 319357 303830 304566 197474 201410 800808 727532 1633032 1620667 399109 393146 556437 564356 700190 682643 697894 699115 703232 721332 672252 740019 2063318 2170137 1308875 1091387 628404 613619 743035 737948 743822 756275 751500 750535 854624 856474 5521455 5678902 39.05 70.9 2
09:02:14 2024-01-24 802686 803560 190439 182666 319561 324888 367084 362141 206959 208489 269275 274436 312416 315478 5011638 5449199 7274243 7038765 1283825 1345545 271123 238589 270675 271317 327857 320789 302657 303816 199748 200779 772509 729214 1627614 1608998 396396 393600 558878 565963 705350 681399 695874 699019 707738 716203 669582 741002 2062324 2193186 1295881 1078872 627061 612359 735987 735950 742769 752706 752569 755534 853418 856055 5496331 5707959 39.05 70.9 2
09:02:15 2024-01-24 801511 802053 186901 182990 318819 326568 368745 363597 206464 205135 267308 274436 313075 314447 5029588 5411960 7302219 7053167 1306808 1346537 268211 238624 270603 270435 329276 322045 301950 302928 199748 200254 765839 717178 1631299 1622972 396959 394190 559743 561162 705387 685931 695997 701064 711401 712426 665657 743447 2070062 2188926 1294170 1072737 625276 612888 734907 733862 747236 752706 745439 756144 857152 852291 5502643 5713254 39.05 70.9 2
09:02:16 2024-01-24 813947 801441 186608 183118 317123 327260 365398 362141 206925 204464 267049 274436 311564 312971 5027428 5328306 7227616 7043111 1315248 1349408 267956 238544 270423 269611 329559 320189 302516 303070 198625 200254 772509 717178 1641804 1634572 398014 390465 558951 560367 700079 683364 691747 695584 712481 722047 666489 742125 2068194 2167063 1285689 1082062 624387 612888 738170 733697 746708 756275 744402 750995 857225 856055 5497779 5705112 39.05 70.9 2
09:02:17 2024-01-24 813554 802693 186644 182714 317123 324924 366240 363264 206747 208489 268922 272763 312416 313455 5018935 5353946 7180989 7030538 1310501 1350690 270793 238341 270423 269340 328706 319999 303813 303461 198625 200254 770922 717178 1643108 1632217 396959 390775 558768 559243 698702 685931 693296 696076 711291 720379 665693 741852 2066724 2160944 1298754 1082062 624387 616311 739743 733738 744951 756275 744105 749891 859046 856055 5517700 5703889 39.05 70.9 2
09:02:19 2024-01-24 814215 802576 186613 182960 317194 324960 365433 363229 206890 208454 268509 273145 312416 313491 5020223 5379984 7190314 7019895 1302053 1344529 269676 237710 270495 269751 327715 319247 302056 303333 198577 200044 777270 725445 1662566 1620696 396922 393424 559743 562535 699234 683957 696790 694563 703232 719353 664281 735628 2062324 2157863 1308063 1086737 621727 613262 739651 729405 741709 754041 746502 751365 859727 857266 5564507 5695461 39.05 70.9 2
09:02:20 2024-01-24 806560 802652 186086 183246 316565 326799 365433 361042 206925 203829 267872 273634 311347 311555 5023528 5357957 7255592 7029995 1295188 1346851 268891 238678 270495 268860 328405 320189 300893 304066 198625 200428 767748 724537 1653198 1618366 398088 393351 554939 562357 699198 679745 697398 699115 703196 718689 669656 735536 2058921 2169866 1283569 1085478 627061 613697 739877 736994 741974 753770 745695 750261 851647 857266 5540266 5705112 39.05 70.9 2
09:02:21 2024-01-24 804833 802689 186875 182377 319541 324323 366497 363597 206925 208383 268131 273634 311977 315184 5020223 5437161 7329470 7055193 1300042 1348769 270067 238447 269555 269716 327291 319393 301688 304102 198625 200779 802399 721956 1646854 1619516 395554 393981 553938 559573 701224 680227 689225 700604 707247 716457 670605 744510 2062324 2188525 1287809 1072737 628852 614566 733867 736994 747288 752706 745709 755767 850549 847460 5443052 5707959 39.05 70.9 2
09:02:22 2024-01-24 806413 801473 186608 182123 318083 322884 366497 362141 206282 206303 267272 273598 312196 315442 5029588 5415547 7272876 7069663 1311485 1347810 270973 237710 269283 269890 327556 319168 302694 304963 198625 199731 774096 719233 1632757 1622972 394434 389680 558951 560764 700234 683921 689576 693055 707283 712426 661724 744314 2066724 2179331 1285689 1074266 621727 613697 732947 728871 747288 754302 744402 753208 857225 847388 5482034 5707959 39.05 70.9 2
09:02:23 2024-01-24 811639 802611 186086 183285 316388 324960 365141 361881 206247 204782 266862 272538 312416 312284 5022421 5331588 7232878 7055853 1320918 1342805 268929 237886 269734 268216 328564 318760 301281 302823 198625 199766 772509 715904 1643106 1632217 395834 391205 556278 557918 697219 680882 688700 693018 711168 717102 663705 742125 2065256 2173217 1283569 1082062 623055 616311 735987 729564 744951 752981 742227 753161 855942 852291 5487751 5707959 39.05 70.9 2
09:02:24 2024-01-24 814215 802693 186342 182157 317119 324852 364302 362141 206747 208201 267272 272728 316900 313015 5016644 5381130 7184544 7027278 1300298 1346164 269030 237483 270089 269493 327556 318869 302234 301162 197440 199940 767748 726611 1627034 1613777 395554 390653 554939 561958 696232 678782 691549 692003 703886 717142 665693 735536 2055724 2164010 1302378 1091387 623498 609190 738078 731705 740888 752981 747058 750488 854244 854170 5518441 5703889 39.05 70.9 2
09:02:25 2024-01-24 802543 802648 185173 182955 316123 324924 365433 361042 206603 208454 267420 273180 316647 311591 5048494 5380409 7269944 7024380 1297409 1339872 270829 237851 269698 267960 328352 318906 301810 303035 198066 200079 791071 724537 1630381 1613777 396959 391758 553302 560764 695907 678302 694849 696606 705382 716634 668029 736099 2055997 2165546 1314018 1088213 625276 611024 738078 735332 737872 752102 744868 746924 849911 856055 5530860 5679214 39.05 70.9 2
09:02:26 2024-01-24 803687 802689 186870 182088 318048 322884 365433 363084 206568 204859 268131 272763 311504 314962 5036451 5452556 7280003 7025031 1277872 1342612 268995 236750 269770 269034 325743 319393 300403 302221 197474 199418 758382 726611 1633032 1604557 394155 390536 555761 561958 700765 678782 689714 697136 702394 712354 665657 737700 2062324 2191631 1304298 1075697 623498 608724 731910 731833 741974 748436 749515 751032 848109 851575 5485965 5713254 39.05 70.9 2
09:02:27 2024-01-24 802414 801486 186347 182123 317158 324888 366533 361006 206282 204464 266826 273316 312166 314187 5033343 5439865 7348846 7053270 1302053 1351482 267735 237604 269626 269034 326833 319393 299457 302716 198485 199453 767748 716154 1647468 1618399 394494 391395 554511 557918 700198 680709 687652 698619 707283 712426 665186 739908 2068194 2177787 1300531 1072031 625276 614930 733867 732659 746302 746748 741663 748937 853034 847424 5491673 5712978 39.05 70.9 2
09:02:28 2024-01-24 811901 800884 186478 182101 316645 324924 363211 363084 205972 205400 266800 274153 312166 312432 5026018 5399220 7254289 7061842 1312342 1346851 267769 237685 267254 269034 327327 315374 301210 301303 197131 199731 770922 716154 1691672 1631945 394714 390929 555761 556269 697219 680709 688595 690465 707283 716457 664281 740028 2065256 2170137 1281449 1079753 621727 614566 733867 728343 742732 751851 740047 749048 854020 847388 5483832 5679214 39.05 70.9 2
09:02:29 2024-01-24 814215 804129 186090 181931 316857 323866 367197 364811 206477 205364 267165 271792 312309 312907 5027901 5372731 7192245 7032195 1305923 1345582 267769 237116 269770 270531 326833 318419 299527 301339 197165 198483 761223 721016 1646216 1623084 395834 391205 557334 560891 696232 681881 691784 692492 703124 716333 660488 735015 2058921 2148702 1287809 1082531 619963 611061 736212 727691 738489 748472 739554 745828 857189 852363 5559077 5698638 39.05 70.9 2
09:02:30 2024-01-24 807186 802643 185566 181845 317680 324636 366407 360717 206465 205435 266719 272588 312273 312478 5027390 5365697 7255592 7015652 1292788 1344591 266619 236915 269770 267332 328309 319393 298968 302221 198359 199731 767748 722471 1635918 1613777 396396 389645 550117 559573 696725 676826 691821 696866 703886 712426 665657 732853 2051452 2167230 1300212 1081292 624387 610088 735715 733734 737545 748364 744491 746357 846204 852363 5542917 5695760 39.05 70.9 2
09:02:31 2024-01-24 806413 804333 186693 181811 319363 323687 366158 360862 206787 205435 266310 273999 311326 313348 5020223 5411699 7337627 7043350 1302116 1344591 268552 237116 268680 268146 325848 317933 299003 302407 198066 199731 764574 717178 1644281 1618215 394155 391758 550081 556269 698207 678512 688595 697136 703232 712390 665657 739635 2062324 2179331 1317537 1072737 624387 613182 731792 732700 744606 745626 742339 751365 848073 846123 5474427 5703166 39.05 70.9 2
09:02:32 2024-01-24 809481 803762 186693 181413 317977 322705 364451 364111 206257 205435 266684 272553 311250 314962 5018670 5419579 7274243 7071207 1305811 1343796 267734 237116 268491 269222 325550 317933 301317 300389 196857 199140 772509 720413 1637870 1623218 392413 390653 556547 557918 697219 681675 686639 689978 703088 712426 662399 740997 2062324 2173333 1279328 1075920 619963 611061 731237 727691 745134 752706 741663 751403 854696 848597 5493238 5726211 39.05 70.9 2
09:02:33 2024-01-24 811868 802516 185949 182404 318228 324407 366158 364111 205469 208383 266897 271447 311977 311627 5029588 5371003 7180082 7043111 1301209 1344789 268738 236349 269544 267773 325848 318419 299492 300354 197440 198794 770922 724537 1636728 1620696 395053 391205 556547 561162 695247 679885 691784 690900 704384 712426 660488 733970 2056439 2151750 1302378 1085192 618168 608731 734944 726659 738156 748472 741099 743950 854696 852399 5578537 5718788 39.05 70.9 2
09:02:34 2024-01-24 809441 802552 186205 181949 317788 324708 364866 360390 206282 208126 266167 271686 310971 313030 5022421 5378184 7255592 7015015 1293332 1346537 266619 236750 268940 271976 325884 319124 298550 302009 198066 199453 778418 722471 1633032 1613777 396115 391205 550117 559573 695210 676311 691858 695092 703388 712426 665657 732853 2055997 2160944 1304543 1085076 623942 609227 735987 732764 735451 749975 745439 746553 845606 854175 5549489 5709556 39.05 70.9 2
09:02:35 2024-01-24 802271 802506 186376 181492 317088 322849 364302 361042 206070 204717 267130 272538 311032 313527 5033177 5439497 7362740 7052476 1301122 1344628 268552 237685 268204 267773 327541 317448 299492 302256 197509 199731 780625 720413 1653096 1618366 393561 391205 551637 556232 697219 674841 686639 695128 705382 711315 664680 737773 2060860 2182331 1304543 1071973 623028 611024 728858 731761 743025 745101 741663 751745 848555 848375 5460975 5712382 39.05 70.9 2
09:02:36 2024-01-24 807133 802392 186082 181547 315650 321870 367197 363597 205429 208418 265635 271932 311286 315435 5028308 5415547 7273203 7042754 1307742 1342686 267107 236750 268078 268216 323855 315627 300403 301193 198345 197897 765218 717178 1634681 1618486 393294 391205 556153 557487 699234 681192 686639 690953 705382 708210 660451 737700 2065256 2173217 1281449 1069686 618131 610066 728858 726659 741974 749975 740261 754141 855272 845611 5496367 5722620 39.05 70.9 2
09:02:37 2024-01-24 813637 802657 185361 181830 315852 324708 362596 361042 205641 208454 267093 271792 311977 310575 5026003 5347160 7236941 7033163 1309612 1345582 271828 236184 269319 266589 325848 318187 299247 300389 197927 198794 775683 716154 1638910 1627593 395273 390102 553266 555410 692158 679745 687202 688968 705382 712426 661461 736099 2057458 2150225 1282140 1081185 619963 612395 735465 727470 741298 748184 737027 746404 855419 851758 5580026 5699561 39.05 70.9 2
09:02:38 2024-01-24 814215 804895 185112 181722 316061 324551 363836 360934 206615 204824 265972 271897 311469 311591 5029588 5370612 7252426 7020021 1297409 1340861 269308 236349 267720 268898 325884 315518 298932 301268 197787 199071 762391 724537 1651815 1617217 395554 390102 551747 557881 693137 673778 689152 690953 700266 712426 663668 731738 2055997 2162356 1275088 1085192 623498 608805 737195 733919 738045 748220 744193 745761 848666 854647 5546692 5707251 39.05 70.9 2
09:02:39 2024-01-24 804286 802648 186478 180943 316609 322550 366158 360970 206534 204572 266194 272728 310490 313263 5029588 5435632 7364570 7053270 1303975 1344554 267798 236915 267254 267366 325515 315591 297611 300949 197509 199418 786155 717178 1657728 1618366 394417 390929 552138 554981 696725 675796 686565 695055 705382 711279 662695 739365 2058921 2176244 1300531 1073318 624809 612088 731932 732876 742326 746629 741392 751474 848629 846770 5482254 5703275 39.05 70.9 2
09:02:40 2024-01-24 807260 802648 186216 181649 317009 321835 363140 363084 205572 208347 267852 271897 309197 314225 5029588 5411534 7264918 7062546 1317072 1340861 268929 236715 266141 267739 325287 315482 301597 299444 197927 198448 770922 719233 1635607 1626456 391123 387871 554084 554589 694682 678782 684579 688944 704384 710243 659443 736709 2061851 2170121 1277208 1078479 618885 610573 730893 726512 743418 750854 740864 750673 853034 845720 5486908 5707959 39.05 70.9 2
09:02:41 2024-01-24 810638 802617 185460 181765 316001 323794 362886 361042 204899 208237 265599 270208 311942 311555 5038953 5365067 7192245 7043788 1304027 1345545 268929 235620 268869 266554 324833 315554 300284 301266 198345 197828 745556 719233 1641930 1623084 394714 387907 554867 555374 692121 680227 690559 690900 704384 712426 658510 732816 2057881 2151204 1292523 1078911 620359 610842 734576 727580 741182 748220 737176 746441 851754 848597 5556124 5716467 39.05 70.9 2
09:02:42 2024-01-24 816263 803793 185460 181474 315214 322849 363579 361006 205926 204285 265564 271068 310996 311555 5029588 5368487 7224390 7034410 1296483 1337022 267479 236349 267219 266554 325778 314487 299492 299444 197509 198759 789433 726092 1625394 1613777 394136 387835 552138 558708 692001 674291 688595 688944 697690 712426 662399 734041 2056377 2160886 1293715 1088251 619774 607346 734576 728650 737105 748436 743850 746105 848555 849241 5519930 5678902 39.05 70.9 2
09:02:43 2024-01-24 802686 804389 185460 181559 315876 321835 363721 360680 205572 204859 266381 270243 310490 313455 5033177 5458491 7283568 7034410 1283825 1337022 267734 235984 266773 267739 324888 315266 298479 301157 197927 198448 767748 726611 1640511 1604557 390571 390102 552138 558708 697219 671805 686077 690953 698182 710287 664060 734718 2055488 2185486 1282887 1075508 620664 607979 728341 728724 738156 743946 745641 746712 843866 846952 5458378 5712033 39.05 70.9 2
09:02:44 2024-01-24 800906 802351 185500 180943 315832 323794 364267 360680 205652 208418 264750 271447 310525 313609 5035361 5424819 7274243 7062546 1307742 1340861 268552 236149 267183 267960 324852 315518 299457 298919 198066 197862 772509 717178 1630984 1620696 390535 390102 554903 556196 696725 678782 682601 691734 702066 709247 658328 737036 2061349 2173169 1277208 1071021 617114 607363 726793 724016 741284 749469 737176 749048 853034 843262 5491673 5679177 39.05 70.9 2
09:02:45 2024-01-24 811911 802611 184871 181765 316001 322849 364093 360934 204934 208418 265564 270208 311215 310785 5027390 5348052 7199640 7034410 1305923 1344591 267072 235620 268455 268520 324570 315518 298479 299444 197787 197862 767748 717178 1671258 1627616 394434 387871 550117 554517 692001 678525 688335 689700 704238 712246 658328 732705 2061349 2150085 1300531 1080522 618131 610088 732973 725483 738068 748364 736127 744374 852888 848150 5567025 5703613 39.05 70.9 2
09:02:46 2024-01-24 811901 802657 185326 180905 316001 323794 363066 359883 205641 204285 267662 271068 309665 311083 5027390 5378184 7233231 7025031 1296118 1343027 268929 235620 266996 271988 325813 315253 298271 301157 197232 198448 794145 725573 1641460 1613777 392303 387181 550575 558276 691890 673349 687468 688797 699689 712246 663663 734192 2050563 2156333 1295881 1085054 621245 605179 732828 728724 735941 746187 741593 743186 843113 847352 5521455 5694524 39.05 70.9 2
09:02:47 2024-01-24 802649 804124 185495 180870 316092 320860 364608 360390 205650 203999 265564 271033 310055 312539 5029588 5452637 7358172 7043788 1301122 1340674 267798 236384 266363 272024 324888 315518 300072 300354 196955 198794 802399 721441 1655927 1613777 392174 387619 550429 556295 694536 673423 682380 693849 700084 710396 664171 737111 2058921 2182659 1279328 1070743 622612 608736 726793 728343 741219 741821 737838 749860 843866 843017 5438857 5703889 39.05 70.9 2
09:02:48 2024-01-24 804721 801446 185508 180943 316001 320860 364004 360970 204792 204859 264009 271033 310055 313327 5029588 5423254 7263443 7022010 1304013 1344591 268552 235984 266996 266589 323637 315554 298515 297633 198359 197828 758146 716666 1669552 1622911 392174 390711 555281 556295 696615 678635 682417 691572 701606 707283 656468 735015 2060818 2176303 1304543 1068166 615951 607400 727077 724566 738068 745042 736127 746924 850549 838446 5498715 5713254 39.05 70.9 2
09:02:49 2024-01-24 813947 802049 184906 181927 316001 322884 363579 360426 204934 208454 264714 271224 310525 312144 5029588 5337986 7222471 7033746 1304064 1344591 268552 235620 267254 268332 326496 315482 297611 298990 198066 197862 767748 717963 1661623 1632237 394288 387727 553707 555899 691964 680635 687957 689285 702321 712318 656577 733659 2061349 2145623 1300531 1080522 618885 610088 731755 724566 737632 747238 735329 743715 852430 846952 5576444 5695424 39.05 70.9 2
09:02:50 2024-01-24 814215 804689 185330 180978 316001 323339 361024 360426 206395 204285 265378 270844 310308 311301 5029588 5365585 7227616 7024380 1298336 1337022 268552 235620 266773 268520 325813 315188 297576 300354 197366 198863 805786 725445 1635918 1617146 393378 387619 550539 556050 691964 673423 686602 689921 694183 712354 663700 730625 2049649 2156171 1295881 1085192 620844 606257 733347 728724 735539 746187 741099 742093 845662 847316 5526362 5707959 39.05 70.9 2
09:02:51 2024-01-24 802686 804963 185205 180909 315992 320825 363211 360680 205429 204572 266194 269797 310561 314987 5033177 5449475 7263811 7024380 1277946 1344554 269057 234858 266996 272144 324852 315302 297464 302120 198080 198828 798855 726488 1618396 1611407 393063 390820 551710 557268 692611 672316 688595 690685 699193 707605 661893 726857 2060670 2167083 1300212 1078218 620844 606970 728858 728724 732819 744625 737379 744281 843232 848150 5540266 5702654 39.05 70.9 2
09:02:52 2024-01-24 803687 803829 185500 180955 315620 321609 364093 359883 205606 203999 264750 271672 309333 311591 5031773 5418669 7336347 7053167 1301868 1344554 266976 235620 265581 268306 324744 317856 297500 301583 197509 197759 767748 717178 1640045 1620602 390978 390102 550575 549770 693173 673815 682380 691881 702358 706114 661930 734866 2058921 2170137 1292050 1069493 620844 609154 727308 727691 738685 743502 736127 746441 845662 838482 5482254 5712220 39.05 70.9 2
09:02:53 2024-01-24 810414 802017 186086 180333 315876 320860 363066 361042 205319 204572 264750 271033 308649 312539 5031773 5412139 7255592 7037072 1319974 1345132 268113 236139 265706 268306 327614 314122 300320 298849 197509 197724 767153 717178 1650655 1629926 390847 386636 552138 553389 691964 674768 681523 685913 702321 710898 656541 735015 2057458 2165546 1300212 1075920 616354 607400 728341 722978 738127 746187 733518 745379 849947 843688 5491673 5712145 39.05 70.9 2
09:02:54 2024-01-24 814178 804702 184871 180909 316001 322001 363579 361042 204968 204142 265564 270208 310055 311301 5035595 5379984 7190314 7043111 1303938 1350653 268864 235375 267112 267660 324852 317026 300108 299919 198066 197690 761223 718719 1628789 1622997 393294 387511 553707 553698 691020 677822 687616 687858 700302 710278 655540 728553 2057458 2145597 1289930 1078985 617709 608791 730821 722444 735941 745065 734557 741612 851827 846952 5578001 5712978 39.05 70.9 2
09:02:55 2024-01-24 811906 804389 184942 180939 315992 323339 360988 358764 205429 204285 267583 270208 308297 311702 5029588 5380909 7248827 7022072 1297903 1348694 268858 235480 266666 268449 326690 316226 299071 298849 197509 197828 787794 726611 1635225 1618297 391749 386292 550575 556269 690041 673423 686114 685913 694147 712318 659480 728516 2049649 2154804 1289384 1081875 616829 605399 730930 724603 733885 746187 740047 744281 844340 846354 5522967 5702654 39.05 70.9 2
09:02:56 2024-01-24 802543 803829 184742 181508 316001 321609 363140 358764 205576 204285 264750 268567 311504 310611 5029588 5403982 7264918 7029368 1285255 1348769 267655 234789 267863 267589 324744 315338 297861 299373 196955 197828 787794 722848 1677292 1613777 393561 387907 549796 556690 691510 671515 688105 690900 694219 708210 662399 725313 2049649 2157743 1298046 1082062 619963 606257 729733 727691 731746 743642 737278 740005 841444 848150 5538768 5703889 39.05 70.9 2
09:02:57 2024-01-24 807133 803829 185326 180329 315214 320860 363836 359593 205253 203073 265156 270844 308649 313227 5029588 5441025 7332363 7050812 1296324 1344937 268405 236009 265369 268224 324852 314523 296711 300307 196816 198517 786155 722471 1642013 1613777 391059 387691 548206 549770 692158 671039 680520 688944 694183 703413 662399 732890 2055997 2182424 1300212 1071210 619963 605399 724699 728724 737022 743044 737935 746646 838957 838410 5446210 5712145 39.05 70.9 2
09:02:58 2024-01-24 801778 802648 184871 180698 316001 319854 362596 360970 204298 204572 263939 270208 309585 312883 5035361 5435310 7300163 7064612 1307654 1348880 267584 235385 265324 268332 323938 314199 300284 297559 197370 197175 772509 717178 1659145 1621545 389948 387835 552138 552917 693210 674841 678521 685950 698182 703413 653618 732853 2055997 2170137 1300212 1066648 615463 607117 723673 720330 737545 743987 732955 744698 847437 838338 5493238 5720305 39.05 70.9 2
09:02:59 2024-01-24 811293 804124 184289 180943 315551 321835 363066 358835 204025 204716 264009 268976 310055 312291 5031773 5337639 7240817 7055853 1317147 1346500 266122 235420 266773 267219 326581 315224 297789 298049 196955 197828 766161 715623 1670104 1632327 391749 386328 550575 553352 688051 672316 682043 683902 700266 710278 655577 730143 2053078 2151750 1298046 1075920 615951 607400 728858 722444 736755 744018 731840 742163 844973 843262 5505866 5703889 39.05 70.9 2
09:03:01 2024-01-24 815372 804389 184426 180779 315992 320896 363094 360970 204934 203714 264750 269386 309585 312955 5029588 5378173 7188792 7041386 1301209 1342842 268552 234684 266746 267543 324852 314230 296711 296663 198066 197072 766780 719233 1640223 1621850 391749 387511 550081 554125 689026 674877 686114 686551 694183 707641 652696 727823 2049649 2142556 1275088 1080522 614200 606687 728747 719239 731746 743987 732918 737741 850401 845756 5557889 5705112 39.05 70.9 2
09:03:02 2024-01-24 808334 804389 184316 180619 315290 322359 361024 356645 204792 203714 263974 269386 309585 310309 5029622 5374841 7243460 7020021 1294634 1347124 267655 234858 265546 266981 323855 313275 297500 300907 196402 197862 792479 725573 1648425 1613586 391160 385478 547431 552917 687564 670564 684579 685986 693097 708175 660451 726342 2043832 2154804 1291549 1083614 618168 604326 728858 726145 733338 746385 736856 737704 840812 846952 5530860 5703889 39.05 70.9 2
09:03:03 2024-01-24 804969 804398 184942 180178 316001 320339 363066 358511 205253 202756 264009 270208 308614 314552 5042307 5466501 7295658 7033746 1284746 1336949 266584 234893 265139 267446 324550 314487 297789 297633 196816 197347 789433 725573 1620291 1604557 389671 387835 549796 554589 692158 670564 682564 687968 695242 703377 656577 728480 2049649 2179331 1288807 1072737 617269 602833 723673 723504 732933 739422 737875 744281 838957 838446 5473667 5691403 39.05 70.9 2
09:03:04 2024-01-24 802419 801477 184617 180303 315778 321349 364093 358212 203947 204142 263904 269929 308402 312661 5041767 5411698 7273203 7071925 1304013 1342805 267387 234789 265139 267767 322956 314009 296711 297631 197093 197038 774096 716154 1634750 1617217 389394 387835 552138 553536 691632 673778 678521 685913 693989 703341 654597 730699 2053078 2168600 1293715 1065853 613591 605289 722102 718188 735018 739458 731840 744811 846838 839034 5494791 5695461 39.05 70.9 2
09:03:05 2024-01-24 810718 801482 183997 180702 314592 320896 361024 358799 204694 204717 266301 269108 310157 311850 5039557 5354251 7224811 7043788 1308717 1344715 266941 234496 266398 266945 324852 313531 297789 297390 196955 197518 789433 716154 1636916 1627612 392062 386057 550186 551968 688051 672827 682329 683939 698218 707144 653654 726379 2051348 2142556 1273833 1077451 615512 607979 728341 720330 733338 744692 730764 737810 846802 838519 5566010 5713254 39.05 70.9 2
09:03:06 2024-01-24 813605 804394 184633 180623 316001 321549 360627 358225 205366 203716 263904 269657 309444 312772 5039557 5385514 7233231 7022077 1298446 1340898 267798 234531 265139 266945 324395 312544 297160 296698 196402 197210 797476 725573 1626941 1613777 389984 386909 551356 554589 688806 670857 684616 681863 695242 707392 654840 726787 2046737 2151750 1308724 1082062 613591 603260 726793 718695 729186 745662 735080 739876 843149 843298 5533846 5679214 39.05 70.9 2
09:03:07 2024-01-24 804833 803829 183993 180732 313832 321620 362812 356360 204831 203858 263833 269692 309878 311042 5036769 5389944 7264918 7025031 1279891 1341661 267387 234135 266523 266758 323483 314523 297861 297598 196402 197518 774589 723367 1664616 1611489 391785 387799 547431 552917 689026 669614 685590 688944 696227 707392 658510 725200 2048192 2160944 1295881 1078218 617672 604542 726793 725149 727437 739386 735604 737806 837772 844921 5540266 5709181 39.05 70.9 2
09:03:08 2024-01-24 804542 804323 184625 180668 315784 322718 360880 356467 204831 203858 265584 270704 308508 312993 5038953 5435197 7353385 7037221 1303083 1342649 265936 234893 264697 266945 323938 313567 295829 302094 196402 197656 791481 716666 1646474 1617217 391063 387217 547431 551577 690041 671039 678521 689432 694255 703413 656541 730662 2055997 2163995 1289930 1068926 617693 606933 724186 724603 736198 737234 732955 743414 841444 837748 5474146 5712359 39.05 70.9 2
09:03:09 2024-01-24 810713 805780 185350 179911 316001 320197 360772 359161 204195 203537 265704 269915 308112 311591 5040454 5427272 7274243 7042127 1309528 1345049 266941 234496 263701 267767 323938 312980 296711 296663 196816 196901 766161 719233 1652956 1622997 388841 385171 550575 552751 690041 671841 679296 681899 694183 703413 654133 730662 2053078 2164010 1295881 1069381 613704 604970 722650 717138 735982 742934 732955 743223 844376 839034 5479918 5722112 39.05 70.9 2
09:03:10 2024-01-24 811290 802502 184145 180767 313971 320682 360772 359414 204374 203678 263974 268532 308684 311702 5036769 5378683 7180989 7033746 1298399 1340861 267798 234100 265324 266162 323938 313275 297789 297811 197370 196253 765218 720264 1619365 1620696 390020 386328 551356 549770 687077 672827 682638 683939 693622 707392 653206 725200 2048192 2139145 1292050 1075920 615074 606687 727824 717680 731782 742934 728618 736700 846204 838446 5585038 5718962 39.05 70.9 2
09:03:11 2024-01-24 815347 804853 184145 180451 315376 321656 360336 356610 204934 203109 263939 269108 308508 310932 5021111 5383352 7218291 7024380 1294634 1342649 267387 234169 264697 266162 324395 311087 297716 296663 196338 197175 784517 725055 1626599 1613777 387718 383174 547431 549770 684130 669140 680520 681631 693242 706114 654615 725716 2039177 2151750 1287218 1083614 613591 601908 728069 720366 729606 743642 734797 737181 841174 842494 5537468 5709556 39.05 70.9 2
09:03:12 2024-01-24 802308 803674 184145 180481 315076 318923 363066 356645 204298 203751 263974 268055 309727 310611 5031773 5442897 7274243 7033746 1281594 1340861 268363 234135 264697 267391 322956 313567 297579 297147 196402 197210 762987 726611 1619978 1604557 388841 387217 548206 552989 690620 670293 680038 686995 693242 701290 654615 727697 2048192 2174759 1282168 1071973 615349 601021 720572 721386 729715 737234 735674 743414 840638 841265 5490097 5716467 39.05 70.9 2
09:03:13 2024-01-24 801396 804133 184578 180178 315112 319890 360699 355931 204979 203678 268363 269831 308649 312625 5035361 5417114 7315658 7042426 1303083 1344628 265714 234169 263956 266162 321978 314523 297441 295836 196955 196901 770922 714621 1640366 1618366 387682 387835 550575 551968 690620 670857 678521 687481 694219 700268 654133 726416 2053078 2167042 1304543 1063259 614200 606257 719989 719276 732819 738703 731492 744514 844229 838998 5509769 5722620 39.05 70.9 2
09:03:14 2024-01-24 813637 802684 184311 180144 314815 320718 360336 357720 204122 203571 264688 270138 308182 311617 5041125 5353946 7254011 7052476 1320918 1345582 265245 234893 263886 266126 324852 311631 297789 297385 196691 196594 764574 713092 1651663 1627704 387718 384018 548630 550406 686105 671039 678813 679636 694219 703413 654133 727447 2051452 2154827 1268727 1074392 613326 605399 724699 719393 735090 745153 731492 741444 843793 841412 5497741 5712145 39.05 70.9 2
09:03:15 2024-01-24 811758 804895 184180 180629 314083 319890 361024 359340 204020 203999 263904 266972 308684 311225 5031773 5379984 7180082 7020470 1309569 1339909 266157 233809 265324 265346 323710 312580 296735 296456 196402 196594 797476 715131 1651395 1622656 390883 385171 549018 550406 686105 672559 678558 681381 694219 707392 648988 725557 2049649 2142556 1275909 1075920 614200 604102 727870 720964 732964 739350 729653 738656 844990 841412 5568586 5704467 39.05 70.9 2
09:03:16 2024-01-24 815929 804661 184259 180260 315040 320789 360012 358188 205079 203003 263904 268532 308614 312144 5036769 5388856 7238893 7034410 1296483 1342612 266682 234065 263921 266091 324852 311560 297789 296663 195780 197175 794145 725055 1632885 1613777 389948 383103 546621 553536 684057 668630 679483 682661 692189 707392 654578 725716 2040376 2145282 1306511 1081581 613516 602610 725800 721038 728812 743987 734931 740237 841833 842567 5534337 5710800 39.05 70.9 2
09:03:17 2024-01-24 806991 804958 183503 180732 313683 319819 363066 356574 204264 203038 263464 267716 308614 311544 5031773 5430718 7275276 7025031 1277946 1342575 267442 233182 264697 266056 321003 313239 297441 296421 196402 196560 799142 725573 1639506 1604557 387718 387181 547044 554322 688051 668667 682527 687661 692189 703341 655540 723543 2045003 2157743 1287218 1076932 617709 601762 724768 723604 728295 738740 732732 739145 838256 838374 5533429 5702654 39.05 70.9 2
09:03:18 2024-01-24 806104 802612 184285 180310 315076 321293 360916 355503 204899 203038 268597 270173 307646 312144 5038953 5426373 7341878 7053167 1303774 1342612 265678 234135 263886 266091 322956 314199 295306 297937 196402 196867 766557 715131 1651694 1618366 389671 387181 547431 550406 691020 670564 679296 685877 698349 699212 655061 729530 2054912 2173371 1306709 1064628 615951 605362 721684 721550 733155 738218 727474 739383 841370 839034 5505675 5716467 39.05 70.9 2
09:03:19 2024-01-24 811906 802315 184289 179687 315547 319819 360300 357649 204025 203073 263499 270208 308112 312144 5048319 5380077 7264918 7053167 1320918 1342916 265271 234858 263851 265311 324623 311087 297369 297595 196402 196560 787794 713092 1666159 1627704 387682 383983 547431 549979 684094 669614 679296 681693 694147 703413 653875 727599 2052916 2154438 1293715 1075032 613704 605252 723738 719430 733858 742408 728655 737967 843610 839034 5489899 5695461 39.05 70.9 2
09:03:20 2024-01-24 810675 803829 183958 180303 314083 319854 360916 358799 203630 203678 263868 267682 308649 311373 5028308 5355688 7203833 7034410 1305923 1346537 266122 233414 265324 265276 323674 311631 296735 295801 196441 196253 787794 716666 1665844 1627704 387718 384871 548206 550406 684094 672468 679483 682827 694111 707138 652911 725419 2047288 2145507 1298411 1076566 614200 606049 727553 718994 729569 739422 727702 737116 845990 837712 5569627 5712033 39.05 70.9 2
09:03:21 2024-01-24 815377 804958 183949 180144 314119 320825 359504 356038 204264 202861 263464 268851 308112 311261 5033177 5384481 7216281 7020021 1294634 1342754 266531 233902 263886 265683 324623 310615 297313 296663 195780 197141 800705 725055 1650529 1613777 389948 383103 545849 552751 682536 667987 679073 682551 693927 707138 657858 726115 2042698 2150085 1291549 1084377 615951 600100 725727 720293 728738 740126 736652 734983 835889 841229 5521455 5702654 39.05 70.9 2
09:03:22 2024-01-24 802677 804862 184246 179576 315556 319425 360952 356610 203947 202224 263499 268532 307646 311047 5033177 5458028 7352055 7039444 1291659 1342612 266122 234135 263043 266091 322431 311631 296706 297595 195780 196560 795810 723367 1634549 1612632 388565 384865 544201 550406 689609 667513 677033 684528 693096 702285 658326 729826 2049104 2179431 1291549 1066648 615951 601410 719564 723980 731673 737514 732955 741256 834699 836630 5455616 5702757 39.05 70.9 2
09:03:23 2024-01-24 802686 802620 183697 180014 314119 316965 360952 357649 203596 203073 268561 268532 308147 311047 5045871 5423449 7274243 7063242 1305811 1340861 266087 236002 263446 266722 321906 311596 297789 296937 196402 196341 767748 717178 1631437 1613777 387739 384865 550039 551747 689857 672284 676663 682661 695133 702285 651100 730905 2054026 2163739 1266607 1065427 609959 603897 719638 717466 732383 740833 728581 740965 844229 835412 5491673 5691328 39.05 70.9 2
[truncated: 182,804 more chars]
