# Supplementary material for: Methods for Estimating the Detection and Quantification Limits of Key Substances in Beer Maturation with Electronic Noses
Source: Sensors (Basel). 2024 May 30;24(11):3520. doi: 10.3390/s24113520 (PMC11175341; doi:10.3390/s24113520)
Supplement: Supplementary file 1 [file sensors-24-03520-s001.zip › Data/Acetaldehyde/raw data/Day 2/ETH2.txt]

Time Date R01 R02 R03 R04 R05 R06 R07 R08 R09 R10 R11 R12 R13 R14 R15 R16 R17 R18 R19 R20 R21 R22 R23 R24 R25 R26 R27 R28 R29 R30 R31 R32 R33 R34 R35 R36 R37 R38 R39 R40 R41 R42 R43 R44 R45 R46 R47 R48 R49 R50 R51 R52 R53 R54 R55 R56 R57 R58 R59 R60 R61 R62 T01 H01 Phase
09:10:00 2024-01-24 738147 721417 228468 222771 376717 386025 414962 411205 247237 246443 310923 317010 355267 358999 4570686 4877437 7008163 6791348 1245307 1285626 338887 300664 324505 323952 384941 375957 363180 365353 243693 243726 773374 721956 1618617 1590817 494401 486877 724727 727682 923031 906872 959590 961987 998267 1017976 983144 1091490 2328467 2448890 1392866 1195669 802240 790433 971330 964220 1003291 1020697 1049420 1058472 1180391 1175502 5345492 5577991 39.15 70.6 1
09:10:01 2024-01-24 738248 721345 228499 222930 377814 387186 414998 412109 251149 246443 310460 317010 354733 358454 4570686 4902076 7002192 6809044 1247741 1287523 339601 300208 324505 326717 384364 376747 363144 365353 243693 243691 773374 723503 1620810 1587870 493347 489704 726305 727682 925011 908351 961909 959148 1000470 1017598 984692 1089894 2331786 2444218 1392866 1189725 801094 792678 971330 959222 1003984 1020857 1049599 1056889 1176630 1169517 5338935 5553781 39.15 70.6 1
09:10:03 2024-01-24 738147 725499 228464 222586 378414 386605 418071 412434 251219 246823 310678 317010 354698 357543 4570686 4896289 7017458 6804464 1247585 1286537 339912 301792 324469 324667 384941 376213 363144 365097 243693 243691 774783 724020 1654522 1585610 494049 492469 727741 725915 925085 908813 959850 958856 999760 1019985 981236 1085095 2324705 2436758 1400261 1182955 799379 792042 968576 959222 1002561 1018990 1047996 1053769 1167184 1172898 5322512 5541915 39.15 70.6 1
09:10:04 2024-01-24 731000 726365 227760 223650 379024 384257 414270 412109 248294 245271 310424 319969 352646 357946 4573524 4898334 7052889 6792542 1234260 1281998 342455 299333 323484 325157 383753 375076 362636 367628 243477 243447 774220 722050 1629099 1584755 494753 493598 726747 730440 927718 906491 954639 957899 998193 1023406 981933 1086788 2316903 2444269 1409505 1177917 800177 788123 967534 959222 1003984 1018810 1048014 1056397 1168045 1169155 5297556 5545553 39.15 70.6 1
09:10:05 2024-01-24 727893 721129 227747 223408 378414 383107 414890 413378 251571 245271 313198 318485 352646 358999 4566481 4943827 7046828 6780881 1224182 1285626 342455 301932 326486 327179 385413 375388 366017 367485 242450 244303 766327 722471 1632072 1582232 494753 491509 720562 727682 930361 907593 951558 958579 1001587 1018711 980739 1078962 2316903 2455145 1382928 1186309 805898 790993 962084 959222 1009466 1018449 1044914 1047973 1170441 1179500 5334844 5563409 39.15 70.6 1
09:10:06 2024-01-24 728922 721463 228269 223620 377814 384257 418635 413669 247237 245306 310678 317559 353869 359316 4580051 4954707 7036096 6762202 1232498 1289191 341902 299961 327105 323812 384221 376673 365758 368605 242621 245056 752234 724537 1633096 1576897 493320 491602 721712 727645 931719 905848 952886 961304 1005208 1018747 977685 1078962 2318550 2453406 1484259 1188879 807048 790433 962084 961950 1011755 1024610 1044914 1044555 1173870 1178826 5372693 5545866 39.15 70.6 1
09:10:07 2024-01-24 729337 721354 228304 222964 378721 385104 418635 410880 251184 246063 310460 317559 353670 358163 4579775 4961782 7040400 6792285 1234732 1289303 341277 301932 326474 324879 386533 377014 363109 366488 243521 244990 774431 728171 1626984 1576897 494049 491162 722941 728161 931682 905848 951670 961304 1005919 1021346 977685 1077317 2318550 2452901 1482224 1188981 807048 791860 962084 961950 1011001 1018738 1044877 1052772 1172126 1179660 5361560 5552594 39.15 70.6 1
09:10:08 2024-01-24 732034 725471 228269 223240 378383 385339 418635 411169 247237 246028 309736 317489 353599 358920 4570686 4947717 7034485 6772879 1241785 1288312 341865 300137 326911 323360 386992 376757 366017 366968 243521 244408 752234 728171 1640028 1576897 493347 491162 719665 727688 931682 906491 951670 959259 1005208 1016881 977685 1078680 2321850 2458630 1460961 1188879 807048 790433 962084 961267 1008818 1018738 1044096 1050829 1173613 1179660 5361560 5558006 39.15 70.6 1
09:10:09 2024-01-24 730995 721314 228428 224867 377778 384762 419227 411747 247237 246028 309736 317489 353599 358956 4579156 4967796 7045195 6762202 1238362 1287062 341614 299263 324469 323882 386677 375644 365980 367592 243521 243691 770555 729765 1616597 1567405 493347 492589 720562 730787 930361 903921 954386 961987 1007381 1021346 971972 1080339 2309278 2431009 1391017 1190572 804176 786378 964137 963317 1014357 1018774 1040027 1047639 1176368 1181952 5380371 5552698 39.15 70.6 1
09:10:10 2024-01-24 728655 725467 227368 223244 378988 387169 414890 409298 251607 245236 312472 319131 353883 359214 4563426 4910132 6994481 6790563 1240645 1286500 341614 299192 324505 323952 385176 373342 363144 367592 242972 243691 769146 729214 1655516 1574661 496874 492589 722093 732867 931021 898699 953165 965662 1003004 1019903 972674 1082113 2309278 2427564 1413185 1195669 806772 784020 964822 968442 1011755 1022305 1037805 1054067 1179746 1187961 5385929 5554043 39.15 70.6 1
09:10:11 2024-01-24 729741 721417 227363 224351 377778 386581 417092 414887 248904 244718 311515 318755 352434 359945 4575143 4910238 6962720 6782312 1246342 1290265 341901 301266 326450 323917 385211 375076 366430 366710 242558 244408 764918 726611 1620121 1576897 496929 489668 722701 732867 929043 898736 953961 968479 1005171 1018463 974114 1085239 2313645 2436758 1407535 1199982 807048 784020 965795 968442 1013191 1021337 1038545 1051134 1182127 1185371 5380371 5552698 39.15 70.6 1
09:10:12 2024-01-24 734339 727787 228023 225705 375936 386070 418158 412255 248452 245250 312428 317277 353599 359208 4573947 4910239 6957180 6781184 1245144 1289313 342455 300654 326947 324405 387642 375644 366466 367004 243143 244408 764918 728693 1624997 1580259 497635 489704 721712 732867 929043 898736 955355 968479 1005956 1019634 973387 1086013 2315257 2440216 1409418 1196091 807048 784020 967166 970506 1013191 1021551 1040027 1055645 1185321 1184496 5387032 5567016 39.15 70.6 1
09:10:13 2024-01-24 734899 727824 227620 223546 375901 386070 418121 412327 251536 244688 311622 316975 353883 359208 4573947 4905589 6933307 6781878 1251999 1290265 341901 299263 327409 323917 385518 375644 367011 367004 242217 244408 763508 726611 1613595 1581381 497282 489668 721712 732867 929043 901089 955392 968479 1005956 1017075 976225 1086788 2316903 2436758 1383622 1202435 807048 784818 967166 970506 1013638 1021337 1038023 1055983 1186490 1187974 5386340 5574980 39.15 70.6 1
09:10:14 2024-01-24 734894 726456 228070 223624 376645 387129 418308 412434 251571 245201 311622 316496 353635 361445 4570686 4903244 6947317 6781577 1252036 1287449 341661 299263 327178 323917 385482 375076 366466 366488 242594 244784 762099 726611 1632742 1576897 497583 489668 721712 731826 929043 899688 956242 968479 1003041 1009769 974077 1087601 2318550 2434461 1400002 1206726 806772 786378 967852 968442 1012577 1018794 1041362 1057038 1189729 1179222 5420691 5562086 39.15 70.6 1
09:10:15 2024-01-24 738567 728304 227566 223585 376044 386261 418008 413054 248452 245201 310642 315578 354698 360093 4570686 4877373 6942908 6790563 1255678 1289350 341421 299298 326947 323882 385482 375076 365366 366159 242217 244408 760690 728693 1619779 1576897 496540 486877 722701 730787 927727 901999 954639 968479 1005171 1015518 973387 1086788 2316986 2434461 1383622 1202435 809163 787294 968912 968368 1014056 1021264 1041512 1058495 1187310 1181038 5383787 5563409 39.15 70.6 1
09:10:16 2024-01-24 733127 721931 228178 225542 376080 384833 418303 411133 251571 245271 311622 315578 353635 358956 4573947 4896264 6942241 6790563 1258124 1289350 340905 301692 326123 323917 385231 375076 366466 366488 242765 244819 762099 728693 1645414 1580259 496540 486877 720562 730787 929043 901360 955355 968479 1005919 1018195 974114 1087601 2323048 2442531 1407535 1203369 807048 786250 968949 971085 1013297 1020829 1041091 1053731 1186161 1184463 5382085 5545829 39.15 70.6 1
09:10:17 2024-01-24 731449 721318 227716 223624 376344 384257 418303 411169 251571 245236 313915 316496 354166 359244 4560196 4877613 6942739 6821458 1259296 1291181 338851 299333 326911 323917 386713 374774 367565 365097 243350 244784 765782 729765 1622204 1580259 494675 486877 722677 731826 929043 903722 956789 968479 1004748 1016462 975692 1091526 2322460 2434461 1405652 1206726 807048 787492 968539 970506 1013191 1018572 1041512 1057150 1184385 1185554 5402544 5563409 39.15 70.6 1
09:10:18 2024-01-24 736833 721350 227756 223313 376080 387716 418635 411169 251607 245236 311587 315543 354733 359244 4561320 4867078 6952172 6795092 1264580 1289350 338815 300629 324577 323917 386713 374774 364783 365317 243693 244408 762099 730285 1618918 1581381 495413 489668 724727 732867 925703 903005 962769 970232 1005400 1015098 978921 1094614 2322460 2421802 1407535 1199017 803603 788488 972711 968442 1009739 1015754 1044415 1059908 1184678 1179404 5417994 5541840 39.15 70.6 1
09:10:19 2024-01-24 740424 721345 227716 223658 377814 387150 414890 411740 251854 245236 312030 317489 354663 357620 4556932 4825595 6966505 6820777 1255327 1286537 340905 302005 324541 326634 382606 373944 366466 367040 243693 243691 770027 720413 1668809 1595337 499006 490835 728812 732756 926401 904824 960809 966785 999260 1017976 981933 1094591 2321850 2433865 1395692 1195669 799649 788681 975901 967032 1003984 1018531 1044914 1063430 1184088 1179660 5349366 5567378 39.15 70.6 1
09:10:21 2024-01-24 736216 721273 228637 223620 376681 385989 414962 414908 247237 245271 311404 316532 354166 359254 4566405 4896289 7003807 6795092 1248480 1285626 339601 302005 324469 324929 384905 374667 365331 365389 243693 243691 771964 721296 1625940 1595155 496166 489523 726747 728567 927059 907780 960846 964725 998263 1017866 986020 1093774 2327823 2445952 1394715 1193995 802459 790433 972711 966674 1003272 1020615 1049562 1059115 1180588 1174556 5329536 5553781 39.15 70.6 1
09:10:22 2024-01-24 737265 724223 228499 223620 376394 385989 414926 414288 247237 245271 311149 316532 354698 359509 4563464 4905697 7013132 6799336 1250415 1287471 339601 300664 324469 325384 384925 376526 366499 367598 243477 244268 773374 724020 1612975 1590969 494753 489487 727852 728678 925122 907518 962597 961987 1001132 1018545 983999 1093050 2327823 2445952 1396564 1190572 801888 793240 972711 963317 1005409 1016944 1052665 1060294 1177331 1172861 5337677 5559554 39.15 70.6 1
09:10:23 2024-01-24 733080 721372 227791 223274 379056 387150 414660 412109 251536 245786 309736 318967 354166 357580 4564172 4902710 7052402 6799612 1235252 1287337 342167 302862 324217 325804 384762 375764 364983 368002 243621 243517 776962 721296 1633136 1583630 493939 493728 728258 730676 927690 906491 958188 960631 1001878 1018747 983330 1087413 2318550 2440216 1402110 1181273 801317 790993 968576 959222 1005409 1018810 1050072 1053769 1169576 1176291 5310739 5554043 39.15 70.6 1
09:10:24 2024-01-24 727893 721021 228109 223624 378943 383107 414890 413342 246392 245065 310713 319934 352610 358454 4567427 4926372 7069084 6816368 1235104 1287471 342938 300031 324325 328496 383880 376030 366535 368700 243693 243726 777602 720264 1656724 1581381 494675 493984 725754 730750 930361 907867 955355 961304 1002259 1018458 983330 1087601 2316903 2445680 1395058 1180433 802459 790993 968576 961950 1007589 1027653 1048070 1057208 1169703 1178826 5292128 5552594 39.15 70.6 1
09:10:25 2024-01-24 725722 723710 228269 223654 378374 383072 417382 414615 251536 245306 310678 317559 353635 358199 4570686 4926433 7032309 6782312 1230988 1289303 341758 301261 328409 323952 384364 375920 367055 367628 242936 245232 755052 724020 1629238 1576284 494401 492589 721619 728198 933014 906872 951670 961987 1008131 1024764 979843 1078925 2318550 2455145 1478154 1189832 807048 792116 963452 963317 1011755 1026782 1047169 1050996 1175498 1175963 5367132 5554043 39.15 70.6 1
09:10:26 2024-01-24 731000 721088 228663 222930 378984 385411 419227 411205 247237 246028 310424 317559 354166 358199 4559873 4952458 7021673 6762164 1242414 1285589 341937 300381 324433 324632 387222 373944 363144 368183 243441 244237 770555 729737 1622566 1567677 494753 493984 724727 732867 931682 902639 954386 965698 1006668 1018675 973365 1084190 2309278 2427564 1383622 1191417 805898 784083 964822 965625 1013910 1018508 1040027 1050698 1178909 1185443 5380094 5540581 39.15 70.6 1
09:10:27 2024-01-24 727893 725240 227015 223654 378645 383107 414565 409980 246677 244447 312729 319131 352364 359798 4563426 4897228 6977037 6782043 1244186 1285643 342938 299228 326657 327410 384941 373944 365366 367628 243008 244561 766327 726092 1629554 1576897 498024 492589 722677 733651 931719 899873 954676 968479 1007454 1021428 974057 1085277 2312564 2431009 1389168 1192659 806473 783814 965795 968442 1013910 1018774 1038761 1056397 1175849 1188802 5365029 5544917 39.15 70.6 1
09:10:28 2024-01-24 728927 726416 227760 223723 377508 383107 417055 414814 248272 244613 313175 318273 353493 359982 4569970 4896264 6932032 6781184 1254890 1287486 339840 300173 327446 323656 387301 375076 365366 364805 243521 245161 767211 730806 1620125 1576897 495413 486913 723701 732719 928384 901360 957507 968479 1003041 1015518 974842 1086639 2318550 2436758 1407535 1203292 807048 788123 968576 971196 1011755 1019898 1040313 1053769 1188959 1184533 5400869 5529695 39.15 70.6 1
09:10:29 2024-01-24 735497 727787 228253 225490 376430 387006 418490 411062 248452 245474 312695 316100 355089 361813 4560196 4860226 6961604 6801101 1260639 1287523 341456 299333 323940 325981 385518 373944 365945 366488 243693 242908 764335 724537 1634895 1589498 496966 491893 728885 733059 922499 903649 963738 968479 1002589 1015554 980539 1096191 2324516 2418370 1392866 1196425 800177 784119 974989 968442 1009466 1019173 1045026 1064836 1184715 1181038 5370966 5562574 39.15 70.6 1
09:10:30 2024-01-24 736470 726282 227620 223620 377670 387370 414673 411640 246643 244482 311149 317489 354166 357074 4560310 4840311 6957180 6809320 1253538 1283769 340582 301792 324541 325981 384058 373980 365366 366488 243693 243691 776192 720927 1661466 1593075 497583 491162 728885 732867 924466 903921 962597 965698 998299 1015649 982631 1091439 2321216 2440216 1369640 1193967 801042 788718 972711 967069 1003984 1017931 1047897 1061879 1175849 1180514 5337792 5556115 39.15 70.6 1
09:10:31 2024-01-24 739294 724740 228647 223620 376645 385411 414998 413345 247061 245680 311622 316975 354414 359509 4564172 4870816 6985156 6776735 1249523 1283769 340905 300208 324541 325419 383250 377014 366466 366195 243693 243726 770503 718362 1623101 1591758 495062 489704 726862 728715 925122 907903 960995 962855 999480 1019903 984072 1093032 2326169 2444218 1392866 1193967 802459 790433 973402 965662 1002561 1021154 1050881 1064407 1180546 1177262 5335556 5553744 39.15 70.6 1
09:10:32 2024-01-24 738147 723705 229014 225066 376394 387150 414998 412470 247237 246316 310713 316532 354698 358708 4563615 4892810 7021776 6799612 1243798 1284731 339601 300664 324433 325454 384941 375644 363144 365424 243693 243691 765465 721956 1619431 1581381 493347 492589 728368 728198 927727 909872 959590 959259 999751 1015414 983962 1089848 2326169 2444218 1373271 1184641 800177 793093 973793 963336 1007552 1024230 1054649 1058322 1178038 1177170 5342749 5570996 39.15 70.6 1
09:10:33 2024-01-24 736298 724736 227756 222930 378772 387767 414926 412434 251607 245856 315583 318706 354449 357656 4561320 4896294 7027632 6801290 1244416 1285643 340390 300875 323940 324929 384364 375644 365463 366488 243693 243657 776192 721441 1633822 1583868 492996 492589 727852 728198 926377 910554 960995 959259 999751 1020624 983816 1088998 2326169 2444269 1398412 1186835 801667 793240 971293 961913 1008444 1023584 1054649 1062631 1173870 1178116 5330030 5559067 39.15 70.6 1
09:10:34 2024-01-24 732103 721237 227756 223650 379096 385989 414926 412470 251642 245271 309772 319486 354166 357367 4560310 4911342 7050434 6795092 1232498 1285643 341132 302735 324469 325910 384364 375076 363144 367592 244804 243657 772849 720413 1629903 1583868 493975 493984 728885 730787 929043 907224 960311 959259 1002589 1018819 986020 1091377 2325771 2441383 1384165 1182038 802240 793203 971293 961950 1005409 1018485 1052279 1059152 1171363 1178826 5314533 5546128 39.15 70.6 1
09:10:35 2024-01-24 729497 721273 227786 223658 379060 384257 414890 413705 251466 245271 310713 320419 352610 357946 4564172 4924292 7059759 6790247 1230739 1283769 342938 299333 324505 325721 384058 375378 364818 369292 243693 243691 776619 719387 1645171 1583868 495449 494334 726305 730268 930361 908888 959089 961839 1005326 1028897 983330 1086713 2319155 2454114 1375087 1184641 804176 792116 967580 964688 1009739 1025731 1051354 1056813 1170674 1181441 5293938 5544692 39.15 70.6 1
09:10:36 2024-01-24 726862 721318 228335 223274 378984 383107 418635 413705 251149 245271 310678 317524 353670 358992 4564172 4928623 7002155 6742900 1226593 1284731 341421 299054 327981 324894 384058 377010 364236 367298 242253 244819 763508 721441 1641273 1576897 493939 492589 723729 729802 936991 910365 954349 961987 1007308 1025691 980428 1084406 2318550 2458630 1403768 1189718 808201 792678 964137 962925 1014019 1026818 1047897 1050884 1176368 1183226 5346272 5554043 39.15 70.6 1
09:10:37 2024-01-24 731000 721345 228494 223313 377482 385104 419227 413051 247237 246063 310460 318227 354449 359280 4561320 4937870 7022457 6761874 1233954 1283805 341697 300208 327446 323952 385590 377281 363180 367628 243693 245196 752917 725573 1622207 1574041 494753 492516 722738 730750 935660 907780 955710 964725 1011782 1024655 977759 1083278 2318550 2445952 1397477 1188811 810513 790993 965795 965662 1014666 1018449 1046404 1050025 1178909 1181988 5376253 5546094 39.15 70.6 1
09:10:38 2024-01-24 728927 721472 228304 223313 379087 385411 419255 409944 251642 246063 310460 319226 354166 358414 4554820 4939499 7008140 6742900 1238953 1287486 341973 301792 324577 323952 387840 375681 365721 367341 243477 244539 770555 729737 1620516 1567337 494753 493619 723766 732867 931682 903921 954713 963986 1011672 1024619 977722 1085277 2321391 2441948 1392866 1190572 808778 789873 966480 962855 1014666 1027544 1046241 1054142 1177239 1179368 5365029 5554231 39.15 70.6 1
09:10:40 2024-01-24 728927 725245 227795 223274 379051 385447 418008 409980 246426 246063 310424 318485 352646 358999 4558069 4935977 7003264 6762150 1238362 1281998 341937 300417 326196 326924 387587 376067 364983 367449 243621 244268 770555 729737 1613663 1567677 494401 493984 722677 730602 933705 905848 955429 962892 1012605 1027553 977722 1082151 2316903 2439944 1392866 1190572 808201 790433 967202 965662 1014629 1027544 1047150 1052981 1178909 1181988 5363301 5544781 39.15 70.6 1
09:10:41 2024-01-24 728927 721354 227795 222964 379092 385447 418635 409980 251571 246063 310678 319450 354166 360204 4556932 4926611 6994481 6783069 1243369 1289228 342866 300769 326305 325804 387695 374939 366017 368261 243693 244408 770555 730259 1612755 1571802 495449 494684 724727 732540 933052 904935 954676 965698 1011782 1018386 975570 1085239 2315257 2429861 1392866 1190823 805898 788754 967166 967069 1017551 1028379 1043427 1057150 1174151 1185443 5382085 5546128 39.15 70.6 1
09:10:42 2024-01-24 727893 721354 227756 223654 378727 385104 415034 409980 247225 245271 310678 320419 352646 359619 4564172 4919591 7002227 6761812 1240732 1287434 342830 300031 326305 324894 385554 373643 364854 369292 243477 244714 763508 726611 1664506 1576897 498267 493984 723701 734728 933705 899725 955392 968479 1008919 1018783 974151 1086549 2311970 2427564 1394715 1194726 807048 786414 967166 968442 1014629 1024610 1038960 1056397 1179619 1187937 5365029 5542124 39.15 70.6 1
09:10:43 2024-01-24 728410 721345 227050 224377 379056 384221 418958 412434 246677 244311 311185 319450 352610 358668 4554820 4900457 6932216 6782269 1245455 1287486 341973 299298 327191 324859 386713 375644 367311 367040 243521 245707 770070 727688 1622551 1576897 497671 490373 723701 731467 930361 904366 959628 972023 1008919 1018545 976992 1086676 2324516 2436758 1405652 1203292 807048 786414 968576 971261 1014629 1021337 1044914 1057208 1184385 1185443 5385476 5530082 39.15 70.6 1
09:10:44 2024-01-24 731714 725277 228304 223641 376712 385482 418635 412144 248294 245306 311694 316275 354485 362033 4569332 4867743 6973235 6791462 1264210 1285643 339876 301157 324541 323987 387623 375534 365402 365424 243693 244408 773374 730285 1639788 1580259 496577 492241 727336 735807 925684 902639 961853 968479 1005992 1015559 979843 1094629 2324516 2424125 1387319 1199017 804176 786414 974057 970506 1011755 1018454 1044914 1061497 1189803 1183696 5402544 5529695 39.15 70.6 1
09:10:45 2024-01-24 738137 721350 227562 225598 378988 387804 417382 411205 248591 245403 312621 318203 354592 357800 4537224 4808609 6961604 6801139 1250415 1289228 342455 300208 324613 325647 383250 375681 367413 367334 243693 244443 761295 718362 1638088 1595337 498378 491198 727852 731826 926413 905634 963051 967106 999751 1018463 985506 1094591 2324516 2439029 1391017 1193967 801888 790433 974095 968442 1005137 1021337 1041727 1063804 1182164 1178534 5329536 5555480 39.15 70.6 1
09:10:46 2024-01-24 733497 721314 228144 224169 376996 387249 414745 414763 248452 245131 312428 317277 356507 359872 4563577 4881538 6994481 6799942 1247741 1287471 339244 301122 324505 325647 385482 377281 364236 365389 243693 244408 762685 722471 1614227 1590627 496874 491126 727852 728715 926340 909191 965355 963354 1004011 1021428 986905 1094591 2327823 2449423 1396564 1190572 803900 793240 974095 962818 1008305 1023757 1054240 1063430 1175776 1176218 5333966 5559554 39.15 70.6 1
09:10:47 2024-01-24 738091 726719 228319 224591 378916 387587 414745 415366 248627 246612 310136 318415 354698 358454 4556970 4893971 7022196 6790563 1238680 1284731 341901 302844 324469 325945 385211 376213 363109 368146 243693 244202 769634 720413 1613595 1583630 493939 495035 729975 732346 930361 907903 960995 961304 1004011 1026066 985469 1091401 2320295 2441948 1378718 1181273 802459 792678 972711 961950 1008305 1026057 1051130 1059631 1172062 1179660 5303425 5557597 39.15 70.6 1
09:10:48 2024-01-24 728816 725759 228283 223589 378772 385523 414890 414615 251536 246109 313692 319096 352540 358962 4560196 4914834 7046828 6771805 1228894 1284731 342938 299263 327446 325875 384293 376213 364783 368700 242900 244443 766327 720413 1632931 1580259 495025 492589 724213 728715 934368 909835 954639 963354 1003004 1030462 983330 1085239 2318550 2455145 1382349 1184641 805898 793240 967166 964414 1010248 1027180 1050740 1059841 1179714 1184793 5291826 5556115 39.15 70.6 1
09:10:49 2024-01-24 729497 721273 228823 223615 378685 386389 419820 414216 247237 245993 310678 318611 354414 359787 4561320 4932126 7013244 6762427 1229917 1286537 342455 301152 327945 323917 384905 377281 366758 367298 243521 245575 752234 724537 1637066 1574370 494753 492589 722641 728715 935697 907903 954386 962855 1010349 1026066 980539 1082076 2318550 2455109 1411170 1190409 809356 792678 965811 966674 1019154 1030050 1049317 1056096 1179598 1184693 5370966 5537855 39.15 70.6 1
09:10:50 2024-01-24 732103 725759 228393 222969 378952 385411 419711 411133 251536 246753 310642 318450 354130 358402 4555203 4931173 6994481 6777036 1238362 1285643 341937 300860 326183 324894 387840 375608 363180 368405 243441 244443 770555 729737 1633422 1567677 494753 494414 724727 731536 933705 904935 955355 964977 1011782 1024583 977685 1086825 2318277 2434461 1394715 1191417 810324 791860 968949 967436 1018961 1025585 1047480 1058547 1180583 1185443 5379817 5552594 39.15 70.6 1
09:10:51 2024-01-24 727340 726793 227372 223688 378948 384221 417382 409980 246677 244859 311149 319450 353635 360019 4563577 4893971 6972066 6776348 1243122 1286557 341406 302548 326947 328300 386677 373907 364271 369256 243693 244408 770555 728693 1651594 1575779 497671 494684 724727 733615 934368 902639 955355 968479 1013218 1018747 976225 1088253 2316986 2435595 1369640 1193985 808201 788488 969364 968294 1017514 1026782 1041053 1056023 1183063 1192173 5381830 5544678 39.15 70.6 1
09:10:52 2024-01-24 728927 721278 227760 224351 377769 384221 418635 412434 251571 244447 311658 318450 353635 358163 4580647 4886938 6932442 6762164 1253098 1285643 340354 300208 327945 323952 386677 375883 366466 365389 243693 245232 757871 728693 1619779 1576897 496540 489704 724727 732503 929001 903921 960995 971615 1010447 1020866 979581 1091452 2328467 2439060 1426593 1207587 807048 788718 971330 973268 1015500 1021587 1044231 1059227 1189619 1186106 5404727 5562086 39.15 70.6 1
09:10:53 2024-01-24 736129 721350 228114 223654 376313 387150 419227 411783 251642 245271 311149 316496 355765 358163 4551955 4844443 6957180 6799942 1262479 1287471 341937 301122 324433 325910 387258 375076 365402 368435 245072 243657 775591 724537 1628746 1586117 498378 492589 730439 736002 927681 906946 966379 972614 1005437 1019169 981785 1100580 2327823 2421802 1402110 1198244 802240 787492 977759 971196 1010285 1023031 1047915 1066283 1182671 1184496 5370688 5546094 39.15 70.6 1
09:10:54 2024-01-24 735169 724474 227372 223654 377801 385411 414601 411133 246677 244859 312915 317489 353635 356825 4551955 4824519 6952172 6799942 1247741 1285643 340869 300629 326413 325910 383179 375608 366466 366488 243693 244903 771964 717178 1631376 1594935 499006 491218 727898 732867 929039 907780 965038 968331 999567 1019903 984035 1094591 2329089 2443681 1394715 1193967 802459 791860 974095 968442 1005409 1021337 1051130 1062255 1182964 1181331 5323938 5545941 39.15 70.6 1
09:10:55 2024-01-24 736019 723737 229010 223658 376636 385989 417345 414944 246955 245065 311368 316496 354698 358708 4550413 4881165 7022457 6781577 1241903 1281998 339876 300875 324469 325384 385290 376213 362855 366488 244754 244745 774783 724189 1618050 1584755 494753 492516 728848 729727 929700 911846 963051 961304 1002589 1024240 986131 1091439 2327823 2449423 1373271 1184641 801888 793240 973402 962100 1008305 1018630 1050796 1063315 1178909 1170807 5338935 5552318 39.15 70.6 1
09:10:56 2024-01-24 733945 724736 227751 224647 378988 386605 414962 413051 251571 246408 311405 317524 354698 357910 4550527 4887017 7041108 6790563 1235290 1284458 340905 302433 324217 325699 385231 375920 365463 368002 243693 243927 772849 721296 1620818 1584755 494753 494684 728885 730787 929043 910365 960995 961987 1002589 1024809 987461 1092019 2324516 2440216 1380534 1182114 801888 793240 972711 962633 1008032 1024610 1054165 1061842 1173797 1179660 5314533 5544678 39.15 70.6 1
09:10:58 2024-01-24 728659 723710 227791 223650 379096 385724 414890 413669 251571 245236 310678 320158 355934 357367 4551955 4905302 7057696 6762202 1228543 1286421 342541 300067 326305 325840 384491 376067 365224 369668 243549 244268 765465 717178 1623244 1581381 497471 495385 726784 730787 931719 909872 958637 963354 1005208 1030462 982605 1086825 2318550 2455145 1380534 1184641 806772 793240 967166 964220 1011001 1031512 1051130 1053769 1173833 1180247 5297556 5548634 39.15 70.6 1
09:10:59 2024-01-24 727664 724736 228854 223650 378952 384293 419227 416584 251536 246028 311149 318450 354166 359316 4554820 4928623 7017593 6777465 1228983 1285569 341481 300031 328263 324789 385375 377281 365074 367592 242972 244986 775430 724020 1665112 1574661 494753 493416 726304 728715 935544 907903 952569 961456 1005992 1018458 983330 1085239 2316986 2457328 1432350 1186309 808778 793240 965795 962855 1011755 1030453 1048070 1056122 1177331 1181081 5327514 5548634 39.15 70.6 1
09:11:00 2024-01-24 727626 721278 228819 223615 378685 385104 418635 414944 247237 245271 311185 318450 354130 359280 4558454 4933645 7025106 6754014 1235709 1284731 341661 300208 327446 323917 389260 377208 364747 367592 243693 245196 755736 726611 1626375 1574661 494675 493286 723701 728715 935697 907940 952569 963354 1007418 1028011 982568 1085239 2318550 2462121 1391017 1187152 808778 793240 965795 964220 1011755 1027217 1048070 1056397 1176967 1181952 5318136 5544678 39.15 70.6 1
09:11:01 2024-01-24 727626 724731 228823 223460 378988 385104 419227 414615 247757 245649 310678 318450 353635 359823 4566405 4945169 7020546 6762427 1235404 1289303 341901 302005 324577 324405 387876 375883 366637 367628 243693 244443 776192 729765 1613006 1567677 493939 494684 724213 732867 933705 907224 956789 965698 1011782 1028388 981015 1086825 2318550 2443681 1394715 1189836 809476 793240 965795 964904 1016829 1028997 1049392 1050661 1179746 1184533 5357733 5529971 39.15 70.6 1
09:11:02 2024-01-24 730727 721318 228814 222934 379024 387716 419227 412434 251395 246541 312658 318684 354131 361006 4556856 4943051 6994481 6762427 1238362 1283639 341686 300208 324577 324440 387912 376213 363144 367592 243693 244784 771964 727688 1632158 1566565 494753 493984 723701 732867 933705 906946 956962 965662 1011782 1024583 976992 1087601 2315257 2434461 1392866 1190572 808201 788718 967852 967069 1018998 1018449 1044096 1057942 1180583 1186667 5380371 5544678 39.15 70.6 1
09:11:03 2024-01-24 727940 724740 227725 225542 378772 387716 417092 412140 248627 245680 312582 319308 353458 359361 4558454 4887017 6985156 6781184 1240645 1286537 343082 299298 326450 324929 386369 373944 364271 369256 243693 244819 768617 728693 1662179 1575779 498378 492819 726862 733615 935697 903921 956789 967792 1011851 1024619 977685 1088377 2318550 2434461 1387319 1192268 807048 790433 968539 968442 1019722 1028997 1045021 1060011 1180418 1186180 5382085 5543655 39.15 70.6 1
09:11:04 2024-01-24 729741 727792 227973 223585 378952 385846 417237 411604 248627 246457 312582 320123 353635 359764 4560310 4887017 6985156 6781184 1243024 1285589 342938 302005 327214 325419 385554 373907 365366 369292 243693 244819 776192 726611 1644734 1576897 498378 495035 724727 735807 935508 903280 957470 970543 1011065 1026937 976992 1085058 2315257 2435031 1369640 1193233 807048 787528 967166 970234 1014629 1027544 1041832 1057942 1184862 1189734 5387032 5548178 39.15 70.6 1
09:11:05 2024-01-24 728853 726788 227223 224559 378844 384762 417345 412470 247397 244482 313952 319756 353564 360130 4550451 4877552 6912486 6771516 1252036 1289350 342697 301792 327981 324929 386677 375947 367319 367592 243350 245196 763508 726611 1615643 1581381 498378 491893 723701 733578 931719 903921 960311 972614 1011065 1018711 979543 1090587 2321216 2441948 1389168 1199336 809476 786378 968576 972577 1017551 1018449 1041362 1060021 1187236 1195774 5376288 5556115 39.15 70.6 1
09:11:06 2024-01-24 730704 721309 227756 223650 376681 387716 419523 412073 251325 245271 311694 316728 354166 358992 4554820 4883459 6929204 6771805 1246342 1287449 341661 301152 327981 325419 386405 375113 367606 367592 243179 244784 759280 726611 1616338 1576897 498378 491162 724213 733578 931682 903921 959774 970611 1008882 1019903 977759 1089848 2324516 2438486 1407535 1203068 809356 789873 971330 975272 1016910 1023360 1044765 1061685 1189545 1189734 5393165 5554043 39.15 70.6 1
09:11:07 2024-01-24 736298 724580 227751 223624 376681 386605 418012 414226 251713 245271 311622 315262 354733 358703 4553671 4839219 6961546 6786498 1264323 1285643 340905 301615 324433 326669 386677 373980 365074 366782 245072 243726 766855 726611 1617294 1581381 497671 492589 728885 735771 925684 903280 963257 971233 1008882 1015776 981236 1096191 2324516 2423521 1350796 1200795 806258 788488 976595 972577 1014056 1019785 1044868 1068649 1189803 1182749 5412851 5548742 39.15 70.6 1
09:11:08 2024-01-24 735169 724736 227368 223688 378676 386533 414926 411205 247362 244859 311404 317524 354166 356788 4537413 4822150 6966505 6801290 1248480 1285643 340941 300664 326450 325945 383214 374747 366466 367592 243693 244443 761295 718719 1635122 1593075 498378 491893 728885 732867 927681 906226 963738 968479 1002589 1018463 984035 1098536 2329089 2434461 1386929 1194209 802240 788571 976870 968294 1007552 1016120 1049392 1068062 1186466 1183660 5322403 5550084 39.15 70.6 1
09:11:09 2024-01-24 735054 722691 228304 223676 376676 386605 417418 414980 251360 245236 312351 317489 354733 358999 4557046 4882341 6994481 6780881 1247741 1284731 340629 302005 326450 325419 385554 374930 366502 367328 243693 244443 762685 718362 1637443 1586117 495449 491893 728885 730268 928384 910554 963942 967069 1002368 1022645 991059 1097404 2331786 2450630 1371456 1194780 804749 793240 976372 968442 1008268 1024573 1052479 1065521 1185702 1180514 5316063 5551597 39.15 70.6 1
09:11:10 2024-01-24 736019 721052 228499 222741 379020 387804 417092 413051 251571 246823 310678 317489 355267 358999 4551955 4883544 7022569 6781614 1243679 1281998 340941 301122 324541 325910 385554 375947 363180 367628 243693 243726 773374 721441 1620472 1581624 493939 493728 730439 730787 932387 913610 963551 964725 1005437 1025691 987536 1094404 2331786 2441948 1405808 1184641 804749 794920 976175 964257 1008781 1027181 1058870 1064760 1180418 1178936 5333852 5558119 39.15 70.6 1
09:11:11 2024-01-24 733080 725209 228304 223654 379092 387150 414962 413378 248259 245271 310424 319450 354201 357910 4550413 4898594 7050434 6787928 1234923 1283769 342938 302005 324469 325945 385211 376213 364271 369552 243693 243657 779703 720137 1633822 1585610 497583 496791 730921 734432 931682 910407 960846 964725 1007580 1025849 985469 1091439 2323048 2444218 1395058 1179593 802459 793240 973099 962818 1008854 1029725 1054240 1063430 1172099 1178582 5291941 5548358 39.15 70.6 1
09:11:12 2024-01-24 726853 724736 228273 225598 378988 383951 414962 414944 251571 245271 312399 318450 352610 358999 4554820 4919649 7050434 6781878 1224609 1285371 341406 300173 324541 326930 384364 376213 364818 369884 243549 244198 774220 720264 1628754 1583356 496782 495385 728848 732867 931645 910517 960995 962855 1005244 1025667 986596 1091476 2318550 2445952 1376880 1179593 804749 793240 972711 962855 1011038 1030562 1050907 1061086 1171393 1186855 5292128 5546128 39.15 70.6 1
09:11:13 2024-01-24 724140 723710 228459 223620 378988 384257 415034 414944 251571 245306 311439 318485 353551 357911 4554820 4912357 7052664 6762202 1221994 1281998 342173 300208 324325 327176 384961 376490 365260 369416 243693 244338 779011 719748 1655342 1581101 497753 493513 728885 730922 932387 911533 963462 961987 1003041 1030142 986979 1094591 2321216 2442487 1365064 1179379 802459 793240 974095 962855 1008818 1027413 1054240 1063430 1173930 1178582 5287887 5548634 39.15 70.6 1
09:11:14 2024-01-24 726591 722686 228304 223693 379024 384797 414962 414980 251607 245649 311149 319450 353635 359911 4554544 4891343 7050159 6762244 1226517 1287337 344806 300102 326570 326789 384762 377208 365260 369704 243585 245136 776192 718362 1620243 1581624 497583 495385 727852 730787 934184 912960 960311 966023 1008168 1028751 986979 1091401 2321216 2451668 1393600 1184641 806473 793235 973402 964257 1011755 1028706 1056119 1062673 1173833 1181952 5276647 5548634 39.15 70.6 1
09:11:16 2024-01-24 724727 722426 228308 223658 379060 383951 418044 414980 251290 245306 312915 318485 352646 358163 4563577 4914648 7027632 6782043 1226356 1289303 342830 301932 329070 325769 386412 377281 365402 368441 243350 246122 756462 724925 1640250 1574661 495486 494684 724727 730844 936907 910554 955392 962892 1008919 1030571 983338 1084708 2318550 2462593 1392866 1187273 809476 793235 971330 965625 1011755 1027679 1050833 1060332 1172135 1179404 5271242 5536879 39.15 70.6 1
09:11:17 2024-01-24 724727 723705 228494 224235 379024 384257 418635 414980 251431 245856 312952 318967 353670 359316 4550413 4938295 7024455 6763205 1231282 1287198 341973 300664 328518 327179 386297 377281 365074 368477 243693 245988 755776 724537 1636018 1572135 494753 493635 723701 730787 935581 909227 954676 964257 1010349 1024292 984035 1085924 2318550 2458630 1389168 1188879 810629 793235 968576 965662 1011755 1027751 1050870 1056851 1173833 1183427 5289999 5544678 39.15 70.6 1
09:11:18 2024-01-24 724763 723710 228499 223468 378988 384257 418635 414944 251536 245306 311149 318485 354188 359280 4559873 4947759 7025106 6762539 1233635 1285569 341866 300208 328482 324667 386425 377669 364818 368181 243693 245781 762318 725573 1618230 1567677 496269 493984 723701 731826 937572 909264 958188 965698 1011782 1029006 983338 1088490 2321179 2458630 1444426 1190572 810629 793272 968576 965662 1013191 1032642 1054240 1057245 1176405 1182860 5289999 5540725 39.15 70.6 1
09:11:19 2024-01-24 727626 724227 228503 223468 379024 386025 419227 414615 247825 246369 313470 318649 354308 359968 4558910 4929829 7013155 6723597 1233075 1285606 342455 300208 327155 323952 387912 377014 364271 368181 243693 245196 771964 727170 1630065 1572135 495413 493984 723943 730268 937572 914095 955392 963206 1011065 1024401 983301 1086825 2321216 2457328 1385471 1187190 809476 794993 971330 967069 1011755 1027751 1055365 1060332 1172966 1183732 5280621 5544678 39.15 70.6 1
09:11:20 2024-01-24 724731 724323 228932 223551 378695 387166 418972 414836 248278 245923 311515 318273 354272 362219 4561320 4928943 7013132 6762539 1223349 1285643 342455 299369 328518 325454 384941 377014 365402 368181 243008 245645 763508 723503 1632401 1576897 495486 493984 724727 731513 938237 911846 956789 965698 1008919 1027724 984770 1087601 2321216 2460812 1376902 1187190 809476 793235 973099 965698 1013191 1027751 1052479 1059983 1172966 1181988 5278772 5552836 39.15 70.6 1
09:11:21 2024-01-24 726904 726011 228713 223615 378839 386617 418380 414727 248627 245852 312782 319155 353599 359280 4555574 4919351 7013141 6753302 1229567 1285643 342419 300173 328445 324894 386641 376987 365331 368664 243693 245953 761494 724020 1627446 1572135 495025 493984 724727 730787 937050 910517 955355 964220 1011065 1029006 983999 1086788 2318550 2460374 1383622 1187115 810513 795496 967166 965588 1014629 1030453 1046955 1057150 1178909 1181880 5329745 5546682 39.15 70.6 1
09:11:22 2024-01-24 728922 724736 228819 223279 379024 387716 419378 411747 247237 246028 311114 318167 354828 358920 4537375 4924267 7000102 6753048 1238805 1285643 342420 300383 327142 325384 387912 376213 364236 368405 243693 244955 771964 729245 1620125 1567677 496621 495385 725754 732517 935697 908888 960995 968479 1012120 1025740 981933 1089811 2318550 2436758 1396564 1191419 810513 792678 968576 968442 1020448 1030197 1051233 1063070 1184762 1188656 5382853 5551134 39.15 70.6 1
09:11:23 2024-01-24 728655 724736 228428 223274 378772 386497 417345 409944 246643 246028 312952 319167 353599 360019 4554927 4891535 6985776 6762202 1240570 1285643 342938 300173 327349 325910 387804 373944 364783 369552 243693 245161 770555 729737 1609518 1572135 498378 495385 727580 736852 936362 903921 958188 968479 1012120 1027517 977685 1088253 2316903 2434461 1398412 1193117 808778 790734 970330 972964 1021825 1028888 1044840 1061798 1185624 1192085 5380371 5537458 39.15 70.6 1
09:11:24 2024-01-24 729756 724731 227557 225007 378988 387441 418490 413669 246609 244447 311658 319450 353635 358163 4550413 4874172 6912561 6752523 1259021 1287486 340869 300875 327617 324929 387551 375947 367570 367556 243693 245953 756462 729765 1655678 1576897 497671 491893 726269 733716 931682 904935 963051 973438 1011782 1021077 980539 1091439 2324516 2438444 1444426 1206813 809163 788571 976175 973960 1016947 1023680 1046334 1066359 1195355 1186180 5416321 5553256 39.15 70.6 1
09:11:25 2024-01-24 737916 724736 227756 223654 378952 387804 418635 411169 246643 245271 311622 318450 355765 359764 4550527 4811722 6952172 6801290 1251309 1287471 341937 300875 326911 327389 384328 375076 368619 367592 243693 244819 771964 719233 1630335 1595337 499440 492589 730958 733697 929043 909872 964627 971233 1002968 1018711 988226 1102318 2329089 2434461 1404454 1197952 802240 790846 979655 972503 1010461 1018341 1051093 1074095 1188116 1185554 5322645 5552594 39.15 70.6 1
09:11:26 2024-01-24 737228 723710 228464 223688 377814 386569 418635 414944 251571 245271 312606 317489 354733 359764 4550527 4877744 6985156 6780881 1247703 1285643 340905 303045 326450 325945 386677 377817 367017 367004 245046 245161 770964 718362 1631922 1586117 495413 492589 728885 731826 929043 913141 966762 970232 1008185 1027108 991823 1100857 2331786 2454114 1375087 1193971 807048 793162 977065 972964 1008268 1018485 1055743 1066170 1187273 1181952 5314533 5552594 39.15 70.6 1
09:11:27 2024-01-24 737265 723710 229205 223434 378383 387767 417971 413669 247237 246788 311622 317454 355231 358962 4551955 4873073 7042613 6781614 1239567 1285643 341973 301580 324505 326880 386369 376213 364236 368405 245072 244408 770107 720413 1630736 1581381 495025 493549 730958 731121 932350 915548 966491 966098 1008296 1027144 989600 1096041 2332794 2449423 1378718 1188811 804539 795483 977524 968442 1013335 1027544 1058757 1069587 1179254 1179660 5314838 5548634 39.15 70.6 1
09:11:28 2024-01-24 733975 724227 228537 223274 379060 387767 417382 413015 246609 246788 310678 318932 355765 358708 4550716 4887017 7022196 6771899 1237101 1281998 342938 301122 324505 326930 385518 376743 363180 368700 243693 243691 775591 719899 1612567 1585610 496874 496755 731997 733910 934331 911661 965038 964725 1005400 1024256 986905 1095372 2330126 2443681 1384165 1182955 805898 793235 974989 964576 1010457 1027544 1053867 1066364 1180814 1175963 5322360 5544767 39.15 70.6 1
09:11:29 2024-01-24 732039 723710 228273 223654 380874 386569 414926 414288 246643 245821 311114 320869 354414 357946 4537337 4896289 7041108 6776071 1227663 1281998 341918 303045 324577 327159 385518 376213 364271 369004 244963 244745 767860 720264 1644476 1584755 496393 496791 731997 734955 931682 911846 963738 962855 1008185 1030571 989748 1095877 2322460 2444218 1378718 1182955 804176 793240 974095 964220 1011001 1030453 1056495 1064983 1173797 1181915 5291941 5540581 39.15 70.6 1
09:11:30 2024-01-24 724694 723710 228109 223658 379015 384221 417114 414908 251607 245271 311622 320383 352575 358705 4564260 4898297 7018792 6752485 1220648 1285643 342938 301396 328190 325734 384925 377365 365260 369372 242828 245091 778646 720779 1645920 1581101 496504 493765 725754 731306 938992 913141 958151 965390 1008882 1029951 985469 1086602 2321216 2458630 1382349 1184641 808201 795496 968576 967032 1013191 1027788 1050559 1057208 1177501 1182749 5297556 5536865 39.15 70.6 1
09:11:31 2024-01-24 726862 724474 228468 223620 378975 385411 419820 413669 248365 245993 311587 318450 354166 359280 4550413 4924107 7003807 6751236 1239491 1287337 342588 300523 327033 325278 387804 376904 366795 369076 243585 245126 767736 729489 1621858 1565844 496166 495385 724727 733757 935697 909462 960995 968479 1012157 1029006 982631 1085058 2318550 2443681 1440513 1190572 811784 793199 968912 965662 1014629 1027751 1052665 1056963 1179746 1185371 5318136 5544678 39.15 70.6 1
09:11:32 2024-01-24 726310 724227 229018 223620 378984 385411 419820 414908 251571 246408 311622 319191 354663 359787 4549075 4933677 7027632 6772879 1232960 1287397 342794 300980 328263 325840 387876 377596 365331 368736 243549 245606 770555 726611 1626419 1573252 497583 495385 724727 731826 938992 911846 957470 965698 1011782 1027226 985432 1086602 2321216 2462593 1407535 1187407 810629 794358 972711 967399 1013191 1027788 1056495 1059983 1173797 1185407 5278772 5548634 39.15 70.6 1
09:11:34 2024-01-24 726273 724223 228459 223688 378619 384797 418635 414980 251607 245821 311658 318932 354166 359280 4551955 4945342 7025106 6763169 1230107 1287471 342697 303646 328983 325769 386641 377817 365366 369256 243693 246259 755776 723503 1625649 1572135 495413 493984 724727 731826 938237 910554 957470 965698 1011782 1029734 983999 1088101 2318550 2462121 1389168 1190855 810629 794358 971330 968442 1013191 1027788 1056495 1059946 1173797 1184533 5286316 5544954 39.15 70.6 1
09:11:35 2024-01-24 724694 724223 228823 223654 378984 384257 418958 414908 251607 246028 311622 318450 353635 361737 4559873 4919239 7021368 6742863 1230069 1285643 342697 302662 328518 324894 386533 375458 365402 368736 243693 245953 762923 723503 1625272 1572135 495449 493765 724727 731826 938237 910554 956789 967792 1011782 1029734 985432 1088377 2324516 2462268 1391017 1187190 810629 793235 972711 968442 1013191 1034946 1056973 1059946 1173943 1185371 5292128 5544678 39.15 70.6 1
09:11:36 2024-01-24 724658 724506 228819 223654 379020 384221 418635 414691 249027 246126 313915 318649 353989 362256 4556278 4933379 7017593 6750009 1230297 1285589 341937 302543 329216 324894 386405 377281 365366 368405 243693 245781 762923 723226 1626085 1572135 495449 493984 724727 732073 938237 910554 957470 965662 1011166 1030462 985432 1090082 2321179 2460848 1387319 1187190 810629 794358 974095 968442 1013910 1030270 1057361 1065597 1173870 1186474 5269117 5543216 39.15 70.6 1
09:11:37 2024-01-24 724694 723715 228932 225859 378727 387166 418490 414799 248627 245923 311989 319014 353458 362070 4555203 4928836 7017458 6762427 1230107 1285589 342697 302219 328518 324894 386405 376757 365366 368181 243521 245988 755776 723503 1637973 1572135 496152 494684 724727 731826 938992 910554 958225 965698 1011782 1027688 986168 1088490 2321216 2460848 1387319 1188986 811206 794920 972020 967324 1014629 1033602 1053116 1060504 1175534 1184499 5278772 5551597 39.15 70.6 1
09:11:38 2024-01-24 725870 723678 228717 223585 378835 386617 419711 414799 248627 246028 311622 318932 353635 359823 4537337 4930127 7003807 6747955 1231988 1285643 342938 300664 329216 324929 386713 374930 365366 369026 243693 246333 760064 724537 1652022 1572135 495449 495035 724727 732346 938237 911846 958188 967069 1012500 1027226 986168 1087138 2321850 2458630 1413185 1190572 811206 794395 972711 968442 1013910 1038539 1057249 1061535 1174113 1188853 5292015 5546973 39.15 70.6 1
09:11:39 2024-01-24 725870 724699 229033 223585 378979 385104 419551 414980 248556 246506 311622 319415 354733 361996 4554820 4935011 7013132 6762150 1221994 1284731 342938 302580 329216 325910 385518 377281 365402 368736 243350 245196 764918 721441 1634259 1576897 496929 494851 725754 731826 938237 913141 958188 967520 1011065 1030243 986905 1087413 2321850 2460374 1384165 1187190 809476 793199 974095 965625 1013191 1033263 1059661 1064346 1176364 1185523 5288258 5544678 39.15 70.6 1
09:11:40 2024-01-24 724658 723449 228499 224490 378799 384185 415034 414980 251607 246126 313915 319191 352610 357911 4551955 4919649 7003807 6762539 1223349 1285643 342455 299263 329216 328104 384941 377281 366209 368700 243693 245575 766327 720927 1633927 1576897 496929 494684 724727 731306 938237 912493 958188 965698 1011782 1027797 986168 1087375 2318550 2460103 1384165 1187152 809356 797156 972406 968814 1014592 1031546 1054649 1062443 1179635 1186364 5307140 5546996 39.15 70.6 1
09:11:41 2024-01-24 728927 721273 228459 222917 378767 387150 419820 412109 251571 246615 311185 319415 354166 360019 4537375 4914888 6985156 6753048 1238064 1285643 342938 300875 327214 325910 387948 375920 364818 369292 243693 244443 771964 729737 1607803 1567677 496189 494280 724727 733059 936954 910554 960311 968479 1014343 1030571 983301 1085058 2321850 2455307 1446997 1193118 811673 795496 968539 968368 1020410 1033372 1053896 1059452 1184862 1187961 5361560 5542124 39.15 70.6 1
09:11:42 2024-01-24 728927 724736 228819 223274 379056 385447 419227 411205 251466 246408 311114 319450 354166 359509 4545468 4924267 6985156 6757327 1237177 1284731 342938 300664 327214 325981 387948 375644 364271 369292 243693 244819 771964 728693 1611040 1566565 496189 494280 724727 732567 935544 909034 960995 968479 1012193 1027226 985281 1091564 2325155 2454114 1409214 1193929 811673 793240 971293 968442 1020225 1027751 1053707 1056776 1179217 1187961 5365029 5546128 39.15 70.6 1
09:11:43 2024-01-24 728927 721327 228819 223451 381236 386605 418505 411783 251678 246063 311185 319934 354201 358595 4539351 4907881 6961642 6762150 1238805 1285643 341441 300664 327214 325910 387948 376213 364271 369848 243693 245232 771964 730259 1616525 1567677 496966 496755 728368 737411 937719 907224 962597 975346 1014509 1028897 980391 1093050 2322460 2439060 1375087 1193967 809476 792678 973099 972577 1023123 1027751 1050258 1064113 1184715 1192233 5365029 5535313 39.15 70.6 1
09:11:44 2024-01-24 727893 725209 227791 223688 381236 386297 418635 411205 249763 246063 312915 320869 354698 357875 4550527 4879984 6952172 6742975 1240645 1285643 341371 302794 328213 325945 387876 375076 366502 369884 243693 245196 770555 728414 1701212 1576897 499795 494280 727898 738878 939660 907518 960846 972614 1016901 1030389 981822 1091439 2318550 2438486 1402110 1193967 809356 790993 970330 973268 1022397 1027715 1047897 1058397 1184715 1192799 5372693 5542939 39.15 70.6 1
09:11:45 2024-01-24 726825 721273 227562 223688 381236 386569 418635 411205 247431 245306 311395 320869 353670 360167 4537337 4875400 6952172 6762150 1243299 1285589 341371 300208 327945 325945 387294 374747 366502 369884 243693 245196 766327 726488 1675756 1581101 500862 496791 726784 737819 938350 906946 960846 973438 1012157 1024292 980539 1094576 2315257 2436758 1373271 1198244 810629 790993 971330 971196 1020949 1030453 1047897 1060332 1185592 1191042 5370966 5527424 39.15 70.6 1
09:11:46 2024-01-24 726310 721273 227716 223719 379092 385447 418635 411205 247774 245271 311149 320419 353635 360204 4536116 4867078 6912486 6757604 1244570 1285643 342419 300208 328518 325945 387876 375957 368167 369294 243477 245742 760690 728693 1620125 1581101 500469 492479 726747 735734 935508 905263 961853 978860 1014657 1018530 981140 1095915 2327823 2442487 1391017 1205951 811784 788754 974095 976239 1019466 1029725 1045026 1064840 1188688 1193117 5355651 5534196 39.15 70.6 1
09:11:47 2024-01-24 728927 725209 228304 224694 377810 385411 419268 412470 246643 244894 313118 317524 353670 358739 4537526 4858962 6919878 6766976 1255678 1285626 341650 302501 328190 325699 387422 377208 368310 367485 243585 246192 768641 728693 1626223 1576897 498378 490762 726820 737050 934368 910904 963738 977699 1014509 1024764 981933 1094591 2326169 2441948 1387319 1203106 811206 788754 973402 976276 1018022 1028270 1047897 1061497 1188724 1192799 5355651 5535313 39.15 70.6 1
09:11:48 2024-01-24 731000 721007 228308 224728 377805 385104 419227 412470 248853 245100 312606 317559 354201 359280 4537413 4854126 6902593 6773596 1258486 1284657 339733 301473 327799 325506 387695 376067 366030 366710 243693 245267 759280 730806 1618577 1581381 498378 492589 728368 738041 933052 904935 964664 973438 1011782 1018711 982631 1096973 2327823 2440216 1398119 1205734 809356 790993 974488 974819 1017551 1018377 1047925 1063467 1195626 1189845 5393165 5548367 39.15 70.6 1
09:11:49 2024-01-24 736019 721143 228114 224438 378721 387840 419820 412434 247397 245856 314572 317489 355837 358163 4539351 4811445 6951140 6800881 1254853 1289029 342275 300980 324541 327883 386405 375681 367606 369004 243693 243691 766168 721296 1627546 1592391 500506 493984 731819 736907 929043 909227 969630 973438 1007418 1018386 986633 1103943 2327823 2424125 1347715 1196462 804176 790993 980576 974128 1013191 1018630 1047885 1069631 1186138 1188533 5327514 5536776 39.15 70.6 1
09:11:50 2024-01-24 731673 723715 227760 224659 378988 386641 414962 413669 247431 245236 312606 318485 354934 357946 4536116 4826070 6972654 6786891 1247741 1281998 341650 300909 328639 325945 384869 377281 368195 368441 243693 245196 761295 717178 1627681 1593075 499610 492589 728885 733059 931021 910554 968526 971233 1003004 1018783 989785 1100110 2327823 2449423 1376902 1195669 804473 792678 977796 971196 1009022 1025572 1054240 1066246 1188959 1185443 5308757 5536776 39.15 70.6 1
09:11:51 2024-01-24 736990 722691 229214 223693 377850 387458 418044 417205 251536 245306 312606 317524 354485 359543 4552679 4860316 7008387 6783069 1245887 1285643 340941 302074 326486 327282 386677 377281 364271 368181 245072 244819 776192 722471 1630951 1581624 495449 494684 732975 731826 931719 915087 964664 965698 1006668 1027553 991897 1095962 2329089 2445952 1359713 1187152 804749 795556 977796 968442 1011755 1024283 1059675 1066518 1188116 1181117 5307102 5544678 39.15 70.6 1
09:11:53 2024-01-24 735318 723715 228503 223274 379096 387804 418008 414655 248591 248790 313692 318826 355409 359435 4537526 4878869 7036431 6776348 1239940 1281998 341456 301827 324577 326930 386369 376213 364236 368736 245072 244819 780420 720413 1614624 1581624 495486 493933 731782 730787 931682 914438 966799 967106 1007418 1027285 990345 1095925 2330462 2449423 1376902 1187190 804749 796156 977796 970506 1008854 1027544 1056987 1066518 1187845 1178534 5314533 5529971 39.15 70.6 1
09:11:54 2024-01-24 735784 724626 228998 225229 378772 387695 417237 413561 248278 246717 313617 317383 355374 359107 4537375 4874058 7022234 6780881 1232498 1284731 342697 301086 324577 327689 386677 376213 366535 369884 245072 244237 779363 718362 1616331 1583868 496966 494316 731819 731826 933705 915700 964664 965662 1007418 1024292 988943 1096705 2330462 2444218 1380534 1184366 804749 796720 977796 968442 1013910 1028997 1060429 1066481 1186432 1184019 5320137 5562574 39.15 70.6 1
09:11:55 2024-01-24 735169 724218 228713 223589 381168 389925 417200 414144 248627 246372 310678 319486 355516 358454 4548710 4877373 7041108 6771899 1235142 1281998 340859 302074 324613 326930 387294 376747 364271 368181 245497 244854 779011 721441 1611881 1581624 495449 493585 731819 731826 931021 914368 966341 967792 1008168 1018675 990345 1097560 2333775 2451668 1396564 1190572 806196 795593 977796 971196 1008854 1028591 1057343 1066518 1189070 1182859 5310880 5552144 39.15 70.6 1
09:11:56 2024-01-24 736878 724736 229095 223624 378988 387804 417418 413381 248208 246612 311368 317559 355801 358999 4545468 4868472 7008140 6771899 1243679 1281998 340905 301615 326450 325981 386677 376213 364307 367628 243693 244854 765480 721441 1617704 1581624 495449 494684 730921 731826 931719 913141 966074 965698 1007184 1027553 992602 1097523 2330462 2445952 1378718 1187152 804749 796720 977796 968442 1011755 1030133 1063414 1069123 1188006 1183116 5306988 5562086 39.15 70.6 1
09:11:57 2024-01-24 735885 723202 228308 225066 378844 387731 417345 413669 246609 247042 313433 318897 354698 358962 4542590 4866114 7013132 6771805 1238401 1281961 341937 302972 324577 326860 387642 376747 364747 368405 245072 244784 768244 721441 1626736 1581381 495376 493513 731228 730787 931682 915087 966725 967032 1008131 1028738 992602 1097485 2334454 2451161 1378718 1190572 805323 797760 979655 970195 1013297 1025694 1061784 1066019 1187037 1180349 5314533 5546682 39.15 70.6 1
09:11:58 2024-01-24 735169 723715 228083 223279 380987 387840 417345 413669 246643 246372 310606 319415 355231 358708 4542590 4868472 7018199 6791575 1235988 1284731 342938 301122 324577 327389 386061 377281 367055 369812 245072 244408 774220 719899 1653833 1581381 496892 494280 731746 731826 931682 917039 964627 965662 1008131 1024220 991766 1097756 2332118 2449492 1380534 1188811 805898 797760 978261 967436 1014019 1032751 1063301 1068024 1175849 1181075 5322512 5542719 39.15 70.6 1
09:11:59 2024-01-24 731022 723710 228393 223684 382049 387422 414962 413669 246643 245993 310678 321094 354414 358454 4542590 4892810 7017267 6776348 1227991 1285643 341406 301122 324577 327389 386677 377014 363945 369256 243693 244237 775591 719899 1626041 1581381 496929 494280 731782 732346 931682 915737 965615 964941 1007418 1027553 993181 1101012 2334454 2448332 1380534 1188022 807048 797760 978261 967681 1011755 1026491 1064935 1069549 1183100 1179971 5307064 5539262 39.15 70.6 1
09:12:00 2024-01-24 731022 722686 228428 223654 382319 387731 417345 413669 246643 245958 310678 320063 354166 358454 4537413 4892810 7046828 6781184 1226783 1281998 342158 301122 324541 327654 386369 377014 364818 369884 245072 244373 766000 720413 1618740 1581381 497671 494977 732480 731430 934368 915087 967759 968851 1010892 1028897 991786 1100034 2335110 2448332 1409505 1184641 805898 797849 982451 970506 1014629 1026455 1060429 1072277 1186396 1182168 5318550 5543216 39.15 70.6 1
09:12:01 2024-01-24 734128 724736 228464 223684 381780 387804 417345 414252 246643 246281 310678 320158 354733 358454 4537526 4877744 7031783 6781184 1231143 1285643 341371 301968 326450 327389 385196 377014 365039 369516 245072 244408 779011 721441 1624997 1582505 496152 494280 734044 732793 933052 917691 969255 968851 1010447 1030084 993941 1099049 2335434 2452901 1380534 1189718 805898 796683 979880 972540 1011755 1025731 1060382 1071227 1189531 1183116 5307064 5544678 39.15 70.6 1
09:12:02 2024-01-24 736907 724736 228823 223274 381241 387876 418008 413669 246677 246823 311114 319415 355765 358708 4536459 4868472 7018199 6781184 1239567 1286557 342455 302003 324577 326930 386677 376213 366784 369256 244899 244408 774220 721296 1628856 1585610 497583 496791 733038 734955 934995 917002 966491 967032 1008094 1030462 991766 1100707 2327823 2445952 1387796 1184604 805898 795519 977759 968442 1014629 1029725 1060429 1066208 1182964 1182823 5329536 5544767 39.15 70.6 1
09:12:03 2024-01-24 735153 724227 228464 223615 381780 387515 417971 413669 246677 246788 311149 319450 355765 358708 4537375 4877744 7031783 6781184 1236025 1281961 342938 301122 324541 326895 386641 375920 367055 369560 245345 244539 772849 719233 1613595 1583353 496745 497496 733038 734618 934368 913141 966738 970232 1012500 1033611 991192 1097756 2324516 2451161 1393243 1181273 809356 794358 976372 965662 1013191 1033500 1058757 1068024 1179001 1181912 5292133 5539262 39.15 70.5 1
09:12:04 2024-01-24 726792 722686 228783 223650 380972 385068 414962 414908 246609 246028 311658 320655 353599 358962 4537413 4900885 7012129 6762150 1222723 1284731 342758 302325 328190 327409 386225 377208 366323 369704 243585 245434 781301 720779 1639630 1576897 498024 495385 727852 733798 940235 914186 960995 968479 1013592 1033647 989785 1091401 2321850 2456887 1387796 1187176 809356 795519 974095 968442 1014629 1033638 1056196 1066227 1177239 1184499 5276810 5543216 39.15 70.6 1
09:12:05 2024-01-24 725795 722686 228668 223693 379024 384797 418635 414980 251607 245786 311658 319415 353635 359244 4537986 4919377 7013132 6754650 1231794 1285569 342311 301015 329536 325804 386497 378081 366287 369372 243693 246540 764352 724020 1669483 1576897 497635 495385 726820 732867 943578 913141 960995 968479 1012157 1030243 986942 1089811 2324516 2466087 1387319 1190572 811784 797247 974095 970195 1014629 1035866 1058757 1064610 1177464 1188802 5286316 5543216 39.15 70.5 1
09:12:06 2024-01-24 725795 723710 228979 223688 378700 385375 419820 414944 251642 246408 311658 319415 354698 360112 4555203 4933677 7027632 6763169 1234732 1286483 342758 300980 329449 325840 387876 375493 365402 369330 243513 246333 755776 726092 1617378 1571802 497635 493897 726820 732867 940902 913141 960995 968479 1012120 1032431 989785 1091126 2324516 2464339 1378718 1189739 811784 796683 974989 968442 1014629 1040012 1057343 1065333 1177464 1186180 5280621 5540619 39.15 70.6 1
09:12:07 2024-01-24 725758 723710 229014 223688 379060 385375 419255 415016 251607 245821 311622 319450 353670 361959 4537451 4935977 7015727 6762694 1227048 1285589 342938 302917 329930 325910 387222 376058 366466 369552 243657 246435 765782 724537 1625193 1574661 496929 496755 726820 731536 940902 913141 960995 968207 1012157 1027760 989785 1089774 2324516 2464339 1389168 1190586 811784 796720 974095 968442 1016792 1036634 1057069 1065743 1177239 1186216 5276855 5539262 39.15 70.6 1
09:12:08 2024-01-24 726866 723715 228819 223688 379060 385411 419820 415016 246609 246408 311658 319131 354450 362549 4552679 4919277 7018792 6754650 1236596 1285643 342697 301580 329426 328300 387876 376094 366466 369812 243693 246333 751488 725573 1629415 1571019 496577 493549 726820 732867 940235 913141 960958 968479 1012157 1033647 989785 1091401 2324516 2464339 1380534 1187190 811784 795556 974095 968442 1014629 1033638 1058757 1067786 1177243 1187121 5267303 5533837 39.15 70.6 1
09:12:09 2024-01-24 726788 722691 228703 223693 379060 384797 419268 414727 249115 247983 312244 319237 354521 362219 4542009 4915852 7003807 6723597 1230443 1281998 342455 300664 329449 325910 386677 375529 365402 369256 243521 246368 762980 722471 1653960 1574370 497671 494280 727852 731531 940630 915087 960995 968479 1013218 1036239 989785 1091439 2324516 2467726 1380534 1187454 809476 795519 976372 968442 1014629 1033638 1059513 1068824 1180583 1185443 5282542 5535313 39.15 70.6 1
09:12:11 2024-01-24 726629 723490 228963 225859 378736 385267 417237 414836 248627 246232 312208 319943 353458 360019 4542590 4919351 7006349 6753151 1221994 1287486 342938 300664 329449 325945 385518 376058 368096 369848 243693 245988 763508 722471 1649409 1576897 497671 495385 726820 732867 940235 915737 960995 968479 1013218 1035144 988831 1091401 2324516 2464339 1380534 1190297 811784 795556 976372 968442 1017551 1036413 1057343 1068824 1179001 1188802 5282529 5557597 39.15 70.5 1
09:12:12 2024-01-24 725341 724223 228869 224247 378880 387293 419081 414980 246609 246028 311694 319450 354414 362033 4542590 4932458 7003250 6757604 1227818 1285643 342938 301015 329916 325945 386713 375493 366502 369812 243693 246540 761494 724537 1637066 1574370 497583 495385 726820 731430 940902 913141 962597 971233 1018050 1034955 986942 1088224 2327823 2462121 1490364 1192384 815263 797284 971330 968442 1017551 1036229 1053116 1063393 1184671 1187679 5307085 5546682 39.15 70.5 1
09:12:13 2024-01-24 731304 724699 229174 223688 379060 387731 420712 416547 248137 246788 311658 319450 354698 360366 4537413 4926372 7003807 6753048 1236596 1285643 342938 301086 328445 325910 387948 377281 365366 369552 243693 245575 770503 727688 1611925 1567677 496929 495013 726345 732544 940902 913141 960995 968479 1017059 1027797 989785 1089811 2327823 2464339 1409418 1192384 814101 797885 974095 970506 1019850 1039244 1056688 1066359 1183100 1188669 5292015 5539262 39.15 70.6 1
09:12:14 2024-01-24 726591 724076 228994 223658 379024 386605 419820 415016 248452 246443 311658 319415 354733 360366 4537413 4926372 7008373 6753048 1234558 1285643 342938 300875 328177 325875 387659 375493 365402 369848 243693 245953 769146 727688 1634958 1572135 496966 492855 727852 731430 940235 913141 960995 968479 1013218 1036375 989785 1091439 2326169 2464339 1389612 1187190 811673 799464 973793 971122 1018961 1037991 1057136 1059796 1185350 1190486 5291823 5543216 39.15 70.5 1
09:12:15 2024-01-24 728659 723710 229640 225859 379096 387731 420414 414908 251607 246408 311658 319934 354733 359823 4533224 4914888 6994333 6738021 1240608 1285626 342938 301157 327945 326930 390142 376213 367575 369848 243693 245575 771964 729737 1625489 1567677 497671 495711 726820 734779 938237 913141 963738 971233 1018086 1030476 986020 1090624 2327392 2455307 1488329 1193079 814101 797760 971293 971122 1023355 1035866 1056495 1060332 1180961 1195811 5344517 5544678 39.15 70.5 1
09:12:16 2024-01-24 730731 724227 229210 223650 379096 387141 418438 413015 251571 246823 311622 319486 354698 358992 4536116 4920755 6985156 6743523 1236596 1283732 342650 301157 327981 325981 387948 377281 364818 369848 243693 245232 773374 729245 1647534 1565455 497583 495013 726820 733743 940235 913141 962597 971923 1018086 1034735 986020 1094576 2322460 2443118 1376902 1193971 815568 795483 971330 968442 1018022 1035840 1057249 1060294 1179254 1189644 5344517 5535313 39.15 70.6 1
09:12:17 2024-01-24 730731 724223 229196 223650 379096 386569 419820 414678 251571 246823 311694 319450 354733 360366 4542590 4924267 6994481 6743509 1236596 1285643 342697 301157 327386 325682 387948 377281 364818 368736 243693 244819 773374 726611 1620558 1565455 496929 494280 727580 732627 940999 914672 962597 973001 1017146 1034845 988239 1093750 2331786 2452901 1415083 1192268 814101 799805 971330 971196 1020949 1033226 1058870 1060294 1185592 1189845 5353168 5535313 39.15 70.5 1
09:12:18 2024-01-24 728302 721278 228499 223684 381241 387150 419820 411819 247362 246823 311404 320419 354698 358163 4536116 4889150 6961604 6757604 1240370 1285643 341406 301122 328068 326895 387659 376213 365366 369884 243693 245196 771964 730259 1622390 1567677 499720 498203 730402 740209 940161 910365 963701 973997 1019346 1033112 983330 1093032 2321216 2444854 1375087 1194083 810629 793199 972406 971196 1022397 1033226 1052367 1063315 1188116 1189660 5352155 5535313 39.15 70.6 1
09:12:19 2024-01-24 728922 724736 229232 225598 379096 387150 419820 412398 251607 246823 312842 319934 354449 359244 4537526 4905509 6994481 6752785 1239724 1283498 342938 301157 328482 327459 387948 377014 365366 369884 243693 245742 768244 731830 1616957 1570684 498267 497496 728885 736921 941036 911661 963738 971335 1018086 1034955 987461 1096802 2324516 2442531 1402110 1193233 811784 795519 971330 968442 1020949 1033674 1053116 1061879 1186432 1189462 5336893 5543216 39.15 70.5 1
09:12:20 2024-01-24 730481 723710 229214 223658 379096 387767 418768 414288 251607 246615 311694 319450 355219 359823 4536116 4925574 6994481 6743707 1236596 1285643 342456 301122 327981 325734 387695 378205 367575 369704 245072 245469 773374 729737 1610730 1567337 497995 495747 726269 733615 940902 914261 963425 971233 1016572 1030280 986794 1091439 2326169 2462593 1444426 1192268 813521 797849 972711 968442 1017551 1035959 1057249 1063430 1181290 1188802 5276482 5529890 39.15 70.6 1
09:12:21 2024-01-24 725759 724470 229014 223654 379056 386605 419565 414980 251607 246443 311658 319450 354201 359823 4537729 4911342 7003807 6743420 1234694 1287337 342722 302802 328300 325541 387804 378353 365224 369668 243693 246347 770555 726092 1617111 1572135 496966 495988 727815 732867 940235 913141 962597 972023 1016572 1030776 989083 1089036 2326169 2460848 1416998 1190683 811784 795556 971330 968442 1017551 1036634 1056196 1063240 1179583 1187058 5280621 5527424 39.15 70.6 1
09:12:22 2024-01-24 725795 721052 229014 223654 379092 386605 419820 414980 248294 246063 311658 319003 354733 360112 4530856 4907853 6994481 6755871 1236025 1285569 342902 301438 327763 326753 390034 377281 365366 369848 243693 245267 771964 730806 1623244 1565455 496929 494280 726784 735258 940235 912493 960995 968479 1016572 1030280 989083 1089811 2326169 2462593 1418917 1192268 811784 797321 973099 968442 1016792 1038100 1053979 1063052 1179619 1188802 5280621 5535036 39.15 70.5 1
09:12:23 2024-01-24 725795 723449 229210 223676 379092 386297 419820 414944 251290 246408 312598 319450 354449 359823 4533224 4916294 6992086 6763447 1240979 1285569 342938 300875 327518 325981 387623 375920 365331 369812 243693 245196 761295 730783 1631502 1567677 498378 495747 726820 735807 938287 912493 963738 972614 1018086 1030280 985469 1091476 2324516 2445952 1385471 1190572 814101 796720 971330 968442 1018274 1037882 1057249 1063430 1179217 1190486 5330144 5535313 39.15 70.6 1
09:12:24 2024-01-24 728927 721124 229014 223658 379087 386569 420414 413669 251678 246858 311658 319486 355503 359787 4537149 4917152 6987591 6748475 1237479 1287337 342444 301580 328482 325981 387948 377014 367055 369294 243693 245575 762685 727688 1625693 1566565 497319 495747 726820 733651 940939 912493 960995 971233 1018050 1033683 986979 1090312 2327823 2464339 1464950 1191417 813521 796720 972711 968442 1017551 1037367 1053983 1063430 1175885 1193037 5286227 5532651 39.15 70.6 1
09:12:25 2024-01-24 726862 721075 229214 223650 379096 387186 420827 414980 251642 246576 313915 319202 354450 360294 4543273 4930053 7008237 6753048 1234834 1284731 342866 301157 328445 325945 387948 375493 366209 369884 243693 246281 773374 727688 1610638 1572135 497671 495202 726820 733095 940902 913141 960995 971233 1013626 1027797 989785 1090624 2324516 2462593 1411302 1190572 812942 796720 974095 968442 1017551 1037882 1060155 1066540 1179006 1188802 5277023 5535313 39.15 70.6 1
09:12:26 2024-01-24 724658 723952 229170 224490 380978 387716 419674 414872 248710 246302 312244 319308 354521 360222 4551955 4912357 7003807 6745358 1231320 1281998 342697 301157 329449 325647 387876 375493 365402 369292 243693 246576 758635 724259 1624092 1571019 496966 493933 726820 733344 940902 915087 960995 968479 1012605 1035911 989785 1091439 2324516 2462593 1385980 1187190 811206 796720 977796 968442 1014666 1035902 1059675 1066246 1179006 1187961 5273143 5534196 39.15 70.5 1
09:12:28 2024-01-24 725870 722467 228713 224277 378912 385267 418158 414836 248975 246267 312463 319450 353635 358739 4537451 4910131 7003250 6752785 1225716 1281998 342938 300664 329449 325945 385590 377632 366502 369552 243521 245988 760690 722471 1617769 1576897 498024 493549 728885 732540 940999 914368 960995 968479 1013218 1036643 991192 1094591 2321216 2458630 1372198 1187431 809476 794957 977796 967436 1013910 1034946 1058885 1069301 1174981 1185443 5284452 5540256 39.15 70.6 1
09:12:29 2024-01-24 725870 723125 228838 223620 378583 385339 417345 414980 246677 246235 312867 321319 352575 358962 4531494 4900885 7013244 6761874 1223054 1283769 342397 303646 327518 327954 385554 374930 367053 369884 243693 244443 771964 718362 1621165 1580259 498378 495819 731819 735359 935544 913141 966725 968479 1011782 1033381 991786 1099123 2327823 2445952 1396874 1183798 807048 793235 977796 968442 1013910 1027788 1063264 1070965 1183926 1185298 5295834 5543830 39.15 70.6 1
09:12:30 2024-01-24 724658 722691 228858 223723 378803 385303 418367 414980 246643 246063 312387 320241 353670 359835 4536116 4900885 7003807 6762150 1221994 1284731 341406 301152 328213 327919 385554 375493 366502 369884 243693 245232 764075 718362 1623895 1576897 498378 496403 728885 732540 938237 914368 963738 971233 1011782 1035180 990308 1094331 2326169 2451668 1388250 1183798 808778 795556 979655 970195 1016947 1033529 1058899 1066566 1178762 1182639 5278772 5534196 39.15 70.6 1
09:12:31 2024-01-24 724548 723962 228538 223688 379078 387716 418194 415016 247179 246063 311729 320419 353670 357624 4530856 4898594 7003807 6750009 1224609 1284731 341406 302005 328482 327600 385554 377281 367053 369884 243693 245232 766855 718362 1622193 1580259 498378 495783 731819 734728 935544 913141 966074 968479 1012193 1033683 990345 1099323 2324516 2448021 1400505 1183726 808201 796061 977759 968294 1014592 1036303 1061784 1070870 1180583 1187121 5276910 5539262 39.15 70.5 1
09:12:32 2024-01-24 725870 722686 228841 223688 379087 385411 418044 415052 246677 246063 311694 320644 353635 359656 4536116 4898594 7003807 6753048 1222144 1281998 341406 300208 327482 327919 385518 377093 366466 369884 243693 245232 766855 718362 1618396 1579137 498378 495819 731819 735249 936954 913141 967487 968479 1011782 1033720 992602 1100745 2330750 2454114 1372198 1182918 807048 796627 978261 968442 1014629 1033711 1060466 1069201 1180583 1187961 5273150 5527424 39.15 70.6 1
09:12:33 2024-01-24 725759 722175 228858 223723 379078 385104 417418 414980 251501 246028 311658 320419 353635 358999 4536116 4877400 7004454 6723359 1221234 1281998 341441 300244 327482 327919 385518 377281 366502 369884 243693 244819 768244 718362 1633534 1576897 498378 495819 731819 735249 935581 913141 967450 970232 1014046 1032943 994015 1100857 2327429 2450630 1395058 1184641 807048 794920 977759 970195 1014629 1037068 1060392 1072105 1183945 1184533 5303293 5531094 39.15 70.6 1
09:12:34 2024-01-24 728373 723696 228464 223658 381771 386533 417114 414288 246643 245821 311622 321319 354130 357580 4533224 4888347 7037595 6752485 1226783 1284731 342432 301296 326450 327883 386713 377281 365074 369884 245072 244784 769212 719387 1619084 1581381 498378 499265 733001 737050 936954 915326 968563 968059 1011672 1034845 993978 1100857 2327823 2447686 1395058 1183726 806473 794920 977759 968442 1015500 1027679 1063253 1066481 1178383 1184533 5314533 5533837 39.15 70.5 1
09:12:35 2024-01-24 728890 723445 228464 223688 382310 387150 417382 414615 246677 246408 311658 321319 354414 358454 4533224 4887017 7012166 6771805 1227156 1285643 342947 301260 326486 328662 387258 377281 365402 369884 245072 244819 769212 719233 1619772 1584481 499610 495711 734604 734955 936991 918344 970641 968851 1011782 1027724 990345 1100745 2334454 2445952 1387796 1186265 807048 799053 981000 968442 1014629 1030562 1063528 1071154 1182671 1183660 5309136 5536776 39.15 70.6 1
09:12:36 2024-01-24 731000 723198 228499 223688 382045 387804 418008 414908 247397 246408 311404 320869 354698 357946 4533224 4877744 7017197 6771516 1237934 1285643 341406 302074 326450 327919 387840 377545 367055 369560 245765 245329 768736 721296 1638768 1584755 497487 498203 734604 736002 937535 915737 967487 968851 1011782 1030280 991786 1099943 2331786 2445952 1385980 1184641 806473 797849 980576 967436 1014629 1029469 1064935 1069556 1182671 1185633 5291902 5539262 39.15 70.6 1
09:12:37 2024-01-24 731000 723710 228499 223688 381790 387767 417087 414615 246643 246028 311149 321319 354698 357910 4533224 4883544 7031783 6771529 1230307 1281998 344769 302715 326196 329353 386425 377780 366323 371941 245591 245056 758997 719233 1616697 1583630 499440 495819 733375 737050 936991 917039 968865 968479 1011672 1030280 990345 1100727 2327823 2445952 1387796 1184641 807048 797849 980576 970506 1014629 1027751 1062392 1071718 1187274 1182786 5291902 5531094 39.15 70.5 1
09:12:38 2024-01-24 730481 722686 228468 223684 382045 387804 417740 414908 246677 246028 311404 321319 354698 358160 4521082 4877744 7031783 6778448 1227473 1285569 345365 302862 327033 328272 385917 378011 367168 371904 245072 244990 771478 717178 1615643 1585610 499795 498203 731228 734692 939458 915700 966037 970960 1013218 1034699 991749 1097523 2327823 2449423 1382899 1182955 809356 795556 977796 968442 1014629 1033638 1060192 1068036 1180583 1188802 5276910 5529890 39.15 70.5 1
09:12:39 2024-01-24 726273 723445 228499 223693 381232 385989 417382 414980 246677 246408 311658 321094 354166 360167 4536116 4896521 6992048 6750692 1231191 1285532 342830 302862 329769 325910 387948 375758 366173 369264 245519 246678 770555 726333 1631152 1574041 498230 494208 728885 733308 940902 915700 963738 970543 1014046 1037376 991192 1094591 2324516 2461849 1385980 1187152 810629 796683 977796 968442 1014629 1035171 1058885 1068036 1179838 1188802 5276910 5525947 39.15 70.5 1
09:12:40 2024-01-24 724694 722686 228464 223688 379051 385411 417713 415016 246643 246028 312351 320644 353635 360019 4524462 4907881 6996970 6763447 1223054 1284731 341371 300629 328190 328733 385482 376394 367053 369884 244963 245434 765465 718362 1663445 1581381 498378 495819 731824 735904 939568 915737 967450 968479 1013218 1035468 992489 1097523 2326169 2449423 1386466 1181273 807048 794920 977796 970195 1014629 1033482 1060392 1068036 1183077 1187121 5273486 5525947 39.15 70.6 1
09:12:41 2024-01-24 727820 722686 228854 223688 381521 385989 417382 414980 246677 246408 311658 320869 353635 357616 4540350 4892778 7033266 6754371 1226018 1285643 342432 301122 326450 329500 385518 376747 366209 369884 243693 244443 767860 717178 1641612 1581381 498378 495819 733894 733716 935508 916217 968865 968479 1010349 1030280 990345 1100727 2333775 2445952 1384165 1186330 807048 799053 980576 970506 1014629 1027751 1063565 1069631 1184385 1181988 5323938 5532651 39.15 70.5 1
09:12:42 2024-01-24 731581 722691 228468 223650 382319 387876 417744 414691 249289 246576 313692 320762 355089 358595 4533868 4877744 7041461 6762239 1231191 1285643 342938 300838 326486 327954 386713 374930 366209 369884 245072 244443 774220 717178 1633663 1581624 498378 498203 732856 734692 935544 915737 967487 968207 1011782 1033683 992489 1099123 2327823 2447686 1375765 1182955 807048 795556 977796 968442 1014629 1027788 1059805 1070951 1181254 1186180 5284267 5525947 39.15 70.6 1
09:12:43 2024-01-24 727783 723527 228967 224829 382133 387006 417237 414836 247294 246647 311515 321248 354024 358561 4534095 4901290 7009447 6762539 1221994 1281998 341371 301792 328482 328130 385554 375493 367053 369884 243693 245196 765465 718362 1634165 1576897 498378 495783 731837 735249 935544 915087 967487 968479 1012120 1035688 992489 1099123 2326169 2449423 1400505 1182955 807048 793235 977524 968442 1014629 1027788 1062733 1071637 1179327 1185443 5278647 5542124 39.15 70.5 1
09:12:44 2024-01-24 727940 723673 228877 224238 381936 387278 414854 414763 246643 246372 311185 321094 354166 358451 4534170 4889296 7031783 6762150 1225904 1283819 342432 301157 326450 328450 386097 375529 365366 369884 245072 244819 767860 717178 1622205 1580259 498378 495819 733894 733059 936907 915700 970320 968479 1011782 1032253 990345 1100764 2333775 2444218 1385980 1184641 807048 799053 980576 970195 1014629 1027715 1063565 1070870 1187994 1185413 5320312 5534289 39.15 70.6 1
09:12:46 2024-01-24 727940 722577 229033 223688 381521 386569 417418 414691 249115 245993 311658 321319 354698 358454 4536116 4882485 7031783 6742587 1225445 1285643 342467 301157 327214 328911 386713 377281 365402 369884 245072 245025 769212 719899 1615643 1581381 499795 495891 733894 735249 936907 916217 968902 968479 1011782 1030243 993192 1100764 2332794 2445952 1400261 1184641 807048 797922 980576 970506 1015463 1033263 1066345 1072216 1186763 1186364 5326096 5532651 39.15 70.6 1
09:12:47 2024-01-24 730017 722686 228963 225864 382319 387840 417776 414944 249325 246302 311622 321319 355516 358160 4529993 4870816 7037595 6742900 1227663 1281998 342947 302249 326947 327919 387566 377014 365074 369884 245418 245196 767860 720413 1617364 1581381 497671 498203 733894 735341 936907 915663 968902 968207 1011782 1027833 993229 1100764 2333775 2449423 1384165 1184641 808778 800033 981751 970195 1014629 1032349 1064657 1072608 1185624 1189845 5276685 5539262 39.15 70.5 1
09:12:48 2024-01-24 726788 722686 228854 224781 382045 385447 417418 414980 246643 246063 311694 321094 354166 358999 4533224 4889334 7031783 6766976 1224153 1281998 342707 302039 326983 328897 386677 377014 366502 369884 245072 244819 757662 719899 1621503 1581624 499795 495891 732975 735771 935581 915052 969630 968479 1011782 1027833 993192 1100727 2329089 2451816 1389612 1184641 807048 797739 981660 971122 1014592 1030088 1065081 1071954 1182946 1186290 5307382 5533837 39.15 70.5 1
09:12:49 2024-01-24 729980 722686 228892 223719 382319 387840 417382 414908 246643 246028 311404 321319 354733 358454 4528513 4870816 7063418 6742900 1231229 1281998 342947 302712 326522 327919 387566 375229 365366 369884 245418 245196 765155 720413 1613106 1581381 498024 495819 732975 732540 935581 916385 970320 968479 1011782 1032839 997521 1104009 2337779 2452380 1368631 1184641 808201 797702 980576 970195 1014629 1030088 1063042 1069593 1184623 1182827 5320137 5535313 39.15 70.5 1
09:12:50 2024-01-24 729980 722175 228499 223719 381831 387804 417418 414944 246677 246063 311149 321319 355516 358454 4517855 4873147 7026777 6752247 1228946 1281998 342432 302074 326983 327954 387021 377014 365110 369884 245072 244854 775591 720413 1620818 1580783 497671 495855 733894 732540 934184 918722 972029 970232 1011709 1028606 995430 1104046 2339444 2452901 1384165 1188879 807048 800602 980539 970506 1014629 1027788 1063416 1070870 1182818 1184533 5320137 5535313 39.15 70.6 1
09:12:51 2024-01-24 730017 722691 228823 223723 382049 387804 417418 414980 247362 246063 311149 321094 354733 358691 4526764 4889046 7031783 6753090 1227193 1281998 342467 302767 326486 328414 387294 377281 365366 369884 245728 244819 776962 720413 1615310 1581624 499006 498992 735650 737050 937028 916388 968753 968368 1013145 1033089 994639 1100801 2327549 2451816 1391427 1184641 808003 797885 980539 970506 1014629 1027788 1063565 1069631 1183404 1186364 5310739 5525947 39.15 70.6 1
09:12:52 2024-01-24 728977 722686 228464 224377 382319 387767 417418 414980 246643 246063 311658 321319 354733 358454 4533224 4880075 7042613 6742900 1227193 1281998 342982 302074 326947 329680 386405 374966 365438 369884 245418 244951 769212 721296 1617019 1585882 500506 495711 734898 736002 936991 918344 970320 968479 1010691 1030243 995319 1100764 2333775 2446008 1385980 1184641 807048 799620 981970 971196 1014629 1027788 1063565 1072517 1188959 1185407 5314838 5536776 39.15 70.6 1
09:12:53 2024-01-24 731543 722695 229415 223693 382319 387876 418635 414980 247431 246063 311658 320869 355801 359509 4535193 4877744 7041108 6762202 1232714 1281998 342947 301719 326947 327954 387587 377970 367575 369596 245765 245091 776962 721296 1654334 1584755 498230 495675 733894 732540 936907 918408 972029 970543 1011782 1033170 996125 1103943 2337095 2449492 1384165 1187203 807048 799620 982668 972429 1014666 1027788 1063565 1072793 1190702 1185407 5316340 5544678 39.15 70.5 1
09:12:54 2024-01-24 732895 722686 228494 223658 382101 390106 418635 414944 247397 246894 312915 320419 355765 358745 4526764 4870816 7022569 6771622 1234260 1285505 344769 302497 327191 330617 387150 378353 365260 369740 245765 245091 770564 720264 1625917 1581624 498378 495927 736698 733716 936907 917071 970320 971196 1011782 1030280 992489 1100764 2333775 2449423 1387796 1187199 807048 799053 981970 971196 1014666 1027788 1063565 1071191 1186102 1184533 5320137 5544678 39.15 70.5 1
09:12:55 2024-01-24 732103 723705 228854 223693 381780 387876 418044 414944 246677 246408 311622 321094 355267 359237 4533224 4867994 7012203 6792542 1233635 1281887 342938 302375 327033 328769 387114 378085 365402 369884 245072 244648 763802 720264 1648345 1581381 499795 498501 735127 735686 935581 916870 969630 968479 1011782 1033683 993229 1100801 2333502 2445952 1389612 1184641 806846 797922 980576 970506 1014629 1030234 1063565 1069668 1186432 1185443 5303306 5525947 39.15 70.6 1
09:12:56 2024-01-24 731059 722686 228854 223749 382049 387840 417418 414615 246677 246028 311439 320099 354733 358745 4534307 4870816 7034485 6777465 1229349 1281887 342397 302570 327214 328680 386713 378242 365402 369848 245418 245232 776447 718362 1618052 1581381 498378 495855 734604 732540 935544 917071 970320 968479 1011511 1027724 993229 1100764 2337095 2445952 1385980 1184641 807048 799053 981970 971298 1014666 1030234 1065696 1072480 1188724 1182452 5291939 5539262 39.15 70.6 1
09:12:57 2024-01-24 746664 722686 228954 222964 381241 387912 418044 414944 247397 247424 311658 320194 355516 358454 4535937 4872943 7034485 6771516 1235773 1283677 342938 302039 326947 327954 386713 374930 365260 369884 245765 245232 768736 718362 1620116 1581624 498378 495855 733894 733095 935581 918408 970320 968479 1011782 1033683 994676 1100801 2337095 2451668 1387796 1187152 807048 800187 981970 971028 1014666 1027788 1063188 1072755 1190408 1182822 5316340 5536865 39.15 70.6 1
09:12:58 2024-01-24 732750 722686 228534 223313 382049 387840 418635 414980 247397 246576 313470 320392 355552 358742 4520969 4868287 7012241 6781184 1240892 1285643 342758 302356 327409 328645 386677 377817 368096 369884 245765 245575 769212 720413 1636564 1584992 498378 495855 733894 733615 935544 919711 970320 970543 1011782 1034955 996919 1103119 2333775 2451161 1387796 1187747 807048 800187 982668 972577 1018998 1027788 1070989 1072405 1189803 1193037 5316340 5535313 39.15 70.6 1
09:12:59 2024-01-24 733080 723715 228819 223693 383256 390999 418308 414691 247638 246647 311515 321248 355659 358815 4533982 4877744 7022234 6776348 1232498 1281998 342432 302995 327178 328450 387566 377281 365366 369884 245591 245196 779011 721441 1646215 1583868 498294 495819 733894 733583 935508 917071 972029 968479 1011782 1027724 996125 1103157 2337095 2451668 1385980 1187278 809079 800187 983367 971986 1017551 1033189 1066601 1075598 1191252 1185443 5320137 5542124 39.15 70.6 1
09:13:00 2024-01-24 735418 724589 228963 223615 382860 387731 418490 417473 247844 246682 312172 320869 355480 358708 4531494 4868472 7031783 6772199 1234260 1281998 341441 302746 327409 327919 386677 377281 365402 369552 245591 245161 768244 720413 1620818 1581381 497671 495783 735456 732503 935697 917071 971704 971233 1011782 1032760 996125 1103157 2335743 2451668 1384165 1190683 807048 800187 982668 973960 1014629 1027751 1063565 1073943 1190408 1185443 5311030 5544215 39.15 70.6 1
09:13:01 2024-01-24 735042 723637 229033 223551 381096 389925 419227 414980 246677 247917 313915 319874 356301 359217 4526764 4865013 7017458 6771805 1238010 1281998 342938 302074 326947 327954 386389 377281 365366 369848 245418 245025 774220 720413 1616668 1581381 498378 495819 733894 732503 935508 917071 970320 968479 1011782 1029974 995381 1100764 2337095 2451161 1384165 1188879 807048 800187 982668 973960 1014629 1027751 1063565 1075640 1192766 1187974 5301447 5542719 39.15 70.6 1
09:13:02 2024-01-24 734632 722686 228499 222960 381241 387587 418453 414252 247362 247551 311622 318649 355623 358962 4523859 4859199 7018199 6757341 1238680 1281998 342697 302534 327214 327919 387566 377014 365945 369848 245418 244819 774220 720413 1629903 1583868 498378 495819 733926 733146 935508 917071 970320 971233 1011782 1027724 996162 1102439 2333775 2452901 1363280 1188879 807048 800187 982668 973849 1018848 1036413 1063416 1072606 1189397 1188618 5307291 5539262 39.15 70.6 1
09:13:04 2024-01-24 736470 724218 228814 223620 381241 390099 418972 415016 247397 247551 311622 319934 355765 358962 4547952 4859199 7002155 6771516 1236025 1281998 342131 302427 327214 327919 387566 377281 365331 369884 245765 245196 778332 720413 1631079 1581624 499006 495855 735054 733615 936907 919059 972029 971233 1013218 1027760 996125 1104249 2337095 2453048 1385980 1188811 810235 801172 981933 971122 1017514 1035914 1065357 1074142 1188959 1186216 5314838 5529890 39.15 70.5 1
09:13:05 2024-01-24 731304 724736 228854 223727 382319 387804 418303 414691 246677 246408 313211 321319 354698 358454 4530818 4883544 7031783 6771516 1228946 1281998 342947 302074 326450 327919 386677 377014 365402 369884 245418 245196 776962 719387 1632846 1581624 498378 495891 736014 733615 936907 918408 970320 970543 1012500 1027797 994639 1104009 2338612 2450630 1385980 1188022 808778 801212 983330 973960 1017514 1027788 1064746 1074019 1193036 1182749 5309136 5535313 39.15 70.6 1
09:13:06 2024-01-24 732807 723710 228849 223658 381780 387876 418635 414944 246677 246823 311622 320419 355801 358708 4521082 4865013 7026777 6771805 1234260 1281998 341406 302959 327482 328450 387249 374930 365366 369552 245418 244990 780420 720779 1632502 1582505 498024 495783 733894 733306 935032 919059 973090 973001 1015640 1033002 998269 1103794 2339444 2457605 1385980 1191417 808201 800187 983367 975272 1016186 1030197 1063151 1072793 1194610 1184499 5305127 5536865 39.15 70.6 1
09:13:07 2024-01-24 733853 723715 229210 225220 381241 390142 418635 414944 246643 246894 311694 319450 355516 358962 4517817 4859199 7013132 6771805 1241865 1281726 342455 302534 327446 328450 387294 377281 365366 369588 245418 245196 771478 720413 1614955 1583597 498024 495819 733894 736002 936954 920960 973053 971196 1012426 1033345 997994 1104046 2337095 2452901 1383484 1191417 808778 800187 981970 971986 1016186 1030234 1063565 1072405 1192169 1186852 5305127 5527424 39.15 70.6 1
09:13:08 2024-01-24 733853 722686 229210 223615 379096 390426 419227 414944 246643 247586 313582 319450 355481 358999 4523859 4859199 7013132 6781878 1239567 1281998 342167 302074 326232 327919 387876 377014 365366 369884 245765 245196 776192 719387 1617019 1584481 499720 499265 734907 734650 938361 918344 971879 971159 1013108 1027797 993229 1103382 2339444 2449423 1389612 1184641 809657 800187 981273 971196 1017551 1039722 1066601 1071191 1185224 1185443 5322517 5535313 39.15 70.5 1
09:13:09 2024-01-24 731770 722686 228819 223719 382049 387876 418008 414678 247362 246063 311658 321319 354698 358962 4526764 4877744 7022196 6771805 1229544 1285643 342467 302074 327191 328680 387294 377014 365402 369632 246112 245707 776962 720779 1629445 1583630 498267 495675 735669 736002 938902 919023 970320 970543 1014046 1027760 994639 1103943 2338441 2451161 1411354 1187152 808201 801743 980576 971196 1014666 1031692 1066458 1071954 1186432 1188158 5291864 5529890 39.15 70.6 1
09:13:10 2024-01-24 728922 722686 228858 224377 382319 387840 418635 415052 247362 246408 311622 321319 354733 358454 4523859 4887017 7031783 6762150 1229425 1281998 342467 301790 327191 328662 387357 377937 365295 371642 245765 245091 769212 721067 1621858 1583353 499795 495855 732456 734880 938992 919023 970320 968479 1013218 1033381 993229 1103157 2335434 2449423 1385980 1184641 807048 800187 982668 971196 1017551 1031729 1065841 1072755 1189803 1185407 5307102 5535036 39.15 70.5 1
09:13:11 2024-01-24 731514 723710 228854 224391 381780 387912 418339 414944 247191 246408 312878 320419 355801 358962 4534284 4870816 7026777 6773596 1230079 1287062 342938 303291 327337 329302 387114 377208 366030 371904 245765 244955 769212 719387 1620927 1584481 500506 495855 733894 733651 937572 919651 970320 968479 1014841 1027797 995110 1103943 2333775 2449423 1364395 1184641 808201 800187 981970 971196 1014629 1027788 1063235 1071954 1195670 1182515 5308757 5535313 39.15 70.5 1
09:13:12 2024-01-24 732034 722686 228858 223688 382319 387912 417418 414944 246677 246028 311622 320869 355219 358454 4517855 4863900 7036431 6772624 1231870 1283677 344321 301896 327264 328769 387222 377281 366502 369884 245765 244885 769212 719899 1616668 1581381 500084 495747 733894 734692 936907 917071 970045 968479 1013218 1027797 993192 1103943 2333775 2445952 1415052 1184641 807048 799620 982668 971196 1016829 1033371 1065841 1072405 1189803 1185407 5323661 5533875 39.15 70.5 1
09:13:13 2024-01-24 730727 722691 228858 223688 382319 387876 417418 414944 246677 246028 311622 320419 354733 357656 4523583 4867078 7025106 6772879 1226517 1281961 342467 301157 327749 328662 386713 377014 366173 369884 245418 244951 767860 717178 1642392 1581381 499795 495891 733894 733651 936907 917071 970320 970232 1011782 1030243 992489 1100764 2333775 2445952 1387796 1184641 807048 800187 981970 971196 1016829 1027751 1066345 1072755 1189914 1183696 5310739 5525947 39.15 70.5 1
09:13:14 2024-01-24 730995 722710 228503 223688 381780 387876 418339 414288 247397 246408 311404 320419 354698 357616 4531494 4870672 7034485 6762202 1233559 1284731 341406 301825 326947 327919 387321 377817 365366 369884 245591 245196 772849 721296 1613938 1581381 498378 495891 733894 734880 935544 919748 973090 971923 1011405 1029479 996162 1103943 2337095 2451668 1384165 1189725 807048 800187 982668 972023 1014629 1027788 1063565 1072793 1192169 1185407 5301340 5525671 39.15 70.5 1
09:13:15 2024-01-24 733306 723710 229214 225280 381241 387948 418635 414908 249325 247721 313102 319650 355659 358889 4530931 4867078 7018199 6771805 1228983 1285569 342158 302534 326123 327919 387840 377281 365402 369884 245591 245196 772849 720413 1628409 1582745 498378 495855 733926 733711 935544 919059 971704 971233 1011782 1029515 998759 1103943 2337095 2452974 1387115 1190572 808201 800187 982668 974128 1014666 1034946 1064821 1075088 1189582 1187692 5307291 5535313 39.15 70.5 1
09:13:16 2024-01-24 732792 723710 228967 225546 381562 389816 419305 414872 247672 247827 311551 319308 355896 358852 4526764 4853122 7021776 6771843 1229425 1281998 345329 301580 326296 328911 386713 374930 367053 371977 245418 245196 770564 718362 1618740 1581624 500434 495927 733894 735844 936907 917035 971704 968479 1013218 1033683 994676 1103144 2327823 2449423 1387796 1184641 807048 800187 981970 971196 1014666 1035171 1065545 1071954 1188959 1182822 5314533 5534196 39.15 70.6 1
09:13:17 2024-01-24 731821 724223 228717 224555 382860 387695 417826 414799 249325 246439 311622 321319 354698 357946 4524034 4870816 7022457 6766976 1230739 1281998 342467 302074 326923 327990 387876 377014 365402 369884 245591 245196 776962 719387 1634507 1581381 498378 495819 733624 733615 935581 918408 970320 969504 1011782 1029479 996199 1103943 2337095 2453406 1385980 1188879 807048 801172 981970 971196 1014629 1027788 1065841 1072405 1188116 1185443 5314838 5529340 39.15 70.6 1
09:13:18 2024-01-24 730958 722581 228842 224555 382283 387840 417418 414908 247397 246063 311551 321319 354698 357946 4524462 4870816 7026777 6762539 1227193 1281998 342193 302039 327214 327919 387682 374894 365402 369884 245418 245025 767860 719233 1629205 1581381 498378 495891 733894 733798 935581 919748 970320 971233 1011782 1030021 996125 1103157 2335434 2451668 1385980 1187278 807048 800187 983367 971950 1016107 1037068 1066345 1074561 1193039 1185261 5307177 5546682 39.15 70.6 1
09:13:19 2024-01-24 732709 722686 228534 225280 381023 390142 418635 414980 246677 246858 312878 319308 355267 358708 4517412 4859368 7018199 6738021 1228983 1284731 342432 302286 326123 328680 387876 377281 365366 369884 245591 245025 774220 718362 1630135 1581624 498378 495891 733894 733628 936907 919059 970320 971233 1013218 1029479 995927 1103157 2337095 2449423 1338953 1187152 807048 800187 984729 975272 1019850 1033372 1063113 1072643 1193149 1188618 5299378 5534196 39.15 70.6 1
09:13:20 2024-01-24 734490 723710 228823 223624 381780 389867 418822 414944 246677 247413 311658 319934 355789 358708 4517412 4858104 7017458 6752523 1236025 1281998 342528 302074 326486 327954 387294 374930 365402 369884 245418 245025 775591 720413 1618740 1581381 499168 495891 733407 733192 936907 919748 972814 971233 1011405 1030280 996162 1106345 2335434 2451816 1385980 1189680 809356 801249 983367 973960 1018237 1036142 1065691 1075854 1189582 1185443 5307291 5527424 39.15 70.6 1
09:13:22 2024-01-24 735941 723710 229014 223468 379096 387876 419227 414980 246677 247586 311658 319969 355801 358999 4526810 4852297 7013244 6761866 1236025 1281998 341167 302782 328250 327954 387876 376094 365402 369292 245591 245707 777602 722471 1621512 1581624 498378 495049 733894 733679 934147 919059 972479 973001 1011405 1027760 996199 1107210 2341778 2458129 1359713 1194246 809356 801212 983367 977662 1014629 1027751 1063226 1077028 1189582 1188802 5291864 5525947 39.15 70.6 1
09:13:23 2024-01-24 734939 722202 229236 223658 378979 387876 418635 414615 251219 246858 311694 317559 355516 359619 4511373 4843038 6974593 6762150 1243679 1281998 341697 301862 327482 327919 387610 375493 365366 368441 245072 245196 766855 722471 1620125 1581381 498024 493933 733494 736002 934368 917108 971062 975309 1013034 1032504 996014 1107097 2339444 2459876 1384165 1193967 809476 795556 983853 978126 1014629 1030562 1056234 1073953 1189434 1192173 5303495 5529614 39.15 70.5 1
09:13:24 2024-01-24 733826 722426 229179 224694 378649 387804 419227 415052 246609 245993 314028 318450 355480 359764 4523859 4852196 6966505 6753048 1241903 1281998 341937 301580 327909 327883 387840 377559 368123 368664 245072 245746 774783 718362 1648547 1586117 498378 495035 734039 737050 934861 919614 973015 975383 1011635 1031847 998269 1106158 2337095 2455145 1382349 1195669 809356 797849 983367 976932 1014778 1030453 1059288 1075684 1192132 1188743 5295721 5533837 39.15 70.5 1
09:13:25 2024-01-24 734903 723449 229210 223684 378645 387804 419227 414980 251571 246788 313046 317524 356038 359509 4511335 4847543 6975830 6752598 1243679 1284731 340905 302074 327945 327919 387840 376058 366982 368111 245418 245196 776192 722471 1640197 1590135 500077 495385 734604 736526 935640 918344 974366 976772 1011782 1030462 996162 1106858 2340421 2455145 1384165 1196532 810513 799053 983367 976239 1013910 1030453 1060082 1075598 1193859 1190486 5301062 5531094 39.15 70.6 1
09:13:26 2024-01-24 735982 723449 229245 223688 379024 387840 418271 414980 246575 246823 313082 318932 355765 360167 4523859 4849688 7013132 6742825 1241343 1281998 342938 302995 327409 327919 387530 377281 366173 369596 246286 245827 779011 721296 1628337 1583630 498230 495675 735382 736002 937050 919711 973090 973305 1014620 1032651 998285 1103943 2341111 2452901 1385980 1190572 809356 801323 983367 974819 1017551 1034946 1066325 1075854 1189545 1187961 5314894 5539262 39.15 70.6 1
09:13:27 2024-01-24 733826 724470 229170 223624 381236 390070 418635 414944 249413 247586 311622 319486 355516 358999 4517817 4849927 7008237 6764531 1238479 1281998 342938 304479 327654 328662 387006 377900 366030 369740 246112 245091 772849 721016 1658105 1584481 498378 495819 734013 735463 936991 919711 973090 972614 1013325 1033381 996162 1105519 2337095 2455145 1363280 1190572 808778 801323 984560 974782 1017551 1032459 1066458 1073953 1192132 1189845 5291864 5533560 39.15 70.6 1
09:13:28 2024-01-24 731792 724470 229174 223439 382049 390142 419227 414908 247362 247551 313680 320383 355765 358962 4511335 4849653 7013132 6764123 1236393 1286421 342938 303721 327264 328272 387078 378316 365224 369704 246112 245161 766507 720413 1622524 1584481 499006 495819 735977 733615 937050 920960 970320 971233 1013218 1027797 996162 1103943 2337095 2452901 1387796 1187176 808201 800187 983367 971986 1018274 1027788 1066269 1075088 1190408 1182786 5305127 5529890 39.15 70.6 1
09:13:29 2024-01-24 732750 723962 229210 223654 382315 390106 419227 414980 247397 246823 311622 320383 356574 358962 4511335 4849927 7027632 6782312 1235404 1285505 342902 302356 327264 328875 387222 377549 365366 369366 246076 245781 769212 719233 1635879 1581381 499610 498733 735456 735734 938463 919748 972397 971233 1012120 1034955 995381 1103667 2337095 2449423 1405808 1187113 808201 800187 983367 973268 1017551 1033638 1065507 1074789 1190372 1185407 5316063 5521608 39.15 70.5 1
09:13:30 2024-01-24 728373 723445 228823 223723 382319 387731 417019 414980 247397 246408 311694 321319 354414 358962 4511373 4891535 7007134 6744582 1226085 1284731 342938 302543 330383 328166 385267 376022 367570 369884 243693 246894 767736 719899 1624225 1576897 499795 494280 731910 735771 940902 917071 966762 974819 1015098 1039253 996125 1100689 2327823 2456887 1388250 1184641 811206 797849 980576 971196 1017551 1035866 1063565 1074143 1181194 1191329 5276910 5520518 39.15 70.6 1
09:13:31 2024-01-24 725722 724470 228814 224663 382045 386569 417382 414980 249377 246028 313082 321319 354130 359288 4531494 4889296 7016979 6745358 1226593 1281998 342911 301580 328445 328414 386697 375758 367641 371977 245072 245161 774220 719624 1615299 1581381 499795 495891 733894 737773 938237 915553 970320 971233 1014046 1036643 996125 1103943 2327823 2451161 1368631 1184641 809356 799017 983152 972577 1018998 1036413 1065507 1074143 1181797 1188802 5292128 5520242 39.15 70.5 1
09:13:32 2024-01-24 728890 722426 228823 224694 380941 387767 417382 414655 249289 246541 313043 321819 354556 358852 4527980 4877613 6999334 6748471 1220653 1285505 342397 303045 328482 329177 386677 375493 367641 371977 243693 245232 768244 717178 1644823 1580259 500150 498696 734013 737935 939660 917071 970320 971233 1012193 1036643 995381 1103943 2327823 2451161 1377548 1183798 809356 797849 981970 971196 1017551 1033958 1065179 1072755 1186432 1189845 5276647 5524458 39.15 70.6 1
09:13:33 2024-01-24 726715 723445 228963 224833 382985 387479 418490 414836 247672 246474 312463 322677 355076 358270 4523859 4886752 7012203 6747784 1224073 1281998 342672 302074 327446 328911 387258 375458 367053 372271 245072 245196 769212 718719 1630394 1581381 500506 495891 735575 735771 938237 918335 970320 971233 1012120 1033683 996125 1105242 2335434 2449423 1368631 1187113 808778 800754 983367 972577 1017551 1032459 1068123 1072755 1189803 1187961 5291902 5529563 39.15 70.6 1
09:13:34 2024-01-24 727940 724190 229073 224937 382860 387551 418458 414872 249325 246612 312571 321319 354414 358708 4524274 4883544 7023797 6753048 1225482 1284731 343187 301580 327446 328911 386677 377281 367053 369884 245072 245196 775591 718719 1626909 1583868 500506 499619 733894 737935 939568 917071 970320 972023 1015098 1040839 996125 1103943 2331135 2453406 1382899 1183798 810629 799620 981970 972577 1017551 1033674 1066066 1072755 1188116 1185996 5305331 5529340 39.15 70.6 1
09:13:35 2024-01-24 730017 723371 229038 224903 382855 387804 418635 414944 247934 246647 311658 321319 354698 357946 4524312 4868472 7022457 6759489 1228983 1281998 342707 302074 327446 328946 387566 377281 366209 369884 245591 245196 769212 719624 1642305 1581381 499795 498733 736014 735499 938237 919711 970320 971233 1014046 1033647 994676 1104731 2333775 2449151 1389612 1184641 808778 800187 984766 971950 1017551 1035496 1066043 1079252 1193186 1184389 5316637 5529890 39.15 70.6 1
09:13:36 2024-01-24 732039 723715 228858 224833 380906 387840 418599 414944 247191 246408 311551 321319 355267 357946 4511335 4855747 7013132 6762150 1225904 1284731 341406 302039 326947 328414 387876 377933 366209 369884 245765 245196 775591 720413 1628158 1581381 498378 495819 733894 733578 938237 919059 971704 971233 1013218 1030280 996162 1103943 2337095 2452901 1384165 1189739 808201 801743 984555 974687 1018237 1035569 1066488 1073867 1189729 1188047 5310739 5532651 39.15 70.6 1
09:13:37 2024-01-24 731000 722686 229001 223658 382414 387695 418339 414980 247362 246372 311622 321319 355516 357946 4523859 4859199 7013132 6766699 1231191 1284731 341441 302746 327446 328414 387912 377281 365366 369848 245591 245196 766855 720413 1616724 1581381 498378 495855 734935 733615 935544 919748 971099 972023 1012120 1030280 998322 1103943 2337095 2460667 1384165 1193971 809356 801854 985467 976735 1017514 1035569 1066156 1075854 1192132 1188047 5295721 5537250 39.15 70.6 1
09:13:39 2024-01-24 733826 722682 229210 223624 381232 390142 419227 414944 246643 247551 312571 319308 356372 359526 4517412 4839294 7013132 6742863 1231191 1281998 341371 302214 327981 328414 387876 377817 365366 369848 245765 245232 768244 720413 1636760 1581381 498378 499265 734935 734793 938237 918270 972397 972341 1012084 1033647 998194 1106380 2341111 2450630 1387796 1188022 809356 801781 985467 973960 1017551 1035679 1069121 1075854 1189508 1185407 5307291 5525947 39.15 70.5 1
09:13:40 2024-01-24 732039 723994 229014 223654 382310 390106 418635 414980 247694 246823 311658 320869 355765 358708 4517412 4849927 7008251 6759489 1234847 1281998 342938 302074 326947 328911 387876 377281 365402 369884 245418 244819 765155 718954 1640919 1581381 498378 495891 735054 735499 938237 919748 972029 973001 1015305 1034845 997558 1103794 2341111 2453841 1389612 1187152 808201 801323 986131 974054 1018998 1033189 1066458 1077104 1191252 1188158 5291902 5525947 39.15 70.6 1
09:13:41 2024-01-24 732039 722686 228858 223645 382040 390106 418635 414980 247362 246823 311622 320419 355765 358454 4523859 4852297 7022457 6757604 1233845 1281998 340859 302959 327446 328680 387294 377900 365402 369552 245591 245232 768244 721441 1618740 1581381 498378 498203 736698 737050 941034 920960 973015 972614 1014620 1036312 998269 1103943 2337095 2451237 1387796 1188022 808201 801323 983367 972889 1017551 1027788 1065507 1073991 1191288 1184499 5305127 5525947 39.15 70.6 1
09:13:42 2024-01-24 732559 722691 228823 223620 382040 387876 418339 414908 246677 246788 311658 320419 355801 358962 4508118 4859199 7013132 6766699 1232960 1281998 342938 302074 327482 328911 387566 377281 365402 369618 245418 244990 767860 720264 1637387 1585610 499795 495783 735977 736002 939697 920960 972978 971233 1012157 1035688 996125 1105956 2337095 2449423 1387796 1190567 808201 801323 983367 974091 1017551 1033674 1066601 1074796 1192132 1187961 5305127 5523178 39.15 70.6 1
09:13:43 2024-01-24 733080 722686 228499 223620 382045 390106 419255 414980 247397 247551 311622 320419 355801 358341 4523859 4859199 7022457 6766976 1233450 1281998 342938 301719 327214 328911 387294 377632 367575 369632 246112 245434 766507 720264 1629099 1583630 499366 500293 735382 738041 938902 917071 971704 972884 1012084 1036643 996125 1103943 2337095 2449423 1378718 1184641 809356 800187 983367 973268 1017551 1035135 1067847 1072755 1185261 1187961 5310739 5529890 39.15 70.5 1
09:13:44 2024-01-24 730481 723957 229165 224728 382851 387840 418635 415016 249763 246372 311694 321319 355231 358454 4520634 4865013 7002155 6754650 1231618 1284731 345853 301825 328227 329159 386569 378353 367498 373029 245765 245091 766507 719984 1621917 1581381 500506 498769 736174 739538 939568 917071 971704 971233 1016177 1038109 996125 1103943 2330462 2451161 1372198 1184641 809356 800187 983367 972577 1017551 1033226 1068123 1073261 1188116 1188802 5288045 5529890 39.15 70.6 1
09:13:45 2024-01-24 728299 722686 228823 224346 382315 387804 418635 415016 247397 246063 311658 319845 354733 357946 4524575 4870816 7022457 6764123 1226555 1281887 343392 303832 327033 328769 387114 378058 366323 369884 245765 245196 772849 718362 1646952 1583630 499440 495891 735580 736526 940400 919748 971704 972614 1012157 1033683 996125 1103943 2337095 2451161 1389612 1187176 808778 801323 984183 973658 1017551 1033601 1066458 1075854 1192169 1188158 5291902 5529890 39.15 70.5 1
09:13:46 2024-01-24 732039 722686 228858 223688 381521 390106 418635 414944 247397 246823 311622 320419 355801 358708 4517412 4852297 7032035 6772346 1233769 1283677 342902 303726 327446 328911 387294 375493 368096 372235 245765 245196 767860 717178 1637041 1583630 499795 495927 736014 735734 938237 919748 972397 972614 1012120 1033683 996125 1105280 2337095 2451161 1389612 1188879 808201 800187 983367 971986 1017551 1033674 1066345 1073991 1192132 1184499 5310739 5523178 39.15 70.6 1
09:13:47 2024-01-24 732039 722691 229018 223688 382310 387876 419551 415016 247397 246823 311658 320869 356336 357580 4522035 4874172 7025106 6762539 1225445 1281998 342947 302709 327945 329373 387258 374966 366209 371714 245765 245196 770564 717178 1641612 1581381 500506 499619 733894 737935 939697 917071 970320 972023 1015061 1038517 996162 1103943 2330462 2449423 1377548 1182955 809356 796720 980576 971196 1017551 1035902 1066325 1072793 1186543 1188802 5291941 5522008 39.15 70.6 1
09:13:48 2024-01-24 726715 723957 228854 224346 382855 387458 418635 415016 247900 246408 311729 322081 354450 358742 4530931 4877762 7022569 6736695 1222510 1281998 342432 301122 328373 328946 386405 374966 367570 371977 243693 245232 768244 718087 1615305 1576897 500506 498733 733894 737773 939568 917071 970320 971923 1014472 1038109 996162 1103943 2327823 2449151 1373981 1182955 809356 797849 982668 971196 1017551 1035171 1066601 1072495 1181797 1188802 5286316 5516582 39.15 70.5 1
09:13:49 2024-01-24 725870 720644 228819 223723 382310 387479 418012 414727 249325 246541 311587 321319 354024 357800 4524745 4874278 7002118 6754650 1224149 1281998 342467 302074 327981 328911 387294 378205 365402 369884 245418 245196 778332 718362 1637453 1581381 499795 498769 736014 735364 939660 919748 973090 971233 1012157 1039284 996125 1103943 2337095 2445952 1387796 1186330 808778 801323 984183 972964 1017986 1036413 1066601 1075854 1189582 1187961 5292128 5525947 39.15 70.6 1
09:13:50 2024-01-24 732969 724076 228954 225855 381983 387767 419118 414872 247638 247409 311551 320987 355659 358962 4526764 4865013 7027632 6752509 1234885 1281998 341441 302995 327518 328911 387876 377281 366466 369848 245765 245988 775194 721441 1602732 1581624 498378 495891 736014 734825 936907 921053 972479 972060 1012193 1030280 999031 1107135 2337095 2455145 1384165 1193967 810629 799620 983367 977662 1014019 1027751 1062014 1075791 1195626 1191042 5303425 5540256 39.15 70.5 1
09:13:51 2024-01-24 748435 722613 229817 224737 378835 387695 419711 415052 251678 246823 313630 318167 355552 359378 4517412 4839294 6989502 6762150 1240732 1285643 341937 301754 327482 327954 387876 376058 365366 369292 245418 245232 768244 721441 1618052 1580259 498378 498203 734935 733651 938237 919748 972397 971028 1012120 1033683 999031 1105556 2337095 2453406 1387796 1188879 808778 800187 984183 974819 1017551 1033674 1066066 1075603 1194772 1185996 5292015 5537250 39.15 70.5 1
09:13:52 2024-01-24 734646 724470 229143 223615 381771 390179 419305 414836 247866 247586 311694 320419 355801 358996 4511335 4850075 7008140 6754650 1235142 1281998 342938 301825 327482 328680 387294 377014 365366 369884 245765 245232 774220 720137 1616668 1581381 498378 495927 734972 734457 937572 921053 971099 971298 1015491 1034223 999031 1106345 2337095 2453135 1385980 1188986 808201 800187 985579 974819 1019850 1036266 1066345 1077877 1194883 1187815 5293929 5525947 39.15 70.6 1
09:13:53 2024-01-24 733862 723527 228963 223589 381232 390142 419227 414980 247294 248004 312387 319486 355801 359509 4514193 4846481 7003301 6762150 1238953 1281998 342455 302534 327482 327919 387876 377669 365402 369884 245418 245232 779011 720413 1620268 1581381 498378 495891 735493 733638 936991 920400 972516 972060 1012157 1030280 999031 1107322 2337095 2455145 1361497 1191670 810513 801707 986131 977137 1016792 1035569 1065729 1077028 1195732 1188802 5297556 5535313 39.15 70.5 1
09:13:54 2024-01-24 734939 722691 229143 223620 381232 390142 419227 414980 246643 247621 312642 319486 356336 359509 4517412 4846481 6993840 6742624 1239804 1281998 341973 302995 327981 328680 387876 374930 365402 369884 245765 245781 776192 720413 1645519 1581624 498378 495927 734935 734793 935581 921053 972516 973475 1012157 1027833 1000452 1105997 2343449 2461102 1384165 1198228 811673 800113 985467 977551 1017514 1027715 1062808 1075854 1198397 1189550 5297556 5532689 39.15 70.6 1
09:13:55 2024-01-24 736019 722175 229958 224381 379092 387912 419551 415088 251607 246443 313594 318967 355837 359872 4517412 4840654 6975830 6738021 1241903 1281998 341937 302709 328518 327954 387948 376659 367570 369256 245072 245817 777602 720927 1622749 1586117 500506 494783 733894 737958 936907 914261 973900 977699 1012997 1028496 998231 1109470 2337505 2455858 1384165 1199083 810324 796683 986279 977662 1019123 1030270 1059513 1075790 1195626 1196951 5307215 5523486 39.15 70.5 1
09:13:57 2024-01-24 746373 722691 229049 225102 379092 387840 418635 417472 247397 246063 313630 319450 355267 357911 4523539 4822449 6957180 6738058 1246691 1285643 342697 301507 328518 327671 386405 376094 369862 369848 245072 245988 776192 717178 1644446 1590627 501218 492855 733894 738045 939660 918307 975757 980442 1014657 1028642 997558 1111851 2331786 2445952 1385980 1196462 809356 797885 986707 980442 1017986 1035679 1057343 1078929 1196508 1197097 5312987 5518072 39.15 70.5 1
09:13:58 2024-01-24 746377 722175 228854 225041 379056 387840 418635 417472 247397 245271 313594 319450 354733 357624 4514494 4808424 6952227 6752785 1244904 1281998 342455 302074 329216 327919 386441 378007 369862 369848 245072 246024 774783 716666 1633394 1593800 503362 496791 735127 737824 936842 918344 975870 979709 1013864 1033381 996199 1106821 2330750 2440216 1397444 1192659 807048 797760 986279 977662 1017551 1027751 1057024 1075790 1195626 1194813 5306948 5516619 39.15 70.5 1
09:13:59 2024-01-24 733306 722691 228889 225076 378655 387840 419820 418062 246711 246028 313594 319191 355801 357911 4498484 4822449 6956591 6757327 1246809 1281998 341937 302039 328482 327883 386677 376094 369269 369812 245519 246431 774783 717178 1660496 1592889 501931 496791 734604 737050 936991 920305 973826 977699 1013218 1029951 998231 1106510 2335434 2450630 1385980 1196054 808778 796683 986979 980442 1018998 1027751 1058847 1078088 1196474 1194523 5314533 5517654 39.15 70.5 1
09:14:00 2024-01-24 734903 722691 229214 224659 379020 387876 418505 418358 246643 246408 313558 318450 355480 359798 4517715 4840654 6957180 6743523 1243397 1281998 341937 301719 328482 328361 387551 379392 367872 368556 245765 246192 774783 719748 1653528 1595155 502646 496182 733894 736967 935508 919264 973937 977427 1013937 1027760 999593 1108398 2335434 2445952 1384165 1198165 808201 795519 986979 980442 1018998 1027788 1058885 1077321 1198397 1197097 5308757 5533837 39.15 70.5 1
09:14:01 2024-01-24 732714 722407 228814 225080 379051 387804 418635 417472 247397 245821 313558 319450 355765 360167 4538205 4808424 6952172 6745358 1247585 1287337 342167 304479 329033 328272 387767 379429 369089 369076 245765 246192 774783 718087 1648243 1586117 499795 496791 734935 737626 935544 919748 977264 977699 1014046 1033647 1000452 1106821 2337095 2458358 1385980 1199017 809476 796683 988418 981836 1019466 1027751 1059638 1081236 1198211 1197944 5325732 5525947 39.15 70.6 1
09:14:02 2024-01-24 744181 722691 228464 225076 379087 387804 418635 414980 248153 245649 313558 320419 355765 358454 4508060 4787482 6952172 6772879 1245458 1285569 342275 304152 329033 328769 387731 379355 369269 369848 245418 245746 774783 719748 1633759 1586117 499795 494244 735127 737935 936917 917071 973974 977699 1013218 1027760 999031 1108435 2333775 2444218 1411435 1194355 808201 796720 986979 979520 1019722 1030234 1058885 1078892 1198173 1194523 5307102 5525947 39.15 70.5 1
09:14:03 2024-01-24 731782 722686 229005 225429 379087 387876 419523 417436 247774 245649 313594 319934 355765 358163 4521345 4844786 6978212 6763447 1245458 1285643 341901 302498 329216 328645 387623 379429 368678 369582 245418 246161 766855 719233 1629522 1586117 499795 494244 733894 737935 936907 917071 973937 977699 1013218 1033491 999031 1108160 2333775 2442487 1399197 1201691 809356 796683 986979 981836 1019722 1027751 1056987 1078892 1196583 1196513 5314533 5527134 39.15 70.5 1
09:14:04 2024-01-24 732750 722695 228494 225586 379087 387804 419551 417472 247362 245271 313594 319486 355765 359798 4528513 4826548 6959455 6762150 1245924 1287337 341901 301825 328482 328379 387876 379392 369421 369552 245072 245953 765465 717851 1653063 1586117 499795 495239 733894 735908 935544 919748 973937 977699 1012120 1033611 999031 1106821 2337095 2455145 1382349 1198165 809356 796720 986279 977662 1017551 1027751 1060947 1078088 1195626 1194559 5306948 5527424 39.15 70.5 1
09:14:05 2024-01-24 733899 723449 229179 225041 379056 387876 419820 418062 247522 246541 314777 319650 356051 359982 4521512 4840835 6980183 6764332 1244111 1281998 341373 302995 328518 327919 387840 376623 367017 369516 245591 245781 765465 722194 1604775 1586117 499795 493549 733894 737773 935544 917035 973937 979783 1014046 1027760 999031 1106821 2333775 2438758 1413217 1198165 807048 795519 987016 981836 1020448 1027751 1058885 1080466 1199250 1197097 5320137 5525947 39.15 70.5 1
09:14:06 2024-01-24 731677 722686 228494 225570 378763 387551 418344 417255 248050 245887 313964 319756 355588 359982 4523859 4808424 6952172 6762464 1245797 1281998 342455 302534 329216 328645 387912 379931 369009 369552 245591 245988 764075 717851 1650503 1586117 499795 493897 732975 737935 936991 917071 973937 979783 1012157 1027760 999031 1106821 2337095 2440216 1406207 1194355 808201 795556 986979 980917 1020912 1027788 1058885 1078929 1198248 1197944 5323938 5532651 39.15 70.5 1
09:14:07 2024-01-24 734086 723495 228717 225639 378943 387695 417826 417291 248050 245852 313928 319898 355516 357911 4530969 4805010 6957180 6776071 1246372 1284731 342938 302074 328518 327919 386677 375793 369862 369848 245418 245988 764075 717178 1646382 1593075 502646 494244 737151 741085 935581 915737 975360 979783 1012120 1029551 992489 1110089 2333775 2425007 1388681 1199871 808201 793235 986979 981836 1022397 1028742 1057343 1075753 1199023 1197097 5322170 5526352 39.15 70.5 1
09:14:08 2024-01-24 734646 722577 229038 225286 378871 387767 418958 418062 247397 245306 314298 319898 355730 359798 4519040 4839407 6966505 6762539 1243187 1281998 341937 302534 328518 328414 387912 377190 368678 369292 245072 245781 776192 717851 1656192 1586117 499795 495275 733894 735899 935508 919748 973900 977699 1012120 1032918 999031 1106821 2335434 2455145 1384165 1198165 809476 795556 987016 981836 1020949 1037068 1061394 1080900 1198063 1194377 5320312 5529340 39.15 70.5 1
09:14:09 2024-01-24 732039 721910 228304 225041 378767 387695 418635 417400 247934 245271 314845 319308 355516 358999 4514494 4811797 6966505 6750009 1244149 1281998 342455 301827 328482 327954 386713 375793 369305 369848 245072 245988 774783 717576 1660660 1590627 501218 493897 734935 737778 937572 915737 973900 977699 1014046 1027724 994676 1110052 2331135 2430738 1384683 1198165 808201 793199 988981 981688 1023317 1033372 1060269 1078928 1198876 1198104 5359807 5515277 39.15 70.5 1
09:14:10 2024-01-24 736216 722686 228269 224381 379087 387804 417863 413342 248119 245856 313082 320194 355516 357910 4498521 4770569 6922398 6762427 1245797 1281998 342697 302074 328518 327919 386097 377937 369565 369884 245072 245953 774783 717851 1652144 1593075 502646 494280 736102 740033 938324 915737 973900 979783 1012084 1030462 993229 1110052 2330462 2425844 1375765 1200795 810513 796553 987573 979408 1020410 1030052 1060269 1078891 1199023 1197097 5318592 5525947 39.15 70.5 1
09:14:11 2024-01-24 732103 721956 228149 225041 379092 387804 418044 415088 248153 245271 313594 319450 355516 360204 4518118 4794789 6947854 6766699 1244492 1281998 342938 302039 328983 327954 386133 375529 369862 369618 245418 245988 774783 717178 1632480 1593075 502646 493897 736014 740033 936907 915737 975360 979783 1013937 1030462 993192 1113163 2336775 2434461 1383424 1200823 809356 796627 988277 980368 1018998 1027751 1059675 1078536 1195547 1197097 5303425 5513705 39.15 70.5 1
09:14:12 2024-01-24 733862 721910 229927 224381 379024 387840 419638 418062 251607 246443 313558 319191 355837 357875 4508060 4831382 6961642 6742975 1243679 1281998 341937 303030 328482 327990 387876 376094 366466 369552 245591 245781 777602 721956 1613595 1581381 498378 497460 736014 735771 938237 921053 972479 975309 1014546 1036312 1001089 1107060 2343753 2459876 1365064 1191417 809356 801323 985579 977662 1018961 1035866 1066345 1075565 1192817 1189660 5297556 5518072 39.15 70.5 1
09:14:13 2024-01-24 733306 723449 229210 223654 381241 390142 419227 414980 249413 247586 312642 319521 356336 358999 4511373 4840654 7003807 6754845 1240131 1281998 342455 302746 327482 328946 387876 375493 365402 369884 245765 245575 768244 721679 1616681 1581381 498378 495891 736014 737826 939660 923586 975870 975383 1016901 1036312 1001801 1107022 2340421 2455145 1411354 1194824 811093 801891 985872 977662 1018961 1035902 1066345 1075527 1195626 1190486 5288164 5525671 39.15 70.5 1
09:14:15 2024-01-24 733826 723449 229923 223654 381236 390142 419523 415016 246677 246894 313330 319486 356336 359509 4508060 4835836 7003807 6723635 1232422 1281998 340894 302074 327981 328680 387876 377060 365402 369848 245591 245232 779011 720927 1645171 1584481 499720 499265 735977 737050 938350 921559 974404 973997 1014657 1035144 999031 1106345 2343035 2453406 1389612 1187190 810513 801323 984183 974819 1018998 1036413 1066578 1077427 1193039 1188802 5303495 5518072 39.15 70.5 1
09:14:16 2024-01-24 733080 723445 229210 223658 382045 387912 419523 415052 247362 246858 311658 320419 356645 358999 4498446 4843038 7003807 6742975 1236025 1281998 342938 302534 327981 328911 387876 375529 366209 371274 246460 245707 765155 720264 1620125 1583630 499758 495747 736074 736526 938350 921053 973090 972023 1014509 1033647 999031 1108589 2336775 2453406 1387796 1188811 809476 800187 984881 977662 1016107 1033638 1063986 1076659 1193039 1189325 5288164 5523178 39.15 70.5 1
09:14:17 2024-01-24 734939 722426 230285 223719 379060 387912 419601 417142 246643 247586 313118 319191 355837 357624 4528486 4831382 6975216 6762150 1240533 1281998 340941 302745 328190 328662 387623 379392 366910 369148 245765 246347 773374 722848 1620146 1588139 499795 495239 734013 735906 938324 921053 973937 977699 1012157 1035505 999031 1106859 2337095 2455145 1409505 1196462 809476 795556 987016 980442 1019722 1027824 1059401 1078125 1199250 1194559 5308757 5516582 39.15 70.5 1
09:14:18 2024-01-24 731123 723445 228659 225076 379087 387767 418635 417472 248486 245271 313594 320194 355267 357947 4517412 4799177 6942241 6746264 1246691 1286421 341794 302888 328837 328308 387767 377649 367462 369372 246112 245953 766855 722194 1610470 1590400 501218 493897 734013 737663 937572 919614 973937 979783 1014046 1027797 999031 1109262 2333775 2436487 1395692 1199871 808778 796119 988418 981836 1020949 1033674 1058885 1081968 1199101 1197944 5308757 5518072 39.25 70.5 1
09:14:19 2024-01-24 731160 722175 228503 225072 381241 387876 418635 417472 247947 245306 313630 320194 356336 357695 4514193 4799177 6942052 6763205 1245458 1284620 342275 304152 329573 328414 386713 378279 369862 369884 246286 245988 776192 717178 1665081 1590627 501218 494280 733894 739508 936991 917071 973974 980479 1012120 1027797 996199 1109262 2333775 2436758 1406085 1195241 808201 795556 987016 982316 1022397 1033226 1058922 1078125 1199023 1197944 5291939 5516582 39.15 70.5 1
09:14:20 2024-01-24 731279 722686 228694 225420 381236 387840 418339 417142 247981 245856 313594 320419 355837 360204 4511673 4813286 6958898 6745997 1245849 1281998 341973 303030 328227 328662 387948 377190 368454 369294 245765 246294 766855 720413 1616430 1590627 501218 494280 734935 739794 938237 917071 973974 979783 1012157 1033491 998322 1108987 2333775 2436758 1406085 1198244 808201 795556 987016 981154 1020949 1027788 1056987 1078125 1197866 1199217 5316340 5513705 39.15 70.5 1
09:14:21 2024-01-24 733862 722426 229214 225115 379096 387876 419638 418358 247397 245306 313594 319450 355801 359872 4518548 4825294 6982079 6742975 1245555 1281924 342419 303030 328445 328911 387695 376094 366466 369776 245765 246073 779011 722471 1629554 1581381 499440 495819 736097 735734 938388 921053 973900 977699 1015061 1035108 1000452 1106784 2340421 2455145 1402110 1197374 811784 796683 986979 980442 1018998 1027715 1060118 1078855 1197323 1196214 5314533 5520518 39.15 70.5 1
09:14:22 2024-01-24 732714 722933 228819 225028 379020 387804 419523 417146 249576 245782 314262 319273 355338 359982 4509115 4829120 6941977 6745531 1241903 1287471 341937 302959 328177 328875 387912 376058 367017 368736 245418 245575 777602 722471 1619553 1586117 499795 493861 734013 739235 936871 917071 973900 980479 1012531 1027760 999031 1108398 2333775 2441948 1439972 1194355 808778 796720 989822 981836 1019429 1034214 1058847 1081117 1196471 1197060 5314894 5515080 39.15 70.5 1
09:14:23 2024-01-24 732559 722710 228892 225561 378736 387515 418490 418212 248050 245887 314105 319237 355303 359945 4508343 4807366 6947854 6753048 1245924 1281998 341937 302039 329216 327954 386713 378205 369565 369812 245418 245953 765465 716666 1628225 1590627 501218 494244 733894 739508 937719 914368 973900 980479 1014657 1027760 996162 1110052 2334454 2434461 1404301 1198165 809356 795483 986979 981836 1022397 1030197 1060382 1078088 1199023 1198327 5314705 5533420 39.15 70.5 1
09:14:24 2024-01-24 735131 723920 229073 225630 378916 387695 419711 419136 248016 245993 313558 320123 355765 358163 4498371 4815260 6952172 6753048 1245647 1281998 342419 302959 328482 328645 387912 377190 369269 369618 245418 245988 765465 718362 1638228 1586117 500506 494244 734935 737953 938237 918372 975323 980479 1012157 1030243 999741 1109814 2333775 2441948 1393939 1196054 809356 797284 986979 982534 1020912 1033602 1059638 1078855 1199023 1198954 5310880 5529340 39.15 70.5 1
09:14:25 2024-01-24 733080 722577 228998 225630 379020 387840 419551 418062 250026 246161 313558 320123 355765 359177 4517412 4806001 6952172 6753151 1245887 1281998 342697 302074 328518 327919 387876 376924 369529 369812 245072 245953 774783 717178 1673475 1586117 500862 495977 735054 736852 938237 921053 976054 979783 1012120 1033683 1000452 1108398 2337095 2455145 1385980 1199017 810629 796683 986979 981836 1021673 1036266 1062948 1081901 1201812 1197798 5310880 5515080 39.15 70.5 1
09:14:26 2024-01-24 732039 722430 228979 225565 381123 387804 418599 417436 248659 245747 315144 320383 355765 357086 4511561 4800151 6957180 6745358 1246851 1284731 342455 302074 329449 328911 387258 376659 369862 369848 245591 246368 765465 718087 1636345 1590627 501218 494280 735054 739760 938237 915700 973900 980479 1014046 1027724 996162 1110052 2332794 2434189 1397167 1199017 809356 797723 991097 983084 1020410 1032313 1063414 1080966 1198025 1200033 5291902 5527175 39.15 70.5 1
09:14:27 2024-01-24 734866 722426 229179 225011 378916 387876 419820 418062 247362 246372 314764 319415 356336 358127 4495166 4831382 6957180 6753048 1243679 1281998 342455 302039 329449 328414 387912 379012 369529 369848 245072 245539 776192 718362 1649310 1586117 500506 494244 733894 737935 936954 917071 973937 979783 1011369 1027760 999031 1108435 2333775 2446008 1434621 1201039 809356 797760 987573 980331 1018961 1034836 1060185 1082164 1197323 1195663 5303293 5527855 39.15 70.5 1
09:14:28 2024-01-24 733862 723449 229210 225037 379020 387804 419820 418653 247362 245993 313558 319415 355539 357624 4525252 4825407 6966505 6753151 1243679 1281998 341672 302463 328482 328645 387876 377190 368418 369524 245765 245953 777602 721441 1656100 1590627 501218 495013 734935 740033 938454 917035 975323 981176 1012157 1030207 1001118 1111497 2341111 2452901 1385980 1198206 810513 799464 986168 980442 1017514 1036142 1066345 1078966 1195547 1194487 5291850 5524458 39.15 70.5 1
09:14:29 2024-01-24 733858 722421 229245 224663 379056 387876 419565 418653 246643 246788 313594 319450 355765 360130 4498446 4831382 6957180 6748232 1245887 1281998 341901 302498 328482 327954 387876 377226 368714 369812 245418 246073 765465 718362 1647401 1593075 502646 495977 734013 737935 938237 919711 978585 982353 1014472 1035578 1000341 1111851 2341111 2463002 1400261 1199017 811206 797849 991097 983233 1020448 1032873 1059805 1081901 1198211 1197944 5299378 5520518 39.25 70.5 1
09:14:30 2024-01-24 733080 723449 228464 225037 379060 387840 418635 417472 249763 245271 314072 319934 355516 357911 4514494 4799177 6938529 6745358 1244149 1281998 342938 302039 329449 328414 386405 375493 369862 369884 245418 245953 774783 718954 1629155 1594205 503003 497496 736698 740900 939660 918344 977264 981873 1014620 1034845 995977 1110015 2331135 2436709 1385980 1199871 809356 796683 988943 982534 1018998 1033638 1058533 1078892 1197323 1198364 5310739 5525671 39.15 70.5 1
09:14:32 2024-01-24 733030 723449 228854 225522 379056 387804 419227 418358 247774 245649 314733 319450 355231 358163 4504829 4832217 6957180 6743669 1241903 1281998 342419 302074 328983 328414 387876 377190 369269 369848 245591 245746 777954 719233 1633135 1589860 501218 496791 734917 735729 938324 920869 978661 980479 1012157 1032468 1000179 1111888 2337095 2455145 1385299 1198043 811784 797885 986979 980442 1019722 1033638 1060429 1078892 1196694 1197944 5301340 5524458 39.15 70.5 1
09:14:33 2024-01-24 731677 722426 228858 225041 379060 387767 419523 418358 247397 245649 313594 319155 355539 358163 4498446 4814250 6952172 6743669 1243679 1281998 342154 302074 329216 327954 387912 379968 368426 371269 246112 246466 765465 719233 1627236 1584481 500944 496791 734861 737374 937535 921053 976512 979557 1012120 1035144 1000452 1110052 2337095 2456887 1385980 1196532 810629 796683 986979 981836 1020949 1027788 1058885 1078727 1196508 1197944 5306671 5512121 39.15 70.5 1
09:14:34 2024-01-24 732869 720649 228823 224854 379024 387840 419820 418653 247362 245821 314072 319415 355801 358127 4507784 4825444 6966505 6752785 1244568 1281998 341650 302249 328631 329124 387695 379429 368275 369112 246112 245985 766855 720264 1623812 1590627 501218 494244 735600 738078 937535 915700 973937 979557 1014472 1029479 996162 1110052 2333775 2432734 1398951 1199017 808778 796683 987016 981154 1023123 1029469 1061459 1077321 1199023 1197944 5314743 5520518 39.25 70.5 1
09:14:35 2024-01-24 732039 722129 228464 225076 381236 387804 418339 415016 247981 245786 313558 320158 355765 358962 4499035 4781620 6947854 6746379 1246691 1281887 342311 302392 329340 328733 387213 379429 369089 369812 245591 245953 776192 717178 1641648 1590627 500862 494316 734935 738174 938313 917071 973937 980479 1012120 1032198 999031 1109225 2333775 2440216 1425704 1195204 809356 797284 989120 981117 1023123 1035135 1060082 1078892 1197830 1197944 5314533 5525947 39.15 70.5 1
09:14:36 2024-01-24 732741 723710 228854 225942 381241 387804 418635 418062 248119 245856 315255 320419 355801 357911 4514494 4821176 6979592 6772879 1244492 1287397 341758 304783 329449 328875 387948 376924 369004 369560 245765 245953 777602 722471 1606357 1592889 500862 494280 733894 738045 938237 919059 976786 980479 1012193 1027797 1001163 1109225 2333775 2440216 1423251 1199871 809356 797885 989120 981154 1022397 1035135 1061784 1079697 1197830 1199371 5314533 5516582 39.15 70.5 1
09:14:37 2024-01-24 731668 723710 228823 225080 379096 387840 418635 418062 248153 245649 314108 319934 355753 358163 4509567 4818483 6968834 6762427 1244074 1281998 342131 302497 328778 328875 387876 377793 369862 369848 246112 246333 776192 717851 1636050 1589498 501069 494244 734013 739508 938237 917071 976786 980479 1012157 1027797 999031 1110423 2335434 2455145 1384165 1199017 809476 796720 987016 981154 1023123 1036413 1060429 1078892 1199991 1197944 5322517 5520518 39.15 70.5 1
09:14:38 2024-01-24 730890 722175 228499 225080 381241 387804 418635 415052 247912 245271 313558 319934 355517 359288 4521234 4797902 6962720 6754650 1245962 1281998 342938 302074 329193 328804 387258 376094 369862 369848 245765 246333 765465 717178 1666101 1590627 501218 494316 735743 739508 938237 917035 973937 980479 1012157 1027760 998322 1110089 2333775 2436758 1411435 1198165 808778 797284 987016 981154 1023123 1030234 1066835 1078892 1197866 1197944 5322398 5524458 39.25 70.5 1
09:14:39 2024-01-24 732034 722705 228503 225080 379096 387840 418344 414799 250026 246126 314406 320016 355125 358889 4515319 4798014 6972091 6753048 1245458 1281961 342455 302074 328837 328680 387587 377190 368714 369552 245072 245953 765465 718362 1636184 1584992 499795 494280 733894 737935 937572 917108 973937 977699 1012120 1031432 999031 1108435 2332118 2438992 1411465 1193470 808201 796720 987016 981836 1020949 1033638 1059326 1078892 1197830 1197944 5316340 5520518 39.15 70.5 1
09:14:40 2024-01-24 731677 723015 228932 227516 378736 387695 418194 417917 248050 245887 315331 319981 355338 359945 4505128 4811722 6952172 6753048 1241903 1281998 341937 302534 328518 327954 387876 376659 368448 369256 245418 245781 777602 718362 1635099 1590627 501218 494244 734967 739623 938237 916385 973974 980479 1012120 1027760 999031 1110052 2330462 2432734 1403632 1198165 808201 795519 987016 981836 1023849 1027751 1058570 1078892 1202292 1199371 5314818 5524736 39.15 70.5 1
09:14:41 2024-01-24 732555 723673 228682 224972 381096 387659 418453 414836 248153 245993 313594 320158 355219 358742 4505128 4786863 6947854 6757604 1245962 1285643 342686 301968 328117 328450 386405 376094 369862 369884 245072 246333 774783 717178 1639820 1593075 504079 494316 737151 741085 938237 917035 979646 981873 1014343 1027797 996125 1113403 2337095 2440216 1386929 1199017 809356 797284 987016 981154 1022397 1035496 1061896 1078892 1199991 1201743 5314629 5518385 39.15 70.5 1
09:14:42 2024-01-24 734376 723637 228877 225543 381241 387876 418635 417794 250026 245923 313594 320194 355267 357121 4517412 4795771 6938529 6771805 1244568 1285643 342938 302074 329157 328911 386677 374966 369305 369884 245591 245988 774783 717178 1635492 1595337 503720 495013 737833 742139 936907 915700 978948 980459 1016572 1027760 995418 1113295 2337095 2427564 1375765 1201580 810629 796720 984183 981154 1026798 1036413 1059554 1078798 1208570 1199568 5382853 5520518 39.15 70.5 1
09:14:43 2024-01-24 735460 724286 228994 225635 381236 390657 420712 414288 247774 246647 313338 319450 356873 358739 4495241 4767400 6919878 6762150 1249523 1281998 342938 302498 328482 329907 387285 376213 369826 369884 245418 245232 762667 720031 1658497 1590627 503720 495783 738105 739720 935508 913141 979646 983352 1019530 1027495 993229 1112502 2337095 2436721 1392866 1202435 811784 797760 983330 984557 1026761 1031583 1060382 1075867 1206383 1200033 5365029 5516582 39.15 70.5 1
09:14:44 2024-01-24 734939 721106 228849 225278 378799 391319 418768 414324 247774 246615 315440 318485 355801 359244 4485643 4774207 6905009 6752785 1251309 1284731 342938 302074 327518 329711 387876 376213 369596 369884 245765 244990 762217 721296 1656932 1590627 503362 495855 737059 740243 935508 913141 978215 983352 1020253 1030462 993229 1110089 2333775 2441918 1392866 1204347 811673 796627 988277 983233 1025722 1030197 1060392 1077321 1199563 1198954 5372693 5523178 39.15 70.5 1
09:14:45 2024-01-24 735977 723710 228854 224346 381241 390694 419227 413705 247981 246063 313558 320419 355183 357946 4505128 4753526 6907519 6757604 1244186 1281998 342686 302074 328983 328911 386097 374930 369862 369884 245072 246024 774783 717178 1634089 1593075 503720 495013 737674 742139 936907 916385 978623 981191 1015098 1027797 997521 1116135 2337779 2434461 1379919 1199939 810815 797193 989822 982534 1020912 1033226 1059819 1080694 1199023 1197944 5299378 5516582 39.15 70.5 1
09:14:46 2024-01-24 733633 722175 228849 225429 379096 387912 418635 418977 247774 245306 314329 319486 355516 358163 4485569 4832494 6957180 6757716 1243187 1281998 342455 302074 328983 328911 387948 377226 369862 369884 245591 246368 776192 718362 1640358 1586117 500506 494316 737059 737935 939568 919059 978623 981725 1014546 1033089 1001838 1111888 2339695 2459876 1387796 1199017 811784 797723 988981 981836 1019722 1033372 1063339 1083598 1199250 1197944 5289999 5516582 39.15 70.5 1
09:14:47 2024-01-24 735189 722686 229280 225072 379096 387912 419820 418653 247397 246063 313630 319450 355801 358163 4508060 4826548 6952172 6748232 1244290 1281998 342455 303280 328518 328946 387551 377226 367641 369848 245591 245988 779011 722471 1616663 1586117 500862 494280 736698 739401 940329 920960 978661 981836 1014657 1036042 1000341 1110052 2333775 2444269 1427487 1199871 809356 797922 989120 983233 1022397 1035902 1062771 1080503 1199330 1201488 5306948 5516582 39.25 70.5 1
09:14:48 2024-01-24 730890 721669 228823 225491 379096 387876 418635 418653 248153 245649 313594 319934 355516 357911 4508060 4796742 6956630 6743420 1244568 1281998 342214 302995 329449 328911 387912 377226 368161 369552 245591 245988 776192 722330 1630508 1594935 502288 496791 735977 737824 939697 922015 977962 980479 1014343 1036643 1003188 1113403 2340421 2462268 1385980 1198048 811784 799053 987016 980423 1020677 1033226 1062014 1080503 1199023 1199641 5291902 5525947 39.15 70.5 1
09:14:49 2024-01-24 730754 722175 229210 225076 379096 389875 419820 418358 247431 245684 314329 319450 354947 358163 4511673 4817670 6952227 6752785 1245962 1281998 342131 302074 329449 328680 386713 379392 369609 369596 246112 246294 779011 717178 1660166 1592889 503308 497496 735941 737935 938237 921053 977189 982353 1012120 1036422 1001163 1110089 2337095 2448160 1387796 1199982 810354 796683 987016 981191 1023849 1034726 1062655 1080503 1199563 1197944 5291939 5516582 39.25 70.5 1
09:14:51 2024-01-24 731536 722686 228490 225041 381241 387876 418635 417472 248153 245306 314072 320194 354733 359619 4507784 4789931 6956591 6752785 1244186 1281998 342686 302497 328937 328698 387150 377154 369754 369740 245765 246192 774783 717178 1634042 1590627 501218 494316 736787 740937 939568 918408 976786 981176 1014472 1027833 998322 1110089 2333775 2436758 1409652 1198165 808778 797686 987016 981836 1019466 1032495 1062014 1080466 1199023 1197944 5299378 5516582 39.15 70.5 1
09:14:52 2024-01-24 732778 722686 228889 225076 379060 387876 419227 418358 247774 246028 314072 319450 355267 357624 4508060 4825444 6961604 6764123 1242842 1281852 341794 302888 328373 329266 387443 379429 366874 369848 245938 246368 766855 721441 1624924 1584755 499795 495819 736102 737411 938992 921707 976786 977699 1016572 1036375 999512 1110052 2337095 2457328 1387796 1198165 811784 797922 989120 981154 1020949 1035514 1061784 1080503 1200103 1199641 5299378 5516582 39.15 70.5 1
09:14:53 2024-01-24 731705 721664 229210 225845 379096 387876 419820 418358 247809 245649 313630 319450 355267 358199 4504848 4814250 6965059 6753786 1243603 1283677 342275 302745 329216 328875 387948 377261 369596 369596 246460 246333 765465 718362 1628951 1588139 500506 495013 735059 737935 939568 919477 976786 980479 1012193 1035180 999549 1112502 2333775 2445952 1409583 1199871 809356 797922 989120 981191 1022126 1034726 1061977 1081310 1199101 1199371 5305127 5516582 39.15 70.5 1
09:14:54 2024-01-24 732778 722686 229245 225612 381241 390738 419227 418358 247981 246028 315292 319486 355196 357660 4498521 4829862 6963863 6753048 1241903 1281998 341650 304152 329230 328911 387876 377226 369305 369884 246112 246607 765465 718362 1629808 1586117 499610 494316 734972 737935 938237 919748 977151 980479 1012193 1035180 1000452 1110385 2335434 2458630 1385980 1199017 811509 797885 987016 981154 1022397 1034690 1060466 1079697 1199023 1197944 5307102 5516582 39.15 70.5 1
09:14:55 2024-01-24 732613 722686 228858 225420 379096 387876 419227 418385 248153 245271 313666 319874 355552 360639 4512093 4807950 6961604 6746264 1241903 1280107 342455 302534 328482 329533 387948 375458 366502 369884 246112 245781 779011 720413 1619779 1581381 499795 495927 738110 737517 939568 922361 976823 977005 1018050 1036643 1000966 1110052 2338404 2457328 1380534 1196462 811784 800033 986279 980442 1018998 1035171 1063565 1077358 1196694 1194559 5307986 5508720 39.25 70.5 1
09:14:56 2024-01-24 735748 722686 229797 224694 379096 387912 420900 419027 248556 246576 313487 318790 355659 359982 4505893 4824519 6961453 6743420 1242438 1281998 341697 302463 328518 328716 387242 376094 366502 369884 245765 245817 779011 721441 1643780 1581624 499795 495855 736106 736888 938237 922361 976860 977699 1016609 1036375 999512 1110052 2337095 2457328 1385980 1196462 811784 797922 987016 981836 1020188 1035171 1062771 1080503 1199023 1197944 5289999 5516582 39.25 70.5 1
09:14:57 2024-01-24 733596 722503 229020 227096 378808 387731 419820 419209 248050 246095 314442 319273 355623 359982 4504848 4831382 6951660 6743420 1243679 1281998 341973 302570 328518 327954 387876 376960 369596 369552 245591 245781 766855 720413 1638877 1590627 501218 494316 735493 740149 938237 917071 976786 980479 1012157 1032918 1000452 1110089 2333775 2436758 1382767 1199871 809356 796720 987016 981191 1023123 1027824 1058570 1078967 1201812 1199371 5307215 5524736 39.25 70.5 1
09:14:58 2024-01-24 733075 722581 228647 225635 381060 387623 418417 414836 248153 245579 313558 319898 355753 359251 4508343 4792762 6953375 6753048 1243679 1281998 342650 302179 327776 328645 386677 376623 369862 369812 245591 245953 776192 717178 1652774 1590627 503324 494280 736097 741085 939568 917035 976749 981873 1012120 1027760 996162 1112775 2337095 2445952 1387796 1199871 810513 797849 989822 982534 1020912 1035423 1063414 1080429 1199991 1201743 5291751 5518385 39.15 70.5 1
09:14:59 2024-01-24 735941 722535 229002 225700 381241 387731 419523 418977 250026 246059 314514 320123 356051 358163 4514494 4808424 6947854 6753048 1245962 1281998 342697 302498 328154 328911 386641 376094 369862 369884 245765 246333 776192 717178 1632599 1595337 503362 495013 737833 741612 940235 917035 976054 981873 1014307 1027760 998285 1113295 2337095 2432734 1391817 1199871 810513 797723 989822 982545 1022397 1036046 1059819 1084868 1201542 1199885 5316637 5525947 39.25 70.5 1
09:15:00 2024-01-24 731668 722686 229640 225880 379024 387840 419820 418653 248119 246161 314993 320158 355516 360167 4498371 4825595 6956630 6753151 1243401 1281998 341937 302959 328482 328875 387587 376888 367570 369812 246112 245953 768244 722471 1607203 1586117 500506 494664 735745 737935 938237 919711 976749 980479 1012120 1032929 1000452 1110052 2337095 2445952 1406207 1195167 810629 797760 991803 984520 1021863 1034580 1060082 1082013 1198912 1198954 5297556 5515080 39.15 70.5 1
09:15:01 2024-01-24 731668 722686 228823 225806 378880 387876 419227 418358 247774 245649 313594 320123 355765 358127 4508060 4811797 6952172 6743669 1243679 1284731 341901 302179 328518 328911 387840 376924 368125 369256 245765 245953 776192 721956 1647484 1590627 501218 494280 735456 739619 939568 918752 976017 981873 1012120 1033611 1001163 1110015 2335434 2444269 1416786 1200795 810513 798895 988981 983195 1022316 1036303 1063453 1082043 1196471 1199641 5291941 5515397 39.15 70.5 1
09:15:02 2024-01-24 735821 720644 229927 224850 378988 389549 419820 418653 246609 246788 313558 318932 355516 360019 4505128 4822109 6957180 6743669 1243679 1281998 340546 302959 328482 328645 387876 377190 367570 369812 245591 246333 765465 720413 1645428 1590627 501782 494280 735575 740033 938237 917035 975720 981873 1012120 1033611 1001118 1112775 2341111 2457790 1387796 1200795 811395 799464 986979 980442 1018998 1036062 1062925 1080507 1198173 1195663 5286316 5515080 39.25 70.5 1
09:15:03 2024-01-24 736990 720644 229914 225011 379024 387876 419820 419569 246643 246615 314036 318932 355516 360130 4499074 4825595 6966505 6753340 1241903 1281961 342455 302995 328482 329373 387876 376058 367275 369812 246112 245953 776192 722471 1617019 1583630 499795 495855 738838 737898 939568 922361 980060 979557 1020401 1035322 1001838 1112683 2339695 2463373 1385980 1197374 811784 800033 988943 981836 1019722 1036303 1066382 1082013 1199250 1194487 5291941 5525947 39.15 70.5 1
09:15:04 2024-01-24 736829 722180 230281 223719 381241 391282 419820 417364 246643 247586 313558 319415 356586 358127 4508060 4822109 6975830 6743509 1243401 1281998 342419 302995 328482 328911 387587 376623 367275 369848 246112 245988 768244 722471 1617704 1583630 499795 495855 739327 739154 940999 922287 978028 977588 1019713 1037695 1004692 1110015 2339671 2462853 1387796 1199871 814101 799017 989822 983121 1020949 1034726 1063301 1082081 1199563 1199641 5310739 5520518 39.15 70.5 1
09:15:05 2024-01-24 732741 722686 229210 225841 379060 387876 419820 419245 248119 246028 317124 320383 356051 358163 4508343 4821962 6961604 6753048 1241903 1281998 341937 302959 328518 328911 387912 376623 368448 369812 245765 245988 779011 723367 1645519 1585610 501218 495675 737665 737787 941036 923980 980060 980479 1018050 1038109 1002386 1113366 2343753 2458630 1387796 1198244 811784 800187 986979 980442 1020448 1036413 1064821 1080466 1196434 1197674 5292128 5524458 39.15 70.5 1
09:15:06 2024-01-24 735159 722686 229888 225386 379096 390702 420712 418949 246643 246753 314072 319415 356016 358163 4508343 4819686 6957180 6743669 1244568 1281998 341614 302640 329449 328645 387948 380238 368981 369524 246460 246294 776192 721296 1656574 1593800 503892 497496 736037 739508 939568 921053 979646 983270 1015025 1035875 1000452 1113687 2337973 2458630 1403959 1199017 811784 797885 989822 983233 1020949 1036634 1061940 1082043 1198174 1199641 5301340 5511146 39.25 70.5 1
09:15:08 2024-01-24 732485 722175 229170 225390 379060 387804 419523 417472 247947 245614 313594 319415 355765 358163 4501943 4799177 6938529 6753325 1243679 1281998 342686 302002 329440 328662 386225 378353 369682 369704 245765 246192 774783 717178 1625992 1592889 503362 495362 737925 742139 939568 917071 976749 981873 1016672 1027797 998322 1114884 2333775 2431009 1382899 1199871 810629 796683 986279 981154 1026798 1027751 1059940 1078966 1207386 1199641 5370966 5516582 39.15 70.5 1
09:15:09 2024-01-24 736019 721052 229174 225033 381236 391282 420414 414288 249675 246408 314584 320383 356622 359509 4505128 4749614 6892682 6764332 1250778 1282764 342866 304263 329843 329764 387393 377171 369089 369884 245418 245953 764075 719652 1648925 1592889 504079 495783 737674 744142 938324 916945 979646 982619 1018050 1030280 993229 1113295 2335434 2432734 1373498 1203292 811784 796119 982451 984012 1026798 1033638 1053979 1074029 1204820 1200096 5355651 5514803 39.25 70.5 1
09:15:10 2024-01-24 729574 723715 229179 224694 378988 387840 419687 414908 247740 246788 314285 318932 355765 360076 4501917 4783586 6923874 6763205 1260213 1284590 342866 302816 328177 328946 390142 376747 368462 369740 246286 245161 775591 725573 1640321 1585335 502646 495819 734013 742220 939568 913141 976786 983315 1020976 1030462 992329 1106821 2332794 2449423 1387319 1209169 816427 794957 980576 982582 1029720 1039569 1055743 1075684 1200103 1206232 5329536 5515080 39.25 70.5 1
09:15:11 2024-01-24 727893 723715 229214 225774 378659 387150 418768 414980 247774 245271 314550 320869 354698 359244 4503116 4835154 6893804 6743669 1255641 1281998 341937 302249 331321 327883 390142 375758 369826 369330 245692 246783 759280 726611 1615987 1576897 502288 495013 731782 742255 944956 914298 974479 986919 1024965 1036643 990345 1106858 2331135 2451161 1380534 1209169 817593 793235 980576 981081 1029720 1036693 1057249 1071191 1197323 1206232 5336893 5507216 39.15 70.5 1
09:15:12 2024-01-24 725759 721246 228450 225774 382310 387150 418505 414980 248739 245271 313558 322081 354450 361737 4512093 4823057 6863172 6735150 1253538 1281998 341625 302039 331321 328414 390142 375758 369529 369552 245072 246713 751566 728693 1628856 1576897 502646 497496 733663 742139 942945 915737 973900 986647 1023151 1027797 992602 1107135 2337095 2445952 1389168 1210892 816427 794957 981273 984012 1030142 1039207 1056973 1075088 1199138 1207086 5337677 5516582 39.25 70.5 1
09:15:13 2024-01-24 731000 724470 229014 224694 379020 387186 422167 414727 248452 246576 314442 319014 355623 360258 4509115 4809203 6910553 6754883 1264323 1284731 342455 302995 327945 328911 390142 377281 368714 369884 246286 245953 769634 726333 1636861 1581381 502646 495855 733894 741950 939568 913141 975323 984049 1023345 1029479 992602 1106821 2335434 2449151 1401885 1208299 816427 793235 981970 983278 1029720 1039569 1052330 1075854 1199023 1206232 5325732 5505701 39.25 70.5 1
09:15:14 2024-01-24 727940 723527 229002 226072 381091 387006 421606 414836 248050 245680 314370 320691 354272 359244 4505128 4830479 6893804 6738860 1253818 1281998 342455 301580 328790 327919 390142 377060 369862 369256 245072 246748 759280 726611 1614267 1576897 502288 494280 730748 742183 944393 913141 973090 986919 1023588 1036643 992602 1106345 2327823 2451161 1403959 1203106 817593 793199 977796 980917 1031604 1039569 1053867 1072486 1195626 1203639 5341371 5519921 39.25 70.5 1
09:15:15 2024-01-24 726126 723673 228877 225984 378551 387278 421606 414836 248119 245271 313594 321319 353352 361043 4485531 4825674 6868097 6743509 1255327 1281998 340905 302534 330383 327654 390142 375493 368714 369618 245418 246748 766327 728693 1641617 1576897 502288 494280 731782 741201 942945 915737 973090 986219 1023479 1033647 991897 1105280 2330462 2449423 1400261 1209169 816427 793199 979880 981117 1028988 1045190 1056495 1071954 1201812 1208137 5341192 5515206 39.25 70.5 1
09:15:16 2024-01-24 732039 723408 229174 224698 379015 387840 422130 414727 248153 246788 314036 318932 354733 359823 4498708 4798918 6910553 6752785 1260714 1284731 342938 303030 328213 328946 390694 377281 368750 369884 246286 246488 771478 726611 1625583 1581381 503362 495891 734935 742746 940235 915087 976786 985519 1021373 1033491 992602 1106821 2337095 2449423 1387319 1210287 816427 795519 980576 983976 1031882 1040498 1059685 1075705 1201579 1206940 5337601 5516582 39.25 70.5 1
09:15:17 2024-01-24 730481 724470 229640 225273 378984 387767 420017 415016 249763 246576 314586 319155 355267 360112 4505128 4807366 6910553 6745358 1258486 1281998 342697 303030 328213 328911 390142 377817 368750 369884 244631 245953 770107 727893 1638869 1581624 503362 495855 733894 744877 940902 915737 976749 984049 1023345 1030207 992602 1106821 2335434 2451161 1391017 1208378 818762 797723 985430 985998 1029683 1038725 1058720 1075446 1205855 1204751 5335125 5515080 39.15 70.5 1
09:15:18 2024-01-24 730481 723710 229210 225216 378948 387767 419982 414980 247397 246753 314550 319415 354698 360076 4485531 4802343 6900719 6743509 1260714 1284731 342455 303030 328482 328911 390142 377281 369305 369884 246286 245988 771478 726611 1648027 1581381 503362 495891 733894 738115 939660 913141 976091 984049 1023151 1027724 990345 1106821 2337095 2451816 1387319 1209996 817593 797193 983367 985122 1031148 1038725 1059513 1075088 1203525 1204641 5347305 5516582 39.25 70.5 1
09:15:19 2024-01-24 731714 723449 229214 225041 379047 390106 420017 414944 247774 246788 313594 318450 356336 360076 4495763 4783586 6910553 6742975 1253994 1281998 342938 302534 327981 329978 387948 377281 369565 369402 246112 245781 771007 722471 1625430 1589498 504079 495855 737582 742782 938388 915087 979646 984086 1022425 1029951 997521 1116352 2339444 2432137 1378718 1205123 811673 797760 989120 983278 1026798 1032993 1063339 1078855 1207643 1199641 5351877 5512121 39.25 70.5 1
09:15:20 2024-01-24 732559 723445 228459 225046 381232 387840 417055 414944 248153 246028 313338 320419 355516 357946 4485643 4756980 6927065 6743420 1243679 1281998 342455 302074 329180 328414 387912 377261 369826 369848 245418 246206 776192 717851 1631039 1589498 501931 495747 735054 740033 939568 919651 980761 984349 1017468 1034999 1000378 1113479 2341111 2457605 1385980 1199017 811206 798783 991803 982545 1023849 1035902 1064784 1082118 1201701 1201488 5306948 5508720 39.25 70.5 1
09:15:21 2024-01-24 732034 722421 228819 225429 381241 387840 418635 417472 248486 246028 314072 320419 355267 357911 4498708 4804862 6947854 6740529 1245962 1284731 342455 302074 329449 328946 387876 377261 369862 369884 245765 245988 765465 717576 1648732 1590627 501218 498203 737223 739538 940999 922287 978066 981873 1016901 1036462 1003263 1110089 2337095 2457605 1384165 1195204 810629 796683 991803 984049 1023849 1034690 1062771 1081863 1201337 1199641 5291902 5507216 39.25 70.5 1
09:15:22 2024-01-24 731514 720644 228503 225080 379096 387840 418931 417472 248187 245993 313594 320419 354733 358999 4489356 4777439 6947854 6743420 1243122 1281998 342938 302074 329449 328911 387294 379392 369862 369884 245418 246368 774783 718719 1635256 1594935 503362 497496 737022 739959 941071 921596 980060 981873 1015061 1034735 1002547 1109940 2335434 2444218 1382899 1196128 810629 797284 989120 983084 1023849 1033638 1060082 1080503 1201337 1199641 5333344 5516582 39.15 70.5 1
09:15:23 2024-01-24 735169 723445 228499 224850 380978 390142 419523 414615 248567 246615 313594 320419 355801 357946 4485643 4768964 6952974 6753048 1245962 1281998 342938 302534 329449 328946 387294 379698 369646 369402 246112 246607 774783 717178 1628096 1595155 504079 498203 737022 740144 940902 921053 980060 982353 1015061 1036643 1001875 1112907 2337095 2444218 1407960 1201580 810629 796720 989822 984012 1025303 1033638 1063565 1080429 1201337 1199285 5333344 5511146 39.25 70.5 1
09:15:24 2024-01-24 735169 723449 228499 225063 381232 390142 419227 414980 248187 246063 313594 320419 354733 358691 4495866 4764941 6919878 6743523 1243679 1285505 342686 304584 329230 330200 386533 378353 369718 369776 245765 246399 774783 717178 1625646 1594205 502646 498203 737223 740569 939568 919748 978215 982996 1015061 1035144 1001163 1110089 2335434 2441948 1411465 1199871 809476 795556 989120 983315 1023849 1027788 1062014 1080503 1203525 1198402 5314780 5507216 39.25 70.5 1
09:15:26 2024-01-24 731000 723449 228468 225072 381236 387876 418635 415016 248532 246028 313594 319167 354733 358708 4485764 4771439 6937967 6764123 1245458 1281924 342866 304562 329340 329537 386533 378353 369862 369884 245418 246540 765465 717178 1666174 1595337 503362 495013 738197 742802 939568 916875 978215 981191 1017059 1032468 996162 1114884 2337095 2432734 1382899 1199871 811206 795519 985579 982582 1026798 1033638 1056991 1077084 1208243 1201584 5376530 5503290 39.25 70.5 1
09:15:27 2024-01-24 736578 724227 228823 224885 381780 391319 418803 414944 248153 246650 313558 320869 356622 357911 4505128 4752157 6928352 6763447 1250536 1283677 342866 302003 329916 329978 387258 377281 369754 369884 245591 246576 764075 717178 1624510 1595337 504079 495819 738197 742782 938237 917071 979646 984086 1019530 1035643 996125 1114922 2337095 2434461 1380534 1203292 811784 795556 984183 985446 1028257 1035902 1058757 1075854 1208243 1201017 5363301 5516582 39.25 70.5 1
09:15:28 2024-01-24 733306 724223 229249 225239 379092 390730 420053 415016 248153 246823 315741 319191 356622 359280 4500094 4785286 6916758 6762427 1253994 1281998 342794 301932 328213 330674 387948 377014 369596 369812 245765 245232 769673 722471 1643361 1589498 504079 495855 737674 741475 938237 915737 979646 985519 1021273 1027760 996199 1113295 2335434 2440216 1381080 1209169 815263 799053 982668 985483 1030170 1039569 1057062 1075854 1204820 1203334 5336893 5508720 39.25 70.5 1
09:15:29 2024-01-24 731000 724223 229245 225041 379056 387840 420053 415052 247947 246823 314777 319131 355789 362807 4505651 4810997 6912561 6753048 1260714 1281998 340909 302888 329449 327954 390694 374966 368750 369004 245591 246748 762685 728693 1639957 1576897 502729 495398 732888 738115 943615 914405 972934 986919 1021309 1027833 992602 1105997 2330462 2451161 1403959 1207676 818177 794957 980576 980459 1031604 1036765 1057249 1074057 1197323 1206232 5338935 5496358 39.25 70.5 1
09:15:30 2024-01-24 726862 722682 229245 225774 380978 387515 423131 414763 249675 245509 314406 320276 354592 360710 4512093 4811497 6863209 6735528 1255327 1284731 341421 303066 329916 327919 390694 374966 368750 369848 245765 246748 770555 728693 1625121 1576897 502646 496681 735493 742782 940902 915087 976091 986919 1021273 1027797 992489 1108435 2337095 2449423 1394715 1209169 816427 794957 980576 984049 1030257 1036729 1056973 1075088 1199954 1207086 5318136 5505817 39.25 70.5 1
09:15:31 2024-01-24 730852 724360 229667 225596 378912 387623 422203 414872 248556 246682 314885 319273 354698 360112 4503116 4798014 6933128 6745177 1258915 1281998 342455 303030 328482 328450 387948 374930 369305 369884 246286 245988 768244 726333 1641535 1581624 503362 495891 734972 742549 940902 915087 976091 984086 1024803 1027797 991786 1106821 2335434 2445952 1398412 1209311 816427 794957 981970 983315 1030142 1040719 1056495 1074066 1197866 1206232 5314515 5510502 39.25 70.5 1
09:15:32 2024-01-24 731000 724227 229073 225443 378839 387314 418803 415016 247774 246443 314586 319202 355837 359787 4505241 4812335 6896315 6743420 1258008 1281998 341973 303705 328518 328414 390142 377060 368750 369884 246112 246368 764075 726611 1634708 1581381 502646 495891 733894 741695 942340 915737 976054 985483 1022755 1030207 990345 1106821 2333775 2445952 1387319 1207512 816427 794957 980576 983158 1030142 1036765 1053904 1075370 1196360 1210376 5329745 5510502 39.25 70.5 1
09:15:33 2024-01-24 728853 723710 229214 225616 378790 387731 422203 414980 247740 246098 315287 320419 353918 362586 4485606 4816718 6902818 6733899 1258915 1281998 341456 303066 329216 328450 390142 375230 369305 369618 246286 246368 770555 726611 1629179 1581624 502646 495855 733894 738115 943615 915602 973974 986919 1021309 1027833 991786 1106547 2333775 2449423 1378718 1210892 818177 794957 980576 984595 1031882 1042404 1058720 1073905 1198099 1206086 5337715 5495450 39.25 70.5 1
09:15:34 2024-01-24 729497 721877 229210 225739 381232 387804 419789 414944 247774 245684 314550 320419 354201 361996 4498708 4811497 6873027 6738613 1257466 1283769 341697 301296 328329 327919 390142 375230 369862 369848 245072 246819 756462 726611 1616323 1576897 502646 497496 732975 741695 943615 914405 973937 986647 1022755 1033647 990345 1105997 2332118 2448160 1405808 1210174 819932 797193 981970 986034 1031185 1042307 1057614 1075716 1199917 1207086 5337792 5501774 39.25 70.5 1
09:15:35 2024-01-24 728927 724470 229069 225007 379056 387695 420017 414980 247900 246408 314293 319415 354130 360366 4498971 4833163 6892719 6745358 1260714 1285643 341901 303030 328947 328911 390970 377281 369269 369848 246460 246298 774783 728414 1637320 1581381 503362 495819 734183 742439 940902 915737 973900 984012 1024074 1034223 992602 1106784 2335743 2455033 1375087 1210287 818762 796627 985467 986034 1031882 1039569 1053867 1075603 1203227 1207013 5335125 5515080 39.25 70.5 1
09:15:36 2024-01-24 728927 723710 229214 225739 379056 387731 419982 414980 247740 245993 314550 320383 354663 359787 4502182 4816718 6873065 6738860 1258877 1284731 341901 302995 328482 328414 390970 377024 368714 369812 246112 245988 774783 726611 1646490 1581381 503362 495819 733894 742167 942340 915737 973900 984049 1023692 1029951 993829 1109470 2337779 2448332 1405652 1211903 816427 796083 981970 985122 1032579 1039569 1057249 1077180 1199563 1207243 5327514 5501774 39.25 70.5 1
09:15:37 2024-01-24 728927 723715 229214 225739 378659 387150 418768 415016 247740 246028 314550 320383 354698 359244 4495866 4798918 6868097 6738860 1258915 1281998 341421 302995 329449 327654 390142 375458 368714 369618 245765 246333 769146 726611 1622558 1576897 502646 495783 733894 742255 945067 917949 975720 987475 1023877 1034845 992528 1109156 2338441 2449423 1428512 1210892 818090 797812 983367 986882 1030198 1040876 1058847 1075854 1203413 1202716 5344517 5515080 39.25 70.5 1
09:15:38 2024-01-24 732039 723710 229210 225041 379020 387804 421043 414980 247947 246788 314550 319415 355765 361665 4502182 4792965 6905633 6742975 1259387 1281998 342938 303030 328213 329408 390694 377281 369269 369884 246460 245746 774220 726611 1626455 1585610 505157 499435 740167 746376 939697 917039 979459 988883 1023803 1035688 996125 1114884 2343449 2440216 1392866 1206839 815263 797702 983367 986882 1030106 1036229 1062378 1077390 1206530 1202716 5357733 5515080 39.25 70.5 1
09:15:39 2024-01-24 732039 724470 229214 225037 379096 387876 420680 415016 248279 246823 314550 319155 355765 360330 4495763 4790419 6919878 6745358 1258486 1281998 342938 302995 327945 329907 390142 377281 369233 369884 247159 245707 776962 725164 1610763 1585882 504079 495747 737545 746101 941036 917691 979646 986919 1024803 1034735 994602 1110052 2337095 2449218 1403768 1210892 816427 797885 984766 986882 1031604 1039171 1056517 1078196 1203040 1206232 5327514 5507216 39.25 70.5 1
09:15:40 2024-01-24 730481 723710 229174 225076 379056 387767 420017 415016 247947 246823 315029 319415 355480 360330 4498971 4802343 6892719 6743669 1258915 1284731 342455 303030 328445 329124 391064 376766 368462 369704 246460 246192 779011 726611 1640344 1584755 504079 495855 734935 742746 940999 916928 978177 984012 1021364 1034223 995430 1106821 2337095 2447686 1396564 1210287 817593 795519 981970 985122 1030142 1040719 1057361 1075854 1199023 1207086 5322398 5511146 39.25 70.5 1
09:15:41 2024-01-24 731000 724223 229249 225007 378659 387804 419982 414980 248119 246788 314550 319415 354733 360366 4495763 4798918 6887808 6734328 1263829 1286421 342686 303633 328300 329266 391246 378085 368534 371601 246460 245778 779011 726611 1642449 1581381 503720 495711 735977 744620 940902 917057 978066 985483 1021236 1030243 992452 1109777 2335434 2445952 1409418 1210061 816427 795519 981970 985446 1030372 1036729 1053867 1075854 1199563 1207086 5325732 5505701 39.25 70.5 1
09:15:42 2024-01-24 726825 723202 229179 225769 379087 387150 419423 415016 247397 245614 314550 320869 354698 361959 4498971 4811722 6873065 6755833 1260289 1283677 342588 302816 327763 328769 390034 377281 368750 369884 246286 245746 770107 726611 1636478 1581381 503362 499265 738188 742782 938237 915087 979646 986919 1023151 1027724 994639 1113295 2337095 2438486 1424674 1207413 815263 797885 983367 986145 1030142 1038834 1059401 1075854 1204783 1201866 5333087 5507216 39.25 70.5 1
09:15:44 2024-01-24 728927 723957 229179 224859 379020 387767 418803 414944 247934 246615 314514 318932 355267 359823 4495763 4797235 6892607 6745997 1254405 1283677 342938 302498 327945 329907 387948 377208 369529 369884 246112 245232 767004 724644 1625218 1586117 504079 495855 737582 744693 939568 915737 979646 985483 1022618 1027724 994676 1113295 2337095 2443681 1407535 1204830 815263 797849 983367 985446 1028766 1038834 1057306 1074796 1203413 1202716 5327514 5499368 39.25 70.5 1
09:15:45 2024-01-24 728927 722686 229210 225011 378979 387767 419722 414980 247947 246615 314550 319415 354698 360112 4503116 4807559 6892607 6748232 1259814 1285468 340618 302959 328409 328911 390694 376720 369682 369884 246460 245988 779011 726611 1638423 1581624 503362 495891 736014 742746 941669 915737 976786 984784 1021273 1027797 992489 1108435 2335434 2449423 1373271 1209311 817593 795519 981970 984520 1027309 1042307 1057249 1075854 1199954 1207086 5333966 5507216 39.25 70.5 1
09:15:46 2024-01-24 730481 723747 229210 225041 378659 387767 420017 415016 247981 246576 315257 319167 355232 360258 4496245 4801564 6902631 6743910 1259814 1281998 342408 304621 328213 328414 390142 377281 369269 369618 246112 245953 779011 726611 1635330 1581381 503362 495855 734935 742746 940902 915737 976786 984086 1021369 1033491 991749 1108950 2337095 2449423 1373271 1212015 816427 794358 980576 983278 1030377 1040719 1058870 1075088 1199023 1207086 5322398 5507216 39.25 70.5 1
09:15:47 2024-01-24 728927 723710 229018 225041 378767 387515 423431 414691 248016 246682 314885 319308 354556 361774 4502182 4793684 6892719 6743659 1260714 1281998 341973 302995 328482 328414 390142 377281 369269 369812 246112 246161 762685 726611 1615266 1580259 503003 498203 736272 740243 939568 913141 978215 986919 1021273 1027724 993192 1110052 2337095 2445952 1403768 1210892 816427 797284 982668 984012 1030142 1039569 1058481 1075088 1200413 1206232 5318136 5504232 39.25 70.5 1
09:15:48 2024-01-24 731371 724360 229104 225277 378839 387695 422203 414799 249620 246682 315107 318897 355765 360112 4502674 4797416 6902556 6743645 1259777 1281998 342938 302959 327482 328946 390142 377014 369305 369884 246460 245196 768736 726611 1615805 1581381 503362 495891 736102 744964 940902 915737 978215 985483 1021483 1027760 993192 1110052 2337095 2449423 1392866 1210892 816427 796683 983367 984012 1030142 1039569 1057249 1075640 1202668 1207086 5322398 5510502 39.25 70.5 1
09:15:49 2024-01-24 730963 723637 229069 224937 378803 387587 420017 414980 247397 246615 314072 318613 354521 359787 4495763 4795496 6891407 6743669 1258486 1281998 342455 302746 327945 328450 390142 375883 368714 369848 246460 245953 779011 726611 1660438 1581381 503362 495891 734935 742746 940999 915737 976786 984049 1021273 1027760 991786 1106821 2333775 2449423 1398412 1209169 817593 795519 980576 984420 1030253 1036729 1057249 1075678 1199694 1208174 5320312 5508952 39.25 70.5 1
09:15:50 2024-01-24 730407 722686 229214 225543 379024 387515 422203 414944 248084 246408 314550 319898 355623 360076 4489356 4804862 6891902 6738860 1260714 1284731 342455 303030 328482 328911 390694 377281 369269 369618 246286 246333 776192 726611 1660438 1581381 502646 495891 733894 742746 940902 915016 976786 984086 1021378 1027797 991749 1108160 2335434 2452901 1376902 1210892 818177 794358 980576 985996 1032616 1041236 1057136 1075867 1198949 1206903 5330030 5500293 39.25 70.5 1
09:15:51 2024-01-24 732448 724474 229179 225007 379083 387840 423102 414691 247397 246443 314550 318450 354769 359787 4489459 4783586 6901227 6733899 1260677 1281998 342938 302995 327713 328911 390142 377281 368714 369884 246460 246108 776192 726611 1614220 1581381 503362 495891 733894 740243 940902 915737 976786 986919 1021501 1027724 991749 1108435 2335434 2449423 1369640 1211903 818762 797760 983367 987438 1031148 1039496 1059955 1075705 1203525 1203639 5345377 5511146 39.25 70.5 1
09:15:52 2024-01-24 731677 724360 229680 224694 378988 387876 420053 414980 248486 246615 313630 318932 355516 359823 4495763 4780174 6910553 6745358 1261343 1281998 342938 302746 327446 329943 387948 377281 369269 369884 246460 245196 775591 725295 1621120 1584992 504079 495891 736536 744165 939568 915737 979646 985483 1023345 1027760 993934 1110089 2341778 2451237 1381773 1209133 816427 797760 986168 988141 1031882 1036193 1060382 1075603 1207709 1201829 5336893 5511146 39.25 70.5 1
09:15:53 2024-01-24 732039 722686 229210 225037 379024 387767 418803 415016 247397 246615 314550 318932 355267 360366 4498708 4788662 6900719 6748232 1258486 1281998 342938 303670 328445 328946 390142 375920 369565 369884 246112 245953 771478 726092 1617239 1581624 503720 495891 735493 742746 940999 915737 978215 985483 1023729 1034735 995319 1111888 2339444 2439060 1383622 1205568 816427 797812 982668 985221 1032616 1039569 1058495 1077427 1204820 1203343 5327514 5507216 39.25 70.5 1
09:15:54 2024-01-24 728927 723710 229210 224689 379056 387767 419392 415016 248153 246788 314293 318450 354733 360366 4495763 4792965 6891407 6734054 1258486 1281998 342938 303030 328482 328911 390142 376747 368750 369366 246460 245953 779011 726611 1641070 1583868 502948 495891 736014 742746 942379 916928 980060 986071 1023877 1030097 995430 1113201 2339444 2441948 1383622 1207676 816333 797849 984766 986182 1029376 1037991 1058495 1075565 1208243 1201866 5345995 5504232 39.25 70.5 1
09:15:55 2024-01-24 734939 724474 229205 225028 381775 390142 422130 414908 248153 246788 313594 319450 356336 358199 4495763 4754643 6901227 6757604 1249523 1281998 342938 301580 328518 329978 387294 377281 369862 369884 245591 246166 768244 719233 1636277 1592665 505518 499619 740167 744254 939697 920305 980893 986567 1020438 1037892 996125 1114496 2338441 2434461 1398690 1203404 811784 797468 985579 984012 1028988 1033226 1062655 1075753 1208243 1200169 5372693 5501025 39.25 70.5 1
09:15:56 2024-01-24 737178 721057 229210 224850 381775 391319 419820 414615 250026 246615 315255 320869 356336 358962 4495772 4752157 6910553 6762150 1247741 1281998 343082 302286 329916 329943 387646 376058 369862 369884 245591 246294 773374 720031 1635863 1595155 505518 495675 740167 745513 941036 919651 981742 984784 1019530 1032979 996014 1116513 2337095 2435595 1389612 1198720 811784 796683 985430 984012 1027153 1036634 1058495 1079116 1208718 1201866 5365029 5516306 39.25 70.5 1
09:15:57 2024-01-24 734009 724470 229210 225011 381775 391908 420017 414944 248153 246788 314321 319969 356336 358163 4489356 4746071 6910553 6762539 1248080 1281998 341371 302534 327945 329729 389925 377097 369573 371941 246286 245469 764335 724405 1648225 1589269 505157 495891 738105 743872 939660 918270 981742 986919 1021369 1033491 995977 1113295 2337095 2445952 1383622 1210287 815263 799053 983367 985922 1031604 1040719 1059625 1076659 1204820 1207086 5327514 5507216 39.25 70.5 1
09:15:58 2024-01-24 728927 722686 229205 225041 378655 387458 420017 415052 247774 246823 314108 319450 354733 359280 4498971 4804862 6873065 6738860 1262095 1283677 341686 302745 328336 328538 390657 377817 369125 369510 246460 245848 774783 726611 1625724 1580259 503362 495711 733894 741658 940939 915737 977264 985483 1021387 1027797 990345 1108160 2333775 2449423 1394715 1209169 817593 794920 980576 981191 1029661 1040719 1057249 1072793 1199023 1207086 5318587 5494759 39.25 70.5 1
09:15:59 2024-01-24 731000 722686 228854 224377 378984 387804 421043 415016 247774 246823 314329 318485 354733 361665 4489459 4783586 6891407 6753786 1260289 1282764 342866 302888 327763 328804 390034 377281 369269 369884 246112 245781 769634 725445 1638391 1581624 503362 499265 737665 742819 938237 916292 979646 986919 1021236 1027797 995418 1113295 2337095 2440216 1411302 1208309 815263 797922 983367 986882 1030142 1039569 1059401 1075791 1204820 1202752 5327514 5499368 39.25 70.5 1
09:16:00 2024-01-24 728927 723445 229214 224876 379056 387804 420017 415016 247934 246788 314550 318485 354733 359859 4489356 4784328 6887696 6741157 1254405 1283677 342938 302039 327446 329675 387948 378085 368714 369884 245765 244784 764335 724124 1620299 1584992 504079 495891 737059 744693 938237 915087 979646 985519 1023345 1027760 994676 1110127 2337095 2445952 1407535 1209311 815845 797922 984183 985483 1028798 1036693 1058757 1075678 1205316 1206232 5323715 5497851 39.25 70.5 1
09:16:02 2024-01-24 728927 723198 229214 225063 379020 387186 420017 414980 247774 246098 314108 319934 354449 359316 4493656 4801753 6893340 6734034 1259814 1287337 342455 303670 329180 327954 390142 377281 368570 369884 246112 245988 773374 726611 1632660 1580259 503362 495891 734972 742220 942377 915700 976091 986919 1021273 1033647 992489 1107647 2335434 2451161 1378718 1209169 818762 795556 980576 983718 1030257 1042307 1058757 1075088 1198248 1207086 5322512 5497851 39.25 70.5 1
09:16:03 2024-01-24 728927 722686 229210 225106 379096 387186 418803 415016 247774 246161 314813 320359 354983 362033 4502674 4813543 6882094 6734290 1257119 1285643 341421 303668 329216 327954 390142 375493 368750 369524 245765 246540 759905 729245 1617822 1581381 503445 495819 733894 741695 943615 915700 975086 986919 1021400 1035688 991786 1108435 2333775 2448160 1403959 1214124 818177 795519 980576 981191 1030142 1042197 1059625 1070814 1198173 1207086 5333572 5494759 39.25 70.5 1
09:16:04 2024-01-24 730481 723445 229054 224694 378736 387551 421873 414727 248050 246682 314921 319273 355125 362734 4499683 4792965 6907467 6738716 1262517 1281998 342455 303030 328213 328911 390142 374930 369305 369884 246112 246206 768244 726611 1613068 1581381 503362 498733 735493 740243 940902 914368 976786 986034 1022755 1033647 993229 1107647 2333775 2445952 1375087 1209169 817593 796450 980576 983315 1030142 1036765 1056554 1075088 1196983 1207086 5318136 5489890 39.25 70.5 1
09:16:05 2024-01-24 728705 725387 229033 225443 378876 387623 421905 414836 249727 246302 314921 320383 354698 359280 4490621 4797827 6873065 6734054 1257082 1281998 340976 302995 328518 327990 390426 375493 369305 369552 246112 246540 762685 729737 1643417 1581381 502646 495855 734013 742819 940939 914368 973937 986219 1021273 1027797 991786 1106784 2333775 2449423 1375087 1208309 818762 795556 981970 982619 1030142 1036765 1057249 1074029 1200103 1207086 5331885 5506566 39.25 70.5 1
09:16:06 2024-01-24 728816 723710 229073 225635 378912 387623 419982 415016 247431 245684 314550 320134 354556 359787 4489356 4811835 6882094 6729254 1257119 1281998 340905 302995 329216 327919 390142 376490 368750 369848 245765 246368 770555 726611 1628441 1576897 502646 495783 733894 741695 942340 914405 973974 986919 1022755 1033683 991786 1107647 2333775 2451161 1376902 1208309 818177 795519 980576 982316 1030257 1045932 1058757 1075678 1196286 1208174 5320312 5508952 39.25 70.5 1
09:16:07 2024-01-24 727709 722686 229214 225769 381241 387515 422203 415016 248119 245649 314586 320869 355659 359823 4495763 4813286 6882577 6734054 1257119 1281998 341456 303030 329449 327954 390694 374966 368750 369618 245765 246540 759905 726611 1616426 1580259 503362 495783 733894 741658 943302 915737 973208 986919 1026509 1038109 993229 1106547 2327823 2445952 1384165 1203334 818177 795556 980576 981688 1035561 1045271 1060269 1072643 1196360 1207317 5337792 5486898 39.25 70.5 1
09:16:08 2024-01-24 727940 723637 229174 225582 379092 386641 421896 414799 247397 245271 314586 320869 354733 360639 4489356 4803010 6872782 6734328 1255715 1284731 342455 302074 328364 327954 390142 375758 369862 369848 245418 246819 759280 727688 1622563 1576897 502646 497496 733894 741658 942377 916385 973937 989023 1023744 1033235 992489 1106821 2330462 2448196 1382349 1206352 821105 797760 983367 986034 1032654 1042514 1059955 1077801 1201300 1208796 5320312 5499368 39.25 70.5 1
09:16:09 2024-01-24 728927 724282 229002 224728 379096 387840 420053 415016 249763 246823 314586 319191 354804 360112 4489356 4793115 6892719 6745358 1259814 1281998 342938 303030 328482 328982 390142 374930 369305 369884 246286 245988 769634 726333 1624899 1581624 503720 495927 735580 744165 940902 914368 978252 985519 1023345 1027833 993229 1109262 2341778 2453561 1392866 1209133 818762 797760 985467 988141 1032654 1039569 1057380 1075678 1205026 1203639 5332340 5507216 39.25 70.5 1
09:16:10 2024-01-24 731714 720620 229205 224889 379087 390142 420053 414980 247740 246823 314285 318485 355837 359280 4489356 4767400 6910553 6743659 1253994 1281998 341167 303030 327945 328946 390694 376453 368750 369884 246112 245953 770107 725573 1618396 1581624 503362 495927 736014 742220 939660 914368 976860 985519 1023766 1034772 995319 1111888 2339444 2444854 1405652 1210174 816427 799017 983367 984557 1032616 1040719 1057380 1077427 1203966 1204678 5327514 5499368 39.25 70.5 1
09:16:11 2024-01-24 728927 722686 229210 224885 378650 387804 420017 415016 247774 246443 314586 319450 355267 360366 4489356 4783623 6887845 6734054 1258915 1281998 342455 303741 327981 328946 390142 374930 368454 369618 246112 245988 779011 726092 1634182 1581381 502646 495927 735493 742782 942377 916314 980060 985372 1023877 1035688 995430 1111610 2339444 2444218 1405652 1210137 816333 797849 984183 986882 1030074 1036119 1059675 1077427 1207008 1203639 5348015 5505817 39.25 70.5 1
09:16:12 2024-01-24 733899 723449 229018 224889 381775 391355 422167 414980 247981 246650 313594 320194 356372 357624 4489636 4740302 6882864 6743162 1247741 1281998 341132 302534 327981 330014 387948 377281 369601 369884 245765 245810 765669 722471 1660860 1588139 505518 498018 740287 745314 939494 918344 979459 988883 1020829 1036607 996125 1116476 2341778 2434461 1400261 1203292 814682 799464 986979 983976 1028988 1035866 1061665 1082202 1211864 1200096 5361560 5501774 39.25 70.5 1
09:16:13 2024-01-24 734903 724470 229174 224837 381775 391872 419687 414872 249763 246788 313594 320419 356586 360130 4489599 4744487 6901227 6742975 1250415 1283819 342938 302039 329449 330907 386677 377014 369862 369884 245692 246294 767376 722848 1671583 1595155 505518 495711 740167 746376 941036 919651 982442 986919 1022425 1039253 998994 1116513 2340421 2440180 1395058 1208397 811784 797812 988943 985446 1029720 1034653 1061940 1080306 1208681 1201866 5361560 5507216 39.25 70.5 1
09:16:14 2024-01-24 735982 724223 229179 225076 382049 391872 418803 414944 248153 246788 314028 320869 356586 359764 4492803 4747057 6901227 6743669 1247741 1284731 341371 302039 328445 329657 387587 376499 369573 371941 246112 245606 766168 722330 1629680 1592665 505518 495855 738105 743836 936917 918270 982442 986882 1023877 1033611 995940 1115680 2337095 2434461 1411302 1201468 815263 797885 984766 985922 1030239 1038100 1060429 1078196 1208243 1203603 5352155 5505701 39.25 70.5 1
09:16:15 2024-01-24 731160 723705 229214 225007 378614 387840 420608 414980 247947 246823 313594 318932 356051 360076 4489599 4774207 6910553 6743669 1259814 1285468 342758 304079 327799 329764 390034 377171 369646 372761 246460 245434 770564 723367 1619503 1584992 504079 498588 737582 743799 940902 919790 980931 986919 1022755 1027760 996088 1114608 2337095 2443681 1409418 1210892 816427 799620 984183 986882 1031719 1040830 1057343 1077427 1203413 1205343 5327514 5501774 39.25 70.5 1
09:16:16 2024-01-24 728927 723710 229205 225046 379051 387767 419982 414944 247740 246580 314293 318132 354698 362275 4489356 4794409 6904565 6754014 1258486 1283677 342275 304732 327763 328733 390897 377281 369269 369884 246460 246333 768244 726611 1621482 1583630 503720 500330 737995 742782 939568 915737 979646 986647 1021373 1033491 996088 1113295 2340421 2443681 1385471 1209423 815263 799017 983367 986882 1030142 1039171 1060382 1076622 1204820 1203603 5345492 5501774 39.25 70.5 1
09:16:17 2024-01-24 731233 722421 228983 224689 379015 387876 420017 414944 247397 246788 313558 318450 355765 359787 4489599 4759315 6903201 6745997 1245382 1283677 342938 302498 329449 329444 385518 378353 369826 369884 245418 245988 773374 718713 1618941 1594205 504079 495819 738197 742512 939568 917071 981043 984049 1017394 1035875 996162 1116513 2337095 2434461 1373981 1199694 811784 796683 987016 984012 1028257 1040012 1059638 1080343 1208243 1200132 5355651 5501774 39.25 70.5 1
09:16:18 2024-01-24 734939 723710 229214 224694 382315 392185 419982 414944 248153 246823 313558 320419 355801 358127 4500094 4750237 6903281 6752785 1247741 1282689 342650 302003 329449 330674 387530 377281 369754 369884 245591 245953 764075 719233 1652207 1592889 504581 495891 738105 742416 940999 916908 981043 986219 1021492 1027797 996125 1113295 2335434 2443681 1381773 1208449 816427 799620 983367 985959 1031890 1039569 1058885 1075565 1204820 1203639 5327514 5501774 39.25 70.5 1
09:16:20 2024-01-24 728927 723710 229174 224694 378691 387804 420017 414944 247774 247268 315257 319131 355481 360222 4496245 4792132 6912674 6743669 1259814 1281998 342902 303954 327446 329408 391246 375493 369305 371447 246460 245953 777602 726611 1639156 1581381 503720 498733 736014 740207 940902 915737 978215 985483 1023479 1033611 993229 1109777 2337095 2451161 1391017 1212617 817593 797284 983367 986882 1031853 1036765 1058757 1077390 1200450 1208796 5316340 5494759 39.25 70.5 1
09:16:21 2024-01-24 731974 723715 229018 225041 380946 390403 423431 414655 248016 246682 313451 318790 356123 361774 4492803 4755450 6901227 6753048 1253098 1281998 342938 302039 327945 329978 387948 377281 369565 369884 245765 245196 769673 721296 1623583 1586117 503793 499619 738105 744400 940235 917039 979646 986919 1021236 1027797 996125 1114884 2340421 2440216 1401885 1212715 815263 797849 983367 986882 1030257 1039355 1060155 1077427 1203957 1203603 5336893 5530248 39.25 70.5 1
09:16:22 2024-01-24 734609 724323 229104 224972 378943 390548 422802 414799 248556 246647 313451 319379 355765 359787 4493656 4755450 6901227 6745358 1251309 1281998 342938 302003 327945 329943 387876 377014 369862 369884 245591 245575 772342 721016 1655187 1590627 503793 498733 736014 744129 940902 915737 979646 986919 1026413 1027797 995381 1113295 2337095 2449151 1411302 1210892 816427 797849 983093 986882 1030257 1036729 1058757 1079116 1203413 1207086 5329840 5510502 39.25 70.5 1
09:16:23 2024-01-24 733080 723641 229029 224942 378871 387659 419982 415016 248119 246753 314262 318790 355480 360330 4489576 4774207 6910553 6743669 1257931 1281998 341371 302995 329216 328645 390694 377632 369305 369884 246460 246333 764075 726611 1622253 1581381 503362 495891 735456 742220 943721 915663 978215 986219 1024212 1033611 993934 1109262 2335434 2452901 1403959 1209169 818177 795519 981970 985959 1031719 1042307 1058003 1075678 1199694 1208174 5315103 5501083 39.25 70.5 1
09:16:24 2024-01-24 730481 723710 229210 225076 378695 387479 420644 414944 247740 246615 314550 319450 355089 360076 4489599 4788662 6877677 6724912 1258915 1281998 340941 302995 328518 327954 390142 377281 368714 369618 246286 246540 776192 726611 1624753 1581381 503362 495891 735456 742746 943615 915700 976786 986919 1024317 1035688 993229 1108160 2333775 2449423 1402110 1212015 818762 795519 981970 985996 1033351 1041975 1060382 1075705 1198986 1206940 5318550 5488486 39.25 70.5 1
09:16:25 2024-01-24 728705 722430 229174 225512 379092 386569 420053 414691 247947 246063 314550 319096 354698 362238 4486398 4784172 6872782 6724689 1259814 1281961 341697 303492 329449 327954 390142 375493 369269 369884 246112 246333 759905 726611 1649948 1580259 503362 498910 736014 741328 940902 916388 979646 986647 1024240 1027797 994639 1110089 2337095 2445952 1389168 1212768 818762 799464 985467 986734 1032654 1045932 1063783 1078574 1206530 1203639 5350858 5507216 39.25 70.5 1
09:16:26 2024-01-24 732787 724328 228967 224850 381232 391006 420976 414980 247934 246858 313594 318932 356336 359280 4495763 4758035 6901227 6745358 1251309 1281998 341371 303030 327945 329675 390142 375493 369269 371714 246460 245988 772849 726333 1636524 1583868 504079 498733 737151 744693 940902 915700 979646 986919 1023692 1033647 996088 1112502 2341778 2453287 1413185 1211903 818762 799464 987573 988141 1032452 1040830 1060429 1075678 1208570 1203603 5336893 5501025 39.25 70.5 1
09:16:27 2024-01-24 733826 724223 229205 224885 381232 390142 420017 414980 248153 246823 313594 319450 356301 359244 4486398 4746221 6891902 6743420 1248043 1281998 342938 302074 328213 329978 387876 375883 369862 369884 245765 245575 766168 720779 1637234 1589498 504187 498733 737059 743872 940999 915700 979646 986919 1023729 1034735 998231 1111560 2339444 2448332 1381773 1209133 817593 797849 983367 987401 1034087 1036729 1060269 1078196 1206998 1208174 5314343 5493148 39.25 70.5 1
09:16:28 2024-01-24 729537 724223 229174 224698 378691 387876 420053 415016 247947 246823 314550 319155 355801 360366 4483199 4784592 6901227 6738860 1258486 1281998 341406 302995 328482 328911 390142 377281 369826 369884 246460 246333 766855 726611 1621096 1581381 503720 495927 735456 742782 945067 918270 980761 986771 1026788 1035578 995430 1110263 2339444 2445952 1405652 1211754 817593 799017 983367 986882 1031853 1038950 1057343 1077427 1203930 1207086 5322398 5498695 39.25 70.5 1
09:16:29 2024-01-24 733862 722686 228823 224381 381236 391042 420380 414944 247947 246788 313594 319191 355801 360895 4483199 4753001 6901227 6743669 1247741 1281089 342938 301827 328518 329943 387840 377281 369862 369884 245418 245196 763534 720264 1654012 1592665 505518 499435 740287 745314 939494 920305 982330 988179 1020069 1038109 999031 1119057 2341778 2434461 1389612 1203292 812942 797760 987016 984747 1027259 1036871 1062496 1078929 1207386 1200132 5357733 5499368 39.25 70.5 1
09:16:30 2024-01-24 736019 723957 229174 225041 382040 391319 421010 414944 249073 246823 313630 321319 356622 359254 4486398 4733559 6873065 6735872 1244149 1281998 342697 302039 329449 328911 386677 376058 369862 369884 246112 246501 764075 719233 1626337 1595155 504079 495675 740167 744254 942908 920960 979646 984086 1020253 1040101 1001163 1116513 2337095 2436709 1416722 1196091 811784 797849 991803 985446 1028257 1035902 1064746 1081892 1204820 1201866 5327742 5497575 39.25 70.5 1
09:16:31 2024-01-24 731000 721910 228823 225782 382049 387912 419227 415016 248187 246408 313997 320869 355516 357946 4480004 4763088 6932442 6724689 1243679 1281998 342697 302746 329449 329159 387695 380509 369609 369776 245765 246572 776192 719233 1644846 1588139 502646 495819 737059 741201 940999 923586 981742 983976 1018086 1038843 1006160 1115717 2337095 2445952 1406207 1197988 811784 799053 991934 985996 1028257 1036634 1065081 1084433 1204820 1201866 5312712 5499368 39.25 70.5 1
09:16:32 2024-01-24 729574 722686 228854 225804 381232 387840 419227 418062 248187 246063 314072 320869 355516 358999 4489356 4763786 6932329 6734054 1244904 1285505 341650 302781 329843 329800 387731 377685 369089 369474 246112 246192 776192 719899 1663454 1591946 504079 495711 738105 742255 940902 920400 979497 984086 1018050 1036643 1000452 1116237 2337095 2436758 1381671 1201580 811784 797284 989822 985446 1029720 1035902 1063528 1082043 1207386 1201902 5348334 5499368 39.25 70.5 1
09:16:33 2024-01-24 735982 722686 228858 225041 381766 391319 420740 414324 248187 246823 313594 320869 355765 358668 4480004 4736115 6903300 6753786 1249026 1283677 342866 302604 330076 329729 386533 375493 369862 369884 245765 246748 774783 718719 1617513 1594205 504079 498203 738156 742139 940939 919748 979646 985211 1018050 1036643 1001163 1116513 2337095 2435031 1407868 1199871 811206 797284 989120 985483 1028257 1033674 1062458 1081273 1204813 1200132 5352155 5501774 39.25 70.5 1
09:16:34 2024-01-24 736019 723481 229049 224885 382315 391319 419820 414324 248187 246615 313338 320419 355801 359509 4480004 4734066 6898358 6736456 1243603 1283677 342697 302534 329449 328982 386677 379159 369862 369884 245765 246368 765465 718440 1667084 1593075 504079 495819 738105 742512 940939 919748 979646 984086 1017394 1036643 1000452 1114496 2337095 2435031 1390033 1197988 811784 797885 989822 985446 1028988 1036413 1061977 1083557 1208243 1201902 5357733 5507216 39.25 70.5 1
09:16:35 2024-01-24 736019 723710 228503 224728 382045 391908 418768 414908 247981 246823 313594 320644 355837 359509 4493656 4741902 6893804 6753048 1246305 1283639 342686 302498 329916 329978 386713 377024 369718 369884 245591 246368 770555 717178 1621829 1593075 504581 495891 738197 744400 939660 917035 981742 986919 1021273 1033683 996125 1116626 2337095 2440216 1424674 1206726 815845 799053 984183 987438 1031604 1039569 1061221 1079078 1204820 1203676 5327514 5499368 39.25 70.5 1
09:16:36 2024-01-24 728927 723710 229210 224694 378695 387840 420053 415052 248119 247303 314999 319131 355517 360258 4496245 4792132 6892719 6743669 1254890 1281998 342722 303668 328482 328946 390142 375493 369045 371709 244631 245988 768244 726611 1638774 1581624 504079 498733 735580 742782 940939 915700 978948 986919 1024203 1033683 993971 1109814 2337095 2451161 1398412 1210892 818762 796720 982668 986182 1031853 1036801 1056554 1075892 1201896 1208796 5314780 5496358 39.25 70.5 1
09:16:38 2024-01-24 731677 724223 229210 224698 378763 387623 423731 414727 248084 246682 314442 318790 355623 361811 4495763 4770802 6910553 6753085 1258486 1281998 342938 302995 327981 329943 390142 374966 369862 369884 244666 245232 775591 724020 1628039 1584992 503081 499619 737582 744436 940902 915737 979646 986647 1024354 1034955 996162 1113295 2337095 2445952 1407535 1210287 816427 797885 984183 986882 1032336 1041458 1060382 1075892 1203077 1208796 5322398 5501677 39.25 70.5 1
09:16:39 2024-01-24 736216 724360 229108 224972 381119 391173 422203 414799 248556 246682 315181 319191 356051 359244 4493656 4752058 6912674 6745177 1251309 1281998 341371 303030 328250 329675 390142 376747 369565 369884 246112 245575 772849 725295 1639922 1581624 504079 498769 736014 744877 940902 915052 978948 986919 1024803 1030243 993229 1110089 2333775 2449151 1391017 1210137 817593 796720 984183 986182 1032336 1036801 1056987 1075790 1201337 1208796 5324253 5503348 39.25 70.5 1
09:16:40 2024-01-24 734123 724699 229069 224937 378871 389925 419687 414980 247431 246615 313594 318684 356158 359280 4489356 4761430 6892719 6743420 1253994 1281998 342938 302074 327750 329978 387948 376490 369862 369884 246112 245196 765669 721296 1647768 1586117 503830 498733 736014 740316 942340 915700 978252 986219 1024240 1033647 994676 1110089 2337095 2449423 1392866 1209169 818177 796720 981970 986196 1031604 1036801 1058757 1077724 1203492 1211609 5310880 5505016 39.25 70.5 1
09:16:41 2024-01-24 730481 723715 229014 225041 378763 387515 420017 415016 248119 246443 314586 319415 354592 359823 4476835 4795590 6868135 6728978 1258910 1281998 341421 303066 328518 328680 390142 374966 368750 369292 246460 246368 764075 726611 1614153 1576897 503362 495927 735059 742782 943615 915737 978215 986919 1024240 1033683 993229 1109262 2337095 2451668 1391017 1210892 818762 796119 981970 986034 1032105 1043918 1060269 1075780 1201579 1210436 5318587 5497851 39.25 70.5 1
09:16:42 2024-01-24 731000 724722 229174 225080 379092 387767 422203 414908 247774 246443 314586 319167 354485 362275 4489356 4784172 6882094 6724458 1258915 1281998 341697 302995 329449 328680 391006 374966 369305 369884 246112 246368 761295 728693 1626225 1581624 503720 499619 737059 744400 940939 915737 979646 986919 1024349 1033683 996125 1113295 2339708 2449423 1383622 1213635 818762 800033 986168 986771 1032654 1039496 1061206 1078651 1208243 1203639 5350796 5499368 39.25 70.5 1
09:16:43 2024-01-24 734531 724364 229002 224694 379092 390179 420053 414944 250200 246615 313594 319450 356086 358992 4486398 4752058 6873065 6733913 1249523 1281998 342938 301827 327981 329978 387912 377014 369862 369884 245418 245232 771007 722471 1637295 1586117 503866 498769 736014 744730 940939 915700 979646 986919 1023692 1033235 994676 1110127 2343449 2455307 1391017 1209986 818762 798895 987573 986734 1034124 1039569 1060504 1075678 1208570 1205343 5327514 5499368 39.25 70.5 1
09:16:44 2024-01-24 728927 722691 228858 224694 379020 387767 420053 415052 247809 246823 314586 319191 354769 359316 4486398 4780174 6897897 6724458 1259777 1281998 342697 303030 327981 329444 390142 377097 369862 369884 244495 245988 772849 726092 1639922 1583868 504079 499863 736014 741890 942377 916908 979646 986919 1026714 1036312 997521 1111560 2341111 2454114 1391017 1217924 818177 797284 983367 985996 1034087 1036765 1058757 1075754 1201337 1208174 5308757 5497851 39.25 70.5 1
09:16:45 2024-01-24 728927 723198 228854 224889 378691 387840 419651 415052 247774 246823 314293 318967 354733 359823 4489356 4777290 6887808 6734054 1258877 1281998 342697 303030 328018 328982 390142 374930 369305 371746 246112 245781 768244 725573 1606537 1581624 503720 498733 736106 742782 942377 918270 981462 986771 1026788 1036312 996848 1113201 2341111 2440216 1407535 1209169 817504 799017 985579 986882 1030804 1035203 1060429 1075790 1207497 1203639 5346272 5499368 39.25 70.5 1
09:16:46 2024-01-24 730643 722723 228889 224694 379087 390106 421043 415052 248153 246615 313594 318485 355801 361996 4483199 4755450 6873065 6743420 1253098 1281998 342938 302534 328482 330478 387948 376747 369862 369884 245765 245232 768338 722471 1632176 1589269 505878 500219 741219 745314 939794 918949 983807 986808 1023840 1037708 999031 1116157 2341778 2436758 1376902 1201356 814101 797739 984183 986882 1029412 1036634 1059842 1075753 1207497 1202752 5346272 5501774 39.25 70.5 1
09:16:47 2024-01-24 731819 723445 229018 224694 379092 390142 420053 414980 247981 246823 313594 318485 356372 359823 4489356 4767400 6892757 6745358 1253994 1281998 341132 303066 327945 328911 390142 377014 368750 369884 246460 246086 768244 727532 1634182 1583630 504079 498624 736499 745314 943578 916349 979646 986219 1026614 1034479 994639 1110052 2337095 2452901 1398412 1209169 817593 796646 983093 986145 1031604 1042197 1059513 1078159 1199563 1208796 5311030 5496322 39.25 70.5 1
09:16:48 2024-01-24 728927 723715 229179 225007 379051 387731 420017 415016 248084 246788 315029 319415 355231 360330 4489599 4783586 6882577 6734290 1259814 1281998 341937 302995 328482 329124 390476 376766 369277 369740 246460 245848 777602 726611 1645338 1584755 504079 498696 736014 743836 942340 918270 979609 986145 1024454 1033199 997558 1110052 2337095 2452901 1400261 1210099 818762 796646 982668 985922 1032336 1047419 1056159 1077390 1199563 1208796 5316340 5505701 39.25 70.5 1
09:16:49 2024-01-24 728927 723715 229214 225041 378623 387804 420644 415016 247774 246823 314550 319450 354698 360076 4489440 4792965 6902818 6734290 1263438 1287337 342167 303633 328300 329266 390933 378353 369089 371601 246984 246192 768244 726611 1651100 1581381 504079 499536 735977 741292 942908 916917 979459 986919 1024203 1033647 995381 1109814 2337095 2451161 1396564 1212617 817593 797284 982668 986882 1032336 1036801 1058757 1075565 1201701 1208796 5314533 5502634 39.25 70.5 1
09:16:50 2024-01-24 731677 723710 229174 224854 379087 390106 421007 414980 248153 246823 315815 318897 356336 361922 4486398 4764828 6892682 6746622 1249026 1285505 342866 302320 329303 329800 387078 377817 369826 369884 245591 245610 776369 719513 1633662 1592889 505157 498203 740316 744620 940235 919023 981742 986182 1020253 1034699 999031 1116083 2337095 2432734 1393243 1199573 811784 797247 986979 985446 1030106 1036598 1059767 1078855 1208243 1200132 5357733 5501774 39.25 70.5 1
09:16:51 2024-01-24 735018 724470 229018 224846 382315 391319 420017 414944 250680 246788 313558 319934 355801 360019 4489599 4735731 6903183 6744582 1245420 1283677 342938 302498 329916 329871 386097 378353 369862 369884 245765 246505 764075 718996 1646553 1592889 504187 495891 738105 744693 939568 917035 982442 986919 1023345 1036202 998285 1119057 2337095 2434461 1380534 1199573 814101 797849 985579 986882 1030142 1038834 1060044 1078760 1208243 1203639 5344517 5501774 39.25 70.5 1
09:16:52 2024-01-24 731256 724223 229018 225007 379020 387876 420017 414980 247947 246788 314293 319155 355765 359823 4493837 4766448 6913518 6743669 1254890 1285468 342686 302711 327909 329943 387948 375920 369646 369884 246286 245196 776962 724537 1619838 1586117 504079 498769 738105 746206 940999 916349 981742 986919 1024441 1033199 996162 1116513 2340421 2443681 1407535 1206577 816427 800187 984183 988104 1032336 1036765 1059288 1078966 1204887 1207086 5327514 5505701 39.25 70.5 1
09:16:53 2024-01-24 728927 723715 229179 225002 378659 387767 419982 414980 247774 246576 315257 319874 354450 360222 4496468 4792132 6886996 6743910 1257082 1281052 342203 305271 328445 328911 390142 377817 369269 369618 246460 246333 766855 726611 1660438 1581381 504079 498733 735977 742782 943615 916349 979609 986919 1025691 1033199 994639 1109777 2337095 2451161 1376902 1210137 818762 796683 982668 985446 1033355 1042666 1056987 1077390 1199563 1209652 5308757 5496322 39.25 70.5 1
09:16:55 2024-01-24 728927 723715 229214 225076 380933 387551 423131 414727 248050 246682 315365 320241 355054 362363 4492803 4798014 6892981 6738860 1257082 1281998 341973 303030 328983 328946 390970 375493 369565 369884 246460 246368 776192 726611 1633060 1581381 503362 500330 737674 744928 940902 915700 981043 988750 1024965 1033683 996125 1113295 2340421 2445952 1407535 1210892 816427 799620 983485 986882 1031604 1036729 1058573 1077390 1202557 1207086 5320137 5504232 39.25 70.5 1
09:16:56 2024-01-24 736740 724360 229139 225600 381168 390824 422203 414763 250997 246647 314370 319415 356301 358703 4484197 4755450 6901227 6735872 1247741 1281998 342938 302498 329916 329907 386677 377281 369862 369884 245765 246333 764075 719233 1627621 1592889 504581 498696 738105 745787 939568 917035 982442 986919 1023345 1033683 996125 1115717 2337095 2440216 1394715 1203115 815263 799053 986279 986882 1031604 1039207 1061977 1078760 1206530 1203639 5337525 5505665 39.25 70.5 1
09:16:57 2024-01-24 736216 724474 229073 224898 382242 391413 421308 414908 248153 246788 314285 320845 356694 360019 4480227 4733559 6882577 6738860 1246851 1281998 342938 302039 329916 330442 386641 377281 369862 369884 245418 246368 764075 717178 1637794 1592889 504544 495891 738105 744400 939660 916349 981742 986919 1021273 1032431 996162 1114922 2337095 2440216 1403768 1203031 816427 799620 984183 988141 1032336 1039569 1060082 1080343 1206848 1206778 5329745 5508952 39.25 70.5 1
09:16:58 2024-01-24 732714 724223 228823 224694 378695 389852 422802 414944 247947 246788 313594 319415 356444 359244 4480227 4755450 6873578 6738860 1251233 1281998 342938 302039 327482 329907 387948 377281 369269 371709 246112 245196 774622 721296 1616144 1583868 504079 498733 738105 741890 940902 916349 981043 986919 1024496 1033647 996162 1113019 2337095 2443681 1420836 1211754 816427 800187 983367 988845 1034087 1042368 1060269 1078651 1204673 1208174 5325732 5490016 39.25 70.5 1
09:16:59 2024-01-24 728853 724740 229179 225037 379056 387731 422531 414763 247397 246063 314586 320158 354698 362033 4486398 4798127 6873251 6724689 1258915 1281998 341421 302995 329180 328680 390142 375493 369269 369884 246112 246333 771964 728171 1629549 1581381 503720 498203 737151 743872 940902 915700 979646 986919 1024454 1033647 996125 1112502 2337095 2449423 1391017 1212768 819932 800033 986168 986771 1034124 1042307 1064544 1078853 1208243 1203639 5353130 5499368 39.25 70.5 1
09:17:00 2024-01-24 732750 724286 228998 225037 379096 391006 420053 414980 249763 246788 313558 318485 356336 359244 4477032 4755450 6891902 6735872 1249523 1281998 342938 301614 328983 329978 387804 376747 369862 369884 245765 245781 774783 720779 1636635 1590627 504544 498733 738105 746353 940902 915700 981742 986919 1024803 1035688 996162 1114922 2343449 2449492 1405652 1212062 817593 800040 987573 986771 1033069 1042197 1060382 1078760 1208430 1207940 5322398 5501774 39.25 70.5 1
09:17:01 2024-01-24 729674 723710 229245 225041 381236 390106 420644 414980 247774 246823 314293 318967 355801 359280 4486398 4755450 6901227 6734290 1258486 1281998 342938 302746 327981 329907 387948 375883 368714 369884 246112 245161 775591 724537 1610076 1583868 504079 498733 737582 746206 940999 915737 979646 986919 1026714 1032979 998231 1113146 2339444 2448332 1389168 1208186 818177 797849 984183 985996 1034087 1036765 1056949 1077427 1201337 1210376 5308757 5497851 39.25 70.5 1
09:17:02 2024-01-24 731000 723710 229210 224689 379020 387804 420348 415016 247774 246615 314550 318450 355231 360330 4480227 4774207 6891407 6731353 1250415 1281998 342938 302322 328213 330710 387912 376747 369862 371528 245765 245575 769673 721296 1630372 1586117 504187 499473 736014 741328 944393 917949 981462 986808 1026788 1035578 998269 1112832 2339444 2449423 1409418 1211940 818762 797849 983367 986882 1033069 1043881 1057343 1078966 1203413 1209652 5310739 5494759 39.25 70.5 1
09:17:03 2024-01-24 732750 723152 229214 225080 379096 391006 422765 415052 248119 246788 313594 318932 356336 359280 4486398 4746071 6891902 6743669 1251309 1281998 342938 302498 328482 330942 387912 377014 369862 369884 245938 246108 767004 721296 1646471 1590400 506239 500685 740693 745845 940161 919564 983807 986808 1022315 1039364 996162 1116120 2341778 2434461 1380534 1203404 814101 797739 985579 986882 1030142 1036229 1061704 1075790 1209611 1205962 5352155 5497851 39.25 70.5 1
09:17:04 2024-01-24 733862 723957 229210 224689 380972 391006 420017 414980 250114 246788 313594 319415 356586 359787 4486398 4746071 6891902 6735872 1247741 1281998 342938 302074 329916 329943 386677 374930 369862 369884 245728 246501 764075 720264 1636545 1594021 505518 495747 740730 747344 941706 920960 983844 986919 1022425 1037488 1000452 1116083 2337095 2440180 1402321 1199871 811784 797885 988981 986182 1029376 1036634 1062429 1081968 1208718 1202752 5361560 5501774 39.25 70.5 1
09:17:05 2024-01-24 734939 723371 229179 225041 382310 391908 418803 414980 248187 246788 314321 320869 356873 358999 4489440 4740302 6901227 6743669 1247741 1281089 342938 301827 329682 330656 387278 377060 369609 369812 245765 246435 776192 719233 1642862 1594881 506239 498733 740209 742416 940235 922119 983807 986919 1021200 1038109 999630 1116120 2337095 2436758 1380534 1203292 815263 799620 985579 987401 1030142 1038834 1063565 1077321 1208755 1203676 5353909 5499368 39.25 70.5 1
09:17:06 2024-01-24 733306 724223 229179 224694 378682 391006 420680 415016 248187 246823 316019 319450 356372 359787 4486398 4752058 6873578 6736181 1248988 1286421 342686 304263 329843 330567 386569 377817 369682 371908 246112 245848 774783 719233 1628004 1593075 504581 498479 738105 742416 940902 915700 983807 986919 1024240 1035144 998322 1112602 2337095 2441948 1385471 1209169 816427 800187 984183 986882 1032336 1036765 1062014 1078196 1207386 1203639 5327514 5507216 39.25 70.5 1
09:17:07 2024-01-24 730481 724223 229214 224694 379092 387804 420380 415088 248153 246823 315029 319450 354769 362549 4489445 4783586 6892869 6753786 1258486 1283677 342830 302852 328031 329266 390034 377817 369565 369884 244837 245988 776584 725445 1634246 1581624 504079 499619 738137 744964 940902 915700 982442 989725 1024459 1033683 998322 1115717 2337095 2443681 1409418 1208309 816427 799620 984183 986882 1033069 1036729 1061740 1079078 1205781 1206232 5327514 5499368 39.25 70.5 1
09:17:08 2024-01-24 730481 723445 229210 225041 379056 387840 420053 415016 248153 246615 315029 318932 355801 359823 4480004 4774855 6882799 6745997 1254405 1283677 342938 302039 327981 329978 387659 377365 369790 369884 246286 245161 767004 723086 1631293 1586117 504581 499473 737151 744693 942945 917035 979646 986919 1025948 1033683 994676 1110089 2337095 2450889 1416952 1211754 818762 797922 983911 986882 1033069 1042703 1058885 1078892 1201337 1207480 5307177 5497851 39.25 70.5 1
09:17:09 2024-01-24 731000 723715 229214 225076 379092 387840 420053 415016 247981 246788 315065 318932 355552 359823 4493656 4787132 6907631 6743669 1257007 1283639 342686 302923 327909 329444 390142 375920 369718 371977 244837 245781 772849 725573 1627261 1583868 503830 495891 735580 742782 945067 917035 976786 986919 1025727 1036643 993934 1109225 2333775 2451631 1382349 1208449 818762 796720 982668 984557 1032336 1042703 1058885 1077427 1201812 1208333 5318136 5492402 39.25 70.5 1
09:17:10 2024-01-24 726310 723198 228499 225774 382097 387804 418768 417472 248567 246126 314298 322081 354485 361924 4493255 4810997 6848462 6724912 1249970 1281998 341517 304456 328329 328414 390142 375493 369269 369618 245765 246783 751566 728171 1627111 1580259 503720 495819 734013 742782 946759 915700 976749 989725 1030170 1036774 996162 1109262 2327823 2449423 1387796 1203292 819941 799620 983367 981154 1035561 1045725 1063565 1077427 1198248 1207086 5323938 5505354 39.25 70.5 1
09:17:11 2024-01-24 726862 723710 228858 225774 382133 387515 422802 414763 248084 245887 314442 320963 354556 361612 4489599 4804862 6873251 6724689 1253538 1281998 340941 302568 328099 328414 390694 375529 369601 369884 245765 246783 770555 728171 1613889 1576897 504079 498203 737059 744436 943615 917035 979646 986919 1025832 1035911 996125 1110127 2337095 2449423 1400261 1209169 818775 797885 983367 986882 1033069 1044636 1059401 1075753 1201701 1209223 5318587 5490127 39.25 70.5 1
09:17:13 2024-01-24 735169 724364 229143 224972 378943 389997 422203 414872 248349 246682 314406 319415 356336 359823 4490442 4761430 6900719 6745358 1253098 1281998 341371 303030 328250 329408 390694 374966 369862 369884 244837 246333 779011 726333 1633044 1581624 503830 495891 734935 743602 944712 917108 975360 989725 1030170 1039578 996125 1108435 2327823 2449423 1421838 1203292 819358 797885 983093 981191 1035396 1042739 1062771 1078196 1196508 1207086 5341837 5497884 39.25 70.5 1
09:17:14 2024-01-24 728816 724699 229104 225984 381091 387767 419687 417472 248153 246028 315257 320619 354698 359280 4480004 4795496 6872782 6729487 1258910 1281998 341973 303030 329216 328946 390694 377632 369862 369884 244666 246368 773374 726611 1644965 1581381 503830 495855 733894 742782 947610 919096 976786 989725 1027346 1038843 995418 1110089 2330462 2453406 1380534 1207450 819941 797284 982668 984557 1033069 1042739 1060119 1078798 1199008 1210472 5318474 5489890 39.25 70.5 1
09:17:15 2024-01-24 728927 723710 229214 225007 378659 387551 422203 415016 248153 246858 314586 319167 354414 359823 4480004 4790419 6886996 6734290 1259814 1281998 342455 303030 328213 328946 390142 377817 369601 371746 244872 245988 780420 726611 1634182 1581624 503117 495891 733894 742782 944675 917108 976786 989725 1028803 1040839 996125 1108398 2326169 2445952 1382349 1206839 819358 797284 983152 983158 1036536 1045160 1063414 1075742 1199991 1206940 5322664 5474023 39.25 70.5 1
09:17:16 2024-01-24 729992 722686 229210 225769 379096 387731 421606 415052 247981 245856 315509 320099 355516 361723 4486435 4784172 6873363 6724689 1257119 1281998 341697 303030 329449 328450 390694 375493 369305 369848 244666 246540 771964 726611 1625857 1581624 504079 499619 737151 745001 942945 917071 981043 988750 1026454 1039732 996162 1113295 2337095 2449423 1387319 1213635 818762 801172 986168 989651 1034124 1042514 1063103 1080432 1208393 1205379 5342459 5499368 39.25 70.5 1
09:17:17 2024-01-24 732485 724589 229249 225076 379092 390142 421308 415052 247809 246650 314586 318932 355837 359823 4480004 4767400 6905633 6745472 1254890 1281998 340894 303030 329216 328627 391282 374966 369862 369884 244872 246368 779011 726611 1638439 1581624 504079 499863 736106 744964 943302 918408 976786 989725 1027515 1036643 994676 1112608 2338441 2454114 1396564 1210174 819932 797702 984492 986734 1033069 1042703 1058885 1078741 1202892 1210692 5311001 5490016 39.25 70.5 1
09:17:18 2024-01-24 728632 722686 228994 225037 379096 387804 420053 417472 247809 246823 315065 319450 354769 360402 4480004 4783586 6891407 6724458 1257969 1281998 342938 302995 328213 329480 390142 377937 369305 369884 244666 245953 779011 725573 1649564 1583868 503830 495891 735580 742819 945554 917071 978252 991705 1026714 1038517 995430 1111888 2339444 2448332 1392866 1209996 818762 797922 984183 988645 1034087 1042666 1057380 1075790 1203376 1207480 5308757 5490016 39.25 70.5 1
09:17:19 2024-01-24 730815 723715 229018 224885 378736 387912 421012 415088 247947 246823 315065 319226 355801 360112 4486398 4764828 6891407 6734054 1254890 1281998 342938 302995 327981 329711 387948 377281 369862 371746 246286 245232 767860 724537 1627974 1586117 504581 499510 736019 746660 945554 918344 978799 986808 1026788 1034662 997558 1113479 2337095 2443681 1405652 1213635 817593 799620 984183 986882 1034355 1041458 1060466 1075790 1205675 1207086 5322398 5497851 39.25 70.5 1
09:17:20 2024-01-24 733006 723710 229214 224694 379096 387948 420053 415016 247809 246823 314329 318967 355801 360100 4486398 4743904 6886996 6738860 1249042 1281089 343082 301719 329216 330014 386713 374930 369862 369884 245591 245988 764075 719233 1641655 1594935 506600 500219 740297 744254 940902 919601 982367 986771 1020866 1038109 999741 1117747 2341111 2434461 1381115 1201580 814101 797922 987016 985483 1030142 1036634 1061740 1078929 1209290 1201902 5346272 5490016 39.25 70.5 1
09:17:21 2024-01-24 749699 723715 229018 224689 381775 391908 418768 414615 248153 246650 313594 320419 355837 357875 4476812 4733559 6873065 6735704 1247741 1281998 342938 302110 329916 330710 386677 377014 369862 371796 246112 246329 764075 719984 1637794 1594021 506239 498588 741349 744546 941180 921053 981776 986919 1024617 1039290 1000452 1118581 2338441 2436487 1380534 1203292 814101 799620 986744 986882 1030142 1038100 1062014 1081155 1210504 1203676 5368397 5499368 39.25 70.5 1
09:17:22 2024-01-24 749681 723710 229214 225076 382310 392185 418803 414944 248187 246858 313630 320869 355837 358999 4480004 4742858 6901227 6743420 1244342 1281089 340929 302285 328960 330692 387587 377679 369718 371904 245938 245813 774783 721296 1657608 1593800 504507 499826 738110 742452 945067 916961 982442 986919 1025691 1034443 998285 1116513 2337095 2443681 1409418 1209169 816427 800187 985579 989688 1033069 1036765 1060527 1078966 1205781 1205785 5349671 5497851 39.25 70.5 1
09:17:23 2024-01-24 731854 723710 229170 224854 380974 387876 420644 415052 248119 246788 314478 319096 355231 359787 4480227 4764828 6892682 6765904 1250778 1282652 342830 303506 328336 329800 387114 377134 369646 371868 246286 245711 771007 720264 1639139 1593800 505691 499401 737674 742416 940902 916646 981742 986919 1024928 1039732 998285 1114884 2337095 2450814 1381773 1210892 817593 800187 984766 986882 1032616 1036765 1059638 1075753 1204820 1205785 5322398 5501774 39.25 70.5 1
09:17:24 2024-01-24 732969 723705 229210 224850 379024 390106 420017 414980 247947 246788 314550 318897 355765 360100 4483424 4741206 6895577 6749188 1247628 1285505 342794 304368 329033 330639 387186 377281 369826 369884 246286 245707 776192 719233 1637461 1590627 506962 500930 740204 745148 940902 921053 982442 986647 1020976 1036202 999031 1116915 2340421 2434461 1373981 1199536 813521 797849 986979 985409 1028899 1036634 1060082 1078855 1208718 1202716 5353206 5492402 39.25 70.5 1
09:17:25 2024-01-24 748527 722686 228974 225041 382040 391282 420712 414944 247947 246580 313558 320869 356336 358962 4477032 4725440 6903295 6717470 1243122 1280107 341901 302498 329682 329622 387587 377455 369826 369884 245765 246333 776192 720137 1645812 1591758 504079 495819 738197 742439 942945 921053 979646 984049 1020401 1038109 1001875 1116513 2337095 2436450 1407868 1201580 811784 797885 991229 986882 1029720 1036634 1063528 1085207 1208243 1202716 5352155 5497851 39.25 70.5 1
09:17:26 2024-01-24 748522 724223 229174 224846 382315 391872 420414 414579 248119 246753 313558 321319 355765 358668 4481148 4728407 6893804 6734290 1247883 1281998 342902 302498 329916 329943 386389 377984 369862 369884 245765 246540 764075 717178 1624391 1593075 505333 498733 740204 742416 940999 919711 983844 986919 1023151 1038109 999031 1116083 2342086 2436758 1382349 1203292 815263 800187 986979 988808 1031604 1038834 1061977 1077321 1210151 1203639 5336893 5483661 39.25 70.5 1
09:17:27 2024-01-24 736179 723710 229179 225041 382065 391908 418768 414691 250026 246576 314262 321248 356158 359945 4480818 4737732 6895577 6743669 1247741 1285505 342938 302003 329916 329978 387222 378574 369862 371492 245765 246368 764075 719233 1644052 1592889 505296 499473 740209 742452 940902 917071 982442 986919 1024203 1033601 999031 1115809 2337095 2441948 1413185 1209169 817593 800187 985579 988284 1033069 1036729 1063528 1078966 1205707 1206232 5335125 5501774 39.25 70.5 1
09:17:28 2024-01-24 731854 724552 229640 225343 380951 389852 423102 414872 248775 246717 315107 319945 356408 359992 4483424 4747146 6872990 6743669 1250273 1281998 342938 303137 328518 330942 387840 377281 369862 371977 246112 245988 770564 720264 1644712 1592889 505333 499925 738105 742416 940902 917035 983844 989452 1027218 1035911 999031 1116513 2340147 2449423 1387319 1210892 817504 800187 986279 988986 1033069 1039569 1062733 1080306 1208718 1205379 5336893 5505817 39.25 70.5 1
09:17:29 2024-01-24 736298 724736 229099 225286 383094 391726 422203 414799 248050 246753 314293 320869 356336 358163 4483424 4713302 6882577 6724912 1244568 1281998 342938 302498 329916 329355 386369 376058 369862 369884 245765 246333 765465 717178 1638088 1595337 504581 498733 740209 746058 940235 919748 983844 986919 1023451 1038109 999741 1117710 2337095 2436758 1382349 1203292 815263 799620 985579 986882 1030257 1039355 1066835 1078655 1209574 1213309 5384408 5499520 39.25 70.5 1
09:17:31 2024-01-24 737078 724699 229499 225046 382049 392185 420017 414944 250026 246823 313558 321094 355801 360019 4483424 4734359 6891902 6734290 1245269 1281998 342938 302039 329916 330674 386713 377596 369862 371977 245765 246540 764075 717178 1619553 1593075 504581 498733 738105 744964 941669 917035 982442 986919 1024203 1036643 999031 1116513 2340421 2440216 1392866 1203115 816427 800187 985579 988845 1033184 1041631 1065545 1078741 1208570 1206461 5339177 5505701 39.25 70.5 1
09:17:32 2024-01-24 734571 723715 228963 225343 381489 391282 420644 414980 248153 246647 313594 319415 356301 358199 4470652 4736692 6873489 6743669 1249523 1281998 342938 302074 328482 329978 387840 377281 369862 371709 245765 245232 766168 720264 1622799 1589498 504581 499473 738105 744964 940902 917035 982442 986919 1025732 1036312 996162 1113295 2337095 2449423 1387319 1211828 817593 801172 987536 990961 1033579 1040572 1064821 1078891 1208132 1208174 5336893 5496322 39.25 70.5 1
09:17:33 2024-01-24 732508 723710 229210 225517 378772 387876 421272 415052 248153 246823 314514 318932 355765 360064 4486398 4757522 6891902 6743669 1248043 1281998 342938 302214 328518 330978 387840 376747 369862 369884 245765 245575 764851 721296 1633220 1590817 505691 501436 738105 745530 940902 916870 982442 986919 1026550 1034955 999031 1116513 2340147 2451237 1385471 1213748 819264 800040 988277 989577 1034861 1042478 1062316 1078892 1208718 1205918 5344517 5497770 39.25 70.5 1
09:17:34 2024-01-24 736141 724223 229205 225080 382319 392463 420053 414980 248153 246823 314514 319614 356336 358163 4480004 4724779 6873027 6738860 1243046 1281998 341406 302995 329916 330858 387840 374930 369862 371977 246286 246368 776192 719233 1634566 1593075 505728 500216 739679 747265 940939 917071 983844 989725 1027218 1032979 1001832 1118719 2341111 2442360 1380534 1203031 816427 799436 986979 988986 1031604 1039569 1062925 1078581 1210468 1205785 5353909 5497851 39.25 70.5 1
09:17:35 2024-01-24 734944 724223 229245 225080 381241 391006 421272 417436 248153 248339 313594 319415 356336 359280 4480004 4755450 6891902 6743669 1253098 1281998 342938 302498 328445 330942 387948 377817 369862 371977 246112 245232 769673 721296 1623238 1586117 504581 500216 737582 744964 943615 918270 981462 988883 1028174 1035052 998269 1113183 2341111 2454114 1403768 1210099 818762 798895 987573 989688 1033069 1039465 1063339 1081930 1207971 1207086 5325732 5488486 39.25 70.5 1
09:17:36 2024-01-24 730890 723710 229245 225820 379096 387840 420017 417400 248153 246823 314669 319450 355516 360076 4480227 4771635 6895577 6729487 1258486 1281998 341167 303919 329916 328911 390694 374930 369596 369884 246286 246713 773374 728693 1621458 1581624 504079 500330 737995 746488 944919 919377 982367 988949 1028248 1036312 998846 1113295 2337095 2451237 1407535 1212617 818177 800187 986131 989688 1033069 1042703 1059326 1078088 1204820 1208954 5308757 5497851 39.25 70.5 1
09:17:37 2024-01-24 731408 724736 229245 225072 379096 387912 420017 415016 247774 246858 315029 319415 356074 360366 4477032 4774207 6892682 6738860 1254890 1281998 342492 302959 328445 329675 390142 377281 369826 369884 246460 245232 774220 725445 1615358 1587870 506685 499681 738188 743432 943578 918344 983530 986919 1026454 1035875 998269 1116631 2337095 2436758 1371456 1206726 816427 800187 986279 989688 1032452 1042035 1066835 1078088 1208243 1205379 5338658 5497851 39.25 70.5 1
09:17:38 2024-01-24 732485 724223 229276 225046 379096 390142 423402 415052 248153 246788 314550 319415 355765 359280 4480004 4771785 6901227 6734054 1258486 1281998 342938 302568 328482 329943 390142 377060 369573 371796 247159 246651 766507 725445 1617956 1588139 505878 500034 738737 744928 940939 917071 982218 991132 1026417 1036643 999031 1116438 2342086 2451161 1407535 1212617 818177 800187 985579 986882 1033189 1042703 1061702 1078088 1206530 1209652 5318136 5484573 39.25 70.5 1
09:17:39 2024-01-24 730213 723710 229210 225543 380972 387840 420053 417436 248153 246408 315065 320419 354733 359823 4486398 4788662 6873251 6729487 1260714 1287337 341686 304584 329193 329283 391246 378353 369718 369740 246984 246607 773374 726611 1661981 1581381 504079 498769 738274 745845 944639 919748 976786 992542 1030299 1039578 996125 1110015 2331135 2452901 1382349 1205734 821110 797849 983367 983315 1036266 1044212 1061977 1077151 1200103 1208796 5322398 5486943 39.25 70.5 1
09:17:40 2024-01-24 725722 723710 228742 226119 382860 387804 419982 417472 248187 245712 314550 321997 354414 358703 4478084 4803010 6863926 6726231 1257969 1284620 340761 303562 329303 329230 391799 378021 369269 369848 246286 246748 759905 729627 1640381 1581381 504079 498733 736649 745845 946226 918408 978215 989725 1027332 1038627 996088 1110052 2333775 2452901 1407657 1210287 820525 797849 983367 985258 1033069 1045308 1061896 1077427 1199991 1207480 5310939 5486943 39.25 70.5 1
09:17:41 2024-01-24 728410 723710 229210 225774 380915 387767 420644 417472 248153 246028 315029 320869 354414 359316 4480004 4792965 6885727 6726914 1261191 1283677 342830 302995 328445 329943 390694 377817 369241 372761 246460 245918 780420 726611 1633854 1586117 503793 495891 736014 745148 944712 917108 976786 991132 1029532 1039253 996125 1110052 2327823 2449423 1384165 1205734 820525 797885 983367 981191 1035561 1044950 1062014 1077427 1197830 1207501 5322545 5488486 39.25 70.5 1
09:17:42 2024-01-24 725754 724223 228464 225582 380643 387731 418803 417436 248705 245821 314072 320326 354166 358727 4484197 4805756 6865668 6720115 1252645 1284731 341650 302709 330383 327919 390142 377817 369826 369740 245765 247511 757871 726611 1619431 1580259 504079 499265 736014 741890 944712 919748 976786 990859 1030170 1039180 996088 1109262 2327549 2451161 1384165 1203106 819932 797885 983367 982582 1036266 1045725 1060082 1077427 1204206 1208796 5318587 5488486 39.25 70.5 1
09:17:43 2024-01-24 724694 724223 229014 225774 382860 387804 418803 417472 248567 245821 314777 320856 354485 360895 4483836 4806671 6863926 6715533 1253538 1281998 340905 302745 331321 328400 390142 377281 369565 369848 245418 246783 757871 726611 1619779 1580259 504079 495819 733894 741328 947430 915663 975360 989725 1030170 1042206 994639 1106859 2326169 2445952 1387796 1196128 819358 800187 983367 981154 1036303 1047203 1064746 1077151 1199023 1203639 5314533 5479120 39.25 70.5 1
09:17:44 2024-01-24 724690 723710 228858 224698 384179 387587 421496 414691 249294 247184 313451 322677 354592 360750 4483836 4794913 6878612 6707285 1249970 1281998 341937 302074 328861 327954 390142 375493 369862 369884 245418 246783 760690 726611 1616331 1576897 504079 495855 734013 744964 946759 915737 973937 986919 1030170 1042481 993229 1108398 2327823 2449423 1389612 1198165 818762 801323 983367 980423 1033069 1047203 1068123 1075088 1199023 1203639 5310739 5485286 39.25 70.5 1
09:17:45 2024-01-24 727412 724552 228772 226125 383401 387731 421606 414872 249571 246682 313928 322677 354130 358199 4477941 4810400 6867280 6710743 1246379 1285643 342938 301615 329056 327954 387948 375493 371723 369884 245072 247511 760690 726611 1621858 1581381 503793 495891 734013 743579 949448 917035 972479 985483 1030170 1042748 995110 1105997 2327823 2445952 1390746 1196462 819941 802460 980576 980442 1031604 1047203 1068170 1075088 1197323 1201902 5303425 5522306 39.25 70.5 1
09:17:46 2024-01-24 725860 724740 229073 224907 383401 387695 418768 414908 248153 247551 313338 322569 357248 358127 4489356 4811609 6891902 6715324 1240645 1284731 344733 301157 328861 328680 387948 376094 369862 372539 245072 246783 763508 725573 1611539 1576897 506600 495891 733894 746625 949448 917071 973974 984784 1031632 1042748 993229 1107172 2327823 2445952 1389612 1196462 817593 802460 981970 981836 1033189 1048685 1068123 1075678 1198841 1203787 5318701 5499520 39.25 70.5 1
09:17:47 2024-01-24 726370 723710 229210 224698 381516 387587 422167 414872 248119 247621 313118 319845 355517 360969 4486121 4794371 6901728 6715324 1240645 1281998 342467 301122 330200 329444 387948 377281 369862 373065 245072 246576 776192 725055 1663284 1576897 505333 501705 735309 742746 949448 922361 973090 983054 1030170 1045734 1000452 1103943 2337095 2470029 1464950 1193967 821110 805838 982668 982316 1029646 1051417 1074119 1077315 1193786 1203045 5259988 5492402 39.25 70.5 1
09:17:49 2024-01-24 727421 720348 229923 224659 382310 387912 420680 418544 249500 246894 314808 321094 354733 360112 4486398 4861557 6952172 6696593 1233954 1281998 342938 301791 329916 328450 391014 376094 367641 371977 245765 246748 764075 728693 1617270 1565455 501931 501705 732975 741695 950122 922361 972397 980479 1025970 1047953 999512 1105556 2333775 2473533 1387796 1193971 821105 805775 988076 980442 1028220 1047094 1073473 1081878 1189914 1200491 5237018 5488209 39.25 70.5 1
09:17:50 2024-01-24 722535 722010 229821 224885 382319 387731 418144 418653 247774 246858 314064 321094 354166 358775 4486398 4860448 6952172 6697925 1232498 1281998 341371 301827 328825 327919 387948 378242 368714 371977 245418 247546 763768 724537 1626248 1569904 502288 500252 734013 739508 950311 924984 973090 980479 1025979 1048694 999476 1104009 2338441 2478368 1382349 1193079 818762 804742 988277 979933 1028257 1047203 1072089 1078929 1188554 1200491 5231811 5490016 39.25 70.5 1
09:17:51 2024-01-24 722572 722175 229249 225072 380372 387458 418438 418653 247774 246858 313594 321319 354166 358199 4480004 4861557 6952172 6693130 1232498 1281998 341371 302534 329359 327954 387948 377226 369305 372797 245591 247546 760064 724537 1664876 1572135 502646 500996 733894 741085 950159 924855 973937 982353 1026714 1048512 1006086 1109986 2337779 2462084 1397167 1193118 817593 802460 989120 977662 1028220 1044950 1072890 1082081 1194186 1200169 5244947 5485286 39.25 70.5 1
09:17:52 2024-01-24 723632 722682 229280 225111 380372 387804 421933 419245 247981 246858 316000 321319 354449 359761 4483199 4854654 6952172 6697817 1231282 1281998 341406 302074 329323 327954 387948 377829 368750 372539 245418 247929 758635 724020 1631754 1572135 502646 499925 733894 740937 953059 926188 974329 982298 1026788 1048657 1004014 1107022 2337095 2473533 1375765 1191417 820519 804092 987016 977662 1028257 1050411 1072615 1080503 1188724 1200491 5224348 5490016 39.25 70.5 1
09:17:53 2024-01-24 724145 722421 229214 224728 382310 386605 420414 418653 248486 246858 313594 321319 354166 357660 4480004 4845408 6942241 6688339 1231618 1281998 342938 301580 328329 327954 387948 376094 368195 369884 245765 246783 764075 726378 1614036 1576284 503362 499961 735977 740831 950122 925641 977962 983270 1026263 1048694 1002423 1110089 2338441 2454874 1382899 1184641 815845 804661 990956 979746 1023849 1042197 1075953 1084433 1197830 1194559 5257811 5492402 39.25 70.5 1
09:17:54 2024-01-24 731000 722686 229214 223723 380941 391319 419820 417472 247981 246858 312642 321319 355801 358962 4470652 4809417 6975830 6724689 1231191 1281998 341441 303030 328518 329978 387948 376960 367606 369704 247159 246122 768244 721296 1657414 1583630 502288 501559 740292 739959 944675 925641 982442 984086 1022241 1042206 1005345 1114459 2343753 2462420 1393243 1201580 815263 801891 993376 988986 1026798 1036729 1068123 1088494 1206530 1203639 5282542 5493932 39.25 70.5 1
09:17:55 2024-01-24 732969 722686 229045 225621 381512 390179 419820 419245 248187 246063 314586 320321 355267 357911 4476812 4784172 6932329 6724689 1241903 1278012 341973 303455 329193 329693 387659 379968 367498 369740 246286 246227 779011 722330 1617833 1585300 502646 495927 738105 741728 943504 923586 982442 986919 1020976 1039432 1004632 1114459 2337095 2445952 1407960 1201580 811784 799053 991934 986882 1030671 1038100 1066601 1085207 1206530 1204073 5314533 5490016 39.25 70.5 1
09:17:56 2024-01-24 732103 722175 228499 225106 381241 387912 419227 417472 248187 246443 314072 320419 355552 358745 4480004 4746775 6912524 6721607 1241856 1283602 341830 303262 330347 329836 387840 379968 368570 369776 246460 246333 779011 722471 1642128 1590400 503720 498465 738197 741133 943615 924836 982442 986919 1020976 1036774 1005382 1116120 2337095 2445952 1409712 1199871 813998 801323 992639 986882 1026798 1036729 1066601 1084255 1204783 1202363 5280621 5488486 39.25 70.5 1
09:17:57 2024-01-24 732932 722686 229236 225778 381241 390142 419820 418653 248187 246028 314586 320419 355267 357660 4473623 4784359 6942241 6739549 1240694 1282764 341758 303937 330076 329550 387912 377261 369009 369884 246460 246501 777602 722471 1626442 1586117 504079 498588 738105 741695 943615 922361 982442 986219 1022425 1042976 1004632 1114496 2339708 2439029 1406207 1199871 811784 799053 992639 986882 1030257 1037882 1066601 1085742 1206530 1204077 5305462 5490016 39.25 70.5 1
09:17:58 2024-01-24 731817 722677 228738 225429 382049 390142 419227 417472 248567 246506 314108 320869 355801 358745 4481148 4766560 6931319 6727029 1241267 1281998 341973 302782 328691 329693 387948 380472 369305 369884 245765 246501 766855 722471 1624113 1586117 503362 495927 738105 741695 944393 922361 982442 986919 1020976 1040839 1003919 1112913 2337095 2444218 1407960 1201691 812942 799620 992672 988845 1030142 1036266 1066458 1085244 1204850 1203676 5291939 5490016 39.25 70.5 1
09:17:59 2024-01-24 730778 722686 228854 225612 382137 390179 419227 415088 248739 246615 314586 320869 354166 357690 4480437 4761456 6931319 6720115 1244904 1281998 342455 302534 329916 328662 387695 377226 369862 369618 245765 246403 765465 718362 1646450 1586117 502646 495963 738105 741640 942945 922361 982442 986219 1020253 1039253 1004632 1115052 2337095 2445952 1432838 1199573 811784 797922 991934 986882 1029633 1038100 1066307 1086018 1206530 1203639 5310739 5486898 39.25 70.5 1
09:18:00 2024-01-24 730926 722184 229240 225115 380972 387912 418211 419063 250026 246541 315293 320312 354627 359687 4477616 4784172 6923036 6716898 1236252 1281961 342419 302923 328482 329871 387840 377817 367311 369884 246460 246073 770107 720264 1629365 1581381 501931 501705 738105 740033 943615 925510 981742 982571 1022425 1036738 1005345 1114884 2344700 2462121 1393243 1198165 815263 801891 992639 984012 1023849 1040830 1067847 1086755 1202557 1201829 5267505 5486943 39.25 70.5 1
09:18:01 2024-01-24 733672 721679 229645 225530 380951 389816 421010 419469 248016 246267 315329 320205 355588 359908 4474046 4792132 6929204 6724912 1241016 1280107 341625 302463 329449 329124 387876 377226 368714 369812 245765 246298 776192 718362 1631573 1590627 504079 495855 738197 741621 943615 922361 981742 986182 1022425 1039578 1002386 1119857 2337095 2440216 1411435 1201580 812942 799017 991934 986882 1031604 1038100 1066601 1084931 1208243 1203603 5324392 5494759 39.25 70.5 1
09:18:02 2024-01-24 734196 723637 229269 225639 381940 387695 419674 417844 248740 245958 314478 321094 355480 358962 4475005 4759704 6919878 6715533 1242156 1280107 341901 302039 329916 329907 387948 381050 369826 369884 245765 245988 765465 718362 1631635 1586117 503362 495891 738110 742139 945067 924984 982442 986919 1020976 1039578 1004558 1116513 2340421 2445952 1399197 1201580 811784 800187 992639 988845 1030106 1038434 1068123 1085207 1203920 1206387 5297822 5493828 39.25 70.5 1
09:18:03 2024-01-24 734196 722577 229069 225700 378736 390106 420712 419542 250026 246647 314514 320833 355231 360130 4477032 4798127 6919878 6717153 1238324 1278256 342938 302959 328518 329943 387876 376058 367311 371456 246460 246333 768244 720413 1628856 1581381 502288 501705 740297 740033 943615 926202 981742 981873 1022425 1036774 1005345 1115441 2344700 2462121 1393243 1198244 815263 802460 992639 985409 1023849 1042197 1070932 1088220 1205241 1203897 5269339 5491525 39.25 70.5 1
09:18:04 2024-01-24 733789 720649 230438 225535 378907 390621 422093 419245 247397 247685 314741 319415 355765 359764 4477032 4798652 6957180 6729487 1238680 1280107 342455 302249 328482 329907 387876 378353 367606 369884 246460 246333 779011 721441 1620927 1583630 501931 501755 740204 741085 944675 926202 982442 983270 1023151 1036774 1008277 1115717 2346368 2462121 1416901 1199871 815845 802276 994637 987401 1026032 1041004 1069371 1087418 1203264 1204751 5267514 5496322 39.25 70.5 1
09:18:05 2024-01-24 733080 720649 229249 225390 381091 390106 420712 419542 247912 246788 314072 319415 355231 359764 4477032 4791829 6938529 6724912 1241903 1280143 341937 302498 329449 329622 387876 377190 368714 369848 246112 245988 766855 720413 1615220 1586117 503720 495891 738197 742139 943615 922361 979646 985446 1020976 1038843 1002386 1116513 2335434 2446008 1395692 1202511 811673 800040 994759 988845 1029683 1042307 1067361 1088068 1204031 1202716 5286418 5486898 39.25 70.5 1
09:18:07 2024-01-24 732847 722180 229210 225390 381232 387912 418768 418653 247947 246372 314586 320383 354733 359764 4474046 4794292 6938529 6715533 1243046 1281052 341901 302039 329449 329675 387948 380509 369269 369884 245765 245953 777602 719899 1619768 1590627 504079 495855 738110 742139 944956 922361 981742 986919 1020253 1036312 1004617 1119872 2341111 2452901 1389612 1202539 815165 801781 994015 987364 1023849 1039569 1066081 1088344 1203413 1202716 5261601 5486943 39.25 70.5 1
09:18:08 2024-01-24 745253 722686 229174 225582 380906 390106 418768 419245 247774 245993 314586 320383 354733 360019 4477032 4794292 6942354 6720115 1241903 1280143 341937 302995 329449 329408 387876 377226 367606 369618 246112 245988 768244 722471 1642652 1581381 501931 499826 738105 740675 943615 925510 984274 985996 1022204 1042523 1005234 1118592 2341111 2465124 1368631 1201580 815845 801323 995430 986882 1026761 1039569 1068123 1089817 1204820 1202752 5261601 5488486 39.25 70.5 1
09:18:09 2024-01-24 745267 722686 229245 225774 381236 390142 420414 419245 248153 246028 314550 319614 355516 360329 4470652 4784135 6932329 6724912 1241903 1280143 341937 302959 329449 329943 387948 377226 368714 369884 246112 246333 768244 721956 1625345 1581381 501931 498442 740287 741991 944845 927616 983807 985797 1023077 1044000 1008093 1118108 2344700 2462121 1389612 1202435 816427 801891 994786 988845 1026761 1039569 1068123 1088344 1205241 1203639 5261601 5488486 39.25 70.5 1
09:18:10 2024-01-24 746332 722686 229245 225726 381775 390106 419820 419542 248153 246408 314550 320869 355765 357875 4480227 4785020 6919878 6716898 1236025 1278292 342938 302995 328482 329978 387912 376094 368159 371977 246286 246333 774220 721016 1630602 1585610 503003 502697 741256 741866 944919 927616 982330 982571 1023345 1042317 1005382 1113441 2346368 2460374 1393243 1194824 814101 804661 992639 984012 1023849 1036729 1072052 1085073 1203040 1198216 5254346 5496322 39.25 70.5 1
09:18:11 2024-01-24 734903 722686 230321 223688 381232 391006 418768 418358 246643 247586 313594 319898 355765 359509 4483424 4794292 6966505 6724912 1234732 1280107 342938 302746 328518 329907 387876 377947 367319 371796 246984 246399 763802 720264 1644823 1583630 502646 502305 741256 740056 944393 926202 981043 983755 1023151 1042206 1005382 1113403 2344700 2460374 1395058 1192519 814101 802351 991934 985122 1023123 1039569 1071289 1086784 1201337 1199641 5258099 5488486 39.25 70.5 1
09:18:12 2024-01-24 733862 722175 230316 225007 378731 390142 418768 418653 246643 247586 314514 319450 356301 360167 4477032 4784172 6966505 6715324 1236025 1281659 342722 302709 328190 329693 387731 378353 367462 372235 246984 245813 772849 720779 1629903 1581381 502288 501705 740167 741173 944956 926202 981742 980954 1021273 1036810 1005382 1114608 2346368 2462305 1391427 1199871 815263 802460 991934 985446 1023849 1039569 1069648 1086755 1203077 1200132 5259988 5485286 39.25 70.5 1
09:18:13 2024-01-24 734903 722686 230482 224312 381236 391282 419754 418653 247362 247969 314293 319450 355801 359214 4477032 4794292 6966505 6735704 1238402 1281852 342866 304516 329070 329764 387695 378353 367462 371977 246460 245988 774220 720413 1629708 1583630 502646 501377 740297 740900 944956 926202 982442 981600 1023151 1036810 1005382 1113295 2346368 2462593 1393243 1198165 815263 802460 991229 985446 1023849 1039569 1068885 1086793 1203077 1200169 5258099 5497851 39.25 70.5 1
09:18:14 2024-01-24 734110 722686 229923 225076 381232 390694 418768 419542 247740 246823 315029 320158 355516 358127 4473841 4789353 6966055 6731623 1230069 1282764 344878 304189 328445 330942 387876 376094 368167 374048 246460 245746 770564 719624 1628063 1585882 504079 503126 740400 741866 946052 926202 982442 980479 1023345 1036810 1007525 1114884 2344700 2462249 1391427 1198165 815263 802460 992366 985446 1023849 1040092 1068123 1088344 1203413 1200132 5263744 5488486 39.25 70.5 1
09:18:15 2024-01-24 733826 722180 229254 225080 379087 390106 418768 419245 247740 246788 314550 320158 355765 360019 4471537 4801564 6950076 6724912 1237101 1281998 342455 304621 329449 329943 387912 377632 367606 371759 247159 245988 770107 720413 1621257 1583868 501931 501705 740204 740033 943721 926202 981742 981873 1024061 1042317 1007525 1115717 2344700 2462593 1393243 1199982 816427 802460 992639 985959 1023849 1040719 1069513 1088344 1203413 1203603 5267604 5496322 39.25 70.5 1
09:18:16 2024-01-24 733954 722175 229245 225080 378799 390106 418768 419838 247947 246788 315029 319167 355232 359798 4483836 4797265 6938529 6724635 1240732 1281961 341937 301825 328997 329408 387876 377190 368678 369848 245765 246368 766855 721441 1609281 1586117 503362 495891 738105 741658 943615 922361 982442 986919 1020976 1037781 1003883 1116626 2337095 2440216 1423920 1201580 811784 799053 991934 986882 1030671 1039355 1066601 1085207 1205744 1204073 5322550 5488486 39.25 70.5 1
09:18:17 2024-01-24 732103 722686 229179 225386 382049 389816 419601 414727 248740 246474 314406 320987 354592 357493 4477616 4742723 6891902 6717615 1241903 1281998 342455 302214 329449 329408 387948 377226 369826 369848 245765 246368 776192 718362 1622833 1590627 504079 499619 738105 741085 943615 922361 981742 986647 1019530 1040728 1003846 1115717 2337095 2448160 1391427 1196091 811784 799053 991934 986882 1028988 1038100 1065507 1085207 1206530 1203603 5284305 5480664 39.25 70.5 1
09:18:18 2024-01-24 731891 722471 228967 225880 381123 387767 419118 417291 248775 246267 314406 321177 354556 357910 4477032 4757202 6923874 6712089 1240131 1280143 341421 302534 329449 329444 387948 376924 367641 369884 246112 245988 766855 722194 1611506 1586117 502646 495891 738105 737846 943615 922361 982442 986919 1020438 1039578 1003883 1114496 2337095 2443947 1438188 1201580 811784 799053 993105 986882 1030142 1038100 1066601 1088344 1206530 1203639 5292029 5493229 39.25 70.5 1
09:18:19 2024-01-24 732039 722613 228713 225984 382242 389961 419747 415016 248187 246028 313594 320869 355481 357074 4480264 4740001 6907481 6720115 1240732 1281998 341973 302498 329449 329408 387912 380238 369862 369884 245765 245988 776192 717340 1632636 1586117 503362 495891 738197 741658 944393 922361 982442 986919 1020976 1039578 1003883 1115289 2337095 2441948 1404454 1201580 812942 799620 992639 988845 1030873 1038100 1066601 1085207 1209578 1206387 5291751 5490087 39.25 70.5 1
09:18:20 2024-01-24 733080 722577 229014 225778 378727 390106 419820 418399 248153 245958 314550 320419 355516 359835 4467667 4762193 6919878 6707412 1238324 1280107 341937 302534 328983 329444 387876 376058 367311 369330 246112 245988 779011 720927 1631765 1581381 501218 500996 739679 740033 942377 925510 981742 981191 1020752 1041467 1005382 1115809 2339708 2460374 1366847 1200720 816427 801323 992639 986182 1026235 1045932 1066081 1087456 1204998 1204751 5278799 5485286 39.25 70.5 1
09:18:21 2024-01-24 733862 721679 229680 225002 379056 390142 419789 419542 247672 246788 314550 319450 355516 358668 4470652 4777364 6942241 6720115 1236025 1280143 342938 302995 328518 329943 387876 375493 367606 369884 246286 245953 772849 719899 1629022 1582745 501931 500595 737350 740033 943615 926239 982442 982571 1022425 1036810 1007562 1114884 2343035 2464339 1393243 1199017 816333 805812 993219 986034 1024812 1042514 1073963 1085019 1203301 1200491 5258099 5496322 39.25 70.5 1
09:18:22 2024-01-24 735460 722421 230391 224864 379096 391282 418768 418653 248992 247795 313594 319450 355801 360167 4467667 4790886 6966505 6716898 1229227 1278256 341441 302711 328983 329943 387912 375793 367053 369884 246460 245988 774220 720137 1630481 1581381 501218 501705 740204 740286 943615 926239 981742 980479 1023345 1036774 1005382 1114922 2347793 2467842 1393243 1199939 816427 802460 994759 986034 1025542 1041568 1066615 1087380 1202557 1203603 5252485 5483661 39.25 70.5 1
09:18:24 2024-01-24 733945 720649 230675 224681 381236 390766 418768 418653 246677 247969 314321 319415 355516 359509 4474046 4794292 6961546 6707412 1235550 1281052 341441 302534 328518 329444 387876 377060 367053 369884 246112 245988 780753 719899 1638493 1581381 501218 501705 739679 740033 942340 926239 979646 981873 1021364 1045281 1009031 1116669 2345422 2463373 1368631 1194824 813998 804625 991229 981154 1023849 1043881 1072853 1085112 1201337 1197217 5252485 5488486 39.25 70.5 1
09:18:25 2024-01-24 732750 722421 229963 223654 381780 391006 420712 417472 247397 248387 313338 320419 355801 358999 4470855 4784247 6966505 6712339 1224262 1281089 342947 302074 328482 329978 387876 376058 367606 370621 246112 245610 769212 717178 1619772 1581624 502646 502770 738794 740149 945554 927579 981462 982353 1023877 1044000 1006160 1114495 2348763 2462121 1370414 1193967 814101 805886 991229 985446 1023849 1045932 1072890 1085207 1203077 1200491 5258099 5488486 39.25 70.5 1
09:18:26 2024-01-24 733899 721664 229963 224689 381236 390730 419459 418653 246677 246894 313630 319415 355516 359177 4464482 4777401 6961642 6717153 1224111 1281998 342982 302074 328518 329978 387876 375493 367606 372802 246460 245232 769212 717178 1633534 1581381 504079 503902 741219 744254 946300 924984 979497 982571 1023840 1047067 1004595 1113295 2346368 2457605 1398690 1190572 814101 804668 993376 983278 1023849 1042307 1072615 1084433 1202557 1197944 5254346 5488486 39.25 70.5 1
09:18:27 2024-01-24 733826 722421 230316 223684 381784 391319 420712 417436 249413 247621 314918 319450 355765 359509 4477032 4794292 6970865 6712089 1224841 1280143 342982 302039 328445 329978 387912 376058 367606 372502 246112 246086 767860 720500 1642305 1583630 503720 503126 741783 741866 946263 927616 979646 980479 1023345 1042414 1005345 1114089 2344700 2461849 1395058 1193967 814101 802315 991934 984049 1023123 1036729 1069728 1086793 1202557 1198402 5252485 5485291 39.25 70.5 1
09:18:28 2024-01-24 733958 722686 229958 223688 382315 391908 419820 417472 247397 248387 313594 320419 355552 358999 4470652 4787482 6970865 6720115 1232059 1280143 341406 302534 328983 329657 387623 377984 367355 369668 246460 246227 770107 720264 1645519 1583630 502646 501559 739679 739508 943721 927542 981462 981873 1020533 1036810 1007594 1115717 2343035 2462121 1391427 1198165 815263 801891 991934 985959 1023849 1041568 1066578 1087568 1203413 1201902 5263744 5488486 39.25 70.5 1
09:18:29 2024-01-24 732750 720644 229245 225076 378727 390142 418768 419245 247397 246408 314586 319486 355231 359874 4467667 4785020 6952974 6715533 1238953 1279834 341686 302745 328336 329266 387695 378353 366874 369510 246460 246192 768244 720413 1618395 1581381 501931 501450 740204 740033 940939 925547 981518 981873 1021364 1042317 1005418 1115441 2343035 2462593 1391427 1200836 816427 801891 992639 986182 1023849 1039981 1069513 1088344 1203930 1201866 5256338 5483030 39.25 70.5 1
09:18:30 2024-01-24 732874 720644 229249 225076 381236 387912 418505 418653 247431 246408 315065 320419 354733 359761 4467667 4785020 6929204 6725529 1240018 1280030 341794 302604 329340 329302 387767 377190 368714 369884 245765 246368 766681 721296 1608377 1589498 503720 499619 739642 741238 942945 924200 982442 985947 1020976 1036774 1005382 1115289 2343035 2457364 1391427 1201580 814101 801323 993376 986882 1027153 1040719 1068123 1085063 1204820 1203639 5269154 5479120 39.25 70.5 1
09:18:31 2024-01-24 731000 722421 228849 225586 379087 387912 419227 418653 248187 246063 314550 320419 354733 357121 4470652 4784328 6921436 6712451 1241343 1283677 342697 302995 329216 329943 387912 379392 367606 369884 246112 245988 768244 722050 1637250 1581381 501931 501350 739679 740928 943615 926239 982442 981191 1023345 1036810 1007562 1116513 2344700 2464068 1391427 1199871 815845 801891 993376 986182 1023849 1036729 1068123 1088191 1203966 1203639 5261863 5483661 39.25 70.5 1
09:18:32 2024-01-24 733306 720649 229963 225046 381232 390694 418768 419245 246677 246823 314550 319934 355801 357624 4481186 4795496 6972091 6731468 1228069 1281777 342982 302711 328445 329978 387876 377632 367462 372013 246112 245781 775591 718362 1622551 1581624 502646 502415 738831 740320 945067 926239 979646 980479 1020478 1042748 1005382 1114127 2343035 2460374 1391427 1196462 815263 802351 990526 985122 1023849 1036729 1069765 1085207 1203413 1199249 5259988 5490016 39.25 70.5 1
09:18:33 2024-01-24 733862 722175 229958 224885 379092 390142 418768 419542 246677 247339 314777 319202 355517 359835 4480634 4793840 6952227 6722255 1232498 1280143 342794 302745 328482 329943 387294 375529 367311 371492 246112 245953 775591 717178 1616338 1581381 502288 501705 736309 740033 943615 925547 979646 980479 1018399 1036810 1005345 1114645 2343035 2460848 1393243 1196532 814101 802460 989822 984049 1023849 1039244 1066652 1085244 1201337 1200169 5258099 5477439 39.25 70.5 1
09:18:34 2024-01-24 733306 720644 229958 223688 380983 391617 421240 418103 248627 247480 313928 319308 355338 359361 4470652 4798127 6965903 6724458 1236025 1280143 342697 302110 328213 328946 387876 374966 366466 369884 246112 245610 771478 720413 1618396 1581381 501931 500668 738105 740033 942377 925547 979646 981873 1020976 1040728 1005382 1113295 2343035 2460848 1389612 1194355 814101 801891 991934 984049 1023849 1039569 1066066 1086793 1201337 1200132 5261863 5486898 39.25 70.5 1
09:18:35 2024-01-24 736740 723261 230230 224937 381119 391210 420712 419172 248921 247445 314406 319415 355765 359911 4474737 4777401 6952172 6720115 1233571 1280107 342938 302711 328983 329907 387840 376022 367570 371977 246286 245953 766507 719387 1640572 1581381 502646 503126 740297 741612 944956 926299 979646 980479 1022425 1036774 1005271 1113295 2344700 2462121 1393243 1193967 814101 802460 992639 983976 1023849 1039569 1069691 1084997 1203040 1201341 5267303 5505016 39.25 70.5 1
09:18:36 2024-01-24 735169 721518 230427 225251 381051 390788 421010 419245 247362 247551 314293 319614 356123 360019 4474046 4803196 6957180 6717153 1231191 1280107 342938 302959 328445 329907 387876 376058 367570 371977 246286 245746 775591 717178 1634507 1581381 503362 502770 740204 741085 945067 926202 979646 980479 1023151 1042676 1005308 1114884 2346368 2462121 1391427 1195669 814682 802278 991229 985122 1023849 1040899 1069691 1085111 1203189 1204073 5259880 5499520 39.25 70.5 1
09:18:37 2024-01-24 736216 722686 229923 225007 381241 390403 421606 419245 246609 246858 314550 319450 355766 360019 4464667 4785020 6947854 6717153 1231505 1278256 342938 302039 328445 329907 387876 375758 367570 372316 246286 245953 768736 717178 1626965 1581381 502646 501705 740204 740559 944956 926166 979646 980479 1022425 1042317 1005345 1115441 2344700 2462121 1395058 1196532 814101 803600 991229 985996 1025505 1040425 1072581 1085057 1204998 1203455 5265617 5493148 39.25 70.5 1
09:18:38 2024-01-24 736179 722311 230250 224312 381241 391282 420492 417110 246677 247933 315411 319450 355231 359509 4483424 4785020 6957180 6715533 1235988 1278219 342938 302498 328445 329907 387804 375493 366982 369884 246460 245953 774220 719387 1618396 1581381 502288 500949 740204 740061 943615 926166 981043 982571 1022425 1042206 1005345 1114089 2343035 2462121 1391427 1199149 816333 805812 991192 986034 1024812 1041704 1073963 1085262 1201263 1199641 5259880 5496322 39.25 70.5 1
09:18:39 2024-01-24 733920 722446 230391 224850 379087 391006 421010 419245 248746 246823 314514 319415 355765 359509 4470855 4777327 6952172 6724912 1230663 1277350 342938 302534 328445 329907 387258 375458 367017 371977 246112 245746 778332 719899 1636564 1581381 502646 501705 740297 741085 944956 926166 979609 980479 1022425 1036774 1005271 1113295 2345122 2464606 1393243 1197374 815263 804742 992602 986034 1024812 1039569 1069648 1084184 1206161 1201341 5258099 5492402 39.25 70.5 1
09:18:40 2024-01-24 732750 720613 229245 224685 381227 390106 420712 419245 246643 246788 314293 319415 354698 359764 4474046 4789353 6942908 6715533 1238287 1278256 341901 302251 329216 328911 387912 379318 367275 369848 245765 245953 766855 721441 1642392 1581381 501931 499790 738197 740033 942340 926299 982442 983315 1022966 1042377 1007594 1116401 2341111 2457605 1366847 1201049 815263 801323 992639 985959 1027699 1039569 1068123 1087568 1204783 1204641 5276910 5486943 39.25 70.5 1
09:18:42 2024-01-24 732039 720649 228823 225429 380906 387876 418931 418358 248119 245271 314072 320383 354733 359509 4467667 4762193 6912449 6717153 1238324 1278212 341421 302498 328482 329177 387840 376022 367017 369294 245765 245953 777602 720413 1635879 1579137 501218 500216 738105 740033 943727 927542 984274 983270 1023803 1042523 1007594 1116124 2344449 2462121 1391427 1199826 818090 804171 991934 984012 1023849 1041004 1069400 1085111 1201337 1200132 5267505 5493148 39.25 70.5 1
09:18:43 2024-01-24 733826 721915 230281 223688 379087 390142 420863 418653 246643 246858 314293 319450 355801 360019 4470855 4780729 6952172 6724912 1233825 1278292 342938 302039 328213 329943 387840 375458 366502 371977 246112 247891 767860 717178 1610195 1581101 504079 502551 741340 741085 946263 927616 979459 983233 1023766 1042280 1005271 1114884 2348472 2462121 1393243 1195669 814101 804742 989822 983976 1023123 1039569 1072339 1085207 1203525 1201341 5267505 5488486 39.25 70.5 1
09:18:44 2024-01-24 733826 723454 229963 224850 381232 390142 420712 419245 249027 246753 314550 319415 355480 359509 4474046 4785020 6938529 6715324 1240131 1278256 341385 301905 328947 329408 387876 376094 367570 369848 246460 246466 777602 723367 1601323 1585882 503720 495711 738068 744091 944919 924947 982442 986182 1018878 1042206 1005271 1116513 2335434 2451816 1441755 1194355 811784 799053 992639 986882 1030106 1038100 1066601 1085073 1207386 1203603 5312712 5479120 39.25 70.5 1
09:18:45 2024-01-24 731000 722686 228464 225076 381236 387876 418635 414980 248187 246028 313594 320869 354698 357367 4464482 4734547 6873027 6693130 1241903 1278256 340905 302498 329449 329159 387623 379931 368462 369704 246112 246192 776192 720375 1644900 1592665 504798 495819 738197 741658 945067 923586 982442 986145 1020976 1039290 1004729 1119894 2337095 2436758 1425704 1199871 811784 797885 991229 988104 1030873 1038100 1065841 1085207 1207497 1203639 5333344 5483661 39.25 70.5 1
09:18:46 2024-01-24 733080 722686 228499 225067 382045 390106 419523 414944 248532 246408 313594 321319 354698 357910 4467667 4738657 6882577 6715533 1243646 1279919 342167 304116 329340 328804 387114 379159 369718 369186 246112 246537 774783 716154 1649802 1591758 504150 500330 740204 742709 944956 921707 982330 986919 1020976 1038843 999512 1119102 2333775 2432734 1393600 1200720 811784 797885 989822 986882 1030965 1038100 1065081 1082118 1208681 1203639 5348334 5479735 39.25 70.5 1
09:18:47 2024-01-24 734646 722682 228823 225037 381241 391006 419551 414908 248153 246408 313558 320419 354698 356134 4467667 4729385 6873251 6725717 1243522 1281852 341794 301861 329769 329497 385339 377817 369826 369884 245418 246333 765291 717178 1631008 1592889 504581 499974 741219 743836 943615 921707 982442 986919 1020976 1038843 1001163 1119378 2337095 2433269 1404136 1201580 813521 799017 989120 986882 1031604 1036193 1063290 1082043 1210976 1203603 5337677 5488486 39.25 70.5 1
09:18:48 2024-01-24 733926 722421 229210 225037 381232 391908 419820 414944 248486 246753 313558 320419 355765 357873 4470855 4725554 6903183 6707639 1241343 1281852 340833 302074 329216 328911 387876 379968 369529 369848 245765 246540 765465 720779 1628665 1586117 502646 495891 738197 740316 943615 922361 982442 986919 1020976 1040728 1005308 1119057 2337095 2445952 1411465 1199871 811784 799053 993376 986882 1030106 1039569 1066307 1085073 1207386 1203639 5305127 5486943 39.25 70.5 1
09:18:49 2024-01-24 731000 722426 228499 225067 382045 387876 419820 415052 248705 246408 314764 320419 354733 357656 4474737 4752157 6912561 6710743 1241016 1279919 342697 302003 329449 329408 387566 377190 369754 369884 245765 246333 774783 717178 1634845 1589498 503362 495855 738368 741658 942340 922361 982442 986919 1020976 1039253 1002423 1116083 2337095 2436758 1392187 1199871 811784 799017 991229 985959 1030257 1038100 1065507 1083661 1208243 1203639 5338935 5479120 39.25 70.5 1
09:18:50 2024-01-24 735424 723897 228858 225041 382049 391319 420712 414908 248153 246576 315592 320809 356016 358705 4464998 4720574 6873251 6734290 1245962 1281998 342444 304116 329916 330442 386369 377281 369862 369366 245418 245988 774783 717178 1632504 1593075 506086 499473 739771 746058 940902 918408 982437 989725 1024240 1038109 1000452 1116640 2337095 2436758 1394715 1205697 816427 800187 986979 989688 1033069 1036765 1063565 1077321 1208243 1207086 5320137 5475813 39.25 70.5 1
09:18:51 2024-01-24 733862 722686 228499 224846 382101 391304 423020 414655 248050 246647 313451 320276 355338 358194 4464667 4721678 6882577 6734290 1246851 1278256 342938 301827 328518 329978 386677 376747 369862 369884 245765 245729 776192 719233 1639558 1590627 505728 499619 740204 746058 940902 919059 982437 991132 1023593 1038627 999031 1116120 2337095 2435031 1376902 1203404 815845 800187 986279 989688 1033069 1040719 1065418 1078892 1208243 1206232 5330030 5474023 39.25 70.5 1
09:18:52 2024-01-24 737265 726365 229002 224972 381977 391173 421606 414763 250183 246647 313892 321319 355765 358999 4465878 4726024 6863172 6715533 1241903 1278256 342697 301580 329449 328911 386412 376094 369862 369884 245591 246333 764075 716933 1631332 1593075 505333 499473 740364 744633 940902 920400 982437 989725 1022974 1042976 1000452 1119378 2337095 2436758 1378718 1203292 815263 800187 987016 989688 1031604 1039569 1063565 1083595 1210468 1207086 5350858 5493229 39.25 70.5 1
09:18:53 2024-01-24 736216 723637 229033 224933 382237 391726 419982 414944 247947 246063 313338 320134 356158 359472 4467667 4729328 6863172 6722403 1240570 1278292 342455 301827 329449 329408 385518 377281 369862 369884 245418 246368 759905 717178 1627670 1590817 505333 499473 739771 745493 940999 919748 982474 989725 1024422 1036643 999031 1116120 2337095 2440216 1398412 1201403 816427 800187 986279 990255 1033069 1036801 1063565 1087136 1213003 1208174 5329745 5499520 39.25 70.5 1
09:18:54 2024-01-24 734646 723710 229214 225037 381236 391617 423402 414980 248084 246615 313594 319450 355552 359208 4467667 4733314 6873251 6724689 1249523 1281052 342938 302039 328482 329978 387840 377281 369862 371492 245765 245196 762217 720779 1656932 1586117 505728 500252 738197 746058 943615 918408 981742 989023 1027218 1036643 999031 1114608 2337095 2449423 1403768 1212617 819358 799053 984183 988845 1035561 1045434 1062542 1081241 1203783 1210509 5299378 5483030 39.25 70.5 1
09:18:55 2024-01-24 728705 723710 229174 225041 379087 387840 422831 414727 247947 246823 314586 319415 354449 361408 4464482 4764828 6853447 6707891 1254890 1281052 342938 301614 327945 329675 387948 376213 369565 369884 246286 245196 767860 722471 1629542 1583868 504544 501041 738105 746095 942945 918408 980308 991132 1026587 1036643 999031 1115717 2337095 2449423 1383622 1211903 819932 801743 987573 989651 1033032 1043991 1062760 1082013 1206972 1207086 5329745 5483718 39.25 70.5 1
09:18:56 2024-01-24 735460 723778 229033 225072 382315 391908 418803 414944 249763 246788 313594 320869 355801 359509 4461483 4714962 6853373 6724689 1246851 1278292 342938 301615 329449 329943 387610 377014 369862 369884 245765 245988 764075 718996 1634151 1592889 506086 499863 738110 745727 940902 917071 981739 989725 1025778 1036643 999741 1116120 2345122 2446008 1409418 1210174 818177 801175 988981 989614 1033069 1042703 1061977 1080343 1210296 1208796 5322436 5486943 39.25 70.5 1
09:18:57 2024-01-24 730606 722933 229179 225041 379096 390179 420644 414980 248119 246823 314285 318932 355801 359280 4467667 4746071 6872990 6720115 1253060 1280143 342938 302074 327981 329978 387948 377014 369565 371977 246112 245232 771917 722330 1627499 1584992 504617 500252 737059 742416 945067 917071 979646 986919 1029711 1039253 998269 1113146 2339444 2454114 1378718 1209996 821110 797885 984183 987401 1035561 1044950 1061184 1075790 1201373 1210362 5299378 5479120 39.25 70.5 1
09:18:58 2024-01-24 728927 722686 229214 225076 378686 387840 420053 415052 247947 246615 315251 320194 354733 359280 4467667 4769958 6848536 6717030 1252069 1281998 342938 302039 327981 329978 387948 377014 369601 371528 246286 245196 774622 722471 1618937 1586117 505369 500252 738197 746058 946263 920960 981462 989651 1027071 1036498 998269 1112870 2341111 2451161 1394715 1210212 821105 799017 984766 986882 1033069 1045434 1060429 1078125 1203525 1210969 5295721 5485286 39.25 70.5 1
09:19:00 2024-01-24 731160 723710 229214 225037 379096 390142 422302 415052 247774 246788 314550 319191 355801 360895 4461300 4743458 6882577 6724689 1254890 1280143 342938 302074 327981 329978 390142 377281 369862 369884 246460 245575 765669 723503 1629994 1587870 506962 500967 742274 747007 940902 919601 985249 992542 1026788 1040728 1001163 1118581 2341778 2440216 1382349 1201319 816427 801249 987016 989688 1033069 1036729 1064506 1081273 1209611 1207086 5336893 5488486 39.25 70.5 1
09:19:01 2024-01-24 729669 723445 229210 224850 379087 390142 420644 415052 247934 246788 314550 319415 355801 359316 4467667 4746071 6891902 6726231 1247741 1281998 342697 301827 328518 330978 387876 376213 369862 369884 245728 245364 772342 722050 1667075 1590627 506600 499681 741256 745271 940865 920305 983135 989725 1023692 1039253 1000452 1116915 2337095 2444269 1394715 1203115 816427 800754 987016 989688 1033069 1036801 1063565 1082006 1208243 1207086 5327514 5488486 39.25 70.5 1
09:19:02 2024-01-24 731000 722180 229049 224685 379092 387840 419687 415052 247774 246615 314586 318932 354733 359244 4467667 4761430 6872305 6712339 1250378 1281089 342938 301580 327981 329729 387623 375957 369573 371941 245765 245091 767004 722330 1621101 1589269 506962 500179 735753 746625 942340 920960 982400 989725 1025951 1036643 1000378 1115289 2337095 2443681 1385471 1208449 817593 801891 986279 988845 1033069 1042703 1063565 1078892 1207386 1207940 5308757 5488486 39.25 70.5 1
09:19:03 2024-01-24 729574 723879 229214 224880 379096 387912 420053 415016 247774 246615 314072 319415 355516 358199 4461300 4736692 6882577 6715324 1256204 1283639 342722 303685 327337 329800 387840 377817 369682 371347 246286 245434 761666 722330 1630825 1584992 504617 499925 737151 744928 944712 919748 978066 991132 1028711 1039578 996162 1111434 2330462 2453406 1376902 1208309 820525 797885 983367 984049 1036266 1045725 1062014 1075754 1200486 1205776 5306948 5471312 39.25 70.5 1
09:19:04 2024-01-24 724731 722686 228849 225774 382040 387186 419129 417436 248153 245271 314072 321319 353670 360602 4470652 4770383 6849721 6711313 1253994 1282764 340761 302356 330310 327777 387804 377281 369009 369848 245418 246576 766327 728171 1635587 1576897 503081 499619 736174 743872 947430 917071 976823 990088 1030170 1036846 996199 1109262 2327549 2445952 1385980 1201580 819932 799620 983367 981154 1036266 1046464 1065841 1077427 1196946 1206232 5292015 5469755 39.25 70.5 1
09:19:05 2024-01-24 723632 723710 228105 225046 380937 387840 418768 414980 248222 246063 312898 320103 353635 357624 4461300 4793915 6855879 6698291 1251309 1281998 340905 302039 328364 327954 387695 377669 369826 369884 245072 246748 760690 728414 1628158 1576897 503830 495891 734013 746883 947430 917035 973937 986919 1030389 1044258 994676 1106859 2327823 2445952 1391427 1196462 818762 802460 981697 981117 1033069 1047944 1068170 1077427 1197866 1203639 5299812 5471312 39.25 70.5 1
09:19:06 2024-01-24 726310 722686 229245 223723 380906 387840 418732 414980 247774 247586 313082 319845 354449 357660 4474737 4802437 6899183 6705958 1236025 1286421 344878 301086 328364 328982 387912 377060 369682 369774 245072 246540 771964 724020 1626412 1576897 506123 502415 736014 742416 950159 922361 975360 984123 1030389 1045406 1000452 1103603 2337095 2471708 1407535 1189241 821110 804092 983367 981117 1030142 1045743 1072089 1077321 1195658 1201902 5239366 5475214 39.25 70.5 1
09:19:07 2024-01-24 726904 722686 229954 224889 380720 387840 420017 418358 247397 247685 314298 321568 355267 360258 4474417 4848727 6932442 6705878 1235715 1278292 342938 301827 329916 329943 390142 377014 367606 372539 245418 245988 773374 728693 1620622 1567677 504079 502770 733894 740280 949448 923586 972479 981227 1030170 1051905 999476 1105556 2335434 2473533 1409418 1196462 821110 804092 983367 980442 1029609 1045779 1072089 1080657 1193933 1198880 5229994 5471312 39.25 70.5 1
09:19:08 2024-01-24 724838 722682 229958 224872 382137 387587 422802 418580 247294 246717 313451 321248 354556 359992 4477032 4848219 6922398 6687050 1234834 1280180 340894 301563 329916 327954 390142 376058 367641 369884 245418 245988 764075 726611 1616649 1567677 502646 501436 733894 740033 950159 924892 973900 979765 1024368 1045752 1002460 1109262 2330462 2458630 1390033 1183798 816427 802315 989822 977662 1023849 1040821 1075953 1082081 1197323 1196624 5254346 5473985 39.25 70.5 1
09:19:09 2024-01-24 726865 720376 229099 224942 383401 387659 419414 417255 248016 246682 315704 322009 353635 357946 4461953 4818683 6947854 6696593 1220610 1278292 342467 301580 328518 329978 387566 375793 368750 373065 245938 245610 759831 717178 1620818 1581381 503720 502770 740167 741085 944749 926276 981043 981176 1020967 1036846 1008277 1113295 2340109 2460374 1393243 1196462 815263 802460 991229 985483 1023849 1039569 1066615 1086793 1203525 1200169 5261708 5483823 39.25 70.5 1
09:19:10 2024-01-24 734899 722029 229139 225438 378916 390106 418109 418653 247362 246443 315035 320016 354698 359509 4461953 4785020 6928655 6710743 1241626 1278292 340905 301932 329216 329711 386970 376659 367641 369884 245765 245988 766855 720413 1605238 1586117 502646 495891 738105 738115 943615 922361 982442 986919 1020976 1036472 1004632 1115326 2337095 2444218 1411465 1199871 811784 799053 991934 986882 1029376 1036967 1066156 1087479 1209290 1205606 5307177 5482245 39.25 70.5 1
09:19:11 2024-01-24 731766 720649 228858 225526 381023 389997 419227 419245 248153 245856 314550 320762 355765 356835 4461300 4748690 6914442 6705958 1240131 1280180 341697 302074 329449 329177 387876 377226 369271 369884 245765 246024 766855 718362 1624718 1593075 503081 498769 742120 742489 942945 922089 983209 986919 1020515 1036738 1001713 1119415 2337095 2433306 1381115 1201580 814101 800187 991097 988845 1034087 1039532 1063113 1083598 1214264 1205816 5346272 5486898 39.25 70.5 1
09:19:12 2024-01-24 736621 722686 229210 224889 381780 391908 420900 414980 247947 246443 313630 320869 355219 358454 4461300 4710840 6848499 6715106 1242376 1281998 342686 301756 329916 329943 386133 374966 369862 369884 245418 245988 774783 717178 1622925 1590627 506962 498769 737387 745001 940939 921053 986122 986919 1021236 1039578 1001163 1121630 2333775 2436758 1388250 1202511 813998 800003 992639 986734 1031148 1039060 1069513 1088307 1208243 1203603 5291826 5474175 39.25 70.5 1
09:19:13 2024-01-24 732975 723743 228841 225390 382049 387840 419523 418977 248119 245993 314550 320383 354663 359764 4467667 4762193 6922581 6715533 1241903 1279199 341385 302039 329216 328911 387840 376094 368678 369848 245591 245918 776192 720413 1618971 1590627 504079 495855 739931 742139 943615 922361 982442 986919 1020976 1039180 1002386 1119872 2345122 2452901 1389612 1200795 813998 803956 991897 986034 1023849 1039569 1068133 1088220 1203413 1201341 5244853 5477565 39.25 70.5 1
09:19:14 2024-01-24 733555 720608 229245 224846 379096 390106 420712 419245 246643 246580 314514 319415 354663 358962 4467667 4775747 6938529 6715533 1238048 1277313 341661 302039 329216 329408 386898 376623 367606 369884 245765 245953 766855 721441 1612910 1581381 502646 500216 738105 741085 943615 926166 983844 985996 1023655 1044396 1008093 1118869 2341111 2465124 1393243 1200795 815263 801323 994052 988845 1028951 1042307 1068123 1088344 1205951 1203603 5267519 5486943 39.25 70.5 1
09:19:15 2024-01-24 730836 722180 229179 225496 381241 390694 419820 419245 248153 245821 314514 320419 354698 359764 4470855 4780685 6923874 6706154 1240093 1281961 340869 302074 329449 329408 387876 376888 367836 369848 246112 245953 777602 720413 1606971 1586117 503003 498696 738105 744216 945517 927269 985249 987475 1020866 1042487 1008289 1118832 2337095 2445952 1404454 1204229 813998 802460 992639 986882 1029409 1040682 1068748 1088344 1205675 1203639 5253987 5483030 39.25 70.5 1
09:19:16 2024-01-24 733075 722686 229179 225735 381241 390462 419820 419245 248119 245993 316901 320419 355161 359764 4464667 4774829 6914952 6715533 1241016 1276408 340546 302039 329216 328911 387876 376659 367570 369848 246112 245988 777602 721441 1635920 1587870 503818 500330 740204 741048 943578 926957 984903 986071 1022315 1042206 1008277 1116631 2347092 2462121 1391427 1198165 817223 804056 991229 985409 1023849 1042197 1069728 1085207 1203040 1201341 5258099 5492402 39.25 70.5 2
09:19:18 2024-01-24 735867 720644 230084 224659 379060 390142 419820 419569 246609 246823 314072 319415 355516 359509 4467667 4782544 6947854 6715533 1238287 1278256 340905 302039 328482 329675 387876 375758 367275 369596 246460 246086 768244 721296 1614281 1583630 502646 500778 741344 741011 944919 926166 981739 983270 1023692 1045207 1008241 1116513 2343538 2462121 1391427 1199871 816427 802314 989822 985446 1023849 1042307 1069691 1086755 1203413 1201866 5259997 5488486 39.25 70.5 2
09:19:19 2024-01-24 734678 722175 229923 225072 379096 390142 418803 419838 247397 246823 315029 320158 355765 357624 4477032 4794292 6947854 6720115 1243401 1281998 342697 303919 331211 331623 391518 381321 369718 373556 247334 247752 780420 725573 1646019 1590400 504079 503126 743062 744928 951665 934230 991794 991837 1030170 1057641 1014528 1128456 2361553 2482727 1379332 1209169 823453 810529 1005418 999644 1035954 1054778 1080601 1100694 1218465 1218313 5301340 5520518 39.25 70.5 2
09:19:20 2024-01-24 742801 731924 232156 228305 387657 396115 429847 427474 252082 249964 320571 327253 360778 365634 4505128 4815260 6999334 6802278 1275232 1318128 348211 307900 340998 340766 402644 392826 385939 383844 250505 250761 785187 733418 1662146 1622911 516341 510026 758106 761081 967875 947508 1010498 1014578 1050791 1060805 1020503 1142980 2405421 2513871 1408902 1231268 839760 822650 1018284 1019268 1063745 1072959 1091504 1108403 1235903 1240067 5385929 5557819 39.25 70.5 2
09:19:21 2024-01-24 749961 747403 233208 230122 395862 402717 441895 436353 254447 251409 328304 333502 366593 369452 4551955 4877613 7012159 6867204 1294634 1341378 351916 307935 345896 344983 412336 396389 387853 389684 250965 252267 792042 750677 1667983 1611135 515972 513721 748807 756374 980599 953598 997549 1004609 1044037 1066926 1014565 1119415 2407132 2541491 1418569 1215817 837573 821745 1016838 1005322 1051509 1063806 1091504 1100694 1213977 1217357 5337155 5573708 39.25 70.5 2
09:19:22 2024-01-24 761980 748287 230509 225778 393356 401214 442255 439252 252856 251409 326540 334542 366850 368679 4563464 4925574 7138758 6886069 1295397 1343601 343497 306460 342352 343431 409426 396461 387853 387840 247424 250519 790671 735517 1673258 1632217 513404 504869 747325 751412 956624 934894 992171 996139 1023442 1039578 990345 1112502 2396914 2499000 1398690 1217109 825217 808807 1001912 1002400 1037497 1048416 1063565 1078892 1208243 1203603 5402268 5559554 39.25 70.5 2
09:19:23 2024-01-24 763600 755702 225923 223332 386490 396115 440539 435529 249709 248352 324523 329448 363277 368719 4553022 4839294 6994481 6847975 1310464 1345049 340354 299263 340214 340358 405903 394475 382548 381962 243693 246748 788652 741228 1653458 1618366 507598 502870 728885 741612 948775 915700 963220 974584 1011065 1018711 965611 1075887 2364912 2482727 1384165 1199871 814101 796683 977796 977662 1023849 1034690 1048644 1050884 1173833 1179660 5354867 5525947 39.25 70.5 2
09:19:24 2024-01-24 769204 754261 223781 218848 382654 390991 432701 430023 248520 245747 321271 327641 359715 360366 4557046 4886938 7033149 6811488 1290946 1337317 334181 296627 336262 335154 401004 387411 374279 378862 240645 241722 775591 736043 1666850 1599873 498378 495855 717118 723897 931682 906491 944702 953687 992691 1000683 947932 1052562 2344700 2471340 1403768 1186330 804749 785692 964549 961950 1005409 1017735 1026263 1035454 1152923 1157241 5322398 5501774 39.25 70.4 2
09:19:25 2024-01-24 755916 754264 219806 214966 378803 385523 430761 423741 244823 243815 315437 323609 355588 359764 4545468 4874058 6952134 6780881 1290946 1329241 333454 290520 331431 333423 396853 382731 373043 375355 237443 240904 777602 730783 1686484 1603419 498378 493984 709942 721541 919716 887999 933019 946566 975007 982620 935637 1041634 2330462 2451161 1366289 1192384 795964 774800 955923 959222 993367 1001688 1011931 1025361 1151289 1148674 5350858 5523216 39.25 70.4 2
09:19:26 2024-01-24 762518 754909 218537 214305 375346 384978 429774 421847 243186 242105 315582 320644 355219 360895 4561320 4860036 6952172 6804464 1309650 1335016 327864 290485 330357 330942 396853 384182 371954 371977 236910 240904 770555 733942 1650197 1604557 496166 486841 708433 715316 910655 885481 935015 940819 964445 973606 930925 1040211 2331135 2427564 1409418 1184641 786891 772606 959319 954058 983358 996097 1010489 1026166 1143704 1143634 5337792 5527817 39.25 70.4 2
09:19:27 2024-01-24 770302 755846 218206 214851 374355 384433 424011 423705 243556 240979 315509 321319 354733 358999 4579611 4849927 7003807 6846835 1311485 1341120 328942 291370 330127 332485 396574 383023 371990 369810 238381 240228 778332 733942 1637933 1613777 494753 489704 711960 715316 906630 882973 933019 936715 956620 973011 929436 1032430 2329687 2445952 1396235 1184641 786045 774251 954871 950002 977749 994685 1009750 1022192 1140137 1135484 5320312 5552594 39.25 70.4 2
09:19:28 2024-01-24 770533 757109 219026 216545 374248 384185 428330 427103 242306 241590 315509 321319 356336 359764 4601580 4895115 7059759 6870068 1307464 1345545 329938 290520 330163 333893 395341 384182 373043 371923 237609 240228 779014 730259 1651666 1622997 495413 486877 710445 715279 904059 884853 930177 934248 953912 972324 926170 1031369 2337095 2460374 1396235 1184641 787729 779215 958235 949915 979834 993952 1012653 1018866 1134373 1129598 5361524 5570543 39.25 70.4 2
09:19:29 2024-01-24 772370 757373 219066 214220 378434 385846 428936 424029 242679 240685 314586 324233 356908 360167 4623579 4961196 7087879 6874535 1307742 1350366 329404 290485 330357 332954 394445 385381 373793 371402 237679 240904 780753 726611 1680897 1632217 494753 486769 707393 712295 905038 885578 924868 927571 953200 970195 926302 1023169 2337095 2455307 1396235 1179100 786419 778662 952801 942045 975832 993916 1006868 1010846 1122076 1125782 5348610 5578565 39.25 70.4 2
09:19:30 2024-01-24 772922 763372 219062 214736 378383 384221 428330 424029 242475 241765 315065 322326 356908 359237 4638988 4983198 7133522 6898184 1309612 1352615 328906 290397 330357 332719 395629 386201 373043 373065 237644 240904 783533 729245 1686608 1636858 494753 486390 706391 710275 902741 882973 924867 925002 945559 965284 922049 1022074 2341111 2455858 1420836 1178670 785620 777004 951679 938043 973393 992584 1000912 1007366 1116044 1123219 5322398 5569730 39.25 70.4 2
09:19:31 2024-01-24 763287 766220 219026 215031 377508 384161 428633 427441 242306 241595 315582 322032 355801 357911 4661733 5018964 7162338 6907556 1313354 1355757 327649 290043 329394 332954 396259 386475 371990 371977 237443 240735 782143 729765 1671437 1631958 492996 484915 707565 707149 900184 881685 920690 922291 946259 963095 913072 1014757 2331786 2454114 1424674 1173643 782693 772606 946392 939448 972702 989784 996829 1004673 1115590 1121631 5353550 5586122 39.25 70.5 2
09:19:32 2024-01-24 769370 769479 219026 214369 376636 384433 430151 427140 241193 241086 315545 320326 356873 360438 4657692 5035376 7194515 6921865 1311485 1355757 327384 290043 328364 331982 395665 385927 369305 369884 237609 240228 783987 736043 1653556 1632327 489158 486048 706225 705979 899627 881254 915597 915069 942903 964115 913039 1003894 2321216 2460374 1440513 1177917 783808 771511 938214 935556 974048 984873 988962 993787 1115252 1116741 5404727 5589847 39.25 70.5 2
09:19:33 2024-01-24 777230 770790 219062 213706 376066 382767 429054 423957 240720 241086 314586 320326 356908 360438 4671463 5039577 7171365 6887546 1302053 1357956 327914 289128 329916 331982 394481 384218 367606 373065 237644 239317 786558 733932 1656458 1635692 490301 486661 703220 706053 894507 876223 908584 913049 937130 955651 906570 997044 2325155 2462593 1442470 1179379 783808 769255 934345 931562 968566 981399 983163 991724 1112882 1115667 5417716 5598962 39.25 70.5 2
09:19:34 2024-01-24 777387 774493 218686 217796 376071 383036 430919 422657 240420 241086 313630 320068 356873 358956 4685748 5075650 7171664 6926300 1300193 1357886 328445 290282 329449 331713 393266 384182 368167 373183 238692 239033 786558 733942 1670049 1635730 489047 488525 700194 703511 894802 873779 905043 908938 935430 952065 897065 990887 2322460 2455145 1338316 1179593 783808 765618 931700 931562 967156 973633 975711 988827 1108052 1114878 5438438 5593807 39.25 70.6 2
09:19:36 2024-01-24 777230 778378 216991 217831 376380 383347 428330 421361 240918 239392 314808 320326 355765 358163 4688332 5093084 7162450 6906631 1296597 1362968 326662 288062 330976 331372 394302 382914 367168 369776 236674 238972 790081 734992 1668944 1632217 486934 484500 693973 698798 891900 869926 897111 903666 931530 949333 889499 988155 2309278 2431009 1420951 1179593 777802 761251 929015 928886 959310 970185 969620 983774 1105255 1108446 5411660 5610235 39.25 70.6 2
09:19:37 2024-01-24 778889 778378 216288 213161 375212 383076 428330 420107 240755 238080 315093 321319 355231 360130 4704452 5102298 7171365 6934638 1303585 1363482 325800 287801 327337 329764 393465 382572 365224 369704 237009 237235 794652 733942 1665377 1639185 485484 484843 694232 696944 888147 867004 895829 897079 925753 937624 888087 979571 2309278 2445952 1362265 1176170 777802 761251 922476 923653 957950 964620 964618 976642 1095718 1101731 5438894 5618022 39.25 70.6 2
09:19:38 2024-01-24 779628 778648 216064 213814 373825 381652 426446 418857 239450 238045 311658 320869 354698 358708 4704452 5108308 7192273 6932756 1298336 1364241 325239 285949 326802 327883 389720 378542 364818 368448 236340 236833 787703 732895 1661495 1636895 485083 483473 691024 694789 884954 863360 890485 894719 920346 937975 882278 977132 2305998 2436758 1344659 1176013 774483 756771 921131 921035 952828 962963 960986 973020 1091360 1097000 5446210 5610235 39.25 70.6 2
09:19:39 2024-01-24 780807 779782 215913 212916 372671 378934 423651 418491 238188 237642 310678 319191 352610 357910 4711987 5121220 7184544 6923799 1296597 1360896 323425 284720 326160 328569 391836 378398 363980 367628 234679 236362 792761 733942 1674116 1632032 482673 482521 688055 691835 882448 859554 885761 892024 918541 928682 876340 973053 2303278 2425241 1340235 1175316 772280 754218 919826 915682 947398 955606 955346 967343 1085053 1094247 5443048 5617951 39.25 70.6 2
09:19:40 2024-01-24 781951 781870 219064 213224 372078 378790 423903 417576 240437 235812 310964 318932 352540 357616 4726062 5118608 7165787 6915692 1305876 1364903 323014 283467 327251 326414 390694 378434 364467 365061 234019 236467 778646 736043 1668725 1636858 481303 477755 684098 687812 880538 857213 880586 885500 913090 925890 868627 964553 2293993 2412595 1403345 1175316 767341 746956 913689 916980 943975 952092 953697 964558 1091089 1085167 5440059 5614239 39.25 70.7 2
09:19:41 2024-01-24 785918 783016 214245 212674 370047 377652 423903 418491 239022 235567 313175 316728 351906 357763 4728786 5084373 7159686 6912299 1313302 1366394 321810 283034 323976 321973 389411 379355 362926 363167 234349 235011 784364 741228 1659513 1631059 479258 474929 679887 684752 877099 850412 876442 885500 909234 919560 865582 963701 2287479 2409176 1335969 1182955 765157 747214 913256 913122 939536 943028 948917 965930 1082229 1077491 5402643 5628966 39.25 70.7 2
09:19:42 2024-01-24 790874 782133 214991 211640 369722 379424 422167 421028 239093 234911 311698 315437 351836 353412 4742644 5018712 7114897 6959380 1333899 1364977 318803 281742 326065 323965 387948 374966 362926 362912 233126 235011 767211 741228 1658283 1636969 480195 473018 678407 685758 869028 843766 877067 884244 900143 910583 864590 960920 2290733 2399983 1337853 1172808 760155 747141 913256 905829 927649 945064 950983 958081 1063519 1069958 5363301 5619331 39.25 70.7 2
09:19:43 2024-01-24 785143 784182 215459 210459 369830 375176 422203 420730 237582 234911 310195 314522 349316 355456 4747568 5100283 7191984 6951983 1322770 1364977 317128 281242 320553 323737 386749 375529 360848 360871 232926 233496 771964 731850 1681957 1650656 478578 472684 680301 682615 863461 846197 875818 876280 893452 910547 862032 951595 2281460 2421802 1318913 1164331 760267 744767 902167 898354 933673 943064 938876 948829 1069124 1072379 5464697 5634034 39.25 70.7 2
09:19:44 2024-01-24 789837 784010 214326 210870 367529 376355 420017 415088 236658 232169 310987 313402 349850 354594 4748627 5097054 7171664 6930727 1309528 1361037 317128 280017 322205 321101 386713 377014 358643 360871 231443 233565 777875 737013 1675680 1630875 474749 472314 673088 678164 866908 843132 864006 869944 897633 909379 850489 943286 2272188 2394182 1331839 1180433 755832 740888 904036 903741 924161 928673 936172 952375 1066768 1060655 5405205 5634028 39.25 70.8 2
09:19:45 2024-01-24 797714 784384 214401 208561 366613 377424 420566 417472 235166 233895 306712 311694 349351 354456 4757993 5094422 7162362 6973160 1335883 1363005 316425 279214 319854 321101 386749 373944 358678 359171 231839 231314 769146 740700 1671848 1635511 474042 468850 675019 681647 854886 833343 869155 873141 883283 899653 855396 946045 2276221 2393731 1376697 1153376 750776 736018 898563 891780 923693 937448 934782 941380 1059110 1066088 5435720 5611592 39.25 70.8 2
09:19:46 2024-01-24 786476 786414 212145 209039 366573 373702 419820 413705 235955 233411 306640 313139 349537 351460 4751212 5141133 7190314 6942278 1296597 1364977 316136 278956 319512 320094 382910 373944 356525 360291 228936 231349 784974 733942 1661848 1632032 472728 468886 670989 674831 859789 837004 858416 862083 889737 900228 841238 934003 2262915 2381324 1338316 1173643 754538 734941 896579 894203 919758 919515 930294 944141 1057301 1050041 5400869 5637003 39.25 70.8 2
09:19:47 2024-01-24 796581 784420 212906 208175 363949 375026 418635 415016 234081 236497 306676 311968 349783 350858 4751212 5049721 7125037 6952096 1337706 1364977 314123 278956 320307 318609 384364 369204 355419 355940 229614 232679 771499 742287 1663233 1635696 472057 466559 668772 674631 850549 827810 860145 865830 879287 891631 847205 938811 2272188 2388255 1347911 1155550 745646 737655 894779 885389 915157 930140 928967 932248 1048223 1053235 5458643 5619331 39.25 70.8 2
09:19:48 2024-01-24 788715 787794 210987 207803 365438 372013 418330 409944 234373 232174 304667 311191 347924 352687 4764786 5147591 7177663 6921865 1302172 1361000 315008 277800 320307 317097 380857 371583 355867 356155 229741 232026 775368 735517 1670128 1636858 470051 467220 664346 668930 853034 830162 850907 855373 881818 893419 834192 932068 2260713 2376660 1328720 1175173 748637 731812 890642 890508 911915 919109 922105 936906 1047709 1039551 5405205 5625961 39.25 70.8 2
09:19:49 2024-01-24 797693 784384 211719 206550 363882 373138 414926 413306 232217 232174 305347 310334 347960 350947 4776723 5046483 7163211 6968759 1338825 1361000 312148 277869 315600 316140 382570 368237 355364 353737 228671 231178 771499 740952 1657563 1636858 469348 464583 664853 673395 842636 820942 853395 860777 872079 883137 838049 931595 2264894 2380039 1317136 1147302 740340 728701 888115 880116 906979 921060 918256 926260 1041170 1047603 5451721 5618246 39.25 70.8 2
09:19:50 2024-01-24 788154 788352 210012 206481 365831 369776 414854 410722 232609 231289 302745 311968 345835 350947 4770760 5184888 7190314 6940622 1295637 1362968 315008 274604 315527 316140 378934 368273 353680 355370 227220 229941 775787 730806 1660423 1636636 466513 465241 661489 665879 849123 828064 845699 848546 873802 885675 828050 919485 2247857 2368351 1324882 1169946 745113 724396 883170 883009 903718 911726 915388 926039 1040917 1033391 5408588 5632983 39.25 70.8 2
09:19:51 2024-01-24 798874 786679 209680 206164 361069 369740 413579 411783 231630 230016 304806 308676 346634 349521 4780132 5068319 7140006 6972129 1337869 1361000 309285 275289 314939 314203 382192 366543 351835 351857 226675 230076 781168 740700 1674641 1635729 467443 461323 662620 667960 836994 816347 845851 853857 863922 877312 830240 920881 2254550 2369663 1334477 1146523 735085 726636 883252 875000 898168 910610 913020 918158 1027012 1039373 5455616 5625961 39.25 70.8 2
09:19:52 2024-01-24 788715 788910 208626 205523 363620 367556 412345 410142 231826 229302 301825 310081 344761 349521 4786089 5178179 7181889 6940622 1305923 1360963 310224 272964 315491 315823 378862 367131 351587 353884 226942 229658 776404 736043 1690006 1638060 465119 459656 656989 661505 842794 819630 837303 840620 866300 879104 821086 910860 2241183 2359667 1355235 1167653 738758 720307 878868 876243 896715 901596 907617 918121 1030138 1024447 5417994 5625961 39.25 70.8 2
09:19:53 2024-01-24 798861 787794 209645 204532 359874 369510 411079 410722 229630 230016 301507 306564 344514 347683 4783544 5079004 7153013 6978137 1337869 1361000 307382 273729 312078 314534 378934 367309 350485 351339 228228 227633 764352 740269 1671283 1636894 464788 460016 658859 664175 830300 810571 839541 846032 855488 865550 824525 913976 2252042 2360701 1326801 1142451 731742 719217 876376 868604 893617 901632 905145 911550 1022933 1029633 5451721 5627624 39.25 70.8 2
09:19:54 2024-01-24 788529 788910 207651 203931 360992 365317 410755 405966 230885 228556 302229 308460 343211 348212 4792922 5186871 7190314 6940622 1294715 1362513 309976 273417 312998 314725 375176 366899 349572 351785 225666 227598 772929 730259 1653939 1636858 462044 459081 655052 658613 834071 813452 832216 836392 859474 871786 813531 900852 2228993 2344820 1334877 1156665 735085 714326 871347 871177 891603 892582 897083 915439 1021205 1016889 5399182 5623334 39.25 70.8 2
09:19:56 2024-01-24 797348 788910 207297 205825 358502 365317 409545 406074 229664 227425 301396 304965 341704 345576 4792922 5098641 7125037 6963551 1330350 1365828 306883 270866 312155 312010 377243 364390 349219 348960 225630 227350 773462 738152 1661987 1635729 461384 455802 649542 656399 829253 807037 830009 839400 851822 863318 813543 904968 2238001 2354014 1334877 1144077 726303 719481 871384 860716 885670 902828 896114 898641 1014993 1021355 5442821 5619601 39.25 70.8 2
09:19:57 2024-01-24 792014 788910 207258 204218 358790 366149 410704 404360 228609 228361 299551 305818 341395 346358 4788709 5176372 7194509 6941902 1294597 1360431 308173 270730 312048 312924 373110 364533 347053 350759 225031 225894 785518 728693 1654874 1632217 460143 458714 651384 654955 826738 807058 828172 830180 848105 863928 806989 895647 2222483 2337283 1307610 1151736 729413 709038 864050 867023 888105 891189 890475 909001 1018018 1012239 5404727 5632983 39.25 70.8 2
09:19:58 2024-01-24 796854 789763 206009 204647 355530 365890 405984 405930 229280 226212 300836 303942 341634 342555 4802339 5087465 7147029 6961529 1330350 1363482 305948 269546 309683 310189 377083 362590 346946 346447 224398 226138 773462 739210 1659936 1632217 458092 453500 646683 654491 823123 800228 827452 832073 846741 856046 808816 897019 2233510 2351481 1332921 1138014 721609 715375 867156 857194 878859 892619 893087 895610 1011750 1015107 5455616 5625961 39.25 70.8 2
09:19:59 2024-01-24 790630 790589 205684 203175 357384 364599 409545 401067 232902 226404 297662 306057 339592 342519 4803231 5213327 7211118 6954416 1294678 1357719 305851 269968 308974 311171 373629 360479 347205 347349 222962 224898 772468 727688 1679389 1630764 457126 455480 645906 647283 825531 802230 818742 822349 844968 856501 797695 887860 2219707 2335589 1358091 1158314 724189 708249 862216 859462 876330 883533 887874 898937 1008850 1004543 5418097 5628966 39.25 70.8 2
09:20:00 2024-01-24 801808 788352 206317 203144 353365 364599 405660 405287 228100 226019 297698 303351 342437 342230 4813501 5125747 7162338 6981965 1322770 1358647 305160 269968 306514 310228 371438 359827 345772 344921 223468 223546 771018 728693 1670249 1641369 457408 452103 645906 648492 815785 801364 820753 821026 835921 853984 804291 885019 2213820 2354014 1315338 1140827 725270 710261 856683 855373 876367 883569 881240 895610 1011750 1005965 5490142 5628966 39.25 70.8 2
09:20:01 2024-01-24 799735 788915 207039 202510 354038 363534 408317 403886 228403 225810 297410 301299 342027 342303 4810954 5142710 7131389 6940622 1311485 1359612 306020 268723 308865 308103 372575 358203 342857 345441 222230 223477 765218 732895 1683927 1628861 456801 450751 639947 647247 818446 793282 816342 822931 835921 845031 797293 887618 2216553 2335626 1295376 1138014 716487 709254 859765 848583 869340 883605 885752 886285 996745 1003836 5442784 5628966 39.25 70.8 2
09:20:02 2024-01-24 793217 790029 209713 201594 356017 363398 408027 401606 227254 225530 296501 303494 340443 342230 4817620 5207867 7199640 6950001 1290961 1355757 305302 267450 306122 307852 369920 358239 342857 344368 221191 223288 765218 726611 1663087 1627225 454098 450397 639947 642010 817557 793240 811678 818634 836507 844995 793360 881138 2213405 2308045 1343266 1147340 713261 701041 857937 852238 864654 879720 884558 887740 993363 995414 5370966 5621933 39.25 70.8 2
09:20:03 2024-01-24 795481 789661 205779 201063 355802 359532 403238 403315 226709 224642 296221 304348 338536 341857 4805820 5183735 7191946 6963551 1317147 1358647 301855 267486 306514 306423 369920 359285 342821 342843 222039 222101 761494 731328 1654316 1635696 450997 448385 641308 643338 811860 792719 810634 811490 834731 845956 788690 874424 2198008 2319854 1333292 1150063 718019 701041 851130 850781 867147 873867 875809 886285 996745 989657 5413788 5650324 39.25 70.8 2
09:20:04 2024-01-24 802268 790029 206348 201015 351911 360654 403274 402175 225763 224555 295740 301302 339869 341432 4813244 5163060 7171664 6981913 1319974 1355509 301432 266443 304255 306816 369292 357878 342821 342843 220811 223741 766668 725055 1684365 1641437 452278 447009 637580 638204 806624 792157 811514 811740 827421 845150 788690 871866 2198008 2308045 1311403 1140827 716487 697076 845676 850392 867147 871777 868728 886285 996040 988897 5415532 5632949 39.25 70.8 2
09:20:05 2024-01-24 800256 790552 204766 200993 351947 359387 402779 400433 226182 225152 295245 299933 338809 340034 4815279 5111841 7153013 6968188 1332112 1355757 301185 266256 304613 303625 369920 357878 341544 342843 220811 222453 782074 730783 1638159 1636858 450666 447009 638067 640085 802529 787606 810634 808257 824544 838582 788727 868941 2198008 2323822 1335287 1136395 713261 698560 845077 843077 864654 872606 868263 881862 996000 991813 5486908 5632949 39.25 70.8 2
09:20:06 2024-01-24 802649 788883 204330 200227 352019 360364 403062 397025 225483 222827 293939 299723 338286 339611 4821096 5144039 7098016 6945044 1315248 1358375 299254 263966 305508 305558 368477 357371 341821 340775 219969 223114 767577 736043 1642673 1628768 449647 441737 634882 641028 801465 783234 804705 810589 824395 836066 785812 870180 2194886 2331387 1335287 1130599 712244 700047 839497 839639 866469 874515 864512 874243 993252 990482 5486908 5621933 39.25 70.8 2
09:20:07 2024-01-24 799464 802411 204082 199878 349818 357515 402779 396736 225206 227233 293939 297561 337079 339246 4816400 5153391 7149627 6932065 1305876 1353798 299607 264150 303402 305129 369292 355784 338153 342361 218755 222851 770520 730806 1691605 1627616 450997 444127 630812 638325 802640 781287 804705 810545 818367 829460 784140 869280 2204145 2314602 1339276 1123879 707410 697745 844243 839639 857890 865433 865079 874400 984756 989781 5446210 5625961 39.25 70.8 2
09:20:08 2024-01-24 792304 791183 202950 199283 351690 355833 400344 396988 225483 223261 292973 300845 335994 338258 4825552 5211288 7171664 6935672 1298473 1352615 298420 263342 304114 304200 364841 356866 338189 340260 218720 221830 773462 734992 1650120 1620696 446217 444490 627589 636515 804811 775044 797230 809441 821955 824658 777012 867667 2198008 2319123 1329302 1135144 705895 696930 845482 834873 853947 865433 867583 869490 975661 982002 5463416 5632983 39.25 70.8 2
09:20:09 2024-01-24 793143 788924 203652 198630 349827 355299 400661 399343 223990 227161 298104 298536 335758 339733 4826028 5202280 7254011 6952021 1305783 1355621 297239 263710 300856 304664 364841 355460 335614 340260 218344 220555 769568 724537 1662599 1631059 446222 445227 631259 632842 802640 781287 793093 802520 815987 828220 774920 865063 2198161 2289073 1323318 1138014 702879 690006 843680 838026 848069 861482 865227 871833 973447 975775 5372693 5628966 39.25 70.8 2
09:20:10 2024-01-24 797714 790033 202622 198009 350921 355299 399289 396988 223644 222998 297535 299688 334984 337548 4832916 5187146 7180989 6968188 1313392 1353761 297762 262501 302798 303987 362079 351537 336662 337157 217362 220484 771991 723367 1663134 1639000 446852 439077 628513 629789 793420 778451 794894 797908 817332 831880 773357 855677 2182579 2296706 1319328 1142891 706904 689861 834712 833325 852257 856600 858406 868908 975624 972037 5410276 5630296 39.25 70.8 2
09:20:11 2024-01-24 800943 788910 201995 198009 346678 355999 399889 397025 223334 222323 298527 297148 334442 337584 4832916 5130076 7134362 6952021 1330250 1355757 299993 262501 300328 301154 365097 351537 335578 337403 218005 219421 775368 729737 1660920 1632327 445583 438589 629439 632806 793273 779257 799955 796613 811531 826289 771448 855740 2179473 2289620 1317333 1134778 704888 686491 832638 834469 850480 855432 854674 869886 975624 964638 5414126 5638331 39.25 70.8 2
09:20:12 2024-01-24 799168 790924 201317 197802 347165 355496 396934 393954 223334 222323 297114 296285 333709 336011 4821844 5141133 7125037 6952059 1320770 1355621 296614 260865 300820 299611 363202 351429 334640 334556 217327 219574 771991 732895 1656125 1623223 444318 441099 628767 634019 793273 774842 795402 793227 809482 826253 771337 853872 2176368 2289657 1319328 1130599 701877 683879 829100 831803 851010 854225 849081 866399 976124 964530 5408588 5628966 39.25 70.8 2
09:20:13 2024-01-24 799678 788879 201186 197321 346938 355245 396898 392154 222955 221594 292246 296041 332940 336422 4818403 5168114 7097061 6932103 1311434 1355757 295410 265544 299908 299576 362079 351145 337366 334591 216618 219763 761693 733418 1675943 1629914 442911 437893 622904 630870 788108 769430 790134 793263 807227 820482 770428 849332 2179473 2305382 1349298 1125480 701488 687957 827888 825412 846266 854828 849081 857489 972179 964566 5489899 5624953 39.25 70.8 2
09:20:14 2024-01-24 802543 790964 200411 196735 344558 355496 399889 394718 222422 221629 291733 295374 332940 335501 4825289 5168409 7103091 6922173 1304064 1352811 295892 265508 300138 299331 362985 348224 333843 335565 217878 219517 771497 732880 1662718 1625282 444318 437897 621732 628633 788108 766145 792009 793300 806025 819452 767841 847770 2173278 2311937 1307359 1122245 699879 686935 824340 822349 847467 854828 845389 857698 974975 964602 5490146 5630296 39.25 70.8 2
09:20:15 2024-01-24 798000 790066 200380 197317 343524 351893 396970 393053 221891 220370 292182 294429 330981 337548 4844732 5189204 7171664 6930202 1304013 1350811 295989 264689 300429 299523 364453 350893 333627 337144 216652 218258 764635 733932 1641327 1618297 441426 439133 620286 629079 788896 765623 789985 793300 798984 811432 765860 849370 2173279 2292307 1309447 1119579 695907 683879 823392 820341 843237 854828 842877 852039 965825 966659 5446210 5619601 39.25 70.8 2
09:20:16 2024-01-24 792632 790034 199405 196560 345076 351821 395674 390948 222234 219873 290390 295355 330911 336486 4853027 5233765 7171626 6912299 1296483 1351652 295043 261203 300702 299523 360799 350225 333771 335718 216652 218000 764635 733942 1648174 1613777 437847 437506 616682 626332 788860 762372 782697 789932 801919 811432 765700 849053 2176368 2292906 1305364 1115387 690554 681840 826444 820341 837072 847550 845990 852039 961611 965976 5449438 5617629 39.25 70.8 2
09:20:17 2024-01-24 791145 790633 199674 195480 345045 350759 395360 391382 221243 220180 288455 294874 330645 333505 4844732 5231679 7199640 6934638 1290517 1352615 295637 259265 300429 297624 359062 349641 332959 333830 216652 217719 765525 729245 1664277 1622911 438801 435647 616058 621838 784016 762225 779327 790492 800187 808473 760680 846564 2173278 2289657 1311349 1118567 690062 681840 825545 815016 833522 847586 846027 848379 956587 961103 5458491 5628966 39.25 70.8 2
09:20:18 2024-01-24 793217 790066 200031 194862 343458 351254 396574 389817 219850 220370 288685 293507 330345 333433 4851646 5230246 7235146 6970422 1292582 1350292 293518 259917 296412 297624 359351 347872 331359 333866 215435 216974 753618 722471 1649604 1623089 437847 437132 618209 619059 786036 763453 778736 788511 801391 802563 755808 844085 2166926 2280463 1307359 1122282 690554 679703 823137 815593 829845 843762 844187 849258 953880 957543 5396206 5635599 39.25 70.8 2
09:20:20 2024-01-24 793217 788919 199679 199143 344982 350723 395674 390278 219850 220216 287729 292656 329920 333433 4853117 5242992 7272876 6946940 1296286 1350690 293114 259444 295435 296587 358161 346617 329644 333830 215435 216335 756518 722471 1652635 1626456 437553 436040 616495 618076 784028 761292 774764 783552 797857 802491 752092 841579 2164031 2271269 1305364 1122282 688591 677780 821057 813826 829845 843353 840449 846495 952457 954093 5393165 5625961 39.25 70.8 2
09:20:21 2024-01-24 789726 788883 199054 198864 343042 349702 395082 391382 224079 219837 287823 294581 335560 335832 4854084 5231539 7269705 6970961 1302053 1346537 292159 259444 295507 297658 358125 348710 329858 333830 214810 216197 761693 722471 1649337 1622997 436310 432930 614750 618076 783088 759030 774140 783873 793297 801253 750955 839119 2164031 2277233 1305364 1122282 688591 678664 821057 811703 827879 843353 839183 843779 948313 952002 5418984 5628966 39.25 70.8 2
09:20:22 2024-01-24 788567 788888 198590 198797 343042 349139 394177 391382 223817 219154 287252 293542 331170 332892 4856402 5224346 7260552 6949458 1296324 1348657 291679 258392 293886 295415 357586 348673 329858 333595 214121 216116 752866 722471 1672433 1623084 435691 432454 612975 616325 781942 756776 773385 782969 795803 797733 748928 839093 2160918 2274493 1284505 1119364 686634 676785 819893 810552 825689 838537 839158 842241 947394 946538 5411698 5623611 39.25 70.8 2
09:20:23 2024-01-24 788604 784441 197849 198578 343042 348613 393311 390278 223434 218813 286777 293257 330956 333993 4853656 5235609 7246267 6959417 1302053 1344789 289840 258359 294534 298184 356547 346668 329486 332656 214322 214927 766106 721441 1680008 1622997 435072 432150 612975 615452 779729 755707 772285 781034 793482 799166 747261 837303 2162495 2264841 1325531 1119023 684148 673308 816377 810552 824951 836034 836140 838851 946722 948427 5398291 5628966 39.25 70.8 2
09:20:24 2024-01-24 788567 788883 197457 198444 342764 347563 392136 391200 220537 218533 286562 292578 330099 333018 4852970 5231978 7254124 6948906 1307616 1347557 289031 257416 293367 296166 355976 347724 326776 331112 214156 214594 765218 720413 1655859 1622067 433838 431470 614315 614580 779177 755707 770054 775063 791133 798039 746989 834183 2154785 2252882 1299380 1119364 684148 671800 815799 809404 823308 834822 834285 839060 943338 945749 5393165 5630296 39.25 70.8 2
09:20:25 2024-01-24 787372 784414 197776 195210 341677 349842 394989 387686 220180 218332 285793 292585 329760 332064 4864480 5230032 7255592 6952059 1303975 1346537 288794 257020 292920 294805 355156 346705 325826 330808 213129 214079 764635 719899 1638675 1620696 433838 430047 612541 613601 775218 754794 768328 775063 784355 793513 745259 832333 2154785 2251285 1321461 1117771 683173 671950 814145 806431 821048 836057 832434 838785 941967 944342 5409511 5620944 39.25 70.8 2
09:20:26 2024-01-24 790925 791076 197642 195250 340788 347349 394141 387213 220145 218262 284888 292550 329564 330844 4853117 5250447 7253068 6948906 1302053 1346537 288627 256984 292099 295334 354339 346351 325791 329845 213414 214227 758750 720413 1639398 1622997 433223 429509 611589 612659 774912 754259 765507 774860 788892 792810 740188 829899 2151646 2265286 1321461 1116181 681229 670816 814145 802483 820492 836648 830000 832263 937761 942901 5451721 5646328 39.25 70.8 2
09:20:27 2024-01-24 796617 793397 197368 194260 341816 348358 391794 387722 220797 216340 284991 292897 328216 331346 4877662 5273331 7180989 6947242 1294634 1346537 288996 255161 293850 294612 353772 346106 325791 328778 213229 214227 754337 730783 1634742 1609120 432303 427720 608163 616325 772280 748791 768849 774860 779728 792774 744739 826715 2150117 2276107 1327566 1109248 683173 671474 805771 802483 825499 834288 820743 834078 947394 942937 5464797 5641945 39.25 70.8 2
09:20:28 2024-01-24 796812 792272 196435 194522 338633 349347 391088 384932 220026 216374 285031 290360 329386 329829 4861012 5196250 7106386 6937057 1302154 1346537 290316 254588 293794 293182 353772 342138 327764 327786 212561 214262 756567 729765 1633642 1620783 432303 426963 606871 614035 765760 746863 765507 768153 775306 799166 744886 820802 2145539 2258871 1317391 1115387 681229 664634 804328 807039 823091 826974 821105 838426 946052 940796 5430151 5641007 39.25 70.8 2
09:20:29 2024-01-24 802431 791149 196922 194401 338264 346447 390224 386160 218979 217724 284085 289962 329173 330443 4879742 5180052 7153013 6968188 1326553 1344752 286342 255158 291238 292609 354339 342415 325791 326762 212376 212870 755256 720779 1652002 1629902 432609 427566 607080 610587 765217 750987 764890 765874 782042 793477 738041 819871 2142373 2257680 1321598 1121759 679292 665141 808354 805591 815176 825223 829347 836834 938275 937466 5367475 5641007 39.25 70.8 2
09:20:30 2024-01-24 793356 788879 195933 193788 338517 345685 390833 387285 218883 216374 283957 290677 327050 330844 4872788 5257915 7208965 6972015 1307742 1347124 287212 254588 296812 292609 354170 342523 327129 325813 212710 214201 763164 720413 1635091 1620501 428052 428171 608594 609022 768345 747733 758926 766715 780866 790089 737517 823086 2148590 2241433 1315356 1114594 677678 665647 807209 801346 816416 828546 827885 830220 934001 936477 5447403 5628966 39.25 70.8 2
09:20:31 2024-01-24 788832 792530 196470 193752 338775 346393 390224 383241 219355 216132 283325 291155 328337 330948 4879742 5274476 7256598 6968759 1302079 1344752 286342 254588 292468 292920 353920 342487 324794 326762 211415 214201 763899 719233 1637497 1620696 428731 428171 604688 608584 768309 746652 760272 768798 779764 784234 736994 821040 2142373 2257262 1317391 1108458 675264 669372 808302 797548 814099 829900 824624 825360 935623 940927 5458454 5628966 39.25 70.8 2
09:20:32 2024-01-24 791103 792342 200313 193621 338573 346088 390224 384391 218918 215969 284192 288443 325888 329345 4870377 5216841 7187121 6935672 1296483 1349408 286777 253560 296771 290762 352183 342451 324794 328505 211345 214051 752866 728693 1628947 1611489 431115 427264 602127 609489 765217 742920 764515 767031 774081 784536 738137 816268 2140851 2271269 1295390 1107103 681565 669098 800191 797725 816453 825042 817346 827748 940198 933836 5489899 5638331 39.25 70.8 2
09:20:33 2024-01-24 805545 793143 200201 193486 336773 346393 387921 386468 218238 215506 283254 288242 326205 330443 4879742 5185608 7143688 6968188 1318062 1346537 291630 252994 296675 290798 351958 341380 324830 323820 212044 213002 761693 725573 1643893 1622997 428767 423854 606236 608856 761393 746726 762333 760123 776933 790647 733720 811459 2137264 2250732 1317445 1122558 677195 663220 804291 801198 811791 821946 821105 829151 930044 930195 5389777 5636855 39.25 70.8 2
09:20:34 2024-01-24 793429 788924 200134 192837 336737 342879 387632 385003 217526 215669 282320 288443 325942 329939 4883224 5259706 7227616 6967028 1303975 1346500 287234 252915 291230 290215 351362 341380 324794 324816 211380 213002 757279 720413 1639096 1619551 426129 423159 603833 606607 763013 744010 753687 759465 775249 784391 733979 821072 2142049 2240842 1313321 1112413 674783 664161 804018 795519 808344 825223 821105 821953 926230 928511 5470871 5638331 39.25 70.8 2
09:20:35 2024-01-24 793462 791192 200166 192303 336773 342879 387575 382703 218273 214266 281530 288881 325188 330443 4872788 5288120 7199640 6940092 1279891 1344591 287638 251413 292054 290321 350795 340038 324336 324852 210026 213002 761046 728693 1635380 1608934 426431 423746 597997 606271 763554 736644 751175 761813 772596 781897 736700 816117 2135952 2262491 1313321 1103854 678647 661715 795653 793222 811828 822595 811560 823017 932752 930195 5419391 5642355 39.25 70.8 2
09:20:36 2024-01-24 801752 790030 196331 192533 334715 344928 386722 384121 217269 214782 282355 286412 326205 328468 4879742 5185514 7143688 6972129 1322733 1345545 285552 252219 290431 288435 351893 338263 323880 324852 210061 212371 761046 720264 1641737 1626456 427110 421223 602127 604022 755869 744286 758460 759613 774865 784247 728193 806847 2130657 2241150 1319521 1114594 670947 658465 801331 799828 805377 818467 816333 820683 922278 926573 5411923 5636855 39.25 70.8 2
09:20:37 2024-01-24 790020 790583 196300 191926 336230 342325 385599 382292 217561 214266 283066 288478 324210 328970 4882140 5296743 7243611 6952021 1285255 1344093 291254 251378 288523 289809 350549 338227 322934 324636 208716 213451 752088 722471 1646577 1618366 426158 421258 597683 601788 760155 737815 752852 762747 774389 782042 734017 814574 2142225 2246432 1313321 1097583 673821 662948 792235 788741 811215 817410 811668 821044 930044 926841 5432816 5638331 39.25 70.8 2
09:20:38 2024-01-24 802612 791219 195807 191957 334710 342807 385563 383277 217188 213637 281530 286429 324210 327931 4889108 5188841 7133522 6958823 1309650 1344789 286830 250993 291230 288089 351326 337717 323652 322657 210096 212371 755074 726611 1635335 1618399 427038 423241 601253 605082 757449 740061 758106 753450 768194 783185 727720 805166 2123828 2238246 1307061 1119364 670947 656531 797476 795408 802608 811459 813942 820647 919627 921079 5385929 5630296 39.25 70.8 2
09:20:39 2024-01-24 795450 791223 196020 191762 334715 341735 387849 382405 216515 214301 283066 287334 324210 328432 4898473 5277061 7255592 6977554 1307742 1345049 285316 251203 288595 288597 348720 339286 321920 323411 209697 211679 762539 719513 1641003 1622911 423195 420452 601085 602020 759108 740061 749710 756347 770556 775414 724589 811751 2135952 2246600 1329905 1103737 668089 660149 797881 786400 804238 817889 811202 816236 923414 926841 5457222 5639648 39.25 70.8 2
09:20:40 2024-01-24 793217 791223 194858 191996 334028 342807 386106 382022 216816 213637 282666 287683 324926 324208 4891492 5224751 7162585 6954416 1296597 1342805 285588 255551 288080 287251 350831 339062 321372 324359 209996 212123 751395 725445 1642672 1618297 426735 420552 592683 603052 752042 732895 754873 755748 764978 781563 730745 802389 2122319 2231329 1323675 1113010 672106 654013 790552 791016 802608 810245 811779 819839 920928 919777 5406902 5638331 39.25 70.8 2
09:20:41 2024-01-24 799123 793130 195471 191119 335913 339710 385563 380919 215509 213672 282230 285866 323688 328432 4891492 5281977 7233306 6968045 1304013 1344591 283777 255371 286902 287024 348684 339877 320174 322633 209125 211276 757968 721336 1633582 1620667 422669 422043 599344 601872 755869 737013 742480 753743 769209 775031 721883 809369 2131177 2243688 1302383 1099146 664469 657534 792272 785252 807200 816159 802340 810851 921001 919497 5489316 5638331 39.25 70.8 2
09:20:42 2024-01-24 795727 791183 194273 191283 334028 342289 384643 379069 216144 218066 282230 285866 324175 324203 4894981 5223827 7143688 6952059 1298336 1345049 285552 251283 288083 288915 348434 337261 322548 322777 209996 211600 764923 725445 1638491 1617146 424582 418799 593011 599414 747869 730222 746661 754784 761635 775522 727787 800949 2118520 2228458 1317445 1113010 669993 648979 788874 788704 799164 809377 810624 816273 918509 915779 5389777 5638055 39.25 70.8 2
09:20:43 2024-01-24 797420 790964 194884 191035 335672 338686 384337 380315 215475 218066 281398 285762 322265 328200 4898473 5284606 7243649 6973160 1303975 1340935 283392 251848 286544 288824 346969 339730 319832 322380 208577 210721 765525 719233 1632902 1618366 420579 419660 599398 599488 754793 734829 744412 750280 765682 774665 718210 806385 2127047 2240990 1321598 1100768 663523 656067 792272 783479 802039 811559 802340 811104 919160 920428 5470265 5630296 39.25 70.8 2
09:20:44 2024-01-24 796617 791192 194067 190690 333016 341531 383188 378997 215475 217618 279815 284029 323201 325430 4900844 5233844 7144534 6952210 1300973 1344826 284796 251211 286723 288427 347492 336345 320281 322216 209404 211199 746664 725573 1630094 1613777 423158 417740 591228 599746 744983 728226 748642 750627 761388 775450 724626 799501 2111759 2226001 1313291 1112182 668089 652161 788315 786162 795666 807094 807098 813808 913822 910290 5399182 5642355 39.25 70.8 2
09:20:45 2024-01-24 796854 790964 194242 190086 334024 338387 384067 382292 214808 217959 279779 284933 323415 327432 4900844 5285732 7217331 6971750 1305645 1348880 283202 250999 286347 287899 346810 338952 318794 320611 207996 209693 761046 717178 1647702 1618366 419382 419364 595992 594961 753720 732714 742991 749436 761599 766508 718581 802239 2123828 2231817 1319521 1099146 661635 654337 788874 783487 800297 808464 801312 807000 917608 918406 5502644 5647697 39.25 70.8 2
09:20:46 2024-01-24 797839 791228 194941 189523 334028 341254 382274 378961 215509 214198 279707 284072 321712 325352 4897962 5243143 7130621 6979841 1317147 1340750 281874 250787 286615 287131 347076 336490 318713 318994 207996 209776 764032 721296 1645864 1618399 422217 418258 597375 599210 746643 731641 744656 742682 761388 770916 717484 794783 2117801 2212967 1313291 1108458 660694 648900 790552 783487 795103 806827 801735 809336 911168 910484 5466311 5639648 39.25 70.8 2
09:20:47 2024-01-24 792712 790075 194273 189454 334028 338686 380901 377234 214808 217923 279205 284107 321263 324492 4900844 5289223 7272876 6970422 1292406 1341999 283256 250930 284239 290813 344992 335505 320081 320825 207638 210021 750595 717178 1643294 1618297 419688 418476 589488 592733 748964 727709 740019 749251 757012 766436 719601 800107 2125537 2234494 1313321 1092910 664469 653086 780811 779536 797431 807094 800172 809374 918409 911963 5436805 5649000 39.25 70.8 2
09:20:48 2024-01-24 801401 792383 193590 189523 332382 338650 382814 379069 214074 214047 279707 288852 321263 324191 4900844 5213218 7165787 6971902 1323755 1346164 280694 251106 284538 286400 346933 335469 317937 318994 206702 209728 756518 717963 1648553 1623001 422217 414912 592137 592733 742348 729464 744137 743735 757242 770880 714915 795385 2117801 2210045 1317391 1103737 659755 649359 784177 779536 792263 809377 801051 802280 910618 910592 5461120 5638331 39.25 70.8 2
09:20:49 2024-01-24 793471 792980 193454 189519 332476 337594 382007 378961 214441 213463 279635 284069 321229 324155 4897962 5256030 7175166 6963788 1296322 1340861 282315 249518 285321 285557 348248 333546 316791 319961 207638 209728 758861 724537 1637610 1613777 422217 417296 588496 595328 745989 724621 744388 747016 757054 766508 717942 791935 2111552 2223723 1311214 1103464 663996 646008 779706 781822 793388 800045 802454 809374 908004 908637 5389777 5638331 39.25 70.8 2
09:20:50 2024-01-24 795450 790030 193594 189390 332981 337050 382007 378767 213743 214047 279402 289329 321194 324383 4919333 5297255 7253619 6987004 1302053 1345858 280231 250294 283833 285673 344439 337132 315545 320067 207638 208760 754337 716154 1632628 1617217 417731 417885 591682 594668 747136 728226 737810 745084 759199 763439 712243 795348 2120812 2231706 1290936 1089834 658817 649359 781365 777027 798032 807058 793129 805407 914355 910674 5461799 5642355 39.25 70.8 2
09:20:51 2024-01-24 804969 792939 193245 189092 332113 337594 382004 378997 214109 212814 279599 284668 323032 326055 4917110 5235458 7125037 6963551 1309650 1347208 280890 248961 284835 284787 344403 333474 316022 316743 207169 208352 755074 722848 1659248 1613777 418690 414440 590810 596355 738425 726678 741926 738004 752534 766364 710661 789610 2120206 2210123 1302907 1105308 656989 643586 784177 777259 789983 802410 799337 800038 906683 911078 5465021 5637003 39.25 70.8 2
09:20:53 2024-01-24 793471 792347 192944 188825 331704 336271 383356 376654 213743 212617 279311 282921 322996 324203 4914116 5254323 7171664 6959380 1297409 1342649 281117 248576 283201 285085 344439 333438 315816 318699 207638 209004 758861 722471 1636347 1612632 419615 413529 585668 591786 741174 719294 741229 742938 748265 766364 717291 787257 2108555 2209504 1307061 1105034 661635 644806 779706 778948 787711 798029 800172 802244 902539 901470 5404727 5642355 39.25 70.8 2
09:20:54 2024-01-24 792033 789984 192609 188625 331704 336542 382274 378141 213835 213534 277599 284796 321899 323291 4914712 5293255 7282308 6987516 1301906 1340824 279163 249171 282698 284650 344855 333438 315816 318664 207054 208352 755074 716154 1635809 1613777 417766 414876 588079 590416 746261 723559 736137 741484 756712 757495 711200 793101 2117565 2232911 1305181 1088284 660224 649323 776609 774274 793388 797760 793129 802207 911726 905200 5427399 5643528 39.25 70.8 2
09:20:55 2024-01-24 801511 791192 191765 189092 330683 339684 380869 377234 213310 213711 277742 283530 322875 324630 4924144 5220825 7180989 6987239 1319974 1343289 278577 248961 282698 283781 343405 332428 317378 316486 207346 207738 761892 717178 1633345 1622997 418026 412295 588913 590416 738101 725649 737584 736077 753670 765249 709374 788451 2111279 2197719 1283421 1100713 656407 645479 779706 772629 784265 801809 795413 801214 906683 907776 5490018 5647697 39.25 70.8 2
09:20:56 2024-01-24 795501 793365 192699 188619 330415 340166 378727 374257 213972 212652 277706 284105 321899 324169 4914469 5259918 7115711 6951983 1302825 1345049 280231 247392 283201 283388 342591 332158 315816 315056 207638 207345 751395 723503 1635418 1613777 417766 412259 588913 591786 738753 723522 737250 735987 751003 761881 709102 783836 2107644 2205349 1296677 1103464 654650 643436 779154 772629 783675 800045 794284 797691 902769 901470 5474184 5646382 39.25 70.8 2
09:20:57 2024-01-24 796024 793397 192668 188589 329026 337452 378763 376609 213755 212304 277475 283565 321114 322829 4914846 5252522 7134362 6951983 1295674 1342649 280934 246665 282904 283402 342879 330884 316022 315838 206909 207703 757346 724537 1640808 1611489 416876 411030 588079 591332 737054 718242 737186 735987 750094 763934 710381 783762 2099308 2216107 1319614 1105308 656052 642070 779706 774552 784265 799721 792521 793024 899864 901506 5470227 5638250 39.25 70.8 2
09:20:58 2024-01-24 792326 793390 191556 188985 328263 337528 381014 374221 213242 211640 277280 281990 321457 321406 4909152 5254399 7153013 6954416 1294678 1336949 280031 246629 281407 282881 342879 331907 317378 317553 206327 208027 759684 724537 1631782 1609205 416899 409770 583038 590416 733890 716976 735166 737031 746808 760810 709120 783206 2099308 2210045 1298754 1103737 657881 643621 776609 774824 781910 792243 793129 797417 898586 901571 5470871 5655801 39.25 70.8 2
09:20:59 2024-01-24 797420 793397 191912 187501 330522 336193 378763 374221 212685 211781 277621 282447 320356 323675 4919548 5297756 7186784 6942052 1290555 1341120 278531 246629 281442 281656 342879 332163 314892 316044 206472 207524 746116 721441 1695845 1609205 417766 411644 582138 589579 737054 715453 736661 736077 747901 757495 710381 781510 2102293 2211613 1328095 1099197 657881 641161 774957 774274 781910 790978 793129 797691 898512 898694 5469999 5661206 39.25 70.8 2
09:21:00 2024-01-24 792484 792834 192161 187472 331510 336466 378943 374328 213378 210936 276149 283897 319388 321894 4919548 5341367 7243762 6968759 1281355 1341120 279415 246629 282339 283313 341879 330884 315335 315838 206472 207668 756607 721441 1655265 1609120 414810 409806 580423 587040 738977 715453 728073 737981 747514 755148 710381 788414 2105284 2232134 1332335 1089834 657377 639965 772762 772160 786560 793057 783901 800038 900148 899757 5458529 5658324 39.25 70.8 2
09:21:01 2024-01-24 801401 792839 191521 188061 329631 333902 378979 376654 212367 212163 276078 282376 320356 325169 4932416 5313550 7222984 6991905 1300223 1342184 278073 246594 282539 282134 340811 331422 315335 315838 206681 206378 751395 716154 1647154 1613777 413635 411066 585549 587182 738195 718242 726489 735628 749404 752954 702121 787257 2110654 2222148 1304984 1085192 651395 642980 770538 767220 785968 792243 783937 799847 904889 894475 5430151 5658439 39.25 70.8 2
09:21:02 2024-01-24 802539 790329 191096 187744 326957 335494 377446 374221 212538 212481 275269 282376 320321 321959 4919548 5244913 7190314 6992124 1305848 1342649 278108 246249 281308 282019 342638 328852 315816 315802 206182 206378 760377 716283 1658324 1622725 414222 409964 583895 583544 734004 718231 726453 731068 750581 756872 703151 783527 2105284 2203146 1300830 1094428 651395 643892 773859 765874 785412 797940 782464 793975 905113 898804 5449070 5655760 39.25 70.8 2
09:21:03 2024-01-24 804969 793276 191057 187020 328255 336813 377432 375525 212549 210789 276748 281236 319836 320468 4919548 5249029 7147921 6977554 1304064 1342805 278267 245663 286382 281320 341879 329350 314892 315358 206182 205667 759553 719984 1614667 1613777 415399 410544 584013 588889 731778 718502 732927 731622 743506 757193 701161 779178 2099308 2193186 1300830 1099146 649083 641161 774957 764297 782423 793363 788249 792919 901351 899444 5499529 5643671 39.25 70.8 2
09:21:04 2024-01-24 796049 793392 191591 186986 326882 337289 376371 371795 212685 211154 275691 281876 319388 319848 4923057 5256030 7134362 6959380 1296597 1337022 278531 245575 282140 280698 340846 329386 315816 314471 206182 206200 754315 724537 1652324 1612632 414222 410435 583601 588743 732856 715453 730810 728540 740696 755148 700030 778034 2096011 2202399 1311133 1099146 649083 636461 773796 765419 779327 795684 787247 791791 897125 898804 5485965 5655801 39.25 70.8 2
09:21:05 2024-01-24 797035 792347 191061 186986 328701 336813 376313 374185 212062 210789 275304 281482 319388 320367 4917204 5281208 7134362 6963826 1293711 1337022 278073 245078 281940 280306 341326 327824 315593 315580 205315 206446 768342 724537 1624857 1609120 413049 408231 580542 587077 727669 711269 728392 728379 740952 756817 702157 778034 2093034 2203963 1309012 1103068 651321 638312 773957 768872 778810 793436 786056 790630 894766 901356 5466951 5646419 39.25 70.8 2
09:21:06 2024-01-24 791977 792939 190596 187020 328559 333866 378871 372127 211408 210936 275269 278923 318870 320172 4926569 5285732 7191946 6947053 1293711 1337649 276844 245663 282140 279511 341879 328852 312104 315802 204956 206343 764300 720413 1662354 1609120 414810 410544 578079 585270 730879 709152 730773 733894 743053 752954 705082 774579 2096011 2206913 1323854 1100770 655117 638190 772725 769095 777115 789781 787162 788233 889302 892528 5493157 5647697 39.25 70.8 2
09:21:07 2024-01-24 793217 793397 190883 186852 326921 333866 378302 372091 212139 210494 275269 278923 318870 320468 4928900 5303911 7190314 6949458 1290774 1340710 277321 245078 281308 279419 341879 328320 312068 315802 204920 206056 752800 720413 1622934 1604557 414222 410544 578079 585270 729906 709152 728664 733807 742527 751860 704183 773444 2093034 2201265 1296677 1097629 652787 637216 770465 769966 774911 784310 787162 790139 890967 894696 5489316 5651625 39.25 70.8 2
09:21:08 2024-01-24 798589 792379 190963 185855 327910 333866 376299 372091 212062 209767 274427 281482 317170 320241 4930085 5356104 7243649 6972015 1277946 1341231 279806 244290 279653 280359 338211 328355 312104 314471 205629 205701 755831 723503 1633085 1599873 410535 409386 578079 583690 733370 708290 723729 729464 736336 748409 703649 780550 2099889 2229592 1311133 1088247 651358 636502 765700 769419 779364 784382 783245 791902 884245 889270 5395328 5657062 39.25 70.8 2
09:21:09 2024-01-24 793157 790034 190161 185851 325937 332855 376636 372056 210106 210789 274007 280591 317498 319463 4935935 5315262 7246267 6976962 1299264 1336000 277880 244290 279617 279384 336684 328852 312068 313004 205279 204885 764923 715131 1632609 1613505 409919 409386 580455 581824 731814 713320 719444 727728 742527 749984 698860 783342 2100487 2213183 1296677 1084377 647148 639219 764615 761201 780802 784527 779317 790627 896222 888549 5439610 5649000 39.25 70.8 2
09:21:10 2024-01-24 800339 792119 189329 186405 324881 333866 374310 371795 211913 210494 273971 278889 318388 320367 4934818 5244913 7171664 6992124 1317110 1341120 277489 245078 279115 279811 339818 328473 312068 313480 204454 205062 755831 712815 1639068 1623084 411808 405862 578898 580114 726816 709188 721564 725702 741489 754135 698880 780142 2092423 2204113 1291745 1091387 647610 638336 767915 761274 780436 788747 774681 783730 894618 891456 5501444 5654458 39.25 70.8 2
09:21:11 2024-01-24 802576 792338 189291 185817 325402 333324 374310 372946 210756 209148 274427 279159 317427 321048 4938061 5254399 7152155 6982532 1304993 1341120 277489 245732 279689 278501 338757 329207 312032 313004 204597 204173 759553 717178 1642706 1613777 412428 405935 577122 581788 726264 712348 727156 726476 738530 752606 694403 772062 2095776 2185321 1296677 1094465 643927 634557 766115 760116 773936 784382 779243 783174 893313 894807 5505710 5657062 39.25 70.8 2
09:21:12 2024-01-24 795481 792383 189329 189847 324794 333902 373750 370056 210140 209148 273552 278923 317463 318378 4928900 5280832 7153873 6968188 1294634 1336985 281411 243539 279115 278536 339508 327509 312068 313480 203632 205062 766780 722471 1626379 1609120 409955 405183 575592 580966 725823 708093 723122 726071 737536 752643 701124 774301 2087838 2197719 1290447 1099929 647701 632197 769553 763435 773812 784491 781575 783631 884573 892468 5493238 5649000 39.25 70.8 2
09:21:13 2024-01-24 795481 792980 190239 189701 325937 331543 374310 372675 214827 208426 274007 278989 316435 319947 4933442 5351868 7222471 6977554 1282909 1337317 276720 243574 277832 278571 338614 328509 310833 312090 203953 204993 761223 720413 1655061 1604557 408690 405898 574998 580599 730644 705103 720072 728207 735152 746808 700815 778286 2093034 2219141 1294600 1083504 650390 634698 760791 765061 775186 784320 778726 786107 883215 881790 5400869 5657062 39.25 70.8 2
09:21:14 2024-01-24 795450 790629 189265 189710 324920 331543 375471 372720 214387 210096 272717 278923 316435 319425 4945300 5324521 7245267 6987251 1298336 1337317 276445 243334 278886 277755 336684 329440 308305 312055 203775 203756 753581 713092 1642337 1611489 410532 407977 580234 580188 728844 710303 720586 725520 738311 743542 695389 774450 2091009 2207248 1294600 1078985 643469 630916 759217 759303 774948 779834 772412 786107 889375 880437 5427136 5658352 39.25 70.8 2
09:21:15 2024-01-24 802117 791223 188662 185787 325014 333094 373154 372149 214536 210277 272717 278077 317110 318901 4938252 5258148 7199640 6981475 1307704 1337317 276675 243539 276714 277656 337429 327473 311086 310789 203311 204249 764300 713092 1648886 1626438 411722 404289 576407 577726 722490 707177 720439 722613 738603 747756 693041 773311 2089325 2193186 1292523 1089834 643927 636428 765627 756794 774948 784418 772276 783185 891021 883515 5521455 5658352 39.25 70.8 2
09:21:16 2024-01-24 802686 793568 189261 189444 325010 333324 373183 370020 210722 208787 275198 278116 315516 318451 4928900 5274572 7125037 6952059 1295397 1341231 277880 242046 278455 276926 336684 327182 310833 311188 203988 203756 751284 723367 1651420 1612437 410240 405324 578042 582849 723513 708217 721379 718731 730201 744027 690939 769425 2085256 2188525 1309012 1093554 641888 630666 763568 756384 768313 783830 777031 782590 884573 883479 5477574 5657062 39.25 70.8 2
09:21:17 2024-01-24 792304 792711 188374 189812 325010 331274 374310 370056 212318 209113 272682 277169 317170 319163 4938355 5289717 7199640 6963788 1288931 1337317 276711 242791 278687 276331 336213 327473 308270 311841 202461 205866 759684 720031 1708404 1609120 410099 405646 573774 580298 724791 702153 722114 725667 730201 747227 696939 764237 2083775 2191901 1267463 1091285 646687 632006 763568 761237 766070 779900 774718 779220 880542 883515 5502054 5665139 39.25 70.8 2
09:21:18 2024-01-24 794914 793495 189265 189604 324885 329773 373749 370020 214616 208391 272717 278008 315411 320982 4945300 5356895 7208965 6968759 1277037 1340168 276640 242552 278651 276779 334591 328145 311166 311515 203066 205830 761223 724925 1612184 1601978 409948 405416 574589 581196 725750 702153 719407 727254 730020 745162 695005 765359 2082517 2197682 1315373 1088284 645765 628702 761370 758938 765997 775405 774681 781403 882766 886603 5493238 5665139 39.25 70.8 2
09:21:19 2024-01-24 791977 792347 188894 189303 324626 330701 372560 368244 214837 208717 273563 278575 314936 319352 4948829 5341367 7254011 6978137 1290745 1341231 275757 243130 276060 279112 337657 326187 312011 311368 202143 206155 751395 717178 1656666 1613699 408493 404184 571322 576129 724722 705077 715176 724566 729949 742943 694513 772578 2083404 2206913 1300830 1080522 646188 634249 759085 758938 773812 774787 771654 782590 883037 879484 5416321 5651727 39.25 70.8 2
09:21:20 2024-01-24 801126 791183 188632 189268 325014 329204 372822 372149 214546 208799 277880 277853 315191 321048 4928793 5322822 7218291 6992124 1298059 1337317 275087 243689 276694 278916 337953 327790 308756 309954 202496 204964 750595 712830 1638768 1611407 407623 405754 576000 578107 726324 706249 717512 720366 736593 738494 690960 768108 2090025 2202399 1292523 1075081 641183 632902 755846 757813 769947 775441 768257 783705 881567 874068 5442784 5657062 39.25 70.8 2
09:21:21 2024-01-24 804254 791155 188597 186108 324064 331776 372657 369357 214396 208717 272755 278042 315446 317371 4945300 5291977 7199640 7006274 1307520 1339396 275508 243689 275655 279417 335494 324316 309967 309015 202496 204964 761223 713092 1655647 1621819 407913 404280 575133 573949 719661 703146 714382 718447 735766 743651 691450 770562 2086739 2194743 1286293 1087510 641183 633554 759181 755040 771621 782106 767711 779146 884464 881422 5446210 5661099 39.25 70.8 2
09:21:22 2024-01-24 802543 793276 187875 189162 324019 330237 373447 370020 210801 208717 274059 275488 317847 317371 4945300 5262013 7151011 6996484 1319901 1341643 274160 242652 275953 277972 336542 326264 308094 311813 202461 204713 761223 712075 1644760 1622911 409382 401739 572570 573544 719661 704076 715080 717502 730237 742943 690960 768775 2086739 2191631 1286293 1088284 640272 632572 759181 753817 770529 779900 765498 778696 884792 880763 5443048 5656786 39.25 70.8 2
09:21:23 2024-01-24 802543 792643 187875 189303 324024 330469 373711 370020 210213 208391 273658 275488 315191 317892 4942982 5246485 7171664 7000949 1319015 1339470 273131 242652 275918 277351 337694 326729 310286 310273 202283 205144 761223 712075 1627361 1622725 408493 400893 571395 572697 719513 702116 714419 716994 733885 743996 690960 765396 2081149 2185670 1313253 1086737 640272 632902 759181 754241 769402 779900 764302 774621 879081 874141 5442784 5644934 39.25 70.8 2
09:21:24 2024-01-24 801438 794398 188006 189259 324028 329738 373711 370056 210654 208212 277880 275488 315446 318342 4941863 5241303 7164381 7003609 1315173 1339470 274808 242617 275037 278204 337694 324388 308235 308257 201965 204713 761223 713332 1662472 1621933 408493 400893 573366 574752 717585 702080 714419 716994 729949 746786 690470 765359 2074547 2182424 1308217 1088284 640272 632653 759181 753173 768923 779900 764302 774082 883178 880800 5472835 5661099 39.25 70.8 2
09:21:25 2024-01-24 804932 793536 188006 186108 324516 329738 373183 370056 210801 207707 277720 276290 314461 318081 4945127 5271280 7174664 6991973 1318070 1341378 273061 242617 275918 277069 335600 323643 307733 310273 201719 204990 759684 711809 1629841 1621326 408493 400576 568108 571853 717585 700061 713330 715472 733885 743651 688930 765125 2083775 2182153 1312253 1087510 639363 632006 758669 752069 766070 775477 765153 772827 884290 874537 5461799 5657062 39.25 70.8 2
09:21:26 2024-01-24 804969 793495 188006 185592 323760 329471 372131 370020 210801 207418 273563 275557 314678 317408 4945337 5261901 7164381 6989548 1317127 1340521 272749 241571 274987 276644 334591 324172 309812 309798 201930 204139 759684 711809 1627217 1622997 407913 400259 568108 572293 716569 701584 714419 715472 732847 739467 687955 764477 2083501 2177787 1295006 1085192 639363 631736 758669 752033 765728 775369 764064 773632 883262 874501 5474184 5657062 39.25 70.8 2
09:21:27 2024-01-24 804969 792338 188046 185592 322719 329239 372131 369687 210801 206485 273140 275453 313550 315586 4945525 5275003 7151304 6980394 1309612 1335016 273272 242320 276060 276323 335791 323439 306340 308186 201331 203532 755808 715904 1619648 1613777 407334 400893 571395 573544 715978 702116 715473 716486 729669 739431 684478 761638 2077466 2170137 1294600 1088251 637321 628294 758669 749399 763522 774474 764608 772178 883267 874465 5521455 5657062 39.25 70.8 2
09:21:28 2024-01-24 800339 792939 187711 185588 323005 329738 369929 366587 210956 207384 272755 276346 313480 314483 4945960 5290186 7143872 6978137 1293711 1333124 275335 242895 274987 277584 335754 323931 307268 306292 201684 204139 765218 721296 1615606 1604557 406179 400259 568108 576748 717585 700089 714419 711250 721188 737981 684893 761283 2071570 2183973 1289930 1088213 636413 625061 755308 747605 761091 775369 767711 773866 879255 874501 5486953 5666427 39.25 70.8 2
09:21:29 2024-01-24 793217 791192 186829 186104 321982 329204 373524 366551 210507 207384 272370 275548 314242 315184 4957171 5288083 7176873 6972015 1292788 1339493 274686 242558 274373 276644 335554 323952 310067 307720 200700 204139 770922 721956 1632772 1604557 406179 400643 568106 573580 714541 696058 713330 715435 721296 739395 689981 760633 2070173 2179331 1298411 1091387 640272 625505 758003 753706 762441 770871 768840 769873 872930 874537 5474184 5651727 39.25 70.8 2
09:21:30 2024-01-24 793217 793523 187420 185588 323405 327715 373183 367396 210507 207384 272755 274585 313550 317826 4957171 5314570 7207349 6963057 1292406 1337317 273272 245935 274373 275513 334591 322459 306802 308186 200071 204139 755069 717178 1660584 1604261 407045 400259 567266 572734 715554 695110 714419 717502 721341 736653 689981 756176 2073135 2183973 1306892 1088284 640272 625505 755981 753173 758561 771925 765498 771006 872605 874501 5499413 5661099 39.25 70.8 2
09:21:31 2024-01-24 793217 793536 187586 185069 323321 325743 372131 366551 210213 206416 272334 276720 315506 318087 4958328 5349214 7202247 6951983 1287091 1337428 272784 242284 274987 274918 333866 323475 306802 307720 200071 203961 766780 719233 1643712 1604557 406179 400857 567266 572697 715978 695037 713368 716994 721224 734511 688567 755566 2074515 2183973 1287851 1085054 639363 625505 754374 752069 756954 770437 764881 769910 871370 874429 5497163 5665139 39.25 70.8 2
09:21:32 2024-01-24 797754 792944 187416 184517 324028 327715 369966 365487 210626 206278 272044 278316 315026 317747 4963626 5390509 7236941 6991905 1287786 1337454 272784 242320 272664 276220 333631 322495 306802 306362 200071 204139 763978 716666 1631611 1604557 403882 399662 565663 571165 717585 693037 707193 717502 725376 734586 688442 764440 2076222 2201347 1284216 1075920 640272 625493 750075 753706 765185 766463 765153 774417 871370 871228 5408588 5657062 39.25 70.8 2
09:21:33 2024-01-24 797147 791223 186867 185328 322520 328186 372403 367404 209279 207534 270585 275315 314619 317443 4961874 5346838 7246267 6971750 1298336 1335384 272087 241980 272699 274954 333396 323475 305903 306327 200665 202963 757346 711061 1619835 1609120 403596 400857 570121 571570 718640 699096 706024 712798 721372 730382 682721 764699 2074510 2194606 1300531 1071973 634602 621938 747297 747164 761361 766463 761198 776777 875421 865487 5455616 5665139 39.25 70.8 2
09:21:34 2024-01-24 802677 791183 186833 185121 321519 330985 369049 366852 210073 206957 270477 275419 315062 314782 4947268 5287484 7200566 7005650 1315243 1335384 271607 242320 272403 274918 333866 323033 306802 306078 200071 202963 768342 710554 1636221 1618093 403882 399166 568508 569951 711405 697118 706690 710321 726437 736773 681368 761790 2074779 2182424 1304772 1082062 634150 625493 751630 744716 763522 773016 759618 769873 875384 871722 5453997 5654420 39.25 70.8 2
09:21:35 2024-01-24 801511 794820 188451 185381 320802 330282 369749 366444 209453 208107 270513 276367 313376 314303 4940221 5261713 7171440 7000949 1307667 1337317 272368 241640 271797 274918 333866 320437 306802 305403 200036 202963 756607 711809 1637854 1618366 404741 399730 568106 568741 710328 695073 706690 709314 725376 734332 681331 760093 2075995 2179331 1277986 1082062 634602 625493 751518 746634 761864 771925 760262 768743 874212 872447 5442784 5658286 39.25 70.8 2
09:21:36 2024-01-24 802543 794825 188451 185011 320424 329815 368637 366180 209418 207569 269644 276755 313262 314447 4956956 5278225 7171165 6996895 1315268 1329388 270675 242320 272629 274043 333866 320508 306802 306572 200036 202716 763531 709774 1626762 1618482 404454 399166 567266 568705 708787 695073 706690 709314 725236 732892 682721 758400 2074608 2173163 1304772 1082062 634150 621938 752202 746634 760822 770835 756718 767577 872804 870456 5468926 5666454 39.25 70.8 2
09:21:37 2024-01-24 801971 792955 187659 184928 319903 329582 369157 365344 209383 207603 269978 274360 314689 313491 4947343 5268965 7171664 6986919 1314237 1333124 269851 241640 272212 273277 333866 320212 305652 306068 200036 202821 755069 710282 1643267 1618366 404454 399166 565663 568302 709937 695073 708200 708309 721260 735624 682237 758031 2071297 2163995 1290936 1082062 633699 621636 751138 745047 758659 770437 756241 765092 874339 870456 5478724 5658363 39.25 70.8 2
09:21:38 2024-01-24 804260 793397 187659 184928 319868 328651 368601 365017 208544 207349 270297 275206 313741 314231 4943817 5253860 7190314 6986919 1313288 1337317 269851 241640 271762 273312 333866 322539 306334 306069 199722 202821 766780 709774 1635030 1618366 403596 396921 565663 567425 708931 693000 705147 707807 721224 734586 681270 756176 2074515 2173217 1302651 1081957 632797 621902 751138 742009 759171 766499 755132 765364 872605 865487 5461358 5659742 39.25 70.8 2
09:21:40 2024-01-24 800261 792378 187659 184725 319872 328651 368450 364903 208253 206451 270431 275029 314069 313491 4943743 5267188 7162338 6977554 1305923 1337317 270675 240890 272699 272735 332387 320212 305688 306789 199409 201691 755074 712778 1615995 1613777 403882 398885 567266 569680 708428 696131 708200 709314 722668 736504 677789 752817 2068194 2157883 1313253 1082062 631898 623734 751630 738234 756077 766427 755668 764520 875384 873774 5534205 5663800 39.25 70.8 2
09:21:41 2024-01-24 804858 793358 188151 184104 320045 328418 367086 363299 208952 206032 270204 275593 311381 314962 4960492 5284490 7125037 6972015 1294715 1337317 271952 240102 272664 273241 331919 319952 305903 305926 200036 202008 769905 719233 1626628 1604557 402382 396488 567302 571570 710441 694090 708705 706304 719499 730418 678270 751435 2070062 2165274 1298411 1085318 629209 619666 748890 738197 753260 766463 758502 764286 874345 873118 5508962 5669304 39.25 70.8 2
09:21:42 2024-01-24 796542 795789 190332 184185 320490 326692 367637 365142 208904 206061 269824 279303 311633 314812 4956956 5304277 7190314 6968188 1288931 1337317 271123 240517 276881 272182 332891 319468 303937 306825 198750 202361 772509 716666 1619366 1601978 403596 396885 559131 568741 707889 688925 707193 709314 717903 730454 681331 751583 2062324 2173217 1296291 1085192 634602 619666 749508 747164 753762 764860 763414 763705 865692 870311 5502374 5658363 39.25 70.8 2
09:21:43 2024-01-24 790850 793536 187342 183902 319836 326799 369337 363774 208288 205740 270014 273492 317128 314962 4947604 5314932 7199640 6958823 1284339 1329241 270675 240144 272212 271542 331614 320437 304115 306825 198785 202149 774096 715642 1663342 1602282 403596 399166 559131 568741 708737 689903 708200 709134 717903 729831 680493 746661 2068194 2173217 1298411 1084279 634602 620104 747847 747274 751250 765525 761779 764980 865840 871301 5505827 5661099 39.25 70.8 2
09:21:44 2024-01-24 795481 793577 188187 183753 320843 326799 368226 363809 208904 205066 270240 275206 312416 315478 4954665 5383824 7218291 6958823 1271335 1333455 272368 239400 276808 273241 329346 319987 303937 306357 198750 201691 752953 718362 1613653 1593075 399012 396921 559131 569548 711405 687950 701004 708309 712210 725521 682237 752742 2065256 2197719 1277208 1075920 632347 617335 744398 744643 756361 763889 761085 768919 863351 866274 5417994 5661099 39.25 70.8 2
09:21:45 2024-01-24 793356 791192 190479 183315 319825 326799 367903 364260 208288 206238 268994 279396 317092 314954 4956956 5343040 7283568 6996895 1294634 1337317 272238 239940 273242 272824 330844 320473 303119 306825 198750 201515 759684 710554 1627477 1604557 400928 400013 565663 566222 711442 691985 701004 708309 720626 721688 676242 751064 2074520 2182331 1280063 1068166 632456 621678 744398 741631 755799 761662 753418 768333 869571 863072 5465021 5675793 39.25 70.8 2
09:21:46 2024-01-24 802686 791187 190070 183621 318941 327468 365433 362974 208219 205420 268096 274360 312416 311627 4964031 5322436 7208965 7005650 1298336 1337428 269886 239400 270675 272824 329880 324184 305688 305495 198785 201374 765218 711061 1638367 1616944 400213 395589 562366 563643 706386 688682 698908 702171 720590 728219 676279 755261 2068194 2173217 1296291 1080413 631101 623624 746201 741621 756471 767172 751018 764398 869301 866382 5457444 5662388 39.25 70.8 2
09:21:47 2024-01-24 802543 793308 187132 183315 318596 327260 367084 364356 206994 205740 268994 273634 311564 313015 4956956 5271093 7150974 6992048 1315268 1337317 268620 240517 272664 271296 331883 318502 304579 305710 198750 201691 765218 710278 1624857 1618366 401456 395625 562366 565963 705886 689903 699937 702171 720553 730670 676758 753724 2070737 2176341 1297616 1081023 630651 621824 747261 741621 760647 766088 752421 762842 866341 865770 5471232 5658352 39.25 70.8 2
09:21:48 2024-01-24 804833 793308 187037 183350 318337 326799 367084 364903 207929 205169 269030 273669 312416 313271 4954164 5284468 7171664 6986919 1305923 1337428 269440 239081 276772 270714 330844 318537 304115 304816 198439 201116 761892 711809 1620121 1613777 401456 396497 564030 565348 705387 691008 704108 704233 717903 728219 672284 748623 2070183 2159040 1300531 1080485 628852 619994 747261 737944 752083 761872 753142 759976 871370 866164 5530860 5666427 39.25 70.8 2
09:21:49 2024-01-24 800339 793541 186608 183118 319318 327723 365433 364111 208939 205135 268958 274436 312416 311591 4947305 5305008 7143688 6966863 1287272 1336818 271123 238994 272664 271542 329346 318056 305043 303177 198577 201515 772509 719233 1624785 1604557 399649 394405 559095 567900 703356 687950 702799 701106 713526 725814 678303 749560 2060541 2167076 1302378 1088251 629751 617185 744813 742270 749993 761944 759720 758556 866491 866382 5482072 5661136 39.25 70.8 2
09:21:50 2024-01-24 793466 793541 185728 183893 316640 324960 367084 363084 207929 204924 268694 273598 316647 312284 4947343 5313550 7208965 6948906 1285255 1333455 269628 238660 273049 269855 329346 320298 302270 305926 198128 201374 760530 715131 1667120 1602282 401492 396813 559743 565385 706183 685968 704145 707305 715366 727428 680012 746250 2061851 2171702 1292050 1082062 632797 618062 745254 738307 746708 761269 755678 760164 860299 866382 5498715 5658352 39.25 70.8 2
09:21:51 2024-01-24 796049 792944 190172 182118 321176 324924 366240 361093 208219 203863 267907 274821 311504 313527 4966309 5393167 7236941 6972015 1277699 1331897 269886 238624 270639 271577 327857 320298 303191 304566 198404 201515 775709 716154 1634388 1599873 398937 395625 559347 562848 707889 683957 697398 707105 716417 721152 678677 752928 2064787 2193464 1294170 1070373 632347 616428 740176 742902 754144 760192 752807 764547 859691 859512 5408588 5655760 39.25 70.8 2
09:21:52 2024-01-24 796854 791751 186604 182947 318048 324852 367049 364111 206890 205420 267272 273634 311977 313227 4964031 5350640 7236941 6987516 1297409 1333418 269559 238791 270639 270679 325813 320979 302694 303142 198404 200184 756607 712075 1618383 1604557 398014 395274 559131 563643 707388 690698 696605 703021 717072 721224 672913 750879 2070675 2179431 1294170 1069686 625276 617075 740791 736535 754724 757486 750210 763352 866995 856402 5444578 5666427 39.25 70.8 2
09:21:53 2024-01-24 802080 792342 186347 183551 317088 324595 365398 364111 206890 205740 267907 273563 312416 311591 4973396 5273181 7180989 6996895 1311444 1335348 267769 239162 270675 269890 329845 319393 303155 304066 197543 200393 774096 707746 1623481 1618366 398976 393779 561332 563845 704178 689411 699311 701101 719109 728602 675379 750466 2064787 2160944 1292523 1077451 627956 619009 744088 737948 751620 762847 750771 757159 865620 861391 5510511 5661099 39.25 70.8 2
09:21:54 2024-01-24 802686 794993 186478 182700 317189 324888 363211 363854 207894 208561 267872 273563 311977 312504 4947343 5308794 7132940 6973037 1300298 1337428 268585 237886 272279 269855 328317 319393 302694 302821 197509 199731 754315 715131 1641266 1609120 398976 396502 562890 565666 704215 690845 702382 703095 715440 728175 671373 746325 2058921 2151750 1295495 1082025 625276 616637 743035 733734 749673 761233 749256 755543 866268 863937 5526912 5657062 39.25 70.8 2
09:21:55 2024-01-24 797398 792338 186351 182631 316127 324960 365362 361042 207536 204464 267308 273563 311942 310575 4947305 5310090 7180989 6978137 1287091 1335348 269030 238414 270639 269820 329577 318869 301987 305030 197440 200393 764574 716666 1626435 1604261 401500 397592 558914 565963 704215 684584 702883 704014 713307 726020 674773 744388 2058921 2168616 1292050 1078985 630103 615874 743228 741997 743822 756275 753678 756107 857738 863254 5493238 5666427 39.25 70.8 2
09:21:56 2024-01-24 795481 792939 186870 181927 320481 324323 365398 363084 207860 208454 267272 274436 310996 313527 4967573 5393167 7233269 6972015 1268621 1335348 269851 237448 270567 270644 325848 320072 302234 304066 197474 200184 762093 720779 1630705 1594384 398088 395131 559310 564331 707278 682643 697249 704094 710359 718183 674773 744546 2061349 2191631 1295881 1072737 628852 614566 737554 738526 748896 755139 753380 760638 854020 856366 5417264 5665139 39.25 70.8 2
09:21:57 2024-01-24 792051 791187 186562 182088 319029 324852 365398 360970 206925 205066 266826 273634 311469 312284 4961552 5350640 7283568 7001277 1293359 1335384 267362 237886 270603 269890 328541 319845 301883 304102 198625 200149 763655 710790 1629226 1604427 398654 395409 559706 562719 707779 686532 695837 703699 712138 719231 676377 746919 2065256 2176303 1282140 1067892 627351 616428 738082 737517 751092 752681 747058 760164 861555 858480 5474995 5666427 39.25 70.8 2
09:21:58 2024-01-24 801860 792347 186608 181478 318119 323339 364011 364111 206890 204464 267049 273372 310019 315186 4990964 5365995 7208965 7006274 1294634 1331985 268142 237649 270186 269890 325778 318906 303740 301901 199748 199487 756030 711809 1640850 1604427 396959 394226 562129 563956 705350 686940 691821 699115 713234 719802 669582 746624 2060860 2176272 1292050 1068166 623498 616311 737031 733178 751509 757341 747058 760060 864649 855350 5446210 5662388 39.25 70.8 2
09:21:59 2024-01-24 802235 791219 185574 182092 315179 324852 363175 363084 206890 204782 266229 273598 311504 313019 4973396 5296743 7171440 6991905 1311485 1336332 266584 238589 270377 270797 330017 317867 301985 302644 199904 199626 772509 707746 1627926 1617146 399221 394540 559743 561162 700724 683921 697490 699799 715550 721440 672546 743349 2063760 2160944 1287809 1075883 624813 616428 741713 735332 750553 757414 746754 754998 861932 856366 5467322 5666427 39.25 70.8 2
09:22:00 2024-01-24 802640 793541 186082 181780 316132 324587 364011 362141 206925 208489 267272 271897 310996 311555 4971118 5308794 7147921 6972015 1300247 1336479 266584 237640 270315 270797 328068 318012 301175 302538 198625 199592 772509 709774 1622790 1617146 399221 391980 558951 561162 700079 686458 695306 698125 715043 722053 670934 743418 2058921 2151750 1296677 1075920 625001 612924 740897 734816 746008 757377 744560 755767 864037 856366 5519930 5665139 39.25 70.8 2
09:22:01 2024-01-24 801511 793282 186086 182092 316132 322490 362596 363597 206925 208272 267272 272728 310525 311555 4971118 5318173 7125037 6952059 1289089 1337772 270793 237237 270351 269305 326692 318237 301175 301126 199748 198967 752800 713509 1629854 1609120 398654 392016 562092 562756 699693 686903 698888 699115 713380 721440 667616 742237 2058921 2148643 1298411 1078218 623498 615874 740933 729464 742769 755139 744831 754654 862495 856438 5538768 5666427 39.25 70.8 2
09:22:02 2024-01-24 798000 792119 185566 181765 315210 324852 362631 360426 206890 208525 266452 272763 310525 311702 4961275 5310090 7192245 6977554 1288670 1335866 270411 237499 270006 268930 327715 315410 301987 302892 198345 200591 784517 717178 1613958 1599873 399221 391395 555724 562756 698207 680709 695726 699115 707247 721517 673501 742163 2049649 2154520 1283569 1081185 627061 612829 737332 737420 745171 754608 751463 749891 855324 856474 5485965 5644934 39.25 70.8 2
09:22:03 2024-01-24 791145 792347 185196 182088 316001 323375 364849 360970 206568 208489 266416 270655 312153 311555 4964031 5321441 7200566 6962778 1289631 1336024 270067 237509 269365 270035 327679 317231 299351 302736 198066 199765 764574 716666 1623036 1603419 399221 391944 555761 562357 698024 681675 696586 700107 708319 721404 673501 739908 2052805 2160944 1283569 1078985 627061 613697 738767 737420 743025 752945 746763 752472 853034 856438 5489899 5649000 39.25 70.8 2
09:22:04 2024-01-24 792304 792374 185973 181804 318794 321870 364302 361006 206247 208489 266862 271897 309585 312759 4961552 5357062 7202247 6977629 1285180 1333772 269308 237307 269970 269656 328578 318869 299422 302256 198066 199418 769335 715904 1617742 1599873 398937 393155 555761 562210 700006 680709 697894 700043 708319 719231 672766 737736 2049649 2162476 1283569 1078985 627061 612829 738078 736898 740888 754084 749256 753580 854244 856366 5502643 5661099 39.25 70.8 2
09:22:05 2024-01-24 796617 792374 186086 180974 317079 322586 364011 361042 207316 208237 265635 273372 308684 311591 4975661 5389336 7244578 6972346 1268546 1335628 269488 236574 268761 268999 324762 318158 299457 301762 198625 198967 767748 719233 1615292 1589498 395687 393636 556547 561981 702326 680709 693862 700107 703160 716457 670605 742125 2054537 2179441 1297659 1071210 624387 610088 733867 733734 744079 752175 748960 755035 853034 856055 5449438 5666427 39.25 70.8 2
09:22:06 2024-01-24 790584 793536 185209 181008 316162 322849 365852 359847 206890 208489 265599 273180 309585 311083 4969851 5380522 7295772 6989260 1279235 1335628 270067 237073 268078 268999 324833 317448 300120 301268 198345 199071 769335 717178 1650821 1595337 395273 393387 554939 561958 701757 678782 691257 699115 703196 712426 672546 744314 2055997 2182294 1293715 1069686 625276 611478 732973 736898 745134 752706 746763 755571 851042 852363 5410262 5665139 39.25 70.8 2
09:22:07 2024-01-24 792051 792383 186082 181508 318124 322884 363175 359883 206282 203863 265599 272312 309585 311301 4976945 5349783 7291885 6999259 1292406 1333418 268363 237116 268455 268181 327650 315554 300958 302681 197509 199731 786155 713341 1648068 1601978 396396 391980 554903 559573 700724 679745 689714 700107 710396 715106 671593 745942 2057458 2173126 1300531 1066189 626168 614566 733466 734811 747288 748472 747390 753208 853034 852291 5404274 5665139 39.25 70.8 2
09:22:08 2024-01-24 797754 791223 185542 181512 315712 320896 364302 361042 205606 208600 265599 272538 310525 312539 4968677 5368643 7285330 6999259 1294559 1331493 267798 237438 267935 268181 325287 315518 298515 302681 198030 199487 787794 712075 1645074 1600011 395834 390846 553302 559177 699418 678782 689225 699611 709320 714514 671880 745411 2054537 2173126 1298411 1065574 625276 614566 733867 735332 745617 751037 746087 755767 853034 847496 5416321 5661099 39.25 70.8 2
09:22:09 2024-01-24 797754 792939 185201 180974 315784 320896 363246 361042 205606 208454 265599 271897 309585 312539 4983219 5362533 7240817 7001277 1292713 1333964 271864 236349 268042 267773 324852 317933 300708 299514 198485 197931 745222 707746 1631309 1602282 395834 392087 558160 559573 701757 681954 690767 697136 708819 712426 664680 741598 2058921 2173371 1281449 1060114 621727 613697 729774 729410 744079 748436 742265 755468 855942 849733 5466273 5658352 39.25 70.8 2
09:22:10 2024-01-24 804222 790039 185561 180900 315214 322884 363066 361006 205926 208272 265192 273372 308649 312612 4983219 5346309 7203302 7006274 1298261 1333768 269129 236019 266808 268181 327614 315446 301670 299444 197927 198517 772509 711061 1628612 1604557 394714 391205 556547 558745 698207 679921 688595 692529 707283 716457 663705 744314 2058921 2164010 1285689 1068926 619963 611024 732860 728724 747288 751851 744379 754766 857152 847424 5436805 5658352 39.25 70.8 2
09:22:11 2024-01-24 800109 792374 184911 181832 316001 322359 364093 361042 204934 208162 266007 269999 309338 311924 4985334 5292166 7180989 7002075 1310548 1331530 267574 236870 267792 271940 325813 314271 301936 299514 197509 197862 769335 707746 1657862 1613505 396115 391205 555368 556269 695247 680438 689189 692003 709356 717174 665693 742125 2053078 2153265 1281449 1072737 621285 613182 735987 728466 745134 752945 740010 751365 854660 852327 5458643 5649000 39.25 70.8 2
09:22:12 2024-01-24 802603 792347 184902 180905 316001 321870 364093 361042 206074 204717 266203 270600 309303 312550 4975928 5291897 7153013 6991942 1296597 1334808 268552 234928 268940 271748 324344 315482 298515 299479 197927 197862 769335 707746 1624284 1610346 396677 391758 555761 557612 693246 679921 691784 692529 703268 716846 661760 736654 2049649 2139521 1294170 1072737 620844 612395 735987 727691 740888 752706 740047 749422 857189 853567 5526912 5662388 39.25 70.8 2
09:22:13 2024-01-24 800219 791223 184777 180909 316001 321835 361024 359595 206327 204717 265386 270704 308508 312428 4973624 5322550 7133648 6968188 1287197 1330929 268929 234893 268078 271904 324888 314523 301510 298293 198359 197484 749769 711809 1617688 1604557 395834 389383 556547 559573 694719 676061 691821 693091 705882 715097 663339 736624 2047069 2142556 1279328 1074318 617709 609190 735807 726659 737642 748472 741663 745497 856920 853604 5517513 5658352 39.25 70.8 2
09:22:14 2024-01-24 796829 792383 184320 180633 314824 322562 364205 358513 206006 204859 264644 270103 309444 310090 4983043 5338505 7177663 6968188 1284339 1328194 268552 234928 267254 271904 325322 313531 298550 300354 197232 198483 794145 717178 1619382 1598738 394714 390102 550045 559573 692683 677551 689714 693018 704384 717138 667652 737561 2042381 2151750 1277208 1078985 623055 607400 735987 731297 737277 748472 744831 744477 850585 854846 5468195 5647697 39.25 70.7 2
09:22:15 2024-01-24 792341 793331 184923 180689 315852 322261 365124 359414 205755 204824 266052 270034 308473 313883 4980497 5345377 7210837 6959380 1281519 1328190 267762 235585 268006 267446 324852 315410 300612 301021 197232 198448 766161 716666 1619928 1599873 396677 392035 552138 559868 695174 674804 691784 696076 704384 716167 667579 736062 2048192 2156333 1252286 1074318 623498 608258 733867 731540 737884 748400 745970 746924 847401 854774 5501092 5651625 39.25 70.8 2
09:22:16 2024-01-24 794914 795653 184590 180702 315924 320421 365124 358620 205755 205111 265830 269177 308473 313622 4972390 5345415 7204199 6959380 1285255 1331874 267798 234858 266773 267767 325287 316162 297680 302348 197232 198572 765566 715131 1615748 1598738 396396 390653 552138 558672 692611 674768 691747 693018 704384 717976 668088 735538 2043795 2154532 1275088 1075920 623498 607363 733986 731549 738068 748292 745439 748796 846766 854170 5489899 5650534 39.25 70.7 2
09:22:17 2024-01-24 793217 796521 183813 181340 314417 321656 364608 358548 205720 204788 264979 269351 309126 310200 4971306 5323752 7171403 6951983 1285255 1333768 267762 234858 266737 267767 326726 314706 297368 302120 196816 197862 781239 717178 1618562 1598738 396124 390102 552138 557881 691108 673778 690335 691930 702321 717976 667107 736062 2043832 2148643 1275088 1078218 623055 608731 733867 729410 740514 748364 745970 746105 845570 854134 5489975 5658005 39.25 70.7 2
09:22:18 2024-01-24 793282 793130 183857 181537 313971 322144 363727 357470 205435 204572 263939 270173 308614 309762 4980497 5291751 7164077 6968759 1285255 1331874 267798 234823 266960 268520 324308 315153 297611 301157 196402 197828 792479 717178 1619655 1598465 394714 387907 551356 557881 692001 672827 689576 691881 701256 717469 665620 737148 2040376 2148643 1302378 1078985 621727 607979 733867 729482 738068 748364 744909 746441 848036 852327 5490013 5658372 39.25 70.8 2
09:22:19 2024-01-24 793282 795410 183561 180814 313930 320682 363727 357613 205218 204285 263974 269351 310423 310968 4957938 5321727 7190314 6954416 1285255 1331874 267798 234893 266363 267482 326726 313460 297716 301697 196816 197862 794145 717178 1611520 1595337 394714 387907 551747 559071 692001 672791 690559 690953 702285 716203 665657 736062 2043280 2145623 1297234 1077451 621727 603875 733986 729373 737958 748364 744379 745970 845570 852291 5473918 5658439 39.25 70.7 2
09:22:20 2024-01-24 793217 793402 183813 180767 313642 320860 363066 356574 205218 204285 266301 269950 308579 309762 4967549 5314147 7171365 6952021 1285255 1331874 267798 234858 266773 267767 326726 314482 297611 299164 196816 198262 792479 717178 1615203 1595337 394119 387871 550575 557845 692001 673778 689576 691390 701256 717469 665150 736586 2040376 2149917 1293715 1078985 620403 607117 733867 728724 737545 748400 744379 745877 848555 852892 5477448 5650439 39.25 70.7 2
09:22:21 2024-01-24 793217 793397 183496 180905 314114 320825 363579 357362 205366 204037 264714 269950 309289 309288 4968639 5322550 7177663 6968482 1285255 1330059 267762 234858 266773 268520 324852 312544 297125 301387 196402 197828 792479 717178 1609082 1595337 394714 387871 550575 556232 691510 672279 689792 691390 700230 716457 665150 736586 2040103 2148643 1272967 1077451 621285 606687 733117 728724 738156 748328 744379 745616 848555 852892 5483237 5659872 39.25 70.7 2
09:22:22 2024-01-24 792653 793468 184296 180584 314197 319335 364462 358188 204899 204572 263939 268089 308147 312034 4976945 5343882 7200566 6959380 1281557 1331971 267351 234858 267183 266910 324852 315153 297789 299164 196816 197621 786155 713092 1614036 1595337 394714 391205 550575 556196 691890 671805 689189 692982 701825 712354 665985 731738 2040376 2151750 1272967 1072755 621285 607117 730930 728724 733972 747122 743513 746143 846041 852965 5504241 5663839 39.25 70.8 2
09:22:23 2024-01-24 793217 792944 184281 180054 315888 318816 363030 357685 205079 203073 266301 269845 307181 311777 4980497 5393203 7208965 6958823 1266498 1328102 268552 234100 265546 268520 322920 313496 297789 298258 196816 197484 764574 717178 1626575 1586117 391123 391205 551747 557881 696232 672791 687616 691966 698182 707605 663810 736062 2046737 2163896 1286594 1065058 618131 604970 726793 727433 736801 745953 744082 750710 846188 847405 5434971 5661099 39.25 70.7 2
09:22:24 2024-01-24 788832 793360 184110 179666 314604 319335 360663 356574 205972 204179 263131 270243 306752 312108 4966309 5404133 7266949 6972015 1275839 1328097 267351 235292 264732 268332 323902 313496 297789 298014 196955 197175 766161 715131 1642324 1590627 391160 389775 549407 555374 695210 672468 682601 689664 699735 707108 663705 739402 2046737 2174759 1268727 1063411 619963 605506 726795 730685 740098 746063 742042 750710 844118 844905 5406902 5650372 39.25 70.7 2
09:22:25 2024-01-24 791488 791155 183783 179726 314712 319594 360699 356146 204934 204285 263096 270173 307181 311225 4976945 5350640 7274243 6992011 1283188 1328102 266087 234893 264697 267767 323902 313496 297789 299199 196091 197862 800705 712075 1633228 1598348 391713 390102 548982 549734 693173 672468 682564 691966 702321 708139 663164 735536 2046737 2170137 1304543 1061629 622564 608805 727870 728724 741219 744441 740864 750137 843720 844308 5398631 5665139 39.25 70.7 2
09:22:26 2024-01-24 796011 789998 183750 179730 314932 318370 363579 358475 204230 204285 263499 269351 306752 311666 4975661 5350454 7243649 6982003 1290774 1329984 265678 234858 265324 267767 323938 313531 296915 298466 196402 197175 764574 707746 1645164 1599873 392026 390653 550575 549770 693328 672791 682564 690989 704883 707641 663499 737148 2049649 2160817 1296291 1065111 621245 610140 727787 727617 740162 742824 737102 748497 847364 845647 5424965 5657062 39.25 70.7 2
09:22:28 2024-01-24 797754 791605 183853 179730 314814 319335 363066 356574 204726 204285 263464 269351 307646 311225 4982761 5362178 7246267 6991905 1290774 1329989 266051 234461 265103 266945 321942 314487 297789 296698 196402 196560 766780 706735 1617674 1599873 392303 390929 550045 552917 696232 676790 684579 691390 703886 707392 658510 735015 2048529 2166778 1294170 1059171 618885 608842 726756 724419 738147 742225 736016 746441 846802 844490 5461799 5666427 39.25 70.8 2
09:22:29 2024-01-24 802325 791192 184285 179129 315778 318852 360360 358224 204298 204142 263096 269316 306219 311593 4986317 5372032 7208965 6987080 1288931 1331874 265900 234135 265103 266945 322431 313496 297441 297112 196402 196560 769335 706735 1613958 1599873 392303 390958 552138 549734 695210 674804 684056 691206 703886 707392 659947 736180 2054381 2165501 1283569 1058715 617709 608842 725763 723833 738031 739422 735080 748886 853984 846193 5455616 5666427 39.25 70.7 2
09:22:30 2024-01-24 802543 792347 183958 178599 315735 319335 358710 357649 204264 203714 263096 270138 306254 311225 4972376 5368039 7199640 6987516 1296483 1331985 266087 234100 263886 267767 322956 311560 297716 297667 196402 196560 766161 709774 1613657 1601978 387682 387799 552530 552917 691108 674804 680001 685913 698218 708391 659694 736887 2048529 2154753 1272967 1063411 614909 606650 725800 720257 736200 743982 737176 746217 852252 838410 5432816 5651727 39.25 70.7 2
09:22:31 2024-01-24 801516 791187 183080 179730 312654 318887 360336 356574 203771 203645 268707 266938 306717 308997 4971388 5282193 7143688 6972015 1305648 1328097 264424 234135 265103 265683 324335 311596 297579 296421 196402 196560 764574 705222 1619725 1611489 392026 387181 550575 551968 690041 671805 681523 685913 702066 713416 659887 736331 2042698 2151799 1272967 1068965 616231 608842 728858 720330 736587 743753 734107 742056 845570 844490 5480664 5661099 39.25 70.7 2
09:22:32 2024-01-24 804520 791187 183084 179537 313129 318852 360336 358224 203913 203109 263499 267682 306468 309798 4972376 5284606 7153013 6978137 1296597 1328190 265236 233379 265324 265276 322920 311560 296735 297667 196126 196560 763978 707746 1624555 1609120 393525 387763 550575 553144 688051 674291 686598 688507 703673 713380 658328 731590 2044734 2138832 1272967 1069244 615951 608410 728858 720366 737921 747196 732918 743288 845606 846193 5442784 5657062 39.25 70.7 2
09:22:33 2024-01-24 804696 792383 183119 179696 313129 318852 359829 358224 204264 203073 263499 267716 306468 309785 4983156 5307177 7138602 6977554 1292836 1328097 266087 233344 265546 266091 322956 312289 297651 295801 196789 196218 759684 709774 1623606 1604557 392376 387569 552138 553536 688051 677260 685818 689175 700121 710099 658326 733181 2037856 2132739 1284216 1068926 615512 603875 728784 722261 734898 746799 732360 740965 850096 844490 5514451 5657062 39.25 70.8 2
09:22:34 2024-01-24 802419 792342 183119 179692 312909 318887 358134 356003 204332 202896 268634 268276 306468 309324 4973396 5318625 7121956 6977120 1296597 1331222 265678 233379 265546 265869 323674 311596 297523 297595 196402 196253 764574 707746 1630394 1611489 393210 387799 550575 553389 689609 676608 685441 685767 700084 710063 658326 731968 2042698 2133362 1285689 1068926 615876 607979 728858 719203 733858 742865 735344 740324 849911 845756 5530860 5665139 39.25 70.7 2
09:22:35 2024-01-24 801183 790998 183080 179662 313606 318370 357631 356038 204298 203099 268634 268089 306717 309798 4973396 5323752 7125857 6963788 1283423 1328097 266905 233344 263921 266091 322656 311929 297608 297883 195780 196389 766954 716154 1606504 1595337 391123 387511 552885 556690 689331 673423 685479 685576 697141 709356 658326 729826 2038927 2139423 1278555 1072737 613326 602145 726793 718151 731960 747327 734659 741529 845606 846354 5494791 5651727 39.25 70.8 2
09:22:36 2024-01-24 794885 791183 182505 179735 311670 319594 360880 355776 204088 203073 268218 268311 306752 306536 4968639 5315906 7190039 6963788 1283423 1328097 265271 233379 263886 264498 323447 311087 296080 297775 195161 196900 782878 714621 1609082 1599699 393855 386929 548368 554716 686931 669468 686416 687785 698390 711401 661893 725791 2034585 2147031 1268727 1072737 617709 603687 728784 724419 729606 739458 736718 739314 838993 846952 5490013 5657062 39.25 70.7 2
09:22:37 2024-01-24 793466 793313 183080 179129 313606 316929 360916 355503 203947 203073 263499 266903 306178 310932 4983373 5395516 7199640 6958823 1266816 1328190 266087 231980 263921 266126 320932 313777 296080 296889 195780 196560 761399 717448 1611376 1594935 393013 387727 547358 555899 689930 669468 687013 689811 696227 707392 660451 727935 2042698 2148643 1268727 1066302 617709 604162 724699 724016 728784 739350 736652 741824 838993 843298 5493238 5666427 39.25 70.7 2
09:22:38 2024-01-24 790584 792383 183115 179164 313165 316965 359793 354153 204298 202861 264383 268941 305791 308670 4975661 5379804 7264918 6972015 1277024 1328190 266941 233379 263043 266722 320967 313541 296497 295766 195196 196661 762987 717178 1622061 1589269 389948 387655 547394 555110 691964 667501 679483 687968 695242 703341 662083 730662 2037478 2168600 1276390 1063108 613591 601446 720535 724016 732929 739350 736755 744811 836480 838374 5410262 5657062 39.25 70.7 2
09:22:39 2024-01-24 790547 792115 182957 178599 313263 317889 360336 353869 204025 203714 264086 268089 305791 309762 4982761 5352299 7274243 6987004 1287054 1328323 264459 233448 263446 266460 321003 311087 295829 299460 194877 196969 782878 707746 1623432 1599699 391059 387310 546862 551586 690004 669614 680264 689432 699083 702858 659443 732295 2040376 2157826 1289930 1058880 615951 605618 723161 722481 734930 736436 732992 743186 841407 839034 5420194 5651727 39.25 70.7 2
09:22:40 2024-01-24 797754 791219 183124 179129 314110 318408 360072 356610 203630 203109 264382 267682 304834 311225 4979209 5375961 7231790 6972015 1291697 1328102 264459 234409 263482 265311 320682 314482 295829 297032 195496 195809 769335 705726 1611744 1599699 391059 387366 550575 551577 692001 672468 680078 686812 694219 701254 654116 728553 2049104 2154791 1272967 1054263 613704 604970 720082 718188 733338 737550 730245 744281 844229 838441 5442784 5657062 39.25 70.7 2
09:22:41 2024-01-24 802543 791187 183119 178565 312807 318335 357595 355503 203630 203038 263900 268567 304800 308851 4975661 5350454 7186822 6987004 1293711 1330929 264459 232014 265456 265843 320646 313369 297333 295995 195328 195674 767748 707746 1614386 1599699 388841 386256 550186 551968 689026 673312 679022 681345 693586 702809 654840 732853 2040376 2151750 1268727 1057375 611585 603260 719638 717466 733885 740796 731840 743186 844340 838441 5432816 5657062 39.25 70.7 2
09:22:42 2024-01-24 801752 790629 182618 179412 310442 318852 358134 355218 203596 203678 263305 266938 306219 306500 4961552 5296743 7166298 6987004 1305783 1329151 264988 234675 264410 265028 322287 312039 296915 296405 195055 195809 762987 707746 1637286 1607977 387682 385442 548594 550112 686560 671515 678813 682177 694219 707319 654877 730699 2038927 2145597 1295881 1065095 612828 604970 723673 718484 733858 743080 730801 739876 845063 837748 5446210 5657062 39.25 70.7 2
09:22:43 2024-01-24 800035 791192 182470 179412 311233 316965 358710 354934 202965 203073 264086 266059 305791 308379 4985013 5287729 7153013 6982003 1307654 1331081 263184 234675 263376 263917 321835 312039 295973 296865 195019 195233 761399 705222 1626085 1609120 387754 386740 548557 549554 684094 669614 679296 682661 694255 707392 654578 728516 2038927 2139145 1272967 1063259 611585 604542 722613 717466 734142 739458 730838 737778 845063 839034 5434971 5657062 39.25 70.7 2
09:22:44 2024-01-24 798937 791155 181928 179129 310726 317889 358674 354437 202825 203073 263677 266059 305791 308053 4961552 5284493 7162338 6981475 1307520 1330134 263509 233996 264706 264357 322514 312039 295235 296830 195181 195335 761399 705222 1637511 1612437 387754 384565 547431 549554 684130 671002 679296 681899 694219 707392 654578 728590 2039177 2145597 1295881 1066189 612455 605399 724429 718484 733858 739458 728064 737833 843596 838374 5442784 5651727 39.25 70.7 2
09:22:45 2024-01-24 804833 792379 181967 178599 311198 316894 357631 356288 202965 202719 264086 268710 304904 308343 4961514 5295786 7159686 6982003 1305783 1330545 262703 233275 265456 263847 321799 311597 296614 295744 194989 195301 761399 703713 1629415 1611407 389948 384288 547431 549759 685583 669414 678331 681693 694183 703413 648988 729713 2038927 2142556 1291549 1065853 614081 604542 723673 718484 731746 741321 727664 737704 843269 837748 5442784 5647697 39.25 70.7 2
09:22:46 2024-01-24 802468 791778 182216 178599 310726 316894 358170 356288 202650 202496 264605 265990 304904 306500 4981461 5284319 7169119 6988687 1298371 1327987 263878 234344 263780 263478 322620 309387 295664 296520 194509 195301 761399 706735 1615947 1607977 389948 386192 547321 548813 682750 669614 678484 679903 694183 707392 648988 725277 2037478 2127287 1271756 1065095 611840 603687 724186 717466 729158 739386 726443 734983 845063 838338 5501725 5657062 39.25 70.7 2
09:22:47 2024-01-24 803687 792934 182216 178573 311198 318633 357631 355539 203314 201765 264605 266834 304869 306572 4973396 5314932 7157784 6979841 1300193 1333694 263474 234015 263815 263619 320706 309205 295664 296369 194877 197205 759812 703713 1626475 1609120 390503 383139 547162 547189 683054 668667 678331 680727 693989 703413 655061 727447 2034585 2142556 1266607 1063509 611585 603039 722650 717194 731192 739458 725892 736621 841444 839034 5446210 5651727 39.25 70.8 2
09:22:48 2024-01-24 802649 791223 182181 178565 310975 316894 357344 355503 202999 201765 264086 266059 305534 308125 4962129 5323752 7137651 6961251 1289951 1332177 264459 236704 263446 263654 319996 311929 294641 296363 195435 194658 761223 707746 1639879 1604557 387754 384865 548594 550406 682054 670564 681560 681693 695735 703413 651320 724685 2032869 2124168 1275088 1066648 610283 602765 723673 715435 727815 740437 726480 736990 845063 838374 5524757 5657062 39.25 70.7 2
09:22:49 2024-01-24 801401 792370 182518 178531 311233 316929 355949 353869 203455 201589 263714 266429 304834 306608 4985013 5339414 7132560 6951908 1294634 1330929 264494 236538 263078 263408 320967 309170 294720 296103 195196 194962 749769 709774 1629089 1604557 387754 384252 547431 549590 681536 671039 679520 679903 696227 703413 652280 724685 2034585 2124168 1277208 1067931 610095 602182 723673 714349 728331 738667 726480 736591 845063 838410 5521455 5657062 39.25 70.7 2
09:22:50 2024-01-24 799617 792939 182216 178373 311198 316965 355985 352315 204046 202224 263305 266683 304410 306572 4973396 5314629 7128272 6968759 1283537 1327155 265306 234510 264633 264023 319701 310277 296080 295651 194403 195267 758225 715131 1600807 1595337 389394 384865 547431 552480 684094 669614 679520 678801 691176 703111 652743 723029 2028816 2130340 1272058 1068926 608791 594933 720572 715435 725717 739458 731877 734983 840812 837748 5493162 5658352 39.25 70.7 2
09:22:51 2024-01-24 795481 791223 181928 178283 309750 316965 357332 352280 202999 201800 263305 266429 304834 305243 4985550 5312982 7139251 6959380 1283423 1330315 264318 233357 264332 263619 318958 310277 297108 295164 193930 194692 781239 715131 1609943 1595337 389394 386466 547431 552751 684021 668630 678484 679208 690128 702242 652669 722479 2029661 2130203 1269893 1066189 609225 597242 721573 715362 725717 738740 731803 737078 839335 839034 5489899 5655760 39.25 70.7 2
09:22:52 2024-01-24 795481 791155 181650 178335 311348 316965 356485 354770 203562 202224 261788 266580 304800 306140 4990362 5322169 7133610 6941737 1286864 1330315 264459 236632 262239 263364 319819 311156 295177 294265 194817 194658 762987 713341 1604613 1595337 389394 384217 547431 551968 683018 669614 680212 679763 691139 703268 651247 722479 2030830 2124168 1285052 1068926 607849 594861 721684 713266 724690 738757 728581 736030 842599 840222 5516834 5655760 39.25 70.7 2
09:22:53 2024-01-24 796854 791151 181863 178249 310681 316894 355414 354520 203421 201695 263119 268596 306721 307891 4990171 5334004 7125037 6952134 1284746 1328061 264494 237037 264597 263619 318958 309377 295836 294265 194645 194490 764574 711809 1601950 1595337 388841 383947 547431 551577 681981 668667 681233 678801 690128 702773 651247 720867 2031104 2124168 1282887 1066189 607923 598845 721684 713229 724690 737127 728544 734983 838993 839034 5493238 5647697 39.25 70.7 2
09:22:54 2024-01-24 793429 793231 180745 178535 309241 318633 356521 352028 203358 202084 261500 268408 307082 305709 4990284 5314667 7168318 6968759 1281355 1328419 263509 236668 263959 263113 320706 310277 295149 296103 193588 195267 784150 714344 1606586 1594205 389394 381887 542944 550915 680810 663732 679296 681693 689154 703147 654578 721416 2026778 2133362 1287218 1069686 613326 594861 722065 719504 726476 733950 732360 732783 834071 839034 5483832 5661099 39.25 70.7 2
09:22:55 2024-01-24 793180 792310 182151 177654 311885 315911 357835 354912 202796 201099 263015 266696 305214 309106 4980739 5404389 7212681 6968759 1269175 1326159 264459 236632 263586 264208 317995 310936 294278 295859 194473 194658 782878 715131 1602190 1583868 387189 386743 541104 551186 687077 661756 677329 681956 685205 698327 655061 725679 2031104 2160907 1291020 1060387 611953 597923 717522 718484 727778 730084 732918 737704 834957 834197 5414403 5661099 39.35 70.7 2
09:22:56 2024-01-24 789689 788847 181858 177969 311929 317480 357848 351776 202796 202543 261572 266765 305644 308919 5012434 5359912 7274795 6982003 1283188 1327128 262625 237073 261734 262813 317995 310277 293545 296520 193247 195301 759936 709037 1623729 1594935 387739 383103 542944 546271 684021 663261 673344 682863 692679 698648 652660 727823 2031104 2154804 1270847 1054086 613153 600100 717054 718484 728848 730012 726443 736288 834699 829433 5404274 5646382 39.25 70.7 2
09:22:57 2024-01-24 798893 790597 181975 178075 310913 315586 357883 356026 202829 202190 261572 267843 306218 309579 4980875 5375504 7222908 6982003 1288931 1328084 262808 236668 263773 262594 317035 311597 292454 295200 193930 194086 762987 703713 1613391 1595337 387739 385406 545813 546693 686634 667139 675296 682661 693205 698327 652300 726750 2037478 2145597 1277208 1054263 611403 600985 717599 715435 728848 733766 726298 736554 837068 829469 5452367 5655760 39.25 70.7 2
09:22:58 2024-01-24 801752 793360 182183 178079 313049 315730 356378 356026 202235 201590 261536 267843 305214 309142 4986719 5375182 7216281 6978137 1287091 1328190 262590 236466 263215 263180 317000 310241 294242 293781 193930 194018 767748 705726 1617209 1595337 386640 384217 546657 547116 684057 667611 673308 680245 692679 698327 650288 727823 2037478 2149985 1293715 1051200 608357 600064 714519 713266 728331 730048 725781 737144 837699 829361 5453997 5665274 39.25 70.7 2
09:22:59 2024-01-24 802325 793360 182644 177901 311746 315694 359283 356026 202235 201590 261536 267843 304999 308815 4992692 5369869 7233306 6982003 1288931 1328061 262590 234373 263215 262848 318476 311156 292418 295651 193894 194658 792479 704719 1609062 1595337 387464 385918 541031 545499 684057 663700 673344 681863 693242 698327 653206 725716 2037478 2148643 1277208 1053335 611585 600100 717522 715398 728848 729426 725781 736030 837335 829469 5434896 5669332 39.25 70.7 2
09:23:00 2024-01-24 799161 792834 181750 177905 312079 315730 357416 355523 202235 202048 261680 266429 303635 306500 4989876 5381296 7236941 6987516 1287160 1328102 262555 236466 263215 262376 316521 310936 293794 294022 193930 198020 762987 704719 1610166 1595337 387739 384829 544201 546307 686069 665688 675060 681693 693205 694399 650786 724647 2034585 2151750 1268727 1051089 609225 600064 714519 714855 727815 730409 725265 735504 836480 829397 5459443 5670625 39.35 70.7 2
09:23:01 2024-01-24 800035 792834 181754 177867 310073 315694 357416 354366 201710 201765 261558 266025 305142 308997 4982930 5377130 7218291 6987516 1291697 1326141 262406 236965 263215 262778 316557 311156 294321 294265 193930 198055 784517 704719 1609895 1595337 387739 384829 544165 545499 685659 665182 673344 682661 693242 694399 652300 726750 2034585 2147119 1279328 1056001 611585 599548 717091 716449 728848 730571 725781 736030 835882 829397 5440614 5658324 39.25 70.7 2
09:23:02 2024-01-24 797950 792567 181754 177867 309852 315730 356485 354020 203135 201730 261680 267807 304201 306032 4992127 5369185 7236941 6982003 1288931 1328097 261970 236597 263215 262274 317070 311156 292009 294300 193859 194052 784517 704442 1613764 1595337 387464 384252 541104 546811 684094 664712 673344 682177 692715 698060 650786 723580 2034548 2147119 1270847 1051089 609225 599217 714519 713302 727543 727851 723682 737116 837068 834557 5458529 5669304 39.25 70.7 2
09:23:03 2024-01-24 802543 792272 182335 177413 312341 315874 357522 352280 202201 201767 261608 265956 302686 309033 4992127 5365697 7199640 6982003 1288931 1327238 262005 233441 261734 262778 316044 310716 292489 293816 193930 195550 761399 703713 1622876 1595337 387739 384252 541067 545463 684057 663700 673344 681693 692189 694399 651283 723618 2037478 2148371 1275088 1050164 608911 599217 714519 713302 727815 730264 723682 736293 836517 834520 5449070 5658515 39.35 70.7 2
09:23:04 2024-01-24 797950 791149 181566 177408 309241 314878 359045 355272 201676 201554 261644 265252 304083 308162 4982761 5376825 7233419 6982256 1288931 1327473 261970 233029 261734 262411 316044 310936 291761 294554 193723 195276 784517 705726 1641587 1595337 387189 383103 542944 543852 683018 662727 673381 681693 692679 694399 652244 724647 2032832 2145597 1277208 1052586 608948 599276 715531 714313 726747 731137 725738 735457 837335 834039 5441825 5654270 39.35 70.7 2
09:23:05 2024-01-24 797987 790597 181314 177442 312236 315838 355914 355021 201744 201554 261427 267807 304427 308379 4982761 5368911 7191946 6972015 1288438 1328061 261570 236264 261734 262192 316521 310900 291564 293057 193859 198091 756638 705726 1629580 1595065 387189 383103 542175 543852 682781 662791 671327 681693 692189 698327 652280 724647 2033994 2147119 1279328 1054086 610095 599217 715531 714349 727631 731691 724452 734834 834552 832270 5432345 5654420 39.25 70.7 2
09:23:06 2024-01-24 797420 792042 181655 177408 309714 314621 355985 352280 201710 201590 261275 265621 302966 308343 4985013 5377465 7208965 6978175 1288931 1326270 261970 236597 261734 262274 316044 310936 292454 293369 193723 195276 761399 705448 1618299 1595337 386640 383139 543715 546603 683537 663232 672353 680727 692153 694399 650786 723029 2034585 2148643 1275618 1051089 608911 598335 715992 714331 728701 731691 723497 735357 835772 833449 5458364 5646328 39.25 70.7 2
09:23:07 2024-01-24 800035 793532 181283 177447 310290 314878 356691 355702 201676 201554 261644 265218 302966 308379 4975778 5358031 7199640 6978137 1288931 1328061 261970 232949 263029 262594 315567 310277 294114 293127 193930 195276 764574 703713 1614009 1595337 386640 385372 541140 545078 683574 663737 673308 680727 690651 694363 647461 721416 2033994 2145325 1264486 1046207 608357 600900 714429 713280 725644 730156 722432 736442 836628 832233 5442784 5658463 39.25 70.7 2
09:23:08 2024-01-24 800869 788883 181562 176850 311124 315838 353250 354020 201744 201063 260908 266429 302745 305997 4975778 5364307 7180989 6987239 1294597 1324639 262005 233029 261185 262009 317035 306613 292892 293127 193417 195276 759812 706735 1614794 1595337 385000 380782 544201 545463 680057 663773 670068 674786 685205 694399 646931 725716 2030830 2139484 1285052 1056119 606588 599696 714466 710284 728812 734504 724527 735881 839446 832270 5439039 5655760 39.25 70.7 2
09:23:09 2024-01-24 799698 791187 180396 177867 308085 315911 354312 352028 205651 201589 261450 265970 303001 305279 4983156 5277160 7168318 6972015 1302053 1326389 261205 236466 261590 261209 317070 306577 291965 294554 193247 195550 759812 707746 1642997 1602282 385546 382115 541067 540793 680847 661792 670952 672772 689118 698327 647424 725200 2031104 2139145 1258125 1055604 606742 598347 713451 710284 726710 729904 723497 734797 836443 829918 5434533 5657062 39.25 70.7 2
09:23:10 2024-01-24 800302 793130 180642 177408 307619 317734 353781 352028 203170 201730 260433 265184 302966 306283 4988568 5300508 7145814 6982003 1302053 1328097 262005 233336 261185 261730 317960 306221 292935 292922 192977 195276 781239 707746 1603843 1599873 385000 382115 541031 545827 679846 661792 669997 672809 685205 698587 645524 723580 2032722 2139145 1260246 1054198 604901 595827 713451 710210 727823 730228 723460 734945 835263 829332 5433502 5655801 39.25 70.7 2
09:23:11 2024-01-24 802543 788888 180780 177129 308336 315947 355003 352028 201710 200922 260031 266025 303182 304600 4968639 5316961 7180989 6986919 1302053 1328097 261240 232702 261405 261209 317070 305929 292454 292922 193112 195802 782878 707746 1625983 1599873 385273 382115 541067 543852 680810 661792 669997 672809 685133 694399 645524 726228 2035624 2139423 1282887 1053825 605762 597997 714466 710247 727741 734577 723682 732821 837068 829700 5423261 5649000 39.35 70.7 2
09:23:12 2024-01-24 796797 791183 180719 177256 307409 315911 354348 354520 205721 200922 261680 265970 303625 305279 4983156 5276798 7143688 6963512 1299372 1327473 260806 232702 263215 260958 317035 308384 293496 293127 192942 195276 756638 702710 1625776 1604557 387464 382115 542560 544316 676963 662321 672595 673760 690164 700121 649521 724673 2033098 2136261 1282887 1060114 606626 598169 716501 710284 725717 734704 721555 733731 834589 829289 5444033 5655760 39.35 70.7 2
09:23:13 2024-01-24 801971 790624 180745 177447 308059 315947 353781 354020 205651 200922 261125 265598 303423 306983 4975661 5298755 7153013 6972129 1300042 1325201 260373 232538 261734 260378 317035 308297 291600 292192 192672 195276 781239 702710 1619563 1604557 387189 382115 541408 543930 676448 662321 671327 673760 691959 700157 649521 722330 2030479 2136261 1282887 1060114 604673 598588 715531 708560 724690 734806 722635 730630 835882 829325 5446210 5645185 39.35 70.7 2
09:23:14 2024-01-24 797963 792679 180741 177408 307839 315911 354348 352028 202497 201098 261056 264855 302966 306436 4982761 5292166 7162338 6977554 1300298 1325339 260373 232538 261662 260896 316778 306685 291564 292511 192672 195139 781239 704719 1630313 1604557 386915 381845 541408 543709 675970 662321 673271 676316 691959 700498 647279 722092 2027591 2127015 1282075 1058341 604901 598061 714519 709780 725605 734577 719398 730111 834699 829736 5434933 5647697 39.25 70.7 2
09:23:15 2024-01-24 801401 790597 180715 177133 307409 315616 353285 352028 205329 200502 261056 265412 302966 305065 4975500 5297255 7138602 6967610 1290026 1326141 261170 231332 261698 260378 316521 308384 290467 292236 193077 195217 758424 702323 1607855 1604557 386640 381845 541408 543544 675439 662101 671796 675319 690978 700302 648599 720756 2031926 2136261 1258125 1058880 605879 594825 716501 709097 724690 730048 719398 730111 833961 826920 5446210 5651727 39.25 70.7 2
09:23:16 2024-01-24 802576 791228 180711 176969 307409 315394 353250 354020 201398 200118 261459 265598 303167 305530 4985013 5318173 7125037 6951931 1290026 1324639 261205 231886 261734 260343 315823 306613 292009 291984 192942 194730 790813 703713 1615660 1604557 387189 381575 541408 544206 676881 662137 674038 674877 690978 700302 648599 722607 2031926 2133325 1258125 1060227 604901 600900 715025 709780 724690 730445 722635 732821 834699 829918 5446210 5645498 39.35 70.7 2
09:23:17 2024-01-24 797987 792083 180140 177408 306441 315874 353285 352028 205364 201133 260643 265598 302931 304564 4975778 5285732 7143688 6968188 1298446 1328061 260338 232538 261698 259945 316114 306325 291564 292476 192637 195276 794145 703212 1626435 1604557 387189 381969 542907 544169 677362 662284 671908 673441 690978 700302 646886 722607 2028219 2133362 1282887 1061303 604715 595938 714519 709277 724690 730048 719435 728521 834699 826956 5446210 5653029 39.35 70.7 2
09:23:18 2024-01-24 800261 792119 180555 177375 307839 315911 353781 352028 202532 200957 260469 264855 302966 304600 4982930 5287930 7153013 6973160 1292873 1328097 261205 232049 261734 260708 316079 306613 290538 293728 192637 195139 792479 703437 1625615 1608998 387042 381969 542907 543213 674832 661778 671430 673441 690978 701069 646437 719297 2025339 2134548 1279909 1059633 602923 596011 713508 709743 724722 730445 719472 728521 834699 829332 5444578 5649000 39.25 70.7 2
09:23:20 2024-01-24 799123 790928 180140 176850 307124 315358 355003 352028 205007 200502 260652 264855 307787 306000 4975538 5282193 7142834 6948906 1292873 1326426 260771 231565 261698 259980 315823 306613 290714 292236 192333 195015 792479 703713 1612265 1608998 386493 381539 541371 543930 676437 660337 670877 673441 690489 698327 645524 718240 2029825 2126911 1277208 1060227 604901 596672 715531 709780 722093 730409 717286 729460 832513 829918 5482254 5636855 39.35 70.7 2
09:23:21 2024-01-24 801401 790960 180140 176850 307124 314914 353250 352028 205294 200467 260652 264855 304806 304564 4961589 5293255 7138602 6954416 1296597 1327119 259579 232049 261626 259368 316044 306541 290334 291931 192637 195003 755051 704339 1631507 1609120 387467 381539 540988 542701 675476 660300 670191 673441 685205 697835 644577 718311 2028219 2118156 1271756 1059358 604715 597353 715025 709277 720489 730409 717250 727492 834108 829918 5502643 5643671 39.35 70.7 2
09:23:22 2024-01-24 800339 791196 180395 180496 307374 315616 352010 350930 201744 199839 260283 265970 307751 306547 4976041 5314539 7106386 6948906 1281068 1324225 262005 231327 261185 260161 315091 305986 290573 291304 192427 195205 766161 709924 1603511 1599425 386640 382078 543715 546640 676918 662321 672353 670839 685615 694147 643408 715871 2021831 2112984 1287809 1058880 602960 595167 714519 708272 720489 727923 717286 725245 834108 828121 5510511 5640892 39.25 70.7 2
09:23:23 2024-01-24 802686 792707 180140 176294 307378 314878 352010 352028 201676 199805 260652 265598 307932 306510 4979209 5333124 7115711 6942052 1284525 1326178 261970 231327 261221 260532 315091 308420 290467 290489 193342 193974 790813 706363 1604729 1604427 386640 382078 542138 543176 673439 662321 670339 671823 687900 699267 644926 716640 2029290 2122663 1266823 1056945 604470 596231 714519 709277 719555 730409 716234 727902 833517 829918 5474146 5639648 39.35 70.7 2
09:23:24 2024-01-24 802686 791187 180153 176252 307124 314657 354502 352028 201537 199492 260067 264855 307823 305065 4982485 5322436 7114897 6958823 1283574 1328097 261205 231129 261626 260169 317589 308924 291317 290454 192971 194186 790813 704339 1606779 1604427 386604 381503 541024 542774 673951 662321 673751 673331 685061 694399 644926 716133 2025339 2122663 1250988 1059633 604470 597076 714519 708272 720526 728435 716741 725795 832302 829918 5491673 5647697 39.35 70.7 2
09:23:25 2024-01-24 802686 792374 180425 176299 306485 314878 352010 351461 201676 199665 260067 265598 302500 305065 4961589 5340078 7115711 6954140 1283574 1324639 262040 231043 260933 260532 317625 306469 291352 290330 192497 194694 767748 707746 1619423 1602148 386366 381037 542560 544316 676400 661668 673713 670839 686101 694399 643865 717475 2023902 2114975 1280721 1058880 602610 596929 713508 708272 720526 730373 718526 727492 829877 829918 5458643 5647420 39.35 70.7 2
09:23:26 2024-01-24 802686 793313 180425 176294 307374 314878 354752 352028 205364 199805 260548 264855 307751 306218 4961589 5323476 7119965 6958823 1283188 1330134 262161 231367 261337 260204 317625 306216 291423 290419 192936 194523 763655 706363 1623154 1603147 386093 381037 541298 544169 672927 662050 670376 670839 688046 694399 644012 714812 2019560 2118156 1294170 1057773 604041 595589 713508 708272 719944 730373 718014 727272 832302 829332 5482034 5647697 39.25 70.7 2
09:23:27 2024-01-24 802686 792892 180144 176328 306913 314657 354002 352028 205469 199805 260652 265598 307751 304600 4982761 5322436 7119965 6954064 1294559 1330134 260961 231185 261445 259841 317625 306361 290538 291233 192497 195104 755051 704339 1609327 1607977 385546 380819 541024 542774 673988 659512 667760 672486 685133 694399 639974 716133 2025339 2127324 1280721 1057375 603182 596231 713508 708272 722056 727887 716741 726347 831676 828746 5446210 5647697 39.35 70.7 2
09:23:28 2024-01-24 802612 792342 180166 180532 306480 314435 354502 352028 205686 199805 260872 264855 307535 304564 4984737 5308794 7138602 6951794 1300042 1329225 260018 231708 261077 259445 317625 305785 290229 291419 191960 194838 753464 702710 1618745 1607693 386366 378857 539840 541238 673561 658360 669521 671533 688046 694399 645841 717148 2028219 2130351 1278555 1057338 603182 596231 712438 707269 720489 729236 717213 727790 829841 826919 5443048 5647697 39.25 70.7 2
09:23:29 2024-01-24 801401 790892 180101 176294 306410 314399 354502 351992 205189 200118 259995 264564 303879 306973 4976224 5276873 7144534 6987004 1304811 1329225 261079 231835 260200 259410 318074 308889 290131 291416 191425 194150 792479 705688 1623448 1604427 384694 378857 540605 542279 674905 659979 668278 671533 687559 694291 644926 719223 2025339 2134875 1251764 1054086 600074 594611 709914 705694 722567 725733 719361 729643 832265 820419 5427399 5646143 39.25 70.7 2
09:23:30 2024-01-24 797927 790892 179908 176821 306445 314842 354752 350858 205046 200432 259673 264379 308113 304029 4975778 5291939 7164381 6999259 1296248 1326392 260996 231799 258199 259953 317661 305499 290643 290630 191995 193974 794145 707746 1605181 1595337 382069 380478 542138 543544 676963 662050 666050 671533 685615 690213 643519 718441 2024709 2137906 1282887 1044684 602325 594088 707866 706194 719628 725510 716978 730074 832229 820419 5427136 5655760 39.35 70.7 2
09:23:31 2024-01-24 801474 790400 180106 180360 306450 314962 352010 351425 205294 200083 258395 266344 303503 302714 4982892 5316961 7197416 6992011 1296324 1326392 260632 231078 258886 260092 315874 304604 290538 290454 192392 194150 782878 705726 1602219 1594935 381887 381037 541408 542774 678402 660447 665577 671533 685094 689207 642116 717438 2028219 2139484 1280721 1047321 602325 592500 706363 705158 719628 726619 718526 728484 829877 820383 5444578 5651727 39.35 70.7 2
09:23:32 2024-01-24 802373 788851 179537 180360 306987 314878 352010 351726 205581 200432 258395 264855 303503 302678 4989876 5300508 7185138 6980394 1305645 1330171 260304 231977 258740 259514 315091 307020 290361 290356 191826 194150 792479 706735 1623816 1595337 382069 378857 541137 542390 674941 659475 664125 669633 685346 690249 643519 717148 2025339 2133362 1278555 1048103 598897 592792 707365 705424 720417 726056 716705 728447 831015 820383 5429619 5657062 39.35 70.7 2
09:23:33 2024-01-24 800329 790589 179572 180324 306987 315573 352010 350611 205259 200398 258395 265598 302225 304589 4982761 5310591 7176023 6982003 1302839 1323383 260304 231815 258306 261783 315874 305033 290370 292077 191425 194150 792479 707746 1605570 1595337 382849 378857 540641 542774 674941 659979 664125 669633 683606 690213 642152 718498 2025339 2136390 1278555 1044684 601006 592756 706363 704124 719628 727564 718014 728447 829841 820383 5411585 5655760 39.35 70.7 2
09:23:34 2024-01-24 800293 790584 179572 178267 306987 314914 352010 350365 205259 199770 258142 265784 303503 302643 4975778 5329322 7184544 6992011 1296324 1322628 260122 231367 258342 259514 315874 304568 290334 290189 191890 194150 789147 705726 1626262 1594205 381494 378894 540641 542774 676448 660176 664125 670582 683569 689171 642116 718222 2025339 2136390 1278555 1048066 601006 592756 706363 704124 717553 726619 718250 728484 829841 820311 5436805 5657062 39.25 70.7 2
09:23:35 2024-01-24 800574 790887 179537 176261 306987 314399 354002 350611 202532 200432 258395 264820 303503 302678 4992692 5302803 7176873 6987516 1302053 1330097 261079 231977 259759 259259 315091 304782 290131 290013 191995 194150 790813 705448 1646993 1604557 383224 378821 539458 540967 672452 658040 665577 669633 686101 694025 643555 718498 2019523 2133362 1276390 1050912 601581 592337 708405 704160 720221 724713 717213 726310 829841 820383 5427399 5655760 39.35 70.7 2
09:23:36 2024-01-24 797959 790597 179537 176299 306987 313886 352010 349836 201755 200083 259412 263975 308113 305959 4995236 5293671 7156408 6977007 1305645 1325450 259545 232013 259140 261415 317625 305284 289991 290595 192223 194150 792479 707746 1615844 1599873 381494 378628 539840 541238 673951 658506 664125 669909 683569 690213 642116 718498 2024709 2133362 1276390 1051200 599691 592337 707202 702134 719628 727564 718526 727378 832513 820347 5427211 5651727 39.35 70.7 2
09:23:37 2024-01-24 799132 788919 179542 180466 305694 314363 354002 350365 205224 200747 259158 264291 303751 305270 4996031 5292359 7171664 6992048 1298181 1328061 260338 231692 258199 259153 315874 304604 289991 290630 191826 194150 787482 707240 1609624 1594935 381494 378894 540641 542774 674978 659512 664125 669633 683086 688203 642152 717438 2025339 2133362 1278555 1048103 599728 590682 706363 704124 717553 725512 716993 728484 829804 819733 5423302 5646382 39.35 70.7 2
09:23:38 2024-01-24 800197 788847 179542 180517 306987 314621 352010 349800 205259 200783 258726 264538 304178 304078 4989236 5306581 7163211 6982532 1305561 1327473 260895 231652 259540 257935 317553 304604 289664 290189 191390 194150 759019 703713 1627189 1604557 382953 378785 538315 540435 672659 658040 664161 669122 684126 691256 643741 718498 2021831 2130203 1251764 1053811 599728 589776 708405 703626 720453 729259 718526 726310 829841 820383 5427399 5651727 39.35 70.7 2
09:23:39 2024-01-24 800031 790592 179537 180395 306987 313708 354002 351113 201932 200223 259343 263869 303431 303494 4975627 5299029 7169119 6968188 1294634 1326178 259545 231256 259977 257970 315838 305284 288882 290630 191425 194150 787482 702710 1621027 1604557 384383 378821 539275 540435 672606 656609 664125 669633 685771 692266 644012 718498 2019560 2133362 1278555 1053335 599728 591882 708405 705059 720453 724713 718526 727940 829804 820455 5427399 5647697 39.35 70.7 2
09:23:40 2024-01-24 797991 791192 179542 176265 306987 315921 353784 350571 201897 200293 259086 263799 303431 303957 4990171 5297255 7154725 6968188 1294715 1326141 259545 230573 259977 262711 315838 305069 288917 290087 191425 194150 789147 702710 1616879 1604557 384215 378785 538315 539634 672129 656572 664161 668648 686101 693277 643555 718498 2021831 2128692 1249644 1054086 597551 592337 707903 702098 718347 726056 718526 727790 828596 820383 5436805 5647697 39.35 70.7 2
09:23:41 2024-01-24 797983 791187 179246 178403 306807 314812 354320 350221 202037 200328 259051 263834 303396 304478 4989876 5288158 7162338 6977554 1303975 1326256 258719 231292 259140 257970 315091 304568 288847 290189 191222 193878 753464 705222 1628453 1604557 382646 378785 538315 539634 672606 658542 664088 668648 685615 691220 643100 717185 2021831 2130340 1278555 1047732 599456 591882 706363 702134 719628 726056 716978 726310 829841 820347 5411585 5651727 39.25 70.7 2
09:23:42 2024-01-24 799127 794261 179770 178267 306663 314256 351866 349729 202461 200293 258252 264609 303431 302571 4982930 5302540 7156408 7012882 1302053 1326178 259579 231292 258377 261011 315874 303782 289726 290189 191390 194150 792479 707746 1621098 1595337 380919 378821 539077 540908 672963 658077 663617 668612 682122 691030 641661 717949 2019560 2136390 1277743 1048103 599654 589958 705863 702098 718387 725594 716482 726347 828632 819120 5436805 5655801 39.35 70.7 2
09:23:43 2024-01-24 804562 792235 180538 176770 307237 313956 351866 350727 202603 199944 259015 265421 302581 304564 4989119 5379667 7199640 6991905 1290774 1324358 259545 230376 258377 259514 314950 304568 289761 288904 191390 193878 758225 703713 1609961 1595337 381494 381037 541137 542005 676448 658542 666087 671058 685615 685385 640227 715362 2026778 2141038 1276390 1041685 602325 592938 705364 705997 717553 721359 715464 727790 827874 820117 5438819 5666629 39.35 70.7 2
09:23:44 2024-01-24 803411 792277 180287 177514 307703 312490 351866 350714 202320 199631 258395 264785 302013 305530 4989876 5369517 7207649 6987516 1287091 1324225 259545 230573 259140 258758 313737 305535 289321 291360 191826 193607 764574 703212 1614271 1594205 382991 381037 538315 540435 676448 656645 666372 672010 683606 685385 641170 714308 2025339 2136390 1264486 1048103 603294 592923 707365 706231 718608 721404 715464 726715 825531 820347 5432816 5670347 39.35 70.7 2
09:23:45 2024-01-24 801131 792272 179469 177523 308724 311515 353893 351245 205189 199631 258074 264600 302616 307635 4992127 5378184 7199640 6968188 1284746 1324225 258754 230179 258377 257970 313480 306216 288408 288623 191390 193607 776323 702710 1615056 1590546 382069 381037 537554 539634 674978 656108 664125 672486 683123 685385 642116 716417 2021831 2133362 1291549 1051200 603182 592792 706363 706267 718099 720271 715464 725684 823123 820802 5431087 5659738 39.25 70.7 2
09:23:46 2024-01-24 796345 792005 179435 177523 306987 314035 355003 349273 201580 199805 257997 264503 301414 303566 4990209 5359912 7236941 6973160 1285255 1324225 259149 230376 258958 258503 313516 305499 287971 288869 191222 193607 790813 703713 1612874 1592889 382069 381037 536759 539401 674941 654148 663617 672486 683086 685119 643100 715362 2018960 2136390 1266607 1046207 603182 590682 706363 706267 718846 720271 716482 725684 822541 820620 5418984 5654265 39.35 70.7 2
09:23:47 2024-01-24 796345 791149 180773 177523 306987 312933 354553 347733 204903 200154 258110 264379 302581 304663 4992127 5361748 7246267 6972015 1284264 1324508 258000 230376 258377 262639 314950 305284 288775 290665 190788 193878 779153 706735 1636149 1590627 380919 378497 532090 539253 671977 653127 662170 671276 682604 689263 645841 716417 2018960 2147119 1278555 1049594 604470 589270 705156 708272 718608 721395 717286 727790 821035 822363 5401772 5655827 39.35 70.7 2
09:23:48 2024-01-24 794073 792272 180071 180280 306843 312677 354002 347447 202461 200083 258178 264820 302616 303637 4990096 5346541 7255592 6977554 1288011 1326270 259149 230573 258377 258004 314950 305929 288828 290189 191054 193878 777487 705726 1655454 1590135 381799 378821 532126 538835 671977 653127 662133 670802 682122 689263 645383 716417 2018960 2145597 1280721 1045463 604041 589270 705364 708272 717553 721665 718414 726494 820932 823128 5397119 5658324 39.35 70.7 2
09:23:49 2024-01-24 790837 788915 180254 180002 306699 314849 353893 347138 205189 199665 257600 264855 302935 306075 4990171 5374635 7254011 6952021 1272845 1322628 259149 230376 257366 258004 314029 304640 287936 288869 190753 193607 787482 712075 1607944 1576897 378704 378894 536380 542774 675439 652665 664125 670582 675571 685385 641822 709573 2015423 2130203 1274224 1053830 602325 587895 705364 705194 713405 723599 722635 725386 821777 824294 5470265 5651727 39.35 70.7 2
09:23:50 2024-01-24 788603 789998 179537 177514 306446 311912 351938 346894 205116 199179 257854 264855 301733 304064 4985013 5392810 7266949 6968188 1281355 1323296 257966 230573 258160 257935 314507 304354 286963 290665 190153 194150 742944 709037 1620394 1586117 378740 378821 532054 539216 672488 651279 661158 669633 676191 685385 645841 713256 2016093 2143718 1292722 1049260 599728 587072 704366 706062 714419 722549 721605 726606 820615 823128 5424070 5639648 39.35 70.7 2
09:23:51 2024-01-24 788446 792199 180003 176779 306987 311729 351974 346687 202603 198798 257383 264855 301733 306000 4975928 5380077 7233419 6949458 1266460 1322628 259976 229857 257546 257970 313957 304140 288996 288939 190978 193607 787482 711809 1586316 1576897 378704 378628 535172 542774 673475 654054 664161 669303 676959 685349 642152 709284 2011129 2125675 1272058 1050118 599359 587749 708098 707067 712392 719078 720063 723400 820785 824294 5458529 5638250 39.35 70.7 2
09:23:52 2024-01-24 796617 791155 179537 176765 308311 311038 351722 348359 205081 197901 257997 264600 301486 304528 4983156 5408101 7208965 6949458 1259296 1324225 260157 229108 258342 262639 313040 304319 286924 288983 190222 193607 748901 709774 1614788 1586117 383333 378857 532090 541238 671653 653127 668771 671533 676191 686272 644012 705914 2012285 2119479 1295446 1063411 603376 589491 710381 706084 712775 721323 720576 722021 822756 824988 5469197 5646382 39.35 70.7 2
09:23:53 2024-01-24 791977 791192 179328 180037 306087 311474 354002 347733 204903 199179 258431 262145 302652 305529 4979484 5331923 7171664 6935672 1281594 1323291 259545 230179 258342 258854 315838 304594 288775 289783 190153 194014 742751 711809 1599795 1586117 380955 376551 532090 541238 668089 651279 665614 666685 677918 690284 643445 707991 2009700 2114975 1279955 1060505 599005 586898 707866 702559 711886 726551 718488 721236 825384 820383 5482072 5647697 39.35 70.7 2
09:23:54 2024-01-24 793217 790592 179435 180002 305652 313409 351938 346615 202238 198833 258178 263975 302652 303479 4982761 5321111 7143688 6942052 1279525 1322628 259545 229821 258342 257716 315394 302754 287971 288869 190452 193607 785816 711809 1603122 1589498 380919 377382 536795 542503 669715 649020 666124 665200 677918 689948 640227 709172 2012559 2115145 1265561 1059021 597300 589565 708871 701064 712119 721215 714187 719301 827874 820455 5502643 5647697 39.35 70.7 2
09:23:55 2024-01-24 795686 791223 179344 179871 306114 313444 351384 346651 204903 198833 257600 263203 301733 301512 4975661 5318878 7106386 6932141 1279768 1327155 260157 229675 258342 262603 314728 303677 288917 287958 190921 193607 762987 707746 1595244 1595337 382106 377950 538315 541238 669715 656609 667582 667703 676191 689243 637857 709573 2020473 2110974 1272967 1057207 600288 590901 709374 703058 715956 725403 711729 719301 825531 820347 5482254 5642159 39.35 70.7 2
09:23:56 2024-01-24 799654 790960 178441 180033 306546 311983 351654 348747 200912 199492 257997 262363 302070 302678 4968677 5289717 7143688 6958823 1292873 1322583 258000 229821 258740 258854 314950 304594 287133 289488 190788 193878 785816 701709 1614253 1602282 381801 376515 536001 536445 668767 649020 662471 665200 681604 688239 638345 716290 2024800 2127015 1245404 1049238 597379 589725 704192 701027 717045 721395 714447 725676 826481 819773 5427399 5651488 39.35 70.7 2
09:23:57 2024-01-24 797398 790329 178475 180002 306123 311983 351654 347733 200912 199631 257676 262363 302616 301759 4975815 5300516 7143688 6952096 1299035 1324261 259431 229857 257546 258854 314950 304594 287133 287993 190187 193032 787482 701709 1625400 1602010 380955 376515 532126 536030 668767 648754 660185 664693 680125 691103 641616 716013 2021167 2120983 1219837 1049355 597305 589983 703691 700070 716537 721395 713902 723288 826701 818413 5430151 5643671 39.35 70.7 2
09:23:58 2024-01-24 797987 791932 178971 179931 306110 312933 350311 347697 204903 198833 256377 264045 301698 301300 4975661 5306002 7162357 6968045 1292620 1322312 258000 229821 255929 262532 314029 302010 287770 288133 190753 192997 753464 704719 1602219 1590817 379865 376551 536795 539253 672606 654646 661640 664730 680732 685097 640249 713108 2021167 2130166 1274224 1047742 597375 589234 701198 700567 715016 723573 713865 725647 827287 818485 5427399 5638331 39.35 70.7 2
09:23:59 2024-01-24 802419 788883 178441 176638 305191 312019 350840 347470 204868 199492 256772 263203 302652 303915 4975661 5296743 7143412 6972015 1302053 1322628 257966 230214 256718 262461 314728 302258 287971 288176 190187 192681 789147 706735 1608201 1595337 378632 376250 536527 537656 669715 652764 661453 666110 681947 685133 637225 714160 2018292 2133068 1272058 1044868 597300 585919 701198 698715 714419 720235 710178 725684 825531 819533 5419316 5649000 39.35 70.7 2
09:24:00 2024-01-24 801507 788883 178475 180128 305908 312705 350876 347697 204582 199492 257203 263203 302049 305018 4985013 5296743 7162338 6972580 1303045 1322473 258885 230179 257511 258491 314950 302470 287133 290948 190487 193032 750290 702710 1629895 1602282 381226 375914 535209 536409 670030 654909 663601 666110 680323 685241 638432 712565 2022607 2134744 1272058 1045834 596875 588546 703155 700567 715522 721359 712308 724603 827251 818485 5417994 5647420 39.35 70.7 2
09:24:01 2024-01-24 799164 788883 178407 177475 305227 311764 350876 347173 200912 199492 257203 262398 302192 301512 4972226 5285732 7134362 6958823 1299372 1322312 258885 229179 258306 258491 314029 304594 288779 287993 190153 192997 787690 699712 1624092 1602010 378740 375386 535172 538145 670030 654637 661962 664221 679980 689226 640249 713849 2018292 2124168 1269893 1050341 596875 589565 702267 700070 715522 721508 714262 723548 825531 818485 5427399 5647697 39.35 70.7 2
09:24:02 2024-01-24 797983 789780 178411 179841 305227 311983 350876 347417 201088 199179 256807 261597 302157 304341 4985013 5285732 7147921 6952096 1302053 1322349 258885 230376 257546 258377 314950 302258 287099 287993 190187 193032 785816 704442 1652672 1599873 378704 376228 536789 537923 670030 654518 662111 664221 681772 690868 639794 713071 2018960 2127183 1269081 1050736 597300 585847 702303 700070 716492 721251 713358 723034 825531 817871 5425740 5649000 39.35 70.7 2
09:24:03 2024-01-24 796797 788919 178446 179876 305908 311474 350876 347697 200912 199006 257600 261597 301733 303437 4985013 5277249 7143412 6963221 1300298 1324367 258885 229821 257546 258128 314507 302718 288775 287993 190187 193021 785816 701209 1618736 1601978 382576 376192 536789 536263 667712 654054 662583 666110 681154 691212 637712 712170 2016093 2123759 1269893 1048780 597300 588826 702693 700608 717045 721323 712271 723548 825531 818449 5425740 5646382 39.35 70.7 2
09:24:04 2024-01-24 798984 791149 178407 176770 305156 311948 350522 347626 201755 199770 256772 263132 303240 301688 4989876 5302540 7158972 6968482 1302053 1324601 258885 230179 257475 258854 314950 302683 288865 287822 190585 193267 750290 703713 1640754 1604261 381760 376192 536789 537763 667639 654018 664000 666110 682740 689263 638272 713219 2019033 2128692 1272058 1047732 596875 588647 704192 700070 715522 721453 712271 723275 825531 818413 5425740 5642355 39.35 70.7 2
09:24:05 2024-01-24 797983 788838 178800 180179 305120 311693 350840 347138 201192 199735 256736 262328 301698 303910 4980497 5286354 7173429 6973160 1302053 1324508 259431 230179 256718 258491 314914 302683 288775 288159 190153 192962 787482 705688 1640293 1604261 381217 375771 536408 537763 669956 654946 661528 663177 676191 689263 638284 715230 2018923 2127183 1269893 1049874 597300 588729 701198 700070 715522 723536 712308 723474 825494 817221 5425740 5638331 39.35 70.7 2
09:24:06 2024-01-24 797956 788851 178937 179927 305191 311439 350804 347382 200562 198798 257528 261528 301662 303149 4989876 5284790 7143688 6968188 1300298 1324349 258885 229786 257872 258491 313993 302683 288775 287486 190544 192681 785816 702323 1629044 1604427 381760 375735 535267 537763 668127 653054 661640 663213 676155 689263 640212 710077 2016056 2123462 1269893 1048066 596450 588826 701198 699078 715522 721323 712271 722446 825531 816032 5425740 5646382 39.35 70.7 2
09:24:07 2024-01-24 797820 791149 178373 180179 304905 311729 350275 347417 201473 199145 256341 263132 302121 303381 4985013 5295005 7143688 6968759 1302154 1324508 258885 229143 256718 258491 313635 302222 288824 290395 192310 192716 787482 702673 1628066 1604427 381760 375735 535267 537381 667239 652665 660699 663414 682182 689263 637334 710114 2016866 2129847 1267727 1044760 595681 588729 702693 699078 714509 720271 710178 722446 825260 816068 5416321 5642355 39.35 70.7 2
09:24:08 2024-01-24 797954 791149 178411 176765 304441 311912 349783 347138 200912 199110 256341 263715 301451 302218 4989876 5295005 7140821 6968759 1302053 1325970 257966 229786 256288 258854 313706 304704 290105 288761 190481 192786 797318 706363 1603386 1599699 380135 375172 534686 535957 669241 651908 658525 662709 678878 685313 634566 710934 2021167 2128692 1261041 1044877 596430 587895 701198 698583 715016 719222 711112 722446 824946 816068 5424070 5646382 39.35 70.7 2
09:24:09 2024-01-24 799726 790029 178403 176774 305156 311948 349783 347138 201473 199235 255912 263132 301662 303123 4972188 5296743 7153013 6959380 1298261 1324225 258000 229821 256255 258604 314397 304162 288856 288761 190049 192786 789147 705856 1638779 1595155 380135 375315 535172 537204 669715 654983 660229 664221 678398 685277 637831 713228 2016093 2130203 1269893 1044760 596450 588312 701198 699078 713426 719271 710178 722997 825531 811441 5417994 5642355 39.35 70.7 2
09:24:10 2024-01-24 801284 790029 178373 176770 305156 311948 349747 349374 201473 197901 256341 263975 300747 303186 4989876 5343040 7171664 6978137 1298181 1324508 260237 229896 257937 258604 313593 301656 288739 288761 190049 192617 789147 704339 1612478 1591758 379326 375350 537552 539678 671067 654518 659759 662709 677625 684132 634530 710040 2016093 2130203 1245404 1044760 596450 588312 700701 699260 711337 719186 710141 723511 824326 817378 5425754 5647697 39.35 70.7 2
09:24:11 2024-01-24 800044 788851 178407 179927 304905 311662 349783 346615 201333 199145 256772 263132 302404 302469 4976945 5291243 7143688 6968759 1303774 1328419 258885 229574 257188 258313 313850 302116 289189 288761 190446 192786 748703 702710 1627168 1599873 380676 377272 532090 534751 667312 652202 660699 664221 676155 685385 635912 710114 2016056 2121123 1295446 1051200 596450 588312 702693 698583 715522 721323 710215 719264 823123 816068 5425740 5646382 39.35 70.7 2
09:24:12 2024-01-24 797983 788851 177845 177475 304691 312181 350275 346615 200877 199110 256772 261562 301451 300807 4982761 5284493 7143688 6963551 1301713 1324639 260345 229680 255037 258313 313593 303731 288856 289041 190049 192587 789147 705726 1634783 1595337 380135 374226 532054 535994 668767 651908 658673 663280 676959 684276 636621 710972 2016056 2124168 1269893 1044760 596430 587063 700701 697099 713426 719267 711619 721384 824326 811441 5416321 5637003 39.35 70.7 2
09:24:13 2024-01-24 799287 789768 178369 176770 304227 311474 349219 346094 201333 199513 255947 262730 301134 304108 4975661 5295005 7153873 6982633 1301830 1325413 260162 229680 256146 257915 314248 303190 288739 288797 190118 192657 787482 704719 1603453 1595337 378519 374261 532126 535994 669605 653127 658822 663280 677918 685277 636621 710077 2016056 2127183 1269893 1044760 595602 587895 700701 697099 713426 718138 710141 721421 824363 811405 5420194 5638331 39.35 70.8 2
09:24:15 2024-01-24 801366 790039 178092 179927 304655 312181 349747 347113 200912 199179 256772 261562 301451 302218 4989876 5291243 7143688 6975406 1302839 1326392 258743 229645 256315 257915 313337 303841 288368 292573 189721 192657 785816 704719 1654131 1599873 379595 374190 536516 531743 665862 652202 658822 662340 676191 685349 634530 710040 2012559 2124168 1267727 1044684 595178 587063 700701 698807 714509 720235 710178 719301 823123 811176 5418097 5647697 39.35 70.7 2
09:24:16 2024-01-24 797983 788888 178092 179927 304227 311435 349747 347102 200912 199145 256556 262294 301451 300842 4979371 5295005 7159686 6980394 1302015 1325376 258707 229645 256326 257841 313516 300847 288052 286981 189979 192353 785816 705222 1641032 1597603 380453 374119 532054 531779 667821 652202 658822 663280 676119 685313 634566 710077 2012559 2124168 1297659 1047321 595602 587063 700701 698583 713462 720339 710178 720871 823123 811441 5417994 5646382 39.35 70.7 2
09:24:17 2024-01-24 797025 789998 178250 177164 305156 310784 349783 346580 200737 198798 256772 261493 301698 301229 4986317 5288271 7159686 6951870 1301906 1325376 259542 229786 256288 258491 313772 300847 288703 289415 189819 192622 785816 705726 1611448 1599699 379326 374226 532090 534787 667821 651908 658822 662340 677918 684795 634530 712024 2014625 2124168 1267727 1041648 596450 587063 700204 697099 713462 719222 712127 719301 823123 811405 5408588 5638331 39.35 70.7 2
09:24:18 2024-01-24 799056 789768 178254 176770 304191 311474 349219 345609 200912 199270 255947 262765 301240 302762 4990284 5292015 7173117 6980394 1290555 1324508 262748 228753 256323 258854 313574 303332 288775 288066 190118 192184 758225 703330 1641319 1590627 379326 377648 532090 536409 671382 653127 660699 663718 677918 680292 636349 709172 2017526 2130203 1276390 1041515 596529 588729 699211 699078 710296 716448 707016 721384 818335 811441 5436805 5638331 39.35 70.7 2
09:24:19 2024-01-24 802047 788896 178971 176030 306771 309086 349747 347733 200912 197901 256377 262145 299836 303637 4983180 5368452 7203302 6970961 1283188 1322628 259614 228717 256470 258132 311109 302683 286830 287020 189819 192377 771407 702710 1616365 1590627 380135 376515 532240 531743 668767 649401 658822 667157 676119 683314 638308 708996 2011129 2133362 1276390 1044760 599860 588312 701198 701033 712417 716448 710215 718717 816363 811441 5389777 5643671 39.35 70.7 2
[truncated: 157,816 more chars]
