# Supplementary material for: Methods for Estimating the Detection and Quantification Limits of Key Substances in Beer Maturation with Electronic Noses
Source: Sensors (Basel). 2024 May 30;24(11):3520. doi: 10.3390/s24113520 (PMC11175341; doi:10.3390/s24113520)
Supplement: Supplementary file 1 [file sensors-24-03520-s001.zip › Data/Acetaldehyde/raw data/Day 2/ETH7.txt]

Time Date R01 R02 R03 R04 R05 R06 R07 R08 R09 R10 R11 R12 R13 R14 R15 R16 R17 R18 R19 R20 R21 R22 R23 R24 R25 R26 R27 R28 R29 R30 R31 R32 R33 R34 R35 R36 R37 R38 R39 R40 R41 R42 R43 R44 R45 R46 R47 R48 R49 R50 R51 R52 R53 R54 R55 R56 R57 R58 R59 R60 R61 R62 T01 H01 Phase
10:51:00 2024-01-24 690087 686862 214876 211926 345622 353956 372596 372938 232217 232174 284156 291155 325188 330844 4405188 4774207 6705394 6513931 1181287 1221360 314199 279743 296102 295048 341879 330384 325791 328281 225666 224898 730718 690855 1561276 1528627 470718 465241 684241 689932 862811 839234 895731 899521 939490 956035 927621 1027080 2198008 2308045 1352213 1131836 749264 738018 897176 889183 940022 956848 978205 983029 1097269 1105743 5141020 5338640 39.85 70.7 1
10:51:01 2024-01-24 691066 690483 219314 211918 347160 354435 372038 368871 232643 232174 284121 292727 325188 331418 4411475 4728407 6686540 6536653 1188037 1217569 314199 279527 294506 296367 338757 331386 326776 326762 225666 225945 727189 690855 1552752 1520332 469112 468841 685664 688460 862198 841768 894568 899817 940897 962970 922329 1016836 2191733 2314602 1322786 1138014 753683 736058 897324 894683 942912 952092 972387 985941 1105629 1112479 5177455 5346300 39.85 70.7 1
10:51:02 2024-01-24 697851 685255 219104 212921 343493 354994 373190 370020 232413 231911 285116 289355 325942 329345 4405188 4659168 6696069 6518651 1180094 1220054 313254 283971 293291 296040 340846 333672 325528 330406 224873 226330 728969 691844 1584039 1518924 467836 467220 678814 686017 867106 842965 891461 897372 947426 955687 919027 1019116 2188736 2292307 1320903 1149795 753683 733748 894816 904155 944924 947069 973081 988864 1112882 1106755 5213027 5348005 39.85 70.7 1
10:51:03 2024-01-24 700926 685264 219005 212583 345565 355999 372131 368835 232574 231848 284631 291119 325679 328933 4399061 4725630 6772086 6523303 1161825 1220054 315148 279349 295923 296899 340296 332392 326667 328529 225558 228201 724330 700276 1573646 1510628 470681 467882 681509 689654 865803 836374 889183 905066 946259 953301 918423 1025393 2195062 2289657 1326553 1147340 748104 733748 903839 897042 934336 946592 981733 994670 1105255 1100175 5111677 5343350 39.75 70.7 1
10:51:04 2024-01-24 695002 685219 214577 211926 347399 355496 373183 370056 232574 232174 284094 292932 325907 329975 4411475 4794440 6752021 6517959 1175367 1222858 315659 279743 295442 297508 341315 333198 329180 329202 226942 226226 725760 698313 1557889 1523139 470608 466522 684098 689802 857314 838191 899406 903939 938232 954156 926377 1028978 2201016 2312960 1305971 1134778 748104 738576 900800 890811 937540 957524 982433 986643 1094169 1103399 5104516 5331875 39.85 70.7 1
10:51:05 2024-01-24 691780 685291 214692 211891 346642 354994 372596 368835 232217 232827 284085 291190 325188 331183 4404974 4723942 6681983 6532675 1194800 1220920 315789 279599 293565 297478 341279 330741 327163 326656 225666 225876 718410 692836 1557013 1529160 467542 465241 682786 684556 859641 843729 899377 894719 939655 960985 925720 1021268 2191770 2319811 1315253 1137204 753683 740888 893143 894159 944680 955496 976045 985941 1102906 1099807 5175458 5342449 39.85 70.7 1
10:51:06 2024-01-24 690794 685300 218780 212583 346642 354493 372038 369984 232643 231848 284121 291724 325153 329345 4408519 4688299 6696069 6532675 1184466 1223083 315717 279743 294605 295843 340428 332284 326631 328870 225666 225457 729684 688881 1568546 1521578 469348 469210 681818 686505 864686 842498 891478 894424 943334 955687 922439 1019049 2193327 2302113 1315253 1140790 750776 736884 894816 898613 943582 950277 972470 988123 1109659 1109229 5186834 5340384 39.75 70.7 1
10:51:07 2024-01-24 699963 685295 214581 212587 344562 355999 373714 369984 232574 232011 284156 289390 326205 330948 4405188 4661662 6719258 6540310 1173943 1219980 316031 279743 293565 297838 340631 331242 328054 327786 225666 227068 721471 696822 1562347 1507412 467578 465240 680369 687289 864576 839381 892461 900028 944744 955421 916296 1019389 2188736 2305566 1309603 1153376 753683 736971 897887 897005 940870 946592 976777 992301 1110159 1109847 5155750 5341836 39.85 70.8 1
10:51:08 2024-01-24 700273 685192 214910 212583 344527 355496 372003 372675 231665 232011 285133 290236 325714 330480 4405363 4750445 6735225 6509004 1169998 1219943 315717 279671 295299 297108 342879 329350 326811 328512 225292 227140 730056 697316 1571770 1516658 470051 464657 681818 687812 859691 837004 895736 903778 939229 954156 920405 1030633 2197735 2301475 1326553 1145707 748637 737397 901438 894683 936875 952092 985337 991724 1098897 1100175 5117016 5338640 39.85 70.7 1
10:51:09 2024-01-24 690045 685070 214880 212587 345600 351929 373711 372149 232113 232174 284826 292006 324210 330344 4405188 4774207 6743744 6513545 1181246 1220846 315897 279546 295722 294113 341555 332725 328250 327750 225666 224898 730718 690855 1595588 1528627 470718 465241 684025 687776 861321 839381 895834 900987 937865 953802 926170 1028394 2204145 2311320 1307819 1131555 748104 737423 899989 892148 939536 956848 981733 984502 1098897 1104961 5139940 5338640 39.75 70.8 1
10:51:10 2024-01-24 694020 685336 214726 211953 346678 354994 373119 369391 232217 232827 284156 292042 325981 331565 4405439 4730186 6726720 6546500 1182089 1219594 313323 278004 295299 296432 341567 332428 326667 328281 225666 225894 726549 688881 1550215 1519420 469718 469210 681818 683747 865913 843729 890485 895833 944744 955723 922439 1016873 2194886 2302113 1320903 1140827 750776 736603 894816 902227 943582 946701 976202 988827 1109659 1109193 5194243 5346262 39.85 70.8 1
10:51:11 2024-01-24 699739 687877 214547 211918 345006 356755 373714 369911 232574 232174 284555 289075 326205 331418 4405136 4684429 6725201 6527958 1179431 1220714 314673 279743 293850 294934 340811 331117 328286 328742 225348 227033 721471 693345 1560065 1512358 467946 467220 678888 686505 867119 841768 890471 898681 947426 955651 918423 1019775 2188736 2297185 1299731 1149795 754756 734788 894632 900630 943272 948408 973891 990854 1112020 1108410 5209103 5355641 39.85 70.8 1
10:51:12 2024-01-24 697118 685223 219238 212890 345560 355456 372920 369947 232643 231812 284777 290696 325888 330223 4398910 4722016 6789664 6527259 1160018 1220054 314673 279258 296757 294869 340775 331888 327129 329275 225666 226073 725760 698313 1551339 1516658 472057 467220 678888 691835 866528 837004 890605 906890 944707 954831 916966 1024663 2198008 2285320 1319020 1147340 749705 734941 903999 899892 935665 946556 982433 991286 1106824 1103326 5126244 5351821 39.85 70.8 1
10:51:13 2024-01-24 698180 687095 216557 211852 346607 355999 372003 369767 232402 233088 286440 291014 326064 330063 4414791 4785020 6754090 6527297 1175367 1224358 316136 279743 295407 296166 341843 330849 326776 325848 225666 226295 725760 698313 1561232 1521578 470718 466559 684135 690854 857960 839109 894226 903939 938232 954831 927624 1029127 2204145 2311320 1307819 1135586 748108 740668 901438 892111 939536 955570 981692 987345 1098083 1105743 5121182 5339521 39.85 70.8 1
10:51:14 2024-01-24 692116 685259 214543 211882 347474 355241 374971 369363 232506 232791 284413 292310 325994 331307 4405358 4717935 6705119 6555532 1188037 1220920 314199 279743 296009 294934 339746 332392 327482 327291 225666 225630 726653 691863 1553205 1521578 470051 466622 684241 685721 863461 843095 895717 897372 944707 963921 925062 1018323 2193410 2320255 1325096 1140790 755944 738018 897176 893753 943582 954822 973775 987382 1106448 1112442 5196778 5351545 39.85 70.8 1
10:51:15 2024-01-24 699244 690960 216828 213004 347916 357260 374240 369211 232471 231995 287273 292219 328154 329253 4405477 4729166 6757529 6527958 1166659 1218510 316171 279349 294677 294968 339782 331422 325493 328512 225666 226295 728618 698313 1558934 1506342 469348 465966 681818 689313 865913 838191 891794 903939 947426 955651 917002 1024626 2194886 2298851 1303953 1155019 753147 736879 900161 898644 940870 946664 978168 995202 1108837 1106028 5160357 5362136 39.85 70.8 1
10:51:16 2024-01-24 701662 689451 215470 211750 345458 357007 374240 371773 231722 233119 284991 290200 326205 330209 4417773 4729881 6742970 6504559 1172711 1220920 315183 279743 295407 296555 342879 329350 326811 328778 225348 226998 735212 698035 1570013 1518343 470718 465241 682786 691073 861555 838191 898274 903939 941260 954831 922365 1029423 2198008 2308045 1302273 1145707 749705 733906 902441 893679 938204 953438 983163 993139 1100257 1102583 5104206 5354204 39.85 70.8 1
10:51:18 2024-01-24 692078 688065 214807 212713 346464 351713 374240 372675 232574 232174 284755 292147 325432 332212 4411475 4783586 6733370 6499022 1179533 1222656 313945 279743 296102 295957 342397 332216 325756 328493 225666 224933 724867 690855 1600117 1528627 472791 465241 684098 687776 860909 839381 897093 901342 938528 956857 926134 1028473 2204270 2311320 1302273 1131518 749509 738539 900161 891259 940202 957524 982433 985903 1100454 1106755 5137295 5348600 39.75 70.8 1
10:51:19 2024-01-24 691936 689751 216671 211711 347089 355245 373119 369651 232368 232975 284578 291155 325679 331418 4411475 4730990 6658767 6513931 1194022 1219594 314708 284372 293367 300069 342614 330116 326776 327786 225666 225980 727189 687897 1561331 1529712 467946 465241 684727 685043 860399 845598 894222 894461 938528 961130 926377 1024626 2194886 2320774 1317064 1136395 752465 739621 894816 894683 944924 956172 978168 990040 1103864 1112703 5178825 5348600 39.75 70.8 1
10:51:20 2024-01-24 693978 687799 219350 213215 344527 351605 375832 370020 232540 230768 285699 290360 324942 332359 4399061 4644883 6696069 6527411 1178572 1217458 314199 283912 293573 294968 340811 330884 327750 328778 225327 227068 726069 692357 1587774 1512358 467983 465630 678888 683747 867143 841233 890522 898717 946932 955687 918423 1021268 2188736 2297185 1320903 1150063 754868 733835 894595 898956 942307 948226 977487 995086 1115694 1109627 5196550 5338640 39.85 70.8 1
10:51:21 2024-01-24 694877 687390 216514 213117 345529 355496 372657 370056 232609 231309 284991 290880 327374 331418 4405250 4720112 6770672 6499262 1164382 1220920 314708 279743 296555 295012 342361 331386 326667 329773 225666 226330 724330 692836 1599227 1515582 472057 464876 679887 690854 866502 837004 894405 905866 944002 952101 917002 1026198 2198008 2285320 1366382 1147340 748642 735309 906989 900987 936685 952443 985239 994520 1106713 1105186 5124333 5343190 39.85 70.8 1
10:51:22 2024-01-24 694086 688065 214692 211926 347688 355496 374240 370056 232217 232174 284121 292932 325644 330173 4405363 4781699 6733370 6499338 1176983 1220920 314673 279743 296699 296166 342361 330849 325791 327821 225666 225387 731094 692836 1558271 1525904 472057 466559 685840 690817 859691 839381 899118 903939 937829 956857 926134 1031369 2204441 2314602 1304122 1134778 749927 742214 899618 889073 940796 960237 985202 988677 1102290 1108093 5132666 5351821 39.85 70.8 1
10:51:23 2024-01-24 692047 685300 214910 211702 346638 354994 374239 369984 232217 232827 284121 291049 325942 331999 4399170 4715012 6686540 6537382 1188863 1219324 314673 283571 293601 295656 340811 330884 329180 327291 225666 226330 725632 692357 1538269 1525904 467946 466229 684098 685529 860399 846685 897130 896627 939229 961166 927695 1024626 2196446 2325123 1315215 1140833 755158 742125 896687 891743 946231 957452 978651 988086 1104471 1109266 5182577 5338640 39.85 70.8 1
10:51:24 2024-01-24 691932 685300 218961 213224 346642 354493 373119 370056 232678 231487 285196 292487 325188 329345 4395560 4671041 6686743 6527958 1182089 1220920 313945 283971 293627 294968 341843 332392 326667 329044 225666 225630 728618 688881 1552302 1520498 469447 465930 681818 684715 867180 843766 891789 902264 948279 963921 922365 1020151 2195062 2304885 1330320 1145670 755078 735720 894595 902344 946231 946592 975314 991686 1116027 1112813 5211072 5348005 39.85 70.8 1
10:51:25 2024-01-24 700995 685219 214245 211962 345600 355014 372038 369687 232574 231848 284560 290360 326170 328970 4399061 4708543 6761346 6522740 1161825 1217458 315148 278956 296138 296583 340260 331888 325300 329261 225666 226295 725760 698313 1574507 1507412 472455 466658 680851 691344 867180 837004 892859 903939 947426 957867 922277 1026323 2199663 2293445 1307720 1150614 752645 735830 902334 899595 938204 946628 981453 995202 1106375 1107309 5137233 5357371 39.85 70.8 1
10:51:26 2024-01-24 699428 687091 215570 211882 345596 355999 372003 370056 231504 232827 284991 290236 326205 329106 4405250 4757202 6733370 6504559 1174386 1217458 315753 279349 295407 299962 342614 329386 327269 327521 225666 226330 727519 698313 1580251 1517267 470718 466229 683095 691344 860399 838191 898442 907537 940750 957460 924951 1028978 2201230 2315224 1305971 1142891 750776 740705 904482 893045 939628 957524 983163 991724 1097704 1106416 5102425 5338640 39.85 70.8 1
10:51:27 2024-01-24 693518 685295 214949 211926 346642 355496 374310 370056 231860 232827 284991 292042 325663 331418 4395836 4729385 6658767 6517959 1194762 1219558 314708 283918 293367 295897 341602 330384 327269 327786 225666 225980 727189 690386 1556529 1520498 467946 467073 684135 686505 860945 847775 899406 899743 942903 963812 927695 1022614 2198098 2329734 1311486 1140790 755832 742125 894632 894683 947398 954189 975748 988827 1105255 1110871 5177455 5333077 39.85 70.8 1
10:51:28 2024-01-24 691780 685259 218775 213224 346642 354743 373119 370056 233292 231487 284995 292932 324926 330344 4405188 4689799 6686743 6532675 1187165 1219594 314199 283971 295199 295209 340535 333244 325756 328281 225666 225788 729684 688881 1555307 1520498 470384 466987 684690 689441 867774 845451 894931 899817 944597 962970 925993 1019626 2194886 2306409 1319020 1143669 752812 737921 897361 897336 948289 954822 973891 991686 1109695 1115667 5177455 5348005 39.85 70.8 1
10:51:29 2024-01-24 699963 685295 214876 213065 344527 354197 374310 370056 232609 232174 285026 289355 326241 329812 4386493 4667710 6724157 6518651 1175149 1217458 315218 283771 293497 295003 341326 331386 325791 328512 225666 227458 734172 694335 1554528 1510232 470118 469210 682440 689441 867106 842965 894893 902381 948660 961094 917002 1021640 2188718 2302113 1293029 1153376 755832 737921 898887 901268 942912 946592 976777 995240 1112057 1107627 5147400 5346262 39.85 70.8 1
10:51:30 2024-01-24 697191 687091 219082 213219 345032 355496 371446 373202 232609 231487 285026 289954 325942 330480 4399061 4725751 6757529 6499822 1169370 1220648 314928 283512 295199 294976 342879 331117 327749 329845 225666 226365 733319 695822 1560469 1520332 473064 466559 680815 689691 866454 842054 895689 904954 946754 954156 920965 1029423 2198008 2283140 1349153 1148203 748637 735830 905127 898008 935476 953879 986075 993750 1106824 1102547 5122485 5344193 39.85 70.8 1
10:51:31 2024-01-24 695222 685223 214880 212556 347759 355999 373711 370056 232413 232174 283687 292932 325188 329975 4405188 4777401 6752021 6518073 1175367 1217458 316136 279546 295686 294712 341602 330849 329916 329472 227263 226630 731869 698313 1577851 1520975 472057 467882 686676 691687 860399 839381 899794 905866 939470 957534 926170 1031369 2204441 2313956 1307819 1134778 748717 741827 902718 893414 940870 955606 983163 988864 1099442 1106525 5111804 5338640 39.75 70.8 1
10:51:32 2024-01-24 693109 685259 214910 211887 347165 355747 373750 370020 231860 232827 285067 292628 325714 329079 4405477 4715420 6681983 6527740 1188863 1217458 314708 283748 293850 297802 341315 333198 329916 330026 225666 226226 718410 692836 1551875 1527481 469595 466522 684098 685529 859691 846569 902456 897116 939265 962560 927473 1027948 2196446 2319811 1305971 1138014 754481 741266 897361 894683 946727 957857 981733 987420 1103688 1107664 5158697 5338640 39.75 70.8 1
10:51:33 2024-01-24 690638 685223 218970 212916 347724 354994 373154 370020 232678 231848 284236 293656 325679 331667 4399175 4681791 6691705 6527958 1182089 1222059 315356 279563 295507 297275 341951 332788 327323 328635 225666 226121 725159 688881 1550658 1520975 470718 467315 682786 688460 867143 846124 894405 898644 947315 965284 926377 1019775 2196446 2310502 1320903 1144077 752923 737921 898637 899595 945983 956848 973853 988827 1108837 1115667 5182855 5346262 39.75 70.8 1
10:51:34 2024-01-24 696131 685255 214876 212854 345520 355496 374239 370020 232574 232174 285985 291197 326170 330808 4405477 4658450 6705394 6527166 1173943 1222059 315995 279743 294570 297550 340667 331942 328518 329097 226457 227350 742191 696320 1570078 1509555 470453 468939 681818 687776 867143 842218 895019 902307 948098 961094 918954 1022330 2191850 2302113 1300424 1155019 755832 737407 901438 902455 944924 946664 982433 995911 1114461 1109229 5155939 5346262 39.85 70.8 1
10:51:35 2024-01-24 699202 685822 214910 212890 345565 355999 372822 373729 232609 232174 286302 291084 326205 331418 4402109 4720112 6752589 6508193 1169998 1222285 317684 279707 295471 296331 342807 331171 325791 329773 225507 227033 727519 696822 1587812 1518814 472057 465899 681818 689129 865269 839381 896994 903939 946754 954831 920331 1029423 2202702 2291281 1380463 1146523 748717 737397 903999 897336 939264 954147 987480 995202 1106824 1104924 5118570 5346262 39.75 70.8 1
10:51:36 2024-01-24 693527 688065 214880 212890 348457 354130 373711 372149 232574 232174 284826 293755 325153 330948 4424870 4772212 6726991 6518203 1184581 1222582 315566 279707 296167 295391 342879 331117 325826 330136 226906 228848 727189 688881 1594070 1530797 473603 466559 684454 687739 861518 842462 894180 899669 939229 955543 928836 1028394 2199768 2311320 1345386 1131518 750776 738503 901911 893790 940870 957524 982433 988789 1100454 1108093 5145261 5322389 39.85 70.8 1
10:51:37 2024-01-24 690013 685182 218925 213039 347715 354994 373154 369984 233651 232174 284964 292932 325153 329310 4402109 4686832 6698106 6518203 1182810 1222656 314164 279039 294713 296504 342037 334146 328910 330737 225348 226330 714182 690386 1580885 1518169 470014 465930 680815 685721 869645 844016 890596 898993 948308 963921 921674 1021366 2191850 2298851 1302273 1149437 755832 735309 897361 903741 946019 953843 976739 991686 1116044 1111656 5207351 5346262 39.75 70.8 1
10:51:38 2024-01-24 700995 688065 214543 212556 346642 355263 374012 369947 232574 232174 284991 290395 328337 329436 4402295 4711731 6767600 6537283 1169162 1217458 317092 279527 295363 297392 340739 331888 325756 329239 225666 226295 727189 698313 1569815 1507412 470051 468046 682786 690817 867143 839381 895168 904954 948954 955579 922329 1026124 2198008 2296162 1303953 1150614 752923 737494 903727 900912 940870 952056 982433 998152 1111786 1109193 5133525 5351821 39.85 70.8 1
10:51:39 2024-01-24 701272 685187 216064 212552 345565 357007 373119 372149 231826 232827 285864 290677 326205 331160 4411678 4762316 6744218 6499822 1176715 1222656 316101 283971 295534 295415 342591 332032 328525 328990 225666 227544 726069 698313 1555773 1524483 472455 466559 684062 691835 862165 839381 902395 906490 943297 957534 925062 1033713 2201136 2312960 1330320 1146523 753408 740668 905963 897227 940870 955570 985300 994457 1102051 1108093 5098205 5346262 39.85 70.8 1
10:51:40 2024-01-24 688023 687577 214902 212845 346638 354707 373679 373202 232609 232648 286087 291511 325660 333741 4405212 4728791 6658767 6527411 1196584 1220920 315183 281723 294677 295380 342397 330312 328295 328778 225666 226330 728618 688881 1570021 1525904 468979 466559 686110 685721 861555 848000 899757 898539 941260 965703 926134 1026161 2198008 2323822 1309668 1138014 755944 738211 894595 891785 947398 955606 982433 987382 1106039 1108410 5162009 5335115 39.85 70.8 1
10:51:41 2024-01-24 691066 685034 219305 213224 347715 354994 376098 369731 234130 231924 284884 292755 325769 332322 4405358 4687106 6697495 6523303 1182696 1220920 314164 279039 295163 295209 341843 331386 327591 330773 225485 226330 721228 688881 1560913 1519649 470718 467086 682301 686729 870263 846197 893096 899721 948345 965284 925720 1023131 2196446 2302113 1304122 1144077 755832 736875 898637 902584 948070 955496 981415 993139 1114461 1112442 5188554 5338640 39.85 70.8 1
10:51:42 2024-01-24 699244 685264 214876 212971 348660 357983 376061 369803 232506 232102 284964 292628 326029 328286 4405477 4712030 6752710 6523303 1166913 1217458 317092 279743 295092 295862 340499 332613 325756 328778 225666 226840 718410 698313 1558934 1503138 470718 467315 682786 691835 868411 839381 895084 904954 947602 955687 920749 1026124 2198008 2303747 1303953 1155019 751282 737921 902718 901268 944924 952056 981733 998152 1114461 1111480 5145233 5348005 39.85 70.8 1
10:51:43 2024-01-24 702076 687955 216855 212936 345423 355962 375300 373729 232402 232755 286159 290908 326856 331617 4386493 4745083 6734365 6494694 1171039 1219558 316101 283948 296102 294968 342879 330348 327534 329773 225666 227458 724619 697814 1561335 1518814 472057 466559 683793 691835 863461 839381 898442 906490 944707 957534 924369 1032430 2201298 2304775 1305971 1145707 750776 736018 905015 897005 940870 956848 988962 996694 1105255 1106525 5097624 5352663 39.85 70.7 1
10:51:44 2024-01-24 690638 688065 215809 212888 347536 355099 376098 374258 232471 232827 285080 291049 325907 331346 4405363 4738366 6649442 6509201 1196584 1222656 315148 284385 293815 297448 342879 330312 330383 328778 225666 226840 719819 688389 1567345 1526847 471952 466559 687082 685236 862202 847775 898109 897051 941963 963921 927483 1028851 2196446 2324747 1315215 1138390 755832 740522 898711 894683 948743 955412 983133 988827 1106824 1109229 5168527 5345444 39.75 70.8 1
10:51:45 2024-01-24 693927 689529 214841 214078 346987 355099 374204 371882 232609 231452 285026 292408 325538 331041 4402109 4648966 6686743 6517959 1178572 1220920 314199 279222 295163 297766 342361 333244 326776 331274 225348 227385 731869 692081 1573430 1515582 470051 465930 680851 687812 870263 845598 893096 903298 951105 965284 922365 1023131 2188736 2303747 1304122 1150063 754495 736875 899275 903902 947398 952056 978168 994707 1119210 1115938 5212582 5348600 39.85 70.8 1
10:51:46 2024-01-24 703155 690018 216855 213184 346607 355798 373154 369695 233409 232174 285628 292006 327191 329436 4395878 4705174 6761346 6527682 1165826 1217458 317128 279743 295686 295827 340775 331888 325791 329296 225666 226998 727189 698313 1571200 1505967 471449 468046 682786 691835 869645 839381 895442 906510 947638 961130 921711 1026967 2198008 2302113 1302070 1155842 755019 737921 903358 901944 940870 952092 981453 1000218 1116302 1112813 5155826 5358033 39.85 70.7 1
10:51:48 2024-01-24 699889 688065 215578 212881 348409 357513 373083 372149 232182 231744 284991 290536 327156 330443 4405250 4743483 6742970 6509286 1171874 1217458 318024 283985 295686 296785 344552 330348 327834 329506 225666 227579 735212 698313 1563076 1517267 471387 465899 684062 691835 863425 839381 897171 907537 944744 955687 925062 1035449 2201136 2309811 1330320 1145707 752385 740888 905052 899429 942307 957306 990885 997364 1103541 1106416 5102719 5338640 39.85 70.8 1
10:51:49 2024-01-24 688023 689193 216819 213188 347120 354994 372038 373202 233153 232174 285062 292006 325419 331381 4402109 4747869 6691705 6499262 1188074 1220920 315897 279139 295686 299962 342879 331117 328947 328778 225594 226330 727189 688881 1572875 1530797 472057 466950 684098 687776 862239 846197 901075 901342 943334 955687 930191 1030633 2198008 2314602 1356686 1134778 751171 742130 902441 898148 946231 961598 984227 988677 1105891 1112813 5160357 5322199 39.85 70.8 1
10:51:50 2024-01-24 691775 685264 219386 213818 347408 355387 373452 370056 233814 231289 285663 291724 325679 330379 4399061 4652377 6686743 6518073 1181787 1217458 314419 279499 295199 296785 342361 335046 325791 329559 225507 226365 734769 690386 1556709 1516658 470718 465966 680851 686729 870882 846197 894405 901739 951105 965284 924789 1023131 2193410 2302113 1315215 1151081 757241 737319 898377 904768 950016 954640 979413 994482 1116343 1115667 5213997 5348005 39.85 70.8 1
10:51:51 2024-01-24 701386 690997 214876 213215 347165 355299 372596 369947 233326 232174 285663 292006 326170 330173 4395878 4714962 6752021 6517959 1162652 1220920 316579 279546 297536 295380 340811 332392 325791 329773 225666 226753 727189 698313 1560450 1508073 473400 468706 682514 693802 868833 839381 895717 907885 948381 955651 924406 1029127 2199766 2300498 1317136 1153902 754079 737921 907859 903718 940796 953256 985239 1001038 1112057 1111090 5135827 5355641 39.85 70.8 1
10:51:52 2024-01-24 700273 685228 216249 211918 346629 355299 373119 372149 232182 236568 285102 291600 327191 330948 4386805 4747656 6733370 6509201 1176064 1221089 317092 283876 295507 295415 342879 331117 328777 327821 225666 226998 721228 698313 1571402 1521578 472057 465966 687082 692818 862202 839197 902181 907848 941963 955615 926814 1034868 2209087 2321184 1307819 1146560 752923 742695 907859 897227 940870 960853 987517 996539 1100418 1108093 5084222 5342449 39.85 70.7 1
10:51:53 2024-01-24 690794 685223 215879 213070 347165 355496 375136 373202 232609 232827 285062 292451 326205 331381 4398971 4720112 6658922 6509201 1193170 1219670 314673 279464 293850 295675 342879 330384 327764 328778 225666 226365 718410 687897 1576472 1530797 470384 464949 686110 687469 862202 848601 902432 900028 944950 966467 931492 1028737 2201230 2333743 1307819 1141262 755496 744496 898637 897227 950090 962961 982433 991724 1106142 1112333 5170612 5336884 39.85 70.8 1
10:51:54 2024-01-24 692609 685255 214543 213814 347165 354994 373977 372149 233651 231848 285062 293493 325679 331077 4395878 4652284 6677418 6518303 1182014 1219558 314199 279222 295534 295862 342397 331888 325756 330522 225666 226330 731477 688881 1572302 1520498 470497 466658 682786 687739 870100 848379 896570 903666 952745 966613 926962 1027852 2196595 2307604 1302273 1145707 757989 737921 901158 903902 949416 956172 979637 993623 1116044 1115667 5197953 5348005 39.85 70.8 1
10:51:55 2024-01-24 699963 685300 214910 213219 347160 355263 375100 370056 232643 232663 285062 291155 327191 330113 4402109 4685630 6724045 6527958 1177746 1217458 316136 279039 294748 295897 342361 331924 326776 329773 225666 227738 745222 696322 1575342 1511285 470384 468046 682786 692394 869498 846569 898480 904842 952143 965138 923008 1027080 2193410 2299936 1322786 1157201 757864 736345 902718 903902 946194 954147 982433 998189 1114677 1112479 5156674 5355641 39.85 70.8 1
10:51:56 2024-01-24 698748 684331 214910 213523 346359 355999 373154 373202 232609 231848 286419 291049 326241 329345 4399061 4726978 6762614 6509201 1171039 1220920 316136 284021 296131 297108 342915 331386 326811 331310 225328 227385 725760 696320 1560822 1518343 473289 467170 682712 691724 867143 844164 900859 907649 948697 957497 926377 1035486 2207281 2299973 1430732 1147340 750776 738539 908504 901305 940202 957524 991785 998189 1109622 1106525 5114914 5338640 39.85 70.7 1
10:51:57 2024-01-24 692042 685295 214915 213219 348773 355747 372038 372675 233351 232663 285062 293755 326170 329345 4402109 4774207 6733885 6518073 1182732 1219558 314234 283985 297464 294968 342879 331386 327269 329275 225666 226330 726238 692340 1604790 1532735 474749 467882 688143 691197 866797 845366 902771 906436 944744 960100 931659 1034906 2207281 2317238 1345386 1135144 751848 738175 903727 897005 944924 961121 984599 991686 1106039 1110834 5140945 5342449 39.75 70.8 1
10:51:58 2024-01-24 692609 685322 214945 212925 348773 355999 373977 369947 232643 232827 285000 292932 327424 329345 4399053 4710488 6686540 6528017 1187962 1217458 315183 279074 295722 296794 341326 331422 329449 328564 227366 226788 725760 693830 1563076 1523139 470274 468368 687945 687666 866454 847398 899118 901342 946754 969242 930191 1024626 2198008 2332281 1319020 1142451 757299 742915 898637 897042 950090 955678 981453 992431 1108015 1114878 5170612 5329275 39.85 70.7 1
10:51:59 2024-01-24 692047 687918 214945 213814 346602 354743 374275 372149 232643 231523 286338 292042 326876 330844 4392744 4640571 6686743 6518580 1184623 1220920 314199 279604 295650 295862 342591 331906 328518 331059 225666 226928 727189 690855 1579484 1520975 470608 467552 682786 687739 872046 848000 896570 903939 952452 964593 925062 1028700 2191770 2302113 1299731 1147340 756909 737397 899201 905186 949144 954822 979637 992338 1115590 1117248 5197953 5338640 39.85 70.8 1
10:52:00 2024-01-24 701267 685300 214945 213215 347165 356142 374275 370056 232643 232827 285062 291049 326873 329975 4399061 4708543 6752021 6527958 1169162 1217458 317840 280696 296340 299312 341555 332284 328518 329666 225666 227245 732906 698313 1567564 1505967 470718 469876 683095 691577 870100 841197 895736 907885 950007 963921 922402 1028394 2198008 2306409 1307720 1156665 755832 740705 904036 903902 944643 953474 982433 998189 1115252 1112479 5162197 5346262 39.85 70.8 1
10:52:01 2024-01-24 698248 687091 214910 213224 346121 356503 373714 371535 232643 231848 286432 292219 326205 329310 4405477 4722667 6757123 6495187 1171114 1222059 319033 279743 295507 296874 344819 333872 328518 332050 225666 227598 728618 696320 1555769 1517267 471909 467220 682786 691835 867143 841270 900864 907537 946932 955579 926104 1035486 2204145 2295594 1392469 1147340 750776 738539 906607 901305 943582 955570 991078 998189 1109622 1105896 5117016 5342449 39.85 70.7 1
10:52:02 2024-01-24 692047 685178 214979 213224 348773 355747 372038 372938 232643 232663 285062 293755 325679 329082 4399061 4767036 6686743 6522602 1189769 1222619 315897 279820 296865 297628 342843 331745 327622 329773 225666 226400 728618 688881 1581113 1535150 472137 467220 686812 690423 864686 847398 902432 903939 944744 962560 934308 1029423 2198198 2313919 1411170 1133971 751208 741827 903395 894461 944680 962551 984599 993139 1105255 1109266 5140026 5333077 39.85 70.8 1
10:52:03 2024-01-24 692047 685228 216823 212618 347755 355999 373714 370020 232643 232991 285026 292932 326205 329345 4392744 4705198 6702908 6537068 1182810 1220537 315897 281723 295368 297345 342843 333203 326515 330844 225666 226788 743574 688881 1565910 1521578 470718 469876 682786 687812 870100 848601 895829 900987 951105 964557 926170 1023206 2198008 2301475 1332203 1146523 755832 737921 899989 903261 949416 955606 978939 992338 1114461 1115129 5173762 5337538 39.75 70.8 1
10:52:04 2024-01-24 700273 685074 214949 213219 347160 355334 376328 370056 232643 232174 285699 291155 327191 330443 4392744 4681780 6757679 6517770 1166393 1219745 317092 279743 296347 295897 341326 333185 326811 329809 225666 226400 727189 698313 1538680 1507412 472057 468742 683578 691835 868833 840638 895717 907922 952745 963240 925062 1029127 2198008 2303747 1326801 1155019 752849 737423 905052 903902 943582 954822 981692 1001076 1114461 1112479 5141560 5342449 39.85 70.8 1
10:52:05 2024-01-24 701000 687091 216249 213065 346642 355263 373154 373202 231860 232827 285980 291401 326241 330480 4377061 4751254 6734365 6508770 1174386 1220920 316649 278296 296757 297628 342879 330849 328791 330580 225666 227633 721471 698313 1559963 1519420 472728 465240 686110 693802 864686 840044 904880 909890 946084 955687 926170 1038479 2201016 2314602 1334086 1146523 753683 742915 907896 898644 940907 957342 987517 996694 1105255 1106065 5088799 5342449 39.85 70.8 1
10:52:06 2024-01-24 690638 685219 215913 213224 347688 354743 373714 371795 232609 232827 285098 291724 325679 333741 4408521 4717935 6669349 6499262 1194875 1222059 315880 279464 294748 295932 342614 333198 329181 329542 225666 227068 728618 689404 1574829 1525904 470384 465603 688055 687776 864686 850410 900815 899706 946084 964701 931585 1030633 2198008 2328435 1328436 1138014 755683 743969 899275 898681 950090 961157 983163 991724 1108580 1112515 5166910 5329275 39.85 70.8 1
10:52:07 2024-01-24 691066 685300 218995 213664 347759 355747 374275 372149 234081 231848 286087 293506 325923 332758 4386342 4660077 6686743 6517997 1181171 1217458 314234 279499 295507 297946 342879 331422 325826 331345 225292 227068 728618 688881 1566683 1519420 470718 467780 682786 687812 872642 848601 895717 903778 953200 964593 925720 1026161 2196446 2302113 1305971 1147340 756909 737402 900800 903902 949416 956172 982433 994532 1117998 1115667 5203635 5340384 39.85 70.7 1
10:52:08 2024-01-24 701262 688977 214945 213224 347688 355869 374310 369767 233583 232648 286589 291865 327738 330296 4405358 4694889 6744657 6527958 1175873 1222656 316835 279039 294529 296794 342289 332860 327234 329773 225666 227738 728200 697316 1580807 1510270 470718 468706 682786 691835 869645 845524 898915 904954 950395 965703 922365 1026161 2194971 2305382 1298575 1156665 759071 738539 903999 902269 947361 954111 981733 998152 1117133 1114842 5197690 5336884 39.85 70.8 1
10:52:09 2024-01-24 696847 685223 214876 213609 347438 357403 374130 372040 233908 232067 286159 290802 325994 330801 4399016 4733011 6781953 6509201 1166042 1220054 316136 279039 296340 297527 342879 332356 325791 331507 226959 226998 724330 695327 1585988 1519894 474749 465666 682786 693802 869645 841233 897093 911031 948345 959567 924369 1033938 2205712 2289657 1378616 1148976 750776 737921 909187 903261 940870 957524 993200 1000325 1112845 1108093 5117294 5336884 39.85 70.7 1
10:52:10 2024-01-24 695580 691450 216855 213234 349121 357513 375035 372865 233898 233083 285449 294061 326029 330443 4402109 4784210 6727048 6499187 1184417 1219558 314638 279039 297219 294934 342879 331386 327269 329773 226942 226365 728618 690855 1580528 1530797 474749 467882 687082 691835 867143 846197 902395 904954 947426 963921 934271 1033579 2204145 2312960 1349153 1133971 752465 741754 904036 897336 946268 961085 986001 991686 1106824 1112173 5145233 5329869 39.85 70.8 1
10:52:11 2024-01-24 690638 691257 216523 213707 348586 356738 376365 369875 234199 232755 284991 292578 325818 330076 4386380 4658038 6686743 6518580 1182089 1220920 314638 281383 295614 297694 341879 333402 325756 329809 226942 226330 725456 688881 1566519 1521578 472057 470218 685067 688788 870063 848601 897746 903629 950359 966650 928141 1023094 2198008 2308045 1332203 1144077 755832 740615 899915 904384 950090 955606 978865 992301 1115252 1118320 5189585 5358033 39.85 70.8 1
10:52:12 2024-01-24 700618 690018 215474 213526 346987 358527 375364 369984 233292 232827 286302 290908 327631 330912 4399016 4685630 6724045 6518580 1177320 1220920 316136 279731 294713 297766 342361 333172 326776 329773 225666 228286 726385 695327 1599629 1512358 470718 468706 682786 691344 869645 846197 899032 904954 952452 966650 922130 1026161 2194849 2308045 1302273 1156665 759071 740428 903358 905029 949416 954822 979637 998152 1119032 1119148 5220050 5348600 39.85 70.8 1
10:52:13 2024-01-24 699158 690018 216823 213668 347688 356861 372003 369731 234328 232827 285864 290837 327156 331183 4399061 4722206 6780645 6509201 1166042 1220054 316136 279464 297009 295415 342879 332860 325791 331812 225666 227906 724330 696320 1565556 1521578 474749 465894 682786 693802 869645 842498 899720 908867 948308 955579 925062 1035449 2204441 2292906 1376697 1147340 750776 735462 909579 902912 940870 957524 993724 1004280 1114715 1108805 5117410 5339168 39.85 70.8 1
10:52:14 2024-01-24 688999 688065 216064 213224 347719 355241 374239 374258 232643 233154 285864 292365 325766 332082 4399023 4728905 6668261 6518073 1196584 1221918 315880 280166 294713 295897 342879 331350 328990 329275 226942 227033 728618 688881 1568341 1530797 470718 467882 688055 687776 864686 850339 905043 902621 944707 966650 929491 1032067 2201136 2324784 1332203 1139637 757561 741425 898488 894388 951632 962924 985675 994482 1110760 1114732 5166721 5330021 39.85 70.8 1
10:52:15 2024-01-24 692827 688930 216823 214123 345529 355496 374310 372149 233188 232174 286642 292219 326170 331848 4386328 4635265 6686743 6518580 1178610 1220054 314673 279694 295507 297694 342879 332122 327499 331543 225666 227773 731869 691371 1590696 1516658 470718 467351 682786 687776 873261 848601 895717 903939 954063 966650 925062 1026124 2193410 2305382 1307819 1150100 757989 737176 900973 907500 951632 953966 979487 998827 1122129 1115484 5211072 5350379 39.75 70.8 1
10:52:16 2024-01-24 700847 688065 214910 213523 347129 357766 372003 370056 234046 232174 285869 290873 326170 330209 4386418 4708543 6770986 6508924 1159312 1219188 316136 279039 297500 294968 342879 334146 325791 331256 225666 227191 733319 695327 1601599 1519420 475489 467315 682786 695283 869645 841171 898405 911181 948345 955615 922402 1034492 2205712 2289657 1309668 1152182 754800 737893 910228 904086 941003 956026 988775 997966 1113130 1109663 5110673 5336884 39.85 70.8 1
10:52:17 2024-01-24 691973 684926 214876 213215 348733 355999 372596 372149 232609 232663 285062 293755 326205 331183 4399016 4798791 6738544 6509201 1177820 1220920 315845 283712 296757 297736 342397 331386 327499 329542 227263 226330 725159 692836 1584031 1526461 474074 465966 689031 693802 864686 844962 904398 908945 944707 962896 933645 1032430 2207281 2318481 1315215 1138390 752923 744877 906570 898073 946231 963730 988925 993848 1106824 1110871 5141902 5345444 39.75 70.8 1
10:52:19 2024-01-24 692042 685259 214949 213224 349264 355999 373714 369984 233292 233154 284991 293343 325628 329844 4392744 4704494 6686743 6531973 1185470 1220920 315148 279206 296102 295897 340775 333438 327764 328778 227423 226365 724047 690855 1558582 1521578 472728 471881 688055 691344 867180 848601 899720 906510 948770 964701 930228 1027004 2204441 2327790 1301853 1144523 758813 743478 903764 902344 950090 955642 978538 996626 1113130 1118831 5170347 5336884 39.85 70.8 1
10:52:20 2024-01-24 696391 685264 214949 213219 346085 355999 375399 372149 232643 232663 286781 291084 326205 331310 4386506 4635041 6696069 6518580 1176678 1220920 315218 280004 295163 297838 342879 332608 327764 329555 225666 228446 726069 693840 1564031 1512358 470718 468376 682786 689838 871333 846197 898274 906510 955531 967835 927624 1028511 2196595 2305965 1304122 1153902 760155 737921 904036 906473 950090 957857 982433 996657 1121244 1115938 5205383 5338640 39.85 70.8 1
10:52:21 2024-01-24 701386 685223 214949 213219 347652 355798 372560 370020 233686 232827 285900 292897 326170 330173 4383246 4701997 6761346 6518580 1162615 1217458 316835 279743 297500 298604 341326 333402 326776 330540 226942 227264 727189 699813 1582528 1510213 474411 468814 683829 695283 871333 841233 899369 914280 955531 963022 926962 1032030 2202929 2299973 1315253 1153376 755294 738503 909579 907500 943545 956172 985300 1003084 1114461 1111656 5111616 5339521 39.75 70.8 1
10:52:22 2024-01-24 696981 688065 214936 212547 348529 355833 373119 372675 232609 233318 284799 292274 327156 330209 4395915 4770295 6742696 6499822 1177043 1219594 317092 284112 297009 295862 342879 331852 329916 328512 227423 226840 732503 698313 1558676 1523585 473400 467315 689031 693580 865269 845629 906002 910384 943187 961607 932991 1037741 2210556 2320527 1311517 1140018 753999 742402 907635 894388 943582 965694 988962 995202 1102869 1109229 5090929 5323705 39.85 70.8 1
10:52:23 2024-01-24 694729 687577 215909 213219 348493 356503 375399 372933 232540 233154 285062 292932 326205 329345 4409315 4716759 6650446 6517959 1187165 1220920 315624 279349 295507 301268 340846 333672 328259 328742 227263 227033 730048 693068 1552403 1521578 470718 471881 690596 691577 869631 848528 903416 905066 948660 970762 932991 1026086 2198008 2332761 1319020 1144077 758958 745024 899915 905709 952828 962515 982433 996915 1110998 1115129 5173449 5333077 39.85 70.8 1
10:52:24 2024-01-24 693301 685214 214945 213823 346607 354994 374310 372149 232643 231848 286777 291907 326170 331346 4373823 4628296 6677418 6517794 1179431 1217458 315880 279694 295199 295897 342843 332356 327534 329524 225666 227773 735212 693840 1592822 1516009 472137 470543 682749 689654 872084 846013 900840 906436 953692 966650 925062 1026161 2198198 2305382 1300424 1153376 759413 738013 902441 906207 948743 954822 981033 997442 1122039 1115667 5202426 5342449 39.85 70.8 1
10:52:25 2024-01-24 695110 684984 214543 213228 347120 356503 372038 370056 233651 232174 285864 292006 326170 329310 4392744 4709942 6761346 6499262 1159312 1220054 315880 283985 297536 295380 342289 333131 325826 330808 225666 227493 725760 698826 1583728 1519894 475425 468598 684727 695777 872084 843564 898368 913159 953200 961424 926192 1031622 2204145 2294533 1322786 1151736 753003 737423 909987 904917 940870 956172 988962 1001038 1114461 1108410 5122762 5348005 39.75 70.8 1
10:52:26 2024-01-24 697150 685228 214945 212556 348773 356369 373083 372938 232643 232100 285098 293039 327370 330443 4386606 4768964 6723821 6513931 1174386 1220054 317092 284156 296591 295897 342879 330884 329537 329524 227584 227846 731869 699813 1570083 1519724 473400 468332 687945 695777 865913 842462 905043 911368 947315 955651 927520 1037702 2207410 2317238 1324670 1145707 754756 743969 909187 898644 943582 961157 990885 998152 1105255 1109229 5081537 5331951 39.85 70.8 1
10:52:27 2024-01-24 692319 686871 216249 213224 347724 357007 375999 373729 232574 233154 285067 292487 326205 331041 4395878 4713846 6654324 6499921 1196584 1220054 316101 279694 294948 297838 342627 331839 328542 329168 226942 227280 728618 688881 1576734 1525308 470608 466622 688055 687776 865269 850904 905043 902621 946754 964593 931475 1032105 2198008 2326432 1398699 1138014 757989 742549 899841 897005 952556 963912 984599 990854 1109622 1115667 5141213 5322389 39.75 70.8 1
10:52:28 2024-01-24 692609 685228 214945 214264 347165 355204 374275 372675 232643 231650 285900 292451 325679 331310 4392744 4622461 6682360 6509201 1178610 1221189 317684 281922 295507 297946 342217 332248 327657 331166 225666 227835 730419 691844 1579473 1512358 470718 468742 682786 690423 871333 847398 896994 907682 953729 964593 925062 1026161 2191933 2302113 1305971 1150063 757989 737921 901158 906473 950090 956172 981733 997129 1118827 1117248 5189585 5333077 39.85 70.8 1
10:52:29 2024-01-24 699096 685182 216819 213224 347688 355299 373711 370020 233326 232174 285900 290837 326170 329509 4383283 4698520 6761346 6503533 1163257 1216948 315995 279743 297428 297419 342735 333257 328250 331131 225666 227703 727189 696320 1579917 1520498 476103 468706 682786 695283 870063 842891 897130 910572 950395 955615 925642 1029460 2200979 2289657 1324670 1153376 752385 738018 909579 904917 940870 956172 988962 1001038 1112882 1109229 5117120 5331875 39.85 70.8 1
10:52:30 2024-01-24 693742 687091 214979 213219 349019 355263 373720 372675 232643 232663 285084 293862 326205 330443 4386606 4775747 6733370 6517834 1177746 1220883 316508 279743 296966 297838 342699 331745 327234 328742 227584 226330 723248 696822 1588426 1523125 474074 466951 689556 695283 864686 844962 907738 907848 945586 963921 934308 1035449 2207281 2317238 1315215 1134778 752923 745098 905052 899252 944643 963912 988962 995202 1103688 1112442 5090929 5327505 39.85 70.8 1
10:52:31 2024-01-24 694588 685223 216249 212896 347688 355999 375435 372149 232574 236461 285663 292727 326205 330308 4386506 4708258 6669198 6517808 1188863 1221375 315995 281326 297536 297838 340811 332122 327799 329546 227906 227033 728618 692357 1553101 1521578 471202 468850 689031 691835 867180 847398 903443 903939 948308 970195 933645 1029127 2198008 2332281 1334477 1143264 759537 745024 900161 899992 952828 962887 982433 992338 1111269 1116705 5170612 5329275 39.85 70.8 1
10:52:32 2024-01-24 693793 685295 214979 213823 346633 355747 374310 372752 233326 232174 286813 292042 326205 331381 4386506 4624147 6698106 6517008 1169885 1223459 317128 283948 295199 297766 341279 332915 327499 329773 225666 227738 727189 696822 1553217 1508073 470789 468814 684062 691835 870063 846197 894217 907537 951105 964327 924300 1029127 2194886 2309682 1322786 1156665 759071 738430 905127 903902 948743 954822 982433 1001076 1119032 1115667 5170612 5329275 39.75 70.8 1
10:52:33 2024-01-24 696127 685187 214940 213818 347140 355999 372003 370944 234012 232174 286374 290908 326241 329345 4376944 4709251 6743985 6480599 1168327 1217458 318583 281253 296793 295862 344819 331386 327799 331812 226675 227633 733319 696320 1556604 1518343 473400 465240 683095 691835 869645 843729 899794 907885 950395 955651 926377 1037000 2205439 2292344 1413160 1147340 751928 738576 909187 902344 942912 955606 992435 1002504 1112882 1108093 5107611 5327505 39.85 70.8 1
10:52:34 2024-01-24 692116 684993 214945 213215 348773 355999 372560 372938 233791 232827 285133 294275 326170 331469 4405477 4763834 6730004 6509201 1180292 1222619 315845 278261 297212 295450 342627 332320 329180 329809 226942 226295 732108 691844 1564631 1529712 474749 466987 689556 691835 866871 846197 905155 906527 946754 964298 935637 1034712 2207281 2315596 1295201 1136395 753147 745024 910366 897336 946727 963912 991078 995240 1103688 1111656 5093046 5331951 39.85 70.8 1
10:52:35 2024-01-24 692047 685255 215578 212921 348800 354233 374275 370020 232643 236497 285650 292684 327635 332249 4389646 4707240 6697841 6499149 1182052 1220054 314708 281654 296268 296794 342879 333474 325826 330808 225666 226365 721684 688881 1554498 1521578 472728 471546 686073 690817 871406 850410 897130 906510 953200 964701 931585 1026198 2201016 2308045 1332203 1145707 756909 739729 902718 903902 950090 955678 980713 995202 1112401 1121558 5168076 5329275 39.85 70.8 1
10:52:36 2024-01-24 697219 687881 214979 213673 345600 354233 377433 371895 233804 232684 286965 290536 327050 333068 4386493 4655205 6735023 6523303 1180055 1220920 316392 279799 295020 297802 342638 333208 327269 329809 226942 228516 737158 696320 1583252 1512358 470718 468814 683095 691835 869498 848000 899757 906527 953912 964629 924789 1029165 2194886 2308045 1307819 1156665 759612 738576 904036 906473 950090 956172 982433 1000325 1122076 1115129 5201666 5333077 39.85 70.8 1
10:52:37 2024-01-24 699195 685219 214910 213645 347474 357363 375227 369947 233942 232791 286199 292550 326064 330333 4392744 4705995 6781953 6523303 1162652 1220920 316101 283971 299582 295897 342397 333474 326811 331310 225666 227781 727189 698313 1565141 1512358 474749 468886 684135 695921 873261 841270 897130 912978 953912 963240 924786 1031696 2205712 2297222 1330320 1152556 754756 736054 909987 906473 943582 956848 988962 1002943 1116044 1112479 5122683 5346262 39.85 70.8 1
10:52:38 2024-01-24 700570 688967 218594 212598 348630 358527 375832 373202 233188 234141 285757 291582 327543 329843 4386456 4765577 6743744 6504646 1174456 1217458 317163 279074 296340 297946 342879 331386 329324 329542 226942 227773 730419 698313 1565434 1521578 473400 467351 688055 695283 865913 843495 905043 911865 947426 962560 930189 1038479 2204145 2317238 1311517 1147065 755832 745024 910632 898681 942307 963231 991078 998189 1105255 1110871 5081537 5337795 39.75 70.8 1
10:52:39 2024-01-24 693374 688774 216481 213117 347612 356755 378237 373994 232471 233482 285026 291865 326205 331077 4383246 4708543 6663071 6509201 1188863 1217458 315880 279222 295442 296829 342879 331888 330383 329275 226942 227033 719290 692851 1575547 1526461 470718 465966 689031 687812 864686 849173 903494 903298 947426 964629 933645 1030925 2198008 2326432 1315215 1138014 755683 745024 902718 897336 950127 963912 987480 993663 1108837 1114878 5159026 5335353 39.75 70.8 1
10:52:40 2024-01-24 690951 689040 214837 214170 347581 355387 374275 372938 233651 231848 285998 294068 326170 331346 4383472 4635730 6668093 6499300 1178647 1215012 314708 279534 295650 297766 342879 332662 327799 332590 225666 227808 722901 690386 1581441 1517267 471722 468742 682786 689838 873880 848601 897751 904954 955942 964701 926377 1029165 2194886 2304775 1311517 1152556 758672 738794 902718 907612 950127 957857 982433 998152 1122076 1118685 5197690 5339168 39.85 70.8 1
10:52:41 2024-01-24 700570 689040 215474 213523 347652 356755 372596 369731 234362 231960 285900 292656 326205 330480 4386484 4701568 6752021 6508351 1159349 1220054 316136 283876 297644 295897 341879 333438 326811 330808 225666 227068 728618 698826 1564589 1512358 474749 468850 684098 694372 872642 841270 894222 913159 953912 963921 927036 1031696 2204145 2294526 1311517 1151736 751171 738539 910632 906853 942912 955606 990885 1003840 1116302 1112813 5117988 5339168 39.85 70.8 1
10:52:42 2024-01-24 693978 685223 216214 213809 349850 357946 373679 374258 233977 232991 284991 293506 327014 331418 4386380 4774207 6729199 6509107 1178722 1222656 316101 279039 297536 297658 342879 332896 330150 330505 227906 226295 728981 692836 1569544 1530797 475425 468440 690045 694789 867180 847398 902023 909481 947426 965284 935637 1037702 2213569 2320527 1315215 1138014 753683 746081 907710 898644 948926 968437 992766 997364 1110760 1115975 5151639 5330021 39.85 70.8 1
10:52:43 2024-01-24 691571 685295 216855 214118 349474 357007 374275 370020 234130 233482 284991 294168 326170 330308 4389637 4680420 6691705 6517922 1183485 1220054 315113 279464 295507 297838 342879 333185 325756 330773 226942 226840 729328 688881 1578276 1521578 473400 468778 686073 691307 873880 851014 899584 904310 953875 964629 931313 1026161 2198008 2309682 1309668 1145707 755645 740632 905052 907500 954750 962961 979487 997364 1115970 1122259 5173449 5331875 39.85 70.8 1
10:52:44 2024-01-24 701886 689529 214945 213823 347688 359546 376098 370056 233617 232991 286101 292897 327614 330173 4383359 4688375 6752021 6499262 1160962 1217458 316101 283971 297536 295862 342361 333402 326776 329809 226942 227738 727189 698313 1576524 1512358 475349 468814 684797 695777 873261 841233 897093 913159 953839 963885 927695 1030888 2204441 2296162 1328436 1155512 755158 741561 911777 908407 944887 957488 990885 1003070 1114277 1111583 5115190 5331875 39.85 70.8 1
10:52:45 2024-01-24 695990 683519 215964 212890 349541 356083 373119 372938 232609 233482 285601 291724 327156 330443 4383208 4775474 6723746 6499822 1175330 1220920 317057 279743 297464 297658 342879 332356 329916 328246 227423 226295 722638 696818 1571524 1523585 474749 468010 690045 695777 864686 844016 904707 909817 944671 961094 931622 1037464 2207281 2322428 1339736 1141986 754538 746537 910303 899104 945558 966531 991635 997330 1103651 1110834 5086657 5314506 39.85 70.8 1
10:52:46 2024-01-24 695508 685223 216249 213030 348702 356755 375963 371882 232574 231870 285026 292897 326170 329345 4386506 4707132 6649442 6509201 1188863 1217458 315880 279004 295650 299890 341843 331386 328755 328778 227263 227033 730048 692574 1580164 1524821 470718 467315 690045 690546 866528 851014 905043 903939 948098 964665 934271 1034492 2204441 2333743 1347269 1141262 757150 746500 902479 899780 952791 963912 986001 992301 1114190 1115631 5156914 5318126 39.85 70.8 1
10:52:47 2024-01-24 691775 685192 214692 213818 348702 355747 374239 372938 234046 232174 285864 293755 325644 330308 4377134 4642905 6679093 6532489 1179431 1217458 315148 279694 295650 297694 342879 332860 327799 331489 225666 228092 733319 690386 1560879 1516658 472543 468706 682786 690817 875120 848601 894180 906890 956620 972027 927473 1030758 2198098 2305965 1309668 1153902 761784 740019 902718 908907 950090 959217 983760 998077 1122039 1116705 5194970 5336884 39.85 70.8 1
10:52:49 2024-01-24 699963 685192 214949 213818 347648 355762 373119 370056 233849 232663 285864 292451 326205 329939 4386506 4698973 6742696 6509201 1161751 1217458 317057 279743 297536 295897 341254 333438 327269 330773 226942 227068 727189 698313 1569954 1507412 474411 468886 685551 695777 873880 843058 900690 914280 957572 968129 927658 1033504 2204369 2303246 1330639 1153339 755832 735982 908931 908470 946268 957524 986038 1003220 1115933 1114842 5107783 5336884 39.75 70.8 1
10:52:50 2024-01-24 699207 684966 216922 213215 346642 355299 373154 372938 232506 233154 285900 291084 327424 330912 4380258 4729385 6719741 6481065 1172711 1220054 317092 279039 297897 295862 342879 330849 330383 329506 226906 227738 724619 698313 1581533 1518814 473400 467086 687082 695283 867774 845930 906002 911680 950080 963059 930338 1039811 2208982 2314602 1309668 1147340 757241 741425 909187 902584 944924 960091 993611 1000325 1106824 1109266 5088799 5327505 39.85 70.8 1
10:52:51 2024-01-24 689253 686871 215879 213664 347724 355747 373119 371500 232643 232827 285864 290837 326803 331310 4380077 4708543 6659069 6499451 1194018 1217931 314673 279729 295650 295862 342879 331081 328525 329809 225666 227033 727189 687897 1603886 1530797 472057 469173 689613 691901 868268 851014 904931 903829 947242 966540 932991 1032393 2198008 2320527 1420218 1138014 755948 741425 902725 899484 949818 963195 988221 993848 1106824 1115667 5143171 5322635 39.85 70.8 1
10:52:52 2024-01-24 690638 685228 214543 213814 349264 355743 373977 372149 234012 232174 285062 294168 325679 330344 4383379 4639399 6668093 6499822 1179431 1220054 314673 279074 295507 295897 342879 332860 325826 331812 225666 227234 718210 688881 1567327 1523585 473289 470543 685701 689654 874605 851014 898194 904954 955081 970122 928836 1029861 2201342 2305382 1309668 1147340 757989 740019 901158 906473 952828 955606 983835 997092 1118790 1118831 5185456 5333077 39.75 70.8 1
10:52:53 2024-01-24 701267 685259 216557 213224 347683 356333 374275 370056 233651 232663 285864 290873 327650 328874 4367543 4688375 6742696 6504559 1160018 1217968 318249 279743 297536 295897 341567 333474 327269 330540 225666 227493 722901 700334 1588028 1511702 474749 468706 686188 695777 874568 845092 898274 912512 955264 965284 930149 1032105 2201136 2300498 1334477 1155019 755832 737059 909579 906207 946268 957524 987480 1001573 1116044 1115667 5111504 5331875 39.75 70.8 1
10:52:54 2024-01-24 699969 688069 216253 212556 348457 356333 375759 372938 232643 232066 285120 292487 327650 330948 4386506 4747930 6743073 6499225 1175225 1221324 317128 283948 296757 297946 342879 334146 331211 328529 228228 227493 720935 698313 1557488 1520975 474749 470543 690988 697263 865913 843692 907626 914804 948345 962488 931585 1037739 2210556 2320255 1304122 1145707 753422 746611 911924 898607 944607 962515 991785 1001038 1106824 1112406 5086657 5327228 39.75 70.8 1
10:52:55 2024-01-24 690638 687582 216218 213523 348493 355747 373714 371795 232609 233154 287190 291688 325907 332118 4373823 4701491 6640900 6499225 1193910 1222656 316101 279074 296490 298143 342627 333909 329501 329666 227263 227439 730048 692340 1583795 1523994 471648 469876 690045 689802 867143 853362 906677 903939 946932 970158 936191 1032393 2201136 2333042 1332203 1138014 758996 746611 905500 899955 953811 966641 986038 993750 1112020 1117248 5140945 5341992 39.85 70.8 1
10:52:56 2024-01-24 693742 685228 214945 213814 346602 355747 374310 372675 232643 232011 286844 292827 326170 331346 4374274 4609158 6677418 6504559 1178588 1217552 318133 282085 295399 299461 342735 332788 327657 331131 225666 228305 731869 693549 1568526 1515582 471722 468742 683059 691489 873880 848601 894180 907537 956509 964665 926377 1029127 2194886 2305382 1330320 1153376 759612 738001 904036 907612 950090 957524 982433 998189 1123397 1116705 5201666 5329275 39.85 70.8 1
10:52:57 2024-01-24 701267 685192 214945 213523 347724 356369 373679 370020 232643 232174 285900 291688 326891 329975 4370663 4688375 6752021 6508193 1160566 1217226 316508 279743 297428 297622 342181 333293 328518 331404 226942 227350 727189 698313 1579503 1516009 476103 468778 684727 694863 873880 844164 898770 913159 953912 962524 927036 1033901 2200979 2294533 1311517 1151736 754756 736018 910228 904917 944924 958537 988962 1002504 1115252 1112442 5114914 5327505 39.85 70.8 1
10:52:58 2024-01-24 699963 688069 216214 212521 347688 355798 373154 372149 232574 236699 285026 292006 327156 330443 4383379 4744556 6724045 6516188 1175031 1217311 317022 279743 297203 297838 342735 332248 329484 328778 226942 227738 734769 700838 1563933 1521578 474074 468742 690045 696767 866528 843729 906339 913159 948770 964334 931514 1038479 2207281 2320527 1311517 1144077 755832 746081 910632 900593 944643 961157 991785 1001038 1108580 1111620 5079394 5329275 39.75 70.8 1
10:52:59 2024-01-24 687987 687091 215917 213219 347434 355496 374275 372056 232609 232827 285958 292692 325679 331346 4377132 4709756 6645317 6508770 1195689 1217311 318176 280638 295163 297730 342879 331422 328791 330522 227637 227033 718410 688881 1596410 1529712 472057 466987 689556 689802 866528 851616 904707 904310 948770 964665 934308 1033938 2202428 2326432 1345386 1138014 757882 745024 903839 901061 954183 965957 990096 992338 1111269 1117248 5150958 5322502 39.75 70.8 1
10:53:00 2024-01-24 691061 684989 214915 214424 347688 355999 374310 372675 234151 231848 285663 293343 326170 331077 4383379 4622347 6668714 6537146 1179393 1217421 314199 279799 295650 297730 342339 332140 327234 331776 225666 227420 722901 690855 1563506 1516658 472057 468742 684241 690328 875469 850410 898274 906510 956620 969965 926134 1029127 2196446 2305382 1330320 1150063 760155 737981 903358 907775 952828 955570 983126 998189 1122076 1118320 5197953 5329275 39.75 70.8 1
10:53:01 2024-01-24 700995 685223 214906 213219 347688 355833 374239 370020 233326 232174 285904 292077 327191 329472 4386417 4687065 6724987 6518499 1166659 1216595 318321 279743 295650 297209 341567 332896 327764 330397 227207 227033 727189 697814 1554232 1505967 472057 468620 686110 694295 872642 846161 898442 909209 953912 964593 925062 1029423 2198008 2308045 1324670 1156665 759071 741791 906607 905829 948743 956848 985337 1001573 1118790 1115667 5143171 5327505 39.85 70.8 1
10:53:02 2024-01-24 697365 688065 214983 213818 346607 355999 373154 371760 233479 232011 286414 292628 325959 331704 4386606 4688488 6705394 6476442 1169720 1220920 316136 284349 296591 297232 344710 330384 327799 330808 225666 228127 731869 697316 1561172 1517736 473400 465966 685588 693802 870063 843766 899461 911717 950432 961166 928178 1040741 2204145 2302113 1364463 1147340 753147 743103 908541 904384 945749 955678 992398 1000825 1114461 1108961 5101848 5327505 39.85 70.8 1
10:53:03 2024-01-24 692047 687091 215578 213514 349260 355821 372003 372675 233409 232612 284777 293919 328082 330333 4379964 4775113 6714720 6499822 1175367 1220920 316508 279225 297536 295897 342879 332356 327269 329275 227423 226330 723769 692836 1574424 1525904 474749 469210 690045 694372 867143 847398 904782 911865 946754 963921 935637 1038479 2210422 2320527 1341619 1138014 753683 746919 907635 897005 947398 965957 991785 998152 1105255 1112479 5074289 5322389 39.75 70.8 1
10:53:04 2024-01-24 692042 685264 216214 212921 348493 356898 377433 371895 233084 233482 285721 292755 326064 331851 4392785 4703053 6669198 6517959 1188596 1217458 315183 284057 296131 297946 340811 333149 327764 329275 227263 226840 728618 688881 1553205 1521306 473400 471539 689556 691835 870882 848601 904398 907003 948381 971602 934308 1026124 2196446 2323822 1325096 1144077 760117 742915 904036 903261 951670 961157 981733 995240 1116044 1121536 5163212 5322502 39.85 70.8 1
10:53:05 2024-01-24 701461 685223 216823 213640 348487 359036 374730 369875 233548 232791 286195 291724 327508 329966 4377134 4689597 6723784 6509286 1166659 1217458 318088 284313 297270 297486 341879 333402 327764 329845 226942 227385 728618 698313 1562196 1506342 473400 471539 688055 695777 873880 844962 899757 911865 955942 964593 926302 1030925 2201016 2306372 1321044 1156665 756723 741229 907896 906473 947398 955570 985300 1003787 1118827 1117248 5126158 5314582 39.85 70.8 1
10:53:06 2024-01-24 699963 686908 216713 213593 347018 358020 374168 374258 232471 233119 286705 291600 327156 330480 4376944 4719839 6705394 6481190 1171039 1220648 316136 283948 296340 295897 344819 330849 329007 330773 225666 227773 731477 698313 1575992 1519420 473400 465966 687082 695283 867143 845967 903465 913159 948345 963240 929531 1041484 2205712 2311320 1311517 1149437 753683 742915 909342 903261 944643 955448 992435 1001573 1113671 1109229 5088522 5337538 39.75 70.8 1
10:53:07 2024-01-24 690121 687054 215809 213077 347545 355889 375300 374258 233153 232827 285062 293343 325188 330112 4380258 4736692 6677418 6490444 1183849 1217931 314164 279074 297464 296294 342879 332158 327799 329845 226942 227033 728618 688881 1579243 1530797 474749 467735 688055 693037 867143 848601 905043 907812 948279 966650 935637 1033938 2201016 2320527 1417039 1136395 754533 745024 904036 898681 950090 965275 988962 992301 1108566 1114878 5149526 5331541 39.85 70.8 1
10:53:08 2024-01-24 690526 689529 216675 213743 349121 355999 374239 370056 234081 232663 286150 294104 326135 330040 4380265 4658929 6658767 6499546 1178684 1217458 314234 279499 296699 297766 342879 332428 325791 330987 225666 227033 725760 688881 1563998 1520498 473326 468778 684062 691344 873880 849136 899369 904954 956620 970231 930228 1030633 2194886 2305382 1330320 1145707 759413 738539 902553 906473 952828 955714 981729 997404 1121531 1121897 5169393 5337782 39.85 70.8 1
10:53:09 2024-01-24 699963 689262 214910 213814 347724 356369 372857 369875 234026 232174 285864 291865 326205 329975 4373823 4688375 6723821 6499921 1159038 1217458 315915 284357 297572 295862 342397 333438 325791 330808 226942 227385 736219 697316 1578548 1516658 475425 468814 684098 694863 875120 842498 899757 913159 955264 963240 925478 1033975 2204145 2292906 1317136 1151736 753683 738430 910632 906473 943582 957857 990885 1006113 1117892 1112064 5108528 5327505 39.75 70.8 1
10:53:10 2024-01-24 698477 687577 215879 212921 348523 357072 373119 372675 232643 231744 285650 291920 326908 330209 4367543 4757314 6704554 6499921 1174530 1217458 317830 280950 297500 297766 342879 332392 328791 328547 225623 227068 730419 698313 1560446 1520498 474749 469876 690045 694900 865913 844962 906755 915756 947426 963921 931659 1038479 2207281 2320527 1335969 1144077 755294 747330 910632 902455 946194 968437 993909 1000213 1106750 1114392 5080150 5314771 39.75 70.8 1
10:53:11 2024-01-24 694588 689455 218398 213034 348773 354765 375735 373020 232402 232975 285864 292932 326205 329345 4367780 4701568 6640116 6495187 1192269 1217458 316136 279039 294529 297244 342879 331386 328791 329311 226942 227068 718410 691863 1573658 1521578 471722 468778 690045 689838 867180 852590 905043 903939 948308 970231 935654 1030925 2198008 2329734 1345386 1142451 760502 746956 903764 902344 954824 965202 988057 997364 1113130 1117966 5154638 5322389 39.85 70.8 1
10:53:12 2024-01-24 692047 685187 214979 214123 348898 356755 377433 372149 233326 232663 286813 290845 326205 330808 4361313 4618500 6686743 6494618 1173350 1217458 317163 279074 295686 296829 342361 332392 327799 329845 226942 228127 731186 696320 1578490 1507412 472057 468886 685103 693802 871406 848000 901112 907885 955531 964665 927036 1029423 2196446 2311320 1328436 1160514 759854 741571 907598 907762 950090 957452 986647 1003861 1122039 1118039 5172337 5323705 39.85 70.8 1
10:53:13 2024-01-24 695105 687431 214910 214241 347688 355299 372003 373202 233686 232011 286338 292042 326241 329345 4367780 4692295 6742696 6485815 1166042 1216741 316136 279222 297500 295656 342879 332428 325826 332050 225666 227738 722901 694335 1570985 1517267 475425 467351 684135 694863 871370 843766 902395 913159 953200 961166 925478 1039999 2210663 2297226 1360452 1151435 753999 741598 913076 906399 944887 962629 992398 1001573 1116044 1112740 5098205 5329275 39.85 70.8 1
10:53:14 2024-01-24 694588 687091 214949 213219 349863 355833 372038 372938 232643 232827 284991 293059 326205 330443 4373823 4770866 6714831 6489257 1175367 1217458 316614 283948 297536 297484 342879 331924 327534 328813 227584 226365 730048 694327 1561640 1521578 475425 468412 691024 694900 864686 846798 904782 910572 946754 965284 937658 1040993 2213820 2323015 1317064 1138014 754755 746661 910481 902455 947398 965275 990885 1002504 1105392 1112479 5074289 5319909 39.85 70.8 1
10:53:15 2024-01-24 691556 685223 216249 213219 348483 354268 375999 373202 232609 236627 285062 292522 326170 330808 4377132 4701142 6630791 6490481 1194875 1217458 318358 279499 295407 296794 342879 331386 329288 329577 225716 227068 730048 689404 1576308 1524821 471722 467387 690045 689875 867180 851653 907626 904954 950007 973516 936989 1035019 2200955 2333743 1411170 1141262 760155 744693 901800 899674 955466 966641 988687 992338 1112882 1119148 5141209 5307168 39.85 70.8 1
10:53:16 2024-01-24 691556 688664 214979 214264 347710 355999 374310 372938 232678 232011 286813 292932 325942 330844 4367780 4618686 6668093 6499822 1179431 1217458 315915 279929 295507 297946 342879 332392 327799 331310 225666 228162 726069 692357 1564863 1512358 472057 471165 684135 691344 875814 850263 900728 911543 959337 970050 927695 1031294 2198098 2305965 1337147 1153376 760155 738539 905052 907775 952556 955606 983163 1000926 1123668 1120802 5194243 5321680 39.85 70.8 1
10:53:17 2024-01-24 698990 685246 214979 213818 347759 357754 373154 370056 233686 232174 285994 292932 326873 329975 4374013 4692295 6743349 6504559 1159943 1217458 317163 279369 296757 297946 341602 333438 327534 330844 226942 227773 728618 698313 1545693 1508073 474749 471611 687653 697722 875814 846569 902127 915682 956472 966540 930301 1035019 2204270 2303747 1309603 1156375 760928 742805 909187 907117 948964 958880 987480 1003750 1116044 1117248 5126422 5330135 39.75 70.8 1
10:53:18 2024-01-24 699926 688065 217787 212547 348738 356333 374239 372938 232609 233668 284991 292006 327156 330443 4383379 4753822 6733632 6480599 1173620 1217458 318052 284313 297464 295897 342879 332356 329253 328778 227584 227544 720042 698313 1569706 1520332 476103 471211 692074 697759 867069 845779 910031 913012 948623 965703 932916 1038479 2207281 2321817 1313366 1145432 752812 747141 911740 898644 946268 966641 993200 1001038 1106824 1112406 5077238 5314828 39.85 70.8 1
10:53:19 2024-01-24 693522 688065 216214 213219 347719 357007 378505 372149 232574 233482 285026 291724 326135 329310 4361276 4684874 6658492 6518580 1192269 1217385 316136 279039 294953 297766 342602 331350 330383 329275 227263 227350 719290 694825 1558907 1529657 472728 469876 690988 689618 867069 853437 909682 905866 948308 964665 935637 1036386 2201136 2326161 1328436 1141262 757989 746081 903999 898644 953505 965275 988925 995086 1109659 1115667 5145233 5317850 39.75 70.8 1
10:53:21 2024-01-24 688019 688051 214547 213983 349264 355999 374239 370020 233849 232174 285223 292542 325644 330272 4361276 4649537 6689321 6480599 1179431 1217931 314638 279890 296311 297838 342879 332392 327764 332032 225558 227528 727519 692340 1599377 1519037 473400 468634 685214 691123 876475 851014 898132 906527 957977 973479 929015 1032105 2194886 2308008 1305971 1152556 759537 738466 903358 907132 952828 959217 982390 998152 1122076 1117494 5200509 5327505 39.85 70.8 1
10:53:22 2024-01-24 699851 687577 214949 213668 347652 356048 374240 369551 233292 232174 285864 292451 326205 329436 4370917 4697233 6733370 6498525 1160018 1217421 317057 279743 299582 295897 341519 333185 329449 330254 226942 227598 725760 700334 1557429 1510270 475764 471357 685515 695884 873880 843058 900728 913159 956620 964327 929436 1035019 2202702 2303747 1336396 1153376 755832 740668 909987 907775 944607 957524 986038 1004464 1119485 1117248 5111616 5336884 39.85 70.8 1
10:53:23 2024-01-24 698893 687077 216253 213224 347069 355798 373679 372021 232574 232827 286419 289919 326205 331418 4374013 4716759 6710396 6476442 1169332 1217458 319302 281253 296966 299420 344674 331242 328649 330630 226782 227916 726069 698313 1560822 1519894 474074 466951 687568 695097 870882 845524 903382 913591 949970 965967 930888 1043122 2205439 2311320 1311517 1149795 753469 744496 909187 903629 946019 955678 995063 1001573 1114461 1109229 5096076 5318126 39.85 70.8 1
10:53:24 2024-01-24 690013 684935 215574 213523 349541 357007 372003 373202 233513 232991 285864 293471 326170 329345 4370663 4745220 6668421 6490167 1188585 1221300 315789 281723 297320 297838 344819 332212 328117 329631 227423 227563 730048 688881 1564366 1534061 475425 469876 688055 691835 869645 850410 909570 907848 948308 966650 936968 1035449 2205712 2317238 1418995 1136395 755944 741986 905052 899595 950090 966641 991785 995202 1108015 1115398 5126422 5318578 39.85 70.8 1
10:53:25 2024-01-24 689577 685223 214945 213818 349546 354966 374239 369984 233849 232827 284991 293755 325853 329345 4374013 4671041 6668093 6517679 1179431 1216046 315897 281940 296340 297622 342422 333257 328054 330737 226942 227033 732503 688881 1583059 1521578 473400 468814 687082 691901 875010 851616 902581 907537 956620 970195 931622 1029127 2198008 2305382 1311517 1145707 757839 742051 903999 906473 954183 963195 982433 998115 1117170 1121558 5186269 5323705 39.85 70.8 1
10:53:26 2024-01-24 699963 688060 215632 213224 347724 356083 374275 370056 233326 232875 285900 290360 327120 330443 4370503 4657852 6711561 6499338 1167229 1218585 317911 281326 295959 297766 341807 332896 327764 330773 227263 227811 715271 697814 1589716 1509555 472137 471285 687568 694789 873880 847127 898072 910499 956620 964665 928286 1031696 2196446 2311320 1319020 1158864 760155 742989 906607 907612 950278 955642 986038 1004501 1118827 1118039 5133865 5322389 39.75 70.8 1
10:53:27 2024-01-24 699207 686119 216736 213224 346633 355263 376025 373202 232540 233154 286302 291119 326205 331418 4370880 4720574 6705953 6471040 1173350 1217718 317057 279004 297946 296552 342879 333672 331372 329773 226942 228127 726975 698313 1572138 1519420 474749 467351 688055 695777 867143 843729 907626 913159 952452 965284 930228 1040285 2205712 2316967 1311517 1147340 755832 745024 912572 902584 945983 961121 994592 1003936 1111232 1109193 5088799 5319633 39.85 70.8 1
10:53:28 2024-01-24 689483 687091 215913 213797 348702 355747 373154 372021 232643 232827 286410 293755 325679 330344 4370683 4711916 6650064 6480473 1193133 1218800 316101 279925 295399 297622 342879 332086 329253 330545 226942 227598 728618 689404 1575557 1528074 472057 468376 690045 690817 867180 852860 907391 905866 948345 970231 935637 1036963 2201136 2329734 1341619 1140449 760267 744730 902441 899632 953774 967064 988925 996657 1113671 1118978 5145233 5307168 39.85 70.8 1
10:53:29 2024-01-24 692609 687582 215578 214273 347688 355999 374275 372149 233489 231812 286539 293343 325679 332957 4383218 4620849 6669311 6494694 1173350 1217340 316987 279659 296490 297766 342614 333402 328011 330773 226942 228446 724914 694335 1563121 1510213 472728 471206 685067 693802 873880 848601 899423 909854 956620 970231 927036 1033692 2194971 2309811 1302273 1156665 761240 742989 906607 910205 950090 957524 983163 1003936 1122329 1117494 5182855 5318578 39.75 70.8 1
10:53:30 2024-01-24 695073 687091 214910 214123 348898 355263 373714 372091 233292 232174 287405 292479 327137 332212 4367468 4701808 6715181 6479733 1169998 1216558 316835 279039 296894 296759 342879 330384 328720 331274 226995 227773 726069 697316 1585226 1517267 474411 467050 687568 695283 869645 845561 905043 913159 951105 963921 930228 1038779 2207281 2308045 1311517 1147340 754756 741571 910632 903902 946690 961121 996792 1003036 1116044 1110834 5090929 5314333 39.75 70.8 1
10:53:31 2024-01-24 690951 684930 214979 213219 349827 357007 372560 373020 234026 233139 286137 294339 326029 331109 4383359 4742417 6650333 6494807 1186819 1220809 314234 279960 296555 295862 342879 331386 328755 329809 226942 227579 728618 687897 1596701 1530797 473400 467315 689519 691835 869028 850375 908921 906510 946968 964593 935637 1035449 2202702 2317238 1417039 1138014 758101 742512 905015 899632 950090 966641 990372 993750 1109622 1116978 5126422 5314771 39.85 70.8 1
10:53:32 2024-01-24 689655 688065 214871 213668 349505 356628 376898 371895 233942 232393 285721 294097 328300 332322 4377061 4642905 6650333 6498706 1179431 1216195 314199 282720 295614 297766 342879 332392 327534 331847 225666 227773 730419 690386 1584471 1518814 472728 468814 684727 691835 875741 851014 894180 908979 959485 973011 927483 1032255 2198008 2305382 1307819 1152556 760155 740997 904453 909053 954183 955606 983163 1001038 1124466 1119937 5188554 5327543 39.75 70.8 1
10:53:33 2024-01-24 700733 689455 216819 213781 348519 357049 376098 369911 233710 232556 286633 291991 327014 329756 4367543 4681527 6742696 6532769 1160566 1219707 316136 284021 297608 295897 342361 333185 327269 330808 226942 227738 727189 698313 1550690 1512086 475655 471539 686110 696944 875120 845598 901716 915756 956620 965284 930191 1035449 2207281 2296162 1304122 1153376 755832 738175 911924 907500 946157 955606 991785 1001611 1117207 1116343 5107611 5326380 39.85 70.8 1
10:53:34 2024-01-24 696301 687904 216149 213787 350495 358782 375300 373393 233513 233119 285788 293577 326205 330150 4380079 4766475 6724316 6480599 1177882 1220920 317128 283985 298916 297946 342879 332392 328525 329773 225938 226365 734336 694335 1571871 1524821 476103 468778 691895 694863 867143 848601 908347 912512 947369 965967 936968 1040741 2213405 2320527 1317064 1138014 752886 746490 910361 899780 948743 964584 992435 1000402 1106824 1115667 5086669 5329735 39.85 70.8 1
10:53:35 2024-01-24 694588 688065 216110 213082 349121 357513 375784 370056 232574 236829 285062 292932 326908 332249 4374013 4681174 6668093 6499262 1185470 1220920 316101 279464 297536 297244 341326 333438 330383 329275 225973 227068 715430 691371 1597672 1523585 473400 472981 691024 693802 870716 851406 905043 907848 953875 975076 936968 1031092 2198008 2333042 1315287 1143669 762328 746081 904036 903902 955877 965689 983126 996657 1115252 1125121 5170460 5335353 39.85 70.8 1
10:53:36 2024-01-24 698967 689529 216110 213893 347129 355263 375435 372149 233326 233011 286804 291600 327650 330308 4373533 4648682 6710037 6499921 1166659 1217931 318534 278844 297045 297838 341843 333402 327799 331310 226942 227773 728618 698313 1586178 1507412 473400 472981 688055 694863 875741 847398 898109 913159 958253 964665 926170 1033938 2202580 2312960 1311486 1159966 759612 742189 909261 908907 950090 955642 988925 1008892 1125600 1121897 5131663 5353808 39.85 70.8 1
10:53:37 2024-01-24 700372 688060 216283 213814 347688 356333 374168 372091 232540 236794 286848 291155 327402 331197 4374013 4716759 6696069 6457436 1171874 1217931 317092 279039 296721 297838 342879 331350 329822 331547 225666 228286 727519 698313 1586442 1520498 474749 468010 688055 694900 869028 846197 906066 913159 950395 965967 931585 1043993 2204145 2317238 1337853 1147340 755645 746081 910632 903261 946194 966743 994430 1006113 1110760 1112333 5077954 5314333 39.75 70.8 1
10:53:38 2024-01-24 689655 687095 216110 213602 348702 355496 374275 371500 232643 233119 285989 292932 325907 331381 4370880 4693741 6631314 6479525 1191431 1217458 315915 279960 295650 297730 342879 331386 329520 330576 227263 227385 728618 687280 1568979 1530797 472728 468412 691024 691835 869028 854143 907364 906244 949723 972288 936968 1035486 2198008 2328435 1317064 1140790 759071 747141 905127 904917 955466 968009 991672 997401 1113328 1118758 5135827 5305298 39.75 70.8 1
10:53:39 2024-01-24 690919 687573 214915 214273 347394 355999 375256 373202 234012 232174 286777 292932 326170 330844 4374013 4613745 6649442 6499822 1178610 1217458 315183 280026 296555 296829 342879 332428 327799 331847 226639 227808 727368 690386 1576706 1516658 473064 468814 684098 691835 876363 850375 898368 907885 957424 973011 928873 1033692 2197735 2308045 1347269 1153902 762328 742125 906989 910994 954146 961598 988057 1000926 1125153 1121558 5184851 5327505 39.75 70.8 1
10:53:40 2024-01-24 701230 685038 216828 213945 348773 357192 374275 370056 233326 232827 286338 292932 327685 329975 4364648 4683023 6719258 6499822 1163294 1217458 318604 283985 297500 297244 341807 333438 327799 330808 227263 227738 727189 700314 1543929 1510213 474749 472981 688055 696414 875120 846197 901075 915756 956748 969242 930226 1035449 2204145 2309811 1319020 1158856 759612 741644 915582 910092 950315 961598 988813 1006686 1118790 1115093 5126422 5322427 39.85 70.8 1
10:53:41 2024-01-24 699963 687568 215883 212925 348773 356405 373714 373202 233686 232100 285026 292487 327919 330480 4367780 4729881 6714720 6490444 1174493 1220054 318088 284021 297572 296552 342879 332896 330383 329044 228228 227544 733319 698313 1593035 1521578 475764 468620 692006 696944 867143 846197 909030 913159 947602 965284 935637 1042484 2213820 2326136 1341619 1144523 755078 746735 912831 899484 948743 966641 995337 1001573 1109823 1114878 5066369 5307168 39.85 70.8 1
10:53:42 2024-01-24 692047 687918 216283 213215 348769 355263 375999 373202 232333 236532 285900 292932 327191 330344 4364648 4696364 6645694 6499921 1190506 1217458 315950 279499 296131 300055 342361 332896 329787 329809 227263 227385 730048 692851 1555657 1521578 472728 473182 692006 693310 872046 851616 906333 907649 952525 976280 938152 1031880 2201230 2338015 1312664 1146158 763418 747141 903999 903902 956999 964584 988057 998115 1114461 1121631 5154638 5310544 39.75 70.8 1
10:53:43 2024-01-24 692047 684966 215578 214264 347652 356591 374872 372149 233326 232174 287455 291688 326170 331346 4348777 4608583 6668093 6499451 1177746 1215695 316136 281850 295686 297486 342879 332932 327799 330540 226942 229002 738651 694335 1569238 1510270 473064 468886 685103 693802 873880 850410 899535 912732 959153 972101 927695 1033542 2201230 2311937 1322786 1158314 762446 742125 907635 909980 952828 955570 986038 1001573 1127204 1117494 5188554 5322502 39.85 70.8 1
10:53:44 2024-01-24 695866 687095 214945 213823 347724 355014 373119 373202 234081 232563 286575 292692 326241 329310 4364244 4683023 6742696 6462082 1164956 1217458 316649 279109 297608 295862 342879 333113 326776 331883 226942 227773 734769 695327 1567185 1520227 476402 468742 686110 695921 874568 848983 906002 917058 955118 963776 931663 1041371 2210556 2296162 1352919 1150100 755158 738138 913219 905208 946056 959412 994629 1003787 1117207 1114319 5098205 5319909 39.85 70.8 1
10:53:45 2024-01-24 697861 687582 216064 213224 349300 356369 373190 373202 232643 232066 285026 292932 327685 330443 4367780 4755525 6714720 6485815 1173657 1217458 317163 283985 297572 295932 342879 332428 329253 330172 225973 227493 732906 698313 1575444 1521578 475764 471881 693664 699251 869631 847288 910219 913086 949370 965857 935526 1041484 2210663 2324006 1295201 1144077 755832 746526 911924 902344 947398 961834 992435 1001337 1106411 1112515 5061776 5319909 39.75 70.8 1
10:53:46 2024-01-24 692047 687095 216253 213224 348765 354730 375471 373202 232574 236461 285900 291759 326205 330272 4361238 4684911 6649442 6499860 1187165 1217186 316614 279074 296627 297729 342879 332428 329310 329311 227423 227068 730048 692357 1549960 1527481 473326 472690 691969 693273 872084 853839 907514 907799 954174 974387 936968 1029423 2204441 2335589 1324670 1144485 761784 745566 902441 903592 956592 964318 986038 998189 1114461 1121631 5155660 5307168 39.75 70.8 1
10:53:47 2024-01-24 694349 685219 215917 213673 347165 355263 375999 372149 233523 232827 287455 291119 326241 330379 4358428 4611556 6677418 6495187 1169998 1213936 317128 279074 295507 301426 342361 332896 327764 330808 226942 228555 727519 698035 1559278 1510628 473064 471430 686676 695503 875228 848528 903680 911181 956620 970195 927547 1033901 2194886 2311320 1328436 1156665 761240 742915 906607 906490 952152 955606 985337 1003073 1123397 1118320 5164044 5318578 39.85 70.8 1
10:53:48 2024-01-24 698930 686119 214983 213823 347165 355299 373714 372056 232643 232174 286374 291781 326241 329310 4364648 4694889 6701051 6471374 1166659 1217458 316614 279074 297045 295932 344855 330884 330383 333704 226942 228235 721471 697316 1557879 1520975 475615 469876 688143 695777 871296 846798 906333 913629 953729 963921 931585 1041729 2207513 2302113 1366009 1147340 755944 740937 909579 904917 947398 962551 995374 1004538 1115553 1110871 5088799 5307168 39.85 70.8 1
10:53:49 2024-01-24 690576 686830 215913 213224 349255 355747 372857 370979 233465 232827 285900 294168 325942 330344 4374013 4727313 6668093 6481190 1181287 1217458 314234 279214 297036 297838 342447 332680 330310 329702 227263 227315 728618 688881 1585586 1534607 476103 468340 689556 693802 869373 852150 907664 910499 948381 966467 939637 1037739 2207281 2313919 1382454 1136395 755832 745024 908541 903902 950090 964656 991693 997442 1112093 1117248 5111804 5310544 39.85 70.8 1
10:53:51 2024-01-24 692047 685002 216214 213070 349295 355014 374310 370020 233326 236568 285098 293656 326930 329345 4370964 4681791 6677418 6509286 1188074 1222059 318583 281922 297176 297624 340667 332284 330852 329666 228192 227439 715430 692836 1562587 1521578 473400 473418 691932 693844 871333 850412 907738 909016 956620 975076 936968 1033729 2201016 2329734 1317206 1145707 765289 746611 904036 905186 955914 965275 986038 998189 1116044 1121631 5149319 5312328 39.75 70.8 1
10:53:52 2024-01-24 693105 685327 215578 213664 346642 354233 375435 372149 233548 232663 286813 290599 326170 331346 4361276 4595466 6677418 6498706 1176193 1217226 317022 281326 295579 297589 342699 332752 327657 330630 227263 228446 731186 696320 1579123 1509931 473400 472241 687082 694789 875741 851014 903755 910536 956620 970195 925478 1032430 2198008 2311320 1305971 1158314 761240 740412 907635 907500 952152 955606 986075 1003073 1124466 1118356 5167024 5322389 39.75 70.8 1
10:53:53 2024-01-24 699465 687091 215913 214269 347444 355833 374310 373208 233326 232174 287252 291190 326612 329310 4367780 4701568 6701051 6480121 1169162 1219745 317022 281455 296894 297139 344819 331350 328525 331812 225666 228481 730419 697814 1556824 1519420 474749 469876 688632 696414 871370 848000 905043 914386 953912 963921 931622 1041794 2207281 2306409 1313366 1150063 755294 744753 910632 905829 948070 962551 994468 1004538 1115553 1112479 5085167 5310544 39.85 70.8 1
10:53:54 2024-01-24 690013 686119 215613 213823 350383 355050 373154 370979 233326 232827 285780 292587 326205 329345 4367780 4727313 6698068 6489905 1184618 1217348 315897 279820 297500 297694 344855 332163 328791 331059 227584 227738 728618 688881 1572246 1534607 476103 468412 690045 691835 869631 851653 907439 909209 950432 964665 937795 1038517 2207281 2320527 1422907 1136395 755720 746611 907710 902621 951041 964620 991785 995277 1109695 1116705 5119106 5314885 39.75 70.8 1
10:53:55 2024-01-24 689561 685223 214910 213673 349863 355780 374275 370056 234046 232827 285062 294168 326170 330344 4358428 4619163 6650257 6489905 1176715 1217385 316614 279890 296290 299487 342627 334146 328224 330737 226942 228801 729695 695823 1578337 1512358 472137 471539 686812 693802 873880 851014 899423 910462 959337 970195 928261 1030888 2198008 2311320 1330320 1159140 762328 742989 907896 910205 952828 957524 984562 1004501 1125264 1118283 5166910 5307168 39.75 70.8 1
10:53:56 2024-01-24 697365 686119 215913 213823 347129 355263 374239 372056 232643 232174 286777 291155 326205 329345 4370600 4704644 6698106 6471539 1171039 1217186 318583 281217 296685 296689 344819 331081 329524 330987 227227 228446 717183 698313 1571557 1520975 474749 467680 688055 696767 870263 848601 907626 913159 952452 965967 931585 1041808 2207281 2314602 1315215 1150614 757449 742549 911924 903902 948070 963876 996755 1004464 1116044 1112406 5080867 5308748 39.85 70.8 1
10:53:57 2024-01-24 687987 687577 215883 213673 348733 355999 375493 372056 232609 232827 285900 291724 325923 334253 4361126 4681489 6621662 6480562 1196457 1217458 316066 279659 295614 297729 342627 332248 329787 329773 227263 227738 730048 690386 1562836 1521578 472728 468814 692006 691835 870882 854106 906339 906510 951995 974387 935301 1034675 2202702 2335626 1334086 1144077 761747 746526 903764 903902 957950 964584 988925 998189 1115252 1118320 5137233 5308748 39.85 70.8 1
10:53:58 2024-01-24 693742 688069 216214 214273 347373 355999 375364 372149 233814 232648 287477 293862 325923 334216 4361389 4607176 6658767 6490323 1175989 1215659 316614 282121 295614 297802 342879 332896 327799 331583 226942 228481 727856 694335 1576161 1510213 472728 471539 686073 694789 875120 851014 899187 911865 957388 970158 926134 1032430 2196446 2308045 1328436 1156665 761784 742527 908541 910205 952791 959217 986001 1001611 1125264 1119110 5182855 5318126 39.85 70.8 1
10:53:59 2024-01-24 698568 688065 214949 213827 347724 355263 375227 371859 234491 232975 286598 292436 327014 330370 4374018 4668134 6735225 6474663 1162577 1215659 316136 279074 297536 295862 342879 333131 326776 332549 226942 227738 725760 694825 1587796 1518814 476365 468742 686595 696907 873880 846798 902097 917058 956620 966650 928836 1040741 2207281 2294451 1409321 1150614 752812 742879 913219 908147 946690 961121 994592 1004501 1115553 1112442 5088799 5318126 39.75 70.8 1
10:54:00 2024-01-24 694508 687091 215578 213909 350306 359036 375795 373729 233188 233119 285721 294097 326979 330260 4377123 4761605 6719741 6490444 1177882 1220920 318583 283571 299582 300294 342879 332392 328755 329773 228282 227033 718210 692836 1566139 1525904 475618 468778 692006 696377 869645 848601 909030 913159 948308 966650 937328 1043122 2213132 2320527 1295201 1138014 755832 747141 910632 901268 950090 964620 996046 1002467 1106411 1117248 5069988 5308748 39.85 70.8 1
10:54:01 2024-01-24 693598 689687 217050 212940 349648 358020 376084 372004 233409 233482 286159 292436 326170 332234 4358128 4671430 6678942 6489903 1181813 1217458 315624 279464 296555 296759 342361 333402 325791 330808 227263 227033 728275 688881 1562534 1521578 474411 472945 688055 691835 876399 852860 902395 907169 956620 973011 934308 1030596 2201136 2311320 1360625 1147340 758380 744496 904036 907132 956321 965275 983163 1000325 1118827 1126133 5140982 5328058 39.75 70.8 1
10:54:02 2024-01-24 701573 688060 215809 213743 348595 359673 376365 369875 233676 232827 286365 293039 327156 329939 4374086 4685138 6723746 6490444 1160018 1217458 316136 279349 297536 297694 342879 333474 327234 331776 226782 227941 727189 698313 1555698 1516658 476329 471575 687082 696944 875741 845561 899423 916889 957977 966650 930228 1038479 2204478 2296162 1309603 1153376 755832 742989 913256 909053 947398 961085 991785 1007165 1117170 1118039 5116612 5318464 39.85 70.8 1
10:54:03 2024-01-24 693867 688055 218014 213902 350665 358020 373643 373202 233326 232827 285026 294331 327014 330040 4355020 4747930 6715181 6481065 1175367 1217458 318474 283985 299582 295932 342879 332392 327764 330540 225973 227033 728275 693830 1560873 1528074 475655 468814 692006 696377 869645 850742 909382 913159 948308 966650 938327 1041634 2213405 2320527 1295201 1140449 755832 748733 910632 901268 950090 964620 995337 1003936 1110159 1115975 5080150 5316740 39.85 70.8 1
10:54:04 2024-01-24 693936 690018 216783 212999 349827 355299 377968 371859 233606 232032 285828 292133 326205 329345 4358128 4661437 6667817 6499668 1185470 1217458 315659 279074 297464 296794 341290 333474 328489 329809 225973 227385 726337 688881 1556709 1521819 474749 473687 691515 693802 872642 851616 906979 909172 956620 975766 936968 1031369 2201136 2323550 1307610 1145707 762625 742549 908931 904917 955540 965957 985127 1000218 1119485 1126329 5165285 5318147 39.85 70.8 1
10:54:05 2024-01-24 699963 685223 215578 213856 348207 359546 375928 372149 233651 232827 287032 291520 328180 332035 4361501 4682459 6716360 6490444 1164994 1217931 318534 284313 296757 297209 341843 333438 327499 330773 226942 227738 728618 698313 1545981 1506342 474749 472981 688055 696907 876363 846798 903867 915756 958657 964665 928873 1037739 2204270 2308008 1311486 1156665 759612 742879 910632 909136 951632 963239 990885 1007291 1121605 1120418 5125320 5319909 39.85 70.8 1
10:54:06 2024-01-24 700770 687918 216922 213215 347688 356405 373714 373725 232471 231744 286539 291049 327156 331183 4355020 4720112 6710396 6471686 1174386 1217458 317163 279775 297500 299890 342879 331386 329751 329809 226942 228092 725760 698035 1553178 1520498 474749 468778 690535 696673 869028 846197 907364 915756 948345 966650 931622 1040951 2205712 2317238 1315215 1147340 757449 746095 915444 902009 948964 966568 994618 1003861 1112066 1115521 5060583 5309766 39.85 70.8 1
10:54:07 2024-01-24 691727 687095 216249 213219 349264 357766 375963 371760 232609 233154 286387 292932 326170 330808 4364648 4688375 6640116 6480359 1188863 1217458 316357 279074 295686 299523 342602 331386 329288 329488 227263 227385 730048 693345 1551830 1524821 473127 468742 691515 691835 869645 854106 909030 907649 951105 973011 935301 1035975 2201136 2333042 1417039 1141649 763686 748623 903999 903114 958263 968657 991635 999541 1116044 1118320 5140026 5304961 39.85 70.8 1
10:54:08 2024-01-24 692609 687390 216828 214123 347688 355999 375136 372149 232643 231812 286777 292133 325644 331113 4352122 4599570 6649442 6480599 1178588 1217421 315183 279925 296102 296794 342614 332392 327764 332315 225666 227808 722901 690386 1564561 1516658 473400 468850 686073 691835 876363 851014 899757 910499 958852 975076 928873 1029423 2195062 2310833 1309668 1159966 762328 741608 909187 911392 954146 960917 985964 1003036 1124695 1120271 5182855 5318578 39.85 70.8 1
10:54:09 2024-01-24 695002 687091 214910 213823 347679 355263 372038 372938 234046 232174 286414 293039 326205 329310 4361613 4675106 6729199 6462307 1168327 1220920 316136 279499 297500 297484 344855 332662 327534 331883 227316 228127 696078 695327 1556121 1517267 475618 468512 686595 694863 873880 848601 902097 916407 956620 963921 928873 1041296 2213820 2296706 1386292 1150614 755078 743191 914377 909556 945983 961157 996792 1008133 1118790 1115631 5089609 5310544 39.85 70.8 1
10:54:10 2024-01-24 695986 684957 215879 213074 349863 356405 373679 372938 233548 236865 285062 292932 327156 330443 4364648 4741278 6705394 6471686 1175092 1217458 318052 284185 297536 297730 342519 332392 329787 328778 225973 227385 719819 698313 1563170 1520878 475282 468850 692006 696944 868756 847398 910360 915658 950007 968129 936042 1042934 2210556 2324484 1295201 1146158 757241 746883 913219 900949 947398 966604 994618 1001611 1108800 1115938 5060583 5291968 39.85 70.8 1
10:54:11 2024-01-24 692052 687091 216249 213224 348773 355263 375963 371500 232609 236794 286101 292932 327105 331041 4361501 4693024 6631464 6490444 1188863 1220920 316136 280323 295507 299632 342879 331888 329787 329773 226942 227385 719819 692357 1546601 1524821 473064 470543 692006 691835 869645 852897 910106 909016 952745 974278 938969 1038170 2208982 2333743 1382454 1141262 760155 747350 905052 900689 955877 964620 990847 1000407 1115252 1116705 5135827 5301179 39.85 70.8 1
10:54:12 2024-01-24 691066 688065 214945 214264 347719 355999 374275 372938 233977 231812 287064 292373 326135 331077 4345641 4595393 6649442 6490167 1176678 1216558 315183 279925 296347 297838 342879 333149 328259 331847 225666 228127 721471 690386 1577625 1516658 473400 468886 685067 693580 879603 852756 904046 910130 959337 974967 932716 1034280 2198008 2305382 1309668 1152556 764082 738138 905015 910462 956592 961524 986038 1003220 1125264 1121860 5182855 5315084 39.75 70.8 1
10:54:13 2024-01-24 697973 686830 214945 213823 348729 356369 373154 370056 234046 232663 286539 292692 326205 330443 4358428 4678057 6733370 6462120 1158488 1217458 316614 279222 297644 295897 342879 333438 327269 331310 225666 227458 717000 696320 1598865 1518343 478143 468598 688358 699749 875667 846050 904894 918362 957867 966577 931512 1039961 2207590 2300498 1376697 1153376 755832 741791 916334 910499 946690 961121 993200 1007477 1118790 1118039 5090317 5312328 39.75 70.8 1
10:54:14 2024-01-24 698477 687095 218045 213070 348738 357192 374239 373202 232609 232100 286396 292833 327685 330480 4361613 4715962 6705394 6476442 1174386 1217186 318052 279074 297212 296759 342879 332392 331059 329542 227263 228286 727189 698826 1571929 1525308 476103 471394 692006 698753 869608 848528 914240 918362 951032 966650 935654 1040842 2213405 2323822 1341619 1147340 759413 747141 913256 903261 948743 965957 995337 1003036 1112057 1116457 5069988 5292006 39.85 70.8 1
10:54:15 2024-01-24 690638 687086 216253 213673 348738 355999 377433 372091 233326 233154 286374 292932 326241 332118 4361536 4691797 6636090 6499921 1187165 1217458 316136 279604 298131 298389 341843 332932 329520 329809 228228 227528 731477 693830 1555657 1525308 474411 472836 691969 695777 874605 853437 907626 907885 955494 975583 939637 1032393 2201136 2337063 1296726 1145707 762982 747371 905052 903902 957950 964620 986038 1000325 1116044 1124014 5147282 5310544 39.85 70.8 1
10:54:16 2024-01-24 694015 688065 216214 214250 347120 355999 375435 372938 233849 232663 287756 292932 326170 331346 4355283 4599570 6658767 6490444 1173350 1217458 316614 279925 296347 297838 342879 333149 330383 333431 227584 229051 729327 695823 1562820 1511702 474812 472096 686676 694789 875120 850375 901823 914038 957424 973011 928873 1036832 2201136 2311320 1307819 1156665 763794 742915 909654 910499 954183 955642 987480 1003787 1124695 1119974 5173449 5314885 39.85 70.8 1
10:54:17 2024-01-24 697191 687091 215917 214118 347688 355299 373714 372091 233651 232174 286813 292487 326241 329345 4361501 4683023 6715181 6456134 1168327 1217458 316136 281687 297248 297838 345441 332644 327657 331704 226782 227668 724330 696822 1562688 1519894 476103 468010 687082 694335 874568 848983 903382 913159 956620 967074 931585 1041729 2207281 2297226 1392469 1149795 752849 742879 913256 907812 947398 962515 995337 1006007 1119597 1114878 5085167 5314333 39.85 70.8 1
10:54:18 2024-01-24 695995 686609 215879 213523 349541 356083 373714 373202 233651 233154 285026 293961 326205 329975 4358428 4744556 6696069 6476442 1177708 1222059 319040 279635 299183 296689 342843 332284 328684 329666 227959 227245 734336 694327 1557850 1525904 475655 470543 693936 696907 869645 848601 911008 917188 948308 964593 937365 1040290 2211560 2320527 1345386 1138014 754542 747090 910632 901702 950090 964656 996517 1005558 1107231 1117248 5062753 5304961 39.85 70.8 1
10:54:19 2024-01-24 692047 684966 216249 212916 348769 354730 375999 370056 232389 231744 285864 292168 326205 329310 4336362 4661437 6668093 6508351 1186202 1218585 315995 281326 297110 299523 341412 333366 329377 329666 225938 227385 725456 691371 1553205 1525308 474749 474357 692006 694789 874294 852897 905695 910536 956620 977667 937365 1029423 2204270 2329734 1325096 1146523 764068 744767 907635 906853 956592 964584 986038 1001038 1115553 1126403 5167024 5318578 39.85 70.8 1
10:54:20 2024-01-24 699244 685038 216249 213818 347724 357479 376564 372675 233651 232827 286338 291190 328680 331418 4361538 4651239 6717458 6508892 1163891 1217348 318651 279743 297176 299632 342699 333474 327799 331812 225623 227773 727189 701317 1551914 1508117 474275 473359 689519 696944 876399 847398 903755 916746 957497 970195 931622 1035524 2205712 2305382 1309603 1155019 759071 743698 912572 910462 950090 961157 990885 1007477 1122076 1119937 5119106 5319909 39.85 70.8 1
10:54:22 2024-01-24 699014 686119 216283 213814 347444 356083 374275 372091 232574 232827 286777 290873 326241 329345 4348814 4698227 6706928 6471216 1173350 1217311 317911 279740 297500 297766 342879 332163 329306 331704 225666 228481 726069 698313 1596560 1522906 475425 468742 689556 696450 871370 848601 906718 917058 953875 964629 934699 1044774 2207281 2317238 1315215 1148976 757989 745553 911924 905829 950090 963912 998250 1006007 1116044 1114878 5079394 5307281 39.85 70.8 1
10:54:23 2024-01-24 688674 686119 215913 213668 348773 355999 373714 372091 232643 232827 286338 292932 325224 331619 4358390 4678942 6631199 6480473 1194838 1217458 316136 279499 295658 297935 342627 331350 329751 329809 227263 227738 730048 690386 1567340 1521578 471798 468850 693208 691835 869645 854748 910331 905245 952489 974387 936701 1037000 2201298 2333226 1382454 1140827 762545 746526 903727 903902 956592 964692 991785 1001076 1116044 1119974 5130526 5292006 39.85 70.8 1
10:54:24 2024-01-24 691556 687312 215574 214264 347683 355999 375435 372675 233686 232174 287693 292932 325942 331346 4367471 4607176 6668848 6499822 1169998 1217186 317911 281326 295435 297694 342361 332428 330113 330290 226942 227808 727189 697316 1552884 1508931 473400 472277 687568 695283 875120 848983 904398 912512 955360 970231 926170 1033975 2196446 2311320 1330320 1159372 761897 745024 908055 906490 952828 955642 987517 1004538 1123668 1119146 5142893 5310544 39.85 70.8 1
10:54:25 2024-01-24 694845 686119 214949 213823 347688 355299 374925 371795 234046 232174 286656 292444 326908 332212 4370808 4681780 6688415 6470246 1173313 1217421 317092 279074 297536 299523 342879 331386 329858 330808 226942 228516 727519 698313 1552483 1518343 475425 468742 690045 696944 869448 847398 908384 915756 954137 966650 934308 1044031 2207281 2317238 1339736 1148976 759183 744165 913039 904273 947398 963912 997539 1004576 1116044 1112515 5077238 5314771 39.85 70.8 1
10:54:26 2024-01-24 688637 686119 216249 213415 348738 355999 374275 372091 233084 233375 286562 293300 325959 332243 4370808 4690453 6621813 6490555 1192269 1217458 316987 279499 295650 300158 342879 332392 329822 330259 225623 227773 730048 692357 1562180 1529712 473800 468814 692006 691835 868833 855391 911355 907537 952489 974387 936701 1037944 2204145 2329734 1317064 1140827 760963 747090 905052 903902 956592 968437 992492 998152 1116044 1119146 5121182 5291968 39.85 70.8 1
10:54:27 2024-01-24 689618 684966 215578 217459 348488 356898 377433 372429 234328 232031 286705 293890 326064 331274 4367628 4608843 6649442 6479733 1180094 1217458 315659 279960 296591 297244 342879 332932 328560 332585 225666 228871 727519 692340 1579141 1516658 473400 471611 686110 693802 876399 851653 899535 911865 960247 973606 930888 1032468 2198008 2308167 1311517 1155019 762328 741791 907896 913122 953848 961121 987480 1001611 1127204 1124014 5181739 5312328 39.85 70.8 1
10:54:28 2024-01-24 696705 687091 216855 214312 350855 358020 375300 374258 233977 232102 286772 292515 326064 332322 4367762 4684399 6715181 6476442 1166659 1217458 317092 279109 297500 297766 344855 332158 328330 331847 227156 228481 722901 696320 1568546 1519420 475425 468548 687568 695428 873880 848601 904782 915756 956620 965284 931659 1044031 2207281 2303747 1350796 1150100 755832 745024 912572 906490 949416 963912 999711 1007477 1118827 1114090 5085167 5314885 39.85 70.8 1
10:54:29 2024-01-24 692100 688935 218050 213711 349648 357007 375832 374258 234096 233482 286598 294510 326135 330808 4361120 4715282 6640365 6481065 1196584 1220920 316136 279890 295507 297209 342879 331350 329520 330773 227263 227544 732906 688881 1589691 1529160 473400 471179 692006 691835 871493 855354 911735 907799 951032 973011 935301 1038479 2202702 2331387 1362544 1140753 760155 747141 905015 903902 957678 964620 993200 998115 1115252 1119937 5133752 5312911 39.85 70.8 1
10:54:30 2024-01-24 690882 688774 214828 214419 348555 356642 375256 373657 234012 232138 286741 293755 325644 333193 4361501 4603483 6649584 6475935 1178588 1217458 315148 279890 296555 297659 342879 334146 328755 332819 225666 228615 721471 691863 1569032 1516658 474074 471539 687082 693802 878892 852220 902395 911568 960247 975766 930191 1033901 2201339 2311320 1332203 1155019 762328 739889 907896 911791 955200 961085 987443 1001300 1126325 1123182 5192708 5329735 39.75 70.8 1
10:54:31 2024-01-24 696707 687991 217714 214424 348278 355798 373083 371760 234046 231853 287477 293059 326170 332507 4364648 4687065 6743349 6462167 1166042 1217458 316835 279464 297176 297946 344819 332896 327269 332549 226942 227773 724330 695327 1558369 1521578 477041 468778 687082 696870 875120 848329 907626 918362 957977 965967 932879 1041692 2207281 2295558 1382454 1153102 753422 742879 915203 907775 947734 963912 997539 1007440 1122292 1115975 5089609 5314841 39.75 70.8 1
10:54:32 2024-01-24 690526 686014 216214 214118 350602 356755 376094 374185 233326 233154 286705 292587 326135 330344 4361501 4717935 6669108 6481065 1188074 1220920 314673 280867 297216 296759 345343 332122 330383 331310 227584 228092 728082 687897 1570891 1535150 475764 468778 691515 693802 870882 854748 910323 910499 953912 970231 938030 1041484 2205712 2323550 1424864 1138014 759612 747141 910632 903902 953811 964656 994468 999221 1116302 1122007 5125320 5314246 39.85 70.8 1
10:54:33 2024-01-24 689976 688060 214910 217471 350589 358020 375064 372675 234373 232663 286866 293364 326170 330844 4336325 4637521 6650333 6480599 1179431 1217931 315148 280744 296555 297451 342879 332392 328755 332315 225666 228446 727519 692357 1568025 1515455 474074 471539 687082 693802 878892 852823 902395 913159 961643 975766 930888 1035449 2198008 2308045 1311517 1155019 762873 741754 907896 911605 958225 965694 990885 1006050 1128463 1121449 5185303 5314333 39.85 70.8 1
10:54:34 2024-01-24 699195 687918 214841 214118 348738 355798 372560 373315 234491 232827 286741 292932 326205 330443 4361501 4674439 6738432 6481065 1159191 1217421 316357 284357 300217 297802 342879 333474 327499 331812 226942 227773 727189 698035 1579916 1515582 476739 472611 687568 700521 876363 846197 903718 916980 957424 966650 931585 1038479 2207281 2302113 1320903 1153376 760928 744240 916987 912941 948964 962961 996039 1008209 1122403 1117101 5098205 5318616 39.75 70.8 1
10:54:35 2024-01-24 694588 687091 215879 213219 350069 359036 373154 373202 233292 232827 285026 292368 326205 330443 4361501 4738657 6696069 6480623 1173657 1220054 316835 284021 297572 296759 342879 332356 328755 329524 225973 227033 725456 694335 1590464 1525904 478484 468850 693481 696944 869645 851014 913680 915106 948345 964629 939398 1041729 2213405 2323822 1295201 1141649 758869 748858 912831 902121 952791 970753 998889 1006013 1109585 1118039 5075746 5307130 39.75 70.8 1
10:54:36 2024-01-24 692047 689189 216713 213224 349783 355263 375963 372149 233396 236829 286311 293755 326205 329310 4364648 4673106 6650333 6499752 1181813 1217931 315148 279074 297009 297730 341483 333474 326776 331310 227423 226998 718210 688881 1565069 1521027 474749 474021 689519 693802 876127 854748 901381 909136 957977 974860 936968 1029423 2202869 2315824 1317064 1147340 761240 744295 907859 910205 956863 966531 985263 1001038 1120413 1128394 5150958 5322389 39.75 70.8 1
10:54:37 2024-01-24 700399 685187 215913 214114 348738 358293 374310 370056 234012 232827 286539 292897 327366 329939 4355283 4671116 6705394 6480599 1163891 1217421 318569 280950 297536 297694 342361 333474 328525 331310 227263 227808 728618 700314 1561528 1509555 475764 471878 688055 698463 876363 848601 903755 917016 957461 971565 931622 1040955 2212241 2309245 1311486 1159966 759930 745971 913727 911643 952115 963912 991785 1012544 1125264 1121522 5124697 5319909 39.85 70.8 1
10:54:38 2024-01-24 700774 687091 216283 213818 347129 356083 374275 373172 232643 233439 287657 292006 327191 329345 4364244 4701568 6696277 6462307 1169370 1217458 317163 279613 297897 297209 344855 331350 329787 331776 226782 228801 738154 698313 1557859 1519149 475209 468742 690045 696907 872642 848601 908347 917058 955531 969242 936745 1047376 2210556 2319536 1345386 1150614 757989 747141 913219 906473 951632 966422 1000423 1004464 1114461 1115667 5060583 5308748 39.85 70.8 1
10:54:39 2024-01-24 688023 687091 216249 213673 349260 355999 375435 372614 233292 236794 286777 292133 326205 334692 4367762 4681780 6621466 6490444 1188863 1217458 318678 279804 297212 298389 342325 332896 329787 329773 225973 227773 724047 692357 1553451 1521578 473400 473687 692915 694789 873261 852860 910106 911680 957485 978530 940975 1035019 2201230 2337063 1320903 1147340 764068 747054 906334 908795 958629 964656 988183 1000181 1118423 1124809 5145233 5299369 39.85 70.8 1
10:54:40 2024-01-24 693068 687095 215883 213832 346850 355263 375999 372675 233651 232827 286996 290360 326205 331077 4336325 4595466 6677418 6481065 1169960 1216195 317163 279429 296555 297729 342843 333167 327799 331547 227423 228446 727189 697316 1561482 1509555 473400 473687 688055 694863 877099 852113 906002 913049 959337 972829 931663 1038292 2201230 2314602 1307819 1159966 763418 744698 910228 907812 954861 961488 988813 1007477 1125264 1121595 5141213 5307168 39.85 70.8 1
10:54:41 2024-01-24 699963 686123 216214 214123 347652 356083 374275 372614 233292 232827 287216 292006 326205 332035 4361501 4688961 6686743 6451273 1165930 1217458 316835 279222 297897 297451 344855 331350 329253 332315 225666 228481 722901 696822 1556472 1519420 475764 470543 690596 698753 874605 848528 909570 917710 956472 969119 935068 1044812 2207281 2312531 1295201 1150614 756909 746081 913219 914800 950090 965275 998287 1006686 1119485 1112479 5073611 5308748 39.85 70.8 1
10:54:42 2024-01-24 688023 686114 216253 213823 349496 355999 373714 372056 233292 233154 286374 293471 325907 330344 4345641 4681602 6621466 6457436 1191393 1217458 316614 280386 295650 297244 342879 331386 329822 329809 227959 227773 732503 689366 1581216 1529657 474374 472552 691969 691761 871464 856458 909956 910384 953692 975766 938030 1038479 2208811 2333042 1420951 1140790 762103 750827 905963 903902 958629 964692 992398 1000325 1116044 1120766 5126158 5299369 39.85 70.8 1
10:54:43 2024-01-24 692038 685002 215913 214419 347724 355999 375399 373202 233548 232174 287540 293656 325679 331346 4361613 4607176 6650333 6481065 1174034 1217421 317128 279925 296102 297729 342879 333167 328525 331310 227263 228910 740676 698313 1556709 1511702 474074 473170 687982 697263 878855 852224 906333 913159 957461 973011 930007 1035412 2198008 2312960 1328436 1158314 762982 740900 910228 909443 953774 955678 988962 1006007 1125264 1121326 5170726 5314771 39.85 70.8 1
10:54:44 2024-01-24 697899 687095 215913 214264 347408 356106 374310 373137 233292 232174 287019 292246 326873 331763 4358390 4683023 6705829 6467070 1165967 1217458 317092 280625 298131 296552 343334 333149 329916 332531 227584 228590 725760 695822 1588633 1520975 478484 471807 688632 699749 875741 848601 911035 920249 958253 966650 931585 1041729 2213820 2298851 1356686 1151736 753422 744753 915853 907812 947398 963195 994430 1007477 1121244 1117248 5088799 5310544 39.85 70.8 1
10:54:45 2024-01-24 695110 687091 216253 212925 349818 357479 373679 373202 233326 232066 285026 292932 327156 330443 4358428 4738657 6705394 6481065 1175367 1218800 318088 279039 297104 299523 342663 332680 329270 329399 228228 227986 734336 696822 1559159 1520975 477462 471502 692199 698995 870251 850800 913680 917710 951105 964629 939637 1041845 2213405 2323822 1368301 1144077 756909 747655 913256 905709 949818 964584 995337 1003036 1109622 1118039 5051177 5314333 39.85 70.8 1
10:54:46 2024-01-24 688023 687316 216283 213664 348769 356861 375435 372091 232643 233154 285976 292932 326135 332118 4358390 4681412 6621466 6490167 1187165 1217226 318583 282121 296798 298387 342217 332752 329644 331073 228067 228219 721228 692836 1557060 1521578 473400 468850 691932 693088 870063 855391 908734 907537 954815 975766 938066 1037739 2202869 2333971 1393969 1142451 762439 747619 905127 903902 957950 964656 993200 1000763 1115553 1120766 5134204 5292119 39.85 70.8 1
10:54:47 2024-01-24 691780 687091 216819 214419 347688 355999 375136 372675 232643 232174 287252 292897 325679 331381 4349076 4596830 6649442 6475094 1180055 1218273 316031 280386 296412 297589 342771 332987 328883 331632 226942 229016 728969 693840 1566355 1516658 474749 472981 687568 694789 876363 853400 905043 911828 961643 974387 930189 1033938 2194886 2308045 1347269 1156665 762982 742879 909187 913122 953811 961157 988221 1004501 1127958 1124014 5175458 5309098 39.85 70.8 1
10:54:48 2024-01-24 694588 687091 214945 214118 347724 355798 375227 372149 234046 232663 286871 293450 326205 329345 4352122 4671768 6714556 6475094 1168327 1217311 316951 280525 297356 297622 345550 333257 327728 332783 226942 228127 726653 696822 1596560 1519649 477077 468814 687568 697759 875120 848601 904744 918235 957424 966650 931622 1043250 2207281 2296951 1382454 1150100 755832 744042 917155 909556 947398 963912 997539 1007477 1119619 1115667 5088799 5319633 39.85 70.8 1
10:54:49 2024-01-24 695990 687577 215913 213257 349827 357479 373714 373202 233686 232066 286190 292274 327650 330443 4345715 4734547 6707908 6480473 1176064 1223158 316951 281326 299183 296552 342879 332932 328791 330808 228228 226893 732327 692836 1566993 1526461 478143 471539 692688 697968 870100 850375 911694 915756 951105 970195 940101 1044774 2213405 2322174 1295201 1138014 755070 746956 911924 903902 952152 971629 996829 1001573 1108837 1116705 5055531 5308748 39.85 70.8 1
10:54:50 2024-01-24 692371 685182 216249 213219 349300 355833 375435 371882 232643 236865 285753 293549 326170 329345 4352178 4684205 6678093 6494430 1186202 1217421 316136 279735 297500 299523 341555 336017 328489 329809 225973 227385 724047 692556 1563785 1521578 475425 474357 692006 695392 873261 852860 904707 911828 956620 973642 937365 1030925 2201016 2333042 1323140 1144892 763418 747141 907710 906473 958629 964620 987480 1001038 1117728 1126403 5150958 5307281 39.85 70.8 1
10:54:51 2024-01-24 698967 688101 215913 213814 347165 356369 375999 372149 233326 233154 286575 291675 327191 329345 4347369 4663970 6715809 6471351 1159980 1215695 318531 281217 297248 297416 341807 333474 328295 331812 227423 228127 728618 698313 1552504 1508073 477121 474021 689031 697968 876399 848000 906002 915682 958852 972324 934308 1038479 2205712 2305529 1326801 1155019 760502 742915 912608 910499 950090 963912 991078 1010390 1125264 1121595 5113363 5310544 39.85 70.8 1
10:54:52 2024-01-24 697154 687799 216283 213823 347431 356083 374310 372056 233479 232663 286813 290802 326241 331704 4361223 4674993 6688514 6452794 1172434 1220920 318052 279139 297572 296794 342879 333293 330822 329311 226008 228127 733319 698313 1553039 1521578 475692 471575 692006 698995 870063 848601 916255 916367 951105 964593 936968 1041729 2211833 2323100 1398699 1145707 755645 747655 913256 903902 949818 964620 995374 1004538 1112882 1116437 5051177 5297400 39.85 70.8 1
10:54:54 2024-01-24 690794 687091 216279 213523 348773 358257 375999 372056 232643 236663 286593 293059 325959 333193 4358196 4666088 6626071 6490091 1187976 1217458 315880 279766 296448 300479 342879 332896 329822 329809 225938 227781 731477 692851 1579913 1525904 473400 468850 692006 691835 870063 856605 911045 907613 953200 975766 938066 1038479 2204553 2333971 1418995 1142451 762328 749265 904036 903902 958629 970185 990989 1000800 1115553 1120766 5122531 5301179 39.75 70.8 1
10:54:55 2024-01-24 692609 685187 216422 217684 347724 356503 374346 373320 233804 231924 287441 292791 326029 331238 4355082 4591308 6645661 6481065 1169998 1216852 318546 279613 296555 297694 342879 332932 327799 330808 226942 228836 731186 695327 1560710 1510213 473400 472981 687082 692863 875741 851986 905043 913159 959531 973011 929491 1035486 2198008 2311320 1326553 1159372 762982 743969 909342 911791 954861 955678 988925 1004538 1127159 1121595 5164044 5303415 39.85 70.8 1
10:54:56 2024-01-24 695146 686123 215617 214123 347470 358527 376982 375016 233582 232102 287513 291618 326100 332087 4358196 4668321 6686663 6470246 1166659 1217968 317128 279499 297500 296794 344855 331386 330383 331812 226942 228481 731325 697316 1560950 1517267 475425 468778 689556 695921 872642 848601 906376 915682 955324 964593 934972 1044849 2207281 2309410 1317064 1150063 755832 742585 913256 907500 950090 965275 998287 1005145 1118790 1114878 5069988 5306889 39.85 70.8 1
10:54:57 2024-01-24 689219 686422 216562 213651 349541 356755 375300 374258 233548 233482 286633 294339 325538 332322 4355283 4685025 6602865 6471686 1191393 1215695 315218 279925 295442 297766 342879 333161 329288 330558 226942 227773 718410 687897 1557238 1530797 474812 468814 692006 691835 870063 855391 911406 908832 952489 973699 937402 1037944 2204145 2326432 1313366 1140790 761623 746526 907063 903902 956592 964656 993200 998189 1116044 1119937 5117016 5299618 39.85 70.8 1
10:54:58 2024-01-24 689960 687955 214841 214424 349121 356755 374168 373129 233908 231995 287252 293755 325679 330344 4355162 4594076 6649442 6471825 1177746 1216595 315753 280004 297045 296794 342614 332932 327834 332855 225666 227773 722901 688881 1565968 1516658 474074 471611 687082 693310 878892 852897 902432 911865 961643 973678 931622 1033938 2198008 2303777 1337853 1153376 762982 741827 907896 912941 956592 962551 988962 1003073 1127159 1124809 5170612 5322122 39.85 70.8 1
10:54:59 2024-01-24 695990 687785 215814 214424 348590 358020 375300 373202 234012 232174 286813 290873 325994 332087 4346025 4672353 6696069 6452929 1164994 1216233 317092 279499 297536 295897 344855 332392 328482 332585 227423 227808 727519 694335 1560820 1517267 476365 468584 687082 694900 873880 848601 906979 917058 957977 966650 931585 1041766 2207281 2296162 1424864 1150100 755832 741498 913256 907500 947398 963912 998287 1007477 1118863 1115975 5073143 5303284 39.75 70.8 1
10:55:00 2024-01-24 690368 688115 216114 213751 349228 355999 373190 371500 232678 233375 286638 294168 326803 330112 4355162 4685790 6621466 6462420 1194875 1217458 316136 279960 295686 297244 342879 332127 329822 330540 227263 227773 728618 687897 1564180 1528627 474074 468814 692006 691835 870251 855391 911694 907885 953200 974387 938497 1038479 2204145 2329734 1326553 1142451 762441 746993 905089 903629 959310 964728 992435 1000218 1117892 1125195 5112798 5287969 39.75 70.8 1
10:55:01 2024-01-24 691110 686119 214979 217572 348773 354197 377433 370944 233814 231848 286575 293755 325942 332014 4345917 4593037 6645581 6476442 1174311 1216595 316871 279925 296780 299523 342879 333167 328560 331310 225623 229192 733741 694335 1577139 1511285 473363 473018 687785 693880 876363 850412 904063 913159 960247 973699 930925 1035524 2198198 2311320 1307819 1159140 762982 744570 910632 910957 953848 962961 990885 1009651 1130068 1121449 5136574 5308748 39.85 70.8 1
10:55:02 2024-01-24 697191 686830 216249 214317 347581 355798 374346 372091 232643 231960 288147 292932 326241 329310 4352178 4673750 6705829 6425185 1165826 1217186 316136 279516 297572 295966 342854 333510 326811 332351 226942 227808 725760 694335 1586047 1519420 477114 468850 687568 698995 875741 848329 905695 917053 956072 966650 931589 1040248 2207281 2294533 1384373 1153376 755832 740376 915444 911317 948926 965694 997390 1007328 1120809 1115558 5086657 5295825 39.85 70.8 1
10:55:03 2024-01-24 692827 687091 215879 213664 350392 354233 375539 373994 233686 236425 285762 292587 325714 328848 4358390 4723942 6677143 6471686 1175367 1217458 315218 279074 297284 298009 342879 332464 329916 330808 226942 226365 730197 691844 1573945 1529712 476739 468850 692006 695884 871406 849774 908347 915106 953912 970231 940842 1041766 2213405 2319540 1374778 1137204 757241 750294 914377 903866 954146 970077 997353 1003861 1111549 1118320 5074289 5299092 39.75 70.8 1
10:55:04 2024-01-24 690638 685223 216064 213860 349827 354730 374310 370056 233326 236568 285788 292932 326205 329345 4339724 4655016 6650333 6485815 1178647 1216195 314928 280017 297536 296829 342879 333474 325862 331310 225623 227068 726549 688881 1558934 1521578 475425 473018 689556 693802 876399 855391 903755 909209 957497 975766 936968 1032505 2201016 2312531 1295201 1149437 762328 744914 907598 910994 958263 968364 988057 1003936 1122076 1125782 5139940 5291968 39.75 70.8 1
10:55:05 2024-01-24 701573 687803 215879 213814 348724 357407 374239 371519 233651 232827 286539 292097 327120 329939 4342743 4651510 6714720 6460760 1158366 1216521 316101 278814 299292 296759 342843 333402 327234 331543 226942 227738 727189 699328 1575962 1515582 477041 473650 688055 699712 876399 847398 905043 918353 957424 964363 931548 1040703 2210663 2303926 1304122 1157201 759612 740193 915444 913816 950992 962442 993885 1007440 1120586 1119110 5090293 5314333 39.75 70.8 1
10:55:06 2024-01-24 697872 687091 216214 213175 349768 356405 373977 373202 233814 232100 285632 292133 327156 330443 4349018 4729385 6701051 6471539 1172711 1217421 318509 279004 299623 296759 342879 332896 329787 329738 225973 227738 727189 698313 1577801 1521578 476365 472241 693973 698959 870882 848601 912822 916294 951068 967799 939488 1045805 2218026 2327790 1345386 1144523 757234 750864 915853 903629 950090 964656 1000039 1006648 1111232 1118831 5060583 5299369 39.85 70.8 1
10:55:07 2024-01-24 693103 684966 216887 213664 349264 355798 376600 373729 233431 233482 286539 292578 326205 329345 4352225 4674843 6640116 6499451 1184581 1217458 316101 279694 297464 297729 341483 332896 329787 329773 226008 227703 731477 692357 1557059 1521578 474749 474357 693973 694335 874848 852897 908993 913629 958253 982507 942316 1037277 2207410 2340388 1314076 1147796 764624 746883 905052 907500 960958 964620 988962 1001038 1117892 1128394 5152590 5303334 39.75 70.8 1
10:55:08 2024-01-24 696131 684930 216214 214114 347373 356333 375963 372149 233651 233154 286777 291119 327919 330308 4349018 4627388 6686743 6481065 1163332 1216558 318052 279269 296340 297659 342325 333402 327799 331310 227263 228092 728618 698313 1585293 1505967 474749 475095 690008 696907 876363 850830 906002 917978 962065 972829 932991 1037552 2207373 2314602 1340235 1159966 762328 747015 912831 911754 954183 962515 995621 1010390 1125264 1121595 5117016 5308748 39.85 70.8 1
10:55:09 2024-01-24 697913 686119 216887 213814 347688 356333 374275 372056 232540 233154 286777 291155 326205 330912 4349018 4692295 6677418 6452929 1172260 1217458 317092 279464 297500 297838 342879 333909 329822 330808 226942 228446 727519 698313 1559218 1519420 476103 468778 691404 699749 872046 848565 912822 919434 955531 969388 935215 1047451 2207281 2317202 1315215 1150614 759071 744693 913219 905015 952078 965275 998250 1007440 1116044 1115667 5047850 5299369 39.85 70.8 1
10:55:10 2024-01-24 689655 687091 216891 213523 349019 355999 375435 372021 232609 233154 285963 292897 326170 333942 4352122 4675117 6612140 6490167 1184623 1217421 316101 279464 296982 297694 341567 332860 329520 329809 227584 227703 730048 691844 1559286 1523585 475425 478752 694546 695777 874605 854651 910181 912978 957558 978494 937993 1032393 2201136 2333042 1324882 1146523 764624 745566 909228 907500 959310 964620 987480 1000181 1117133 1124809 5137890 5284295 39.85 70.8 1
10:55:11 2024-01-24 695110 687803 214979 213565 346638 355798 376228 372149 233651 232827 287109 291119 326241 331418 4349018 4620815 6697766 6481065 1159079 1219123 317092 283985 297572 297766 341807 333438 327764 331776 226942 227773 727189 700334 1597525 1511007 477462 474211 689483 699749 878855 847852 901196 918362 958816 970158 931622 1043231 2204270 2305382 1293029 1156590 759071 744042 913256 911108 950090 964289 991785 1010390 1124466 1121558 5098205 5308748 39.75 70.8 1
10:55:12 2024-01-24 699963 687091 216922 213215 348738 357156 373679 371823 232574 232066 286575 292006 327191 330443 4352122 4704149 6686743 6460760 1171874 1217421 317128 279039 297446 296794 342879 332356 330786 329524 228067 228555 730048 700838 1560073 1522176 477121 472060 693936 699749 872084 848601 913030 917053 953839 971179 936989 1043213 2210262 2329734 1341619 1147340 757839 747619 915853 905829 950090 964584 998213 1006723 1113056 1118039 5060583 5308748 39.75 70.8 1
10:55:13 2024-01-24 689036 687091 216585 213224 349500 355299 376564 372056 232643 236794 286410 293549 326205 331346 4352122 4681780 6621466 6499451 1185470 1217458 317648 279499 297464 297694 341519 333149 329501 329524 228496 227598 732906 692340 1557527 1525308 475087 474211 693973 695777 873880 852860 908547 912732 956620 973642 939435 1035019 2202428 2331387 1324882 1145707 765086 746883 906989 906853 959310 964620 988962 1001038 1115553 1126403 5137890 5291930 39.85 70.8 1
10:55:14 2024-01-24 696131 685826 214979 213523 347129 355833 375963 372675 233292 232827 286777 291119 326205 331888 4345917 4620815 6677418 6481065 1168327 1213899 318286 281253 297176 299305 342073 333027 328117 331131 227263 227633 728618 698313 1555769 1507412 474749 474357 690045 696907 877062 851014 905155 915756 958816 974897 930228 1038479 2202580 2312960 1323963 1159966 761784 744496 911924 911145 953541 961157 991785 1007515 1125264 1124014 5107611 5308748 39.75 70.8 1
10:55:15 2024-01-24 700774 686114 216253 213823 347408 357330 374275 374258 232574 232827 286777 291119 326170 331183 4349076 4689799 6691705 6443524 1173350 1218473 318286 281217 297356 296654 342735 332014 329608 331307 227584 228734 714182 698313 1572088 1519420 476103 471951 691734 697932 870882 848601 912784 917016 952452 964629 935637 1043213 2207590 2317238 1317064 1147340 757262 747054 913256 904235 949416 965957 998287 1005695 1114461 1115667 5052262 5291813 39.75 70.8 1
10:55:16 2024-01-24 692047 686119 216214 213523 349046 355263 375699 371464 232574 236829 286302 291688 326170 332470 4342743 4654829 6621466 6498706 1184466 1217348 315995 281326 296901 297519 341111 333257 330815 329738 227584 227068 722379 690855 1555545 1524671 475425 474357 692006 695777 875667 853325 904782 911828 956620 973642 938030 1032119 2200979 2328775 1332921 1146158 763418 747141 909187 907762 958629 964318 986038 1001038 1117170 1126403 5129859 5295589 39.75 70.8 1
10:55:17 2024-01-24 698931 685192 215879 213668 347688 356405 375435 371882 232643 232827 285994 291401 327191 331418 4345917 4635265 6706928 6489910 1166393 1218585 318427 279743 297320 300297 342325 334622 327799 331812 226942 227846 718410 699534 1566619 1506342 475425 473359 690596 700024 878268 848601 902097 915645 960210 973011 931585 1038479 2204145 2311320 1315253 1159140 760117 745098 912572 910462 952828 963912 991785 1010390 1124992 1121595 5107611 5304961 39.85 70.8 1
10:55:18 2024-01-24 699465 686119 216922 213664 347408 355833 374239 372056 232574 233154 286777 292430 326241 330948 4345917 4692295 6688514 6461330 1175031 1218585 317911 279039 298131 297209 342879 332428 330268 330801 227584 228411 725760 698313 1550953 1523276 477121 471575 692006 698463 870063 848601 914089 917053 953875 964665 935301 1043330 2210422 2322174 1295201 1147340 759413 747619 913256 903902 950090 964584 996517 1005969 1112882 1117248 5051177 5289990 39.75 70.8 1
10:55:19 2024-01-24 689561 684926 216249 213673 348765 354233 375999 372091 233154 236627 286302 292168 326205 331346 4336288 4669510 6621821 6489995 1185470 1217421 315880 279074 296829 298075 341290 332860 329253 329542 227584 227105 725456 690855 1550178 1521578 474749 474357 692006 694826 875741 852897 907664 910536 956620 973642 938030 1032430 2198008 2333042 1303953 1145707 764510 746526 906607 906473 959310 964620 988925 1001038 1115590 1124539 5126196 5301179 39.75 70.8 1
10:55:20 2024-01-24 694845 687095 214949 213523 347129 358183 375435 372149 232643 232827 286875 291401 326205 330308 4351640 4609932 6692409 6481065 1166546 1216470 318910 279563 296555 297838 342879 333167 328383 331812 226942 228187 728618 697814 1545090 1507412 474749 474357 690045 696414 876363 850410 902097 916236 959531 973699 930925 1038479 2200979 2312960 1302273 1159140 762328 745300 910632 908324 954183 955678 988962 1007515 1123668 1121558 5107611 5299369 39.85 70.8 1
10:55:21 2024-01-24 696906 685634 216678 213818 347408 355299 373714 372091 232574 232827 286777 290873 325959 330668 4351970 4695292 6691705 6456134 1169998 1213628 317092 279039 297897 297104 342879 331386 330290 330773 226942 228446 729327 698313 1553549 1519420 476103 468850 691515 696980 870063 848601 911008 918272 953875 964629 934284 1044882 2205712 2317238 1317064 1149795 759071 745436 913256 903902 950090 965957 999711 1005969 1116044 1114878 5051177 5284446 39.75 70.8 1
10:55:22 2024-01-24 686976 686119 215917 213523 348769 355999 376898 372091 233444 233175 286526 292365 325573 331974 4351970 4658038 6602815 6462082 1188863 1218510 318583 279074 296627 297729 342602 332392 329787 329809 225973 227579 719819 693345 1562540 1520878 473400 468886 692162 693802 871333 856605 910360 907885 955942 973606 939435 1038479 2202580 2332770 1384373 1142451 764077 746956 906989 904273 959310 970149 993200 1001076 1115553 1121595 5126422 5276473 39.85 70.8 1
10:55:23 2024-01-24 692794 687577 216064 214192 347652 356898 377433 373584 233606 232102 287549 292026 326029 333304 4348763 4590298 6650333 6470459 1166583 1213899 318569 279729 297045 299523 342879 333438 328525 332554 227423 228127 728618 697814 1551337 1507412 475087 474357 691024 696944 878268 851014 903788 917058 960210 974387 931622 1040741 2204145 2314602 1340235 1161022 762982 746155 911924 911791 954183 962887 991785 1009670 1124466 1121595 5117294 5304961 39.85 70.8 1
10:55:25 2024-01-24 699963 685899 216748 213940 347474 358782 374132 374258 232471 233154 287073 290731 327014 331307 4349018 4692477 6686743 6452906 1172711 1216595 317163 284156 297897 296829 342614 332428 329787 329542 227263 227808 719819 698313 1549326 1519420 476103 471575 692006 698995 870063 848601 912822 918263 953163 964701 936302 1041818 2207281 2320774 1295201 1147340 757989 747655 913256 906473 950090 966641 996792 1004501 1111401 1117248 5046153 5295825 39.75 70.8 1
10:55:26 2024-01-24 690146 687652 216567 213416 348626 357007 375328 375053 233153 233482 286195 291688 326135 331346 4342304 4654791 6621466 6475973 1184623 1217458 316136 279499 297500 297729 341290 332896 330379 329809 228228 227385 722638 690855 1562013 1521578 474074 474088 692006 692900 873880 852860 907701 910536 956620 973678 939398 1033938 2200979 2333042 1307720 1145707 763964 747090 906607 906473 959310 964620 988962 1001076 1115590 1124809 5132666 5299618 39.85 70.8 1
10:55:27 2024-01-24 696707 688749 215814 213751 346987 358020 375292 372865 233537 232663 286875 291401 326205 332957 4342781 4603375 6668093 6467070 1168289 1213899 318052 279039 296555 297802 341843 332392 328295 330844 227263 227773 727189 697316 1556890 1507412 474749 473468 690045 695921 878350 851014 902097 915756 957497 973011 930228 1038479 2198008 2311320 1327730 1159335 762982 746155 910444 910462 953541 961157 991785 1009670 1125264 1124014 5113692 5292237 39.85 70.8 1
10:55:28 2024-01-24 698568 685003 216145 213716 347266 357946 373714 372649 232574 232827 288008 290731 326170 331183 4345271 4680420 6677600 6452929 1172711 1215659 317163 279039 297897 296794 342879 331422 329822 329773 227263 228650 727189 698313 1554984 1519420 475655 471575 692006 698995 870100 848601 911731 918198 953875 964665 936302 1043325 2209087 2322174 1318913 1147340 759071 747619 915203 903902 950090 964584 998250 1007202 1116302 1120739 5052801 5291741 39.75 70.8 1
10:55:29 2024-01-24 693448 688774 216249 213215 348773 355263 377968 373020 232574 233482 285900 293343 326170 331939 4339724 4665147 6639979 6462082 1184618 1215387 315218 279074 296380 297729 341843 332932 330558 329809 225973 227420 722638 691333 1557059 1521578 474749 474357 692688 694863 873880 855391 907701 911865 956620 973678 939435 1033938 2204145 2333189 1321044 1146523 764510 746526 906607 906490 959310 969233 990885 1005392 1120809 1126366 5146470 5301520 39.75 70.8 1
10:55:30 2024-01-24 696925 687577 215913 214131 347022 355798 378237 372149 233326 232827 286727 292219 327226 332035 4339724 4622084 6681708 6476442 1163332 1217458 318123 283985 297500 299577 341843 333167 329916 331812 227263 227773 728082 698313 1587192 1507412 475764 474357 690045 698500 878892 848601 902097 916367 963043 974387 931622 1039999 2204145 2311048 1320903 1156665 760155 745098 913256 914766 955067 966379 993909 1010278 1124355 1123599 5099069 5306889 39.85 70.8 1
10:55:31 2024-01-24 698031 688065 216887 213343 349300 356405 374275 373994 233361 232100 286217 292932 327156 330443 4352122 4715962 6686743 6462307 1172711 1216741 317128 283985 299582 296794 342879 332428 329787 329542 225938 227773 731869 698313 1561053 1521578 476365 471611 691673 699032 868833 848601 914368 917016 952489 964665 935338 1044868 2210422 2323137 1370940 1144077 759413 751398 916987 904917 952115 971191 997390 1008209 1113130 1118758 5047571 5299369 39.75 70.8 1
10:55:32 2024-01-24 694093 686119 216736 213523 349009 355263 376564 373880 232643 236865 286338 292373 326205 329345 4346006 4648195 6626071 6479733 1184581 1216233 316136 279074 297500 297729 341843 332428 329787 329809 225781 227773 719819 692836 1560116 1521578 474411 474357 693481 695134 873880 852897 908347 910572 956620 973449 939435 1033938 2201016 2335626 1311486 1147796 766271 746809 906951 909270 959273 970753 988738 1002355 1117961 1124809 5140026 5288149 39.75 70.8 1
10:55:33 2024-01-24 695921 687918 215913 213219 347461 355299 375435 372149 233651 232827 286539 290837 326205 331160 4339646 4605009 6668093 6452832 1165788 1212179 318319 279074 295556 297486 342120 332896 327834 330844 227263 227773 727189 697814 1565197 1510213 474074 473352 687568 694372 876363 851653 906002 913159 960247 974387 930228 1035486 2201298 2314177 1313366 1159966 763782 744951 911777 912941 956863 963195 988687 1006007 1126325 1121449 5154638 5292006 39.85 70.8 1
10:55:34 2024-01-24 695879 685849 214979 214123 347129 355548 374275 372091 232643 232174 286848 290873 326205 331528 4342908 4661662 6668093 6443587 1165967 1213936 316835 279074 297291 296794 342663 331386 329324 330808 226942 228481 727519 697316 1556121 1517267 475319 468814 691024 696980 872990 848601 909067 917016 955264 967799 936079 1047414 2212241 2317890 1295201 1150614 760155 745676 915444 907500 950090 966641 1000317 1010428 1115516 1115667 5060583 5288111 39.75 70.8 1
10:55:35 2024-01-24 686005 686119 216214 213664 348729 355496 374012 371535 232643 232827 286777 293549 325699 331884 4342743 4664478 6612555 6453094 1188863 1217458 315915 280590 295299 297946 344612 332428 329822 331310 227584 227773 732906 687897 1578649 1528627 474411 471881 692006 693802 871370 857821 911444 911865 956891 975620 942316 1041409 2210556 2337063 1417039 1143707 762982 749847 906607 903902 960958 971556 992398 1001076 1115553 1123562 5119106 5284272 39.75 70.8 1
10:55:36 2024-01-24 691061 687086 216064 217760 348493 355999 375435 373202 233326 232174 286848 292932 326170 331381 4339724 4587693 6630791 6443598 1176678 1215732 315659 279925 296347 297838 342879 333185 328525 331847 225666 228836 727519 693345 1565619 1512358 474411 473018 687568 695283 878892 854651 906002 915345 962933 975729 931240 1037277 2198098 2311900 1309668 1156665 763418 740412 911777 913122 957950 961157 988962 1006694 1127994 1125606 5155712 5301179 39.85 70.8 1
10:55:37 2024-01-24 695916 686119 215613 217384 347724 355334 372893 372091 233721 232174 286916 293039 326241 329812 4345917 4661789 6658767 6443550 1165826 1215695 316614 279074 297536 297766 344855 331422 328560 331847 225666 228481 721471 695823 1556824 1517267 475655 468814 689774 699251 876438 850867 907289 918362 957940 969388 935526 1047682 2212241 2306409 1334086 1152219 755645 747214 913256 909053 953027 964620 1000423 1009670 1115553 1115667 5042748 5276962 39.75 70.8 1
10:55:38 2024-01-24 688097 686830 216283 213215 349300 355299 376299 372127 232643 236699 287068 292932 326276 331381 4345917 4664204 6603170 6462602 1188863 1217458 316171 279126 296383 299523 342879 332392 329822 329809 225973 227579 719819 692357 1541856 1526847 475087 471285 693936 694641 872121 857139 910897 910242 953729 977838 938066 1041207 2204145 2333042 1420951 1141649 762439 748750 906989 903902 957950 970222 991693 998189 1115553 1119974 5119106 5282448 39.75 70.8 1
10:55:39 2024-01-24 690363 686119 215014 217725 347724 355999 374310 373315 233326 232011 286777 292932 325224 330880 4339646 4581026 6630791 6465728 1176064 1213973 315218 279925 296383 297279 342879 332428 328295 331847 225666 228516 728969 693234 1579684 1518169 474848 472836 687495 695283 880104 853437 904894 913049 961643 973376 932954 1036423 2198008 2311320 1309668 1157201 764510 742915 909342 913122 955914 962551 988962 1004538 1128316 1124809 5152270 5301179 39.75 70.8 1
10:55:40 2024-01-24 693830 685638 214983 214123 348452 355299 373154 371795 233686 232174 286898 293039 326205 331528 4339724 4661775 6668093 6443728 1164994 1213973 318583 279109 297536 297766 342854 332392 327340 332351 227263 228235 724330 696322 1553555 1519894 478143 468706 687982 697759 876326 849737 909034 917053 956035 968557 931659 1044031 2208384 2299973 1407402 1151736 754542 745024 915853 907539 948743 963912 998012 1009670 1120486 1117248 5072145 5297400 39.85 70.8 1
10:55:41 2024-01-24 690882 687026 216218 213818 350598 355263 373679 373994 233513 232827 285900 293506 326135 331418 4352132 4711916 6640365 6452929 1188819 1217421 314199 280408 296268 296724 344674 334146 329234 330522 227906 227633 728618 688389 1579343 1534607 476103 468634 691969 695283 873261 856605 912859 912732 953839 974387 939361 1042484 2207281 2326395 1436601 1140790 761240 749265 909187 903902 956592 964692 994555 1001038 1115252 1120461 5103964 5280611 39.75 70.8 1
10:55:42 2024-01-24 689742 687577 214910 214114 349546 356555 374275 373202 234046 232174 286302 293229 325907 330272 4342743 4601622 6630791 6471651 1177746 1216521 315148 282429 296757 299523 342627 333149 327657 332675 226782 228081 734769 688881 1569877 1520975 475425 472981 688055 694789 881282 857213 904324 913591 963006 978530 934972 1035412 2198008 2305382 1317064 1153376 764624 744240 907869 913122 958629 963912 991078 1004464 1127123 1124809 5164044 5292270 39.85 70.8 1
10:55:43 2024-01-24 694588 687091 216823 214264 348738 356048 372822 372938 234012 232174 286539 292897 326135 331087 4342743 4655205 6669439 6443550 1165558 1217061 319484 281651 297356 297658 345306 331207 328848 331632 227263 228625 731869 697316 1560116 1520498 476103 470543 690988 696907 874500 851014 908049 918251 957977 964629 935616 1047047 2207281 2308045 1295201 1152556 757989 747214 913256 908907 950090 965275 1001137 1009670 1118753 1115667 5060583 5288224 39.75 70.8 1
10:55:44 2024-01-24 688184 686830 215883 213523 349010 355999 374889 372056 233292 233154 285900 293755 325153 330308 4345917 4676438 6612587 6470459 1193026 1218585 316473 281723 295507 299849 342807 331673 329608 330630 227584 227738 730048 688881 1594519 1527481 474411 471502 693481 693802 873325 857821 911657 910384 955531 973606 939435 1039961 2204270 2333042 1418995 1142414 764068 747655 907635 906473 959310 970185 993909 1002467 1115553 1121595 5126422 5289990 39.85 70.8 1
10:55:45 2024-01-24 693522 687091 215879 214241 347408 356755 375136 372675 233292 232174 286813 292861 325644 330844 4342743 4581026 6655006 6480511 1167229 1215123 317946 281723 296865 299946 342145 333366 328259 331547 227263 227738 727189 696822 1546776 1505967 474749 474357 690988 696907 876363 851014 906058 915756 959494 975076 930888 1041484 2201136 2314602 1322786 1159966 762328 746611 911924 910462 954861 962851 991785 1009670 1124466 1121558 5107611 5291813 39.75 70.8 1
10:55:46 2024-01-24 699428 686123 216249 213823 347399 356083 374310 375245 232574 232827 286777 290802 326205 330948 4342743 4684587 6688063 6469302 1177746 1218585 316951 279743 300005 296759 342879 332392 328755 330522 228228 227350 728275 693830 1583715 1530247 477827 472241 694195 698959 871370 851616 913474 917058 953875 972975 940805 1044082 2213569 2322614 1376697 1140449 757449 749117 913219 906473 954183 973002 998250 1004501 1109786 1118320 5051926 5289990 39.85 70.8 1
10:55:47 2024-01-24 691724 687577 216214 213219 349469 355263 375963 370020 232643 232066 285900 292373 326170 331999 4342743 4658372 6659456 6480473 1179393 1216521 315659 279925 297500 299523 342663 333474 328482 331847 228228 227420 724047 690249 1562587 1521578 476103 474088 691024 695777 878892 856605 906979 912512 961607 973642 936968 1033938 2204145 2312960 1341619 1149795 762328 745024 908541 912475 959310 966641 991078 1003036 1125264 1127200 5133563 5299369 39.75 70.8 1
10:55:48 2024-01-24 698818 687849 215879 214118 349264 357695 374239 370056 233769 232827 286423 293039 326205 329436 4351764 4662261 6725407 6471539 1160018 1215695 319259 282503 299751 297658 342879 333474 327499 331668 227263 228092 727189 696320 1601599 1518814 478129 473687 688055 700024 878048 848601 904744 919693 958816 964629 931585 1040211 2207281 2296162 1412393 1155019 757989 745098 917807 911791 949818 965275 995300 1007515 1122039 1119669 5079394 5304961 39.75 70.8 1
10:55:49 2024-01-24 694015 686123 216214 213523 350912 359529 373154 373202 232609 233154 284991 292684 326908 330150 4351970 4735616 6679055 6452929 1185470 1217421 314164 279499 297176 297946 344819 332356 328755 330808 227423 228295 728618 688881 1552807 1530797 477077 468850 691515 695777 871370 852897 911694 912941 953912 972288 940805 1038696 2207590 2320527 1417039 1138014 759071 747141 911740 905829 953811 972966 995337 1003659 1116044 1119937 5099831 5292237 39.85 70.8 1
10:55:50 2024-01-24 689258 688065 216823 213814 349863 355228 375136 371887 234046 233175 286289 294438 325923 332322 4345656 4612915 6640245 6457361 1175255 1216286 317648 282520 297500 296794 342879 333131 327237 332585 226942 227738 731477 688881 1576302 1521578 475764 472981 689031 694789 879218 857821 905043 911181 960247 973642 937658 1037702 2198008 2308045 1341619 1150063 762328 744496 907896 913122 958629 966641 991078 1003036 1125264 1124809 5155882 5292006 39.75 70.8 1
10:55:51 2024-01-24 698568 687091 215728 213968 347724 357946 373839 372421 233804 233011 286732 293862 326064 329829 4345656 4658450 6712165 6443550 1166621 1215622 316614 279464 297536 295897 344855 332122 327269 332315 225666 228286 725760 694335 1565556 1519420 477114 468850 688055 696414 876363 851014 907664 916980 957756 966650 934308 1044812 2207281 2298851 1390585 1150063 755832 742549 916334 909443 949416 965275 998287 1010390 1122002 1118831 5077238 5288111 39.85 70.8 1
10:55:52 2024-01-24 691029 687316 216562 213837 350584 357983 376098 374258 233513 233482 286633 294545 325503 331814 4352122 4688375 6621775 6467070 1191468 1219820 315183 280386 296555 297766 344855 333672 329787 331256 225973 227773 728618 688389 1588159 1530797 475828 468850 692006 693802 871370 857213 914743 911828 955264 975076 940805 1040955 2207281 2329734 1380535 1142414 762707 747655 909005 903902 959310 970185 994592 1001038 1116044 1121558 5113363 5288337 39.75 70.8 1
10:55:53 2024-01-24 692338 687918 216828 214991 349648 357007 375256 373729 234234 232031 286638 294061 326135 331310 4349018 4594076 6640910 6471686 1173350 1213899 316614 279925 296340 297694 342361 333402 328791 331543 227263 229192 740891 694335 1593033 1512358 475425 474357 689031 695884 878892 852860 909682 915756 963006 976973 931622 1038479 2201136 2314602 1334086 1159372 764612 746081 911924 910883 956592 963912 991078 1007515 1127123 1124014 5139497 5305298 39.85 70.8 1
10:55:54 2024-01-24 697973 687059 216179 214419 347541 358527 374168 375850 233873 232827 287216 292042 326895 331183 4342743 4670429 6658767 6434171 1164994 1213899 316614 279039 297464 296759 344855 331386 329916 332351 227423 228481 731869 696320 1559410 1517736 476103 468584 688055 696907 875120 848601 908993 917016 956711 964593 935637 1047831 2207281 2304738 1420951 1150063 756046 744730 913256 908795 952152 966641 1002565 1010390 1118790 1115667 5058467 5303284 39.75 70.8 1
10:55:55 2024-01-24 688665 686616 216818 214052 349085 356971 374275 372056 232643 236461 286629 292649 325907 331346 4349018 4669128 6607433 6480900 1188863 1215659 316101 279926 296555 298598 342879 333136 329822 329809 227423 227738 731477 692357 1553966 1525904 474074 471575 692652 693802 872009 857821 911406 910499 955942 973606 940533 1041484 2204145 2333042 1367986 1142451 763525 749496 907063 905829 961392 970185 992398 1002504 1119069 1125195 5112798 5282587 39.75 70.8 1
10:55:57 2024-01-24 693983 687541 216145 214415 347688 355707 375399 372938 233769 232174 287657 292932 326170 331310 4342743 4574400 6630791 6462459 1176063 1213039 316136 280026 296555 297729 342879 333167 327799 330487 226942 228945 730798 694335 1560225 1512358 474749 473687 687785 694863 878268 852897 907626 913159 963006 975766 931585 1037739 2198198 2311320 1289754 1156665 764612 744496 910632 913122 955200 962551 990885 1009373 1130760 1121449 5136574 5301438 39.75 70.8 1
10:55:58 2024-01-24 695073 685149 215874 214269 347755 358020 374310 372056 233326 232174 286813 291920 326873 331418 4339646 4658338 6668093 6443550 1167492 1217186 317128 279074 296798 296794 344819 331386 329559 331543 225666 228481 727519 697316 1555032 1521578 475655 468814 691024 697968 874500 850412 910360 918353 955324 964701 934603 1047836 2207281 2317238 1295201 1152556 759071 745824 915853 908147 954386 969233 1002466 1007291 1115142 1117966 5051771 5286217 39.85 70.8 1
10:55:59 2024-01-24 691775 685863 216632 213664 348738 355299 376564 373465 232506 236627 286338 292133 326205 330040 4336276 4634854 6612140 6462082 1184623 1216195 316101 279694 297536 298374 341567 333474 328755 329845 226008 227385 726866 690855 1557760 1521578 475655 474065 693481 694630 876363 855391 908993 913159 958253 979259 939435 1033938 2204145 2331387 1307610 1146523 764510 746956 911740 910272 960958 970753 989470 1003861 1122129 1127926 5126234 5297650 39.75 70.8 1
10:56:00 2024-01-24 697899 688069 215913 213823 348493 357623 375963 372675 233489 232827 286423 292219 327191 331418 4336552 4635265 6686743 6467070 1160566 1215695 318088 283948 297500 299523 342361 333474 327799 331260 226942 227773 727189 698313 1540093 1507412 476132 474357 690045 698995 878892 848601 904469 918890 961643 973011 934308 1040955 2205712 2308045 1307720 1158856 763686 746362 914516 912156 953468 965129 993871 1011720 1125153 1121595 5102025 5304961 39.75 70.8 1
10:56:01 2024-01-24 697899 685682 217155 213823 347679 356369 374275 372684 232574 236758 286338 291049 326205 330443 4339729 4692295 6677418 6451273 1172711 1216558 317128 284156 297536 296794 342879 331350 329822 329845 226942 228516 725760 696822 1583241 1519420 475655 468886 692006 698995 871370 848601 912747 918353 955264 969963 935654 1047831 2207281 2325123 1345386 1151081 759388 749798 917118 909053 952078 968657 1001137 1007477 1116302 1115667 5060583 5295825 39.75 70.9 1
10:56:02 2024-01-24 687495 686119 216283 213668 349541 355999 375399 371795 232609 232827 285989 292932 326135 331346 4342819 4670429 6593418 6443636 1190506 1213936 318583 279499 295650 299523 342879 331117 329822 329845 225716 227738 730048 689404 1568740 1521578 474074 471575 693481 693802 872642 857213 910153 910499 956620 973678 940805 1041738 2207237 2338015 1311517 1144523 763974 750864 907710 907091 959310 971593 993611 1001573 1120809 1124809 5111654 5284559 39.75 70.9 1
10:56:03 2024-01-24 693103 686825 216064 214415 347165 356755 375399 372675 233825 232174 287491 292897 326170 331310 4336552 4577771 6640833 6471686 1166381 1217458 317198 284385 296340 298146 341003 333402 328295 330773 227263 227773 728099 697316 1567195 1505967 474749 474357 691024 696980 877705 850339 907738 915756 961643 976008 934987 1042484 2204270 2315224 1326553 1162451 763418 747104 912572 911828 953774 965010 993125 1010390 1125264 1123219 5098205 5295589 39.75 70.8 1
10:56:04 2024-01-24 698180 686123 216283 213818 347439 356369 374275 372127 232540 232827 286777 291049 326647 331183 4336552 4685630 6672665 6452929 1170204 1216558 317128 279471 297572 296794 342879 331422 329822 331041 226942 228481 728969 697814 1561941 1519420 476365 468525 692006 699528 873261 848601 912558 922947 958253 972137 936931 1047682 2210556 2324484 1345386 1149795 760155 749983 915853 907313 952115 964620 1000317 1007515 1119217 1117248 5060583 5291930 39.85 70.8 1
10:56:05 2024-01-24 687495 686119 216283 213814 349827 354233 375435 372911 233326 232827 286338 292932 325942 331381 4339724 4665147 6602865 6471825 1186164 1215695 316649 279925 297291 299523 342361 333185 329858 329809 225973 227773 721228 692357 1557409 1521578 474749 474357 693214 694900 877099 857087 909844 911457 959300 981305 940423 1038019 2205940 2335626 1334477 1146523 764510 749798 909005 907775 962075 972055 991785 1004086 1118827 1127410 5135827 5292119 39.85 70.8 1
10:56:06 2024-01-24 697440 687091 216249 213818 347165 356369 375471 372938 233686 232827 286777 291190 327191 330544 4333460 4611556 6677418 6476442 1164994 1213936 318569 283971 297500 297729 342638 333438 327799 331310 225623 227773 728618 698313 1562172 1507412 476103 474174 691660 700747 880030 851014 907588 919669 964118 975693 931475 1041484 2204441 2311456 1313370 1159966 762328 746081 913256 912975 953811 963912 991693 1010846 1123899 1121595 5101435 5295589 39.85 70.8 1
10:56:07 2024-01-24 698216 686332 216922 213823 347755 356405 374012 371760 232574 236794 286548 290599 327191 331183 4336552 4685357 6677418 6443728 1171039 1217458 318052 279074 297536 297766 342879 331422 330268 329845 227263 228481 718410 698313 1578946 1523994 477462 471987 693973 698848 872121 848909 911907 920324 955081 964665 935338 1046809 2210556 2320527 1345386 1147796 761240 750405 915853 906319 950090 964390 998287 1007477 1114461 1116741 5051177 5286217 39.75 70.9 1
10:56:08 2024-01-24 688801 686119 216283 213518 349336 357007 375999 371865 232609 232827 285900 292932 326205 331346 4339646 4656493 6612555 6481065 1183778 1215695 315915 279499 296966 298352 341807 333167 329288 329773 227584 228040 727189 694047 1568546 1524223 475764 475328 694960 698351 875010 855868 909030 912978 957977 973715 942316 1035412 2198008 2333042 1319125 1146523 765157 747141 907896 906490 959310 964728 988962 1004048 1121281 1124158 5130561 5291813 39.85 70.8 1
10:56:09 2024-01-24 695842 687091 215909 213818 347461 356369 375999 372149 232643 232827 285900 290577 327191 329345 4330372 4611556 6677418 6443598 1163294 1213936 318825 283985 297500 297764 342397 333402 330383 331292 227584 227881 727189 698313 1543841 1509422 477047 474247 691969 698811 878892 847936 906002 918288 963043 974387 932991 1041634 2210663 2308045 1307720 1156665 762328 745024 913256 911828 954183 965275 992162 1011148 1123105 1121631 5093046 5295589 39.75 70.8 1
10:56:10 2024-01-24 698748 687622 216961 213523 347755 356405 374310 372021 233154 236663 286889 291600 327191 330948 4342743 4692295 6669198 6462459 1171714 1216195 317198 284021 297356 299269 342663 333185 329573 329666 228228 227668 722638 698313 1568875 1525308 478484 472981 695252 700558 873261 853400 915397 916980 953875 970231 940658 1044849 2210262 2323137 1402612 1143264 759071 751704 915853 905029 952556 971629 998287 1007477 1112882 1119705 5043969 5282448 39.85 70.8 1
10:56:11 2024-01-24 692355 685192 216283 213210 349336 358511 376564 372675 232643 232066 286338 293549 326205 329345 4339724 4652870 6650446 6481065 1182089 1218510 318133 282121 297176 300479 342771 333402 326669 331435 228067 227388 723769 688881 1568546 1521578 475655 474357 691734 696693 877938 856605 906979 911865 961991 973642 938030 1033975 2202869 2312960 1341619 1147340 762439 745024 908541 911828 959310 964620 988962 1004264 1121444 1126614 5138471 5291813 39.75 70.8 1
10:56:12 2024-01-24 698893 687091 216819 213818 348773 357443 374012 370056 233686 232663 286575 292932 326205 329472 4333460 4642632 6705169 6460760 1158908 1220046 316508 281471 300138 296689 342843 333293 328351 331704 227263 228092 722901 695823 1583772 1520498 479901 473279 688055 700061 878268 848454 906376 921071 959567 964701 931551 1041766 2205712 2296162 1341619 1155019 755645 742915 917155 911828 948743 963912 995337 1009670 1122076 1118356 5074289 5290138 39.85 70.8 1
10:56:13 2024-01-24 692047 686672 216249 213673 350917 356440 375795 370944 232678 232827 285098 293650 326205 329975 4339646 4715605 6649167 6458912 1184623 1218585 315897 280673 297392 296619 344819 332248 328259 330773 227263 227773 728082 688881 1584410 1534023 476365 468886 692006 695777 872642 855391 913067 912512 956620 973011 940842 1040988 2204145 2319540 1409321 1139170 760155 746956 911777 904917 956592 970185 995337 1001076 1116044 1119937 5103964 5272777 39.85 70.8 1
10:56:14 2024-01-24 689294 685187 214876 217345 349827 354233 374275 373202 234442 232174 286664 293755 325942 330344 4336552 4588526 6641014 6471040 1175031 1215254 316508 280523 296412 297838 342879 332428 328525 331578 227263 229032 736499 694335 1582938 1512358 476103 474357 688055 694900 878892 852933 904744 915756 963080 973606 931659 1039257 2198008 2309682 1332203 1159335 764612 745024 910632 913122 956592 964326 988962 1007515 1127994 1124014 5145233 5292119 39.85 70.8 1
10:56:15 2024-01-24 698967 686119 216249 214424 347724 356119 374346 372649 233326 232663 287252 292487 326241 329310 4339724 4667086 6687472 6450220 1169998 1217718 318052 279074 297176 298068 342614 332644 330643 329738 227584 228127 709954 698313 1583615 1521578 476703 472945 693178 700521 871333 851014 915548 918353 953839 971602 938030 1044812 2213405 2325851 1345386 1146523 759612 750909 916504 904917 952791 970185 998287 1007440 1114461 1118283 5041772 5286217 39.75 70.8 1
10:56:16 2024-01-24 692047 684926 216883 213809 349260 356048 376264 373202 232609 231709 286598 293343 326895 332507 4335785 4658372 6640476 6489905 1182089 1217458 316136 279604 297104 299342 341771 333474 328720 330808 226516 227598 724047 688881 1552054 1523585 476103 476779 692006 694863 876399 856605 908347 912887 957461 979223 938066 1033938 2207281 2317238 1295201 1147340 764068 747141 909187 909136 959310 964620 990139 1003936 1122039 1127374 5137890 5289990 39.75 70.8 1
10:56:17 2024-01-24 700995 686866 216214 214123 348738 357479 374310 372149 233651 232827 286342 291724 327156 329975 4348525 4656182 6720606 6476274 1160018 1218585 316835 279039 300035 296794 342879 332955 329916 331812 227584 228251 727189 698313 1560566 1517267 478542 474357 690045 701055 878976 848601 907626 921725 961643 970158 934036 1040951 2207281 2296162 1352919 1155019 759183 741950 915853 912475 950090 965275 994592 1010390 1122076 1121595 5075768 5284295 39.85 70.8 1
10:56:18 2024-01-24 695496 686119 215879 213215 350881 358454 373714 371500 233292 233318 286052 293990 326908 330186 4348763 4733596 6650333 6460986 1185470 1217421 314673 280351 297320 297478 344855 332356 328791 331310 227423 228130 728618 687897 1586745 1535150 477077 468886 693208 695777 873261 856605 912747 913159 955942 974387 943554 1041734 2204441 2320527 1409321 1139133 760155 750405 909187 905029 956592 970185 995337 1001573 1116044 1121558 5090317 5280611 39.85 70.8 1
10:56:19 2024-01-24 688019 687577 214910 214123 349827 357007 374310 373056 234328 231924 286526 293542 325766 332322 4333132 4584618 6621813 6443636 1168289 1215488 317198 279694 296555 299523 342879 332932 330383 331310 227263 228446 730048 696320 1558539 1511007 475087 474357 691024 696944 878892 850830 904670 915756 961643 975076 931585 1039685 2201136 2312960 1311517 1160514 763964 747141 912572 912475 955200 963644 991785 1009670 1125264 1121631 5098205 5288337 39.85 70.8 1
10:56:20 2024-01-24 698967 684180 216214 214110 347438 359036 376365 375016 232506 232791 287513 291865 327050 331307 4335952 4673750 6673015 6438139 1165967 1215695 316614 279039 297536 296794 342879 331314 329822 330808 226942 228481 724619 697814 1560223 1519420 476028 468850 692006 699032 873880 848601 913067 919041 958253 971602 936968 1047841 2207281 2318882 1347269 1149795 760080 746526 914377 906473 950090 966641 1001137 1007515 1115553 1115667 5034577 5289990 39.75 70.8 1
10:56:21 2024-01-24 687987 686871 216709 213656 349290 356755 374168 374258 233153 233154 286266 293656 325994 331974 4333460 4661948 6593489 6467070 1185395 1217968 316136 279694 297045 298389 342361 332428 329822 330259 225781 228092 721228 692357 1551705 1521578 475150 474357 693178 694372 875120 856605 912755 912512 957424 979259 940842 1036386 2202702 2335626 1324670 1145707 764882 749117 907635 908795 962075 971593 991785 1001611 1118827 1124194 5137535 5293929 39.85 70.8 1
10:56:22 2024-01-24 697801 687955 216179 214415 347581 358020 375820 369587 233838 233482 287275 291119 326241 330076 4333132 4605009 6677418 6460760 1165826 1210427 319087 279074 297176 300267 342879 333474 327799 331543 227423 228481 728618 698826 1561838 1508073 474946 475028 691515 700024 879218 851014 904856 919041 963080 975766 934308 1041634 2205712 2309811 1334477 1159966 762357 746081 915203 915069 955540 966641 992435 1013315 1125600 1124809 5094719 5303284 39.75 70.8 1
10:56:23 2024-01-24 699814 688065 217458 213716 350394 359036 376365 373994 233617 232100 285900 292932 327191 330223 4333460 4717935 6677418 6453032 1173657 1217458 318052 279074 297536 300630 342879 333167 329253 329809 228605 227385 715430 697316 1572767 1521578 478166 472945 694723 700024 871370 852256 914368 917016 953912 970195 940805 1044812 2214705 2323822 1374778 1142451 756723 752047 915203 903902 954183 972315 1001137 1006723 1112882 1119148 5059008 5269032 39.75 70.8 1
10:56:24 2024-01-24 689866 690018 216433 213743 350705 355798 374346 370056 233548 233375 286195 292578 325644 329345 4336351 4633526 6630791 6471686 1178371 1216233 315659 279925 297500 297694 342879 333474 327269 331847 225781 227420 724047 688881 1558099 1521578 475655 474357 690045 695777 880538 857213 906979 913159 963080 973678 936664 1035524 2204145 2311320 1398699 1147340 762982 742549 908931 913122 959038 964584 991078 1005182 1127204 1129725 5155939 5284145 39.75 70.8 1
10:56:25 2024-01-24 699074 686119 214945 213818 348773 359274 375227 372149 234012 232663 286741 292932 326241 330333 4327186 4635591 6705616 6452938 1159349 1215695 316614 279304 297248 297946 342879 333131 327269 332585 226942 227941 724330 694335 1575254 1519420 478542 471575 688055 698995 876399 849136 908993 918177 957461 964665 934308 1044812 2209087 2297222 1418995 1151736 755645 745024 917807 909817 950090 967751 1000317 1013753 1121929 1118795 5068720 5288337 39.75 70.8 1
10:56:26 2024-01-24 688674 686119 216249 214126 349541 355999 373679 372056 233326 232991 286669 294168 324926 330844 4336552 4663129 6612229 6457698 1191417 1217186 316614 279925 295507 298181 342879 332158 331059 330308 225938 227773 719819 690386 1564556 1521578 474749 473352 694723 694789 873880 859650 914240 911865 957977 978568 942885 1039961 2204145 2335626 1337853 1145707 765157 749847 907635 908942 963738 974888 994581 1005332 1120809 1126329 5136907 5276750 39.85 70.9 1
10:56:27 2024-01-24 693867 688774 216214 213814 347683 355014 377433 373584 233710 236663 287931 291155 326205 331346 4323986 4587036 6659765 6467070 1160566 1215659 318569 284156 297897 298146 342361 333474 328259 331578 227584 227773 728618 698313 1557997 1510006 476365 475364 691024 700558 879878 851014 907626 919729 963396 975076 935637 1038788 2207281 2311320 1307720 1156665 762328 745897 918067 914242 954824 966604 996039 1013240 1128426 1124663 5098205 5299406 39.85 70.8 1
10:56:29 2024-01-24 698940 686119 217264 213219 349157 357443 374275 373202 232609 232135 286777 290873 327226 330480 4336552 4698227 6677418 6452929 1171874 1216195 317198 279074 297572 297802 342879 333438 329858 331045 226008 228092 730419 698313 1555868 1519420 477077 472981 693214 700558 870716 851014 915156 919041 953875 964737 938066 1046376 2210262 2323822 1374778 1147796 760502 750799 917118 905755 952791 972572 998063 1009689 1112845 1117494 5035523 5269182 39.75 70.9 1
10:56:30 2024-01-24 692116 688065 216249 213215 349546 355833 376564 372149 232609 236604 285936 292932 326170 330618 4327186 4635041 6631314 6471686 1178684 1217458 315183 279534 297536 297838 342361 333546 326776 331345 225973 227385 725159 688881 1565867 1521578 475655 475028 692006 693844 877824 857821 904782 913159 961680 976964 938030 1035486 2207476 2319123 1347269 1150614 763418 747214 910481 914113 959236 970753 988962 1004538 1121481 1130252 5130561 5291813 39.85 70.8 1
10:56:31 2024-01-24 698180 684926 215917 213823 348765 357443 374275 370056 234012 232663 286777 292932 326895 329975 4330372 4649870 6705394 6452929 1156716 1212734 316136 279222 300429 296552 342879 333438 327534 331883 227584 227808 725760 694335 1598674 1517482 478578 474088 689031 701055 878892 848601 908347 922107 960963 964701 935654 1046628 2212241 2296125 1413126 1153902 759071 744914 919767 913122 950090 965275 999527 1011795 1122872 1118356 5065636 5295589 39.85 70.9 1
10:56:32 2024-01-24 693747 683889 216249 213664 350638 356369 373119 373202 233326 232991 285031 293506 326170 329975 4336552 4711916 6631591 6443550 1187227 1217458 314673 280802 297500 296794 344855 333172 329288 331274 227263 227773 728618 687897 1588233 1530797 475655 468886 693178 694372 873880 857821 914368 913159 958253 975583 943384 1045208 2210556 2326136 1418995 1144523 761634 750331 909987 904917 959310 973507 996755 1004086 1115590 1122729 5100321 5286217 39.75 70.8 1
10:56:33 2024-01-24 688060 686119 214945 217567 349541 354233 374310 373202 234046 231812 286450 294481 326170 330344 4330372 4588483 6630791 6443711 1174386 1213039 316614 279960 296591 297729 342879 332932 328791 331812 226942 228910 729327 694335 1586723 1512358 475087 474357 689774 695921 878892 854143 910106 917599 966177 978530 934160 1039886 2198208 2311937 1337853 1159335 765157 744202 913446 912680 957950 963912 991785 1012582 1130431 1124809 5114677 5288111 39.75 70.8 1
10:56:34 2024-01-24 697187 686123 216283 217693 347724 356405 374346 372946 233326 236461 287455 292522 326241 329345 4333460 4667112 6668093 6448326 1168327 1217186 317092 279604 299682 299523 342854 332392 328791 333360 226942 228516 725760 696320 1566973 1521578 477114 468886 690045 699749 879603 854985 910897 920979 962065 970762 936877 1049214 2213405 2301512 1360562 1153376 757765 747141 915853 910499 952461 966458 1002565 1013465 1122076 1115129 5066369 5293929 39.85 70.8 1
10:56:35 2024-01-24 690272 686119 216098 214114 349827 355999 376365 372127 232678 232827 286660 292350 325679 330344 4339724 4669777 6602540 6462420 1191393 1217458 316614 279925 295686 297799 342879 331386 329822 330808 225973 227808 719819 689404 1581769 1521578 475425 472690 695949 695703 873806 860261 914219 912978 958179 979916 940695 1041484 2204145 2337063 1332203 1144077 764624 750257 907635 907313 961392 973002 992473 1003073 1118863 1124809 5111541 5276750 39.85 70.8 1
10:56:36 2024-01-24 692047 687091 216249 213605 347156 356503 375435 372675 233326 232827 287252 292006 326170 331381 4330372 4581026 6650333 6471686 1163294 1213936 318569 284421 297536 299523 342638 333474 327834 331260 225623 228127 718410 698313 1589995 1511007 477526 475554 691969 699914 880730 852224 906292 920324 964409 975766 934308 1040993 2210262 2310296 1307720 1159966 763686 747214 913256 913122 953811 965275 992435 1010128 1124695 1124809 5103964 5301179 39.75 70.8 1
10:56:37 2024-01-24 697361 686114 216926 213518 347759 356405 374275 372384 232609 236829 286813 292042 327191 331183 4342819 4688961 6668093 6451273 1171039 1215695 317163 279039 297572 297244 342879 331422 330589 329809 227263 228555 725760 700334 1561194 1520975 477462 472872 694960 699877 873325 851014 914368 919729 955942 972056 940263 1047794 2210225 2325123 1339736 1147340 760117 749316 915853 906527 952828 964656 1001137 1007515 1116302 1118356 5034577 5284272 39.85 70.8 1
10:56:38 2024-01-24 690638 687127 216262 213668 349541 355299 376035 372056 232609 236461 286419 292932 326205 330808 4336552 4659168 6612140 6480900 1183775 1216595 318728 279925 297536 297764 342361 333185 329537 330558 229055 228040 726866 690855 1555196 1525904 477462 476712 695454 698753 876399 857821 911045 914280 959190 980643 940842 1035524 2210387 2329734 1295201 1147340 764624 746956 910632 909817 959310 970185 991785 1003787 1122076 1127446 5130561 5284333 39.85 70.8 1
10:56:39 2024-01-24 699280 685002 216064 213814 349295 358018 375999 372149 233839 232827 286786 291865 327685 329975 4339646 4644958 6700621 6471686 1159038 1213973 317163 278879 298857 299523 342037 333185 330383 331632 227584 228305 725456 700314 1558599 1514931 478826 475701 690535 701055 881786 850830 909682 922342 964445 973699 935340 1040914 2207281 2303747 1320903 1156665 760155 744730 918460 913122 952791 966641 994555 1015637 1125264 1123708 5088799 5299369 39.85 70.8 1
10:56:40 2024-01-24 696376 686605 216550 213219 349827 358257 374239 373729 233651 232066 285864 292897 327331 330443 4339646 4720112 6686938 6452929 1173620 1220714 318768 281997 297356 297554 342807 332987 329341 329666 228713 227598 724047 696822 1565312 1521578 478505 471878 695911 701055 871333 851616 916978 920249 956620 972288 943518 1047794 2216553 2323822 1376697 1143264 759071 753501 915853 904917 954183 973002 1001137 1007440 1112882 1119110 5047571 5276713 39.85 70.8 1
10:56:41 2024-01-24 693103 687095 217310 213523 349792 355299 376528 372938 232609 233768 286302 293549 326170 329345 4338756 4648382 6640833 6468024 1180094 1217226 315573 280246 297356 297589 342735 333221 329449 332639 227263 227738 728275 688881 1580941 1521578 477462 474320 690535 695777 880785 859869 906979 913159 964445 973678 938327 1038479 2198008 2311320 1315215 1152556 764624 742475 908931 913122 959310 966641 993200 1005969 1126325 1124158 5145233 5284442 39.85 70.8 1
10:56:42 2024-01-24 695953 686640 215583 214123 348733 355798 375191 372149 234012 232663 286813 292274 325907 330443 4333365 4631629 6696201 6451273 1163332 1215488 316951 281723 297176 297838 344783 333257 328947 332783 226942 227773 723248 695822 1576563 1518814 479221 471575 689519 699840 876363 849737 910331 921071 962325 964665 935637 1044812 2210422 2298580 1418995 1152556 757989 744202 919826 910462 950090 966641 1000423 1009538 1122039 1118283 5064199 5289713 39.85 70.8 1
10:56:43 2024-01-24 691454 687095 216249 213534 350356 355798 373679 371500 233292 233154 285900 294381 325872 330912 4339646 4698667 6612603 6461608 1188863 1218585 315897 281176 296784 297416 344855 333672 329253 331489 228228 228305 718410 687897 1558554 1530797 477867 471539 693973 695283 873880 857821 916978 913159 956620 975766 940805 1042447 2207281 2329734 1334086 1144077 763794 749810 909187 906473 959310 971593 995337 1003220 1117170 1121595 5105495 5280611 39.85 70.8 1
10:56:44 2024-01-24 690109 686119 214949 217873 349510 355263 375399 373202 234012 232174 286813 292337 325907 331310 4333365 4577254 6640672 6461608 1172260 1215622 318997 279499 296555 298181 342433 333293 328720 331776 227423 229192 742191 696822 1574711 1511285 475425 475364 690535 696944 878892 852860 906339 917058 963043 973642 931622 1040741 2198008 2313102 1311517 1162675 764510 747141 913219 914242 957950 964593 993200 1011870 1125491 1125606 5098205 5284333 39.85 70.8 1
10:56:45 2024-01-24 696624 686830 216736 213814 347688 356405 374310 372911 232643 233154 287517 292628 326930 331418 4339052 4688488 6683010 6462146 1172711 1215659 318052 281687 297203 297766 342879 332356 329822 330773 227688 228750 724330 698313 1565434 1519649 477077 474088 693178 701055 873880 849737 915435 920763 956620 970195 938066 1047047 2213405 2323822 1345386 1149795 760155 750938 917807 907612 952828 964692 1000317 1009670 1116044 1118356 5033353 5269145 39.85 70.8 1
10:56:46 2024-01-24 693747 685826 216922 213664 349827 356333 376528 373202 233292 232100 286338 293549 326135 331704 4339052 4641212 6650182 6471686 1182636 1216741 316066 280122 297464 297838 342879 336077 327764 331274 227584 227385 723769 688881 1568190 1521578 475655 475701 692006 694863 880141 857821 907364 913159 961607 973642 940533 1035449 2207281 2314602 1345386 1147340 762982 745860 910303 911828 962038 964656 988962 1004501 1124466 1130711 5118843 5292119 39.75 70.8 1
10:56:47 2024-01-24 699207 687577 216218 214123 349783 357443 374275 372149 234012 232827 286562 293095 327402 330150 4336230 4641235 6710396 6441786 1160999 1215659 316614 279925 297176 295897 342879 333402 327534 332819 227423 228446 721228 694335 1591122 1518814 479258 472277 689774 701055 878231 851014 909268 921725 960210 964701 935637 1044812 2209167 2297185 1413126 1153376 757989 745024 918460 911791 950090 965957 999711 1012592 1123668 1118320 5061776 5272946 39.85 70.8 1
10:56:48 2024-01-24 690065 686119 216249 213818 349827 355999 373714 374751 233769 233375 286526 294581 325766 332322 4339331 4677082 6584306 6443550 1190543 1218236 316614 279925 295507 299632 342879 331386 330236 330808 227584 228127 730048 688881 1586508 1530797 474749 472611 693214 694789 873261 858309 914368 911828 956620 973678 940842 1041692 2205712 2335626 1420951 1144920 764068 749847 908541 906473 959310 972734 995337 1000825 1118790 1124014 5107333 5271233 39.85 70.8 1
10:56:49 2024-01-24 690638 687091 216283 214419 348452 357440 378237 373283 233873 232102 287963 293201 326029 333304 4333088 4571753 6640365 6460760 1163294 1215329 318569 279604 297500 298792 342879 333438 328755 331578 227584 228481 728618 697316 1583688 1505967 475764 475028 692006 699528 880141 851616 907020 917016 963359 975766 934308 1038784 2207281 2319721 1328436 1162675 764068 747141 914377 913122 956555 966641 993848 1010883 1126325 1124809 5096076 5288111 39.85 70.8 1
10:56:50 2024-01-24 698180 686606 217423 213972 348519 357300 374204 374258 232506 233482 287275 290696 327014 330801 4330274 4683023 6650333 6452929 1172711 1217931 318792 279043 297608 299523 342879 333438 329822 331045 226516 228481 719819 698313 1580719 1521578 478166 474021 695252 701055 871370 850375 916702 919693 955264 971602 940805 1049327 2213569 2326432 1339736 1145707 759612 751324 917807 904917 954183 974160 1001137 1009670 1114461 1120766 5041772 5286352 39.75 70.8 1
10:56:51 2024-01-24 695724 687955 217155 213787 349720 358782 377518 373666 233153 234141 286638 293755 326205 329345 4339331 4634966 6645581 6460760 1182089 1217421 316101 279960 297536 299523 342879 333546 327764 331310 225973 227579 725159 690249 1555196 1521578 476365 475701 692006 694900 878061 857821 907364 913159 961643 978992 941010 1035486 2205712 2317238 1345386 1149795 764068 747141 910303 913122 959310 970185 991785 1005969 1127204 1130674 5143711 5292119 39.75 70.8 1
10:56:52 2024-01-24 699963 688065 216175 214384 350131 358378 375221 372149 233977 236794 286813 293343 326873 329646 4330274 4641728 6705394 6452929 1159191 1217458 319033 279995 300247 296794 342879 333402 327764 332819 225716 228481 725760 695823 1594157 1520498 479598 473687 690045 701055 880141 850410 909030 922379 963043 970195 935637 1044933 2213295 2298851 1415083 1155019 759071 746081 919826 911531 950090 966641 1000861 1011870 1124466 1121065 5083025 5297650 39.75 70.8 1
10:56:53 2024-01-24 693598 687762 216787 214238 351380 356333 373714 371500 233825 233339 286517 293919 326170 330480 4339052 4711916 6644979 6452929 1180409 1217458 314893 280034 297572 297802 344638 332896 329288 331578 226008 228286 728618 688881 1565563 1535150 478542 472277 693481 696907 875469 856605 914368 915756 957977 975588 944896 1044774 2210422 2323822 1382454 1138014 761784 746956 913219 907500 957950 974378 998287 1005182 1119485 1125158 5084501 5282677 39.85 70.8 1
10:56:54 2024-01-24 689907 688065 214910 214123 350921 355263 377433 372566 234571 232827 286338 294168 325663 332249 4330274 4596011 6612367 6448326 1176064 1217458 315183 280555 297009 297802 342879 332428 328525 332549 225666 228996 731869 691863 1559883 1516658 475764 474101 688055 694863 880648 855391 904170 916060 965813 973678 935637 1038479 2202702 2311320 1339736 1156665 765157 745281 911924 915546 959310 967064 994192 1009651 1131086 1127127 5153748 5292119 39.85 70.8 1
10:56:55 2024-01-24 695110 686609 215913 214805 349358 356369 373714 372091 233849 232174 287904 292932 326205 329310 4330274 4655205 6658767 6434171 1167229 1217458 317092 279604 297284 299523 344855 333198 329253 331632 225666 229192 727519 698313 1564183 1520498 477077 471539 692006 700024 875741 850375 913717 921071 957461 971638 938066 1050178 2210422 2318882 1347269 1152556 760155 747619 916987 912941 957544 970679 1003997 1012517 1122403 1119415 5048981 5274920 39.75 70.8 1
10:56:56 2024-01-24 690146 687004 216253 213823 349863 356755 376365 375318 233326 236627 286813 292578 326170 332626 4330274 4648195 6602815 6443598 1188863 1217458 316614 279925 297234 298633 342879 333167 330822 330773 226008 228481 731477 693345 1544759 1525904 476030 473018 695966 695777 875120 860261 914368 913159 958657 979259 944896 1041729 2204441 2335626 1341619 1144892 766701 751064 910191 909443 964090 974269 997462 1008967 1122403 1127999 5126572 5276713 39.85 70.8 1
10:56:57 2024-01-24 693867 685219 216249 214424 347724 355263 376264 373202 233686 232827 287657 292692 326170 331346 4330274 4571753 6650333 6457698 1164994 1217458 318534 279499 297536 299946 342879 333438 330852 331812 227584 228286 719819 698313 1557059 1508856 474946 475701 692006 700061 879360 850830 904782 919041 964445 975766 934308 1039937 2205712 2313102 1322786 1163514 764510 747141 916334 913012 957544 967703 997462 1013042 1127159 1126403 5098205 5292119 39.85 70.8 1
10:56:58 2024-01-24 700622 688065 216957 213814 348479 356405 374275 372091 232609 231870 286813 291049 327685 331418 4330096 4685630 6668093 6448429 1171874 1215659 317163 279499 297608 297244 342879 332392 330554 330808 227263 228481 722638 698313 1551245 1520498 477151 474357 693214 701055 873880 851014 915435 921071 955494 972324 938066 1044812 2215285 2328435 1376697 1150614 760005 751398 918258 908407 954824 970149 1001137 1007515 1117892 1122007 5034577 5282448 39.85 70.8 1
10:56:59 2024-01-24 690082 687091 216771 213814 349827 356119 377432 372614 232609 236829 286432 293862 326205 331077 4327186 4655128 6602731 6462459 1182052 1217458 316171 279925 297536 299523 341567 333474 328791 331314 225973 227579 725456 691863 1555307 1521578 476402 475701 693214 696944 876399 856605 911419 915756 958852 981372 942316 1037981 2207410 2333743 1303953 1149795 766701 746809 912180 909099 959310 969270 990885 1004464 1122039 1129041 5141213 5276713 39.85 70.8 1
10:57:01 2024-01-24 699963 687577 216064 213823 349581 358018 375435 370056 233686 236627 286813 290908 327191 330443 4321020 4623501 6686743 6443711 1160018 1215695 318569 283948 297248 299632 342614 333474 327799 331812 227263 228127 718410 698313 1543691 1510213 478542 475701 691515 701055 880538 848601 906339 922138 966864 975583 936968 1042934 2210556 2304284 1417039 1156375 760155 745024 918296 914242 953027 966641 999711 1011870 1123668 1121536 5062753 5261629 39.75 70.8 1
10:57:02 2024-01-24 692047 687316 216249 214114 350921 355798 373714 371500 233686 236461 285900 292622 325945 330948 4323986 4689799 6598120 6443550 1187134 1217458 314708 279960 297464 297802 343094 332428 329324 331578 227745 228481 722638 688881 1582493 1536213 478542 471980 693973 695921 873880 858309 918171 917288 959337 975729 945494 1045918 2213707 2324484 1428776 1138014 762328 749280 917864 908407 957950 974378 998851 1006050 1115553 1123219 5094565 5292496 39.85 70.8 1
10:57:03 2024-01-24 689783 686834 214945 214118 350885 355263 374346 372149 234046 232827 286580 292587 326170 330308 4327186 4598343 6621466 6453094 1178403 1215695 315218 280047 296059 297729 342879 333208 329057 332855 226942 229032 722901 692357 1587442 1516658 474275 474357 690045 697722 883338 857698 907588 917710 965703 979916 935917 1039849 2201136 2311320 1295201 1160514 764510 745024 911924 915719 960958 965957 992492 1008951 1131270 1126578 5154638 5284272 39.75 70.8 1
10:57:04 2024-01-24 695110 686119 216249 217720 348488 357946 373750 373208 234012 232663 287455 290873 326276 329310 4330274 4642905 6658767 6434171 1166659 1215659 317092 279109 297572 297279 344855 331117 329822 331812 226942 228519 728969 697814 1557176 1519420 478826 471285 693664 699877 876326 852830 912881 920979 959337 970050 936664 1049369 2207476 2322174 1347269 1152556 760272 747007 918460 909817 954183 964656 1002565 1010846 1121244 1118978 5018831 5261666 39.75 70.8 1
10:57:05 2024-01-24 688055 686119 216771 213823 349581 355263 376600 372127 233326 236627 286660 293862 326205 331310 4320902 4648495 6593489 6443636 1183778 1217458 316171 279109 297536 298181 341326 333402 331321 329809 226516 227773 722638 692836 1554957 1528356 477462 476375 695949 697759 876363 855682 912822 915719 957424 982102 940879 1037665 2207281 2335626 1322963 1147796 766625 746956 909987 909172 961355 971325 991078 1001611 1122076 1128243 5126535 5269182 39.75 70.8 1
10:57:06 2024-01-24 697973 685151 216214 214118 347724 357228 376035 372149 233326 232827 286566 290395 326205 331528 4320626 4635638 6677418 6452929 1159906 1215695 318346 283948 296966 300055 341879 333474 328295 331847 228067 228235 727189 701317 1574313 1511702 478019 476712 691969 700871 881356 851580 906339 921071 964081 975583 936968 1040914 2207281 2309811 1307819 1155842 762328 746611 916334 913122 954183 966641 994629 1010846 1124731 1124809 5088799 5291813 39.75 70.8 1
10:57:07 2024-01-24 697191 686119 216922 213215 349331 357479 374275 370944 232643 232100 286338 291049 326205 330209 4324102 4694889 6668093 6443728 1171914 1214463 318088 284156 297284 297838 342627 332915 330536 330294 228228 228341 725760 698313 1564684 1523139 478826 473541 695949 701055 871406 850412 915255 921578 955264 971602 939471 1048440 2213405 2323100 1347269 1147340 759183 751361 917155 904917 952828 972092 999711 1008951 1115252 1119937 5033234 5276845 39.75 70.8 1
10:57:08 2024-01-24 692605 685182 216887 213518 349863 355833 376564 369731 233361 232066 286007 293862 326205 329345 4330372 4648495 6640116 6465614 1182089 1217458 315915 282321 297320 299976 342591 333293 328684 330433 228228 227633 726866 691242 1572298 1526394 476703 475701 693214 696944 880030 857748 908696 913159 960247 982426 940805 1035486 2204145 2323822 1318913 1147340 764510 748807 910632 912475 959310 970222 991078 1004501 1124800 1129875 5111616 5280649 39.75 70.8 1
10:57:09 2024-01-24 699963 687577 216214 214114 349541 358053 375399 372149 234046 232827 286817 292203 326241 329472 4327186 4635372 6696069 6457698 1158908 1216778 318887 279635 300241 297624 342217 333329 327657 331668 227923 228341 707091 698313 1575960 1512358 478578 475701 691478 701055 880501 849173 906376 922269 964445 974387 936968 1041841 2207007 2302113 1320903 1155842 760155 745553 917807 913122 952828 964584 997539 1013079 1124466 1124014 5081537 5284272 39.85 70.8 1
10:57:10 2024-01-24 696168 684926 216249 213219 349895 357479 374275 370944 234071 232100 285900 291759 327191 329975 4327186 4710840 6677418 6460760 1174872 1216411 317946 281326 299183 297658 342447 332752 329608 329631 226675 227773 709870 697316 1567952 1526173 478505 474357 696236 701055 874294 852933 915435 919693 956620 970652 943554 1047831 2213405 2324747 1351036 1142451 759071 752083 915853 905829 953099 973002 1001137 1007515 1112882 1119937 5034577 5288337 39.75 70.8 1
10:57:11 2024-01-24 692042 687577 216581 213518 350392 356142 376600 372675 232643 232066 286097 292932 325923 329310 4327186 4645070 6640900 6480635 1179431 1212585 317684 281940 297176 299523 341699 333438 327269 331578 225973 227420 730718 688881 1557527 1521578 476028 475701 692989 694900 879255 857821 910331 914280 963080 973715 940138 1035524 2207281 2312960 1337853 1147340 764068 746362 909342 913122 959310 964692 988962 1004538 1123936 1129041 5123246 5282448 39.75 70.8 1
10:57:12 2024-01-24 699391 685182 216267 213809 349336 357479 373750 370056 233686 232827 286374 292932 326205 329239 4327186 4636660 6716185 6461797 1159117 1217718 318212 279039 299999 296794 342879 333438 330150 332297 226942 228446 727189 696320 1591900 1526362 479938 474357 690045 701055 879914 850105 908347 922379 963080 972324 935654 1044031 2207281 2298851 1384373 1156665 759575 749177 919174 913122 950127 965957 998287 1011870 1124466 1121595 5064910 5280659 39.75 70.8 1
10:57:13 2024-01-24 692047 686119 216098 213823 350917 356440 375832 371500 233361 236461 285762 293542 326241 329975 4330372 4708354 6649680 6452176 1185470 1216558 314673 279960 297608 297658 342889 332896 329288 331847 225781 227773 717881 690855 1568347 1529657 479598 472981 693214 698537 875120 855998 915435 915682 957756 975076 945568 1044849 2213405 2323137 1418995 1139133 760155 749154 914377 907812 957950 974378 998287 1003036 1117207 1123219 5083668 5277014 39.75 70.8 1
10:57:14 2024-01-24 687254 685192 215014 213600 350921 355299 375136 370056 234081 233154 285936 292350 326170 329345 4332845 4606326 6621821 6453094 1176064 1213936 317684 280979 296757 299523 342879 332932 328560 333564 226942 228871 718410 690386 1568745 1519420 475655 474357 690045 695921 882448 857213 908757 914350 965813 979295 936302 1040741 2198008 2311320 1335969 1156665 765157 742695 911924 915719 959347 967064 993200 1007515 1132875 1126541 5162009 5289990 39.85 70.8 1
10:57:15 2024-01-24 694779 687091 215879 214410 349264 356333 373154 371535 234046 232174 287216 291759 325959 331939 4336230 4634966 6668421 6432300 1171039 1215123 319269 279429 299582 300158 345173 331350 330750 331812 227263 228996 721719 698313 1558846 1521578 477114 472575 693481 701055 875120 850375 914368 922379 957977 975076 936701 1050183 2207281 2322428 1372859 1151736 761784 749280 917807 908795 952828 964656 1003997 1010390 1117170 1118831 5041772 5272983 39.85 70.8 1
10:57:16 2024-01-24 687013 686830 216283 213818 349555 355999 375399 372875 233804 233375 286526 292330 325699 331704 4336230 4656182 6584164 6452757 1185470 1215695 318583 282085 297045 298181 342361 332392 330554 330540 225973 227773 731477 693345 1561175 1520878 475764 476779 695215 695884 876363 857213 913030 912887 957424 981372 943554 1038479 2207281 2335626 1311486 1147340 766701 749810 909809 909780 963442 972315 993724 1003750 1122039 1127410 5111504 5273364 39.85 70.8 1
10:57:17 2024-01-24 696925 685863 216249 213814 347688 359036 376313 372983 233804 233011 286741 292628 327279 331851 4339331 4615513 6687472 6467070 1167153 1215695 318088 284349 297536 299523 342638 333208 328259 331578 225973 228446 728618 698313 1543407 1507412 477114 475701 692006 701055 881319 850412 904744 921071 965129 975766 936302 1040951 2207281 2309682 1310780 1156665 762982 747214 915853 914242 956284 964584 995337 1010846 1124695 1126403 5088799 5286217 39.75 70.8 1
10:57:18 2024-01-24 698180 686119 217241 213645 349009 359835 374993 374258 232506 233976 286633 291830 326979 330801 4333365 4713946 6682360 6452929 1170247 1215659 317163 278261 299582 297451 342879 332896 329022 329809 226709 227493 731477 697316 1561926 1521578 479258 474021 696459 701055 873261 852897 916978 919041 955264 973011 943554 1047929 2213820 2326432 1351036 1142451 759612 752047 915853 906473 956592 974378 1001137 1010115 1114461 1120766 5045024 5276879 39.75 70.8 1
10:57:19 2024-01-24 691623 687922 216713 214087 350777 358020 375256 371968 233676 233482 286195 294303 326135 329345 4327186 4633526 6640900 6452938 1177746 1217186 314928 280039 297216 297729 342879 332896 328529 333089 226942 228127 729684 688881 1566116 1521578 476365 474357 691024 694863 881786 858909 907626 913159 965813 979295 938030 1040741 2204145 2312960 1345386 1153376 764510 742549 910632 915719 962075 964620 993200 1007477 1129594 1127410 5150958 5297495 39.85 70.8 1
10:57:20 2024-01-24 696537 688065 215960 214419 349121 358782 375612 373693 234595 232827 286777 292578 326170 331565 4330163 4621750 6669108 6434171 1164271 1215659 316614 279716 297572 297729 343370 332428 329449 332855 226942 228516 725224 695823 1564493 1519420 478542 472277 691024 700024 878892 852897 910477 919729 963080 970195 936968 1050113 2211995 2303475 1353300 1152556 759071 746390 918460 911828 953505 964656 1001708 1013465 1124466 1116705 5047583 5287946 39.85 70.8 1
10:57:21 2024-01-24 688674 687018 216809 213925 350172 357513 375399 373172 233326 236663 286602 293300 325644 331346 4330372 4648233 6584164 6452943 1188014 1212697 315880 279464 296591 300552 342879 332428 330554 331278 225973 227808 731477 692357 1549221 1525904 475425 473018 695252 695777 873880 859650 915435 913159 958657 973715 943554 1043250 2204145 2335626 1347269 1144077 765157 751361 909005 906454 962075 974851 995337 1003073 1122366 1127593 5114327 5273141 39.85 70.8 1
10:57:22 2024-01-24 694083 688032 216249 214415 347724 354979 375999 373588 233710 232663 287419 292897 325679 330844 4320902 4565259 6630791 6446654 1173350 1213039 316649 279604 296591 298389 342879 332932 328755 331812 227423 229192 743707 696822 1585617 1510213 475726 474357 690045 696980 878892 855391 908347 914997 963080 973376 935137 1039999 2198008 2315560 1335969 1161022 764510 746611 913219 915719 957950 965275 992975 1014032 1132339 1126293 5106373 5292006 39.75 70.8 1
10:57:23 2024-01-24 697936 686119 216249 214273 350855 358527 375364 372056 232540 236461 286777 291865 327050 330948 4327186 4673750 6650333 6448429 1171039 1214463 316810 283985 297572 300630 342879 332932 329822 329773 228605 228286 717000 698313 1560446 1521578 478166 474021 695252 701055 872642 850412 916978 921071 955264 972324 940805 1047085 2214705 2326432 1347269 1146523 758996 752047 917155 904917 955067 976271 1003847 1007291 1112698 1122007 5046771 5261666 39.75 70.8 1
10:57:24 2024-01-24 692047 688834 217050 213664 349827 355833 375399 370056 234248 233940 286097 292578 326170 331763 4327186 4639124 6630791 6480900 1183778 1215695 315183 279516 297536 297694 341843 333510 328259 330808 226008 227579 728275 688881 1560561 1521578 477077 476375 692006 696414 880538 857821 909067 915106 961643 979259 940805 1035486 2207281 2317238 1345386 1147340 764624 746661 912142 914000 962038 972128 990966 1006807 1123521 1132534 5121182 5282677 39.75 70.8 1
10:57:25 2024-01-24 699964 687577 215578 214123 349014 359908 374310 372149 233849 232827 286342 292932 327191 329472 4320902 4629951 6700621 6457698 1159191 1216595 316649 278261 299038 297244 342879 333474 327799 331847 227423 228685 718410 698313 1575557 1517267 479938 475701 691024 701055 879882 851014 910331 922947 963080 973011 935637 1044240 2210745 2298851 1345386 1157201 762328 746427 920421 915645 952791 966568 999603 1012963 1125264 1121595 5064882 5280611 39.85 70.8 1
10:57:26 2024-01-24 691029 686123 216855 214118 351979 355833 373714 371760 233326 233154 285900 292587 326170 331418 4330274 4699177 6622000 6443550 1188074 1217186 314673 279995 296340 298009 344855 332158 330004 331310 225973 228322 727189 687897 1552673 1535150 475282 472647 693251 695777 873880 857637 916978 913159 954649 973642 942885 1044031 2207281 2334422 1384373 1146446 764510 750231 911777 909053 962038 974000 998250 1001573 1118827 1123526 5103687 5276879 39.75 70.8 1
10:57:27 2024-01-24 690794 686119 214979 217729 349300 354730 375435 370979 233849 232174 286777 293549 325188 330844 4323986 4569875 6630791 6443561 1177746 1213936 315218 280351 296591 298545 342879 332896 328791 332855 225666 229032 731869 692081 1582793 1516658 474238 474357 689556 696673 881823 856605 906339 916330 965813 973715 935637 1042484 2202869 2315224 1313366 1159966 766701 746008 914377 916984 959310 965275 993200 1009651 1134212 1127200 5135734 5286217 39.75 70.8 1
10:57:28 2024-01-24 696944 686119 216068 217576 348773 356405 374310 373208 233686 232174 287342 293394 327191 331565 4323986 4651810 6649442 6433895 1168327 1213936 316871 279109 297536 297838 342879 331117 329858 331256 226942 228836 736683 697316 1565202 1519420 478826 471611 692006 700558 875120 850412 915435 921725 958253 974897 939563 1051957 2210556 2321184 1349153 1153902 763964 751472 917155 908370 952828 969270 1003997 1011832 1118790 1117248 5044229 5261591 39.75 70.8 1
10:57:29 2024-01-24 689072 686825 216253 213668 349577 355299 376264 372091 233316 236627 286539 292479 326205 330344 4327186 4634966 6598158 6467070 1183501 1215695 315880 279464 297536 299523 341567 333438 328826 329845 226008 227738 725456 690386 1559983 1521578 476739 476375 694723 696944 878075 857821 911832 915345 961991 981956 940658 1035337 2207410 2333743 1336834 1147340 766794 747655 911777 910352 962038 971556 991078 1004501 1124000 1129875 5122762 5280785 39.85 70.8 1
10:57:30 2024-01-24 699014 687573 216253 214123 348773 359784 376299 372149 233686 236425 286813 292077 327191 330209 4321020 4620219 6686743 6457698 1158366 1213936 317163 279599 297644 297659 341879 333510 328525 331812 227263 228967 728618 698313 1567424 1508073 478542 475701 691515 701055 883867 852113 909420 923530 965019 975003 936931 1044424 2210556 2305382 1372859 1155019 762140 746390 917155 913122 954183 965694 996829 1010883 1124695 1124809 5085167 5282448 39.85 70.8 1
10:57:32 2024-01-24 697899 687091 217131 213219 349300 357479 374275 373202 232609 232100 286374 291724 327191 329106 4330274 4694889 6677418 6453094 1171039 1215695 318123 283985 297536 297766 342879 332392 329822 329542 226008 228286 725760 697814 1559554 1521578 478166 474101 696939 700797 873770 853163 915359 922291 955795 971420 943855 1047831 2213405 2325123 1351036 1147065 760155 753077 917807 908907 953505 973002 1001137 1009670 1114461 1119974 5036987 5274956 39.75 70.8 1
10:57:33 2024-01-24 692047 685192 216240 213210 349863 355299 377968 372149 233361 236735 285864 292479 325679 329310 4320902 4626920 6612090 6452929 1177746 1213936 315183 279109 297045 297838 342879 333474 327269 331310 227584 227420 719078 687897 1571780 1522831 478143 475554 691969 697263 881393 857748 907252 913012 964618 973678 939435 1035524 2207513 2314602 1295201 1147340 764510 744583 909150 913122 959347 970185 991078 1006007 1123899 1129041 5121182 5284559 39.75 70.8 1
10:57:34 2024-01-24 698977 687091 215887 213823 348773 357479 374275 370056 233686 232663 286539 292932 326170 328970 4327186 4633973 6696069 6443550 1156716 1214463 316136 283756 299824 297838 342879 333510 327305 332590 226942 228235 727189 696822 1615248 1520975 479827 474284 690988 700944 881356 852224 908719 922379 963043 972324 935414 1044900 2207281 2292307 1380535 1153376 760155 745024 918523 913122 950090 967751 998287 1011870 1123668 1121558 5060583 5280611 39.85 70.8 1
10:57:35 2024-01-24 693598 686119 215913 213668 350921 356369 373154 373202 232678 233154 285062 292613 326205 329472 4327186 4715292 6649442 6443550 1175367 1217458 315183 279074 299364 296587 342614 332158 328542 331292 228067 227334 730718 690855 1579127 1530247 479073 472799 695949 699749 875120 855391 914127 916910 959337 975766 944896 1044849 2216722 2325926 1415083 1138014 759612 746956 913256 909817 956592 975067 1000423 1004501 1118688 1121631 5081537 5261629 39.75 70.9 1
10:57:36 2024-01-24 689561 682834 215905 213823 350917 355299 374346 370056 233721 236461 285062 293095 325679 329310 4317821 4614769 6612367 6443728 1176064 1213936 314708 279925 296829 299269 342627 333185 329916 332711 226761 228341 727189 688881 1597703 1521819 477121 476104 690045 694372 881938 858309 904609 914833 965813 979295 939637 1039999 2204145 2311320 1335969 1153376 765157 745024 909187 915719 959347 964584 993724 1007515 1131270 1126614 5147282 5284559 39.85 70.8 1
10:57:37 2024-01-24 692845 686110 215917 217765 349300 356405 373190 370979 234081 232663 286813 292932 326205 332035 4324024 4630074 6673015 6424998 1163853 1215012 316881 282121 297320 297622 345550 334622 328684 332153 227584 228695 725760 696822 1564847 1520498 477827 471611 691024 701746 878892 852897 913067 920222 963433 970267 937795 1044587 2210262 2306409 1345445 1152556 759612 746563 917155 912475 955914 964692 1001708 1010920 1123668 1120739 5051177 5273083 39.85 70.9 1
10:57:38 2024-01-24 688600 686119 216283 214118 349581 355999 374310 372127 233361 236461 286374 292613 325188 331619 4330312 4634891 6593489 6456134 1193026 1216778 316987 280442 296636 298946 342879 331978 330643 331131 228067 227986 728618 690386 1571212 1521578 476103 474357 697223 694900 875120 859502 914368 913159 957461 980715 944225 1040211 2204145 2335626 1332203 1145707 766153 751441 908931 907812 964127 974378 995263 1007440 1120413 1126578 5114914 5261713 39.85 70.8 1
10:57:39 2024-01-24 694015 687803 216249 214264 347688 355798 376564 373729 233651 232827 288396 291119 326170 330308 4314607 4571480 6640900 6458610 1156604 1216121 316916 279707 300066 297622 342145 333293 327728 331507 227263 228092 727189 699831 1595528 1512358 479221 475364 691024 702974 880464 850410 908921 922379 963043 974387 936968 1043250 2207281 2302113 1320903 1156665 760080 746081 918460 913122 954183 968437 995300 1013315 1125264 1124809 5069988 5280611 39.85 70.8 1
10:57:40 2024-01-24 697787 686119 216697 213219 349792 357982 374275 373247 233292 232100 285949 293450 326241 329939 4317821 4701568 6650267 6449636 1176968 1216357 317684 281922 299111 296724 344552 332356 328489 331274 227906 227633 718410 688881 1604178 1530797 480195 473687 693973 696944 875120 855391 914127 917710 957977 975766 944896 1044774 2211995 2319085 1418995 1138014 760155 746956 913219 909780 956555 975757 1000423 1004501 1116302 1121558 5079394 5261591 39.75 70.8 1
10:57:41 2024-01-24 688023 687577 215883 213823 350234 355263 375136 372149 233814 233154 285864 294168 325188 331418 4320902 4591966 6612442 6442743 1176715 1213752 315183 279925 296555 297694 342879 333149 329916 331776 227548 228996 727519 693840 1566572 1512358 475764 475095 689031 695884 880501 855998 907626 917058 965813 973642 934308 1038479 2198008 2311320 1337853 1159140 766814 742512 913219 915069 959310 965957 992398 1010390 1131270 1126403 5137422 5261591 39.75 70.8 1
10:57:42 2024-01-24 696122 686866 216214 217689 347724 356369 374310 373172 233769 232174 287621 292692 326135 330912 4316811 4645651 6645430 6433311 1172711 1215659 317128 284458 297031 297771 342879 331888 329822 329773 227584 228200 736219 698313 1587442 1521578 477754 473898 694723 701055 874568 850375 915435 921688 957977 973011 939398 1047831 2211995 2323822 1398699 1149795 761240 751472 918460 908907 953910 970149 1001137 1010390 1116044 1120729 5018945 5261666 39.85 70.9 1
10:57:43 2024-01-24 692609 687577 216887 213514 349827 358491 376528 373202 232609 231870 286302 292932 326135 331160 4326336 4631819 6631280 6452929 1177746 1217718 315148 279855 297464 297659 342879 333221 329449 331812 227584 227423 725760 688389 1583765 1521578 476739 475364 691734 694863 880501 857821 906339 913159 963043 973678 938732 1035486 2201339 2311320 1295201 1149795 764077 744730 910228 914391 961355 964692 991078 1007477 1124658 1129041 5128373 5261554 39.75 70.8 1
10:57:44 2024-01-24 699202 687091 215879 213823 348983 357982 373941 372149 233651 232174 286970 292613 325923 328874 4320466 4634583 6701051 6442743 1156716 1213628 315624 283985 299279 297680 342879 333402 327502 331543 226942 228446 727189 696320 1613591 1519420 479938 474357 690008 701055 880767 850375 910331 922379 963006 972288 935616 1043993 2207281 2296162 1352919 1156665 759612 745024 918460 913122 950090 966641 997502 1013315 1123668 1121595 5069988 5261666 39.75 70.8 1
10:57:45 2024-01-24 695990 686605 216218 213224 350356 357156 375154 373848 233769 233868 285614 292365 326029 329289 4320466 4711916 6640833 6434171 1177820 1217718 314199 279039 299582 295897 342879 332086 328791 331310 227263 227773 718410 688881 1574930 1534061 478542 472611 693481 696907 874500 856605 914368 917710 958253 975766 945568 1044844 2211995 2320527 1422907 1138014 760155 747655 914340 907132 955914 975757 998250 1001573 1115553 1121595 5079394 5271233 39.75 70.9 1
10:57:46 2024-01-24 687987 687577 215578 213534 351119 358782 377433 371895 233942 233119 285757 293364 326029 332322 4329898 4596011 6616943 6452176 1176064 1213899 314893 279890 297009 299312 342602 332860 328791 333564 225666 228481 725760 688881 1574444 1519420 476103 474357 689519 694863 881786 857213 904507 915756 965813 979223 936302 1041484 2198008 2308045 1334086 1155842 764510 742512 911924 915719 959310 965694 991785 1007477 1131270 1125782 5137243 5271233 39.75 70.9 1
10:57:47 2024-01-24 694579 685899 216828 214348 348487 358020 375300 374003 233873 232031 286710 293450 325994 331271 4323986 4635306 6640116 6413327 1166659 1213899 317092 279039 297536 297451 342879 331117 330554 331776 226942 228481 723169 696822 1583010 1519420 477077 471575 692006 701055 875120 851616 914781 921725 957388 975076 937365 1050862 2207281 2320774 1315215 1150614 761784 749117 917807 910462 954183 964692 1001708 1011870 1119485 1117494 5033234 5274956 39.75 70.8 1
10:57:48 2024-01-24 691605 686908 216783 213783 349684 358020 376421 375318 232471 233482 286468 293343 326135 330308 4323713 4635153 6593489 6452929 1182089 1212143 315880 279074 297500 298181 340775 333167 330383 329809 228228 227738 724047 690855 1557409 1521578 476365 476779 695252 696944 876399 857821 911694 915756 960210 982065 943554 1038479 2205712 2333042 1311448 1147340 767913 749117 912572 911791 962075 972279 993200 1005969 1123668 1130674 5134204 5276600 39.75 70.9 1
10:57:49 2024-01-24 698069 689005 216179 214379 349644 358414 376385 372829 234012 232827 286777 292042 327650 331381 4323986 4631780 6677418 6452929 1160018 1211759 318052 284372 297284 300843 341290 333438 328295 331812 227423 228286 728618 698313 1573386 1509555 479258 476375 691024 701055 881319 851014 909682 922379 965129 975766 936968 1040951 2207281 2302113 1356787 1156665 761784 746081 916987 915069 953541 966641 995374 1012284 1125264 1125158 5086669 5269032 39.75 70.8 1
10:57:50 2024-01-24 699693 687018 217090 213033 349648 360056 374275 373729 232609 234636 286494 292006 326170 329975 4323713 4713490 6658767 6434171 1171080 1213936 317057 283971 299328 296794 342879 332392 328791 329845 226675 227234 722638 695327 1552316 1524821 479258 474357 695252 701055 873880 855391 916978 919509 956620 974387 943554 1047831 2213820 2324784 1378616 1140790 758958 752047 915853 906473 955163 975757 1002565 1009373 1116302 1123526 5057239 5273141 39.75 70.8 1
10:57:51 2024-01-24 690146 688069 216179 213523 350598 355299 377433 372149 234012 233318 285864 293506 325679 331307 4320902 4611969 6612140 6434171 1176064 1213628 314199 280166 296448 297694 342879 332896 328493 332855 225666 227773 728969 688881 1564179 1521578 475655 474357 690008 694863 882448 857821 907626 913159 965813 979259 936968 1039220 2198008 2308045 1317064 1155019 764510 745024 910632 916370 959310 966458 995148 1009651 1131675 1127962 5146470 5276800 39.85 70.9 1
10:57:52 2024-01-24 694010 686119 214979 214317 349546 355263 373083 372675 233849 232174 286723 293039 325644 331183 4314331 4635265 6668421 6424792 1163332 1213002 316614 279074 297255 297694 342879 332122 327799 332585 226942 228446 725760 694335 1564139 1519420 478542 472241 690045 698995 878892 852897 910069 919693 961917 964701 936302 1050113 2207281 2302113 1370680 1153376 759071 747214 918296 914113 955748 971367 1003997 1013240 1122403 1118795 5029627 5271233 39.75 70.8 1
10:57:53 2024-01-24 689923 688065 216249 213823 349264 356503 376299 375282 232643 233154 286414 292932 325679 331346 4317821 4640571 6588796 6452652 1182089 1213936 316136 279464 297500 298354 341807 334146 329787 330254 226008 227738 722638 692357 1552054 1521578 476843 476375 695252 698463 876399 857821 914368 917058 960247 983490 943554 1036348 2202702 2333934 1322963 1147340 768738 749960 912831 912695 964776 972820 993125 1006769 1124000 1132806 5126422 5269145 39.85 70.9 1
10:57:54 2024-01-24 697191 684930 216244 213814 348519 357515 376528 372675 233849 232827 286548 291155 326241 331183 4317821 4614255 6677228 6443550 1159117 1215695 319484 283948 297248 297729 342614 333474 328525 331812 227584 228127 718410 698313 1564059 1511285 479258 476375 692006 701055 880574 851014 910331 922379 965813 973642 936968 1041776 2207281 2303777 1347269 1159684 764510 747141 918460 916777 954824 968657 998889 1016175 1125264 1126403 5090317 5289990 39.85 70.8 1
10:57:55 2024-01-24 698445 686908 216736 213219 349300 357407 374310 373202 232643 232100 286302 292932 326205 329975 4317821 4697470 6668093 6443550 1169370 1217458 319484 283985 297572 297244 342879 332392 329787 329773 228605 227773 719819 698313 1566508 1521578 478505 474357 695252 701055 873261 851014 916978 919729 956620 973011 940842 1047841 2216589 2328435 1351036 1147265 761240 752319 918423 906741 954824 974378 1002565 1010390 1115252 1123526 5029627 5276845 39.75 70.8 1
10:57:56 2024-01-24 690638 686871 216253 213233 350885 355833 376264 372149 232368 232066 285958 292932 326170 331418 4321020 4625827 6621466 6452943 1176064 1211796 315148 279499 297255 297279 342879 333438 327269 331812 227423 227385 720989 688389 1574769 1521578 476365 475701 692006 694863 879993 857821 906339 913159 964445 979223 942279 1037981 2207513 2315224 1400655 1149795 764628 744546 910228 913122 961802 970185 991785 1009802 1125264 1130711 5122231 5257839 39.85 70.8 1
10:57:57 2024-01-24 698180 687803 216064 213814 349295 359801 374239 372149 233326 232174 286338 292932 326205 328468 4311530 4620426 6686743 6434171 1155033 1213936 315880 283985 297248 295932 342879 333438 327764 331812 227263 228295 717000 697814 1568094 1517267 479938 474357 690045 701055 879218 850410 910331 922947 966177 974897 936745 1045208 2210745 2299973 1351036 1157201 761240 745024 918460 913122 951632 964584 1000423 1010846 1123668 1122007 5057429 5246527 39.75 70.8 1
10:57:58 2024-01-24 691561 684180 215913 213518 349827 356755 372857 371795 232643 232827 286338 292587 324926 331528 4314607 4665776 6574540 6433970 1188863 1215424 314743 279925 296555 297838 344819 331386 329773 330576 225973 228127 730048 687897 1563203 1530797 476103 472647 694723 695777 873880 859532 915208 915345 958473 979916 942700 1045208 2208982 2333743 1420951 1144448 764068 750946 913175 908795 961355 974110 998287 1006050 1118827 1124809 5094288 5273247 39.75 70.8 1
10:57:59 2024-01-24 690050 687091 215922 217729 349537 356503 375399 373202 233326 232011 287019 292932 325188 330844 4311254 4553208 6612140 6443550 1169162 1211674 317128 279074 295507 297922 342879 333167 328330 331310 227423 228801 732775 696320 1555579 1510213 474275 475701 691024 699749 881356 857087 909926 918362 963970 978530 934123 1041409 2204270 2317238 1328436 1161022 766701 747141 914340 913122 959310 966568 992398 1013465 1127994 1126403 5098205 5276845 39.75 70.9 1
10:58:00 2024-01-24 696652 685149 216249 214118 347724 356405 374310 373208 232609 232500 287252 292487 326205 331528 4314607 4645933 6649442 6429582 1171039 1213936 317128 279074 297572 297486 342879 331386 330822 331225 227423 228996 731869 698313 1562013 1519420 479233 472727 695911 702748 875704 852830 918039 922195 958583 972866 940975 1050377 2210262 2326778 1380535 1150614 762051 750909 918423 907848 954183 964692 1001671 1010428 1117207 1119974 5032366 5267473 39.85 70.9 1
10:58:01 2024-01-24 689655 686119 216585 213814 349827 355014 375735 372911 232643 232827 286638 292755 325224 330844 4314607 4635153 6574615 6462894 1182089 1213936 316136 279074 297536 298389 342095 332428 329822 330540 226516 227773 732906 692851 1565556 1528569 478143 476976 696939 696834 878855 857711 912881 917058 960210 983490 943554 1038479 2207590 2335190 1315287 1147340 768463 749687 910632 911605 962075 971629 992492 1004538 1122076 1129077 5117016 5261666 39.75 70.9 1
10:58:02 2024-01-24 697191 686649 216253 214123 347719 356440 376564 373202 233326 232827 286539 291049 326241 331418 4311530 4592241 6667916 6443587 1159736 1212143 318088 283948 297212 297764 342361 333438 328295 331812 227798 228235 718410 701317 1552854 1510628 478395 476779 692006 700944 883904 853437 910331 922379 965813 976280 938066 1043213 2210422 2304885 1295201 1156665 762982 744730 917807 915069 953811 964620 998287 1013079 1124731 1124809 5079394 5276845 39.85 70.9 1
10:58:03 2024-01-24 697187 685182 216585 213219 348773 357443 374275 371500 233154 232066 286539 292727 326241 330209 4317821 4694889 6650333 6434171 1172434 1216595 317092 283971 299117 297244 342879 332644 329039 330290 228228 227528 725456 694825 1561576 1528074 479450 474211 697435 701055 875741 854143 916978 922291 956620 974387 944896 1047831 2216553 2326432 1351036 1140790 757877 752083 915853 907117 956592 975757 1002565 1007515 1113671 1121595 5036774 5271270 39.75 70.9 1
10:58:05 2024-01-24 690771 685187 216771 213514 350638 355833 375100 372149 232643 236901 286003 293549 325699 329345 4317821 4630222 6612367 6448340 1177746 1213936 315148 282252 297248 297935 342627 333221 327392 332441 227584 227633 730048 688881 1563716 1525308 477077 473621 692006 695884 881234 860261 907627 915682 965813 980537 940879 1037921 2204145 2311320 1345386 1150100 764624 746919 910632 913122 962075 970185 990989 1007515 1127994 1129041 5130561 5261591 39.75 70.8 1
10:58:06 2024-01-24 697973 686690 215913 214118 349823 356440 373154 372149 234081 232827 286777 292684 326170 329742 4323986 4618426 6686743 6434171 1161598 1217226 319630 282121 297176 297104 344819 335098 327657 332675 227584 228341 732192 695822 1562077 1519149 479938 473687 691895 701055 880141 851653 912935 924965 962361 971638 936701 1047831 2210422 2298851 1420951 1152556 759286 744767 919174 913122 951670 964692 1001745 1010846 1123668 1118354 5036959 5267406 39.75 70.8 1
10:58:07 2024-01-24 687794 686119 216249 213818 349300 356503 375735 372127 232678 236591 286342 292932 325188 332957 4317821 4636660 6564910 6458726 1186202 1217226 315995 279820 297428 298493 341663 333257 329680 329666 228228 227773 722109 691863 1552403 1521744 477462 476375 695215 696980 876399 857784 913717 916407 963043 982102 943554 1038479 2204145 2335355 1324882 1147340 766814 749117 911924 909136 962075 972315 991785 1004538 1122076 1129077 5117026 5261315 39.75 70.8 1
10:58:08 2024-01-24 696698 687091 216288 214054 348520 357443 376564 372675 233361 232827 286499 291190 326962 331528 4311668 4605009 6672665 6460986 1160528 1215291 317982 279743 297176 298249 342181 333329 327764 331583 227263 228481 721404 700334 1548692 1507412 478203 476375 692006 700797 881823 851653 910331 922379 965813 973678 935338 1044068 2207281 2311320 1317136 1156665 762982 747141 917807 915069 953811 968547 996829 1013079 1127159 1124158 5085167 5280649 39.75 70.8 1
10:58:09 2024-01-24 698921 686119 216922 213523 349617 357479 374275 373843 232609 232100 286374 292077 326241 329975 4324024 4678978 6669198 6440679 1175225 1218585 316473 281326 300255 296794 342879 332392 328525 330558 227906 227385 727939 692836 1583263 1528627 480947 473687 696236 700024 876399 854785 914368 919041 954685 973376 945568 1047183 2213405 2323137 1378616 1138014 759033 749847 915203 908333 956592 975067 1001137 1007477 1116302 1124014 5048323 5265568 39.75 70.8 1
10:58:10 2024-01-24 690146 685187 216249 213518 350562 355299 374310 370056 232643 236497 285062 292613 325644 331800 4311668 4616672 6612254 6452176 1177746 1215659 315825 279499 297291 297244 342663 333185 326776 332819 227316 227773 728451 688881 1562940 1520498 476739 474357 691024 694900 883074 857821 907626 915106 965813 980715 938103 1041596 2200743 2309682 1295201 1151736 764510 746081 909987 913122 962075 964656 993885 1007477 1127196 1125782 5122536 5273083 39.85 70.8 1
10:58:11 2024-01-24 695990 684669 214949 213823 349295 356333 372857 370056 234269 232174 286857 292827 325942 329975 4320106 4631780 6687785 6438565 1162452 1212734 316171 282121 297428 297694 342879 332896 327305 332855 227423 228481 734769 694335 1573385 1519420 479938 473352 690045 701055 880638 851653 910106 922379 963043 971638 934639 1048616 2210422 2295594 1418261 1152556 757989 744822 919174 912475 952556 964620 1001137 1010846 1125264 1121362 5051177 5276845 39.75 70.8 1
10:58:12 2024-01-24 691715 684180 216064 213814 351488 358765 373714 371535 233326 232827 285900 294381 325397 330223 4323385 4689518 6612540 6424792 1188863 1217421 314638 280351 297176 299632 345685 331207 329253 331507 227584 228100 728618 688389 1578726 1535150 476666 472575 693214 695847 873880 857821 916978 914280 956035 977838 943554 1044774 2209167 2324784 1430732 1143264 762982 750909 911924 907775 959310 974378 1000423 1004190 1117133 1124809 5080803 5261966 39.75 70.8 1
10:58:13 2024-01-24 690638 686119 216240 214419 348702 356503 375364 373202 233292 231924 287810 293265 325923 333193 4317379 4551224 6616943 6452571 1167229 1213628 317128 281651 296340 298354 342602 332896 329257 331543 227584 228801 728618 696320 1553722 1512358 476103 475701 692006 698959 880510 857213 911632 918353 965129 973678 935637 1040914 2202702 2321331 1328436 1162675 764727 747141 913219 913122 958629 966641 993848 1010809 1127123 1126403 5086657 5261666 39.85 70.8 1
10:58:14 2024-01-24 697154 685858 216550 214118 347683 356333 376604 376116 233409 232975 287846 291865 326029 331073 4320466 4655205 6640607 6434171 1170580 1217458 317163 284372 300005 299543 342879 332392 329787 329773 226008 228446 730048 698313 1564407 1521578 478881 474357 696236 701055 873880 852823 918287 922379 957572 973011 942848 1049425 2213405 2323822 1349153 1145707 760155 752047 918296 907117 954861 974378 1002565 1010390 1115252 1120729 5022961 5267473 39.75 70.9 1
10:58:15 2024-01-24 693030 687577 216249 213600 350598 357983 378237 372004 233188 233976 286159 293649 325994 331778 4320771 4626920 6635633 6461869 1177746 1216558 315148 279799 297500 297659 342879 333438 326776 331256 225973 227738 728275 688881 1564493 1521578 478826 475701 692006 695884 880501 857821 910477 915756 965813 979295 940101 1038479 2205712 2312960 1347269 1150026 765157 747141 910632 913122 962075 970185 993200 1007477 1127159 1129802 5111541 5276845 39.85 70.8 1
10:58:16 2024-01-24 698568 687129 216823 213954 349358 359036 375832 372040 233908 233083 286598 291547 325994 329399 4317821 4615067 6678630 6415414 1163332 1213039 316579 279139 297500 295897 344638 332356 327799 333324 226942 228481 725760 695823 1565202 1520498 479561 472909 691024 700024 879868 852933 910069 920998 961643 970615 936968 1050113 2211995 2302113 1370680 1152556 757839 747141 918460 913122 952791 964584 1002565 1013427 1124466 1117494 5041772 5274956 39.75 70.8 1
10:58:17 2024-01-24 690629 686046 216145 214114 351236 357749 375832 374258 233478 233083 285927 292553 325818 330948 4326946 4671041 6602957 6434171 1188014 1215291 315148 282920 296973 297838 344819 331817 329751 331543 227584 227773 728618 688881 1584255 1530797 476329 472981 695215 694863 875120 860261 916978 915583 956035 973678 943554 1044774 2210422 2333042 1382454 1144077 764624 752928 910228 908795 962075 974378 998287 1003036 1118790 1126403 5099831 5273141 39.75 70.8 1
10:58:18 2024-01-24 690035 688065 218090 215023 349612 357513 375221 373202 233849 232174 287252 293755 325888 331238 4311530 4553208 6593418 6434171 1169998 1213936 319055 279499 296555 299946 342879 332896 328791 331543 227584 229192 734172 696320 1563979 1512358 475618 475701 691024 698995 879323 857549 909382 917016 964409 973678 935654 1041484 2198008 2314602 1341619 1162675 765157 747214 913256 913122 959310 966641 992435 1013465 1129594 1129998 5089609 5276677 39.75 70.9 1
10:58:19 2024-01-24 697973 687243 216632 214424 347679 356369 377165 373172 233572 232791 287621 292656 326170 330912 4314607 4636660 6650446 6434171 1169370 1213899 318052 279074 297212 299632 342879 333167 330822 329809 225973 228446 721471 698313 1555356 1521578 478542 474357 695252 701055 873880 851616 915585 922379 958253 973011 940842 1047831 2213405 2326432 1349153 1146523 760155 752010 917641 907762 954861 973002 1001137 1012544 1117892 1125158 5013933 5263708 39.75 70.8 1
10:58:20 2024-01-24 694692 688065 216546 213664 350602 356083 376421 372938 232574 232066 286342 293755 325959 331814 4308456 4629678 6621568 6443273 1177746 1215659 315148 279464 297176 297694 342879 333474 327764 331525 227584 227385 725159 688881 1560341 1521578 478986 476037 693481 696907 880538 859650 910331 915756 964445 979295 940842 1037906 2207281 2313919 1347269 1150614 764882 747141 910632 914242 962075 974197 993724 1009613 1128463 1132806 5127447 5282533 39.75 70.8 1
10:58:21 2024-01-24 697118 687091 216029 214424 349787 357946 374275 372149 233849 233011 287229 292932 326170 328468 4317821 4628557 6686743 6434171 1156716 1215695 316136 279139 300247 298068 342325 333402 327764 332351 227584 227773 725760 696320 1598865 1520498 479938 475028 691515 702549 880501 850375 910360 922379 963080 972037 936968 1047089 2211995 2298814 1384373 1156665 759537 746081 921039 915307 954386 970753 1003959 1014724 1125153 1122007 5048981 5267473 39.75 70.9 1
10:58:22 2024-01-24 690638 686123 216214 213823 350921 355798 375832 371500 233326 233154 286338 293954 325628 331183 4320902 4658075 6588906 6424792 1187165 1213936 314673 282451 296555 297244 344819 331386 329787 331543 225938 228092 728618 687897 1557755 1530797 475655 472888 695215 694863 873880 859650 915694 915756 959337 973678 943554 1044774 2210422 2329734 1378616 1144077 763268 755149 913727 909053 962721 974958 1000317 1006769 1120809 1126403 5079394 5261854 39.75 70.8 1
10:58:23 2024-01-24 690638 687091 214979 214867 349264 355263 375435 373729 234081 232174 286853 294275 325679 330808 4314607 4560549 6598158 6434171 1169703 1213899 316614 279890 296555 298389 342879 334622 328791 331812 225815 229192 738651 694335 1578206 1512086 476103 475364 690045 697968 880141 856605 910360 917016 966498 973678 936968 1040174 2204270 2319123 1345386 1163243 768349 745676 914790 915682 962597 966568 997462 1012284 1127994 1125084 5088799 5276876 39.75 70.9 1
10:58:24 2024-01-24 698967 686825 216957 214264 348738 356369 374310 373172 232609 236627 287531 290908 327156 331160 4308456 4645933 6649442 6434171 1170204 1213936 317163 279074 297054 297802 342879 332392 330554 329809 225938 228446 727189 698313 1570299 1520498 478505 474357 695911 701055 873880 851653 915435 922379 957155 973699 940805 1044858 2216865 2330093 1376697 1152256 762328 751900 920147 908795 955503 972279 1001137 1010846 1118688 1122803 5013555 5246527 39.85 70.8 1
10:58:25 2024-01-24 693747 687091 216922 213664 350356 356369 376600 373202 232643 232066 286338 293549 325907 332035 4314607 4620050 6617523 6452929 1180404 1217458 315659 279109 297500 297766 341843 333510 329916 330808 226008 227544 729684 688881 1565202 1520332 477077 476375 693973 696944 878093 857821 909382 915756 962361 982102 942279 1037703 2210556 2314565 1345386 1148203 764510 750405 912180 912438 961392 973002 990885 1006769 1123668 1129875 5109718 5267473 39.75 70.8 1
10:58:26 2024-01-24 698440 687095 216068 213823 349255 357982 375399 372149 233849 232827 286338 292932 327156 329166 4314331 4619244 6673015 6434171 1156716 1215695 317057 283971 300429 297471 341326 333438 327764 331812 227423 227773 727189 698313 1554021 1511285 479598 475701 691515 701055 881823 851014 907664 923605 966482 976973 939637 1045955 2210556 2304327 1347269 1157201 762328 747141 916987 915069 955466 964584 996046 1013042 1125264 1124663 5066369 5273083 39.75 70.9 1
10:58:27 2024-01-24 696656 686119 216555 213224 349300 357443 373714 372938 232609 232100 286338 291688 326205 329705 4317821 4685630 6649442 6424792 1171039 1212734 317128 284313 297572 297838 342879 332122 329787 329546 227584 228286 727519 698313 1560820 1520498 478505 474357 695215 701055 873261 853362 917174 923605 956509 972866 939991 1049214 2213532 2330615 1352919 1147340 760155 752467 919757 907762 954183 972018 1003184 1011870 1116044 1121595 5013555 5246527 39.85 70.9 1
10:58:28 2024-01-24 693598 687095 216922 213673 349827 356333 376600 372149 232643 236829 285936 293755 325644 331418 4317821 4624147 6612329 6453168 1181246 1216521 316136 279499 297536 299523 342372 333546 327499 331310 227584 227385 723769 688881 1574578 1521578 477114 476712 694429 699251 883238 860113 908589 917058 962896 981190 942316 1038330 2207281 2315824 1339736 1151081 764510 749339 911924 915719 963405 973002 991785 1006723 1125600 1132348 5117016 5271233 39.75 70.9 1
10:58:29 2024-01-24 699244 687091 216214 213814 349300 358018 374310 372149 233326 232827 286777 292684 326241 329436 4314607 4618426 6681983 6443550 1156716 1215659 316392 283971 300642 297209 342879 333474 327799 331812 227959 228286 717000 698313 1556667 1517839 480435 476669 691932 704011 883275 852224 910219 924928 965666 974242 936968 1044886 2213405 2304327 1337853 1156665 760155 744730 919607 913122 952828 964584 1000423 1013800 1125264 1124809 5062753 5262084 39.75 70.9 1
10:58:30 2024-01-24 696139 687568 216249 213219 350638 357479 374310 373202 233548 232100 285900 292578 326241 329939 4317821 4692295 6650333 6434008 1173420 1215695 316171 284349 299787 296794 342879 332392 329288 331310 225973 227068 726549 694327 1562486 1532930 479864 474211 696620 700907 876363 855207 916903 920979 956620 975766 945568 1050415 2216553 2326432 1382454 1141649 760455 751324 915853 907500 957270 973597 1003281 1007515 1115252 1123219 5046153 5254052 39.75 70.8 1
10:58:31 2024-01-24 690638 687577 216249 213219 350921 356083 375399 370056 233326 232066 285904 293755 325628 330948 4308456 4620326 6607614 6438954 1176064 1213899 315148 282451 297500 299523 342879 333402 327269 332297 228067 228200 739119 688881 1586615 1524223 478143 473919 691969 697759 883904 860261 907364 916926 965813 981956 940768 1038696 2204145 2316870 1318913 1150100 765157 748807 910632 915719 962075 970185 992435 1007515 1129630 1127410 5126422 5267473 39.75 70.9 1
10:58:32 2024-01-24 696981 686119 215913 214123 348769 356333 372857 372149 234046 232827 286777 292274 326135 329472 4302316 4608583 6669501 6415414 1162732 1213936 316136 279074 296966 297946 344710 333924 330383 332531 227423 228376 724330 695822 1550658 1520701 479037 472096 691969 699987 878892 852897 912784 922251 961607 970231 936701 1051205 2210262 2305382 1364193 1152556 759612 746526 918460 912475 955067 964692 1003171 1013465 1122076 1115901 5013555 5255982 39.85 70.9 1
10:58:33 2024-01-24 687831 686119 216283 213664 349827 355263 377167 372091 232643 233154 286338 293343 325942 332175 4314607 4636660 6565035 6452929 1182895 1215695 316101 282121 297036 300649 342073 333149 331791 330665 228228 228341 720700 692836 1556942 1527481 476365 476712 696236 698995 878120 857821 912761 915756 962361 985487 945568 1039999 2205712 2335355 1326801 1147340 767341 751472 911924 911145 964127 973002 993909 1005999 1123668 1129875 5104253 5276569 39.75 70.9 1
10:58:34 2024-01-24 696661 687577 216249 214165 348765 356440 376600 373202 233849 232827 287140 291155 327191 332035 4311530 4599028 6669198 6443550 1160566 1217226 319259 279635 298929 300267 342494 333329 328383 332405 227906 228660 732906 700314 1583465 1512358 479938 476375 693444 704048 883037 851616 907439 925659 967184 975766 935338 1047085 2207281 2305382 1300424 1156665 762328 747141 919826 916370 953774 964692 998287 1015281 1124695 1126403 5060583 5280611 39.75 70.9 1
10:58:35 2024-01-24 697203 686114 216249 213219 350921 357443 374275 371795 233686 232135 285663 292932 326205 329975 4320902 4692295 6668093 6440067 1176027 1217311 316066 281127 299219 299451 342807 334860 329146 331632 227906 227033 727939 693549 1567420 1533515 479938 474357 696236 701055 877099 856605 916978 919729 954685 973606 946240 1049336 2216553 2326432 1380535 1138014 757877 752047 915853 907169 957950 975757 1002565 1007515 1115772 1124809 5046153 5271233 39.75 70.9 1
10:58:37 2024-01-24 690638 687091 216585 213215 350638 355833 374310 370056 233326 236901 285958 294425 325679 331183 4311530 4617555 6622035 6461608 1178550 1215123 315771 280246 297356 297589 342771 333438 327269 332891 227263 227385 727189 688268 1562587 1521578 478143 474357 691969 696414 882448 860261 908696 915756 965813 982102 941645 1037958 2204145 2312960 1370940 1149208 764510 744730 913225 915719 963442 971593 993648 1010390 1129630 1129041 5133865 5261648 39.75 70.8 1
10:58:38 2024-01-24 697973 683574 215578 217388 349577 356405 373154 372938 234631 232827 286777 292274 326170 329509 4311668 4608583 6669321 6417104 1166546 1213752 316987 281326 297500 296829 344855 331117 329288 331561 227263 228801 726069 697316 1557879 1520975 478166 473224 692006 701055 877099 852256 914368 922379 961643 974387 939435 1051028 2210225 2320527 1402612 1152556 761353 748586 917807 911605 955606 970222 1003171 1010846 1122076 1118356 5011567 5256216 39.75 70.9 1
10:58:39 2024-01-24 689294 685634 216283 213814 349827 356861 375471 372946 232643 233154 286423 293450 325942 330844 4308456 4628745 6621821 6452176 1182810 1213899 315880 279499 297536 297451 341663 333510 328791 330844 225973 227493 725456 690855 1567682 1521578 478166 474524 694982 698500 878892 857821 913067 915756 962398 983490 942215 1038479 2204441 2323822 1347269 1147340 766153 747655 911924 911828 961392 972279 991785 1007202 1123668 1130711 5113692 5261854 39.75 70.8 1
10:58:40 2024-01-24 698216 687091 216103 213823 349327 357228 376299 372149 233686 232827 286844 292522 326241 329975 4312560 4623871 6697025 6434171 1155893 1215464 316916 279743 299787 297209 342638 333474 329916 332063 227906 228481 727189 698313 1574588 1518169 479938 475701 691024 703048 881823 850226 909030 924345 965129 974387 935338 1044537 2208656 2300481 1307819 1157201 761353 743675 919826 915719 954183 964426 998287 1013800 1123068 1124809 5062753 5257839 39.75 70.9 1
10:58:41 2024-01-24 696676 686119 216283 213219 350921 357479 374275 371795 233686 232066 285900 292932 325994 329682 4317540 4693741 6659456 6429582 1175187 1217421 316136 279349 297284 299523 342699 334341 329288 331345 225973 227033 729328 694058 1569662 1528627 479938 474357 697223 703048 875741 855391 915652 921071 957977 975766 944469 1051083 2213405 2329734 1349153 1144077 760155 753150 918460 905849 955877 975067 1002565 1010390 1115772 1121595 5018016 5263717 39.75 70.9 1
10:58:42 2024-01-24 692609 686119 216723 213523 349863 356119 376600 372938 232609 234105 286562 293478 325888 331381 4313021 4622347 6612367 6443550 1176064 1213039 315877 279820 297897 297486 342879 333474 327269 331847 225623 227614 725456 687897 1580235 1521578 477462 475701 692006 696450 881823 859650 908696 915756 965813 980679 940842 1038517 2205712 2311320 1347269 1150100 764510 747141 910632 915069 963442 971593 991420 1009670 1127994 1130674 5121182 5257914 39.75 70.8 1
10:58:43 2024-01-24 698180 684835 216244 214123 349823 357479 376365 371932 234749 232648 286669 292062 326029 328359 4317379 4608583 6687472 6424792 1159705 1212771 316136 278879 299824 295932 342879 333402 327534 331883 226942 228322 725760 696320 1585843 1520498 479938 475028 691024 703048 883074 850412 909067 922379 963080 973011 934639 1044849 2210422 2298851 1413126 1156665 760267 744767 919826 913122 952828 964656 998287 1010883 1125264 1123744 5051177 5257839 39.85 70.9 1
10:58:44 2024-01-24 692734 685634 216249 213936 351164 359784 376365 374258 233223 233482 284920 294097 328423 329289 4314607 4698491 6631351 6434171 1181324 1215329 314234 282085 297572 297766 342879 332158 328826 331345 226942 228257 728618 688389 1551695 1535150 478542 473018 693214 696980 875741 857821 915435 916889 956748 973606 944469 1047831 2216553 2320527 1380535 1139133 760155 750294 915853 909172 957270 973633 1000248 1006723 1117207 1124809 5072145 5258101 39.75 70.8 1
10:58:45 2024-01-24 692100 687955 218362 214007 350777 358020 375292 369947 233873 232832 286195 294339 325907 331418 4302316 4596011 6612603 6434171 1176064 1213665 314234 280012 297897 297694 342879 332392 328033 332891 226942 228322 730048 688881 1566347 1521578 476739 475028 692006 695921 883700 859517 907664 915756 965175 981408 936782 1041634 2202580 2308045 1295201 1155019 765157 746081 910632 916330 962075 964692 992473 1010390 1131270 1128243 5121182 5269330 39.75 70.8 1
10:58:46 2024-01-24 694854 686014 216114 214424 349398 358782 375612 373693 234432 232720 286741 291893 326170 330948 4314607 4608546 6668572 6415186 1163332 1215366 316579 279659 297500 296759 345343 332860 327764 332819 226942 228801 725760 696320 1558231 1521578 479938 473650 692006 700521 879218 855391 912992 922379 964729 971565 938301 1050825 2211995 2302113 1370680 1153376 760727 745787 919607 913122 954183 964620 1003281 1012284 1125264 1120729 5025757 5273141 39.75 70.8 1
10:58:47 2024-01-24 690368 687018 216783 214388 349648 356971 376365 372875 233292 233154 286866 294488 325468 331041 4314607 4635265 6565535 6433970 1188863 1213899 315845 279890 295650 299523 342879 331386 329822 331547 227906 227738 730048 688881 1611996 1525904 476103 474021 696236 694863 875741 859517 916702 913159 957388 981372 944896 1047047 2207281 2333042 1417039 1144077 766248 752965 910228 910092 964813 976964 997539 1004501 1122002 1128394 5099069 5263708 39.75 70.8 1
10:58:48 2024-01-24 693028 688028 216446 215014 348666 356755 375663 373202 233769 232031 287621 292337 325153 330844 4314607 4543936 6602827 6443362 1165558 1213899 317163 279464 297009 299946 342614 332356 328755 331274 227263 228446 727189 696320 1584113 1509555 476103 476375 692006 700024 880629 855391 908757 918353 965813 979259 935637 1043213 2202702 2319817 1322786 1162675 766248 747582 914340 916198 959310 966641 994592 1014574 1130760 1129998 5089609 5282573 39.75 70.8 1
10:58:49 2024-01-24 698967 687316 216926 214123 347679 359036 374168 373172 233582 233154 287657 292006 326612 330926 4314607 4645933 6649717 6424792 1171039 1215659 317128 279039 297572 297244 342879 331386 330822 329809 227906 228446 718410 698313 1556985 1519649 478542 476104 695215 701055 875120 851616 915585 922107 957388 973699 940101 1050174 2213405 2323822 1349153 1150614 762328 752047 919826 907812 955748 976964 1005190 1014032 1115970 1124396 5032852 5261854 39.75 70.9 1
10:58:50 2024-01-24 692609 687582 216748 213566 350567 356048 375064 370056 233326 234434 286978 293961 325644 331418 4308456 4610974 6622000 6443550 1176715 1213899 315148 279694 296966 300087 342879 333221 327499 331525 227584 227738 725760 688881 1570324 1521578 477114 474357 692006 696870 882448 860261 908993 915756 965813 981372 940842 1041634 2204145 2314602 1347269 1151736 765157 747141 913039 916852 966112 972092 996039 1007291 1131675 1129813 5133752 5271270 39.75 70.8 1
10:58:51 2024-01-24 698930 688065 216029 214264 349541 356333 375227 371895 234012 232827 286777 292274 325644 330678 4308456 4608583 6682360 6424792 1158488 1213862 316101 279499 297608 295897 342879 333131 327728 332819 227263 228481 724330 694335 1584362 1520498 479938 474357 691734 701055 880538 852897 913030 925002 965129 973011 936968 1050113 2213782 2298851 1426820 1153376 759817 746846 922351 913012 954146 970753 1003959 1016175 1125153 1121522 5033234 5261666 39.75 70.8 1
10:58:52 2024-01-24 689258 686119 216283 214415 349827 355263 373977 372614 233292 233154 286813 293506 325153 330076 4314607 4628259 6574839 6434171 1194167 1217458 316579 279960 296555 298354 342879 331350 330500 331310 227584 228251 709870 690386 1569751 1524671 475618 474357 696236 695884 876363 860758 916978 915106 959494 982102 945568 1042938 2207281 2342054 1313366 1146913 767174 751863 911777 910994 966149 975451 998889 1006648 1122076 1126578 5105495 5261854 39.75 70.8 1
10:58:53 2024-01-24 693692 687922 216249 214424 347719 355299 376528 373202 233849 233154 287765 292692 325679 330344 4304952 4553208 6612140 6443550 1162502 1213899 318052 283948 297500 298374 342602 333131 328755 331776 227423 228446 728618 698313 1582240 1509555 477114 474857 693481 701055 883074 852897 910360 922379 967552 973678 935301 1043998 2213820 2315824 1293029 1162451 765086 746205 916912 917636 959628 964620 996792 1015281 1128316 1128394 5069988 5261591 39.75 70.8 1
10:58:54 2024-01-24 698212 686119 217259 213823 348738 357982 374310 373202 232574 231709 286777 292042 326205 330443 4308456 4667112 6640116 6429582 1171039 1212659 317092 279039 297536 297838 342879 331386 329822 331010 225973 228127 727519 698313 1555031 1521578 478542 474357 696236 702549 873880 852860 916651 922379 957977 974387 942316 1051957 2218301 2327790 1376697 1150614 762328 751863 920421 909053 953848 974160 1004621 1013315 1118423 1121558 5025184 5261854 39.75 70.8 1
10:58:55 2024-01-24 691840 687095 216887 213823 349827 355798 376264 374112 232574 236627 286342 292133 325644 330308 4314743 4629678 6588796 6441524 1178610 1213936 315183 279604 297897 297694 342614 333510 327764 331812 226008 227579 725159 688881 1560693 1521578 477790 477050 693973 696944 882448 860261 909382 916889 967552 984091 943407 1038367 2210556 2316953 1349153 1151435 764510 748733 911924 917021 964702 972966 993200 1009670 1128810 1132732 5107895 5271233 39.75 70.8 1
10:58:56 2024-01-24 698675 687577 216218 214123 348933 357479 373941 372149 234046 232827 286777 292133 326170 329202 4305229 4608509 6677418 6424792 1158488 1213936 316614 279890 299328 296759 342879 333438 329413 332855 227906 228286 725760 694335 1601733 1521578 479938 475095 692006 703048 880538 855259 915435 926241 962860 972829 938969 1049963 2215285 2302113 1417039 1155019 760267 743945 922350 914242 953505 964656 1003847 1013800 1125264 1121595 5040459 5263717 39.75 70.8 1
10:58:57 2024-01-24 687982 686119 216283 214114 350320 354730 373154 372091 233651 233154 286884 294688 325153 329381 4314607 4635265 6565513 6434171 1191315 1213899 316101 279890 296102 299523 342879 334146 329822 330808 225973 228481 730048 690386 1594136 1521578 475618 474357 696236 698753 877099 862672 917557 913442 962065 981920 947950 1045918 2207281 2340600 1317064 1147796 767799 752430 910228 909780 967524 975757 997502 1007477 1122076 1129041 5100321 5250307 39.85 70.8 1
10:58:58 2024-01-24 693301 688065 216249 214118 347724 355263 376564 373202 234012 236461 287657 292006 325907 331081 4308456 4562481 6640833 6443550 1160566 1213899 318569 279039 299097 299523 342361 333438 328791 332585 227584 228286 728618 700314 1552208 1510213 480195 478028 696035 702864 883904 854651 909270 924235 967525 979916 938030 1044774 2207281 2315224 1321917 1158314 764612 747141 920639 916852 956592 964656 997539 1016840 1127958 1125746 5069988 5262182 39.75 70.8 1
10:58:59 2024-01-24 697191 687316 216922 213224 349827 358018 374310 373202 233326 232100 287630 292932 326170 330209 4314607 4682029 6640900 6434171 1171988 1217458 316579 283985 299787 297244 342879 332896 329787 330844 226675 227033 718210 692836 1556948 1532849 479717 474572 697150 702475 876363 855207 919598 922291 958657 975766 944469 1052237 2216553 2326432 1352919 1144077 761090 752965 918296 906490 956592 973597 1003281 1010390 1116044 1121558 5028774 5258101 39.75 70.8 1
10:59:00 2024-01-24 692282 687095 216926 213518 349827 356333 376528 372933 232609 236865 286392 293862 325942 331418 4308456 4614769 6612140 6443550 1177746 1217458 315624 279694 297536 299946 342879 333474 327728 331847 228228 228040 732503 691565 1579331 1525308 478019 477050 693936 698530 883904 861484 908993 915756 965813 981269 940658 1039220 2205712 2316870 1345386 1150063 765157 745824 910228 915719 963442 971593 990952 1009670 1129323 1130711 5122879 5254052 39.75 70.8 1
10:59:01 2024-01-24 697750 687577 216214 214123 350091 357443 373679 372149 234046 232827 286741 293280 325188 329239 4308456 4618115 6669387 6415414 1165826 1216558 318990 279074 297572 297766 345343 332915 330383 333036 227584 228875 724330 697316 1565556 1520975 479510 472799 691969 701055 880141 854106 912756 923605 964409 972288 937365 1051028 2214972 2308045 1343661 1153376 760155 747619 916987 911494 955200 970185 1004362 1012322 1125264 1118320 5032366 5250934 39.75 70.8 1
10:59:02 2024-01-24 688023 686606 216249 214123 349827 354233 373714 372056 233374 232827 286539 293755 324926 330344 4308456 4627978 6556188 6429582 1192269 1216195 316136 279907 296340 298387 342627 333672 330679 330665 227906 228341 728618 690855 1595516 1525308 477121 474357 697223 694863 877062 862096 915548 915106 960210 982102 946203 1041692 2207281 2340600 1366382 1145707 767341 752047 910228 909136 964794 975757 996792 1007477 1122076 1129041 5098205 5246527 39.75 70.9 1
10:59:03 2024-01-24 694240 687091 216249 214123 347724 357983 376564 373202 233686 232991 287661 291190 325942 330308 4305229 4565046 6659765 6434171 1160018 1220283 319033 281217 299279 300479 342217 333366 328383 332639 227906 228574 728618 700314 1564859 1512358 479938 476375 693664 704048 883074 851616 910360 925581 968520 975766 936664 1044812 2212241 2302113 1372859 1156665 762328 747141 921131 915719 954183 964656 998287 1015767 1124695 1124809 5045024 5261966 39.75 70.8 1
10:59:04 2024-01-24 691446 686119 216249 214118 351407 356333 374239 373729 233326 236425 285900 292587 325644 330443 4305229 4668044 6565441 6423094 1192170 1220828 316031 280281 296203 300297 342843 331242 330643 331399 228067 228092 719819 689404 1578219 1525234 477462 474572 696200 695884 876363 861373 917982 915106 958816 982102 946240 1044537 2207281 2335626 1337853 1145707 766794 753613 909579 907848 964344 973597 997539 1007477 1122076 1126614 5094565 5254352 39.75 70.9 1
10:59:05 2024-01-24 693520 687091 216589 214273 347688 354233 376264 373315 233326 232827 287491 291190 325679 330344 4302158 4552796 6650333 6434789 1155781 1216852 316031 281326 299642 297069 342771 333293 328259 332549 227263 228127 727189 696739 1587668 1520498 479938 474357 691515 704549 882448 851653 911519 925002 965129 975076 935301 1047831 2210225 2300498 1415083 1155842 760277 744730 921131 916889 953505 964656 1002565 1012359 1127204 1124014 5050062 5263717 39.75 70.8 1
10:59:06 2024-01-24 689524 685153 216283 214123 350881 356755 373714 372091 233686 232827 286423 295134 324926 329310 4311530 4648560 6584306 6438139 1188863 1215488 316438 282121 296412 297694 342879 331422 331321 330808 228765 228341 732906 688881 1569244 1525904 477462 473869 696236 694900 875741 859554 915435 913159 957461 980679 944225 1043213 2207281 2335626 1380535 1145707 766794 752965 910228 907848 962979 975067 998287 1006044 1122076 1127200 5090929 5248832 39.85 70.9 1
10:59:07 2024-01-24 692042 686119 216249 217689 347724 355014 376564 373202 233326 232827 287657 292451 325679 330344 4299090 4545510 6659207 6433311 1163190 1215123 318052 283948 297500 300158 341567 335538 329146 331812 227584 228516 724330 698313 1555898 1508073 477827 477050 692006 701055 882563 852256 908734 922291 967184 973678 936430 1043451 2207281 2312960 1307720 1159966 764068 745860 917807 915719 957950 964692 997539 1013837 1127994 1126614 5069988 5273247 39.75 70.8 1
10:59:09 2024-01-24 697899 686605 217259 213818 348809 357192 374346 371535 232643 232100 286777 292487 326205 330912 4304466 4685790 6659336 6433311 1173695 1217421 316171 281253 299434 297209 342879 332392 329288 331812 228067 227528 728980 690855 1569179 1530797 480886 474357 697941 701055 876399 856605 915548 920382 958852 973642 945882 1049444 2213820 2326432 1380535 1144077 760155 756135 917155 907812 957950 973633 1001708 1011594 1115252 1124014 5047286 5246602 39.75 70.8 1
10:59:10 2024-01-24 690050 684966 216214 214114 350921 356083 375435 370056 234046 236758 285663 292146 325679 331469 4317014 4584768 6607820 6434171 1174386 1220320 316136 279925 296340 300055 342879 333149 331755 332549 226942 229227 726069 694335 1567207 1515319 476365 475701 691024 697968 883074 857087 910360 918390 966540 980715 934639 1041455 2202702 2314602 1315215 1161547 767341 745999 915853 915719 959310 964426 993885 1010846 1132875 1126578 5105495 5263717 39.85 70.8 1
10:59:11 2024-01-24 697950 685634 216585 217693 347724 356405 374346 373541 233326 232827 287851 292408 325994 331197 4314294 4635153 6640116 6423878 1169998 1213973 317128 279349 297248 300686 342879 333198 330822 330773 227423 229192 730419 698035 1568827 1519420 479258 474357 695252 703048 875120 852256 914935 922379 957461 974387 940842 1052791 2210262 2326432 1349153 1150063 762328 752083 919826 909172 955237 973002 1001745 1010846 1118519 1121631 5006400 5263717 39.75 70.8 1
10:59:12 2024-01-24 692047 688065 216957 213673 349854 356083 376600 373848 233444 234105 286526 292507 325766 331109 4320466 4625920 6612442 6452755 1177006 1216852 315659 279499 297572 297729 342879 333474 327799 331525 226008 227579 723769 688881 1581647 1521578 479510 476712 693178 696980 883074 858909 911731 915756 965813 981408 940842 1038479 2204145 2314602 1347269 1150100 766701 747141 911924 915719 962979 973002 992435 1010390 1128031 1130711 5104216 5258101 39.85 70.8 1
10:59:13 2024-01-24 697968 687095 216249 217541 349541 359546 376098 372457 233942 232827 286772 293237 325801 329792 4307953 4614834 6677773 6412702 1163332 1213936 318687 279109 297572 297279 343145 332896 327799 333360 226942 228481 724330 694335 1558369 1519420 479938 473687 691515 701055 879310 854179 912756 922379 964445 974387 935338 1051012 2213405 2303926 1390585 1153376 760155 747141 919826 915069 954183 964692 1001708 1013800 1125600 1120766 5038172 5261966 39.85 70.8 1
10:59:14 2024-01-24 690072 685936 216748 214131 351889 357007 374168 375318 233188 233318 286633 292755 325013 332359 4302158 4633676 6565625 6429582 1188863 1213936 315659 279074 295686 300158 342879 331386 330822 330308 227906 227773 721228 692357 1551798 1528627 475692 474088 696236 695921 875741 859517 918171 915756 957461 982102 945568 1044812 2207281 2335626 1384373 1145707 766248 752083 910632 907848 962979 975757 1000423 1004538 1122076 1124194 5094565 5263636 39.85 70.8 1
10:59:15 2024-01-24 693338 689553 216179 214415 347545 357513 376120 373994 233665 232592 287513 292274 325416 330344 4304466 4546741 6612140 6434171 1163332 1212697 318088 279039 297897 298633 342397 332932 329288 331847 225973 228836 728618 698716 1549375 1508073 477151 476712 692199 701055 883238 854143 909067 922379 965813 973715 935301 1042592 2207281 2314602 1316430 1162675 765157 747619 917807 915645 959038 964728 998287 1015319 1128031 1127410 5077162 5284446 39.75 70.8 1
10:59:16 2024-01-24 698697 686082 217151 213562 350741 359107 374204 374258 233651 232135 285904 292932 326241 329682 4311530 4694788 6640116 6427128 1175367 1217458 314234 279214 299328 300035 342915 332392 328826 331847 225973 227846 718410 688881 1559325 1535150 479938 473687 695966 700061 876399 857821 915585 918353 959567 973678 945882 1049364 2213820 2323137 1388212 1140790 760155 749847 915853 910499 957950 973633 1002565 1007240 1117207 1123562 5067196 5263708 39.85 70.8 1
10:59:17 2024-01-24 689164 688065 216110 214424 350732 355263 375435 372675 234442 232648 287171 293821 325153 329345 4301198 4543936 6612140 6434171 1169998 1216595 317128 279604 297897 298389 342879 332428 329003 331847 225815 228836 730056 696320 1561205 1511007 476365 476375 692006 700061 880574 855868 909448 919729 965813 979259 936302 1043087 2201016 2320527 1335969 1162376 766794 747655 915853 915069 959310 964390 995337 1013089 1131638 1129451 5065636 5273141 39.75 70.8 1
10:59:18 2024-01-24 698788 686009 216887 214118 347724 356440 376898 376112 232609 232827 287252 290873 326170 330223 4305266 4635078 6640116 6429582 1171039 1215695 317163 279340 297608 299523 342879 334146 330822 330540 226043 228481 728969 698035 1558578 1521578 479258 474357 696730 704048 875120 852933 917650 922379 956748 975076 943554 1047968 2214978 2326432 1378616 1147340 761536 753539 919174 907500 956592 977657 1003847 1015637 1118150 1121485 5011454 5261854 39.85 70.8 1
10:59:19 2024-01-24 690638 684664 216736 213640 351181 356083 375364 372149 233326 232100 285873 293997 325224 331565 4305229 4605390 6602815 6424792 1176064 1212179 317380 279499 297572 299596 342879 332896 327305 333360 226942 227808 716820 688389 1559862 1521578 477151 475028 692006 695921 883074 859650 907439 914386 965138 982102 939435 1040211 2200743 2311320 1345386 1155019 766153 744767 911815 916627 964016 971367 997185 1010278 1131123 1131201 5131663 5246565 39.85 70.8 1
10:59:20 2024-01-24 694588 688298 216110 214410 348805 356119 373154 374185 234282 232174 286777 292932 325679 330948 4308456 4624873 6631351 6415632 1168499 1212734 316871 279074 297572 297838 344819 331117 329858 331847 227423 229032 724619 698313 1594335 1521578 478578 473687 693214 701055 877062 852897 915435 922379 959531 975766 939471 1051028 2207281 2320527 1406524 1152556 763964 753539 919570 912941 957307 972170 1006149 1013240 1122403 1123599 5015792 5246527 39.85 70.8 1
10:59:21 2024-01-24 691780 687091 216957 213814 350248 357983 376636 372056 232609 236699 286338 292932 326170 331418 4299090 4621014 6616943 6443550 1176905 1213899 315148 279499 297500 297659 342843 333474 327764 331812 227584 227544 726866 688881 1580680 1521578 478143 476712 692909 697932 882411 860261 909030 917058 967184 982065 942848 1039999 2201298 2314602 1351036 1153864 766701 746661 912831 916984 964776 973507 994581 1011683 1127921 1130674 5140460 5257801 39.85 70.8 1
10:59:22 2024-01-24 698967 688065 216249 214428 349783 357443 373679 372149 234012 232827 286741 293343 326135 329939 4305229 4621973 6650333 6406035 1163332 1213899 316579 279074 297536 297802 344819 331350 331321 333053 226942 228801 730048 697316 1586704 1520332 478505 473650 692006 701055 878892 853325 914743 922379 963006 974387 939435 1050754 2213820 2319123 1351036 1156033 762328 748997 919607 914242 958225 972516 1004562 1012284 1124466 1121065 5020724 5257933 39.75 70.8 1
10:59:23 2024-01-24 689871 686119 216887 213809 349827 356755 376264 376076 233292 233318 286741 293343 325644 330808 4300696 4616502 6602815 6441524 1176905 1213899 315148 279890 297500 297694 342879 333474 327728 332819 227584 227738 719819 688762 1552650 1521578 477114 475701 692006 696944 883074 860261 907439 915756 966498 983490 940768 1044130 2210663 2312000 1372859 1152256 766701 747104 914377 918325 964127 970149 993885 1012582 1131225 1127374 5112798 5261854 39.75 70.8 1
10:59:24 2024-01-24 696981 686119 215583 214118 348412 356333 373154 372149 234012 232827 286844 292932 325872 329975 4299090 4615402 6659069 6403523 1164994 1213936 316835 279074 297536 297244 344855 331350 328791 332819 227387 228996 726069 697814 1562234 1519649 479221 474088 693973 701055 878892 852897 914368 924073 964766 976280 942242 1055337 2216722 2321184 1351036 1153902 764624 749080 918460 913122 956555 972133 1005243 1010883 1123668 1119148 5004398 5252475 39.75 70.8 1
10:59:25 2024-01-24 688023 686605 216736 213814 349792 355833 376564 372911 232574 233154 286615 293862 325907 330308 4305229 4616502 6584164 6443550 1181787 1213002 316614 279464 297500 299523 341290 333221 328791 331041 226008 227773 728275 690855 1553800 1521578 478542 474893 696236 698995 880141 859650 915435 918251 964804 984772 944114 1038330 2207513 2327790 1374778 1147340 767341 748549 912572 914000 964127 974378 991785 1006619 1125264 1131159 5103964 5252564 39.85 70.8 1
10:59:26 2024-01-24 698893 687577 216214 213964 349264 357443 375399 372149 233292 232827 286338 292692 326205 329939 4305229 4615402 6673015 6424792 1159191 1213899 316800 283948 298771 300099 341843 333474 327799 331812 227584 228481 727189 698313 1558758 1512358 479938 476712 693481 703048 885126 855222 912095 926280 967110 975693 938252 1047451 2210556 2303747 1335969 1156665 763964 745676 921131 915719 954861 970753 998287 1016766 1124695 1124809 5051177 5271233 39.75 70.8 1
10:59:27 2024-01-24 695002 682807 216249 213219 350917 357479 374275 371500 233292 233482 285837 292684 326170 329472 4308456 4688096 6622035 6424792 1179533 1217458 314199 279613 297536 296552 342879 332122 329520 331776 227584 228481 728618 688881 1574674 1535117 479938 475279 695911 699749 878855 860261 918249 918362 962065 979916 946166 1048677 2207281 2325123 1413160 1140753 764068 751477 913256 911568 961392 977138 1001137 1004501 1118790 1124809 5077238 5248729 39.75 70.9 1
10:59:28 2024-01-24 690363 687577 214945 217693 350885 355263 375399 373880 234571 232174 286338 293024 325188 329345 4306950 4534663 6602815 6422813 1160566 1211674 318534 283948 296966 300055 342084 333402 328525 331812 227584 228446 727189 698826 1552730 1511007 479852 476976 693973 702974 883904 855259 910031 924117 967074 979223 937365 1044737 2210556 2310465 1315253 1159140 763202 746735 918460 916294 957950 964692 998250 1015281 1128810 1127999 5066369 5267473 39.75 70.8 1
10:59:29 2024-01-24 696661 686605 216922 213523 348407 357479 374310 371500 232609 232100 286777 292042 326170 330209 4302158 4676371 6640116 6424792 1170204 1213002 316846 284349 297572 297659 342879 332356 330786 330272 228605 228200 719819 698826 1585441 1525308 479827 475664 697150 703474 875010 855868 918191 922379 957977 974387 945006 1050080 2216280 2324747 1378616 1147340 762441 753539 918460 907500 955540 975067 1003133 1012592 1116044 1121631 5018826 5252475 39.75 70.8 1
10:59:30 2024-01-24 691552 686862 216550 213224 350356 356369 374275 370056 233292 231905 285980 294275 325907 332035 4305229 4605390 6602815 6415414 1175835 1213899 315148 279499 297500 299523 342879 333149 329916 334179 227584 228200 725456 688881 1562940 1523139 478484 475628 691969 698753 884327 860261 907020 916236 968557 982065 940533 1038918 2201230 2311320 1347269 1153376 764510 744138 910228 917021 964344 970149 994592 1010390 1131270 1130674 5126539 5242752 39.75 70.8 1
10:59:31 2024-01-24 694588 686119 214983 214269 348773 356083 373119 372938 234012 232174 286539 292692 326135 329047 4296026 4605383 6621813 6406035 1164271 1212143 316579 284185 297306 299305 345441 333909 329573 332171 227423 229051 727519 698313 1562688 1524223 479037 473985 695178 701055 878268 855868 915171 925002 961607 975766 941189 1051776 2210225 2320527 1349153 1153376 762982 749847 918460 911791 955200 971593 1004636 1013800 1122039 1118283 5013555 5231558 39.85 70.8 1
10:59:32 2024-01-24 690087 686825 216922 213814 349787 355833 376528 372091 232609 236829 286988 292932 325679 330308 4302158 4616227 6593738 6448326 1182052 1216195 318583 281687 297284 299269 341663 333329 329608 330397 228228 227951 716820 691844 1564847 1525904 479221 476866 696236 701246 880574 860261 912709 917058 962896 984882 943554 1039685 2204145 2323822 1347269 1149795 767341 750938 913039 913122 963442 975067 993200 1007477 1125264 1133149 5107611 5261854 39.75 70.8 1
10:59:33 2024-01-24 701185 688065 215913 214273 349546 358269 375399 372153 233651 232827 286777 292932 326241 329202 4305229 4596258 6650333 6403523 1167229 1217226 316916 281326 297428 297589 345306 331242 329644 332135 227423 229051 731869 696822 1556121 1519420 478826 473504 693973 702549 878268 852897 915435 922379 961643 973570 940805 1052525 2210422 2319123 1349153 1153376 763541 750790 918460 913122 956555 970222 1004636 1010846 1120660 1118320 5011605 5252475 39.75 70.8 1
10:59:34 2024-01-24 689072 687091 216909 213814 349818 355833 376564 372091 232574 236627 286401 293450 326170 330308 4305229 4620326 6584164 6453968 1178403 1215123 317684 281326 297356 297554 342458 333329 327622 331274 228067 227738 723769 688881 1555545 1524671 478505 476039 693973 696944 883904 860261 909030 916134 965813 982102 940842 1038479 2205712 2314602 1315215 1150026 764510 747141 911924 915719 963442 972279 994435 1008951 1127159 1130674 5109817 5258101 39.85 70.8 1
10:59:35 2024-01-24 698940 686110 215883 214123 349264 357479 373083 370056 233651 232174 285980 292451 325188 328468 4299090 4603375 6669198 6412387 1163529 1215086 316508 281326 297356 297519 342879 332180 328791 331847 225666 228555 724330 697316 1557527 1520227 478542 472799 692006 701055 876363 852897 914368 922379 961607 973011 940805 1052786 2207281 2317238 1374778 1152556 761784 747655 918460 911791 955392 970185 1003884 1012322 1122076 1119148 4989987 5246496 39.75 70.8 1
10:59:36 2024-01-24 687500 686119 216283 213673 349295 355263 376300 372056 232609 233154 285864 291724 325188 332175 4299090 4617034 6584284 6442743 1179431 1216852 317684 279139 297176 297694 340260 332662 329270 330272 225973 227738 722109 690855 1583059 1521578 477114 477050 696236 698995 878268 857821 914368 917058 963080 983490 943554 1038479 2200979 2331115 1334877 1147340 766701 749810 913256 911791 963442 973002 991785 1008240 1123668 1130711 5102523 5261577 39.75 70.9 1
10:59:37 2024-01-24 697228 687095 216249 214355 348773 358018 375435 370056 233326 232827 286392 291155 326170 329436 4299090 4616214 6683802 6405013 1159312 1213039 316101 279074 297284 297622 342879 332356 327764 333564 226942 228235 724330 694335 1560335 1520498 479938 474021 691024 701055 879218 854143 912755 922379 963080 973011 935338 1052042 2210422 2298851 1415079 1153376 757877 747141 919826 913122 954183 969196 1003281 1010883 1125264 1119937 5044620 5252475 39.85 70.9 1
10:59:38 2024-01-24 687132 684180 216585 213664 349300 355999 373119 371500 232609 232827 286338 292302 324926 332175 4313721 4624661 6565548 6429582 1188863 1215329 316031 279530 296066 298389 342361 330884 330536 330397 225973 227773 730048 690386 1572106 1530797 476329 474021 696236 694900 875741 860261 916325 914280 957424 981408 944896 1044774 2204145 2338595 1430732 1144077 765157 752430 910228 907613 963442 975757 998287 1005969 1122039 1126403 5079394 5245090 39.85 70.9 1
10:59:39 2024-01-24 691066 686825 216249 214415 347719 355999 374310 372149 233326 232174 286813 292649 325628 332249 4301601 4541899 6593380 6421944 1159736 1213397 317198 283682 297536 297694 340775 332896 327799 330844 226942 227773 727189 698313 1580367 1509143 478578 476903 692006 701055 882448 852256 908347 922379 965813 973642 935338 1041729 2207281 2305382 1336396 1156665 764077 746647 918460 915719 955163 964620 994430 1013079 1126325 1126403 5058400 5242789 39.75 70.9 1
10:59:40 2024-01-24 698977 685634 216922 213215 348773 356440 373941 372675 232368 233588 286490 290908 326029 329056 4303479 4688488 6621466 6415414 1176147 1212697 315897 279074 297500 295897 342879 331386 328295 331310 226942 227773 727189 688389 1563183 1534061 479938 473687 693214 697968 875120 857549 915510 917016 957424 975766 946354 1044812 2207281 2320527 1418995 1138014 761240 749117 913256 908795 958629 975757 998287 1003787 1115516 1124014 5066369 5246496 39.75 70.9 1
10:59:41 2024-01-24 686976 687127 214945 213823 350347 357440 377249 369767 234164 232067 285521 293684 324559 331381 4301601 4537455 6584164 6415414 1168903 1208238 315218 284057 295686 297694 341843 331386 328525 331310 226942 228836 725581 694335 1580901 1511285 475282 475701 690535 698500 879878 855391 909030 917016 966177 973678 934972 1041484 2198008 2311320 1309668 1159372 766814 745860 913727 913122 959310 965275 992398 1010846 1127921 1126403 5060583 5231558 39.75 70.9 1
10:59:43 2024-01-24 695861 685149 216075 214312 347438 358527 375300 374258 232506 232592 286633 290978 325503 329756 4305229 4640295 6626580 6420210 1166042 1211674 317128 283712 297275 297730 342638 331422 329822 330545 225973 227808 728618 697316 1561232 1521578 478542 474357 696236 701055 873880 852256 917778 922379 956620 973011 942885 1050862 2210422 2322174 1351036 1144077 760155 750938 917807 907612 953811 974197 1001137 1010390 1114461 1120766 5011757 5242739 39.75 70.9 1
10:59:44 2024-01-24 691110 685936 216562 213117 350495 357513 374168 369839 232471 233482 285685 292755 324629 330443 4295007 4570050 6593685 6420210 1170964 1211871 314928 279499 295368 297279 341555 331386 329522 331812 225666 228836 728969 692357 1562748 1512358 475692 475364 690535 696944 882177 857213 907439 917053 967184 979770 935637 1041484 2198008 2311320 1330320 1161022 766701 747141 913256 914205 959310 964584 992435 1010846 1132875 1125782 5098205 5267406 39.75 70.9 1
10:59:45 2024-01-24 697968 684071 216179 214419 347581 358765 375566 374258 232471 232174 286660 292219 325888 329975 4301986 4635265 6650866 6424792 1168537 1212697 317092 279635 297536 297838 342879 331888 329822 329542 225973 227773 725760 697814 1556708 1521578 479258 474357 696236 701055 873880 852897 915622 923605 956620 973699 943554 1049364 2210262 2323822 1349153 1144077 760155 753539 917807 906207 953811 973690 1002565 1010428 1114461 1120766 5011378 5256189 39.75 70.9 1
10:59:46 2024-01-24 690563 687541 218658 213077 350176 358020 374239 369947 232574 233154 285067 292365 325153 329916 4292786 4596011 6602815 6420210 1172673 1211401 314199 279074 296172 296794 342638 332392 327502 331847 225666 227226 719819 687897 1571084 1521578 476739 474357 691024 694863 882107 857052 906339 915756 965813 981408 939435 1041484 2198008 2308045 1295201 1152556 764624 744202 910632 915719 962075 964656 992435 1007515 1129957 1127816 5122231 5255594 39.75 70.9 1
10:59:47 2024-01-24 695218 686046 214876 214123 347688 355299 372003 370944 233188 231975 285949 292219 324961 329975 4298814 4622084 6621466 6417386 1166042 1211674 316614 283971 297536 299256 341879 331386 329288 328778 227423 227773 725760 697038 1560446 1519420 478542 474357 695252 702776 873261 851616 915585 922379 956620 973011 940879 1047831 2210262 2322174 1317064 1145707 759537 752083 917155 906473 953099 973002 1003184 1012582 1116027 1122007 4999608 5254276 39.75 70.9 1
10:59:48 2024-01-24 690638 686119 216064 213070 349599 357440 374239 369911 232540 233154 284991 292387 324070 329975 4292964 4598343 6593489 6424792 1172711 1208238 315487 284021 296591 296552 341843 332392 325826 331345 226942 227068 727189 686915 1571255 1521578 477114 474357 691024 694936 880574 857821 907439 913159 965813 980715 938066 1039999 2197735 2308045 1311517 1149245 763964 746081 909579 914242 963738 970679 996398 1007366 1130068 1129598 5127447 5246602 39.75 70.9 1
10:59:49 2024-01-24 693941 685634 216828 213818 347688 354979 373711 370056 233050 231868 285160 292628 324210 329239 4292964 4599575 6640245 6396656 1161673 1211674 315183 283771 296591 297275 342879 331386 326776 331847 225666 227808 733319 694335 1563430 1518343 479598 473018 691024 699032 879603 852933 910069 921035 962361 970231 934639 1050113 2207281 2298851 1352619 1151736 758530 747214 918296 914113 955230 970753 1003997 1013277 1123484 1122007 5018940 5248460 39.85 70.9 1
10:59:50 2024-01-24 687794 684180 216214 213215 348809 354630 375300 373202 232574 232174 285026 292042 323914 329345 4295850 4604340 6570158 6434171 1179563 1211674 314928 283985 296591 297244 339782 332392 327799 329275 225815 227420 732906 688881 1559763 1521578 477151 476712 694982 696980 877644 857821 913030 913159 960210 982102 940842 1035524 2198161 2323822 1335969 1147340 767918 746698 912794 912695 961355 971484 991672 1008246 1121892 1130674 5096176 5252564 39.85 70.9 1
10:59:51 2024-01-24 697228 685634 214979 213787 347750 356405 373714 370020 232574 231848 285062 291190 325679 327468 4289725 4595468 6659928 6394023 1160566 1213397 316101 283971 296973 295897 342879 330045 327799 330737 225666 228251 718613 696320 1553555 1520444 478166 472888 693481 701018 875741 850375 914368 921688 959494 973011 936664 1053740 2205712 2315824 1347269 1151081 762065 750331 918296 911643 955503 972128 1006149 1013315 1118790 1118831 5011305 5243096 39.75 70.9 1
10:59:52 2024-01-24 690363 686046 216249 213224 348702 357007 374310 372947 231826 232663 284995 290837 324664 331146 4292594 4597851 6574839 6422224 1174348 1210814 314638 279923 297009 295897 340811 332356 325791 330505 226942 226330 732503 687280 1561528 1520498 477077 475701 692006 695884 880464 857821 907627 915106 964445 980643 939398 1037739 2204441 2311478 1345386 1153902 764510 744914 911777 916739 962001 968694 993909 1007403 1127958 1127962 5124333 5261854 39.85 70.9 1
10:59:53 2024-01-24 692047 684185 214876 213823 347679 357007 373711 370020 232609 231452 285026 291119 324140 329436 4295850 4606116 6612309 6387278 1163294 1208238 315183 279743 296268 295897 342879 329314 328259 329809 225521 227738 732270 696320 1553555 1517482 477114 473382 692006 700024 875120 852224 914368 922107 957424 974387 939525 1053465 2210663 2318518 1347269 1152256 761784 746864 917770 907762 952791 964584 1003902 1012544 1118423 1118039 5008057 5241194 39.75 70.9 1
10:59:54 2024-01-24 687757 685149 216214 213179 347688 357007 374275 372149 231826 232174 284955 291155 324175 330443 4302024 4613215 6574839 6424792 1175797 1211674 314164 279743 296311 295862 339436 333672 327499 328778 227584 226681 724047 688881 1550309 1521306 477077 476375 693973 696377 876363 857213 910323 915756 963359 984091 944333 1038019 2201230 2316870 1345386 1147265 764510 748202 913353 909780 960958 973507 991041 1004501 1122039 1131962 5098205 5250586 39.75 70.9 1
10:59:55 2024-01-24 696095 686123 214979 213673 347719 356369 373119 369911 232574 232174 284991 290767 325153 327335 4289725 4603375 6658922 6415186 1152308 1208566 315148 279743 299097 295827 340260 331386 325826 330773 225666 227385 725760 696320 1566557 1516658 479938 475701 691515 701055 880141 850194 910069 923605 966177 972143 936948 1044424 2207513 2295592 1349153 1155019 760155 742475 919382 913122 950090 966641 996792 1015449 1123668 1121558 5026023 5243096 39.85 71.0 1
10:59:56 2024-01-24 687973 684180 215879 213224 349264 355999 373711 372149 232378 232174 284849 293549 323653 329939 4295850 4642905 6556188 6412786 1185395 1211674 314673 279743 294713 296794 341807 329350 330852 329275 226942 227033 717000 688386 1569909 1523585 475425 474357 694723 695666 875814 858731 914219 912327 959337 981305 943333 1041057 2202702 2333042 1307819 1141649 764397 749774 909187 907762 962075 974000 994618 1004501 1118790 1126403 5085167 5243096 39.85 71.0 1
10:59:57 2024-01-24 693103 686119 214945 213224 345565 355999 374239 370020 232182 232011 285980 290994 324175 330443 4292510 4549973 6612329 6415186 1153916 1208238 316322 278956 296555 296950 339746 331386 326740 329809 225666 227033 725760 697316 1570508 1506342 477114 476565 691895 701746 881356 852224 908236 920979 965793 975656 936191 1041484 2201136 2302137 1313370 1156665 761784 742549 916446 914000 954183 966641 992435 1013315 1125264 1121595 5058400 5252564 39.75 71.0 1
10:59:58 2024-01-24 695073 684180 216218 212556 347160 355798 374240 369984 231469 232827 284520 290236 324210 328163 4292786 4661662 6612292 6403310 1172822 1208238 315452 279743 296973 295380 342602 332170 327269 329524 225666 226365 727189 687897 1560835 1534023 480604 472654 693481 698256 874605 855868 914219 916984 957867 975076 944896 1043979 2210556 2312960 1415083 1137204 762168 748549 912572 904917 955877 973002 998250 1005520 1116044 1121558 5053611 5233718 39.85 71.0 1
10:59:59 2024-01-24 687753 686119 214543 213664 348212 355747 372560 370020 232574 230732 285067 293039 323166 330150 4286471 4511528 6584164 6406035 1158908 1208238 316101 279743 295614 296552 339460 331314 326776 329773 225666 227493 725760 696322 1586589 1510382 476103 475664 691969 698811 881082 853437 908921 918362 963043 977667 935654 1041484 2198008 2305382 1298575 1159966 762328 746611 912572 912475 955877 965275 992398 1013465 1125264 1124014 5051177 5243096 39.75 71.0 1
11:00:00 2024-01-24 695002 684144 216249 213228 346319 355228 373711 372149 231114 231812 284840 289320 324894 328395 4286471 4646674 6626617 6396656 1164345 1209174 315148 279280 297009 295621 340775 330348 329449 328529 228228 226823 722638 693830 1561327 1525308 478358 475248 695949 700834 872569 852860 916978 919729 957572 972939 943554 1047831 2210556 2317238 1347269 1141262 759183 751087 913256 904917 953774 974378 1000242 1007403 1109659 1118320 5033234 5239357 39.75 71.0 1
11:00:01 2024-01-24 687716 685149 214940 213224 348738 355999 372525 368799 232378 232011 284174 293105 323653 329472 4292786 4563506 6574839 6406035 1169998 1208238 314199 283985 295163 297838 341039 333672 329916 331632 225666 228146 726069 691844 1566254 1516665 476410 474918 690008 695884 880519 855868 907401 917058 965813 973678 936321 1041484 2196446 2305382 1307819 1158474 764510 745024 911924 913122 958225 965275 991785 1007515 1127958 1125679 5090293 5242739 39.75 71.0 1
11:00:02 2024-01-24 694508 683146 214945 213673 346602 355999 371777 373202 232574 231452 285125 290439 324140 328874 4283414 4618834 6612229 6396656 1163332 1211674 318583 279527 298762 297802 341423 330205 329377 328635 226942 227210 725525 696822 1570083 1518814 477827 474021 693214 702748 872084 851014 916325 921035 958253 973011 939435 1047089 2207281 2316967 1345386 1147340 760727 750219 918460 904917 952828 970222 1001137 1008096 1113671 1116705 4990025 5235345 39.85 71.0 1
11:00:03 2024-01-24 689031 685634 215883 212494 347724 355999 373679 369947 231665 232174 284161 292219 323688 329436 4286471 4598343 6584164 6415186 1173313 1210141 315717 279743 296412 297622 340631 332248 328054 331099 227263 226191 728275 686915 1551954 1521578 476365 475591 692006 695777 880141 857821 909942 913159 964445 973678 938030 1038479 2198008 2305382 1295201 1147340 762328 743638 908931 913122 959310 968437 990372 1005969 1125264 1127999 5098205 5243096 39.75 71.0 1
11:00:04 2024-01-24 697570 684180 214910 213219 347724 355263 373711 369911 232574 231848 284955 290501 323914 327432 4283612 4600101 6636052 6394137 1163719 1210291 315609 279707 296412 297838 342505 332253 328153 330737 225666 227773 724619 695823 1562103 1518962 477077 471575 692006 698995 875010 851014 914368 921071 957461 975076 936664 1050113 2204145 2313102 1372859 1150063 761353 746956 915718 908795 952828 964620 1002565 1010390 1116044 1115667 4982859 5239357 39.85 71.0 1
11:00:05 2024-01-24 687013 685373 215879 213074 347679 355999 373416 372149 231469 232011 284187 292219 323917 330443 4283414 4597851 6583873 6423878 1173350 1208091 315861 279441 296412 297586 339710 331852 325528 329542 225666 226086 720989 687897 1553451 1521578 477077 475445 691932 693844 878892 857821 906339 915106 962361 973715 938030 1033938 2198008 2304738 1295201 1147340 762328 746869 908541 911145 959310 964656 989394 1004501 1123668 1127410 5090929 5239357 39.85 71.0 1
11:00:06 2024-01-24 697159 684180 214876 213224 347652 356333 373975 369059 232378 231625 284622 291119 324140 326436 4285281 4590298 6612603 6386445 1163891 1211008 316280 279743 297117 295862 341843 329314 329039 329524 225666 227703 729327 696320 1572299 1507664 477114 472277 692006 700024 873880 851346 914368 921725 957977 973011 936782 1050178 2204145 2310606 1295201 1150063 760155 747655 915853 906473 952828 964692 1002565 1010390 1116044 1117248 4994744 5233718 39.75 71.0 1
11:00:07 2024-01-24 689561 684180 216029 213070 347719 355999 375191 370056 231469 232174 284755 291049 323688 329399 4283612 4598158 6584306 6423878 1173350 1208238 313945 279743 295507 297946 340392 332356 327591 329809 225666 226365 719599 687280 1551258 1521578 476703 475701 691515 694826 879182 857821 908273 913159 964081 973678 938732 1035524 2198008 2308045 1347269 1147340 762982 746081 908931 913122 962075 964656 988962 1004501 1125264 1126578 5100321 5248729 39.85 71.0 1
11:00:08 2024-01-24 697703 684180 214876 213224 347165 355798 373711 369355 232182 231289 284560 290677 323914 326436 4291687 4597851 6612540 6387001 1160018 1208238 318097 279707 296340 295897 342879 329350 327305 332249 225630 227738 723973 696320 1552354 1517267 478826 471575 692006 699032 875120 850977 915548 921035 957461 970231 935301 1050113 2204145 2311320 1318913 1150063 760155 747141 915853 907812 952828 964656 1002565 1011870 1118827 1115667 4985338 5233718 39.85 71.0 1
11:00:09 2024-01-24 683993 683916 215879 213219 347643 355999 374012 373202 232079 232174 284555 291119 323965 331160 4295456 4603633 6565548 6415414 1179813 1211674 314199 283876 295507 297946 339126 331242 327764 327786 227263 226365 730048 688881 1555176 1521578 475655 476375 693214 696414 876399 855391 911045 915756 957461 982102 940879 1035486 2198008 2326432 1307610 1146523 765157 747044 910632 907848 959310 970222 990372 1003787 1118863 1127178 5083668 5235621 39.75 71.0 1
11:00:10 2024-01-24 693432 684185 214910 213219 346607 356929 373977 369651 232182 231167 284741 289752 327120 328286 4286037 4592733 6640116 6415186 1153130 1207381 317648 279347 297045 297838 339746 331350 325826 329845 225666 227033 725760 697814 1557973 1507412 478542 475701 691024 701055 879218 848601 907626 922379 963080 974387 936302 1038696 2201016 2296162 1341619 1155842 760117 746611 915853 913122 952828 966641 993885 1010846 1123668 1121595 5041772 5248729 39.75 71.0 1
11:00:11 2024-01-24 695842 684180 215879 211918 347129 355299 374130 371895 232333 233011 284920 292285 324070 327019 4284397 4661400 6603103 6392094 1179431 1210814 315008 279743 296555 294968 342361 329848 327269 329311 225666 227033 725760 686915 1584410 1530525 477114 471575 692162 695847 873261 856605 914368 913159 956620 975766 943554 1043213 2198008 2317238 1411240 1139980 760117 747655 909579 906473 958907 971593 997539 1004048 1116044 1122482 5046365 5227522 39.75 71.0 1
11:00:12 2024-01-24 687013 683921 214979 214281 347470 355277 375828 369875 232402 230591 285757 290696 323548 330003 4286471 4522175 6574839 6415414 1160566 1208238 316614 279743 295471 297730 340296 330849 326776 329809 225666 227738 725224 695823 1573917 1507412 474275 475364 692006 697968 879255 852256 907664 917016 965813 973642 934308 1041484 2196446 2308045 1326553 1161022 764510 747141 913256 913122 957270 963912 992435 1012582 1124731 1124809 5053361 5244987 39.75 71.0 1
11:00:13 2024-01-24 698972 684695 216819 213455 346464 357513 374240 372902 231688 232031 286212 289778 325013 328395 4283414 4634989 6612622 6406035 1167704 1210353 316136 279546 297500 295862 341843 330849 327799 328281 225973 226365 731477 695327 1553198 1521578 479258 473776 696236 701055 872642 852933 916978 919041 956620 973011 943554 1049050 2210422 2317202 1349153 1140790 758530 750219 913039 904917 953811 975757 1001137 1007515 1112057 1118320 5026023 5248460 39.75 71.0 1
11:00:14 2024-01-24 689380 685560 214871 213108 349112 356466 375035 369211 232437 232031 284595 292692 324893 329939 4292594 4560239 6574839 6406035 1169295 1208238 313288 279349 295163 297802 340811 332216 327269 331310 225666 228127 728969 692081 1586481 1514506 474946 474357 689556 696944 880501 855391 907626 915756 965129 973715 934308 1038479 2191770 2304775 1334086 1156665 764510 744496 911924 913122 957950 965275 992492 1007515 1130998 1126403 5096176 5256189 39.75 71.0 2
11:00:16 2024-01-24 694729 682995 216828 213751 346429 357007 372003 372938 232217 230803 285111 290488 324070 328432 4289725 4615527 6602815 6396380 1164994 1209428 315183 279743 296555 295862 340811 329386 328791 330406 225666 227579 722901 696320 1553178 1517267 478826 474357 693214 701055 871370 849774 916978 921071 956620 972324 938066 1047085 2205712 2317238 1345386 1147340 761240 750257 917155 904917 952828 964728 998287 1007515 1114461 1120271 4975594 5235411 39.75 71.0 2
11:00:17 2024-01-24 690638 685487 215960 212850 347648 355999 373679 369947 231619 232067 284152 291119 323201 329202 4289725 4592270 6584164 6406035 1172711 1208566 315452 279743 295160 297275 340284 331386 327527 329275 225666 226365 722379 686424 1552054 1517267 475655 474357 691024 695283 878948 857213 907626 913159 963043 976964 938066 1033938 2194886 2302113 1339736 1146523 762441 741986 907635 911828 959310 964656 988962 1006694 1127204 1128394 5084501 5244843 39.75 71.0 2
11:00:18 2024-01-24 695986 683141 214577 212592 346121 356898 372811 368504 231826 230768 284121 290677 324446 326291 4274042 4581026 6612329 6375728 1158908 1205665 314673 279061 296102 297628 342361 329314 327534 329809 225666 227579 724619 695823 1556121 1515582 476402 468886 691024 698995 873880 848601 910106 921071 956748 970231 936968 1047831 2201136 2308045 1295201 1147340 758996 746993 913256 907500 951670 969992 1000317 1009651 1112735 1118795 4985555 5233718 39.75 71.0 2
11:00:19 2024-01-24 689618 683697 217941 212633 347129 355999 373154 369947 231148 232067 284614 289954 323688 328286 4274260 4588526 6584164 6415414 1176064 1210156 314893 283948 297255 296794 340811 333438 328529 331847 225973 227420 731094 688881 1557760 1525904 478542 475598 695252 698995 883074 862065 914368 919729 965175 984882 945006 1041729 2213405 2326432 1378616 1156665 768900 754218 921039 922910 971704 980525 1001062 1019272 1134410 1142910 5109817 5274956 39.75 71.0 2
11:00:20 2024-01-24 706695 694518 217667 214042 352306 364857 382450 377823 236258 233210 292246 298023 331869 331346 4317821 4615513 6704628 6490444 1180409 1241175 323997 285280 309593 306423 352253 346632 340513 342879 231083 232062 743805 715131 1606141 1537834 486318 483856 708433 715316 910768 878753 935682 944556 991988 1000647 956454 1065775 2262915 2380151 1452981 1185418 790545 767684 946116 948163 991888 998217 1025679 1040809 1167105 1160519 5211072 5348005 39.85 71.0 2
11:00:21 2024-01-24 719633 708115 220290 216891 363107 369884 393239 389782 238188 236542 299495 303061 338025 340370 4374013 4683023 6815244 6584231 1214554 1272778 327914 288757 313505 314713 362079 355209 350203 354384 234349 233565 748006 710554 1610453 1567677 491945 490396 713462 716330 910655 892166 941636 944520 986239 1009372 965085 1066392 2291681 2434976 1446997 1178670 791675 777004 943554 945470 997586 1008085 1023159 1035454 1152923 1160353 5197953 5360812 39.85 71.0 2
11:00:22 2024-01-24 719707 712269 218346 214442 361060 369220 402639 396322 238153 236177 303086 305853 338845 342447 4386506 4633366 6770397 6602988 1243679 1285643 323997 287468 314865 315188 366524 358385 350773 351857 232926 232131 749415 713092 1618697 1576897 489158 485529 708162 710275 898873 882973 934114 935577 971523 991192 953678 1056809 2292495 2413645 1378075 1165990 781139 769396 938338 931562 981314 991625 1013972 1021575 1134484 1139863 5162192 5351821 39.75 71.0 2
11:00:23 2024-01-24 719707 718501 219341 212627 361060 366124 399325 393918 242387 235050 300375 306315 336500 340034 4392744 4671041 6770672 6588458 1247741 1289993 318768 282999 313028 318384 362079 355748 349434 349702 228901 232026 745187 705726 1607386 1576625 487772 481695 697223 702549 888138 866168 920993 923605 956362 974897 938969 1036536 2285159 2397143 1438557 1152256 769018 755629 926414 921035 967524 982092 998287 1001573 1117096 1123931 5145233 5336884 39.75 71.0 2
11:00:24 2024-01-24 721753 719590 213060 208346 356596 364084 395674 391659 235529 233141 296040 304169 332940 338248 4386484 4689799 6752021 6593610 1249970 1287486 314708 283948 309457 312224 360907 350615 344935 346239 225973 228720 751488 704719 1615486 1574370 484048 475598 691024 694789 877099 857087 904819 910130 940897 957497 918386 1016208 2264235 2369626 1428776 1140827 757877 747141 913219 907500 950090 965275 981658 984965 1097269 1103363 5126397 5314333 39.85 70.9 2
11:00:25 2024-01-24 721241 718501 209636 205208 354042 358593 391479 387939 232643 232174 293420 302219 329920 333541 4383379 4686454 6743349 6584231 1247741 1285643 312184 275940 306622 308354 356547 346896 342821 342843 225031 225438 736731 700709 1604007 1562889 476415 471321 682191 683042 864039 847926 892975 890545 925081 944891 904680 993746 2241183 2370720 1328436 1140174 753683 740888 897361 895601 942307 946701 960986 973020 1084980 1093473 5141209 5305298 39.85 70.9 2
11:00:26 2024-01-24 726310 718537 207332 204787 347444 355334 392253 386776 231114 230016 292973 297148 330241 332423 4386456 4655016 6771997 6574852 1243312 1285643 309285 274604 304791 306458 356512 348216 338189 342843 222927 224238 741483 699712 1581230 1555417 474749 468598 673863 678196 862848 841134 876955 882904 924151 936650 885523 982405 2232167 2338941 1317136 1145707 749705 730773 891716 894424 933673 937303 954377 971883 1086070 1082031 5126422 5314057 39.75 70.9 2
11:00:27 2024-01-24 730995 719045 206352 204466 346678 355833 390260 387975 229698 229106 298104 297148 330705 332118 4399061 4741186 6772086 6546747 1234797 1291011 309285 272928 306586 304577 358125 347104 339551 341807 223661 224690 733912 711300 1597832 1543375 474749 468742 671621 681463 860362 830088 871977 887387 917241 919633 880484 985936 2235098 2324784 1305971 1144077 740868 728701 898637 892111 921122 937543 958216 964558 1077634 1069806 5088799 5322389 39.75 70.9 2
11:00:28 2024-01-24 724726 722686 206429 204066 348738 354765 392472 388047 229505 229302 297609 297526 331170 333505 4430205 4765708 6761346 6574662 1263141 1296680 308099 272928 306622 305499 359242 347677 339474 340488 224621 225639 742368 708395 1594684 1565111 474749 469876 675481 680986 848740 829573 876109 883783 905033 919258 884193 978103 2247857 2347575 1328436 1128689 741397 729460 893621 886618 924433 938629 951660 955248 1071331 1077574 5182855 5338640 39.75 70.9 2
11:00:29 2024-01-24 728410 725467 206356 204782 349255 354233 392472 387975 229664 227813 292910 298989 330241 335501 4442596 4727313 6789323 6640871 1265595 1300438 308385 272928 306737 308072 359532 348527 340681 341376 224026 224412 738140 703330 1612729 1576610 474475 467551 671658 673395 848740 834299 877067 873760 901453 919596 880632 968753 2222029 2368240 1305837 1136395 748637 731563 885596 885463 926344 936641 942335 954278 1074364 1074422 5229883 5365020 39.85 70.9 2
11:00:30 2024-01-24 741298 731568 206296 204213 349827 358269 392472 387321 232080 228166 293115 298989 330841 332118 4464667 4743701 6835950 6645618 1262517 1305988 308103 273936 306225 307711 359629 351441 338284 344747 223447 224378 739057 705726 1614286 1567677 470718 468010 670035 672733 852998 832522 866506 871926 906715 921693 867120 965076 2230579 2342261 1326801 1149795 745444 725607 887489 887961 921122 926241 942298 958044 1070638 1066630 5178568 5374399 39.75 70.9 2
11:00:31 2024-01-24 741723 731920 206330 203780 351416 358293 392472 390278 229630 229267 297819 298989 333364 332820 4483424 4838257 6869267 6631519 1253994 1310641 308208 272752 308901 306069 360147 349133 339545 342663 223632 224135 738140 717178 1597897 1560966 470718 467279 666845 675310 851151 825619 862667 875037 901416 911309 863255 963831 2239871 2329734 1313370 1147340 737181 723994 892355 885463 910623 924862 946427 951562 1056970 1060816 5141213 5383777 39.75 70.9 2
11:00:32 2024-01-24 741414 730332 206330 203144 349863 356333 393239 388083 233229 228760 298104 298745 330876 333505 4490621 4811609 6791820 6669122 1279235 1314241 307207 271470 308175 306527 360400 350274 339724 340775 224169 222943 745187 711809 1594185 1576897 470718 466559 669136 673395 838993 820942 867741 869525 889737 906778 868968 958039 2241183 2349814 1313370 1128689 736656 726122 884304 878734 913210 927551 935673 942237 1057719 1062990 5222419 5388795 39.85 70.9 2
11:00:33 2024-01-24 753009 737751 205654 203179 347719 356369 393564 387975 233299 227460 293151 296250 330911 335959 4495763 4763972 6859937 6669160 1271582 1313442 306811 271659 305709 305961 359495 348714 338450 340213 223554 224336 749415 707746 1610721 1576610 466183 466559 665597 666457 841907 820942 858416 860753 886965 901641 857863 948066 2225826 2335589 1302070 1142451 738758 719481 876376 880455 911915 915834 927643 946365 1057719 1051674 5178027 5398494 39.75 70.9 2
11:00:34 2024-01-24 747367 737764 209745 201900 349546 355833 391917 388047 233193 227813 292803 297598 330380 331884 4520939 4896131 6906707 6659690 1259814 1314994 305529 269957 306550 306744 359604 348152 339551 340739 222039 222754 736731 719233 1606010 1566959 466113 465241 660552 667474 841407 813882 851514 860753 884277 900547 848643 948503 2222103 2322174 1319020 1140790 729933 718461 881370 875621 900152 917164 930282 935299 1040807 1046665 5183134 5404198 39.75 70.9 2
11:00:35 2024-01-24 746315 741499 209745 201488 348738 356503 391444 387650 228969 227618 293193 297493 331636 333397 4531494 4867994 6866490 6696776 1268621 1318128 306883 270730 304577 304542 358665 347724 338450 338472 220811 222754 746550 717178 1596247 1576897 465450 458363 656787 664175 833481 811722 848449 857840 880062 889591 848680 944286 2222177 2344820 1317206 1128689 727856 719762 875718 867023 898841 917164 922332 927582 1039437 1047483 5250595 5408054 39.85 70.9 2
11:00:36 2024-01-24 761977 742545 205489 201844 345565 353956 392472 387630 228969 225320 297687 297757 330884 333289 4543273 4820429 6878612 6717382 1281068 1319067 305160 269968 304603 306816 356512 346668 336627 336649 220158 223114 747200 707746 1635030 1586117 462811 457003 656714 656399 829086 813844 849090 846216 872637 892459 843697 930180 2214978 2342261 1313344 1133165 730975 715375 867156 867023 899345 907917 914231 926260 1040549 1038046 5220477 5411914 39.85 70.9 2
11:00:37 2024-01-24 753878 738667 204733 200997 344522 354994 390260 387975 227661 224764 292790 297077 330884 332243 4537224 4881165 6952172 6707530 1257044 1317905 305768 268310 302656 305773 355121 348216 336206 336342 219438 223114 742912 715904 1605878 1572135 461497 456646 649542 654660 832661 809422 837340 843711 872234 886952 832601 927614 2213405 2319123 1329302 1141262 724754 709254 867156 867023 888105 900280 913708 923586 1030230 1027489 5166066 5413563 39.75 71.0 2
11:00:38 2024-01-24 744611 739341 204299 199253 344527 351213 390521 387650 226605 224729 290345 294941 329248 333289 4562448 4943024 6930277 6697925 1270430 1317905 302454 267486 301772 304236 356476 345300 335732 336613 218461 222297 746369 715642 1608453 1576897 461498 454764 646683 654955 824326 801364 834887 841252 863746 872937 830240 923619 2213132 2329734 1327053 1128689 719555 710077 865890 852842 883042 899549 910059 908923 1020944 1027453 5244947 5402535 39.75 71.0 2
11:00:39 2024-01-24 747095 746344 202668 199626 346374 350400 387849 384248 226359 224571 290286 296034 327738 332208 4557150 4850639 6888070 6720115 1290698 1318877 300482 267263 301170 302779 355940 342559 333843 334018 218040 221173 750059 705726 1650449 1593075 460154 453482 646683 650147 819879 801364 834220 834543 856542 874253 828989 914294 2198008 2335626 1320575 1125480 722640 709254 853048 852842 883908 893457 895182 906610 1027149 1023775 5286316 5418974 39.75 71.0 2
11:00:40 2024-01-24 754974 747293 202067 198794 344910 350863 385384 384824 225624 224204 288541 294581 327879 330544 4550224 4886051 6947854 6715533 1274854 1318877 300511 266345 301170 300625 353524 346106 331825 333866 217327 219763 745771 706735 1603194 1580259 456043 454867 645448 647572 821080 799095 823160 830351 859723 871786 814965 906265 2195062 2308008 1325313 1138014 718019 700021 855469 852842 876330 883569 898265 907904 1012125 1009309 5190266 5426741 39.85 71.0 2
11:00:41 2024-01-24 750557 746590 201987 197836 344901 348118 386542 384248 224059 227481 288347 294168 325679 333267 4582867 4965757 6938529 6688552 1269213 1318877 298629 263746 299993 299576 354055 342523 330554 333830 216281 219114 747818 713092 1654023 1576625 456043 452103 639947 647283 813981 790474 822576 830180 850581 856609 815044 909607 2198008 2314602 1313359 1122558 711229 702112 854258 842407 870684 889932 895708 897564 1005139 1012239 5265478 5416312 39.85 71.0 2
11:00:42 2024-01-24 748810 748733 200241 197484 342825 347456 386686 381227 223990 222635 288410 292755 325644 331888 4579156 4877373 6891902 6724912 1294559 1321689 297725 264115 300247 299576 353241 342138 331323 332855 217878 218398 738088 707746 1616526 1593075 454781 447375 640400 641974 806053 793282 820716 820960 844262 863318 813531 895643 2188736 2300481 1307490 1122245 711229 696053 843880 846179 873848 874231 882494 894074 1014014 1007920 5225988 5433493 39.75 71.0 2
11:00:43 2024-01-24 760239 747737 200341 196360 340360 347563 384337 384387 222474 223261 286539 290873 326205 328108 4582876 4926372 6957180 6724912 1273755 1320008 294518 262283 297176 298633 351893 341344 327799 332855 216652 217498 747200 705726 1604926 1580259 451958 449473 636234 638204 810672 787012 813642 819796 843301 856046 802324 893823 2185627 2280463 1309354 1127885 706914 690967 848717 843674 861560 874061 888092 896499 999017 999650 5174744 5430671 39.75 71.0 2
11:00:44 2024-01-24 749492 751074 200197 195433 340233 346411 385185 381752 222337 222635 285049 291759 324210 329202 4595969 4971160 6919878 6715533 1272242 1318877 295445 260865 298005 297244 351893 338227 327799 331345 215739 217346 752866 714365 1612422 1576897 450786 445747 631705 638204 800329 778451 815725 820378 834731 847451 804670 893022 2182524 2292307 1315315 1110038 702879 692959 839497 836024 865237 876610 876908 884837 996185 1002216 5259880 5411688 39.75 71.1 2
11:00:46 2024-01-24 758499 751440 199023 195099 337790 349076 381436 378853 222422 220594 284555 289479 324175 324455 4592228 4887017 6891902 6738860 1279525 1318877 294558 265472 296347 297244 348648 338191 327834 327786 215634 215930 746369 708028 1626388 1586117 449194 441881 632153 632842 798064 780292 807107 811740 833549 846258 796656 881138 2173279 2280463 1295753 1120651 705895 688172 834971 839639 862816 866364 871450 888069 996185 990482 5216750 5430671 39.75 71.1 2
11:00:47 2024-01-24 762374 751026 199183 195498 338739 346638 382274 379069 221174 220559 283970 292628 322196 327468 4614764 4985469 6952384 6706154 1254890 1318877 295562 260796 297536 296576 348684 342172 325791 328813 215133 215595 743469 717178 1598988 1567677 446259 445747 628513 638325 799196 772647 802387 811740 829909 838546 795374 883723 2177915 2289657 1291841 1112856 698483 691821 837639 827021 853543 870442 875190 876149 986265 991128 5263439 5422928 39.75 71.1 2
11:00:48 2024-01-24 753999 754112 197776 199107 335720 345659 382007 377787 221174 219837 283453 288268 323201 324455 4607871 4889296 6900952 6748232 1285255 1318877 293177 260246 294485 295862 348720 338582 325826 325848 214156 214893 742019 703713 1634137 1594205 448627 439767 626842 628162 791136 774842 801321 802520 827189 838582 786350 871866 2163836 2278354 1278147 1127848 699879 684542 835198 830069 851084 856420 869588 879612 983471 978357 5211072 5439036 39.75 71.1 2
11:00:49 2024-01-24 755916 752239 197162 194946 336230 342879 381703 378997 219816 219802 281566 289097 321712 324528 4617512 5011795 6938529 6715324 1271936 1318877 293050 259444 293850 295946 349774 339062 324048 327256 213264 214227 746981 711061 1617122 1576284 446535 438898 622998 629088 790575 765892 802463 804684 817753 829568 788690 874985 2166926 2293445 1295753 1108384 698205 685516 825735 820849 853002 863309 858406 870840 984169 982002 5303425 5443123 39.75 71.1 2
11:00:50 2024-01-24 765802 752661 196240 194405 334715 342915 381734 378925 221776 217759 282355 286664 321194 324455 4626878 4942308 6942467 6726385 1279525 1318877 289871 258609 292064 294434 346589 338582 323880 324308 213079 212870 744919 705856 1606910 1580259 443128 440112 623918 625962 791136 768172 793138 802520 820965 830074 781556 874462 2163929 2258064 1284016 1115591 693019 682601 827888 820341 841375 857102 862045 866325 972179 975775 5244947 5432294 39.75 71.1 2
11:00:51 2024-01-24 755477 752661 200378 193792 334680 340703 381734 375525 223590 217759 281495 285866 322232 324564 4620284 4939499 6900719 6743420 1297409 1321689 289031 258211 291722 293502 347634 336527 324336 324852 212093 212904 734769 705726 1601949 1590817 443132 437624 622117 623675 781942 768172 792914 797783 818565 832224 776498 862019 2154312 2260680 1280103 1117981 690062 676270 825545 820702 839451 847514 857623 868202 966931 964602 5192260 5427239 39.75 71.1 2
11:00:52 2024-01-24 754623 748391 200241 193176 333674 340739 378979 373243 223434 217572 281072 287134 321328 323435 4626878 4990997 6895577 6724912 1276091 1322355 290793 255407 292001 293786 344992 333546 324564 324359 211380 216664 747609 715131 1598576 1580259 440571 435516 619446 625518 779359 763780 791749 791921 810667 829323 779336 856896 2153069 2265707 1280103 1110038 690554 672202 817587 820923 842567 846775 849081 866961 972142 966659 5251755 5449428 39.75 71.1 2
11:00:53 2024-01-24 766678 753688 200099 192802 334609 338579 378835 376618 219565 217013 281959 285762 321032 324419 4642863 5018964 6986389 6725331 1257429 1321689 289840 254553 296972 292771 344819 335943 320909 324816 210649 213900 745510 715876 1607386 1567677 438699 437583 617259 626112 783845 760675 788858 793263 804725 819256 777013 860028 2151646 2274678 1285972 1102342 692015 676712 811837 811703 841875 850535 843439 855148 970693 969128 5322131 5449428 39.75 71.1 2
11:00:54 2024-01-24 766890 754149 196025 192936 332981 340416 377733 374328 218695 217013 281326 289606 321328 321370 4648923 4993928 6991552 6753048 1277405 1318877 286742 255407 291642 290762 345343 333438 321752 324816 209745 212967 745510 705726 1610282 1580259 438801 432313 613633 617854 779396 756365 779104 793227 809408 816285 769479 855143 2156241 2268878 1299380 1100713 682686 673381 815883 810405 832233 846934 847836 853288 958784 965220 5276647 5438885 39.85 71.1 2
11:00:55 2024-01-24 760357 754830 195883 191887 333441 340703 375364 373729 219259 215969 279383 284038 318963 320397 4652345 4933416 6929744 6758126 1279525 1322355 286637 253772 291312 290762 342879 333474 320874 320896 209991 212519 740569 707746 1610910 1585610 436273 432543 616458 617965 779396 760051 778917 785678 804689 811396 764541 853047 2151237 2257570 1295390 1106882 681229 673381 815303 805787 827879 844976 847836 848983 953843 957543 5267514 5449428 39.85 71.1 2
11:00:56 2024-01-24 758073 755934 195471 191718 332400 337559 378266 373729 218346 215035 279635 284145 320321 321894 4661620 4963019 6919878 6742975 1296324 1322628 291263 253772 288559 288965 345587 331314 319903 320896 209300 212371 744039 704886 1653297 1594935 436310 431211 612395 613381 772318 753432 777806 779499 804872 815634 756744 848119 2142373 2239764 1284668 1113206 679292 665647 814145 810552 823987 836648 844150 850756 948276 954072 5209103 5438885 39.75 71.1 2
11:00:57 2024-01-24 755916 754830 195436 190638 331973 337523 375963 372149 218203 214966 278509 283934 318835 323029 4647966 5004511 6930277 6744143 1277946 1322628 286707 252150 290395 288755 342879 333161 318936 319157 209780 211580 744039 714877 1592444 1583630 436000 431211 611926 617503 771768 753154 778108 777064 796894 815057 762843 843928 2133101 2245619 1301111 1112973 683173 665141 807209 804611 827879 835467 837293 847738 953807 948390 5237360 5449428 39.85 71.1 2
11:00:58 2024-01-24 765498 757072 194783 190616 330933 337289 377130 372056 216851 214966 277885 285062 318870 321370 4670999 5069156 6985776 6739366 1270392 1320761 287234 252185 288486 286946 342879 333672 318915 320611 209848 211382 738154 711300 1611600 1581101 436310 431211 606630 613057 765992 746123 776694 782052 795635 809386 758961 837228 2135952 2247824 1315356 1100713 679292 663220 802617 804611 827879 828759 832913 846495 953807 947720 5248694 5464286 39.75 71.1 2
11:00:59 2024-01-24 768530 756407 194818 190013 330933 337251 372822 373202 216816 216508 277850 289365 317392 321275 4677303 5044649 7033149 6762427 1263419 1318841 287841 255803 287891 291220 340524 333198 319140 318816 208217 210869 742568 715131 1607571 1567337 431128 428799 606667 613564 770087 747057 772257 778828 790570 799455 760643 842012 2136256 2254480 1257714 1096802 679292 665647 799739 797835 825535 834288 829249 839658 953807 950441 5340969 5458520 39.75 71.1 2
11:01:00 2024-01-24 770170 758989 193861 189489 329395 337767 373714 373729 216445 213637 278277 282456 317039 321312 4680378 5023971 6976438 6752485 1282271 1322628 285231 252702 288004 288915 339603 330974 317566 318299 209404 209518 732906 705350 1595787 1581381 431348 427596 608323 608671 770087 747182 765470 774860 793445 799057 747664 839690 2136137 2246872 1262497 1099146 673341 664634 804899 794954 818685 829487 831614 837233 944675 948427 5305127 5458807 39.85 71.1 2
11:01:01 2024-01-24 763527 760329 193861 189424 329711 336542 373711 369984 216851 213603 276962 283447 317392 320104 4674800 4976083 6982884 6757027 1284746 1324639 285231 252630 286580 288919 338579 330241 317566 316634 209700 209483 739625 706735 1599893 1582505 428392 428631 606667 608226 765760 746123 765162 770258 788756 798039 747136 837228 2133101 2241545 1303146 1100713 671903 661715 802617 793263 813949 829451 830533 829903 940198 944269 5303293 5451024 39.85 71.1 2
11:01:02 2024-01-24 765806 760325 193384 189420 328898 337767 373183 369984 216480 215256 276768 282381 316878 319389 4681522 4983085 6952172 6773818 1287513 1323658 284232 252346 286146 288012 337997 332253 317566 318262 209108 208969 736219 705726 1606173 1585610 428089 428474 604942 606495 765194 746197 762333 769307 788892 792216 746483 833516 2131585 2242061 1307216 1097583 669516 663220 800306 792139 813913 827557 825568 831636 939531 943306 5307296 5494628 39.75 71.1 2
11:01:03 2024-01-24 767711 761411 192944 189092 327870 336338 373183 372407 215475 214348 276149 282108 316400 320330 4712670 4994735 6961604 6792791 1283150 1325413 283710 251955 285677 287571 337523 331782 315347 315753 207638 208352 737125 705726 1611505 1584755 427714 427264 603833 605371 764638 740417 762986 765910 786624 791205 740458 832772 2130071 2243688 1303146 1092943 668089 660405 798005 792139 813558 825223 822530 830332 935508 939311 5303306 5474175 39.75 71.1 2
11:01:04 2024-01-24 769623 761407 192640 188791 327411 335863 372657 370056 215475 214198 276185 281482 316596 319841 4705131 5007559 6989902 6801177 1283150 1324434 283281 251104 284799 286857 337393 328284 315780 315056 207638 208172 748452 707240 1622076 1583868 428255 423565 602833 604259 761393 740186 759627 765332 784329 790089 738220 830365 2130071 2240842 1303146 1091387 666367 658673 795653 788704 813337 825223 818733 829113 938200 936586 5333344 5474175 39.75 71.1 2
11:01:05 2024-01-24 769333 761411 192301 188194 325928 333938 372657 370020 215440 213747 276412 280626 315922 319090 4705156 5012993 7008767 6801177 1283150 1326355 281874 250751 284431 287203 335636 329907 315780 315658 207638 207703 752088 706735 1621189 1584481 426431 423782 600318 606437 756949 738311 755836 763471 779764 784464 738137 827655 2126851 2234494 1299076 1094428 665417 658465 795653 787551 810640 823438 818696 825471 930081 928547 5314533 5477565 39.85 71.1 2
11:01:06 2024-01-24 767984 761422 192167 188203 325937 333866 369929 368799 215199 213597 275233 280591 315446 318828 4715249 5007559 6987591 6800988 1288708 1324434 281984 249732 282725 286799 336377 328181 315780 315802 207054 207310 749102 708395 1608847 1586117 425524 419897 598956 599636 753826 737013 753687 756758 779728 788782 738137 823086 2123828 2225300 1296278 1097583 665417 656531 793397 784043 808293 818021 818733 824261 929625 928547 5323938 5483661 39.85 71.1 2
11:01:07 2024-01-24 767984 757364 191695 187869 325932 333866 369966 368799 215072 213447 275040 280556 315446 319090 4714970 5018864 7016080 6800875 1283188 1322628 280659 249346 283130 285347 336906 328436 314634 314914 207346 207022 739625 707746 1607909 1583868 424317 422148 599608 599636 755967 735872 753151 758401 779454 782113 734802 820679 2122319 2228500 1295006 1091387 662578 655568 792834 783479 805984 818467 813290 822801 927346 930195 5346567 5484573 39.85 71.1 2
11:01:08 2024-01-24 769076 761685 191393 187578 325716 333288 369893 367691 214406 212964 274427 279804 314496 318342 4708273 5036811 6992086 6823640 1283348 1323355 280267 248676 283459 284823 334053 328473 313494 315092 207054 206378 749102 706735 1595201 1581381 423416 421187 596194 599636 753826 733007 748969 756758 775213 782115 732645 821040 2120539 2234494 1292971 1088284 660694 653086 788874 782932 806021 816159 810624 818635 929006 929537 5361560 5492402 39.75 71.1 2
11:01:09 2024-01-24 772173 762802 190924 187020 325371 332783 370002 368835 214040 212829 274427 279124 313515 317371 4734109 5040422 7026384 6809320 1284264 1328419 280341 248505 281477 284180 333820 327437 312839 313957 206472 206378 750595 706735 1607909 1584992 422217 419932 596414 598786 752611 732801 747067 755884 772916 779909 728563 817430 2114556 2231622 1290936 1088284 660224 652161 786407 781232 804202 815891 807060 816236 926377 924808 5355651 5492402 39.85 71.1 2
11:01:10 2024-01-24 772486 763921 190752 186986 324912 332783 369929 368475 213777 212779 273971 278889 315470 317118 4740790 5036144 6992086 6809320 1285218 1326141 280036 248192 281407 284388 335646 326938 312068 313444 206472 206165 749289 706735 1601362 1584992 421546 418683 595955 597937 751542 731604 746463 754278 771788 775486 730374 816194 2113918 2231622 1315368 1087510 658817 651238 785849 781458 802608 811459 807060 815002 925684 924540 5370966 5501774 39.85 71.1 2
11:01:11 2024-01-24 773891 765065 190491 187020 324885 332734 369929 368504 213709 212446 276287 278645 315951 317602 4744927 5036144 6994481 6828078 1290774 1326141 281425 247909 282320 283746 334591 324496 312982 312968 206208 205736 744623 705726 1616844 1595337 422181 417885 591773 594376 745695 727319 743491 748609 771825 781563 728821 811459 2117565 2209797 1284831 1092943 660224 651251 786407 776123 798032 808428 808246 816174 919812 923688 5338935 5497851 39.85 71.0 2
11:01:12 2024-01-24 769623 765074 190456 186396 325010 332783 368745 365487 213835 212163 275175 278610 315151 315406 4741536 5046681 6985156 6818699 1301122 1330171 277651 248157 282938 281555 334662 324195 311813 312713 205279 205701 741637 703713 1644449 1595337 423116 417296 585847 592623 743058 727438 742439 747678 770556 781011 728821 810861 2113054 2203963 1293395 1092943 658817 647488 784177 774824 793388 809033 808246 813456 915004 923035 5333344 5501774 39.75 71.0 2
11:01:13 2024-01-24 762955 765074 190289 186229 324776 332513 369049 366695 215319 212163 275115 278295 313410 314339 4750962 5064948 7002113 6821571 1300778 1326141 278531 247392 279653 281984 334556 323439 311051 312019 205064 205524 741637 704339 1615395 1595337 422181 414840 589524 590206 740920 724621 745449 747201 769466 779025 726719 806996 2113054 2202399 1265676 1091387 657881 647415 783065 774824 792604 808805 804696 811104 914505 921079 5329259 5493148 39.85 71.0 2
11:01:14 2024-01-24 769370 766193 190122 185847 324794 331992 367386 367215 213641 211640 274689 277951 313376 315370 4754081 5062002 7004817 6841952 1302053 1327119 276809 247392 281308 281091 334088 322459 310109 311764 205064 206736 752800 703713 1651118 1595337 420579 414804 585870 592095 736268 724621 743822 746141 768071 775414 724589 805775 2108555 2200838 1230504 1091387 656989 647452 781919 772629 793388 802518 802454 808724 917104 915779 5370966 5507216 39.75 71.0 2
11:01:15 2024-01-24 775026 766184 190081 187676 324721 330487 368601 366444 212651 210978 274726 277834 313153 317548 4764786 5057726 7003807 6840225 1290774 1328190 278073 246214 279653 281787 333866 323212 310833 310282 204884 204709 754315 709774 1599487 1590627 418053 414440 590168 590665 740956 724621 740232 742572 764978 774902 720353 806958 2110654 2216107 1278727 1089834 655117 648864 779706 774274 793388 802518 797825 806690 918455 910556 5389777 5515080 39.75 71.0 2
11:01:16 2024-01-24 779331 767915 189948 187681 324866 330594 368601 366995 211960 211457 274591 277221 314334 315406 4764786 5072192 7034485 6832580 1288931 1326178 277738 245835 279653 281161 332891 322949 310109 309661 204561 204709 743130 707746 1593646 1590355 417469 413529 589005 590416 738753 723522 736801 741667 761635 772479 721647 804594 2106142 2216107 1276692 1088176 653252 645515 778602 773176 793388 802446 795413 804562 917209 910484 5380371 5521617 39.85 71.0 2
11:01:17 2024-01-24 780109 769836 189157 185745 322934 330326 368601 364213 211599 212269 273647 276290 313008 314704 4766396 5118828 7057696 6830435 1288011 1328097 276774 245078 279581 279498 333396 323439 306769 309878 203953 203722 742568 704339 1608004 1583868 417766 414876 587246 589579 742531 720348 737773 744790 757314 765249 718681 802389 2111552 2215849 1315368 1077451 654650 644806 770538 772081 793138 798029 793084 811104 914505 901470 5303293 5527134 39.75 71.0 2
11:01:18 2024-01-24 778715 766038 189192 186892 324906 330516 368306 367662 211926 211570 272947 276937 317092 317408 4783544 5155918 7103237 6830435 1268307 1326182 277651 244290 278687 279923 332621 322160 309119 309626 203918 204357 738091 713092 1613777 1576897 416580 413202 582401 589694 738753 715453 736137 744666 756944 765249 722430 801818 2101568 2228170 1296677 1082062 656052 640218 770538 774361 790543 798029 795450 806926 908004 901542 5267303 5529340 39.85 71.0 2
11:01:19 2024-01-24 769312 767158 189123 186626 322867 330516 367458 364075 211847 211084 270802 276744 313295 315189 4776723 5181625 7062766 6801101 1277699 1328102 281658 244666 279115 277734 333866 321184 306804 310131 202733 203756 740144 711061 1596666 1581381 417731 412259 581727 589579 733890 714368 740019 740165 752570 766508 720280 793063 2095289 2206913 1298754 1092873 654650 638372 776337 772629 784168 793504 795450 801785 900112 907996 5360345 5519921 39.85 71.0 2
11:01:20 2024-01-24 769622 769415 187933 187155 322113 329061 367307 363597 211081 210424 272334 278120 314105 312468 4769916 5102462 6985156 6823208 1290946 1328419 278271 243539 279581 277656 332351 320437 306340 308222 202637 204139 742568 707746 1610296 1586117 417172 411030 585668 588743 732851 719012 737690 736404 752570 766400 711237 791935 2099036 2188525 1300830 1091387 648622 640254 774408 764518 784168 793540 792484 800075 908041 905863 5401232 5529340 39.75 71.0 2
11:01:21 2024-01-24 781663 769370 188529 186626 321848 327715 365469 364356 210722 210179 272592 276755 312855 313455 4778412 5083506 7037296 6835332 1288931 1328097 277489 244119 278651 277656 329346 321446 306802 307255 203276 204713 746116 705726 1616054 1585845 415104 412295 584721 586136 737142 718231 732964 737482 754771 760740 711164 795038 2111451 2209467 1272622 1075920 648622 640218 765737 765604 784302 792207 790274 802207 910430 903916 5330144 5542719 39.85 71.0 2
11:01:22 2024-01-24 781107 769794 189127 185588 324060 327150 365433 363264 213026 210179 272334 275526 312416 315478 4795454 5174463 7115711 6846835 1285255 1326265 276216 243574 277370 277234 331345 320212 306802 309157 202001 204426 743130 704339 1604527 1583868 414810 409806 580542 583095 733890 711269 730736 740728 753670 761780 715385 793019 2103788 2209797 1300830 1078985 652323 640218 767370 767537 785968 790079 787358 802095 903838 902635 5293929 5529340 39.85 71.0 2
11:01:23 2024-01-24 772644 769489 188040 185978 322031 327414 367939 363527 214987 210901 270693 275453 312416 314339 4788620 5185632 7092945 6828078 1261309 1324386 281792 242721 277509 277427 329577 320212 306802 307290 201965 204569 746170 715131 1587942 1572135 413049 409770 580432 587040 734930 709799 730773 738078 748872 757423 715385 792499 2094522 2225300 1289930 1082062 648998 634698 765194 765419 781910 791012 795243 802288 896599 902469 5345015 5537250 39.85 71.0 2
11:01:24 2024-01-24 763864 769489 188040 185588 322759 328651 365398 363597 210140 208897 270802 277498 311799 314960 4788840 5143825 7013132 6837456 1281594 1327119 277489 242873 277370 281698 329845 320072 306305 306327 201331 204713 746738 714621 1600481 1583868 414222 408806 579719 586136 727847 710191 732406 732839 745681 761917 710123 786139 2086739 2197719 1306892 1094465 646687 634249 770063 764518 779327 795647 792340 792807 900676 902737 5368566 5535313 39.75 71.0 2
11:01:25 2024-01-24 775671 770034 188295 185557 323379 327644 363175 361042 211047 209113 270405 274585 312196 313491 4795454 5111954 7022457 6855975 1303938 1328323 274529 243504 276060 281182 331345 324221 306802 306996 201331 204139 745222 703713 1608474 1595337 414222 409097 579719 581196 727847 710730 728627 729519 752221 761780 709877 790209 2097781 2197719 1294600 1085054 645765 638103 765737 762861 783428 794486 783766 795018 905145 897505 5345225 5535313 39.85 71.0 2
11:01:26 2024-01-24 778335 771557 188982 185583 320050 327715 364267 363084 212429 210249 270067 275227 312416 311337 4802301 5162970 7103091 6849711 1285180 1328365 274949 242756 276096 281195 329311 320298 305903 307290 200700 204426 756607 705726 1621381 1585845 413049 408550 578079 581196 729637 708884 727342 735895 750469 754871 710381 789373 2092498 2206913 1288901 1077451 648161 638086 765171 765036 783813 786542 785480 796429 897310 894922 5307085 5532651 39.75 71.0 2
11:01:27 2024-01-24 771814 770100 187967 185592 321021 328651 367160 360790 214651 210166 270168 274967 311906 313455 4802404 5220825 7103091 6828078 1268621 1328061 275757 241774 277796 278044 329048 319432 305903 306257 201121 204104 745222 716154 1602094 1576897 413049 410544 577633 585234 728881 708290 728627 735460 743053 755112 710381 783738 2091195 2203963 1286293 1085150 649462 632645 765171 765036 774911 786542 788286 792882 893386 898768 5382491 5537438 39.85 71.0 2
11:01:28 2024-01-24 773550 770718 186829 186113 319730 328236 365362 360573 214722 209078 270585 275206 312416 311555 4802301 5135865 7009447 6846835 1290946 1330929 275722 246425 276908 277458 329275 320752 306334 306789 201930 202963 743690 710790 1592706 1590627 412684 408808 580542 581751 724722 709115 728553 728761 743469 757314 701515 780879 2091195 2182547 1286293 1092923 641888 634515 767878 756713 774911 784274 786003 790515 899224 899868 5414126 5551134 39.85 71.0 2
11:01:29 2024-01-24 782627 770722 188987 185376 320014 328186 363721 364111 214801 208897 270621 275206 311433 314913 4801207 5117167 7050434 6884350 1294597 1328097 275335 241721 273918 278419 328547 319357 306802 306789 200980 203532 756607 707240 1625576 1595337 410499 405236 578079 579139 724722 709295 723103 727772 746736 752954 702084 783762 2092997 2201197 1288370 1085054 643727 636502 764578 758535 781584 788747 780577 790515 897893 893731 5354867 5552594 39.85 71.0 2
11:01:30 2024-01-24 781224 774118 186829 185034 320174 328651 364608 361042 214581 209043 268922 275158 310961 311520 4821059 5198503 7097061 6870912 1288931 1330315 274266 241942 274758 277263 325848 320752 304543 306573 200665 202928 746116 705726 1609424 1586117 410209 409386 578042 579549 728881 708290 724448 729528 745082 748373 702048 783738 2098003 2213536 1296677 1072699 643927 634662 759085 759613 778220 783103 779169 793031 892281 888549 5312933 5540581 39.75 71.0 2
11:01:31 2024-01-24 774953 772210 186829 184478 319078 327491 364778 360934 211096 209078 269199 275593 310961 311555 4811455 5220552 7103091 6852114 1265840 1328180 275757 242320 273918 276644 325778 319065 304507 306357 200001 202963 765218 716154 1594316 1576897 408493 405862 573930 581196 727810 701051 723103 728761 740355 748373 706217 783305 2091896 2222835 1281449 1080249 643927 629960 758632 760153 774288 782106 785480 791902 881604 889270 5355651 5545866 39.85 71.0 2
11:01:32 2024-01-24 772757 772747 186850 184417 320530 324924 364196 361006 214616 207707 269373 275980 309984 313199 4825251 5189204 7077648 6856214 1283188 1330929 274879 246144 274338 275833 329311 318346 304543 306825 199687 203532 762093 712830 1620530 1584992 410462 404220 571322 580372 719394 701051 724722 727728 738749 752954 707165 780474 2085899 2190145 1284216 1091350 643927 629960 764626 759491 771076 782068 783245 783444 888665 893694 5389777 5552684 39.75 71.0 2
11:01:33 2024-01-24 774722 773011 190715 185462 317088 327164 363685 360054 214431 208391 268958 275014 311469 312144 4839816 5157375 7028138 6866008 1289107 1331874 274686 242320 275775 275533 328505 318383 304507 305030 200665 202609 756607 711809 1597212 1590627 409846 405433 577046 580372 719939 706286 724722 722444 741392 752461 699856 775845 2089423 2182454 1292523 1088251 639599 629001 761370 751384 769402 783212 777116 785382 893544 893731 5439045 5545792 39.75 71.0 2
11:01:34 2024-01-24 785646 774132 190889 184745 318048 326799 364608 363084 210801 208212 269373 273563 311179 311047 4836364 5144684 7069084 6903576 1294597 1330929 273202 242661 272212 276608 328273 317376 305043 304744 200477 202609 743707 707746 1609097 1595337 408493 403296 574336 574391 719939 704179 718535 724397 745272 751426 700516 780731 2095664 2197976 1284216 1081185 639780 631003 757463 752033 774487 784320 774291 783767 888709 883001 5344788 5552594 39.85 71.0 2
11:01:35 2024-01-24 783979 770754 191014 184155 317123 327491 363579 360934 210654 208212 267237 276156 310237 313141 4832916 5213502 7106386 6874971 1290774 1331874 272403 242320 272629 274655 324600 319357 302834 304102 200001 201656 741637 706230 1598561 1590135 408493 405826 574779 575648 724722 705040 719923 727254 742265 745681 696939 778842 2093796 2207248 1292523 1069686 640056 629220 752202 753301 772716 775369 773347 787224 889935 881717 5349176 5552594 39.75 71.0 2
11:01:36 2024-01-24 778996 773007 188461 184283 320495 324924 363175 359811 210213 208717 268060 274821 310019 311520 4836364 5232551 7145373 6874971 1273755 1328097 273272 242320 271797 275340 325287 317340 302871 304530 199340 202928 762093 712584 1607315 1581381 407045 403900 568911 574391 722640 699279 716194 724419 738059 745754 703859 779954 2085937 2213183 1254307 1075622 642096 626208 753161 756303 770529 777327 776957 787625 880730 882704 5315112 5561973 39.75 71.0 2
11:01:38 2024-01-24 768395 773011 186665 183285 318297 324816 364093 359811 211435 207061 267684 275206 308614 311555 4839816 5224386 7102900 6860696 1275877 1328185 273166 241640 273464 272959 325287 316001 301281 305710 199027 202291 750453 711020 1636955 1586117 408041 403332 570011 578519 718456 697812 721342 724419 736490 748193 701013 772219 2082966 2188525 1283957 1085155 641888 627282 756517 755822 764924 776777 778832 779146 880538 883407 5408588 5559554 39.75 71.0 2
11:01:39 2024-01-24 774990 775304 187164 184905 316096 324852 363839 358728 210507 207384 267308 272728 310490 312144 4832188 5177492 7022196 6874971 1287272 1328190 273237 241604 272664 273241 325550 315554 302659 302645 199862 201890 753530 715131 1605979 1586117 407913 404853 574589 578519 718419 702577 721614 718957 735373 747865 694858 772257 2083775 2179060 1285689 1087474 634602 625505 756517 749399 765691 779900 774478 779146 884282 886493 5436805 5571352 39.75 71.0 2
11:01:40 2024-01-24 784246 777277 190336 184150 317084 324586 363066 361006 210213 207239 268509 273110 309232 312587 4849195 5146646 7074864 6903108 1305783 1331971 272525 242150 273049 273277 325778 314966 302446 302893 198750 201656 750453 705222 1622388 1604261 408196 403707 572110 573602 715407 700549 714234 718410 739632 747865 694932 774413 2086739 2196711 1306892 1080522 636413 629028 754337 747062 768277 775477 767711 780403 884501 882045 5359807 5571075 39.75 71.0 2
11:01:41 2024-01-24 783612 775268 190336 184097 316132 324960 360988 359557 210213 207528 266416 274401 309515 311225 4839214 5226400 7115711 6903576 1291697 1331874 271537 241640 277040 273241 324852 315591 301317 302221 199340 201304 752042 706735 1620987 1594935 406031 403792 573366 574418 719624 703076 714234 721587 737105 739323 693416 774138 2085937 2200838 1284216 1068926 634602 627208 749422 747164 765162 770835 767439 783743 883839 874393 5380371 5561711 39.75 71.0 2
11:01:42 2024-01-24 783974 777533 190345 183704 317123 322777 363579 360680 209557 207418 267237 273372 308649 312504 4860183 5231828 7182781 6897535 1277699 1331874 271537 241604 272664 274043 324888 315194 302451 303106 198681 201973 758622 712482 1622118 1589002 406179 403707 567192 572788 718567 695805 713266 722613 733885 740769 697086 773910 2083408 2205422 1298411 1072737 640056 625505 748780 752033 767346 773016 772276 781403 875453 872838 5323938 5561711 39.85 71.0 2
11:01:43 2024-01-24 775026 774888 190612 183250 317088 324323 363579 357959 210801 206451 266826 274436 308147 311047 4860183 5254099 7125857 6874971 1279525 1333768 271537 240926 272629 272337 324888 315518 301170 303106 200313 201375 773699 712830 1630331 1589269 407913 402566 567726 574826 714489 695310 717512 719541 731901 744701 697866 767308 2077564 2185523 1296291 1085155 638231 623734 754337 751762 761361 773016 772276 773839 874729 883328 5417994 5561711 39.75 71.0 2
11:01:44 2024-01-24 776777 777533 186608 184155 316001 324622 361024 356574 209592 206451 266826 272693 309197 310273 4860259 5196250 7062818 6884350 1290026 1333768 272109 239904 271762 272147 324852 314487 300787 302830 200880 199940 747609 709774 1628034 1597425 405884 402281 571704 573602 713437 700089 715945 716486 733483 744629 689382 766743 2080423 2173247 1288370 1082062 638255 625505 753269 744519 761361 772536 765424 774417 883215 879521 5448471 5571352 39.75 71.0 2
11:01:45 2024-01-24 788715 777542 186613 183544 315179 324551 360952 358764 208869 207384 266826 271068 308614 311666 4863551 5185632 7103091 6902331 1295562 1333518 270451 240108 270711 273171 324852 314936 302147 301020 200313 200254 753530 707746 1600832 1595155 403698 403707 570489 571976 717077 697787 709647 717935 734002 734956 689944 768179 2086580 2197682 1304772 1068926 632456 625061 746238 746215 763522 770835 764506 779109 880538 874262 5397483 5591505 39.85 71.0 2
11:01:46 2024-01-24 787595 777537 187001 183250 317088 321835 363066 359305 209376 207499 266416 272693 307681 311591 4869543 5257915 7192245 6912486 1292342 1331874 269851 240517 272243 272126 324383 314235 301170 303763 198625 200883 767748 709266 1617553 1590400 404594 401428 565626 570356 714777 691985 709060 719541 731897 737171 691684 769173 2082014 2197719 1275909 1071698 637251 625061 747297 747605 765148 766355 764854 774584 874075 874225 5329536 5561748 39.75 71.0 2
11:01:47 2024-01-24 779174 776992 186870 182951 316096 322813 360952 358047 209231 207384 265599 272728 308579 311923 4867149 5288422 7158972 6894184 1268621 1331874 271572 239081 271699 272542 323351 314822 301134 302976 198625 200254 754492 715904 1609656 1581101 403882 400259 565663 573602 715978 693830 712244 718521 721296 736482 691683 763998 2074608 2188916 1298411 1075920 634602 619155 747297 747164 756508 766355 768803 774417 873843 876257 5416321 5561748 39.85 71.0 2
11:01:48 2024-01-24 778720 779190 186613 182666 316096 321799 363066 356574 209231 206451 267013 270809 308363 312538 4867173 5212106 7052364 6893729 1287235 1333964 271707 239562 272373 271296 324780 313424 300682 299338 199748 199870 751991 713853 1639577 1592889 404741 400679 568911 573084 710441 696021 712281 711214 728765 739395 684857 761638 2074515 2167083 1304772 1082062 630103 621494 749385 742522 756508 770835 764608 769910 881319 874429 5463416 5590109 39.85 71.0 2
11:01:49 2024-01-24 790065 779195 186613 182990 315780 322813 360916 358728 208904 206416 266416 270809 308147 311225 4873852 5172541 7092945 6907017 1310340 1335949 270430 240196 270006 271402 324816 312401 302024 300829 198625 199905 758968 707991 1618629 1599873 403237 398876 566864 566987 710441 693000 707926 710173 729633 735028 685378 765359 2080149 2185388 1298411 1075846 630651 622851 746238 740691 762981 770835 764064 773829 877938 872338 5378173 5599488 39.75 71.0 2
11:01:50 2024-01-24 788715 777537 187164 181800 316127 322813 358710 357649 208869 206382 267846 272693 306937 312144 4877331 5259679 7143688 6919228 1295188 1333964 269301 239762 270495 270763 324251 316276 299896 303333 198625 200009 769335 707240 1625990 1589860 403796 400861 563125 567023 711369 690698 706933 715435 727501 735624 689944 764237 2080441 2190077 1286293 1069686 634150 622411 745144 745047 761361 761872 763520 773278 871370 865487 5344788 5573727 39.75 71.0 2
11:01:51 2024-01-24 779628 780586 186599 182670 315139 322323 363066 354437 209050 206485 265156 271897 307646 311225 4883224 5269417 7191909 6919228 1273405 1334679 270535 238483 272098 270918 322478 314086 300320 300775 198625 199731 767748 715131 1635958 1585882 404454 400861 563161 571165 711918 689903 710187 714386 724204 732892 689418 757117 2071570 2183973 1296291 1078985 633699 618281 747297 746215 753650 764091 765153 768743 868833 875498 5436805 5595494 39.75 71.0 2
11:01:52 2024-01-24 779362 779733 186347 182986 316001 321573 363066 358047 208904 206382 265342 269351 308614 311225 4879742 5230098 7103091 6930126 1288708 1335669 270535 238447 270207 270540 322714 311453 299422 299408 198485 199696 745260 717448 1608288 1590627 402345 399166 565663 571091 708391 690447 708065 708309 722120 736143 682813 755501 2068194 2176303 1292050 1082062 626600 612888 746238 737723 753650 766499 764064 767614 872841 874977 5455616 5599488 39.85 71.0 2
11:01:53 2024-01-24 787886 779738 186347 182504 316001 321799 358746 357685 208724 205597 265599 270844 306752 310626 4876522 5188371 7112524 6952096 1302015 1335669 268856 238891 268725 270953 323902 310580 298515 298293 198345 199071 770922 710790 1612332 1595337 398976 396524 566134 565348 708391 691863 701004 707105 724717 730454 682721 764543 2075990 2183973 1294170 1072737 627061 617808 742246 738041 759171 765906 760158 771006 874862 865379 5388064 5599488 39.75 71.0 2
11:01:54 2024-01-24 789501 778634 186608 182053 315748 322287 358422 355468 208253 205774 264750 271932 306682 310309 4886710 5271093 7163996 6933231 1292620 1332215 270829 238447 270387 269785 320967 313019 297541 298258 198625 198241 755069 705726 1601368 1590627 400990 400013 562330 564513 710441 689903 703835 710711 721228 728219 681849 759972 2079030 2188525 1286293 1065095 631000 620104 739849 740947 756914 761771 755668 768706 871370 865379 5353373 5590109 39.85 71.0 2
11:01:55 2024-01-24 779628 779186 186082 181927 316001 321573 360336 353834 208219 206416 266633 270243 306717 310309 4886710 5266914 7225713 6937703 1289047 1333694 268891 237851 268644 269855 321942 313813 299437 300731 198066 199071 767748 715131 1599102 1584481 398976 396849 559743 567060 709434 683957 700967 709817 719499 728183 685863 760633 2074515 2203963 1283569 1069418 631000 616311 738078 742339 755399 761771 763520 769910 864649 866382 5355651 5591505 39.75 71.0 2
11:01:56 2024-01-24 778335 779481 186338 181643 315996 320860 359251 354437 208904 205135 263974 271672 306937 310785 4896088 5303154 7185415 6898656 1279525 1332424 268177 237851 270639 268216 320718 312912 297789 300731 198066 199071 766161 711809 1635122 1586117 402345 396849 559743 565348 704352 683957 707193 709097 720590 730454 683889 754686 2066724 2174759 1289930 1078985 631000 616311 743035 740691 747838 761771 761855 764510 862495 870420 5436805 5595494 39.75 71.0 2
11:01:57 2024-01-24 779399 775418 185165 182543 314818 322519 360300 356224 208219 205135 263974 269351 307181 309288 4898473 5246543 7123556 6923799 1290946 1335348 269405 237483 270013 270797 322431 310580 297611 297667 198345 198448 766161 715904 1603508 1590627 399895 396497 564527 568302 704389 689414 706690 704197 719509 730454 680750 754686 2068194 2170137 1298046 1079753 625276 615438 743035 736011 749993 764127 759066 765092 871370 870456 5457222 5600870 39.75 71.0 2
11:01:58 2024-01-24 788562 775396 185495 181927 315778 320860 358674 356038 207894 205101 264750 269386 306468 310040 4898473 5229561 7123556 6940622 1311444 1333455 268929 237640 269698 268146 322741 310144 296676 299423 198142 198863 767748 703713 1623235 1600011 398976 394405 559095 558784 703320 687950 698871 705497 724204 729173 680787 758400 2073139 2177787 1289930 1072737 625704 616464 738316 735853 756508 763017 755103 764168 871099 865770 5389777 5608867 39.75 71.0 2
11:01:59 2024-01-24 791149 779742 185535 181517 315556 321573 356556 354437 207894 205420 263534 271392 306254 306248 4909114 5278809 7166631 6940622 1294634 1337772 270067 237851 269283 268555 319996 311596 297392 299170 198345 197897 769335 705222 1621554 1592665 396696 396885 560537 561981 707889 685968 698908 709817 723180 725009 682237 756176 2074515 2183973 1284216 1066648 628852 616464 739651 737944 754328 757377 755289 767425 865008 863937 5378645 5608867 39.75 71.0 2
11:02:00 2024-01-24 785532 779742 185772 181008 315556 319854 360336 353338 206959 206061 263939 270173 305543 310053 4916174 5291492 7237541 6935672 1286590 1333768 267362 237483 267254 268812 320825 312924 297608 299673 197509 198414 766161 713092 1612670 1583868 398937 395903 558124 563209 706685 680882 696856 706304 716312 721674 682500 756176 2068194 2197719 1300212 1071210 629209 614566 736074 738526 752193 760730 757927 765327 860945 861428 5361560 5609985 39.75 71.0 2
11:02:01 2024-01-24 784215 775396 186082 181512 315769 320339 358710 353338 208370 204782 263534 270243 306437 309762 4910089 5326966 7171365 6933231 1270120 1332105 268773 237081 267899 269563 319961 310580 297579 297355 197509 197828 764574 716154 1604741 1576897 399221 396777 559743 566790 705886 683401 701004 707807 715043 724745 681753 749960 2065256 2179331 1285689 1070983 627061 611926 738303 737944 746265 755175 758502 764510 862202 865158 5438438 5608867 39.75 71.0 2
11:02:02 2024-01-24 783098 779819 185530 181004 315996 318887 358963 354117 207929 205135 265351 269108 306472 311446 4917110 5273188 7162338 6932366 1285255 1329351 269995 237428 268455 272251 321978 309674 296706 299423 197232 198850 762987 713092 1614885 1586117 399221 392878 557334 563245 699234 682159 698908 702134 712174 730382 681753 753724 2058921 2169866 1281449 1078703 627061 612792 738475 736898 749492 757486 756315 757737 862774 866382 5432923 5609872 39.75 71.0 2
11:02:03 2024-01-24 780807 781351 185201 180974 313632 320860 356556 352245 207976 206593 266301 269929 308770 306392 4911200 5244890 7092945 6942278 1290961 1337772 267955 235984 268491 272287 320481 310644 297369 297703 198066 197175 759684 710790 1599064 1595337 400653 394092 561332 562811 700724 687463 701004 702134 716312 728219 673746 751671 2068194 2154791 1292050 1077451 622612 613440 739849 729446 747362 757450 753142 759939 868833 866382 5493238 5617629 39.75 71.0 2
11:02:04 2024-01-24 791145 783048 184906 181590 314114 319854 357345 358047 207294 206593 266678 269177 305652 309106 4914712 5231849 7123254 6950001 1311485 1333382 267798 237448 267183 272251 320967 311156 296663 296628 197370 197793 766161 705222 1634395 1604557 399221 392016 559743 561162 699198 683615 697894 701101 718410 725232 675728 755487 2068194 2170137 1285689 1074266 623942 616748 738170 732631 750975 757486 751375 759939 865876 861355 5410768 5618246 39.85 71.0 2
11:02:05 2024-01-24 792088 780623 184543 180909 313283 322261 359045 355953 206649 206059 265548 268359 306079 308162 4914712 5224383 7164936 6951983 1305783 1334716 269308 237046 265510 266554 320671 310716 297789 297811 197232 197449 766161 710282 1609001 1599873 396959 391944 559743 561162 701221 683884 695800 700107 716275 726546 674186 755762 2068194 2176303 1285689 1070448 623055 613697 735950 730442 752193 757377 752532 762842 865583 856402 5397483 5626271 39.75 71.0 2
11:02:06 2024-01-24 790240 781956 184879 181615 313539 322718 358029 355807 206787 204998 264797 269999 305617 308148 4930085 5286399 7153013 6968759 1302053 1333087 269308 236349 266190 267704 319890 311156 297789 297565 196955 197484 767748 709774 1610560 1592889 396396 393743 560787 562756 701757 683884 695343 700007 715293 721332 673501 752170 2068194 2185523 1285689 1063259 621727 614131 732282 731724 747801 755103 749145 765010 866491 859695 5406902 5627624 39.75 71.0 2
11:02:07 2024-01-24 793217 782558 185768 180624 315232 321694 356057 356026 206787 206448 265360 269999 307082 309106 4924224 5321877 7176023 6959380 1297409 1333418 266330 236149 267183 267704 317035 309603 295758 297356 197232 197141 751991 707240 1609277 1594205 397805 394405 559347 560764 702253 682845 696865 702061 712210 719737 672722 751361 2071635 2182424 1294170 1060387 624387 614566 732828 731513 747765 753770 744537 761720 862202 859695 5408588 5609569 39.75 71.0 2
11:02:08 2024-01-24 790352 784136 185013 180767 313903 319535 357991 356026 206718 204963 264797 268956 304765 309351 4920430 5292166 7237921 6950001 1294559 1329204 267798 236149 266363 268520 318958 311156 295142 296663 196402 197621 784517 707746 1628857 1595337 396959 392016 555688 559537 700724 681675 694775 703626 712174 721368 675728 750753 2068194 2180877 1292050 1065686 625276 614566 733867 733697 748696 752706 750581 759446 856510 857266 5388064 5625961 39.75 71.0 2
11:02:09 2024-01-24 786980 784182 184700 180732 313683 320894 358207 353911 206752 205460 264834 268907 304800 308343 4931259 5302540 7236941 6959929 1292620 1334716 266941 236114 265546 268234 318476 310277 295772 297077 196055 197793 782878 711061 1618473 1592889 396959 391980 554867 559868 700190 679745 693259 702098 715550 723545 676242 751324 2064787 2182424 1282774 1065540 625276 614131 731755 733839 749302 748472 748613 761255 854624 857266 5360592 5638182 39.85 71.0 2
11:02:10 2024-01-24 782622 784177 184989 180732 313868 319884 356342 353354 206856 204782 264086 268941 305823 308089 4926569 5324521 7233193 6941977 1278319 1333768 268552 235385 265284 268520 317070 310277 296080 297356 196402 197175 762987 715131 1620569 1581381 395834 391944 554671 561560 701221 676790 691747 700107 711401 717102 674736 751054 2062324 2194743 1293715 1068166 621727 603911 730411 733427 746302 752706 753678 758780 853034 857266 5398291 5631574 39.75 71.0 2
11:02:11 2024-01-24 781950 784177 184989 180408 314381 318555 356163 354520 207536 208565 264615 269588 305966 309251 4923955 5362178 7209905 6940622 1272242 1333768 272438 234823 266141 268520 317000 309438 295177 297595 196402 197141 761399 716666 1617862 1581381 396576 393119 554903 562756 699198 678782 697894 700007 707247 720334 674223 744277 2061851 2173217 1281449 1075343 623498 608731 732947 731513 738685 748400 751114 755012 855456 858905 5458264 5631296 39.75 71.0 2
11:02:12 2024-01-24 783827 784177 184110 181086 313058 319083 356485 353770 206436 206303 263464 266800 303881 309324 4933603 5299244 7150900 6912224 1281557 1337428 267316 234893 266363 266464 317106 310277 294278 297811 196229 196560 777962 713092 1602491 1590627 396959 392035 550045 559537 693137 676520 696865 698619 709284 721440 673746 744128 2055997 2164010 1275088 1078218 623498 607363 735950 731027 739998 752706 750892 754131 855933 860730 5466349 5622142 39.75 71.0 2
11:02:13 2024-01-24 783758 786414 183666 180870 310944 318852 357486 351884 206712 208675 264086 267682 304800 306176 4914846 5259954 7103091 6925604 1290946 1337428 268552 234461 265546 267731 317070 309329 296080 294086 196402 196355 766161 713853 1603575 1595337 396677 392312 557729 561958 695210 682643 697398 695055 710359 721557 669072 742209 2061851 2151750 1281449 1075883 617709 607400 733867 725630 737277 752706 746315 755012 864002 859659 5490097 5631574 39.85 71.0 2
11:02:14 2024-01-24 796617 784384 184091 180749 312144 320403 356980 354069 206213 208418 268597 266869 304730 306500 4935935 5243143 7135745 6959380 1311485 1336295 265865 235221 265546 266500 318030 309074 294970 295329 196091 196525 762987 704719 1608477 1604557 396959 391758 554867 556196 693137 680227 691711 695018 714267 721368 671593 746436 2061851 2157863 1300830 1071973 619926 611024 733867 727691 745980 755720 744184 755125 860325 857157 5436238 5625961 39.75 71.0 2
11:02:15 2024-01-24 791760 783198 183503 180698 311961 318558 355379 354020 206247 206593 263977 266903 305499 306176 4930085 5250447 7143688 6968482 1312417 1337772 265678 235585 265103 266910 318958 308384 294934 296103 196055 196355 761399 703713 1631424 1604557 396677 391481 554084 555374 692647 678782 691439 693018 713526 721332 671081 746474 2061577 2157846 1279328 1071210 619474 611024 733599 727734 744384 754617 742042 753394 857886 855873 5427947 5618246 39.85 71.0 2
11:02:16 2024-01-24 789501 784177 183825 180836 311376 318370 354348 354020 206431 204748 263305 266903 304800 305961 4933603 5273331 7171664 6978137 1311485 1335348 266905 234893 263815 267356 317070 306541 295213 295615 195608 196218 762987 709037 1624068 1602148 394398 390653 554903 554553 693173 678782 689576 691966 711364 717102 668598 745824 2062287 2167083 1277208 1067856 617709 611441 730893 727216 744767 754200 746427 755655 861549 854780 5424070 5636855 39.75 70.9 2
11:02:17 2024-01-24 793105 782060 183958 179735 311661 321121 356008 352028 206360 208418 261788 268497 303881 306212 4942982 5304277 7182781 6978137 1307654 1335348 266941 234893 263446 267504 317035 306541 293957 296215 196091 195878 787794 709774 1612099 1599873 393210 390102 554475 554553 693210 678782 689576 692456 710359 717169 667616 748754 2061851 2163896 1277208 1066076 618591 610573 730337 724383 745098 752597 745290 752524 860325 852965 5408588 5637003 39.75 71.0 2
11:02:18 2024-01-24 790887 783203 183666 180629 313301 318335 354086 352028 205606 208454 261788 266903 304340 307504 4945300 5292129 7150900 6971977 1298336 1335348 266718 234601 263851 267543 315126 306613 295177 294300 196091 195335 766161 707746 1608602 1594205 392303 390950 554903 556232 696232 678782 688595 691734 707247 716457 665657 746474 2058921 2173371 1277208 1063146 617709 608842 726797 723321 745245 749682 743627 755655 857738 847388 5413788 5637003 39.75 70.9 2
11:02:19 2024-01-24 793180 784173 184040 179696 311925 316929 353781 352028 206070 208383 263305 268532 302966 306212 4942982 5318739 7180989 6966712 1296483 1336818 266495 234461 264661 266722 315874 309078 293794 294300 195780 195301 760530 705222 1610233 1593075 393246 392312 554939 556159 697219 678782 689443 695092 709320 712390 665620 744277 2065484 2180993 1283569 1060114 617709 610573 726204 724383 742274 749444 741968 757924 854624 847388 5439001 5646328 39.75 70.9 2
11:02:20 2024-01-24 793466 784384 183953 179730 313089 317734 355379 354520 205606 208454 263564 266903 303881 309798 4948829 5339409 7223096 6968759 1297048 1336295 266531 234461 263851 266500 315874 310008 292170 295383 195918 195335 784517 705222 1616103 1593075 393561 390191 554084 554553 697219 677785 690559 695584 708819 712354 665620 744510 2067233 2177882 1279328 1059784 618591 608842 725800 724383 742274 745454 739973 753171 855456 850371 5423261 5642355 39.75 71.0 2
11:02:21 2024-01-24 795723 784156 183962 179417 313120 317734 354029 354020 205972 208237 263305 266869 302931 309033 4952361 5339683 7190314 6952384 1294597 1336295 265678 234461 263851 266141 315874 309329 292454 293737 195745 195301 763582 705448 1612206 1594205 393525 392035 552839 555105 696232 676790 689576 695018 707247 712124 667992 744510 2067728 2176335 1277208 1056917 617709 608842 725800 724529 740618 743946 737962 752487 854097 848150 5432816 5642355 39.75 70.9 2
11:02:22 2024-01-24 795158 783239 183666 179129 311783 315947 355898 354020 205606 204859 261824 266869 302931 309288 4954665 5331923 7218291 6978137 1296483 1337428 266087 234392 263666 265461 315874 309329 292009 294265 195435 195301 769335 705726 1616376 1594205 392376 392167 550081 553698 695247 675796 688595 695055 710362 714427 667992 741940 2064750 2177882 1281449 1058603 618556 607363 724731 724016 740327 744294 740864 753506 853502 846755 5444578 5646382 39.85 70.9 2
11:02:23 2024-01-24 793466 783829 183601 179451 311524 315947 354029 354020 205572 205147 263305 266834 302931 309033 4945300 5347285 7199640 6952059 1294634 1336818 265271 234135 263631 265683 315874 308311 291529 294265 195161 195301 757405 705726 1605451 1595337 392376 392035 552922 552880 695210 674768 688060 696814 709318 713416 668066 742051 2064513 2176335 1281449 1059358 617709 603911 724699 723467 741825 745745 737764 751291 853034 850371 5425450 5646382 39.75 70.9 2
11:02:24 2024-01-24 793466 784420 183124 179412 312135 315947 354881 352028 205572 208418 263782 266834 303423 309033 4954665 5341367 7208965 6972015 1298336 1333161 265271 233902 263411 265276 315091 308347 291564 295164 195126 195301 758225 705726 1607457 1595337 392376 391481 550575 553536 694504 675301 686305 697309 709392 712174 666821 742561 2061349 2173245 1265526 1062387 618591 603947 727870 724383 739731 743987 737838 750635 851607 848150 5425740 5642355 39.75 70.9 2
11:02:25 2024-01-24 791669 785302 183119 179537 311193 315947 355379 352028 205332 208418 261824 266649 302966 306536 4947268 5341460 7227616 6978175 1294634 1333087 265678 233902 263411 265830 315838 306541 292489 293369 195161 194962 772509 705726 1611048 1595337 392026 391205 553277 556417 695907 677260 687468 693849 708387 709798 664207 741327 2065760 2173217 1277208 1057375 616231 608212 722577 720330 734087 745042 739280 753007 853034 846952 5442746 5646382 39.75 70.9 2
11:02:26 2024-01-24 797185 784457 183962 178603 312211 315947 354051 352028 205572 204859 261788 266464 307751 306212 4958201 5331999 7208965 6978137 1296483 1331273 265678 233902 263446 264498 315838 308347 292009 293369 194989 195301 761399 705222 1604773 1594205 392026 391321 551637 553389 695944 673423 686416 694613 708387 710099 668066 741339 2061851 2170137 1267602 1059964 617709 606933 726834 724529 740130 742934 737241 746555 848592 848150 5429723 5642355 39.75 71.0 2
11:02:27 2024-01-24 790850 784420 183119 179692 310722 315911 354383 352028 204934 208091 261752 266614 303001 308343 4958201 5341367 7248940 6982532 1297409 1340168 264494 233379 263008 264498 315838 306613 290538 294554 194953 194996 753530 705726 1612751 1594935 393294 391023 553277 553536 694955 674858 685404 693849 707310 711401 663632 737736 2061851 2176335 1281449 1053899 615951 607117 723701 721896 738068 739458 737176 746555 850549 847551 5427193 5646382 39.85 70.9 2
11:02:28 2024-01-24 796049 784420 183351 179417 311885 315838 353250 352028 204934 204859 261752 266025 304357 306608 4958201 5339683 7199640 6977120 1298336 1336332 264459 233379 267479 264463 315874 306613 290621 292808 194817 194962 767748 706363 1610098 1594935 393013 391169 552101 553536 694541 673423 685404 694342 706382 708139 664097 737736 2063760 2173217 1283569 1057375 616231 606481 722650 721349 738068 742934 735171 746924 848073 848150 5423261 5651727 39.75 70.9 2
11:02:29 2024-01-24 795481 784457 182794 179164 311158 315838 354312 352028 205576 204859 261752 266025 302720 308343 4961739 5348968 7212605 6982003 1294597 1336479 264388 233414 267406 264274 315874 306541 290643 293816 193930 196928 790813 709774 1622793 1595155 390426 387691 548520 553227 691964 669468 682527 691930 706382 712052 667517 739839 2055997 2171677 1300212 1060313 618591 606481 722613 724603 734087 745282 737801 749122 846262 845123 5397483 5647697 39.75 70.9 2
11:02:30 2024-01-24 789501 786123 183054 179164 311785 317734 356943 351425 204332 208055 261680 266464 302720 306428 4961852 5339404 7274243 6987516 1294597 1329241 264054 233843 267334 264463 315874 306109 290202 294051 193683 197205 797318 710790 1618459 1594021 391616 389495 546862 552641 690983 669104 681523 690989 704384 711401 665620 739834 2053041 2182718 1289930 1060227 617709 605399 721610 723504 738068 739422 737801 749422 845431 843262 5388064 5646382 39.85 70.9 2
11:02:31 2024-01-24 788375 786679 183049 179129 311789 317734 354312 350858 204934 208091 261644 266025 308256 306464 4947305 5337665 7255592 6987516 1296483 1333087 264459 233182 267748 264243 315694 306288 290432 293531 194261 196375 804093 707746 1610908 1595155 391895 387619 548096 551968 689515 669614 682292 693775 705382 710171 663200 737736 2058416 2170137 1268727 1060387 617269 605399 722102 722444 738068 739386 736681 745791 845063 844454 5406382 5651727 39.85 70.9 2
11:02:32 2024-01-24 792326 786679 183347 179129 309781 315947 354064 350930 204298 208055 261680 266025 302966 305494 4947343 5335121 7246267 6986919 1297409 1331199 264459 233379 264597 264181 314662 309144 290467 292334 194367 196100 794145 706735 1646095 1595155 391616 387835 547431 551577 689820 670819 684153 691881 704384 706079 663082 739215 2057458 2163958 1294170 1060227 615512 605399 721591 720330 737022 740796 736652 748225 845570 843262 5435159 5651727 39.75 70.9 2
11:02:34 2024-01-24 793180 786684 182760 179134 309967 315358 353816 351708 205000 204285 261680 265218 308148 306500 4961477 5346504 7231790 6987516 1296483 1329241 264212 234675 264597 264216 314770 306397 291423 291889 194984 196100 770922 705350 1603835 1595337 387754 387871 550186 551320 691964 672468 682527 689921 704384 708855 662399 737148 2057458 2170129 1277208 1054300 614200 604970 719638 717644 735419 739350 735080 745791 846802 843090 5443052 5657062 39.75 70.9 2
11:02:35 2024-01-24 797754 786123 182509 178599 311198 315358 354002 352028 204332 204285 261680 265218 307716 306284 4957976 5350343 7213152 6996895 1294634 1337454 264177 234675 264519 263917 313086 306397 290401 291818 194439 196100 766161 705350 1609892 1594205 387718 387569 548368 551186 688051 669614 680520 691770 702175 707641 664281 735536 2054381 2163958 1289930 1059633 615349 604757 721322 719748 735941 738849 736127 746679 844792 838482 5410768 5655760 39.75 70.9 2
11:02:36 2024-01-24 793180 785567 182760 179129 309280 315838 353250 350894 204264 204285 260908 265771 308113 307388 4976945 5362067 7254011 6976742 1296118 1340075 263509 233275 263923 263478 315802 304425 289585 293674 193412 195199 751877 707746 1616838 1595337 391059 387727 547007 550406 688051 668938 681233 690900 702321 707108 664281 737736 2053078 2167063 1300212 1059633 615676 604542 719638 720330 735941 737514 736446 746441 843866 838446 5408588 5647697 39.85 70.9 2
11:02:37 2024-01-24 790776 788352 182760 178599 309280 315947 353781 349872 204264 204716 261275 265218 307751 306436 4976945 5359912 7263519 7005109 1296118 1335758 263474 233275 263736 263882 315766 305391 290096 292647 192637 195301 784150 711809 1641756 1595337 389948 386636 545042 550543 687977 665725 678521 690900 700302 707138 662732 735651 2051583 2171677 1282774 1059633 615951 603687 719638 721896 736137 738309 735637 746441 841370 838410 5399182 5655760 39.85 70.9 2
11:02:38 2024-01-24 790630 786684 182505 178603 309280 315947 353745 349555 204298 204859 261459 265840 303182 305997 4976041 5350640 7274243 7018124 1296324 1337566 262703 234092 263441 262707 315250 305965 288882 292476 193723 196112 802399 709774 1654203 1594205 387646 386600 545631 550406 688051 665688 681233 690900 701256 709393 664281 737148 2054026 2172946 1298046 1059633 615349 604542 719638 720257 735539 737162 737176 746404 841407 838374 5410768 5655760 39.75 70.9 2
11:02:39 2024-01-24 792326 786679 182505 178565 309280 315947 354277 349836 204264 204859 261423 265184 302641 305961 4980497 5365995 7282308 7008413 1297252 1339849 262633 234675 263033 263180 315394 304533 288847 292476 193271 194355 789147 707240 1608543 1594021 390503 386256 545813 549554 686069 667139 680958 689921 701256 708892 663339 736062 2055997 2167083 1285689 1059633 613591 603687 719638 719504 733972 735880 735080 744281 843196 838374 5404274 5655760 39.85 70.9 2
11:02:40 2024-01-24 795729 786679 182542 178531 308345 314878 355505 350329 204230 204285 260800 265184 304143 307285 4980875 5367540 7277104 6999259 1296007 1335628 262668 231945 263215 262778 313778 304319 291436 292496 193212 194624 792479 707746 1629664 1595337 389394 385406 544201 548740 687612 665182 679296 689432 700230 707392 663008 736062 2052566 2170137 1293715 1060227 615074 603223 719638 719203 733858 737162 736127 745351 841370 838338 5414637 5657062 39.85 70.9 2
11:02:41 2024-01-24 792907 787798 182435 178535 308380 315874 355003 349836 203947 204285 260616 265184 303503 306436 4975740 5367701 7278332 6999259 1296324 1337280 262773 237073 263215 262567 314549 305460 288369 292440 192637 198055 769768 710790 1616169 1593075 389394 385406 541104 548740 686069 663700 679296 688944 694219 703413 663339 735015 2049649 2173259 1281449 1056945 615074 602684 718617 718188 733858 736090 735080 744361 838920 839340 5408588 5661099 39.85 70.9 2
11:02:42 2024-01-24 790352 786679 182470 178531 308345 315838 355003 348430 203947 204285 260433 265184 304500 305622 4980497 5365067 7295805 7008691 1296324 1337317 262406 234675 261554 262559 313122 303642 288513 291712 193011 196100 774156 711061 1616844 1593075 388841 385406 541067 548740 686069 663195 678331 688673 694147 703413 663810 735538 2048529 2176303 1291549 1057375 613591 600826 718346 719203 732782 738849 736127 744281 838059 839034 5403041 5665139 39.75 70.9 2
11:02:43 2024-01-24 789563 786679 182440 178522 308345 315838 354502 347661 204088 204285 260031 267316 303503 306510 4990362 5371859 7295658 7002037 1290698 1333689 263368 231980 261590 262778 313993 304175 292054 292058 192298 194086 756659 712075 1627890 1590627 388565 384829 541067 548740 686069 664092 678331 685913 694111 703413 663339 736586 2049649 2176303 1287218 1057338 614800 598335 717599 719504 731709 737514 736901 744281 835853 839034 5399182 5655760 39.75 70.9 2
11:02:44 2024-01-24 788441 788910 182181 178531 308310 315802 352010 347661 204088 204285 260031 265184 303503 306436 4992692 5371859 7308551 7001497 1296118 1337428 261970 237073 261662 261940 313850 303642 288847 291827 192298 194490 784150 710790 1621712 1593075 388841 384252 541031 548587 684057 663195 677367 687932 694183 706272 661424 734418 2049649 2170137 1270052 1057375 613704 600985 717599 719504 732927 734287 732955 742093 837699 839034 5410768 5655760 39.75 70.9 2
11:02:45 2024-01-24 790692 786679 181893 178527 308345 314998 354002 349249 203630 204285 260031 266344 303289 306213 4996031 5368487 7280462 6991935 1296483 1337317 261970 236704 261518 261975 313993 306918 287971 291551 192637 197917 745529 709037 1618095 1593075 388841 384252 540838 547080 684021 663732 677329 686958 697915 703377 661893 732853 2046737 2170137 1275088 1056550 612714 599622 716546 719232 731260 735615 732918 742056 836480 837849 5414637 5665139 39.85 70.9 2
11:02:46 2024-01-24 791525 787785 181858 177964 308310 315358 354002 348747 203314 204142 260365 266762 303593 304992 4992462 5374007 7264918 7005997 1296483 1336818 262449 236632 261698 261757 313040 304105 288775 290370 193112 195139 790813 705726 1613918 1595337 388565 384217 541104 547080 683537 663664 679296 685913 694255 703413 659443 732295 2049375 2164010 1257218 1059633 612714 601603 717562 717466 731256 730048 730727 740692 838291 839034 5433742 5666427 39.75 70.9 2
11:02:47 2024-01-24 793425 788352 182153 178003 308310 314399 354002 348987 204025 204037 260146 266166 303431 305315 4990284 5373340 7272876 7006274 1297979 1333087 262590 236632 261626 261209 313260 305853 288775 290189 192637 195003 796643 707746 1611249 1593075 387739 383947 543715 545885 682597 661756 677329 685391 694183 703341 658720 731738 2049649 2160944 1268727 1056757 612455 600100 716546 717466 729606 733766 730208 739876 836443 837849 5425740 5657062 39.75 70.9 2
11:02:48 2024-01-24 793425 788352 181897 178003 308310 313635 354821 349022 203842 203859 259888 266308 303396 304456 4982742 5365697 7271117 7018124 1298336 1329278 262590 233357 261662 261140 312055 304105 288408 289748 193247 195003 779601 705726 1614931 1595337 387739 384829 541104 546657 684057 663737 677367 685391 694183 701254 656541 730662 2049649 2163971 1281449 1055836 611585 600100 717054 715362 729569 734577 728581 737741 838957 838150 5443052 5675793 39.85 70.9 2
11:02:49 2024-01-24 806270 788906 181858 178365 310473 313378 353784 349550 204127 203537 259923 266308 303360 308185 4990058 5365623 7236941 7015652 1296483 1329278 262406 236300 261626 261175 310317 305354 288882 288869 193011 194730 764970 705222 1605560 1595337 387739 385099 545813 547116 686069 665725 677367 683633 694183 699212 654578 728516 2052916 2167083 1291549 1054198 609253 600100 715261 714313 728502 734577 727511 740402 842329 839034 5472835 5674518 39.75 70.9 2
11:02:50 2024-01-24 797987 788502 182227 178390 309750 314477 351830 350714 203810 202932 259888 266420 302439 305817 4982930 5377092 7234248 7006274 1297409 1335348 262371 233029 261626 261175 311109 306042 288645 290099 192942 194730 792479 705726 1627349 1595337 387739 385135 544237 545885 684057 667002 677329 683383 694147 699212 654615 731738 2049649 2164010 1272967 1050828 610444 600974 715025 714349 728466 730445 728309 737759 838957 837849 5442746 5669332 39.75 70.9 2
11:02:51 2024-01-24 795481 790474 181934 178181 307949 313778 351902 348639 203494 203822 259852 266051 303503 304528 4990209 5378457 7254011 7001497 1294634 1337428 261170 236300 261405 260958 312126 301763 288775 290665 192298 195276 751743 711061 1624630 1590627 387189 383067 541408 545078 682017 661383 673381 682863 695242 701254 658474 730662 2046737 2170137 1293715 1055799 611840 594861 714013 717466 727560 734577 732360 739876 834699 835412 5408588 5673394 39.75 70.9 2
11:02:52 2024-01-24 788298 787720 181754 177871 308169 315521 351722 348536 204763 202862 259995 266717 303077 304564 4992692 5404244 7269705 6996932 1283385 1334716 262406 236300 260517 261175 312090 301763 288111 289123 192333 195003 789147 716154 1596724 1581381 386093 383139 543933 549979 683574 662321 677367 681863 692189 699176 655077 727823 2040376 2170137 1306297 1060387 609225 592500 713508 714079 724690 730553 735080 737925 834699 836666 5455211 5682762 39.75 70.9 2
11:02:53 2024-01-24 788715 790580 182331 179306 308204 314375 351794 348323 204195 202012 260031 266157 302616 306482 4995689 5424599 7246267 6987004 1272205 1336332 264019 232049 260782 261175 311581 302683 287971 289405 192298 195003 787482 714877 1604654 1586117 388804 383947 540995 548315 681330 662321 678484 681899 693242 703304 656541 723580 2040376 2151750 1285052 1066302 610716 597076 717599 715435 722567 730445 730764 736030 834699 837748 5518441 5680044 39.85 70.9 2
11:02:54 2024-01-24 789795 791149 181715 178147 310035 313706 351830 347661 203630 203038 260469 265337 302578 306250 4982892 5389356 7228582 6978137 1277946 1337317 262843 232702 261698 260343 312090 304594 288775 289748 191861 195003 748703 711809 1600603 1594205 389118 382530 541408 547116 679846 660190 680748 681863 693205 703377 656577 725716 2040376 2150225 1282887 1066648 611312 597150 719127 715435 722604 734577 733724 734983 834699 838374 5505522 5670625 39.85 70.9 2
11:02:55 2024-01-24 790390 792019 181720 178271 309597 313850 352010 347661 203630 203099 259888 264344 303503 304600 4999641 5350640 7233419 6973160 1284339 1337317 262808 232702 261698 259618 311863 302647 288865 289528 192298 195276 797318 714621 1633044 1593075 388841 381619 541408 547153 678883 661383 679296 681693 692189 703413 656577 725200 2040376 2142556 1280721 1069686 610716 595094 718617 715398 724690 734686 732360 732858 834957 841229 5515286 5669304 39.75 70.9 2
11:02:56 2024-01-24 790692 791149 181593 178215 307808 313886 352010 347376 204025 202862 260031 264010 303077 304564 4995689 5371863 7227616 6987516 1272242 1336332 262808 231850 261590 260741 310637 304125 288775 288904 191995 194185 785816 711300 1640549 1593075 388841 381922 541371 546307 678883 660447 680264 682177 691959 703341 656541 722516 2040376 2148702 1282887 1066648 610716 594636 718617 716957 722567 734577 730764 736260 836145 840996 5505827 5669304 39.75 70.9 2
11:02:57 2024-01-24 789833 790029 180780 177969 306878 313775 351866 347138 203596 202861 259594 263790 303218 306436 4995689 5353208 7212568 6982003 1288931 1337428 261970 232538 261185 259514 313040 301728 288775 289607 191425 195003 775821 715131 1611661 1590817 387005 382115 541408 547116 676963 659979 676330 678801 689118 703413 655540 725716 2038927 2142556 1278555 1071210 608357 592464 718108 712221 724177 736473 734107 736147 836847 838925 5518364 5674518 39.75 70.9 2
11:02:58 2024-01-24 788715 790034 180711 178394 308397 313706 351938 346615 203455 202719 259630 263869 303503 304589 5019618 5343882 7218291 6982532 1285255 1337317 262005 232538 261149 259153 313040 301551 288368 289308 191425 194730 761575 714111 1604492 1594205 386640 382115 541408 547153 674978 659686 676330 676808 685169 703377 652660 725716 2037478 2142556 1278555 1071973 606350 594545 717091 712230 723692 737550 734879 732672 836401 836484 5496367 5666427 39.75 70.9 2
11:02:59 2024-01-24 787675 789582 181589 177930 306987 315874 350840 345609 204059 202390 259229 264855 303041 301723 4990096 5345971 7209905 6991905 1288931 1337317 261970 232049 260379 259584 313040 302259 288775 288904 191390 195003 779153 715131 1613436 1593075 386640 382115 542560 547153 675970 661383 677367 675814 685205 703304 654133 723580 2038927 2145597 1288807 1069686 605762 594618 715992 711182 723692 737696 730579 734274 837031 836448 5502643 5663907 39.75 70.9 2
11:03:00 2024-01-24 792938 790002 180711 178003 306987 315394 351371 348559 203630 202719 259012 264855 303077 302254 4992127 5338687 7182809 6991905 1289852 1337317 262371 232702 260668 259584 312126 299899 288111 288720 191390 194730 787482 715131 1622371 1595337 386640 380782 544450 547153 678402 661756 678331 674823 689327 701254 650288 721416 2040376 2136390 1288807 1066648 604159 595131 717522 708934 721638 730012 728889 732635 841235 839229 5521455 5670530 39.75 70.9 2
11:03:01 2024-01-24 795718 788883 180775 177438 309124 314854 349219 346372 203664 202401 259229 264855 302652 305645 4992127 5342496 7153013 6992011 1292873 1337317 262741 231688 260746 259334 311581 300847 287971 292573 192030 194150 760530 707746 1624757 1603419 387189 382655 541067 543816 676448 662763 676367 678013 692226 702773 650325 722516 2043544 2127287 1266607 1066302 606626 597813 717054 708198 722458 734468 723497 732077 841833 836593 5540266 5675793 39.85 70.9 2
11:03:02 2024-01-24 797983 789998 181467 179523 306415 313886 348729 347138 203630 202048 259594 264820 302652 304889 4992127 5353946 7153013 6996895 1290946 1341231 262555 232049 260343 259514 311073 300811 287971 288797 191390 194014 767748 709774 1620067 1599873 387189 382655 541067 545041 676411 663700 677292 676771 691139 701218 648836 722205 2043280 2137624 1283569 1062920 606350 599270 716472 710284 725274 734432 723186 732746 838884 834197 5517551 5666427 39.85 70.9 2
11:03:03 2024-01-24 803682 792907 180784 177404 306166 313629 350768 348711 202965 202365 259594 263975 302829 302678 4990058 5329574 7153013 7006274 1296560 1337317 261205 231454 261149 261518 311073 302259 288368 287051 191995 193743 787690 706962 1600486 1604557 386640 382115 541408 543672 673951 661383 672279 674750 693205 702175 651283 723580 2047924 2142192 1277743 1063374 605879 595827 714466 709130 727305 729904 723608 732821 838256 829397 5467322 5674679 39.85 70.9 2
11:03:04 2024-01-24 798812 790029 180676 177811 306987 314363 349747 347154 202965 203643 258395 264600 303077 303616 5001492 5313550 7200291 7015652 1315268 1337317 259545 232702 259941 258723 312055 300355 288368 287783 191390 193833 802399 707746 1652915 1604557 385546 381037 542673 543930 676927 661383 670952 673760 692900 698157 652764 727599 2048529 2157817 1280721 1057207 604159 594143 710381 707352 725717 730409 725781 736030 839335 831681 5453997 5683897 39.85 70.9 2
11:03:05 2024-01-24 798075 788851 180672 177811 306987 313886 350275 346059 202791 203073 258395 264379 303240 303653 5001492 5304277 7201485 7015376 1313317 1339358 259510 232702 259906 258004 312055 300355 288368 287923 191390 193878 787482 705222 1642571 1604557 385546 381037 541408 543544 674978 660447 670543 672809 693927 702175 652764 727007 2048829 2156284 1280721 1059358 603727 595204 710418 707232 726232 730445 726776 736442 838256 831681 5460794 5683897 39.85 70.9 2
11:03:06 2024-01-24 797963 790029 181291 177413 306231 314585 349711 346337 202999 203073 258142 264820 303077 301759 5011752 5322822 7208965 7015652 1319031 1333124 260338 233029 259140 259118 312055 302124 288775 287120 191390 194150 789147 709774 1613616 1603419 384383 381037 542560 543544 677362 661852 670952 675319 691923 699590 650260 726638 2046189 2154753 1280721 1055604 603182 595387 709411 706267 725237 731508 723608 737078 836480 829918 5458378 5683897 39.85 70.9 2
11:03:07 2024-01-24 797954 788896 180745 177413 306699 314621 349219 346615 202999 202365 257600 265598 302616 301723 5008052 5319919 7208965 7025031 1311485 1337317 261135 232538 258089 258758 311581 300906 288775 287085 191355 194014 789147 707746 1606713 1599873 383260 381575 542560 540720 678402 662137 670728 676316 691395 698218 648690 727156 2048529 2155976 1280721 1053335 603182 593302 708405 708075 722531 729200 722580 736030 836847 829918 5463416 5683897 39.85 70.9 2
11:03:08 2024-01-24 797959 790020 180745 177100 305952 313886 348657 346094 202931 202048 257600 265970 301698 304391 5008633 5369185 7233452 7034410 1305783 1337317 260953 232013 257908 259549 309847 301801 288865 288797 191527 193878 790813 707746 1603027 1595337 383224 381845 542944 544206 680296 662137 669737 677005 690978 694255 649521 722807 2047288 2154804 1282887 1051089 603294 596011 709139 707232 722567 725223 722030 736442 833817 829918 5478339 5683897 39.75 70.9 2
11:03:09 2024-01-24 800293 788851 180711 176855 306987 313921 348693 348386 202965 202189 258395 264713 301662 304778 5008633 5395397 7233231 7025031 1304013 1337317 260736 232013 258342 259549 309661 299863 288775 288883 191390 193878 759812 707240 1600560 1595337 383297 383123 544064 544206 680663 663420 671908 674677 691469 694147 649521 723893 2046737 2157863 1287218 1052908 606439 596231 708405 708272 722567 728593 723645 733863 834108 831681 5478339 5675793 39.85 70.9 2
11:03:10 2024-01-24 799159 791039 181571 180501 306913 311698 348693 347173 202650 202365 258395 264379 301204 305963 5005061 5408528 7236941 7030576 1297409 1341231 260338 231616 258342 259299 308292 300355 287963 288355 191390 193302 787482 705726 1623333 1594935 384671 383974 542907 544316 680291 660337 671908 676625 689009 694111 649521 723506 2046737 2156208 1270847 1054086 606626 596231 710418 710100 723664 727050 722543 732783 832229 829918 5458648 5675793 39.75 70.9 2
11:03:11 2024-01-24 797714 784405 180711 176821 306380 312144 349465 347113 202303 202048 258359 264379 301698 304993 5018935 5412377 7246267 7034410 1299264 1337317 260157 231256 259140 259514 308257 299899 287963 288355 191390 193607 777962 705726 1610638 1599487 384127 383123 542673 544316 679809 660337 671833 676588 690689 693241 647388 722479 2048529 2157863 1262366 1050341 601174 593120 708368 708001 720489 725000 719398 734423 834071 829918 5474427 5679843 39.85 70.9 2
11:03:12 2024-01-24 800302 788584 180711 176817 306982 313886 347643 345574 202650 201730 257600 264855 301575 302218 5011638 5370817 7222908 7034410 1305783 1333124 260338 231850 257475 259299 309661 300057 288625 287875 191054 193878 802399 708395 1624632 1598561 381924 380928 542138 544279 676744 660300 670191 673441 685133 694327 645488 726748 2048192 2151750 1278555 1053740 602434 595117 707365 704160 722567 725733 721481 735755 837068 828746 5465021 5693275 39.75 70.9 2
11:03:13 2024-01-24 800302 788919 180425 177413 306978 313886 348657 345538 202965 203073 257883 263975 302510 303653 5013069 5313550 7190314 7010649 1311519 1336000 259329 231977 259540 262901 310601 300657 287724 288689 191146 193903 782484 705856 1627351 1608998 385127 378713 540605 541055 673524 658469 669997 672964 690164 700157 649295 721416 2040376 2148557 1278555 1062387 602754 594618 710418 706231 722056 731618 719398 730630 834699 829918 5466236 5683897 39.75 70.9 2
11:03:14 2024-01-24 799086 790297 180356 177408 306982 311983 348693 345538 204157 202401 258395 262765 302157 302218 5011638 5322822 7200566 7015652 1308717 1341120 259510 231292 259140 257716 310166 300651 287747 288689 191146 193908 750290 704719 1617568 1608998 385090 378677 540605 542119 673561 658040 669997 673331 689889 696877 647424 721416 2042698 2141038 1278555 1060077 602325 594252 710418 705694 720489 727994 718268 728484 833481 829918 5470227 5674518 39.75 70.9 2
11:03:15 2024-01-24 801752 788888 180469 177091 306982 311983 349195 346580 201710 202189 257997 262730 301698 301759 5015228 5328409 7199640 7015652 1311485 1337317 259114 231786 258377 260206 310606 301405 287886 288761 191083 193467 787482 705222 1638951 1608998 384236 378389 539840 541238 671977 657575 668748 672486 685205 698327 646967 724118 2040376 2145597 1276390 1060387 601470 592427 709219 705194 722056 729786 719398 728484 834363 829918 5472835 5683897 39.85 70.9 2
11:03:16 2024-01-24 797754 791192 180516 177125 306226 311983 348657 345296 201710 202401 258178 262730 301698 301759 5014433 5340431 7171664 7006274 1298399 1337059 260926 230972 259655 260023 309918 300760 287486 288761 190949 193432 785816 705350 1619316 1609120 384964 378857 539458 541238 673524 656572 669723 672486 685241 700266 646931 721416 2040376 2141038 1304298 1061898 602325 593759 710418 706231 720489 730553 717250 728447 833517 829918 5470871 5689215 39.85 70.9 2
11:03:17 2024-01-24 801179 790020 180791 177408 306987 312019 348693 345574 201710 202224 257997 262765 301662 302182 5014433 5353846 7199640 7025031 1305923 1343294 261815 231367 259472 259948 310024 301764 287593 288761 190949 193432 787482 705222 1612688 1609120 385000 378894 539657 542005 672899 656609 669997 672302 689154 695149 648525 722479 2040376 2147119 1276390 1060387 601470 594545 709411 704160 720489 731618 719435 728521 834699 828746 5466273 5685158 39.85 70.9 2
11:03:18 2024-01-24 797185 790030 180106 177129 306771 312677 348412 345019 202367 202719 257600 263168 302157 301476 5018012 5334706 7192245 7015444 1313288 1343294 261079 231708 258235 259765 310024 301052 287288 288639 191083 193261 799012 703713 1633427 1604557 383818 378641 539077 540818 672606 656572 668896 671533 685205 698327 646931 719333 2040376 2142155 1276390 1057338 598473 592756 708405 702098 720489 725841 721481 730667 834699 827576 5458416 5689215 39.75 70.9 2
11:03:19 2024-01-24 796632 790030 180106 177125 306555 312933 348955 345296 202336 202719 257564 263168 301485 303186 5014433 5321111 7171403 7022034 1317061 1337059 259045 231871 258199 259547 310677 300803 287697 288355 191111 193437 782484 706735 1641561 1607854 383187 378592 539840 541238 673524 656609 667582 671276 685169 694399 645488 722479 2040376 2145597 1276390 1058880 598473 592792 709914 702098 720526 728210 719435 728484 834428 827539 5474427 5685158 39.85 70.9 2
11:03:20 2024-01-24 799464 791192 180106 176884 306721 311983 348693 344536 201710 203003 257600 263168 302157 302756 5011638 5322822 7208965 7042375 1315243 1336875 259225 231871 257188 259511 309989 300275 287364 287544 190187 192997 785816 709413 1618926 1601770 380919 378785 539694 541238 672452 656609 665614 669633 687072 694291 643631 721416 2040376 2147119 1276390 1055799 599728 591882 706363 702098 720453 727662 719398 728484 834699 826335 5451844 5683897 39.75 70.9 2
11:03:21 2024-01-24 799012 790633 180250 176855 304551 312019 347643 344500 201744 202401 256772 262765 301698 300807 5018935 5332095 7225713 7026309 1318070 1341490 260711 231474 257982 258854 310131 301058 286916 287949 190845 193607 785816 706735 1639356 1604557 383078 378785 538315 540435 672422 656572 666634 670582 685133 694363 645620 721453 2038927 2145623 1278555 1053740 599654 591046 705863 701033 720489 727382 719398 728521 834108 825169 5458416 5689215 39.75 70.9 2
11:03:22 2024-01-24 800186 788883 180391 176328 304797 312457 347643 345019 201744 202189 256736 263571 301698 300807 5018821 5319956 7235146 7036989 1317127 1341378 261186 231977 257511 262496 309914 299488 286902 288998 190585 192962 785816 707746 1617492 1604557 380919 378785 539495 541238 672452 656645 666087 670582 687072 694327 643595 721453 2040376 2150022 1276390 1052586 599860 588980 705364 702061 719399 725545 718851 731706 834699 825133 5490713 5693275 39.85 70.9 2
11:03:24 2024-01-24 801897 790629 180680 176328 306771 312019 347608 345261 202650 201730 256807 264820 301698 303653 5021187 5374007 7254124 7046421 1315173 1337317 260157 231652 256468 262752 310822 300275 287234 287746 190889 193302 800705 709774 1606181 1595337 378776 381308 540641 541238 676963 658579 667582 672809 687559 690249 645841 718240 2043832 2154804 1256005 1048103 599433 592829 705863 704160 717803 721431 716197 728521 831995 827576 5482034 5693275 39.85 70.9 2
11:03:25 2024-01-24 802505 791183 180749 180355 306166 311948 347608 345574 201744 201554 256807 264560 299871 304626 5020223 5411270 7243498 7052499 1300223 1335163 259579 230648 257659 262937 307255 301161 287117 287140 191181 192517 790813 705726 1616376 1595337 382106 381037 539877 541238 676448 658715 668094 672809 684096 688239 645841 720286 2040376 2151750 1293715 1052698 604470 592829 706363 705767 719118 721359 717250 726310 826185 825169 5466273 5689215 39.85 70.9 2
11:03:26 2024-01-24 800149 792194 180429 176294 306982 311225 349255 345054 201710 201589 256807 263203 300783 303637 5004242 5411810 7268953 7020470 1296483 1335554 261815 230537 257079 262532 306362 300942 285151 287472 190452 192388 782484 704844 1605451 1595337 381494 378894 536343 539671 672963 652728 666124 673797 687072 690284 646473 718786 2040376 2151750 1266607 1047806 603182 592938 706363 705731 719628 721395 716705 726347 826185 825169 5458416 5689215 39.85 70.9 2
11:03:27 2024-01-24 797802 791219 180395 180426 305952 310024 347643 345574 201710 201554 256807 263168 299274 304100 5033115 5418125 7260552 7029393 1300042 1336111 259510 230608 257546 262496 309251 300906 286714 287140 190753 192423 796227 705726 1609895 1595337 382069 381037 537554 539634 674941 654683 667108 672809 687072 688239 645032 717148 2040376 2151479 1260246 1044721 602325 592373 704366 703589 719118 721287 717503 727790 826732 820419 5466236 5683897 39.85 70.9 2
11:03:28 2024-01-24 800112 790592 180715 180285 306626 310060 347084 345503 201676 201379 256736 263097 299589 306218 5018746 5414675 7253415 7053850 1304013 1335963 259510 230537 256182 262866 307971 300026 286916 286902 190153 192353 781239 706735 1612478 1595337 378632 378857 539077 541201 674428 656572 665305 671533 686101 690724 643904 718498 2040103 2154804 1278555 1044684 600288 592938 702267 702025 717553 721359 716993 728447 827389 820419 5478724 5683897 39.85 70.9 2
11:03:29 2024-01-24 802325 790002 181037 180320 306987 310966 345485 344500 201710 201450 257712 264098 299554 303862 5019069 5416359 7236941 7043788 1309259 1339493 259441 230896 255859 259400 310309 300208 287117 286902 190153 192927 793312 707746 1628756 1595337 380676 378180 538315 541201 674159 656072 664088 669633 684126 689692 644654 718460 2040376 2151750 1304298 1045896 599005 590556 703192 701064 716537 721170 717503 728447 829841 820347 5474146 5693275 39.85 70.9 2
11:03:30 2024-01-24 804557 790002 180516 180648 306555 311948 346527 346874 204026 201450 257315 263693 299624 304478 5027901 5418485 7244578 7043788 1305783 1340168 259329 230573 256718 262937 307040 300026 286830 286700 190187 192353 784517 706230 1602488 1595337 378704 378894 539077 540399 674905 655608 667034 672486 686101 690236 644469 718498 2040376 2153037 1285052 1048103 601470 591427 704366 702098 718571 721404 717503 727790 826769 820419 5491673 5693275 39.85 70.9 2
11:03:31 2024-01-24 803687 788888 180672 180289 306987 311698 348367 347401 203740 201450 257206 262625 300606 306362 5022418 5421676 7254011 7022148 1298336 1337428 259114 230537 256718 258854 306362 301161 285365 286996 190854 192318 792479 705726 1607579 1595337 380919 378628 536722 538000 672927 652691 664161 674786 686101 688203 643631 718498 2038532 2151713 1260246 1050341 599359 591010 706093 702098 717553 720779 717503 727790 827603 820419 5486174 5693275 39.85 70.9 2
11:03:32 2024-01-24 801479 790034 180689 177772 306771 312661 348861 345396 201643 201239 257025 263039 299659 305381 5034572 5407816 7244578 7043788 1304013 1337045 259149 230340 256288 262717 307040 299815 286853 286378 190118 192353 794145 706735 1624144 1598738 378632 378857 538315 539634 673951 654909 664161 671533 684162 689263 643519 717315 2040376 2151750 1280721 1048103 602004 590556 703192 701033 717553 720779 716319 729460 826185 820419 5493238 5689215 39.85 70.9 2
11:03:33 2024-01-24 801822 793360 180469 178262 305836 311296 345863 346420 201609 201508 256594 262992 301240 303973 5027390 5393167 7233118 7034410 1303938 1337317 259149 230018 255072 258854 307962 297599 286714 286808 190153 192622 789147 707746 1611719 1595337 380405 378785 538315 540399 672452 655608 663109 669633 684126 690236 643519 717438 2040376 2151750 1302085 1048028 598658 589270 701198 701064 715522 721323 716482 727378 826769 820347 5493238 5693693 39.85 70.9 2
11:03:34 2024-01-24 804557 793369 180504 177763 306879 310860 346384 346410 201643 201379 257386 262992 299800 304064 5035709 5424819 7246267 7034410 1311447 1337317 258754 230340 255633 258854 307755 297599 286512 286392 190118 192353 787482 707746 1617301 1595337 380135 377346 539466 539634 673083 654646 662133 668648 684681 690724 642116 717438 2040376 2153276 1272058 1048103 597379 589270 701198 699849 715522 721323 716482 727378 828632 820347 5482254 5699085 39.85 70.9 2
11:03:35 2024-01-24 804829 793383 180642 177514 306951 312735 348367 347647 203028 201520 256736 262730 299906 303338 5027390 5411810 7255592 7034410 1304013 1333087 259254 230376 256503 259400 306292 299815 286275 285423 190118 191747 795810 705726 1624632 1595337 381217 378821 538315 539179 672452 654610 666087 671058 684126 689263 642152 717438 2040376 2151750 1280721 1044684 599728 592100 702267 701033 717045 720271 715936 726717 827287 820419 5480490 5698882 39.75 70.9 2
11:03:36 2024-01-24 803035 793397 180603 176492 306951 310571 346420 346910 201676 201414 256341 262874 299836 305815 5027390 5411773 7246267 7043788 1304013 1335016 259114 230179 255178 262461 307290 300420 286039 286061 190153 192353 764970 705726 1606798 1598738 380135 378785 538315 539598 672415 656572 663109 669633 684126 689263 642152 718498 2040376 2151750 1278555 1041648 598957 589234 701198 700007 715522 720235 716208 727790 827874 820347 5489671 5702956 39.75 70.9 2
11:03:37 2024-01-24 802538 793143 180538 177768 306843 309989 347049 344465 201744 201472 256919 262084 299800 303601 5024708 5411810 7255592 7030538 1296485 1341120 258035 229821 256288 258672 306861 300736 285049 285423 190153 191713 784517 705726 1601680 1595337 378704 378857 536759 538000 673561 653650 664088 671533 684162 685385 644012 717438 2037478 2145623 1293715 1052586 601470 590139 703795 702098 717045 718743 716482 726717 824326 824147 5464697 5688169 39.85 70.9 2
11:03:38 2024-01-24 801696 793392 180003 180442 306052 309519 348412 345785 203170 201555 255912 262695 299906 301723 5036769 5415547 7255592 7043788 1296523 1337317 258000 230179 255929 258854 305864 300311 285548 285423 190153 191747 789147 705726 1613841 1595337 378740 378857 538807 538000 672452 653650 664088 671533 686101 685385 642152 717438 2038927 2151750 1285052 1050341 601581 589270 702303 701865 715522 718246 715973 725386 827448 824498 5485295 5697602 39.85 70.9 2
11:03:39 2024-01-24 800256 792301 180348 180324 306987 310451 348861 344500 201330 201344 256341 262328 299836 304478 5029588 5440423 7246267 7048137 1305876 1337317 258754 229821 255108 258854 307290 297275 286275 286213 189853 191782 790813 707746 1606915 1595337 378402 378252 538315 538037 673083 652764 662471 668648 682085 685385 640227 715362 2040376 2150225 1278555 1048103 598156 590365 700701 701064 715522 722513 716319 728645 827067 823128 5494768 5705203 39.75 70.9 2
11:03:40 2024-01-24 802686 792078 180106 180324 305329 311805 345450 343431 201676 200922 257717 263430 299836 300842 5028384 5380834 7236941 7034410 1313249 1335016 262932 230537 255108 258057 307755 297045 285401 286262 189520 192353 787482 709266 1629296 1604557 379595 375350 535965 537204 669715 653127 660149 665163 681086 688203 641624 718498 2034585 2144076 1269893 1047732 596875 585883 701198 699078 718023 724598 717343 727716 830226 820729 5462172 5694524 39.75 70.9 2
11:03:41 2024-01-24 801511 793272 179779 176261 304896 311439 346005 343431 203135 201907 255947 261562 301240 301827 5027390 5341786 7208965 7025031 1309650 1343170 262897 230179 256683 257908 307755 297635 285201 286298 189853 192353 782484 705448 1650535 1609120 380919 375914 532126 537351 667821 653127 662133 665707 684126 693500 643555 717986 2037478 2139484 1269893 1056587 597300 585883 705156 699886 718699 725861 717429 725535 829637 823055 5490013 5692367 39.85 70.9 2
11:03:42 2024-01-24 802543 793459 179503 180461 304722 311002 348614 345931 201710 201063 255947 263203 299871 303086 5033177 5331334 7227616 7034410 1313354 1339872 259431 230311 256288 257263 308006 299573 285365 286298 189819 192184 774684 705222 1624511 1609120 378704 377272 535172 535994 667821 653127 661627 665163 684126 690213 642152 717438 2034548 2142556 1297659 1052325 598578 589454 702855 698821 717008 721251 716334 725461 830398 820729 5466236 5699248 39.75 70.9 2
11:03:43 2024-01-24 800302 793536 179362 180466 304613 310860 346284 343191 205616 201414 256521 261128 300783 303086 5029588 5355688 7190314 7025031 1301209 1343138 258035 229143 257114 257299 306397 299355 285205 286736 189520 191782 780819 705726 1656264 1609120 378704 375914 535136 535615 665862 652202 661898 665163 684126 690284 643063 717438 2037205 2142556 1297659 1053638 597300 589491 703192 699005 717516 721287 716297 725498 829012 819697 5470871 5701446 39.85 70.9 2
11:03:44 2024-01-24 799735 793504 181787 176783 304686 310060 346527 343015 201537 201730 256260 261562 300783 303086 5033177 5347285 7208965 7034410 1309569 1336985 259614 229821 256503 257299 306826 299362 284965 286262 188993 191747 793930 704719 1620815 1609120 378740 375350 532090 534823 666193 652202 661627 665200 683606 690249 642987 716417 2034585 2142192 1267727 1053337 597226 588821 701161 697941 716426 721143 714225 725498 827353 820222 5481051 5693275 39.85 70.9 2
11:03:45 2024-01-24 801934 793395 179537 180320 304722 311002 345485 344955 203479 200467 255196 263203 299800 303050 5033177 5352299 7236941 7034410 1315268 1335163 258885 229821 255894 256508 307290 296957 284530 285423 188924 191747 768130 705222 1644709 1609120 378668 375350 532126 534823 665862 651279 660149 663718 683123 688239 641661 716927 2039177 2148444 1241163 1054086 596875 588821 701161 698436 716426 721179 715427 725168 825019 820802 5474146 5698882 39.75 70.9 2
11:03:46 2024-01-24 801363 792338 179537 180395 303764 311474 345986 345442 205721 200467 255161 262949 299836 301900 5038953 5363451 7243762 7043788 1317147 1337059 259249 230214 255108 257334 307290 297563 284863 285423 191223 191747 782484 709774 1615590 1604557 379595 375650 532090 534823 668767 652665 660699 664074 680089 689263 640227 717177 2040631 2145507 1267727 1050736 596450 588729 701891 696879 715522 720887 713865 725684 828902 820222 5474184 5679177 39.85 70.9 2
11:03:47 2024-01-24 801934 790030 178971 180324 304604 310748 345520 344955 201537 200467 255161 262949 299836 301754 5038953 5359912 7238475 7043788 1317147 1337059 257966 230376 255072 257334 307325 297527 284680 285967 189555 191782 782484 709774 1606212 1601978 378519 375350 535172 536445 669715 653127 660699 663718 676227 689009 642073 715573 2039792 2148606 1269893 1050736 596520 588729 700167 697063 713462 720235 713321 726457 827874 819643 5479300 5702654 39.85 70.9 2
11:03:48 2024-01-24 803687 791255 180232 180320 304727 311002 344966 344955 205686 200467 255231 263168 299346 300842 5046148 5381184 7255592 7053167 1316207 1337317 259757 230376 254894 256868 307075 297491 284530 285517 188993 191747 769768 707746 1655196 1604557 378519 374190 532054 534787 667141 651279 660699 664148 682218 689045 640863 716269 2036890 2143947 1234374 1053337 596520 587895 699211 697099 715016 723085 713136 725130 827287 819643 5483832 5693275 39.85 70.9 2
11:03:49 2024-01-24 801179 792383 179503 180391 304013 310060 345485 343015 205686 200432 254733 261562 299836 300440 5033177 5341367 7212605 7034410 1312380 1337317 258885 229143 255143 256473 306362 297527 283662 285526 191950 191747 743942 704719 1644933 1604557 380135 374226 532054 531743 664848 650561 661924 664148 682740 691212 640080 714197 2033373 2138757 1299872 1052698 595602 587063 699211 697769 714869 719424 712308 725168 827287 818303 5474427 5694524 39.85 70.9 2
11:03:50 2024-01-24 802543 792347 179503 180320 304263 310530 345224 343015 205686 200432 255161 262949 298928 302328 5029588 5365995 7236941 7034410 1313354 1337428 258704 229143 255072 256293 306397 297527 284295 284951 189654 191747 780819 705726 1633538 1609120 380135 373999 532054 531779 667615 651022 661453 666110 679944 690200 639555 714160 2036853 2142556 1267727 1052586 594755 586880 701198 696040 714509 720307 713865 722886 825917 818485 5474303 5694524 39.85 70.9 2
11:03:51 2024-01-24 802505 792347 179220 180324 303963 310024 345485 343015 205364 200432 254733 262363 299906 301869 5024708 5350454 7236941 7034410 1316170 1336949 258885 229821 255072 257048 306826 297888 283947 285352 190684 191678 768130 706946 1622746 1608839 379326 374155 535230 537344 668089 652129 660080 664221 682740 689118 638163 714123 2037441 2142556 1295446 1052345 596430 587895 699175 696040 715016 722513 713284 723548 827287 818413 5474108 5693275 39.85 70.9 2
11:03:52 2024-01-24 802505 790524 179861 180415 304191 310495 344895 343015 205616 200398 254912 262730 299240 302511 5028308 5380077 7247260 7044458 1316832 1337317 259431 229821 254289 256868 306644 296748 284743 285352 188890 191544 782484 709774 1626055 1604557 379558 376204 535230 538145 669003 652591 660624 664221 680769 685205 639989 714234 2034585 2145245 1269893 1047324 595602 587895 699175 698265 711301 717169 710141 725130 825531 817257 5491673 5693275 39.85 70.9 2
11:03:53 2024-01-24 802543 792310 179503 180254 304191 310495 344447 343015 205651 200432 255161 262730 299346 300807 5038953 5359912 7254124 7053167 1318070 1341120 262897 229786 254254 256868 306327 296582 284392 284916 188959 191411 751679 709774 1620666 1604261 378482 376737 535267 536263 668148 652129 658636 664221 680805 685277 638308 714271 2035624 2149835 1260246 1046250 595681 588729 699138 698088 711337 716233 710141 724615 824326 819064 5501092 5702757 39.85 70.9 2
11:03:54 2024-01-24 804833 792907 179537 180033 304191 310495 344412 343015 205686 200432 255161 262949 298892 302756 5029588 5381684 7248827 7053167 1309574 1337317 257966 229073 253899 257660 305864 295981 284530 284601 190955 191411 799012 709413 1610233 1601978 378519 375507 535267 538145 669605 653091 659573 665163 676119 684795 637334 711009 2038927 2148665 1288030 1046250 595243 587063 699175 697026 710296 718474 710141 724578 826431 816104 5493238 5702757 39.85 70.9 2
11:03:55 2024-01-24 804973 793500 178937 180324 303267 310024 345485 344712 205616 200398 254733 262049 299800 302083 5036769 5358254 7236957 7043788 1315268 1341120 258885 229821 254645 256473 306362 297036 283947 284956 191223 191469 782484 709774 1621196 1608998 379595 374048 535267 536618 667652 650635 660229 657979 676191 687936 641160 714234 2037478 2145597 1267727 1047843 593876 587063 698184 695018 713426 718219 710215 723511 825531 817257 5474427 5698690 39.75 70.9 2
11:03:56 2024-01-24 804129 793500 178941 180320 302947 310024 344930 343015 205434 200783 255090 261528 299800 302197 5042549 5350640 7218291 7035066 1311485 1341120 258850 229108 255072 255720 306104 296748 283471 285067 190684 191469 793930 706735 1655159 1608998 380135 375938 535267 536237 663837 650357 660229 663280 682703 689263 638272 714271 2033994 2142556 1293233 1051089 593910 586647 699211 694982 713426 719294 712234 722483 825531 817257 5482254 5702757 39.85 70.9 2
11:03:57 2024-01-24 804129 793500 178937 180285 303267 309519 345208 342762 205616 201028 254733 261310 299800 301869 5036769 5341372 7223096 7034410 1311519 1341120 258486 229073 254883 255473 308524 297239 283471 284631 189611 191405 780819 705726 1624480 1608998 380676 375672 531716 535096 661928 649401 660438 663750 682085 689263 638345 715230 2031104 2137906 1291020 1054086 593910 587063 699707 696792 712921 719818 712271 721384 825531 819374 5474427 5694612 39.85 70.9 2
11:03:58 2024-01-24 800302 793536 178971 180289 303978 310486 344930 343015 205116 201098 255125 260695 299871 302197 5033177 5349783 7199640 7031111 1313354 1341120 258885 229539 257041 256225 308561 296604 283484 284453 188821 191440 793930 706735 1638696 1610143 380676 373630 533750 535096 666193 650830 658747 663280 675571 685313 639339 713763 2033994 2142556 1295446 1049706 593910 586647 697196 695018 711337 717093 710141 723511 825531 816068 5490713 5702654 39.85 70.9 2
11:03:59 2024-01-24 803779 793541 178937 178017 303267 310024 344447 343015 205651 200118 254342 262145 299836 301230 5039205 5366180 7252426 7034410 1316207 1342296 258636 229539 256677 255579 306536 296439 283520 284339 190549 191237 780819 709774 1621975 1609120 378519 373034 533714 534986 664342 651008 658785 662809 680805 685349 636398 714034 2031104 2142519 1293233 1050341 593910 586232 697196 693018 711373 717093 709906 721421 825531 816068 5482148 5702654 39.85 70.9 2
11:04:00 2024-01-24 802686 795556 178779 180324 303018 309989 344447 343015 202781 200398 254342 261310 299836 301193 5036769 5337572 7208965 7034410 1317061 1343518 258600 228967 254931 256465 308561 296892 283449 284773 188821 191237 755051 705448 1644591 1607977 380135 375938 533750 534824 663368 649401 660117 662809 676227 688995 637370 713256 2035442 2142556 1291020 1053447 593910 586232 699175 694490 713192 718680 710215 721384 825531 817257 5498594 5702654 39.85 70.9 2
11:04:01 2024-01-24 802672 793577 178407 180289 303302 309772 344982 343015 205294 200747 254912 261128 299836 300865 5042549 5352192 7213389 7048315 1320054 1344093 258308 228932 255002 255509 306825 296856 283675 284343 190684 191074 779153 705726 1639972 1611407 379326 373892 532994 534717 664267 649401 658822 662082 676191 685385 637821 712170 2031104 2139423 1265561 1053335 593914 585403 699395 692982 711373 718680 710178 719301 825684 816068 5482186 5702654 39.85 70.9 2
11:04:02 2024-01-24 801511 793276 178407 180037 303044 309051 345208 343015 205294 201098 254733 260332 299836 301193 5034188 5356104 7227616 7048930 1313392 1343982 258344 228737 254967 255509 306753 297527 283081 284951 188924 191109 789147 705856 1627969 1611407 379595 373034 532884 535096 663870 648905 658822 662340 676155 689263 637821 712170 2031104 2139423 1293233 1054198 594118 586232 699211 694527 711373 719186 710178 719264 824326 816068 5482254 5702654 39.85 70.9 2
11:04:03 2024-01-24 800339 793541 178933 180002 303054 308151 344930 343015 205007 201274 254912 259900 299800 301656 5036769 5353208 7224959 7050812 1317127 1341490 258308 228932 254753 255650 308692 296690 283158 284281 189611 191434 781239 705726 1637434 1609120 378519 375140 533372 534338 662596 648905 658822 662340 676155 685385 637102 710150 2031104 2137906 1291020 1049770 593270 584952 697196 693018 711373 718680 710141 719301 824363 816104 5474184 5702654 39.75 70.9 2
11:04:04 2024-01-24 801808 793536 178407 177160 303045 308186 344447 342749 205581 201098 254733 260297 299800 301193 5042819 5335084 7234868 7046421 1317110 1342953 257911 229073 254254 255650 305437 295914 283374 284374 188890 191074 787482 706735 1628593 1611290 378519 371954 531716 534338 663399 647529 657812 661401 675962 685349 636434 712170 2031104 2139423 1293233 1051089 593488 585490 697196 694749 711337 717093 710178 719301 824946 811441 5474427 5693275 39.85 70.9 2
11:04:05 2024-01-24 801474 793532 178407 180249 302805 309051 344930 343015 205294 200467 254733 260513 299258 301656 5042549 5348371 7222984 7046143 1312417 1341266 258124 228682 254645 255257 306753 296331 282691 284618 188593 191074 764852 705726 1643580 1609120 379595 372773 532240 534338 663399 647493 660699 661401 676155 685385 637821 712170 2033104 2141038 1293233 1050912 593910 586054 698221 692982 711337 718174 710178 719066 824326 816068 5474427 5702654 39.85 70.9 2
11:04:06 2024-01-24 802080 795821 178407 180028 302797 308151 344412 343015 205294 200467 256951 259900 299452 301869 5046148 5361320 7231438 7046421 1311485 1341120 258885 228913 257041 255544 306825 296066 282762 284481 188627 190970 780610 704719 1627087 1609120 379057 371990 532240 534338 662459 647493 658822 661870 676119 685385 636434 710114 2031104 2136390 1291020 1053740 593910 585490 697196 692982 711337 717129 710178 718717 824326 811441 5491673 5702654 39.75 70.9 2
11:04:07 2024-01-24 802543 794993 178407 180280 303293 308186 343449 343015 202356 201063 254377 260297 299730 300974 5043668 5368034 7241768 7037147 1313392 1337133 257804 229143 254254 255178 305403 295677 283030 284374 188627 191109 780819 708762 1628217 1607977 378250 371919 532994 534912 663873 648905 656841 661401 678878 687449 634566 710114 2031104 2141038 1236127 1050341 593066 585403 696702 692945 712318 715093 708056 719301 823123 811405 5474427 5679177 39.85 70.9 2
11:04:08 2024-01-24 802686 793573 178407 180285 302336 308186 343449 343015 205259 199805 254129 260730 299346 300125 5049251 5373526 7248676 7053177 1318954 1340168 258885 228791 253474 255650 306753 295986 282762 283728 188297 191211 779153 709774 1622941 1603419 377179 371954 533372 535096 663873 648446 654941 660465 676480 683314 630925 710077 2031104 2142556 1291020 1047321 592294 584989 695224 691930 710409 716448 708056 719301 822505 811369 5483832 5698690 39.85 70.9 2
11:04:09 2024-01-24 802649 793536 178232 180289 302021 309051 344447 342979 205294 200467 254342 260513 301094 302621 5058395 5353208 7228582 7052575 1316207 1343027 258522 229073 256133 255650 306861 295641 281936 283516 188759 190543 779153 707746 1613737 1604557 377447 371919 532240 533580 663368 647529 657576 660465 677918 684795 634530 710114 2032832 2142556 1291020 1050341 592294 585403 696209 692945 709758 717460 708093 721384 823123 811369 5477242 5707959 39.85 70.9 2
11:04:10 2024-01-24 802686 794700 178262 180280 303009 309555 343449 343015 205329 199805 256606 261283 299554 300610 5048976 5364662 7233269 7053167 1317147 1341120 257982 229108 253509 255257 305437 296129 281936 283710 188593 191074 779153 707240 1646348 1607977 377982 371919 532240 533580 661928 647493 656841 660465 676083 685313 636363 710114 2031104 2139448 1291020 1050736 592294 584989 696702 691930 710296 715240 708093 719264 823123 811369 5482254 5707959 39.85 70.9 2
11:04:11 2024-01-24 802686 795263 178373 180037 302341 309051 343449 342762 202628 200223 256406 260850 299695 300507 5056199 5376825 7235146 7043788 1317061 1337059 257907 228398 254289 254865 306861 296129 281900 283521 188297 190508 779153 704719 1623756 1609120 378519 371919 532240 533309 662459 646999 657812 660465 675607 685119 634566 710077 2031104 2136390 1291020 1050912 592294 584989 697196 692456 710064 716589 709134 718717 821959 811441 5474184 5703889 39.85 70.9 2
11:04:12 2024-01-24 802505 793568 178407 180033 302345 311960 347113 342762 202851 200154 255020 262189 298787 301973 5047693 5434685 7261771 7055193 1315243 1336037 259614 229108 257885 255720 306861 295641 283000 283414 189611 190543 779153 707746 1608198 1595337 376378 375934 533372 535096 665862 649401 656878 661613 676480 679301 635719 708667 2031104 2142556 1295446 1044760 593488 585490 695389 692982 708359 712381 707184 719264 819658 811405 5502643 5703889 39.85 70.9 2
11:04:14 2024-01-24 804833 793541 178971 177195 302799 311739 345767 342798 202461 199979 255055 260556 299976 304268 5055527 5443364 7264918 7022010 1317110 1336985 258522 228753 258104 255292 306861 295317 281936 283180 188331 190808 779153 707746 1650528 1604557 376378 371623 532240 534338 662900 647493 654706 660465 675046 682761 636621 710040 2030830 2142556 1291020 1044684 592224 583676 693223 690917 708396 716448 708191 719264 820761 811333 5469197 5702692 39.85 70.9 2
11:04:15 2024-01-24 802468 795653 180764 177230 304861 311298 345913 342943 202461 199666 256913 260521 298508 303973 5051921 5442934 7254011 7062658 1304013 1341120 258885 227690 253474 256293 304601 295713 282726 282033 188759 190508 787482 705726 1610504 1595337 377982 374226 532240 534338 667141 649401 658785 661810 676959 678788 633552 707416 2031104 2142556 1278555 1047324 595681 586232 696702 695055 709401 712345 708191 716608 815919 811441 5501092 5703166 39.85 70.9 2
11:04:16 2024-01-24 806354 796784 179740 176743 304972 309980 345876 342870 201651 200223 256915 260521 298682 301827 5047567 5443085 7274243 7058888 1301122 1343138 258885 227973 253439 256177 304566 296546 281865 281852 188724 190139 780819 705726 1623710 1595337 377447 374190 532240 534824 665825 647420 657812 664221 676959 679931 636621 709172 2031104 2139423 1272058 1043980 595602 586232 697196 696003 710137 712273 708191 718428 818680 811369 5486079 5701854 39.85 70.9 2
11:04:17 2024-01-24 802505 793354 180764 176735 304498 309033 346086 342798 202284 200258 254698 260444 298648 301614 5047731 5435197 7313709 7044458 1300193 1337317 258850 228423 253474 255436 305030 296748 280972 283109 188297 190174 782068 705726 1646025 1595337 377447 376204 529948 533580 663837 644572 656841 663682 677918 680735 636398 707955 2025302 2147119 1288807 1048028 596875 585481 695884 698088 709364 712273 708056 718465 815215 811297 5457969 5711340 39.85 70.9 2
11:04:18 2024-01-24 799654 793354 178835 176765 304875 308561 347629 342521 202037 200188 254307 260262 299540 301998 5046148 5430079 7304357 7044458 1300193 1343027 258850 227620 258250 254865 305531 297000 280240 282713 188297 190306 777487 705726 1615318 1595337 377447 373594 529199 533202 664341 645305 654633 663213 675010 680771 638308 709172 2027946 2154804 1256899 1048066 595681 581025 693946 697063 708359 712345 710141 720628 811536 811261 5447507 5707034 39.85 70.9 2
11:04:19 2024-01-24 793217 793354 179259 176770 303079 310199 346402 340802 205651 199110 254474 261249 300566 302976 5042549 5452556 7351117 7035066 1296324 1333087 258053 228327 258031 254830 305746 295641 281401 284481 188945 191109 775821 713092 1621142 1590627 376378 372476 527632 534338 664231 642111 656804 662340 667142 680198 636400 703960 2021831 2139423 1286594 1053740 593910 576888 693187 694454 702257 711246 711692 717916 815171 813803 5508184 5697602 39.85 70.9 2
11:04:20 2024-01-24 793217 795337 178826 176708 303222 309542 345668 341906 202212 198867 257133 260444 297953 302683 5043160 5464282 7341653 7034410 1292620 1337317 257691 228133 254509 254865 305066 295083 281598 284046 188812 191109 782068 714111 1616635 1590627 376378 371954 527260 533959 664341 642111 654941 662340 667142 679931 635912 703423 2021831 2139423 1284381 1052586 593910 576834 694168 693963 702221 710734 712271 717405 816412 816184 5538230 5697602 39.85 70.9 2
11:04:21 2024-01-24 793217 795653 179186 176527 303293 309105 344187 342136 202037 197901 254698 259865 297502 302793 5036769 5466652 7313709 7035066 1286864 1336295 258486 228327 254150 254830 305030 295605 281629 282806 189344 190473 775821 715131 1603224 1586117 376112 373331 529199 535096 663837 642111 658785 662082 667070 680198 634530 700857 2021831 2133325 1288807 1054198 594755 576870 696874 694982 700166 710198 712127 717282 816389 817415 5521512 5697602 39.85 70.9 2
11:04:22 2024-01-24 795723 795817 179220 176531 304641 309397 345913 341870 202037 199596 255125 259039 301205 303364 5042549 5474222 7295005 7025031 1278537 1335016 259614 227620 254150 255257 304780 295641 282938 282713 187740 190473 761575 716154 1606357 1583353 377447 373630 529199 534787 663837 644847 661365 664221 672484 682761 637334 702388 2020121 2125675 1284381 1061898 595602 580206 700204 697063 703786 716445 713219 715197 811463 818303 5529453 5693275 39.85 70.9 2
11:04:23 2024-01-24 793466 796119 179220 176673 302648 308452 344895 341942 205224 199422 256769 258181 298440 300865 5045019 5414628 7271117 7012121 1284979 1343138 258668 227426 253864 253270 303994 295677 280083 283578 189344 190473 758298 714111 1625073 1593075 378519 373552 527669 534338 660694 642111 657812 659457 667178 684759 638284 702924 2018960 2124168 1273316 1063906 591771 576829 696702 693171 705147 717823 713219 715143 816216 818795 5529453 5698587 39.85 70.9 2
11:04:24 2024-01-24 795723 797654 178766 176779 302062 309015 344937 340873 202556 198971 254733 259469 297988 300901 5036769 5393203 7186747 7025031 1292788 1341120 259614 227267 258067 254083 305066 293806 281900 281975 187706 190473 782484 711809 1606109 1595337 377447 374080 532240 534520 660547 646469 659759 658524 672009 682976 632463 702887 2024709 2111763 1264486 1053829 592224 583708 699893 693701 707926 717387 703914 713002 819805 816294 5565557 5702654 39.85 70.9 2
11:04:25 2024-01-24 807128 796953 178373 176779 302310 309542 344670 342870 201473 199770 254342 258319 298892 301230 5046148 5374112 7223096 7034410 1304013 1341120 258053 227232 253509 253659 305746 295154 280864 282718 189344 189874 777487 704719 1655058 1609120 378519 373629 530323 532070 659613 643627 654941 658734 676480 684276 635719 708126 2028219 2130203 1286594 1054086 593029 584660 697998 691697 708322 716339 706532 715106 820450 814526 5491673 5701854 39.85 70.9 2
11:04:26 2024-01-24 806104 796953 178339 176779 302718 309761 344937 343015 200912 199770 254307 258284 298440 301339 5046148 5374446 7190314 7034410 1300247 1343982 258885 226915 253509 254048 305102 294704 282938 281887 188262 189909 777487 704719 1629611 1608839 377982 373024 530323 532070 659613 643627 654868 658990 676480 684276 635719 708667 2028219 2130203 1286594 1056001 592182 584494 695921 691807 708322 716339 708079 715652 819768 811261 5486592 5702654 39.85 70.9 2
11:04:27 2024-01-24 801364 793541 178835 176774 301392 309542 345668 342701 204868 199770 259108 259469 298648 300270 5042549 5350380 7229541 7034410 1311160 1341231 257259 227655 258250 253270 304707 294704 281007 281887 187740 190306 763214 703713 1627156 1609120 377447 372761 529199 531244 660224 644847 652440 656554 674973 680735 634578 709172 2029661 2139145 1261230 1046847 591338 582738 693453 691807 705671 712129 705955 718353 818263 811686 5486908 5702654 39.85 70.9 2
11:04:28 2024-01-24 805268 794518 178339 176770 300580 308116 344694 341906 202061 199145 253952 260695 297960 301869 5046148 5377353 7254124 7043788 1315243 1335053 258668 228168 252720 254474 305962 293806 281511 281874 189477 189874 779153 707746 1615589 1599873 375277 372761 530735 533202 662459 644609 651054 656591 672009 680198 632948 708126 2029825 2139145 1277742 1044998 591338 582669 691941 691770 705937 712903 704952 718465 818680 811686 5505025 5701854 39.85 70.9 2
11:04:29 2024-01-24 804969 795817 178092 176774 302357 308081 344937 341906 205046 199145 253597 260730 297745 300938 5046148 5373377 7254011 7053167 1311485 1341120 258451 227655 252720 254083 305962 293806 281633 281712 189345 189874 763214 707746 1621848 1599873 374975 372493 530698 532825 662459 643663 650981 658488 672520 680198 632948 707865 2035624 2143417 1263396 1044746 591338 582597 693909 691807 705135 710198 704562 718428 819571 811650 5493238 5702654 39.75 70.9 2
11:04:30 2024-01-24 804397 793500 178092 176779 300934 308081 342997 341906 204868 199145 253597 262071 297327 301193 5042549 5373414 7247260 7034410 1313392 1341120 256468 227620 254509 253270 305962 293841 281007 281958 187671 190007 777487 706735 1627042 1607977 376378 371972 530323 531281 660080 645064 651941 656054 674973 682977 632691 708948 2030479 2136261 1259064 1049986 590639 582835 693946 690863 707356 712345 706909 717145 818263 811686 5481056 5702654 39.75 70.9 2
11:04:31 2024-01-24 802677 795653 178088 179680 300934 309251 342997 341942 201755 199687 259144 261059 297745 301193 5046148 5377241 7256598 7043788 1313392 1340168 256468 227655 254509 253305 305675 293841 281258 281852 189344 189874 759936 706735 1620168 1604557 376378 371972 529199 530492 659613 644847 650981 656554 673520 679980 632654 708518 2030479 2142341 1259064 1047850 590916 582835 691978 689884 705854 712326 706900 717916 818299 811686 5489899 5702654 39.75 70.9 2
11:04:32 2024-01-24 805840 795817 177845 176779 300478 309251 344937 341618 201473 199145 253597 260911 298104 301656 5051921 5377279 7246267 7043788 1315268 1336949 256863 227973 254689 253659 305962 293841 280544 281655 187671 190139 763214 707240 1622980 1604557 376378 371972 531216 531244 660080 644847 653145 660610 673225 676083 631869 704349 2031926 2145507 1288807 1044686 591338 581919 691978 690642 706653 710198 704025 717953 816363 811467 5505025 5702654 39.75 70.9 2
11:04:33 2024-01-24 804964 795821 178058 176779 300934 308825 342997 341906 202177 199145 253597 260695 297996 301869 5048319 5396543 7254124 7062546 1311485 1341120 258522 227655 252684 254083 305746 293497 281104 281605 189211 189874 768130 707746 1605776 1598738 374715 372498 530698 532825 661806 647103 655084 661144 673838 676227 631869 704924 2033373 2142341 1293233 1044760 593488 583640 695884 692456 706354 707099 704062 714238 815025 810119 5505866 5713254 39.85 70.9 2
11:04:34 2024-01-24 804701 795258 179220 176276 302381 309324 342997 342943 201755 199145 259108 259504 297988 301723 5051921 5455787 7255592 7053181 1312224 1341120 258486 227620 252720 254083 305030 294190 281007 281739 189078 189312 793930 707746 1603296 1595065 374144 372761 530698 532945 663252 645726 655122 660355 672850 676191 632764 706658 2031926 2139423 1302085 1044877 593029 584494 693946 691930 705854 706602 704451 714238 815171 811686 5489899 5702893 39.85 70.9 2
11:04:35 2024-01-24 802677 793541 178441 176034 303267 309324 342997 342979 201862 199179 258742 259073 297883 303516 5055527 5442897 7271117 7053167 1303975 1335016 258451 227267 252720 254474 303213 293841 281401 280763 187541 189312 784150 706735 1604966 1595337 374181 374044 530552 531777 664231 645763 656057 662266 672850 679822 635608 706393 2026149 2142556 1288807 1049851 593910 581883 692961 692982 706084 710387 706681 715329 809245 811113 5467322 5702757 39.85 70.9 2
11:04:36 2024-01-24 800010 795817 178407 175788 303267 306933 344670 342701 200912 199457 258742 259108 297745 300616 5046148 5442972 7274243 7043788 1296483 1337317 257836 226915 254150 254048 301020 294740 280258 280139 189345 189243 777487 703713 1623545 1598348 375855 375140 530515 531510 664304 645763 655122 663911 672813 680089 636621 706039 2021831 2151504 1284381 1046996 593910 580169 691904 694344 706354 710234 708695 715838 808656 810540 5443085 5702654 39.85 70.9 2
11:04:37 2024-01-24 795723 795821 178092 176276 302331 306933 345913 338820 204903 199179 258706 259865 298068 301869 5042549 5435197 7310228 7048137 1298336 1336000 257259 226950 252720 253270 302821 293592 281308 281923 189078 189347 756659 707746 1645159 1599239 375021 373552 526047 529934 660474 640983 653257 659274 669637 676336 634566 700894 2021638 2145597 1263310 1051089 591804 578978 691487 691844 701189 708130 709061 716385 809245 813593 5474184 5698690 39.75 70.9 2
11:04:38 2024-01-24 792599 795821 178514 176276 301037 308669 344937 339809 204903 197901 258925 259288 297052 302548 5046148 5479934 7336272 7025031 1292620 1337317 257691 227655 252720 253659 303213 293806 280118 281993 188546 190508 764852 715390 1629380 1590400 374564 373816 526047 533470 662578 639587 656057 661401 667817 676372 634818 699623 2021831 2131814 1282168 1053740 593836 576834 693187 692456 698670 707099 707184 710081 809209 811333 5530860 5703889 39.85 70.9 2
11:04:39 2024-01-24 793194 795817 178373 176285 301990 308669 344937 340909 201673 197935 254342 258319 298104 302762 5051921 5482148 7292894 7043788 1283188 1335016 258885 227267 252720 254083 303213 293841 280118 281423 189611 189667 761575 715904 1597646 1585882 373998 373816 527487 535059 663362 641019 654905 661401 667817 676372 634524 699847 2018960 2128692 1282168 1057903 593066 576928 695224 691930 699165 707596 707184 710044 808637 811369 5529349 5702654 39.85 70.9 2
11:04:40 2024-01-24 793208 795826 178211 176034 302345 308669 344937 340323 201473 197901 254164 258319 297924 302793 5049420 5483763 7288497 7034410 1277909 1337280 259249 226880 252720 254083 302360 294704 282140 281640 189201 190231 780819 715904 1601378 1585882 376305 374605 528293 535059 660547 641202 657345 660172 670513 679265 636621 698798 2016093 2124168 1279955 1060387 593066 576834 697903 691930 700202 711234 709200 707959 810414 811405 5534360 5698587 39.85 70.9 2
11:04:41 2024-01-24 793199 796953 178092 176276 303039 306933 345668 339845 202212 198833 258925 258319 298023 299351 5051921 5407951 7255592 7020021 1280681 1335053 258088 226178 257921 252529 304663 295251 281726 281605 189211 189771 759936 712830 1625175 1594678 377982 373515 523076 532070 658177 640295 656993 657798 668763 681285 635719 698761 2018292 2120983 1277742 1057375 587975 577895 693187 688907 699165 712381 706178 710081 816363 811333 5543007 5694627 39.85 70.9 2
11:04:42 2024-01-24 796581 795249 181422 176779 301357 308488 342997 338820 204760 197935 258778 258319 297052 300016 5047281 5395366 7196354 7015652 1290670 1333124 258885 226880 253932 253414 303601 295530 280867 280854 188812 189771 775821 714877 1635960 1599699 376268 371972 529199 533580 658817 645689 654720 656054 667178 679265 630454 702846 2021831 2108878 1260246 1053740 589653 581956 695224 689884 702294 712345 700921 710044 813981 811686 5523877 5698690 39.75 70.9 2
11:04:43 2024-01-24 806427 796948 179501 176285 300864 308669 342442 341906 204610 198971 253597 257857 297988 299943 5051921 5402582 7150937 7024380 1296597 1341120 258564 226670 254507 253025 304315 293699 279977 280100 189611 188974 774156 706363 1603900 1607977 376378 371972 527669 530081 657881 643934 652792 652709 671025 680710 632015 705073 2023865 2130340 1254733 1041759 587556 576960 691487 687408 705584 711270 703062 713224 816363 808216 5482254 5702668 39.85 70.9 2
11:04:44 2024-01-24 802543 795263 179280 176404 301426 309105 342442 340358 201473 198833 258340 259900 296844 299483 5048319 5382311 7243649 7048151 1315243 1343289 257623 228406 252360 252988 304672 292804 280867 280977 189078 189209 761575 709774 1613547 1602282 373579 369591 528980 530163 660080 643934 651400 658524 670916 675275 629229 702961 2028219 2136221 1291020 1041906 590508 581098 690997 690863 703822 707383 700958 712137 813406 811113 5497779 5709181 39.85 70.9 2
11:04:45 2024-01-24 804969 795817 178373 176034 302590 309105 342925 341942 201333 199145 258961 259108 297694 300842 5057684 5442897 7255592 7094089 1307616 1343383 257768 226810 252290 253943 303745 292804 280867 280426 189078 189174 755051 707240 1606373 1595337 373523 371936 529199 531207 660547 643934 654808 659814 671025 675823 632015 702961 2025339 2136390 1251764 1045012 593066 581688 691978 689905 704320 707383 702526 713495 809209 809395 5486174 5694627 39.85 70.9 2
11:04:46 2024-01-24 800265 795254 178407 175626 302589 306933 342997 341665 200912 198971 254741 258319 297087 300865 5055527 5452363 7255592 7052460 1302410 1341009 257694 227092 252576 253943 302043 294747 282140 279977 189344 189243 789147 705222 1611591 1601978 374939 373552 529199 531244 660291 645305 652792 660428 670988 676336 633845 703960 2021831 2145597 1272058 1044760 593488 577100 690997 691894 704247 709384 705100 713150 808340 808715 5458643 5693275 39.85 70.9 2
11:04:47 2024-01-24 797987 796266 177816 176148 301352 306861 345424 339773 201614 199110 254996 259469 297467 301157 5055527 5427399 7323061 7048930 1299111 1339568 256686 227127 252504 253759 304231 295142 279761 281352 188812 189278 755020 708112 1611222 1595337 374108 371972 523004 531743 659613 638377 651400 656554 667817 676776 635719 700783 2021831 2147119 1275114 1048066 590494 577895 690018 691354 699884 709384 709200 714238 809486 810540 5461120 5702757 39.75 70.9 2
11:04:48 2024-01-24 792830 795556 178058 176285 301357 306861 342997 338820 201896 197797 259108 259434 297052 302511 5053356 5458028 7337627 7046421 1292406 1340121 257046 229053 252432 253095 302893 294198 279656 281909 188281 190540 774156 715131 1605464 1586117 373843 371719 526047 532070 660547 637402 652440 658488 665857 675275 632911 699847 2018960 2130203 1252567 1051200 591338 577077 691978 691844 698175 707383 707184 710007 809486 810540 5523877 5702654 39.75 70.9 2
11:04:49 2024-01-24 792268 796614 177811 175793 301141 306933 342961 338820 201755 197832 258706 259434 298104 302511 5055527 5461909 7348335 7046143 1300042 1341518 256292 227251 252648 252847 303142 292911 279036 282572 188475 190139 738634 712584 1619002 1595155 373962 371972 524557 528921 660547 638304 651018 657985 667817 674289 634818 698761 2021831 2139423 1242948 1044721 590494 577625 689981 690863 699165 707383 709200 713421 809172 811686 5483832 5702654 39.85 70.9 2
11:04:50 2024-01-24 793466 795826 177985 176030 300541 306933 342997 337763 205189 197901 255466 259650 297996 301869 5046148 5452637 7363978 7062106 1298831 1341648 257224 227267 252648 252494 303177 294211 280474 281817 188017 190306 758298 713092 1635183 1590627 373543 371972 523004 531657 662143 637853 650981 658022 667344 675239 634127 699847 2020395 2130203 1279955 1052199 590471 577486 690997 691354 699165 708267 708695 712100 808601 811113 5505710 5702654 39.75 70.9 2
11:04:51 2024-01-24 793429 796119 178096 176157 301388 306933 342997 338820 201827 197866 259072 258353 298032 302511 5055527 5474222 7336767 7036989 1290555 1336949 257836 227232 252324 253579 303106 293770 279621 280924 188281 190063 774156 715131 1611249 1586117 373015 372761 523076 533309 661953 638340 652902 659457 665894 675998 632911 699810 2018960 2130203 1282168 1050164 590508 577895 691978 691844 697904 708382 705100 709467 809486 810119 5533302 5702654 39.85 70.9 2
11:04:52 2024-01-24 793429 796948 178220 176025 301383 306933 342997 339809 201473 197832 253562 258284 297924 301291 5040340 5479871 7274719 7026347 1274201 1337280 258166 225969 254041 253200 302185 295026 278418 281091 188693 189312 756659 710790 1646057 1595337 376378 372507 523004 531244 655745 638304 652902 655554 667817 679265 635719 698761 2012559 2117976 1265573 1056164 587975 577486 691978 688907 698175 711270 707184 708964 811639 812835 5529349 5702654 39.85 70.9 2
11:04:53 2024-01-24 795723 797252 181465 176770 302202 306933 342997 338238 201896 198452 258669 258250 298068 300022 5059003 5405242 7214495 7025031 1294634 1343938 258092 226178 252684 252459 303177 292055 280635 280218 188546 189278 777487 712830 1617582 1595337 375241 369880 529199 532825 656209 643934 654633 654592 667106 680198 627307 698761 2021558 2111942 1282168 1054086 587975 580061 693946 687895 701688 710198 698862 708692 811609 811113 5489899 5693275 39.85 70.9 2
11:04:54 2024-01-24 806951 796948 179489 176157 301857 306933 342925 340837 200737 199110 258669 257857 299754 297378 5062627 5371859 7212418 7034410 1316117 1343982 255681 226880 252720 251686 303496 292769 279001 280245 188812 189243 759936 703713 1629853 1609120 374975 369808 526072 527282 654937 641202 650474 655001 669711 675275 627344 700857 2024709 2134875 1284381 1041901 586720 576820 688028 685877 701189 708883 699891 713731 815171 802428 5482034 5702654 39.85 70.9 2
11:04:55 2024-01-24 806986 795254 181458 176285 299567 308669 342925 339845 201194 198487 254996 259073 296807 300901 5071437 5404057 7257597 7062642 1309499 1341120 257259 226845 251650 253613 303177 292197 279231 279643 188546 189077 769154 707240 1614113 1595337 371854 369880 528451 530186 659613 642111 651863 656554 667178 675010 629156 700894 2021831 2134875 1269893 1044760 590494 576870 690997 689884 701988 703368 699891 710044 809172 807003 5490097 5692367 39.85 70.9 2
11:04:56 2024-01-24 802419 795821 179753 175188 301850 306933 342298 340837 200912 198487 254741 258112 297257 302255 5065631 5466387 7264918 7077799 1302053 1337317 257117 226974 252648 253270 302221 292634 279887 279766 188546 188649 784150 705726 1624088 1595337 372452 372579 528451 528884 660547 643021 651400 658488 667142 675311 631979 702887 2020395 2142285 1282168 1044877 592187 577122 689981 691354 702221 703404 700958 710044 808340 807003 5442784 5702654 39.85 70.9 2
11:04:57 2024-01-24 801771 795826 178339 175630 302025 306609 342925 340323 201088 199492 254958 258831 298032 301011 5056199 5466387 7301173 7053850 1299264 1336875 256468 226213 252648 252248 301303 293841 278348 280069 188546 188911 758298 705726 1621781 1595337 374108 371972 523004 528064 658643 639769 651125 654628 667817 674289 634818 699789 2020395 2148643 1268890 1044721 589233 577625 688028 690863 700194 707383 707184 712914 806016 806967 5455616 5693275 39.85 70.9 2
11:04:58 2024-01-24 793471 795826 179749 175784 300442 306933 342672 339712 201897 198556 255011 259330 296705 301011 5047693 5463410 7360469 7039444 1290736 1333087 257224 226845 252220 252459 302221 292875 278418 280104 188017 189278 758298 714111 1608543 1586117 372679 371972 523040 531281 659613 635531 651018 656554 663905 672358 631048 697782 2018960 2127183 1277742 1046207 589653 576261 690018 689884 696163 703368 705100 707923 807195 810540 5529349 5702654 39.85 70.9 2
11:04:59 2024-01-24 793466 795821 177286 175635 301144 306608 342672 338570 201089 197729 255320 258181 297780 301900 5064905 5461909 7349985 7043788 1292620 1331162 256468 226915 252648 252459 301973 292698 278383 281423 187885 189347 741911 712584 1611634 1590627 372679 369880 523814 528101 658643 635495 650474 656554 663941 674024 631048 697782 2015423 2127183 1277742 1046207 590494 576261 690018 689884 696916 703368 704025 711313 807195 810540 5526912 5702668 39.85 70.9 2
11:05:00 2024-01-24 793199 796784 179785 175503 302995 306608 342586 338677 200772 197797 255681 257719 296877 301937 5055527 5481618 7284614 7025031 1277624 1340168 258053 226143 251830 252494 301339 292670 278383 280214 188403 188946 759936 715131 1603146 1583630 373843 372543 523004 532070 658643 637853 652976 656554 667817 676372 632948 696790 2012559 2120983 1271103 1060114 590494 577077 693150 689884 698670 707596 706178 707086 808863 811686 5512049 5702654 39.85 70.9 2
11:05:01 2024-01-24 797754 797918 179030 176355 303545 306753 344828 338131 201720 198660 254851 258147 297589 297234 5051921 5415247 7253860 7015652 1291697 1341120 257295 226178 252648 251476 304102 292670 278348 280868 188017 189278 755020 714111 1601949 1593075 373843 368955 524557 530868 654192 636429 652631 653146 664880 676372 629156 697323 2015783 2111763 1275529 1053899 586303 577625 691978 683829 696693 708382 699891 707818 813981 811686 5554944 5707251 39.85 70.9 2
11:05:02 2024-01-24 801141 797918 179746 176056 300757 308597 341192 340694 200737 198349 255412 257822 297924 301339 5056768 5393203 7161160 7025031 1296597 1337317 257295 225635 252720 251301 302221 292019 278383 278544 189078 188057 772490 705726 1611807 1604557 375314 369808 523076 526502 654192 640259 649549 652221 669237 676263 627307 700894 2021831 2130304 1279955 1045828 586303 577895 688028 683866 701156 708883 699891 710081 813981 802320 5474427 5711340 39.85 70.9 2
11:05:03 2024-01-24 806557 795414 177184 176052 301462 308597 341672 339630 200737 197763 254780 259073 297504 299943 5064905 5389336 7254011 7053167 1311447 1337317 256504 226213 251050 252767 302716 291713 279266 279358 188546 188649 763214 709495 1604373 1598738 369727 369844 526887 530379 657712 641202 649549 655554 667070 672850 627344 699789 2021831 2133362 1276912 1044133 589653 577091 689040 688907 700470 703332 698330 707923 809486 802428 5485698 5717720 39.85 70.9 2
11:05:04 2024-01-24 803687 797743 177743 175608 301241 305710 342226 339666 200562 198798 254241 258071 297924 302193 5055527 5454989 7255592 7053167 1304013 1335963 256468 225969 251866 252459 301057 291918 279231 278440 188546 188782 797318 705726 1606644 1595337 369763 371972 527669 528474 659146 641656 650936 656554 666840 672358 629265 700323 2018960 2136418 1279955 1044760 590916 577014 688028 690592 701189 703368 699854 708964 806587 802356 5459669 5702956 39.85 70.9 2
11:05:05 2024-01-24 800261 796541 177459 175898 302133 305746 342961 338784 200597 198798 254241 258112 297714 300446 5046148 5434092 7265937 7043788 1302053 1335016 256468 225828 252220 252072 300354 294198 278479 279451 188546 188484 761575 705222 1610504 1595337 373015 371972 526108 527282 658680 641202 649931 656554 669237 673779 631085 700323 2021831 2142556 1259064 1044760 590020 576748 687054 689884 701189 703404 702489 708878 802493 806445 5451305 5697323 39.85 70.9 2
11:05:06 2024-01-24 797876 795373 177709 176267 299523 305926 342997 336746 200912 198590 252774 258216 296119 300731 5057684 5434092 7292894 7043788 1297048 1340168 255716 226143 252256 251686 301729 295189 279761 279288 188546 188649 764852 704719 1608540 1595337 372979 371972 523040 527282 658141 638377 648590 654592 665930 672322 632985 700051 2016093 2145597 1271103 1044760 589653 576261 686082 689884 700194 703404 704099 710977 804848 806445 5439610 5688169 39.85 70.9 2
11:05:08 2024-01-24 795481 797817 177218 175635 301462 306609 342600 339231 201755 197832 252810 258319 296119 300185 5051921 5434092 7320870 7043788 1298336 1340168 255681 226178 252220 252215 301303 293017 278974 279678 188281 188649 758298 707746 1611224 1595337 372716 369844 523814 528497 655745 635531 648092 652709 664880 672813 632948 699349 2016093 2145597 1289867 1048066 587975 574560 687054 685877 697187 703368 704841 712029 807139 806858 5474222 5707034 39.85 70.9 2
11:05:09 2024-01-24 793429 795561 181628 175626 299558 307784 342708 337219 201473 197557 254277 258250 297924 301869 5055527 5454151 7320688 7034410 1296446 1337317 255681 226003 252220 251721 301339 291926 279367 280672 187885 188817 741911 710554 1626551 1594205 372416 369844 523072 525759 656245 630992 648552 654130 663132 670363 629156 695763 2014625 2128692 1277742 1044684 587975 574560 688028 687932 696865 706263 705890 708916 806477 806822 5521512 5699823 39.85 70.9 2
[truncated: 165,463 more chars]
